# Supplementary material for: Identifying enhancer properties associated with genetic risk for complex traits using regulome-wide association studies
Source: PLoS Comput Biol. 2022 Sep 7;18(9):e1010430. doi: 10.1371/journal.pcbi.1010430 (PMC9484640; doi:10.1371/journal.pcbi.1010430)
Supplement: S3 Table — Sample names are as described in the ROADMAP epigenomics project integrative analysis portal: https://egg2.wustl.edu/roadmap/web_portal/meta.html. (ZIP) [file pcbi.1010430.s010.zip › supplemental_table3/E023fat_sig_enhancers05.gcov.out]

GENE       CHR      START       STOP  NSNPS  NPARAM       N        ZSTAT            P
enh63364     1     841700     842700      1       1  150064       1.8239      0.03408
enh63365     1     846300     847300      4       1  150064        1.794     0.036408
enh63382     1    1168400    1169400      2       1  150064       1.7908     0.036659
enh63424     1    1473500    1474500      1       1  150064       1.6972      0.04483
enh63430     1    1501800    1502800      1       1  150064       1.9612      0.02493
enh63448     1    1705900    1706900      5       3  150064       1.9829     0.023689
enh63476     1    1841400    1842400      3       1  150064       2.0797     0.018775
enh63483     1    2063100    2064100      3       2  150064       3.1698   0.00076283
enh63485     1    2071100    2072100      5       2  150064       3.2169   0.00064792
enh63486     1    2101400    2102400      1       1  150064       3.4508    0.0002795
enh63492     1    2126800    2127800      2       1  150064       2.5265    0.0057606
enh63496     1    2137500    2138500      2       1  150064       2.6153    0.0044576
enh63502     1    2172900    2173900      6       2  150064       1.9091     0.028122
enh63513     1    2210800    2211800      1       1  150064       2.1079      0.01752
enh63520     1    2233000    2234000      2       1  150064        2.019     0.021745
enh63533     1    2380600    2381600      5       2  150064       4.6244   1.8782e-06
enh63534     1    2383300    2384300      6       2  150064       3.8505    5.895e-05
enh63535     1    2390600    2391600      8       3  150064       4.7913   8.2867e-07
enh63547     1    2486300    2487300      1       1  150064       2.5752     0.005009
enh63553     1    2525100    2526100      4       2  150064       2.4895     0.006397
enh63568     1    3123600    3124600      3       1  150064       3.2339    0.0006105
enh63603     1    3538800    3539800      5       2  150064       1.6765     0.046825
enh63629     1    5683600    5684600      6       2  150064       1.9481     0.025701
enh63658     1    6260200    6261200      1       1  150064       1.7453      0.04047
enh63659     1    6264200    6265200      3       2  150064         2.25     0.012223
enh63660     1    6265000    6266000      1       1  150064       2.2842      0.01118
enh63690     1    6521100    6522100      2       1  150064       2.5329    0.0056567
enh63693     1    6552100    6553100      3       1  150064       1.9459     0.025835
enh63697     1    6567100    6568100      1       1  150064       2.3208      0.01015
enh63698     1    6575600    6576600      1       1  150064       2.1343      0.01641
enh63708     1    6649400    6650400      1       1  150064       2.1607      0.01536
enh63711     1    6658200    6659200      6       3  150064       1.6901     0.045505
enh63715     1    6676600    6677600      3       2  150064       2.5424    0.0055047
enh63716     1    6682700    6683700      1       1  150064       4.1984    1.344e-05
enh63719     1    6712900    6713900      3       1  150064       3.5336   0.00020498
enh63721     1    6748000    6749000      1       1  150064       4.0899    2.158e-05
enh63722     1    6748800    6749800      2       1  150064       2.2099     0.013556
enh63724     1    6759600    6760600      3       1  150064        3.954   3.8435e-05
enh63734     1    6846800    6847800      3       1  150064       1.7795     0.037581
enh63741     1    6862600    6863600      1       1  150064       1.6802      0.04646
enh63757     1    7020100    7021100      1       1  150064       1.9101      0.02806
enh63769     1    7315200    7316200      4       1  150064        1.857     0.031656
enh63786     1    7536900    7537900      5       3  150064       1.6676     0.047693
enh63811     1    8030300    8031300      2       1  150064       2.3477    0.0094461
enh63843     1    8195400    8196400      7       3  150064       2.3941    0.0083298
enh63869     1    8372200    8373200      4       2  150064       3.8599   5.6712e-05
enh63871     1    8377200    8378200      1       1  150064       3.5064    0.0002271
enh63872     1    8378400    8379400      3       1  150064       3.2369   0.00060417
enh63873     1    8402300    8403300      4       2  150064       2.3004     0.010712
enh63874     1    8403900    8404900      2       1  150064       3.1255   0.00088761
enh63875     1    8409500    8410500      4       2  150064       2.1092     0.017462
enh63876     1    8412800    8413800      3       2  150064       4.7419   1.0588e-06
enh63877     1    8423400    8424400      5       2  150064       3.9983   3.1898e-05
enh63878     1    8427300    8428300      1       1  150064       2.9348     0.001669
enh63879     1    8428900    8429900      2       1  150064       2.5693    0.0050949
enh63880     1    8429700    8430700      3       1  150064       2.8972    0.0018824
enh63883     1    8439400    8440400      2       1  150064       4.8415   6.4436e-07
enh63884     1    8440500    8441500      1       1  150064       3.7753     7.99e-05
enh63886     1    8444400    8445400      2       1  150064       4.8974   4.8548e-07
enh63887     1    8446900    8447900      3       1  150064       5.1215   1.5158e-07
enh63888     1    8451800    8452800      1       1  150064       5.5087    1.807e-08
enh63891     1    8454900    8455900      1       1  150064       1.6624      0.04822
enh63892     1    8456900    8457900      1       1  150064       1.6541      0.04905
enh63894     1    8464500    8465500      2       1  150064       4.6602   1.5796e-06
enh63895     1    8466000    8467000      4       2  150064       5.0461   2.2541e-07
enh63896     1    8472800    8473800      2       1  150064       4.9856   3.0891e-07
enh63899     1    8484700    8485700      2       1  150064       4.3574   6.5811e-06
enh63900     1    8498600    8499600      1       1  150064        5.656    7.747e-09
enh63902     1    8514800    8515800      4       2  150064       2.8975     0.001881
enh63904     1    8523200    8524200      1       1  150064       2.4231     0.007694
enh63905     1    8525800    8526800      1       1  150064       3.2186    0.0006441
enh63906     1    8537000    8538000      2       1  150064       3.2278   0.00062379
enh63908     1    8542900    8543900      2       1  150064       2.1847     0.014455
enh63909     1    8553600    8554600      2       1  150064       4.5165    3.144e-06
enh63910     1    8557000    8558000      2       1  150064       2.8573    0.0021361
enh63911     1    8566700    8567700      2       1  150064       3.8356   6.2631e-05
enh63912     1    8569200    8570200      2       1  150064       2.9289    0.0017009
enh63917     1    8600600    8601600      2       1  150064       3.9022   4.7664e-05
enh63918     1    8614800    8615800      2       1  150064       3.0698    0.0010711
enh63920     1    8621900    8622900      1       1  150064       2.5797     0.004945
enh63923     1    8655600    8656600      2       1  150064       2.6443    0.0040927
enh63924     1    8657300    8658300      1       1  150064       3.1292    0.0008763
enh63925     1    8658800    8659800      3       1  150064       2.9283     0.001704
enh63926     1    8659900    8660900      1       1  150064       2.2741      0.01148
enh63927     1    8662900    8663900      3       1  150064       2.8042    0.0025223
enh63928     1    8679800    8680800      1       1  150064        2.876     0.002014
enh63930     1    8685500    8686500      2       1  150064       1.6667     0.047782
enh63933     1    8691100    8692100      1       1  150064        2.875      0.00202
enh63935     1    8712000    8713000      1       1  150064       2.6695     0.003798
enh63939     1    8725500    8726500      1       1  150064       2.9385     0.001649
enh63940     1    8727900    8728900      4       2  150064       1.7639     0.038877
enh63941     1    8730200    8731200      3       2  150064       2.5074    0.0060804
enh63944     1    8737500    8738500      1       1  150064       2.9436     0.001622
enh63950     1    8771900    8772900      2       1  150064       2.1925     0.014172
enh63954     1    8800700    8801700      1       1  150064       1.7758      0.03788
enh63958     1    8867200    8868200      1       1  150064       3.1217    0.0008989
enh63959     1    8868700    8869700      2       1  150064       2.1269     0.016714
enh63977     1    8959600    8960600      3       1  150064       1.6953     0.045007
enh63979     1    8978000    8979000      4       1  150064       2.2139     0.013419
enh63981     1    8999200    9000200      6       3  150064       2.7005    0.0034615
enh63982     1    9001600    9002600      6       3  150064       2.9046    0.0018385
enh63994     1    9160300    9161300      3       2  150064       1.7725     0.038154
enh64004     1    9221400    9222400      1       1  150064       1.9856      0.02354
enh64026     1    9326500    9327500      4       2  150064       1.9922     0.023176
enh64028     1    9334900    9335900     10       2  150064       2.4162    0.0078412
enh64052     1    9409200    9410200      4       2  150064       1.8464     0.032417
enh64120     1    9923400    9924400      3       2  150064        2.006      0.02243
enh64180     1   10346700   10347700      3       1  150064       1.6461     0.049876
enh64183     1   10367900   10368900      3       1  150064       1.7143     0.043237
enh64185     1   10433900   10434900      1       1  150064       1.6958      0.04496
enh64189     1   10448900   10449900      3       2  150064       1.9007     0.028668
enh64242     1   11118000   11119000      2       1  150064       1.7327     0.041571
enh64262     1   11329400   11330400      1       1  150064       2.1664      0.01514
enh64267     1   11376400   11377400      3       1  150064       2.2901     0.011008
enh64269     1   11715300   11716300      1       1  150064       2.4441      0.00726
enh64283     1   11851500   11852500      3       2  150064       1.6519     0.049277
enh64286     1   11868300   11869300      6       2  150064       1.7804     0.037507
enh64296     1   11997100   11998100      2       1  150064       2.3366    0.0097313
enh64297     1   11998500   11999500      2       1  150064       1.9438      0.02596
enh64298     1   12000300   12001300      4       1  150064       2.0448     0.020437
enh64314     1   12112300   12113300      5       2  150064       1.7028     0.044306
enh64315     1   12127600   12128600      2       1  150064       2.6411    0.0041314
enh64316     1   12135400   12136400      5       2  150064       2.2142     0.013406
enh64399     1   12660500   12661500      4       2  150064        1.684     0.046095
enh64411     1   12774400   12775400      2       1  150064       1.7815     0.037412
enh64432     1   14074100   14075100      2       1  150064       1.7549     0.039638
enh64448     1   14234300   14235300      1       1  150064        2.576     0.004998
enh64459     1   14381800   14382800      5       2  150064       1.6964      0.04491
enh64461     1   14464300   14465300      8       2  150064       1.8961     0.028973
enh64462     1   14467400   14468400      4       1  150064       1.7981     0.036079
enh64467     1   14582100   14583100      3       1  150064       2.0585     0.019771
enh64468     1   14585400   14586400      3       2  150064        2.225     0.013041
enh64484     1   14795400   14796400      4       2  150064        1.662      0.04826
enh64486     1   14812600   14813600      6       3  150064       1.8795     0.030086
enh64524     1   15207200   15208200      1       1  150064        1.871      0.03067
enh64640     1   16151900   16152900      8       1  150064        1.908     0.028199
enh64681     1   16345900   16346900      7       3  150064       1.8537     0.031893
enh64682     1   16353000   16354000      4       2  150064       2.2654     0.011743
enh64709     1   16542200   16543200      6       2  150064       2.2668     0.011702
enh64712     1   16564100   16565100      2       1  150064       2.7283    0.0031827
enh64713     1   16570400   16571400      1       1  150064        2.126      0.01675
enh64716     1   16585000   16586000      2       1  150064       2.1123     0.017332
enh64718     1   16592700   16593700      2       1  150064       1.9997     0.022765
enh64719     1   16593700   16594700      4       1  150064       2.1579     0.015469
enh64721     1   16617100   16618100      2       1  150064        2.191     0.014226
enh64722     1   16619800   16620800      4       2  150064       2.1494     0.015801
enh64724     1   16644800   16645800      3       1  150064       2.0685     0.019295
enh64726     1   16650500   16651500      1       1  150064       2.2849      0.01116
enh64727     1   16674600   16675600      1       1  150064       1.9579      0.02512
enh64729     1   16691300   16692300      1       1  150064       2.0558       0.0199
enh64732     1   16698500   16699500      2       1  150064       1.7669     0.038622
enh64734     1   16701200   16702200      1       1  150064       1.8357       0.0332
enh64736     1   16703100   16704100      4       1  150064       1.9451     0.025883
enh64737     1   16711000   16712000      3       1  150064       1.7799     0.037547
enh64738     1   16714400   16715400      2       1  150064       1.7653      0.03876
enh64740     1   16719200   16720200      3       2  150064       2.1585     0.015445
enh64741     1   16722400   16723400      5       2  150064       2.0027     0.022605
enh64767     1   17287900   17288900      3       2  150064       1.8156     0.034716
enh64772     1   17308000   17309000      4       2  150064       2.1727     0.014903
enh64773     1   17310400   17311400      4       2  150064       4.2187   1.2287e-05
enh64778     1   17371100   17372100      8       3  150064       2.3862    0.0085127
enh64779     1   17372500   17373500      4       1  150064       2.2675     0.011681
enh64780     1   17378200   17379200      3       2  150064       2.7772    0.0027413
enh64781     1   17386500   17387500      2       1  150064       3.0875    0.0010093
enh64782     1   17390100   17391100      9       3  150064       2.0368     0.020835
enh64801     1   17773700   17774700      2       1  150064       2.6539    0.0039788
enh64823     1   17900900   17901900      1       1  150064       1.6491      0.04956
enh64860     1   18471000   18472000     10       4  150064       1.7036     0.044229
enh64861     1   18475200   18476200     15       6  150064       1.8968      0.02893
enh64863     1   18538200   18539200      2       1  150064       2.3649    0.0090169
enh64871     1   19217800   19218800      2       1  150064       2.1426     0.016073
enh64921     1   19639900   19640900      5       3  150064       1.6512     0.049344
enh64922     1   19642400   19643400      5       1  150064       1.6584     0.048615
enh64931     1   19695600   19696600      3       2  150064       1.9097     0.028084
enh64961     1   19821700   19822700      2       1  150064       3.1151    0.0009193
enh64963     1   19832500   19833500      2       1  150064       1.7854     0.037095
enh64964     1   19835400   19836400      6       2  150064       1.6627     0.048186
enh64974     1   19943100   19944100      2       1  150064       1.6558     0.048884
enh64980     1   19966300   19967300      2       1  150064       2.1289     0.016633
enh65041     1   20732400   20733400      6       2  150064       2.1527     0.015672
enh65053     1   20819600   20820600      2       1  150064       1.7513      0.03995
enh65075     1   21059900   21060900      1       1  150064       2.8655     0.002082
enh65076     1   21064500   21065500      3       2  150064       2.1734     0.014875
enh65077     1   21065900   21066900      4       1  150064       2.6795    0.0036867
enh65078     1   21068800   21069800      1       1  150064       2.5969     0.004704
enh65081     1   21108100   21109100      2       1  150064       2.9231    0.0017326
enh65083     1   21114700   21115700      1       1  150064       2.5834     0.004892
enh65085     1   21140400   21141400      2       1  150064       2.4046     0.008096
enh65086     1   21156200   21157200      2       1  150064       1.8852     0.029698
enh65088     1   21193900   21194900      3       2  150064       2.5493    0.0053971
enh65091     1   21232900   21233900      2       1  150064       2.4483    0.0071758
enh65092     1   21262700   21263700      1       1  150064       1.7224       0.0425
enh65095     1   21288900   21289900      2       1  150064       1.7163     0.043052
enh65100     1   21317700   21318700      2       1  150064       2.7329     0.003139
enh65101     1   21319500   21320500      2       1  150064       2.0949     0.018091
enh65103     1   21339500   21340500      1       1  150064       2.4906     0.006376
enh65104     1   21345000   21346000      2       1  150064        2.259     0.011943
enh65106     1   21348500   21349500      1       1  150064       2.1326      0.01648
enh65107     1   21351200   21352200      5       3  150064       2.4355    0.0074355
enh65109     1   21359600   21360600      1       1  150064       1.8696      0.03077
enh65111     1   21369500   21370500      4       2  150064       2.0037     0.022548
enh65113     1   21376200   21377200      3       1  150064       2.3494     0.009401
enh65115     1   21385300   21386300      4       2  150064       2.3221     0.010114
enh65118     1   21399300   21400300      2       1  150064       2.0127     0.022071
enh65119     1   21402000   21403000      2       1  150064       1.9828     0.023697
enh65120     1   21403100   21404100      3       1  150064       2.1445     0.015997
enh65121     1   21409600   21410600      2       1  150064       2.4697    0.0067617
enh65122     1   21415300   21416300      3       1  150064       2.7029    0.0034372
enh65123     1   21417500   21418500      2       1  150064       2.9799    0.0014419
enh65125     1   21429400   21430400      1       1  150064        1.856      0.03173
enh65126     1   21437400   21438400      1       1  150064       2.8777     0.002003
enh65127     1   21438900   21439900      3       1  150064       2.1512     0.015729
enh65132     1   21474900   21475900      4       2  150064       1.7484     0.040196
enh65133     1   21477800   21478800      2       1  150064       2.7957    0.0025891
enh65134     1   21489300   21490300      2       1  150064        2.621    0.0043839
enh65135     1   21491800   21492800      4       2  150064       2.5446    0.0054697
enh65136     1   21496900   21497900      1       1  150064       2.4384     0.007376
enh65137     1   21498100   21499100      2       1  150064        2.091     0.018263
enh65138     1   21499600   21500600      5       3  150064        2.557    0.0052783
enh65139     1   21508700   21509700      4       2  150064       1.9681     0.024531
enh65140     1   21521200   21522200      1       1  150064       1.7381       0.0411
enh65198     1   21992300   21993300      8       4  150064       2.5553    0.0053046
enh65204     1   22031600   22032600      1       1  150064       2.5496     0.005393
enh65205     1   22085700   22086700      2       1  150064       2.0773     0.018885
enh65206     1   22090600   22091600      6       2  150064       1.6863     0.045866
enh65237     1   22350000   22351000      5       2  150064       2.2927     0.010933
enh65238     1   22352800   22353800      5       2  150064       2.4891    0.0064031
enh65239     1   22356600   22357600      8       2  150064       2.7617    0.0028751
enh65243     1   22374500   22375500      4       2  150064       3.2881   0.00050426
enh65246     1   22386600   22387600      6       3  150064        2.339    0.0096687
enh65248     1   22400900   22401900      4       2  150064       3.3876   0.00035256
enh65251     1   22418500   22419500      1       1  150064       1.7696       0.0384
enh65252     1   22432600   22433600      2       1  150064       1.9342     0.026542
enh65257     1   22448700   22449700      7       4  150064       1.7571     0.039447
enh65299     1   23141700   23142700      6       2  150064       2.1337     0.016432
enh65325     1   23438300   23439300      1       1  150064       2.0492      0.02022
enh65402     1   23912300   23913300      1       1  150064        1.799      0.03601
enh65421     1   24073700   24074700      1       1  150064       2.1532      0.01565
enh65424     1   24085300   24086300      1       1  150064       1.8901      0.02937
enh65428     1   24106700   24107700      1       1  150064       1.6674      0.04772
enh65457     1   24368600   24369600      2       1  150064       2.7301    0.0031662
enh65458     1   24372000   24373000      2       1  150064       2.0874     0.018425
enh65486     1   24676100   24677100      1       1  150064       2.1953      0.01407
enh65487     1   24678200   24679200      1       1  150064       2.2798      0.01131
enh65488     1   24690300   24691300      6       3  150064       2.2173     0.013303
enh65493     1   24717100   24718100      6       2  150064       1.8168     0.034621
enh65494     1   24719700   24720700      2       1  150064       2.3716    0.0088561
enh65500     1   24744400   24745400      2       1  150064       2.1965     0.014027
enh65505     1   24830000   24831000      2       1  150064       1.9913     0.023224
enh65506     1   24862100   24863100      4       2  150064       2.4306    0.0075369
enh65507     1   24867300   24868300      6       2  150064       2.8995    0.0018685
enh65509     1   24927200   24928200      4       2  150064       2.2343     0.012731
enh65516     1   24986000   24987000      2       1  150064        1.755     0.039627
enh65519     1   25004700   25005700      1       1  150064        3.688     0.000113
enh65571     1   25201200   25202200      2       1  150064       1.8558      0.03174
enh65585     1   25349000   25350000      3       2  150064        1.841     0.032813
enh65728     1   26701300   26702300      4       2  150064       2.1344     0.016403
enh65738     1   26809400   26810400      2       1  150064       1.9254     0.027087
enh65744     1   26881300   26882300      2       1  150064       1.8363     0.033157
enh65746     1   26900800   26901800      6       3  150064       2.2813     0.011264
enh65758     1   27013800   27014800      2       1  150064        1.933     0.026618
enh65759     1   27017300   27018300      2       1  150064       2.1623     0.015297
enh65761     1   27033700   27034700      2       1  150064       2.6037    0.0046111
enh65765     1   27048200   27049200      1       1  150064       2.7248     0.003217
enh65766     1   27052000   27053000      4       1  150064       2.7077    0.0033878
enh65767     1   27056900   27057900      1       1  150064       2.7106     0.003358
enh65769     1   27070100   27071100      3       2  150064        1.957     0.025176
enh65773     1   27079800   27080800      2       1  150064       2.5595    0.0052415
enh65774     1   27094200   27095200      1       1  150064       2.7557     0.002928
enh65781     1   27124200   27125200      1       1  150064       2.7391      0.00308
enh65785     1   27137600   27138600      2       1  150064        2.016     0.021899
enh65786     1   27139200   27140200      4       2  150064       2.4747    0.0066677
enh65789     1   27157400   27158400      1       1  150064        2.646     0.004073
enh65790     1   27158300   27159300      2       1  150064       2.6325    0.0042379
enh65792     1   27175200   27176200      1       1  150064       2.4217     0.007724
enh65793     1   27179400   27180400      1       1  150064       3.8436    6.061e-05
enh65794     1   27184600   27185600      1       1  150064       1.9879      0.02341
enh65795     1   27187800   27188800      2       1  150064       2.1351     0.016377
enh65798     1   27203900   27204900      1       1  150064       2.0777      0.01887
enh65799     1   27214300   27215300      1       1  150064       2.4794      0.00658
enh65802     1   27233700   27234700      2       1  150064       2.7458    0.0030178
enh65803     1   27247000   27248000      2       1  150064       2.7103    0.0033606
enh65804     1   27249800   27250800      1       1  150064        2.512     0.006003
enh65816     1   27397300   27398300      1       1  150064       4.1275    1.834e-05
enh65817     1   27424100   27425100      1       1  150064       1.8901      0.02937
enh65823     1   27449000   27450000      2       1  150064        2.571    0.0050697
enh65843     1   27667700   27668700      1       1  150064       2.8448     0.002222
enh65848     1   27693900   27694900      1       1  150064       1.8301      0.03362
enh65906     1   27900000   27901000      2       1  150064       1.9362     0.026424
enh65914     1   27924300   27925300      2       1  150064       1.7612     0.039101
enh65915     1   27926200   27927200      1       1  150064       1.9686       0.0245
enh65916     1   27932200   27933200      1       1  150064       2.0323      0.02106
enh65918     1   27947700   27948700      2       1  150064       1.6501     0.049462
enh65919     1   27953000   27954000      3       1  150064       1.6959     0.044949
enh65940     1   28109800   28110800      3       2  150064       1.8411     0.032807
enh65974     1   28431400   28432400      3       2  150064        2.405    0.0080863
enh65975     1   28439000   28440000      4       2  150064       1.7302     0.041799
enh65978     1   28462600   28463600      1       1  150064       3.7917    7.481e-05
enh65986     1   28556900   28557900      4       2  150064       1.8181     0.034526
enh65998     1   28622700   28623700      3       2  150064       2.1398     0.016187
enh66004     1   28695200   28696200      2       1  150064       1.9333     0.026598
enh66006     1   28718300   28719300      3       1  150064       1.8638     0.031178
enh66007     1   28721400   28722400      5       1  150064       1.7638     0.038882
enh66009     1   28736100   28737100      8       3  150064       2.2663     0.011716
enh66010     1   28743400   28744400      2       1  150064       2.0408     0.020638
enh66012     1   28751800   28752800      1       1  150064       2.1095      0.01745
enh66015     1   28766000   28767000      2       1  150064       1.7025     0.044334
enh66016     1   28767900   28768900      8       3  150064        2.093     0.018175
enh66017     1   28774200   28775200      1       1  150064       1.8358      0.03319
enh66019     1   28782300   28783300      1       1  150064       2.4036     0.008118
enh66021     1   28837400   28838400      6       3  150064       2.5989    0.0046767
enh66024     1   28845600   28846600      1       1  150064       2.4689     0.006776
enh66025     1   28878200   28879200      1       1  150064       2.8194     0.002406
enh66027     1   28905100   28906100      2       1  150064       2.7673    0.0028261
enh66030     1   28916400   28917400      3       1  150064       2.7318    0.0031493
enh66036     1   28967000   28968000      2       1  150064       2.2745     0.011467
enh66037     1   28970700   28971700      1       1  150064       2.3123      0.01038
enh66038     1   28973500   28974500      2       1  150064       2.0484     0.020261
enh66039     1   28975400   28976400      4       2  150064       2.0615     0.019626
enh66040     1   28989900   28990900      6       3  150064       2.7607    0.0028835
enh66046     1   29070600   29071600      2       1  150064       3.3538   0.00039852
enh66051     1   29080800   29081800      3       2  150064         2.31     0.010444
enh66056     1   29117000   29118000      1       1  150064       4.0584     2.47e-05
enh66058     1   29186700   29187700      2       1  150064       2.5335    0.0056462
enh66060     1   29211600   29212600      5       1  150064       2.1952     0.014076
enh66064     1   29241900   29242900      2       1  150064       2.8521    0.0021717
enh66067     1   29282100   29283100      1       1  150064       2.0212      0.02163
enh66070     1   29298900   29299900      2       1  150064       2.8308    0.0023213
enh66073     1   29337800   29338800      5       3  150064       2.6453    0.0040813
enh66074     1   29369800   29370800      2       1  150064        3.021    0.0012595
enh66075     1   29378700   29379700      3       1  150064       3.7008   0.00010744
enh66077     1   29446000   29447000      3       1  150064       3.2265   0.00062646
enh66078     1   29451600   29452600      4       2  150064        3.172   0.00075707
enh66079     1   29460100   29461100      2       1  150064       1.7028     0.044305
enh66080     1   29462700   29463700      6       3  150064       2.1277     0.016683
enh66081     1   29471700   29472700      2       1  150064       2.3739    0.0088008
enh66091     1   29512400   29513400      2       1  150064       2.4132    0.0079063
enh66093     1   29527600   29528600      1       1  150064       2.9047     0.001838
enh66096     1   29557600   29558600      3       1  150064       2.1232     0.016867
enh66101     1   29575400   29576400      3       2  150064       2.6613    0.0038925
enh66104     1   29585400   29586400      2       1  150064       2.6601    0.0039063
enh66105     1   29591200   29592200      1       1  150064       2.7776     0.002738
enh66110     1   29618400   29619400      2       1  150064       1.9077     0.028218
enh66126     1   30112600   30113600      5       3  150064       1.8202     0.034367
enh66133     1   30446800   30447800      3       2  150064       4.8083   7.6117e-07
enh66134     1   30457200   30458200      2       1  150064       4.2256   1.1917e-05
enh66142     1   30851600   30852600      5       2  150064       2.4226    0.0077049
enh66144     1   30882200   30883200      2       1  150064       1.9075     0.028226
enh66158     1   31148100   31149100      3       1  150064       1.8175      0.03457
enh66159     1   31149700   31150700      1       1  150064       1.8527      0.03196
enh66160     1   31153800   31154800      6       2  150064       2.7334    0.0031343
enh66177     1   31274600   31275600      1       1  150064       1.7209      0.04263
enh66179     1   31283100   31284100      1       1  150064       1.8277       0.0338
enh66236     1   31771700   31772700      5       2  150064       3.9229   4.3737e-05
enh66237     1   31778800   31779800      1       1  150064       2.1675       0.0151
enh66239     1   31799700   31800700      4       2  150064       3.2139   0.00065476
enh66240     1   31807500   31808500      1       1  150064       3.2262    0.0006273
enh66241     1   31826900   31827900      1       1  150064       3.6317    0.0001408
enh66242     1   31841200   31842200      2       1  150064       1.6729     0.047174
enh66244     1   31844400   31845400      3       2  150064        2.686    0.0036152
enh66245     1   31848500   31849500      2       1  150064       4.2058   1.3006e-05
enh66246     1   31854100   31855100      4       2  150064       4.6026   2.0864e-06
enh66247     1   31867600   31868600      2       1  150064       2.8315    0.0023167
enh66248     1   31869800   31870800      2       1  150064       3.7043   0.00010597
enh66249     1   31872800   31873800      3       1  150064       4.2675   9.8859e-06
enh66250     1   31882900   31883900      3       1  150064       2.5212    0.0058471
enh66251     1   31888000   31889000      1       1  150064        2.833     0.002306
enh66253     1   31891200   31892200      2       1  150064       2.9711    0.0014836
enh66254     1   31895000   31896000      5       2  150064       2.0482     0.020269
enh66261     1   32029800   32030800      1       1  150064       2.3782     0.008699
enh66305     1   32312000   32313000      2       1  150064        1.935     0.026496
enh66319     1   32398600   32399600      4       2  150064       1.9842     0.023616
enh66323     1   32410800   32411800      2       1  150064       2.0879     0.018402
enh66362     1   32616700   32617700      1       1  150064       2.0177      0.02181
enh66378     1   32707600   32708600      3       1  150064       1.7063     0.043974
enh66379     1   32712500   32713500      2       1  150064         1.78     0.037539
enh66388     1   32810700   32811700      1       1  150064        2.932     0.001684
enh66400     1   32879100   32880100      2       1  150064       1.6773     0.046739
enh66420     1   33151700   33152700      2       1  150064       1.8071     0.035371
enh66442     1   33230300   33231300      2       1  150064       1.6873     0.045769
enh66448     1   33253800   33254800      2       1  150064       2.0322     0.021065
enh66450     1   33257200   33258200      4       2  150064       2.1256     0.016767
enh66456     1   33337800   33338800      2       1  150064        1.997     0.022915
enh66492     1   33593500   33594500      1       1  150064       2.1316      0.01652
enh66496     1   33618600   33619600      2       1  150064       1.9122     0.027923
enh66509     1   33724200   33725200      3       2  150064       2.2615     0.011863
enh66513     1   33751900   33752900      5       3  150064       1.7586     0.039324
enh66517     1   33766200   33767200      3       2  150064       2.3437    0.0095463
enh66519     1   33785600   33786600      1       1  150064       1.7225      0.04249
enh66545     1   33923200   33924200      1       1  150064       1.9712      0.02435
enh66558     1   34175600   34176600      4       2  150064       2.2701     0.011602
enh66604     1   35318100   35319100      4       2  150064       1.8872     0.029566
enh66605     1   35322700   35323700      4       2  150064        1.898     0.028849
enh66618     1   35585600   35586600      2       1  150064       1.7055      0.04405
enh66623     1   35676000   35677000      3       1  150064       3.5077   0.00022599
enh66624     1   35680600   35681600      1       1  150064       1.7739      0.03804
enh66625     1   35686800   35687800      3       2  150064       3.2441   0.00058914
enh66626     1   35688800   35689800      2       1  150064       2.0213     0.021625
enh66667     1   36101600   36102600      1       1  150064       1.7839      0.03722
enh66671     1   36181800   36182800      1       1  150064       3.4063    0.0003292
enh66672     1   36191000   36192000      2       1  150064       3.2608   0.00055552
enh66674     1   36276100   36277100      1       1  150064       1.7772      0.03777
enh66676     1   36316700   36317700      2       1  150064       3.4571   0.00027304
enh66681     1   36401400   36402400      3       2  150064       2.5871    0.0048389
enh66684     1   36564800   36565800      5       2  150064       2.1471     0.015892
enh66685     1   36565800   36566800      2       1  150064       2.0505     0.020156
enh66687     1   36581100   36582100      3       1  150064       2.1813     0.014579
enh66688     1   36584700   36585700      2       1  150064       1.8279     0.033785
enh66689     1   36589000   36590000      1       1  150064       3.9706    3.584e-05
enh66691     1   36600000   36601000      3       1  150064       3.6681   0.00012219
enh66692     1   36602800   36603800      3       1  150064       3.7723   8.0882e-05
enh66694     1   36606300   36607300      1       1  150064       3.1162     0.000916
enh66696     1   36612600   36613600      2       1  150064       3.3903    0.0003491
enh66700     1   36631400   36632400      2       1  150064       3.9408   4.0604e-05
enh66706     1   36653600   36654600      3       2  150064       1.9736     0.024214
enh66742     1   36809200   36810200      1       1  150064       1.9367      0.02639
enh66803     1   38271800   38272800      4       2  150064       2.3417     0.009599
enh66804     1   38278600   38279600      1       1  150064       3.2541    0.0005687
enh66811     1   38327800   38328800      1       1  150064        2.751     0.002971
enh66812     1   38330800   38331800      2       1  150064       3.2236   0.00063292
enh66813     1   38355900   38356900      4       2  150064       3.1962   0.00069617
enh66817     1   38395900   38396900      2       1  150064       2.9635    0.0015208
enh66824     1   38453300   38454300      1       1  150064        2.104      0.01769
enh66846     1   38910000   38911000      5       2  150064       2.9026    0.0018503
enh66856     1   39339900   39340900      5       3  150064       2.0375     0.020801
enh66869     1   39464300   39465300      6       2  150064       1.8299     0.033634
enh66872     1   39493800   39494800      4       1  150064       2.0431      0.02052
enh66873     1   39511600   39512600      5       3  150064        2.179     0.014667
enh66875     1   39541800   39542800      2       1  150064       2.9168    0.0017683
enh66885     1   39574800   39575800      2       1  150064       1.7871     0.036959
enh66886     1   39577700   39578700      2       1  150064       1.8052     0.035521
enh66887     1   39581800   39582800      4       2  150064       2.1074     0.017543
enh66892     1   39602600   39603600      6       3  150064       1.8472     0.032362
enh66893     1   39605000   39606000      1       1  150064       1.6515      0.04932
enh66909     1   39644700   39645700      1       1  150064       1.8615      0.03134
enh66911     1   39651000   39652000      2       1  150064       2.1225     0.016899
enh66916     1   39668900   39669900      2       1  150064       1.7404     0.040897
enh66939     1   39859300   39860300      2       1  150064       1.7647     0.038809
enh66941     1   39862800   39863800      4       2  150064       2.4163    0.0078392
enh66962     1   39974300   39975300      2       1  150064       1.8254     0.033968
enh66969     1   40091000   40092000      1       1  150064       2.1072      0.01755
enh66982     1   40337600   40338600      1       1  150064       2.1497      0.01579
enh67033     1   40842400   40843400      4       2  150064       2.3464    0.0094777
enh67035     1   40848200   40849200      2       1  150064       1.7513     0.039945
enh67040     1   40861800   40862800      2       1  150064       1.9616     0.024905
enh67048     1   40973100   40974100      3       2  150064       1.7554     0.039594
enh67050     1   40998000   40999000      3       2  150064       1.9022     0.028572
enh67052     1   41091300   41092300      2       1  150064       1.6966     0.044889
enh67057     1   41155600   41156600      3       2  150064       2.3236     0.010073
enh67058     1   41159400   41160400      4       2  150064       2.4007     0.008182
enh67059     1   41164800   41165800      4       2  150064       3.1218    0.0008987
enh67060     1   41168900   41169900      5       2  150064       1.8471      0.03237
enh67063     1   41178800   41179800      3       2  150064       2.5619    0.0052053
enh67069     1   41205200   41206200      5       3  150064       3.2739   0.00053034
enh67072     1   41220600   41221600      3       1  150064       2.2407     0.012522
enh67088     1   41380600   41381600      5       3  150064       2.0864     0.018472
enh67093     1   41407100   41408100      5       3  150064       1.9137     0.027829
enh67098     1   41433200   41434200      8       3  150064       2.6821    0.0036576
enh67100     1   41448300   41449300      1       1  150064       1.7839      0.03722
enh67101     1   41449400   41450400      5       2  150064       1.9318     0.026692
enh67103     1   41468700   41469700      5       2  150064        2.221     0.013176
enh67108     1   41574100   41575100      4       2  150064       1.6785     0.046622
enh67109     1   41575900   41576900      1       1  150064        1.688      0.04571
enh67110     1   41588700   41589700      2       1  150064       1.6467     0.049808
enh67111     1   41617800   41618800      3       2  150064        2.078     0.018855
enh67126     1   41853500   41854500      3       1  150064       2.0269     0.021335
enh67129     1   41898100   41899100      6       3  150064       2.2582     0.011965
enh67131     1   41908200   41909200      5       2  150064       2.1459     0.015941
enh67134     1   41920500   41921500      2       1  150064       1.6698     0.047481
enh67135     1   41931200   41932200      2       1  150064       1.7805     0.037494
enh67139     1   41950600   41951600      4       2  150064       3.2566   0.00056377
enh67142     1   41960700   41961700      5       2  150064       3.6371   0.00013785
enh67143     1   41962300   41963300      4       2  150064       3.8047   7.0975e-05
enh67186     1   42249700   42250700      2       1  150064       1.6709     0.047368
enh67281     1   43415100   43416100      7       2  150064       1.9365     0.026402
enh67286     1   43432500   43433500      7       3  150064       2.1356     0.016354
enh67298     1   43739700   43740700      4       2  150064       1.8094     0.035197
enh67299     1   43759500   43760500      3       1  150064       2.9059    0.0018308
enh67301     1   43769000   43770000      2       1  150064       2.6374    0.0041776
enh67302     1   43782700   43783700      1       1  150064          3.2    0.0006871
enh67306     1   43820200   43821200      1       1  150064       3.5092    0.0002247
enh67307     1   43826200   43827200      2       1  150064       3.7172   0.00010072
enh67308     1   43830900   43831900      2       1  150064       1.9653     0.024692
enh67312     1   43856700   43857700      2       1  150064       3.2894   0.00050194
enh67313     1   43870800   43871800      3       1  150064       3.3585   0.00039177
enh67314     1   43901300   43902300      2       1  150064       3.4636   0.00026649
enh67317     1   43920600   43921600      3       1  150064       4.1373   1.7568e-05
enh67318     1   43930600   43931600      1       1  150064       3.6313     0.000141
enh67319     1   43938000   43939000      1       1  150064       3.0047     0.001329
enh67320     1   43941400   43942400      2       1  150064        3.869   5.4645e-05
enh67321     1   43958900   43959900      3       1  150064       2.1636     0.015246
enh67325     1   43998400   43999400      3       2  150064       2.5678    0.0051167
enh67326     1   44002800   44003800      2       1  150064       2.3372    0.0097154
enh67328     1   44010700   44011700      1       1  150064       3.5484    0.0001938
enh67329     1   44014200   44015200      5       1  150064       2.0497     0.020195
enh67330     1   44018200   44019200      1       1  150064       3.1374    0.0008524
enh67331     1   44022200   44023200      2       1  150064       2.8224    0.0023829
enh67334     1   44038400   44039400      3       1  150064       2.2899     0.011014
enh67335     1   44047600   44048600      5       2  150064       2.8226    0.0023819
enh67336     1   44053000   44054000      2       1  150064       1.9244     0.027151
enh67337     1   44071100   44072100      6       2  150064       3.8423    6.095e-05
enh67339     1   44114000   44115000      4       2  150064       4.5272    2.988e-06
enh67346     1   44153600   44154600      2       1  150064       3.3194   0.00045107
enh67353     1   44181900   44182900      2       1  150064       3.3199   0.00045018
enh67354     1   44185500   44186500      3       2  150064       4.6482    1.674e-06
enh67355     1   44195400   44196400      2       1  150064       2.5985    0.0046822
enh67356     1   44226300   44227300      2       1  150064       2.8904    0.0019235
enh67357     1   44228700   44229700      1       1  150064       3.2448    0.0005877
enh67358     1   44232100   44233100      1       1  150064       3.2827     0.000514
enh67359     1   44239600   44240600      2       1  150064       2.7456    0.0030204
enh67360     1   44241800   44242800      2       1  150064       2.4065    0.0080536
enh67361     1   44246800   44247800      1       1  150064       2.9904     0.001393
enh67362     1   44248900   44249900      3       2  150064       3.7981   7.2899e-05
enh67363     1   44251900   44252900      2       1  150064       2.3699    0.0088966
enh67369     1   44301100   44302100      1       1  150064       2.9436     0.001622
enh67371     1   44318800   44319800      3       1  150064       3.9946   3.2404e-05
enh67373     1   44326500   44327500      4       2  150064       2.9253    0.0017207
enh67375     1   44333600   44334600      2       1  150064       2.8449    0.0022214
enh67376     1   44344600   44345600      2       1  150064       3.9801   3.4443e-05
enh67378     1   44377900   44378900      3       2  150064       2.5971    0.0047002
enh67380     1   44387100   44388100      3       2  150064       1.9916     0.023209
enh67381     1   44394900   44395900      4       2  150064       2.8137     0.002449
enh67383     1   44399200   44400200      2       1  150064       2.7352    0.0031173
enh67384     1   44402200   44403200      4       2  150064        2.011      0.02216
enh67385     1   44410800   44411800      2       1  150064       2.5119    0.0060045
enh67386     1   44414200   44415200      2       1  150064       2.8877    0.0019403
enh67387     1   44416900   44417900      1       1  150064       3.1562    0.0007992
enh67390     1   44439200   44440200      3       2  150064       3.1146   0.00092101
enh67391     1   44442800   44443800      5       2  150064       2.5588    0.0052521
enh67392     1   44446400   44447400      4       2  150064       1.9799      0.02386
enh67394     1   44456000   44457000      1       1  150064       2.0898      0.01832
enh67411     1   44573500   44574500      7       3  150064       1.9387     0.026266
enh67414     1   44677700   44678700      1       1  150064       2.7892     0.002642
enh67415     1   44680100   44681100      2       1  150064       1.8408     0.032822
enh67417     1   44685900   44686900      2       1  150064       2.0377     0.020791
enh67418     1   44704800   44705800      2       1  150064       2.2454      0.01237
enh67619     1   46986000   46987000      4       1  150064       2.0555     0.019915
enh67655     1   47640700   47641700      4       2  150064       1.8457     0.032464
enh67694     1   48247500   48248500      4       2  150064       1.6702     0.047441
enh67696     1   48257400   48258400      2       1  150064       2.3309      0.00988
enh67700     1   48292600   48293600      2       1  150064       2.4042    0.0081033
enh67704     1   48347200   48348200      2       1  150064       1.9375      0.02634
enh67708     1   48399900   48400900      5       2  150064       1.7379     0.041113
enh67720     1   48527100   48528100      3       2  150064       1.6655     0.047904
enh67748     1   49334500   49335500      5       2  150064       2.2236     0.013088
enh67750     1   49344600   49345600      1       1  150064       1.6698      0.04748
enh67752     1   49396900   49397900      5       3  150064        2.105     0.017646
enh67755     1   49432100   49433100      3       1  150064        2.727     0.003196
enh67756     1   49525700   49526700      1       1  150064       2.1738      0.01486
enh67758     1   49571700   49572700      1       1  150064       3.0436     0.001169
enh67783     1   51345500   51346500      3       2  150064       1.6532     0.049144
enh67787     1   51440300   51441300      1       1  150064       2.4086     0.008008
enh67798     1   51633700   51634700      5       3  150064       1.9961     0.022962
enh67815     1   51761600   51762600      4       2  150064       1.7318     0.041651
enh67843     1   51985600   51986600      4       2  150064       1.6839     0.046102
enh68000     1   53630800   53631800      4       2  150064       2.0989     0.017912
enh68002     1   53641600   53642600      4       2  150064       1.9399     0.026196
enh68004     1   53648900   53649900      4       1  150064        2.956    0.0015581
enh68007     1   53660300   53661300      3       2  150064       3.1648   0.00077584
enh68008     1   53664700   53665700      3       1  150064       2.6439    0.0040979
enh68012     1   53684200   53685200      2       1  150064       2.1388     0.016228
enh68014     1   53701900   53702900      2       1  150064       2.4523    0.0070978
enh68016     1   53711800   53712800      1       1  150064       3.3865    0.0003539
enh68018     1   53722900   53723900      3       1  150064       2.5478    0.0054205
enh68019     1   53746900   53747900      1       1  150064       2.1738      0.01486
enh68020     1   53759800   53760800      1       1  150064         2.26      0.01191
enh68026     1   53857400   53858400      3       2  150064        1.751      0.03997
enh68034     1   53907600   53908600      4       2  150064       2.0994     0.017891
enh68081     1   54448400   54449400      3       1  150064       2.2472     0.012314
enh68083     1   54502100   54503100      1       1  150064       1.6561      0.04885
enh68097     1   54667400   54668400      1       1  150064       2.2007      0.01388
enh68098     1   54685400   54686400      4       2  150064       2.1891     0.014296
enh68126     1   54801400   54802400      2       1  150064       1.6758     0.046885
enh68132     1   54845300   54846300      5       2  150064       1.8482     0.032285
enh68133     1   54850200   54851200      1       1  150064       2.1615      0.01533
enh68134     1   54851100   54852100      5       2  150064       1.7428     0.040687
enh68171     1   55326900   55327900      6       2  150064        2.004     0.022534
enh68245     1   56001800   56002800      6       3  150064       1.9712     0.024351
enh68248     1   56012000   56013000      5       3  150064       2.1693     0.015031
enh68250     1   56038300   56039300      5       3  150064       1.8783     0.030168
enh68251     1   56041100   56042100      4       2  150064       1.8826     0.029874
enh68252     1   56047400   56048400      4       2  150064       2.3035     0.010626
enh68258     1   56078300   56079300      2       1  150064       1.8587     0.031536
enh68259     1   56082400   56083400      2       1  150064       1.9551     0.025284
enh68270     1   56161100   56162100      8       2  150064       1.9231     0.027235
enh68278     1   56206800   56207800      1       1  150064       1.7343      0.04143
enh68396     1   57176200   57177200      1       1  150064       1.7957      0.03627
enh68400     1   57281600   57282600      2       1  150064       2.1203      0.01699
enh68401     1   57282900   57283900      8       3  150064       1.6863     0.045865
enh68402     1   57286000   57287000      6       2  150064       2.0605     0.019677
enh68420     1   57566200   57567200      7       3  150064       2.1494     0.015803
enh68421     1   57573800   57574800      1       1  150064       1.7027      0.04431
enh68423     1   57595200   57596200      5       1  150064       2.3608    0.0091177
enh68424     1   57597900   57598900      1       1  150064       2.0425      0.02055
enh68425     1   57608000   57609000      1       1  150064       2.0657      0.01943
enh68447     1   58874900   58875900      5       2  150064       1.6609     0.048363
enh68468     1   59183900   59184900      1       1  150064       1.8184       0.0345
enh68496     1   59344600   59345600      1       1  150064       1.7333      0.04152
enh68542     1   59620000   59621000      2       1  150064       2.2169     0.013316
enh68544     1   59630600   59631600      3       1  150064       1.7306     0.041765
enh68545     1   59635000   59636000     10       3  150064       2.2163     0.013334
enh68548     1   59645000   59646000      3       2  150064       1.9821     0.023734
enh68614     1   60195700   60196700      6       2  150064       1.8358     0.033191
enh68616     1   60203800   60204800      5       3  150064       2.3562    0.0092322
enh68628     1   60451800   60452800      4       2  150064       1.7871     0.036963
enh68631     1   60531300   60532300      1       1  150064       2.3282     0.009952
enh68638     1   60625600   60626600      2       1  150064        2.299     0.010753
enh68640     1   60637200   60638200      2       1  150064       2.6792    0.0036897
enh68641     1   60693400   60694400      3       2  150064       2.8734    0.0020306
enh68649     1   60893000   60894000      5       3  150064       1.7573     0.039435
enh68652     1   61062400   61063400      5       2  150064       3.7122   0.00010274
enh68653     1   61087000   61088000      3       1  150064       3.5103   0.00022377
enh68654     1   61227800   61228800      1       1  150064       2.8777     0.002003
enh68664     1   61447200   61448200      4       2  150064       1.9949     0.023029
enh68696     1   61680000   61681000      6       2  150064       2.0686     0.019293
enh68704     1   61709500   61710500      3       1  150064       2.0719     0.019136
enh68717     1   61797400   61798400      1       1  150064       2.0742      0.01903
enh68723     1   61858900   61859900      5       3  150064       1.9565     0.025203
enh68728     1   61947100   61948100      1       1  150064       2.9975     0.001361
enh68730     1   62035800   62036800      2       1  150064       2.0876     0.018417
enh68750     1   62353000   62354000      3       2  150064       1.9173       0.0276
enh68796     1   63216400   63217400      2       1  150064       2.1677      0.01509
enh68800     1   63474400   63475400      2       1  150064       2.7098    0.0033658
enh68801     1   63477600   63478600      9       2  150064       3.2375   0.00060281
enh68947     1   64947800   64948800      1       1  150064       1.7013      0.04444
enh68980     1   65358900   65359900      4       2  150064       2.7159    0.0033053
enh68985     1   65379300   65380300      2       1  150064        1.913     0.027875
enh68987     1   65382700   65383700      5       2  150064       3.3802   0.00036213
enh68990     1   65390100   65391100      3       1  150064       2.5278    0.0057395
enh68992     1   65397600   65398600      2       1  150064       2.5747    0.0050159
enh68994     1   65404500   65405500      2       1  150064       1.8888     0.029458
enh68995     1   65405400   65406400      3       2  150064        3.289   0.00050272
enh68999     1   65420800   65421800      6       3  150064       2.5044    0.0061337
enh69000     1   65422500   65423500      4       2  150064       2.8282    0.0023408
enh69001     1   65427800   65428800      5       2  150064       2.9459    0.0016099
enh69002     1   65428900   65429900      6       3  150064         2.02     0.021693
enh69004     1   65435000   65436000      3       2  150064       2.1865      0.01439
enh69013     1   65513800   65514800      1       1  150064       2.1301      0.01658
enh69016     1   65529600   65530600      3       2  150064       1.7161     0.043068
enh69022     1   65607000   65608000      2       1  150064       2.1261     0.016749
enh69031     1   65641700   65642700      3       2  150064       2.0039     0.022542
enh69032     1   65646400   65647400      4       1  150064        2.168     0.015081
enh69033     1   65655200   65656200      3       1  150064       1.9476     0.025732
enh69034     1   65661700   65662700      4       2  150064       2.3708    0.0088749
enh69062     1   65933000   65934000      8       3  150064       1.8564     0.031702
enh69074     1   66152600   66153600      5       2  150064       1.6468       0.0498
enh69075     1   66153300   66154300      5       2  150064       2.7778    0.0027366
enh69080     1   66227900   66228900      5       2  150064        1.714     0.043266
enh69084     1   66267100   66268100      1       1  150064       1.9238      0.02719
enh69086     1   66276900   66277900      3       2  150064        1.849     0.032229
enh69087     1   66279600   66280600      1       1  150064        1.744      0.04058
enh69092     1   66309700   66310700      1       1  150064       4.8032    7.807e-07
enh69093     1   66312000   66313000      1       1  150064       4.8038    7.784e-07
enh69094     1   66316000   66317000      2       1  150064       1.8696      0.03077
enh69098     1   66357700   66358700      1       1  150064       3.6582     0.000127
enh69099     1   66362100   66363100      3       2  150064       2.1505     0.015759
enh69100     1   66370100   66371100      2       1  150064       1.9366     0.026395
enh69104     1   66412700   66413700      1       1  150064         2.05      0.02018
enh69105     1   66414700   66415700      5       2  150064       3.0007    0.0013469
enh69106     1   66418200   66419200      2       1  150064       2.4171    0.0078227
enh69108     1   66424900   66425900      3       1  150064       1.6949     0.045047
enh69109     1   66444500   66445500      1       1  150064       1.7883      0.03686
enh69112     1   66460800   66461800      5       2  150064       3.1052   0.00095085
enh69114     1   66477900   66478900      3       2  150064        2.579    0.0049537
enh69131     1   66732400   66733400      1       1  150064       2.7441     0.003034
enh69132     1   66735600   66736600      7       3  150064       2.9768    0.0014563
enh69133     1   66737800   66738800      4       1  150064       2.2384     0.012597
enh69134     1   66740200   66741200      2       1  150064       2.2364     0.012662
enh69135     1   66744200   66745200      2       1  150064       2.1222     0.016911
enh69137     1   66758400   66759400      2       1  150064       2.1378     0.016266
enh69139     1   66765600   66766600      5       1  150064       2.1653     0.015182
enh69140     1   66767100   66768100      3       1  150064        2.034     0.020978
enh69159     1   66878200   66879200      1       1  150064       2.5143     0.005964
enh69161     1   66901500   66902500      2       1  150064       2.4514    0.0071153
enh69197     1   67198200   67199200      3       2  150064       2.0004      0.02273
enh69242     1   67848000   67849000      7       1  150064       1.8758     0.030344
enh69244     1   67865200   67866200      2       1  150064       2.0996      0.01788
enh69254     1   68001600   68002600      5       3  150064       1.7668     0.038628
enh69265     1   68083300   68084300      5       2  150064        2.693    0.0035411
enh69266     1   68084900   68085900      3       1  150064       2.7008    0.0034582
enh69275     1   68145200   68146200      7       2  150064       2.0474      0.02031
enh69276     1   68147600   68148600      6       2  150064       1.8811      0.02998
enh69277     1   68154600   68155600      5       2  150064       2.2618     0.011855
enh69278     1   68166300   68167300      4       2  150064       1.9657     0.024668
enh69289     1   68188400   68189400      1       1  150064       1.9403      0.02617
enh69310     1   68260500   68261500      3       1  150064       3.3003   0.00048284
enh69312     1   68270300   68271300      2       1  150064       2.3914    0.0083922
enh69313     1   68277700   68278700      3       2  150064       2.6748    0.0037392
enh69314     1   68280700   68281700      3       2  150064       3.1099   0.00093561
enh69317     1   68295100   68296100      1       1  150064       2.0562      0.01988
enh69318     1   68303200   68304200      4       2  150064       4.0401   2.6718e-05
enh69322     1   68345600   68346600      2       1  150064       1.7791     0.037609
enh69325     1   68363000   68364000      6       2  150064       2.9791    0.0014456
enh69328     1   68407400   68408400      2       1  150064       1.7686      0.03848
enh69329     1   68411200   68412200      4       2  150064       1.8077      0.03533
enh69331     1   68417200   68418200      1       1  150064       2.5187      0.00589
enh69332     1   68417900   68418900      1       1  150064       2.5187      0.00589
enh69335     1   68444800   68445800      1       1  150064       1.6489      0.04958
enh69374     1   68938400   68939400      3       2  150064        2.548    0.0054167
enh69390     1   69656500   69657500      1       1  150064       2.2445       0.0124
enh69403     1   70442300   70443300      1       1  150064       2.5087     0.006058
enh69404     1   70448400   70449400      2       1  150064       1.8532     0.031928
enh69405     1   70456900   70457900      2       1  150064       2.4572    0.0070016
enh69406     1   70459400   70460400      7       1  150064       2.6023    0.0046297
enh69426     1   70792700   70793700      1       1  150064       2.5499     0.005388
enh69446     1   71244300   71245300      1       1  150064       1.9312      0.02673
enh69453     1   71356700   71357700      5       2  150064       1.8694      0.03078
enh69454     1   71364700   71365700      5       2  150064       2.2295     0.012889
enh69468     1   71529000   71530000      1       1  150064       1.9719      0.02431
enh69482     1   71816700   71817700      4       2  150064       2.3039     0.010614
enh69493     1   72024800   72025800      6       2  150064        1.702     0.044377
enh69494     1   72026300   72027300      1       1  150064       1.8824      0.02989
enh69500     1   72123800   72124800      3       2  150064       2.5052    0.0061187
enh69501     1   72132500   72133500      2       1  150064       3.4153   0.00031857
enh69511     1   72422700   72423700      2       1  150064       2.5144    0.0059623
enh69526     1   72751600   72752600      3       2  150064       2.4332    0.0074836
enh69533     1   72981600   72982600      1       1  150064       1.6566       0.0488
enh69544     1   73361500   73362500      3       1  150064        4.743   1.0531e-06
enh69545     1   73626600   73627600      6       1  150064       4.7481   1.0267e-06
enh69546     1   74058900   74059900      3       1  150064       2.6569    0.0039432
enh69553     1   74891500   74892500      3       2  150064       1.6947     0.045069
enh69613     1   77464000   77465000      6       3  150064       2.0772     0.018891
enh69642     1   77939100   77940100      5       2  150064       2.0154     0.021929
enh69645     1   77976000   77977000      3       2  150064       1.7196      0.04275
enh69650     1   78005900   78006900      5       2  150064       2.3985    0.0082302
enh69652     1   78011200   78012200      3       2  150064       1.9604     0.024975
enh69673     1   78227500   78228500      1       1  150064       1.9006      0.02868
enh69679     1   78306600   78307600      1       1  150064       1.9677      0.02455
enh69680     1   78323000   78324000      4       2  150064       2.6057     0.004584
enh69688     1   78357700   78358700      2       1  150064       1.7078      0.04384
enh69699     1   78447400   78448400      3       2  150064       1.8653     0.031073
enh69705     1   78465600   78466600      1       1  150064       1.7875      0.03693
enh69708     1   78478600   78479600      1       1  150064       1.8537      0.03189
enh69716     1   78524200   78525200      1       1  150064       1.9996      0.02277
enh69724     1   78561500   78562500      2       1  150064       1.7587     0.039313
enh69783     1   79114500   79115500      1       1  150064       2.3844     0.008554
enh69785     1   79123800   79124800      2       1  150064       1.6686     0.047601
enh69786     1   79143600   79144600      5       2  150064       1.7011     0.044466
enh69787     1   79147900   79148900      6       2  150064       2.1054     0.017628
enh69788     1   79155300   79156300      5       1  150064       1.8109     0.035076
enh69789     1   79169500   79170500      9       4  150064       1.6495     0.049524
enh69790     1   79181000   79182000      8       2  150064       2.1437     0.016028
enh69792     1   79188200   79189200     12       3  150064       3.0871    0.0010107
enh69794     1   79290600   79291600      1       1  150064       2.5697     0.005089
enh69805     1   79472400   79473400      3       2  150064       2.0681     0.019315
enh69829     1   79839200   79840200      3       1  150064       2.5754     0.005006
enh69851     1   81579000   81580000      4       2  150064       1.9073     0.028238
enh69853     1   81608300   81609300      6       2  150064       1.6471      0.04977
enh69869     1   81943500   81944500      6       4  150064        1.674     0.047063
enh69874     1   82125800   82126800      5       2  150064        1.654     0.049062
enh69878     1   82135900   82136900      3       2  150064       2.0532     0.020027
enh69879     1   82137600   82138600      1       1  150064       2.4936     0.006323
enh69880     1   82145200   82146200      3       2  150064       2.2103     0.013542
enh69881     1   82147500   82148500      1       1  150064       3.0846     0.001019
enh69886     1   82164400   82165400      5       2  150064       2.1782     0.014695
enh69888     1   82169000   82170000      4       2  150064       1.9234     0.027213
enh69889     1   82169900   82170900      3       2  150064       3.1337   0.00086319
enh69890     1   82172500   82173500      9       4  150064        3.015    0.0012849
enh69962     1   83922700   83923700      3       2  150064        2.234      0.01274
enh69967     1   83976800   83977800      3       1  150064       2.5588    0.0052512
enh69968     1   83981900   83982900      2       1  150064       2.3681    0.0089394
enh69975     1   84155500   84156500      4       2  150064       1.9433     0.025992
enh69976     1   84157500   84158500      3       2  150064       2.2405     0.012529
enh69981     1   84261600   84262600      1       1  150064       2.5731      0.00504
enh69983     1   84268000   84269000      3       2  150064       3.6801   0.00011655
enh69984     1   84281000   84282000      3       1  150064       2.2669     0.011699
enh69985     1   84284300   84285300      2       1  150064       3.7057   0.00010539
enh69986     1   84288100   84289100      4       1  150064       4.4159   5.0302e-06
enh69992     1   84394000   84395000      3       1  150064       1.7039     0.044199
enh69999     1   84540700   84541700      1       1  150064       1.7463      0.04038
enh70000     1   84541700   84542700      2       1  150064       2.0954     0.018068
enh70009     1   84621600   84622600      2       1  150064       2.1147     0.017226
enh70012     1   84639600   84640600      1       1  150064        1.923      0.02724
enh70034     1   84966300   84967300      3       2  150064       2.3468    0.0094689
enh70071     1   85316900   85317900      5       2  150064        1.781     0.037452
enh70074     1   85378800   85379800      4       1  150064       1.8566     0.031685
enh70096     1   85710200   85711200      4       2  150064       1.7827     0.037317
enh70098     1   85722000   85723000      2       1  150064       2.5448    0.0054666
enh70110     1   85783300   85784300      1       1  150064       2.1437      0.01603
enh70118     1   85828300   85829300      2       1  150064        2.601    0.0046478
enh70122     1   85845000   85846000      5       2  150064       2.2581     0.011969
enh70124     1   85858900   85859900      4       2  150064       2.2706     0.011584
enh70128     1   85873900   85874900      4       2  150064       3.2064     0.000672
enh70129     1   85878200   85879200      1       1  150064       2.0809      0.01872
enh70131     1   85892800   85893800      2       1  150064       2.0435     0.020503
enh70133     1   85909900   85910900      3       2  150064       2.4727     0.006704
enh70134     1   85911200   85912200      4       2  150064       1.8863     0.029625
enh70136     1   85916600   85917600      1       1  150064       2.6717     0.003773
enh70137     1   85919400   85920400      3       1  150064       2.4418    0.0073069
enh70138     1   85926100   85927100      5       2  150064       2.5868    0.0048438
enh70139     1   85931600   85932600      2       1  150064       1.8037     0.035636
enh70164     1   86043800   86044800      2       1  150064       2.2819     0.011249
enh70193     1   86534200   86535200      3       1  150064       1.7232      0.04243
enh70196     1   86603000   86604000      4       2  150064       1.7676     0.038566
enh70312     1   87929400   87930400      4       2  150064       2.0591     0.019742
enh70337     1   88392400   88393400      7       3  150064       2.3536    0.0092961
enh70338     1   88406200   88407200      1       1  150064       2.1805      0.01461
enh70348     1   88641000   88642000      4       1  150064       1.9237     0.027195
enh70352     1   88749700   88750700      3       2  150064        2.231     0.012839
enh70410     1   89823400   89824400      4       2  150064       1.7728     0.038134
enh70415     1   89964700   89965700      2       1  150064       1.7191     0.042794
enh70436     1   90125600   90126600      3       2  150064       1.6936     0.045173
enh70438     1   90157600   90158600      2       1  150064       2.2254     0.013027
enh70444     1   90204600   90205600      1       1  150064       1.7364      0.04125
enh70451     1   90274200   90275200      1       1  150064       2.1419       0.0161
enh70452     1   90278200   90279200      3       1  150064       1.7491     0.040136
enh70460     1   90321800   90322800      4       2  150064       2.2603       0.0119
enh70477     1   90445800   90446800      4       2  150064       1.8077     0.035326
enh70486     1   90798600   90799600      6       3  150064       1.8615     0.031338
enh70496     1   91389500   91390500      2       1  150064       2.3206     0.010155
enh70497     1   91422600   91423600      1       1  150064       2.0218       0.0216
enh70500     1   91434400   91435400      1       1  150064       1.9934      0.02311
enh70502     1   91446600   91447600      1       1  150064       2.1816      0.01457
enh70506     1   91482400   91483400      4       2  150064       2.8199    0.0024016
enh70508     1   91488100   91489100      3       1  150064       2.4412    0.0073191
enh70516     1   91865400   91866400      2       1  150064       2.1513     0.015727
enh70520     1   91965200   91966200      3       2  150064       2.3068     0.010532
enh70544     1   92116900   92117900      2       1  150064       1.8662     0.031005
enh70545     1   92120000   92121000      2       1  150064       1.7836     0.037247
enh70583     1   92243000   92244000      5       2  150064       2.3494     0.009401
enh70584     1   92249000   92250000      1       1  150064       2.6687     0.003807
enh70622     1   92341200   92342200      1       1  150064       1.7956      0.03628
enh70644     1   92766000   92767000      4       2  150064       3.0186    0.0012699
enh70646     1   92780700   92781700      1       1  150064       1.7483      0.04021
enh70649     1   92967500   92968500      3       2  150064       2.1129     0.017306
enh70651     1   93002800   93003800      2       1  150064        2.821    0.0023936
enh70655     1   93166300   93167300      2       1  150064       1.7533     0.039776
enh70657     1   93175100   93176100      1       1  150064        1.834      0.03333
enh70658     1   93194000   93195000      2       1  150064        1.881     0.029985
enh70660     1   93218700   93219700      2       1  150064       1.8372      0.03309
enh70674     1   93324600   93325600      1       1  150064        1.779      0.03762
enh70676     1   93348100   93349100      2       1  150064        1.731     0.041726
enh70678     1   93380700   93381700      3       1  150064       1.7196     0.042752
enh70680     1   93386700   93387700      2       1  150064       1.6894     0.045572
enh70682     1   93394900   93395900      1       1  150064       1.6959      0.04495
enh70683     1   93400600   93401600      3       1  150064        1.798     0.036085
enh70684     1   93405400   93406400      1       1  150064       1.7733      0.03809
enh70685     1   93416100   93417100      3       1  150064       1.8399     0.032888
enh70686     1   93424300   93425300      3       1  150064       1.6958     0.044961
enh70688     1   93438000   93439000      1       1  150064       1.6825      0.04624
enh70740     1   94051200   94052200      5       2  150064       1.7339     0.041472
enh70810     1   94527900   94528900      3       2  150064       1.9738     0.024204
enh70811     1   94533600   94534600      2       1  150064       1.6821     0.046279
enh70823     1   94661900   94662900      1       1  150064       2.6326     0.004237
enh70859     1   94992700   94993700      1       1  150064       2.1873      0.01436
enh70927     1   95412400   95413400      4       2  150064       1.7282     0.041977
enh70939     1   95478800   95479800      2       1  150064       2.0346     0.020945
enh70944     1   95500100   95501100      2       1  150064       2.2198     0.013215
enh70946     1   95509000   95510000      7       3  150064       1.7139     0.043272
enh70949     1   95532800   95533800      2       1  150064       2.3697    0.0089024
enh70970     1   96700000   96701000      5       2  150064       3.4683   0.00026186
enh70971     1   96713200   96714200      5       2  150064       3.1098   0.00093599
enh70972     1   96719300   96720300      1       1  150064       3.6018     0.000158
enh70974     1   96773700   96774700      2       1  150064       2.4776    0.0066126
enh70975     1   96778600   96779600      1       1  150064       2.4377     0.007391
enh70976     1   96782800   96783800      2       1  150064       2.3588    0.0091661
enh70978     1   96833000   96834000      3       2  150064       2.7357    0.0031127
enh70979     1   96835900   96836900      7       2  150064       2.8287    0.0023366
enh70981     1   96854000   96855000      5       2  150064       2.0425     0.020553
enh70982     1   96881100   96882100      3       2  150064       1.7019     0.044391
enh70983     1   96882400   96883400      4       1  150064       2.6964    0.0035048
enh70988     1   96939100   96940100      3       1  150064       2.4664    0.0068233
enh70989     1   96952900   96953900      2       1  150064       2.3162     0.010272
enh70991     1   96990900   96991900      3       2  150064       2.6653    0.0038464
enh70996     1   97063600   97064600      1       1  150064       2.7308     0.003159
enh70998     1   97125700   97126700      5       2  150064       4.3052   8.3429e-06
enh71000     1   97176400   97177400      6       2  150064       3.3423   0.00041548
enh71001     1   97189500   97190500      5       2  150064       3.8273   6.4774e-05
enh71002     1   97195600   97196600      6       2  150064       1.7959     0.036256
enh71003     1   97205300   97206300      6       2  150064       2.2434     0.012437
enh71004     1   97206500   97207500      3       1  150064       2.4378    0.0073895
enh71006     1   97214800   97215800      2       1  150064       3.1726   0.00075543
enh71007     1   97229600   97230600      2       1  150064       3.0763    0.0010478
enh71008     1   97248000   97249000      1       1  150064        2.586     0.004855
enh71033     1   97658100   97659100      1       1  150064       3.7842    7.709e-05
enh71034     1   97669800   97670800      4       2  150064       3.4601   0.00027003
enh71036     1   97711200   97712200      2       1  150064       2.1219     0.016922
enh71038     1   97717200   97718200      6       2  150064       2.5427    0.0054998
enh71039     1   97736900   97737900      6       3  150064       3.0926   0.00099196
enh71041     1   97798000   97799000      6       3  150064       2.5548    0.0053124
enh71042     1   97799900   97800900      2       1  150064        3.376    0.0003677
enh71043     1   97802700   97803700      6       3  150064       2.2399     0.012548
enh71044     1   97806600   97807600      4       2  150064       2.7307    0.0031601
enh71046     1   97829800   97830800      4       2  150064       3.7752    7.995e-05
enh71047     1   97844800   97845800      4       2  150064        4.412    5.121e-06
enh71048     1   97849500   97850500      6       2  150064       4.5736   2.3972e-06
enh71049     1   97877700   97878700      6       2  150064        4.733   1.1063e-06
enh71056     1   98105900   98106900      4       1  150064       3.8034   7.1358e-05
enh71057     1   98113200   98114200      1       1  150064       4.2566    1.038e-05
enh71059     1   98117400   98118400      1       1  150064       2.2185      0.01326
enh71060     1   98120500   98121500      2       1  150064       4.0465   2.5996e-05
enh71062     1   98211300   98212300      4       2  150064       3.5942   0.00016269
enh71067     1   98271500   98272500      1       1  150064       2.9651     0.001513
enh71068     1   98279600   98280600      1       1  150064       3.1926    0.0007051
enh71069     1   98297900   98298900      1       1  150064       6.5127     3.69e-11
enh71070     1   98315100   98316100      1       1  150064       6.4331    6.251e-11
enh71071     1   98329800   98330800      1       1  150064       5.8004    3.307e-09
enh71072     1   98359100   98360100      3       1  150064       5.5964   1.0941e-08
enh71077     1   98376400   98377400      3       2  150064       6.4275   6.4857e-11
enh71078     1   98381800   98382800      4       1  150064       5.9707   1.1815e-09
enh71082     1   98404000   98405000      2       1  150064       6.2799   1.6941e-10
enh71084     1   98409200   98410200      5       2  150064       6.3305   1.2217e-10
enh71086     1   98464300   98465300      1       1  150064       2.1934      0.01414
enh71089     1   98474100   98475100      1       1  150064       7.5737    1.814e-14
enh71090     1   98492600   98493600      5       3  150064       6.9131   2.3704e-12
enh71091     1   98494100   98495100      5       2  150064       6.8934    2.724e-12
enh71093     1   98500300   98501300      6       1  150064        2.648     0.004049
enh71094     1   98508400   98509400      4       1  150064       3.1878   0.00071676
enh71095     1   98518000   98519000      1       1  150064       2.4732     0.006695
enh71096     1   98519900   98520900      2       1  150064       6.4074   7.4018e-11
enh71097     1   98529800   98530800      6       2  150064       6.1452   3.9926e-10
enh71098     1   98533300   98534300      5       2  150064       4.8186   7.2278e-07
enh71099     1   98543400   98544400      2       1  150064       2.3932    0.0083511
enh71100     1   98552000   98553000      2       1  150064       6.4431   5.8531e-11
enh71101     1   98568800   98569800      2       1  150064       2.8528    0.0021665
enh71105     1   98667100   98668100      2       1  150064       3.0613    0.0011018
enh71107     1   98675800   98676800      1       1  150064       3.6548    0.0001287
enh71115     1   98854200   98855200      4       2  150064       2.2336     0.012754
enh71116     1   98863600   98864600      1       1  150064       3.2254     0.000629
enh71117     1   98864500   98865500      1       1  150064       3.1699    0.0007624
enh71118     1   98870900   98871900      4       1  150064       3.0149    0.0012854
enh71119     1   98885800   98886800      2       1  150064       2.5819    0.0049132
enh71120     1   98932600   98933600      1       1  150064       1.7209      0.04263
enh71121     1   98933200   98934200      1       1  150064       1.7209      0.04263
enh71127     1   99137300   99138300      3       1  150064       1.8356     0.033209
enh71129     1   99168300   99169300      2       1  150064       2.2069      0.01366
enh71137     1   99385600   99386600      3       1  150064        1.685     0.045992
enh71138     1   99389900   99390900      3       2  150064       1.8672     0.030934
enh71146     1   99733200   99734200      4       2  150064       1.8045     0.035575
enh71172     1  100101600  100102600      5       2  150064       2.9731    0.0014741
enh71173     1  100109400  100110400      4       2  150064       2.3833    0.0085792
enh71253     1  101195300  101196300      2       1  150064       2.2625     0.011834
enh71254     1  101200900  101201900      1       1  150064       1.7563      0.03952
enh71258     1  101265100  101266100      2       1  150064       1.9522     0.025456
enh71259     1  101275600  101276600      8       3  150064       3.3165   0.00045581
enh71261     1  101326800  101327800      3       1  150064       1.8631     0.031225
enh71262     1  101330900  101331900      3       1  150064       3.2502   0.00057662
enh71289     1  101655600  101656600      9       3  150064       1.9609     0.024943
enh71291     1  101669200  101670200      4       1  150064       1.6779     0.046679
enh71303     1  101949900  101950900      6       3  150064        1.996     0.022967
enh71310     1  103323900  103324900      7       3  150064       1.9329     0.026622
enh71314     1  103362600  103363600      6       3  150064       2.8787    0.0019965
enh71315     1  103385100  103386100      5       2  150064       2.7532    0.0029507
enh71321     1  103636200  103637200      4       2  150064       1.7249      0.04227
enh71324     1  103662600  103663600      2       1  150064       2.1055     0.017624
enh71363     1  107466700  107467700      1       1  150064       2.0703      0.01921
enh71367     1  107498700  107499700      2       1  150064       1.7721     0.038192
enh71372     1  107618800  107619800      2       1  150064       2.6095    0.0045338
enh71414     1  108363300  108364300      2       1  150064       2.2574      0.01199
enh71444     1  108683700  108684700      2       1  150064       2.8179    0.0024169
enh71448     1  108733100  108734100      2       1  150064       2.9407    0.0016371
enh71449     1  108736500  108737500      4       1  150064       2.5108    0.0060226
enh71450     1  108738700  108739700      6       1  150064        2.789    0.0026435
enh71451     1  108739700  108740700      4       1  150064       2.9234    0.0017312
enh71586     1  110178600  110179600      4       2  150064        2.074     0.019042
enh71587     1  110182800  110183800      1       1  150064       1.8088      0.03524
enh71607     1  110357700  110358700      1       1  150064       1.8634       0.0312
enh71623     1  110438500  110439500      6       2  150064       1.8306     0.033578
enh71638     1  110530900  110531900      1       1  150064       2.2206      0.01319
enh71649     1  110576000  110577000      1       1  150064       2.1318      0.01651
enh71654     1  110599100  110600100      1       1  150064       2.2328      0.01278
enh71666     1  110745700  110746700      1       1  150064       2.2414       0.0125
enh71676     1  110851700  110852700      3       2  150064       1.6549     0.048975
enh71677     1  110855000  110856000      4       2  150064       2.4224    0.0077084
enh71682     1  110893000  110894000      2       1  150064       2.1775     0.014723
enh71686     1  110925800  110926800      4       2  150064         2.06     0.019699
enh71698     1  111019300  111020300      2       1  150064        2.358    0.0091872
enh71720     1  111709800  111710800      2       1  150064       1.7707     0.038308
enh71747     1  111994500  111995500      2       1  150064       2.2203     0.013199
enh71764     1  112116800  112117800      2       1  150064       1.9223     0.027281
enh71766     1  112134100  112135100      2       1  150064       1.6499     0.049481
enh71768     1  112139800  112140800      2       1  150064       1.7785     0.037657
enh71769     1  112148000  112149000      2       1  150064       2.1242     0.016827
enh71772     1  112164500  112165500      7       4  150064       2.0755     0.018972
enh71773     1  112167100  112168100      4       2  150064       2.0721     0.019129
enh71775     1  112171500  112172500      2       1  150064       1.9574     0.025151
enh71777     1  112202700  112203700      4       2  150064       2.3038     0.010617
enh71785     1  112249800  112250800      4       2  150064       1.6462     0.049856
enh71788     1  112273300  112274300      4       2  150064       2.0338     0.020987
enh71801     1  112447100  112448100      3       1  150064       2.1347     0.016393
enh71802     1  112462600  112463600      3       1  150064       2.4432    0.0072786
enh71803     1  112490700  112491700      5       2  150064       1.6947     0.045069
enh71804     1  112553700  112554700      3       2  150064       1.6589     0.048566
enh71819     1  112941000  112942000      3       1  150064        2.166     0.015157
enh71820     1  112941800  112942800      3       1  150064        2.087     0.018442
enh71821     1  112944500  112945500      1       1  150064       2.3152       0.0103
enh71822     1  112947400  112948400      4       1  150064       2.2473     0.012312
enh71824     1  112980500  112981500      2       1  150064       2.5879    0.0048276
enh71825     1  112987400  112988400      3       1  150064        2.187     0.014371
enh71826     1  112993600  112994600      2       1  150064        2.373    0.0088219
enh71829     1  113007200  113008200      1       1  150064       2.0222      0.02158
enh71832     1  113055400  113056400      1       1  150064       3.8697    5.448e-05
enh71837     1  113079300  113080300      1       1  150064       3.4164    0.0003173
enh71838     1  113085100  113086100      5       2  150064       3.7745   8.0166e-05
enh71839     1  113099900  113100900      2       1  150064       3.0521    0.0011361
enh71840     1  113117900  113118900      2       1  150064       3.0798    0.0010357
enh71842     1  113153800  113154800      5       2  150064       3.9085   4.6441e-05
enh71844     1  113159200  113160200      4       2  150064       3.5631   0.00018324
enh71850     1  113181600  113182600      1       1  150064       3.5841    0.0001691
enh71853     1  113215600  113216600      5       2  150064       4.1504   1.6592e-05
enh71854     1  113218700  113219700      2       1  150064       2.7755    0.0027562
enh71855     1  113228600  113229600      1       1  150064       3.4036    0.0003325
enh71856     1  113241800  113242800      2       1  150064       2.5326    0.0056605
enh71904     1  113660500  113661500      3       1  150064       1.8198     0.034393
enh71906     1  113675900  113676900      3       1  150064       1.7474     0.040282
enh71907     1  113682800  113683800      1       1  150064       1.6575      0.04871
enh71910     1  113765800  113766800      4       2  150064       1.7006     0.044507
enh71986     1  114853400  114854400      4       1  150064       2.2501     0.012222
enh71987     1  114857500  114858500      4       2  150064       2.0638     0.019521
enh71996     1  114997500  114998500      2       1  150064       1.9568     0.025187
enh72003     1  115049900  115050900      1       1  150064       2.5298     0.005706
enh72014     1  115261700  115262700      2       1  150064       3.7947   7.3924e-05
enh72016     1  115287700  115288700      4       2  150064       2.9909     0.001391
enh72017     1  115294500  115295500      2       1  150064       2.6518    0.0040031
enh72019     1  115443800  115444800      1       1  150064       3.1404    0.0008435
enh72021     1  115599100  115600100      1       1  150064       1.9577      0.02513
enh72022     1  115604900  115605900      2       1  150064       2.1718     0.014936
enh72023     1  115610600  115611600      3       2  150064       1.8631     0.031224
enh72025     1  115627500  115628500      3       2  150064         3.46   0.00027013
enh72028     1  115640800  115641800      3       2  150064        1.736     0.041281
enh72029     1  115642700  115643700      6       2  150064       3.8735   5.3648e-05
enh72032     1  115677200  115678200      2       1  150064        3.698   0.00010867
enh72033     1  115681000  115682000      2       1  150064        1.717     0.042993
enh72035     1  115684000  115685000      2       1  150064       2.4803    0.0065639
enh72036     1  115700800  115701800      3       2  150064       1.8733     0.030511
enh72040     1  115722700  115723700      6       3  150064       2.0027     0.022603
enh72041     1  115726100  115727100      5       2  150064       3.0163    0.0012795
enh72045     1  115752600  115753600      7       3  150064       2.4916    0.0063576
enh72046     1  115760800  115761800      2       1  150064       1.6793     0.046546
enh72048     1  115772800  115773800      2       1  150064       3.0474     0.001154
enh72049     1  115781600  115782600      4       2  150064       1.7257       0.0422
enh72050     1  115794200  115795200      3       1  150064        2.657    0.0039421
enh72052     1  115804900  115805900      7       3  150064        2.078     0.018854
enh72067     1  115856000  115857000      4       2  150064       2.7734    0.0027737
enh72068     1  115863400  115864400      2       1  150064       3.3901   0.00034929
enh72069     1  115871200  115872200      3       2  150064       2.1081     0.017511
enh72070     1  115890700  115891700      2       1  150064       1.6831     0.046173
enh72071     1  115906600  115907600      6       2  150064       2.6484    0.0040439
enh72073     1  115919700  115920700      5       3  150064       2.8172    0.0024222
enh72075     1  115954300  115955300      4       2  150064       1.7544     0.039685
enh72077     1  115971800  115972800      3       2  150064       2.8146    0.0024421
enh72078     1  115978200  115979200      4       2  150064       2.0051     0.022476
enh72080     1  115997200  115998200      6       3  150064        2.025     0.021434
enh72099     1  116189200  116190200      2       1  150064       1.8622     0.031288
enh72104     1  116248400  116249400      4       1  150064        1.896     0.028979
enh72113     1  116340500  116341500      7       3  150064       1.6626       0.0482
enh72133     1  116706200  116707200      5       3  150064       1.7072     0.043889
enh72182     1  117305600  117306600      3       2  150064       2.1517     0.015709
enh72183     1  117308300  117309300      1       1  150064       2.7649     0.002847
enh72184     1  117309200  117310200      2       1  150064       1.9971     0.022909
enh72185     1  117312100  117313100      2       1  150064       2.7437     0.003038
enh72188     1  117320900  117321900      3       1  150064       3.3991   0.00033806
enh72189     1  117362700  117363700      3       1  150064       3.3363   0.00042444
enh72202     1  117472600  117473600      4       2  150064       2.0414     0.020607
enh72207     1  117514700  117515700      2       1  150064       1.6803     0.046453
enh72210     1  117550600  117551600      4       2  150064        2.573    0.0050416
enh72225     1  117686400  117687400      4       1  150064       2.0622     0.019593
enh72226     1  117689500  117690500      7       1  150064        1.791     0.036649
enh72250     1  118229200  118230200      2       1  150064       1.7018     0.044394
enh72286     1  118677300  118678300      1       1  150064       2.0744      0.01902
enh72292     1  118752000  118753000      6       2  150064       2.2722     0.011538
enh72358     1  119846000  119847000      1       1  150064       1.9403      0.02617
enh72617     1  145436000  145437000      1       1  150064       1.7244      0.04232
enh72643     1  145588000  145589000      3       1  150064       1.9471     0.025762
enh72647     1  145630300  145631300      2       1  150064       1.6689      0.04757
enh72661     1  145727500  145728500      1       1  150064        1.699      0.04466
enh72665     1  146628500  146629500      2       1  150064        2.514    0.0059678
enh72666     1  146637400  146638400      2       1  150064       1.7438     0.040594
enh72667     1  146639600  146640600      4       2  150064       2.4289    0.0075732
enh72670     1  146649600  146650600      7       2  150064       2.1739     0.014857
enh72672     1  146703000  146704000      5       2  150064       2.2941     0.010892
enh72673     1  146713000  146714000      2       1  150064       3.1524   0.00080975
enh72674     1  146717700  146718700      9       3  150064       2.5737    0.0050311
enh72678     1  146745900  146746900      4       2  150064       2.7407    0.0030651
enh72684     1  146976700  146977700      3       2  150064       2.4113    0.0079485
enh72734     1  149889400  149890400      1       1  150064       1.7202       0.0427
enh72735     1  149896400  149897400      3       1  150064       1.7313     0.041701
enh72755     1  149984100  149985100      2       1  150064       1.9331     0.026611
enh72757     1  149993100  149994100      3       1  150064       1.7068     0.043927
enh72758     1  150022100  150023100      1       1  150064         5.25    7.606e-08
enh72759     1  150023600  150024600      1       1  150064        5.973    1.165e-09
enh72760     1  150025700  150026700      5       2  150064       5.5329   1.5753e-08
enh72762     1  150036900  150037900      1       1  150064       5.5334     1.57e-08
enh72764     1  150055800  150056800      1       1  150064       5.6017    1.061e-08
enh72765     1  150107400  150108400      1       1  150064       5.7086    5.695e-09
enh72768     1  150128900  150129900      1       1  150064       5.5996    1.074e-08
enh72770     1  150133000  150134000      3       1  150064       5.6361   8.6982e-09
enh72772     1  150137600  150138600      3       1  150064       5.1269   1.4729e-07
enh72774     1  150153900  150154900      1       1  150064       5.5829    1.183e-08
enh72775     1  150157900  150158900      3       2  150064       4.7642   9.4794e-07
enh72776     1  150159500  150160500      1       1  150064       5.4736    2.205e-08
enh72777     1  150165100  150166100      3       1  150064       1.9888     0.023361
enh72778     1  150185000  150186000      3       2  150064       4.6806   1.4303e-06
enh72779     1  150209000  150210000      2       1  150064       1.9992     0.022793
enh72780     1  150229000  150230000      1       1  150064        2.696     0.003509
enh72781     1  150241800  150242800      3       1  150064       4.9797   3.1842e-07
enh72783     1  150245900  150246900      1       1  150064        5.069        2e-07
enh72787     1  150325100  150326100      4       2  150064       3.2478    0.0005816
enh72788     1  150339600  150340600      2       1  150064       1.7546     0.039661
enh72790     1  150347400  150348400      2       1  150064       1.8599      0.03145
enh72791     1  150356000  150357000      2       1  150064       3.9827   3.4068e-05
enh72792     1  150359300  150360300      2       1  150064       4.2877   9.0281e-06
enh72793     1  150361700  150362700      3       2  150064       4.0914   2.1441e-05
enh72795     1  150381400  150382400      2       1  150064       3.9694   3.6027e-05
enh72796     1  150383100  150384100      3       2  150064       3.5653    0.0001817
enh72800     1  150460800  150461800      3       1  150064       4.5462   2.7315e-06
enh72801     1  150479700  150480700      5       2  150064       1.8588      0.03153
enh72802     1  150481700  150482700      5       3  150064       4.8443   6.3533e-07
enh72804     1  150486800  150487800      2       1  150064       4.1525   1.6446e-05
enh72805     1  150488900  150489900      2       1  150064       4.4767   3.7907e-06
enh72810     1  150510200  150511200      5       2  150064       3.3805   0.00036178
enh72814     1  150525900  150526900      2       1  150064          1.8     0.035929
enh72818     1  150553200  150554200      1       1  150064       1.7288      0.04192
enh72830     1  150738200  150739200      6       2  150064       1.6908     0.045442
enh72855     1  150968300  150969300      4       2  150064       3.5626   0.00018362
enh72865     1  151035600  151036600      2       1  150064       2.0734     0.019068
enh72866     1  151037200  151038200      3       2  150064       2.5984    0.0046832
enh72867     1  151041600  151042600      3       2  150064       3.2928   0.00049598
enh72868     1  151044200  151045200      5       3  150064       2.7302    0.0031644
enh72869     1  151069600  151070600      3       2  150064       2.5844    0.0048774
enh72873     1  151119700  151120700      3       2  150064       2.7149    0.0033143
enh72888     1  151228200  151229200      2       1  150064       3.4523   0.00027791
enh72908     1  151374500  151375500      1       1  150064       3.3183    0.0004528
enh72910     1  151388700  151389700      4       1  150064       2.8718    0.0020409
enh72911     1  151407100  151408100      1       1  150064       2.8154     0.002436
enh72914     1  151417100  151418100      2       1  150064        2.118     0.017088
enh72916     1  151427400  151428400      1       1  150064       3.3109     0.000465
enh72970     1  151887300  151888300      1       1  150064       1.6659      0.04787
enh73006     1  152414800  152415800      8       2  150064       2.0014     0.022674
enh73009     1  152555100  152556100      1       1  150064       1.6556       0.0489
enh73035     1  153498000  153499000      1       1  150064       2.0546      0.01996
enh73073     1  153702900  153703900      2       1  150064       1.9206     0.027394
enh73077     1  153714200  153715200      2       1  150064       2.2117     0.013492
enh73085     1  153752100  153753100      2       1  150064       2.0379     0.020778
enh73087     1  153761400  153762400      1       1  150064       2.5081     0.006069
enh73089     1  153777900  153778900      1       1  150064       2.3559      0.00924
enh73091     1  153814100  153815100      1       1  150064       3.6578    0.0001272
enh73092     1  153815800  153816800      4       2  150064       2.3847    0.0085454
enh73093     1  153838600  153839600      1       1  150064       2.2649      0.01176
enh73094     1  153848600  153849600      3       2  150064       3.3643   0.00038366
enh73095     1  153852600  153853600      2       1  150064       3.3154   0.00045762
enh73097     1  153859600  153860600      4       2  150064       2.9433    0.0016238
enh73099     1  153868800  153869800      1       1  150064       2.1646      0.01521
enh73100     1  153876600  153877600      1       1  150064       3.5105    0.0002236
enh73102     1  153896400  153897400      2       1  150064        2.061     0.019652
enh73103     1  153901200  153902200      2       1  150064       1.8265      0.03389
enh73104     1  153916800  153917800      3       2  150064        2.213     0.013448
enh73105     1  153919200  153920200      1       1  150064       2.1821      0.01455
enh73107     1  153931400  153932400      5       3  150064       2.2696     0.011615
enh73108     1  153933400  153934400      2       1  150064       2.7014    0.0034523
enh73109     1  153937000  153938000      3       1  150064       2.1985     0.013955
enh73111     1  153938400  153939400      2       1  150064       2.9598    0.0015392
enh73112     1  153941000  153942000      1       1  150064       2.3237      0.01007
enh73117     1  153965600  153966600      4       2  150064       2.2873     0.011088
enh73120     1  154113400  154114400      1       1  150064       1.6631      0.04815
enh73121     1  154123400  154124400      1       1  150064       2.2337      0.01275
enh73124     1  154148800  154149800      4       2  150064        2.879    0.0019948
enh73125     1  154150300  154151300      2       1  150064        1.801     0.035852
enh73131     1  154186100  154187100      2       1  150064       1.6805     0.046433
enh73135     1  154236100  154237100      1       1  150064       2.2613      0.01187
enh73137     1  154278400  154279400      3       2  150064       1.7729     0.038123
enh73140     1  154305900  154306900      1       1  150064       1.8576      0.03161
enh73142     1  154320300  154321300      2       1  150064       2.1732     0.014884
enh73143     1  154324300  154325300      4       2  150064       2.4754    0.0066543
enh73145     1  154358900  154359900      2       1  150064       2.2642     0.011781
enh73150     1  154395400  154396400      4       2  150064       2.1786      0.01468
enh73153     1  154404900  154405900      3       2  150064       1.8075     0.035343
enh73155     1  154414200  154415200      2       1  150064       2.7097    0.0033674
enh73156     1  154415500  154416500      4       2  150064       2.2968     0.010815
enh73157     1  154418000  154419000      4       1  150064       2.4225    0.0077068
enh73158     1  154420300  154421300      3       1  150064       2.2658     0.011732
enh73166     1  154525700  154526700      2       1  150064       1.8993     0.028763
enh73167     1  154528000  154529000      2       1  150064       2.1382     0.016251
enh73174     1  154581600  154582600      2       1  150064       1.6851      0.04598
enh73176     1  154592700  154593700      1       1  150064       2.1028      0.01774
enh73177     1  154596500  154597500      2       1  150064       1.9355     0.026463
enh73191     1  154782200  154783200      2       1  150064       2.0848     0.018543
enh73194     1  154832400  154833400      3       1  150064       3.0179    0.0012726
enh73195     1  154833800  154834800      6       3  150064       3.2291   0.00062093
enh73198     1  154897700  154898700      1       1  150064       2.2952      0.01086
enh73201     1  154913900  154914900      2       1  150064       3.8289   6.4357e-05
enh73203     1  154925400  154926400      1       1  150064       2.1154       0.0172
enh73216     1  154979800  154980800      3       2  150064       2.1948      0.01409
enh73217     1  154983400  154984400      3       2  150064       2.5274    0.0057453
enh73218     1  154985100  154986100      1       1  150064       2.0143      0.02199
enh73219     1  154988600  154989600      2       1  150064       1.7026     0.044321
enh73220     1  154991100  154992100      1       1  150064       2.3559      0.00924
enh73221     1  154994400  154995400      2       1  150064       3.5619   0.00018408
enh73222     1  154998600  154999600      1       1  150064       3.1848    0.0007242
enh73224     1  155017100  155018100      2       1  150064       2.4019    0.0081556
enh73229     1  155042400  155043400      3       1  150064       3.1173   0.00091248
enh73230     1  155043800  155044800      2       1  150064       2.7308    0.0031594
enh73239     1  155110800  155111800      2       1  150064       1.7452     0.040475
enh73245     1  155175700  155176700      1       1  150064       1.7265      0.04213
enh73248     1  155189400  155190400      2       1  150064       2.2491     0.012254
enh73253     1  155214800  155215800      1       1  150064       2.2046      0.01374
enh73254     1  155219700  155220700      1       1  150064       2.0947       0.0181
enh73256     1  155222600  155223600      3       1  150064       2.0189     0.021748
enh73258     1  155229600  155230600      3       1  150064       2.0072     0.022363
enh73260     1  155240800  155241800      2       1  150064       2.3411     0.009613
enh73262     1  155248000  155249000      2       1  150064       2.2396     0.012558
enh73263     1  155275000  155276000      3       1  150064       2.4548    0.0070485
enh73264     1  155277200  155278200      2       1  150064       2.5297     0.005708
enh73265     1  155281000  155282000      1       1  150064       1.8809      0.02999
enh73266     1  155288900  155289900      1       1  150064       2.5137     0.005974
enh73269     1  155359300  155360300      6       3  150064       1.9181      0.02755
enh73274     1  155437200  155438200      2       1  150064       1.7855      0.03709
enh73278     1  155468500  155469500      2       1  150064       1.7566     0.039496
enh73280     1  155477400  155478400      1       1  150064       2.3163      0.01027
enh73288     1  155505600  155506600      1       1  150064        2.431     0.007528
enh73299     1  155606800  155607800      1       1  150064       2.6181     0.004421
enh73300     1  155614300  155615300      2       1  150064       2.4965    0.0062707
enh73302     1  155618200  155619200      2       1  150064       1.8937     0.029134
enh73304     1  155624200  155625200      1       1  150064       2.5661     0.005142
enh73308     1  155667900  155668900      3       2  150064       1.7902     0.036713
enh73309     1  155675600  155676600      1       1  150064        3.092     0.000994
enh73310     1  155680800  155681800      3       2  150064        2.082     0.018673
enh73317     1  155827500  155828500      1       1  150064       2.1047      0.01766
enh73321     1  155843400  155844400      2       1  150064       1.9611     0.024934
enh73324     1  155862800  155863800      1       1  150064       3.1041    0.0009543
enh73325     1  155867900  155868900      1       1  150064       1.9426      0.02603
enh73326     1  155879000  155880000      1       1  150064       1.9714      0.02434
enh73329     1  155899600  155900600      2       1  150064       1.7528     0.039814
enh73332     1  155914400  155915400      2       1  150064        1.843     0.032664
enh73334     1  155929500  155930500      4       1  150064       2.4357    0.0074308
enh73335     1  155930700  155931700      2       1  150064       2.8968    0.0018848
enh73340     1  155958000  155959000      1       1  150064       2.4907     0.006375
enh73341     1  155959100  155960100      1       1  150064       2.1154       0.0172
enh73344     1  155973000  155974000      1       1  150064        3.317     0.000455
enh73345     1  155974400  155975400      3       2  150064       3.7577   8.5757e-05
enh73346     1  155988400  155989400      2       1  150064       2.6899    0.0035741
enh73356     1  156066200  156067200      1       1  150064       1.6961      0.04493
enh73357     1  156070900  156071900      2       1  150064       1.7808     0.037472
enh73359     1  156081600  156082600      1       1  150064       1.6693      0.04753
enh73360     1  156100200  156101200      5       1  150064       1.6464     0.049836
enh73361     1  156110100  156111100      3       1  150064        1.917     0.027618
enh73368     1  156131900  156132900      1       1  150064       3.0823     0.001027
enh73369     1  156133700  156134700      1       1  150064       3.0204     0.001262
enh73402     1  156444800  156445800      1       1  150064       1.6628      0.04818
enh73434     1  156708900  156709900      3       2  150064        1.714     0.043261
enh73435     1  156710700  156711700      4       2  150064       2.1563     0.015529
enh73436     1  156711500  156712500      4       2  150064       2.4346    0.0074544
enh73439     1  156724900  156725900      4       2  150064       1.8307     0.033574
enh73448     1  156770900  156771900      2       1  150064       1.7927     0.036514
enh73502     1  157961200  157962200      4       1  150064       1.7179      0.04291
enh73505     1  157970600  157971600      1       1  150064       1.7935      0.03645
enh73523     1  158082400  158083400      4       2  150064       2.5898    0.0048017
enh73554     1  159083800  159084800      2       1  150064       2.6704    0.0037886
enh73555     1  159091400  159092400      1       1  150064        2.568     0.005115
enh73560     1  159564200  159565200      2       1  150064       2.9841    0.0014223
enh73587     1  159888700  159889700      2       1  150064       1.9807     0.023814
enh73601     1  159988500  159989500      6       1  150064       1.9949     0.023028
enh73602     1  159993800  159994800      3       1  150064       2.0628     0.019566
enh73608     1  160078500  160079500      4       2  150064       2.1963     0.014034
enh73623     1  160162200  160163200      4       2  150064       1.6516     0.049309
enh73624     1  160163000  160164000      4       2  150064       2.5539    0.0053259
enh73625     1  160173900  160174900      1       1  150064       3.0586     0.001112
enh73629     1  160214600  160215600      1       1  150064       2.5426     0.005501
enh73633     1  160251200  160252200      2       1  150064       3.3796   0.00036291
enh73634     1  160257400  160258400      4       2  150064       2.6276    0.0042991
enh73635     1  160261700  160262700      1       1  150064       2.8716     0.002042
enh73636     1  160277900  160278900      1       1  150064        3.005     0.001328
enh73638     1  160308800  160309800      6       2  150064       3.1099   0.00093587
enh73639     1  160314100  160315100      1       1  150064       2.4281     0.007589
enh73640     1  160325100  160326100      2       1  150064       2.6312    0.0042548
enh73641     1  160327300  160328300      2       1  150064       2.0007      0.02271
enh73642     1  160329200  160330200      1       1  150064       2.7642     0.002853
enh73644     1  160345800  160346800      6       2  150064        3.078     0.001042
enh73679     1  161155900  161156900      1       1  150064       2.1109      0.01739
enh73687     1  161179300  161180300      1       1  150064       2.1338      0.01643
enh73691     1  161194400  161195400      6       3  150064       1.7374     0.041158
enh73709     1  161482200  161483200      1       1  150064       2.1487      0.01583
enh73760     1  161989800  161990800      2       1  150064       1.9721       0.0243
enh73777     1  162178100  162179100      4       2  150064       1.9187      0.02751
enh73778     1  162183000  162184000      2       1  150064       1.7728     0.038131
enh73800     1  162537200  162538200      2       1  150064       2.1886     0.014314
enh73804     1  162567000  162568000      1       1  150064       2.7141     0.003323
enh73822     1  162639800  162640800      4       2  150064       1.7945     0.036364
enh73839     1  162679700  162680700      4       2  150064       1.6848     0.046018
enh73857     1  162817700  162818700      2       1  150064       1.8175     0.034572
enh73876     1  162954200  162955200      2       1  150064       2.6337    0.0042235
enh73877     1  162957200  162958200      2       1  150064       2.0317      0.02109
enh73884     1  163037600  163038600      1       1  150064        2.323      0.01009
enh73890     1  163133000  163134000      3       2  150064       2.0707     0.019195
enh73892     1  163139700  163140700      4       2  150064       2.0779     0.018861
enh73899     1  163213900  163214900      1       1  150064       2.2147      0.01339
enh73900     1  163219600  163220600      5       2  150064       1.9238     0.027188
enh73902     1  163277400  163278400      5       2  150064       1.8958      0.02899
enh73903     1  163289800  163290800      2       1  150064       1.8664     0.030993
enh73906     1  163625500  163626500      2       1  150064       2.3546    0.0092719
enh73907     1  163643200  163644200      1       1  150064        2.801     0.002547
enh73909     1  163765600  163766600      2       1  150064       3.9417   4.0455e-05
enh73910     1  163789600  163790600      7       2  150064       2.3129     0.010365
enh73911     1  163793000  163794000      3       1  150064       2.8249    0.0023646
enh73912     1  163812300  163813300      5       2  150064       2.6509     0.004014
enh73979     1  164763500  164764500      3       1  150064       1.8793     0.030105
enh73980     1  164774600  164775600      2       1  150064       2.2307     0.012852
enh74000     1  165570300  165571300      4       2  150064        1.807      0.03538
enh74005     1  165611100  165612100      4       1  150064        2.027     0.021334
enh74019     1  165724600  165725600      2       1  150064       2.1669      0.01512
enh74020     1  165739500  165740500      4       2  150064       1.8215     0.034264
enh74026     1  165811300  165812300      6       2  150064       2.0958     0.018051
enh74027     1  165820200  165821200      2       1  150064       1.7741      0.03802
enh74028     1  165821900  165822900      3       1  150064       2.2659     0.011728
enh74029     1  165825900  165826900      3       1  150064       2.9248    0.0017234
enh74049     1  166141200  166142200      4       2  150064       2.3298    0.0099085
enh74051     1  166439100  166440100      4       2  150064       2.2322     0.012801
enh74056     1  166813800  166814800      2       1  150064       2.0991     0.017905
enh74057     1  166831100  166832100      5       2  150064       2.5525    0.0053482
enh74061     1  166843500  166844500      2       1  150064       3.4847   0.00024635
enh74070     1  167140600  167141600      3       2  150064       2.1956     0.014061
enh74072     1  167188000  167189000      1       1  150064       2.7692      0.00281
enh74080     1  167240700  167241700      3       1  150064       2.1164     0.017156
enh74158     1  168053900  168054900      1       1  150064       2.2271      0.01297
enh74196     1  168408900  168409900      2       1  150064       2.0125     0.022083
enh74249     1  169088400  169089400      4       2  150064       2.8179     0.002417
enh74250     1  169098300  169099300      7       3  150064       1.9432     0.025993
enh74260     1  169295700  169296700      7       3  150064       1.7871     0.036961
enh74281     1  169714300  169715300      1       1  150064       2.2949      0.01087
enh74291     1  169876000  169877000      6       2  150064       1.7511     0.039967
enh74292     1  169883300  169884300      3       1  150064       1.8373     0.033081
enh74439     1  171404300  171405300      5       3  150064       1.9886     0.023371
enh74442     1  171426300  171427300      4       1  150064       2.9269    0.0017116
enh74443     1  171437000  171438000      3       1  150064       1.8908     0.029328
enh74454     1  171564200  171565200      2       1  150064       2.0335     0.021002
enh74455     1  171566100  171567100      3       2  150064       2.3031     0.010636
enh74471     1  171756900  171757900      5       2  150064       1.7928     0.036503
enh74472     1  171758200  171759200      4       1  150064       2.1989     0.013944
enh74474     1  171769700  171770700      3       1  150064       2.1251     0.016787
enh74495     1  172215600  172216600      2       1  150064        1.893     0.029181
enh74501     1  172242600  172243600      3       2  150064        1.893     0.029179
enh74507     1  172292500  172293500      3       2  150064       2.5438    0.0054828
enh74509     1  172311200  172312200      1       1  150064       2.2439      0.01242
enh74514     1  172328900  172329900      1       1  150064       1.8053      0.03551
enh74516     1  172352400  172353400      2       1  150064       2.4364    0.0074169
enh74517     1  172359000  172360000      5       1  150064       2.3609    0.0091154
enh74518     1  172360600  172361600      6       2  150064       2.4919    0.0063536
enh74519     1  172363200  172364200      6       2  150064       1.8056     0.035494
enh74531     1  172500000  172501000      3       2  150064       1.6888     0.045631
enh74532     1  172505800  172506800      2       1  150064       1.7016     0.044414
enh74565     1  172864400  172865400      1       1  150064       1.8182      0.03452
enh74567     1  172878400  172879400      4       2  150064       1.7689     0.038459
enh74569     1  172897700  172898700      3       1  150064       2.3776     0.008713
enh74573     1  172929200  172930200      1       1  150064       2.6738      0.00375
enh74606     1  173352400  173353400      2       1  150064       2.0558       0.0199
enh74608     1  173369500  173370500      3       1  150064       2.2197     0.013218
enh74613     1  173388700  173389700      5       2  150064       2.6576    0.0039345
enh74614     1  173389300  173390300      3       1  150064       2.0669     0.019374
enh74615     1  173393900  173394900      2       1  150064       2.4076     0.008029
enh74616     1  173397700  173398700      4       2  150064       2.3375    0.0097071
enh74619     1  173422800  173423800      2       1  150064       2.2138     0.013423
enh74620     1  173436400  173437400      2       1  150064       1.6759      0.04688
enh74622     1  173443300  173444300      4       2  150064       1.7862     0.037036
enh74623     1  173449900  173450900      2       1  150064       2.0481     0.020276
enh74624     1  173450700  173451700      3       2  150064       1.7739     0.038042
enh74627     1  173496500  173497500      2       1  150064       1.7095     0.043675
enh74630     1  173528600  173529600      1       1  150064       3.1891    0.0007135
enh74634     1  173767400  173768400      1       1  150064       3.3872    0.0003531
enh74638     1  173822000  173823000      1       1  150064        3.358    0.0003926
enh74640     1  173838800  173839800      2       1  150064       3.0471    0.0011552
enh74643     1  173966900  173967900      3       1  150064       3.5217   0.00021441
enh74644     1  173973600  173974600      3       2  150064       2.6392     0.004155
enh74645     1  173974600  173975600      1       1  150064       3.4302    0.0003016
enh74646     1  173976700  173977700      2       1  150064       2.7269    0.0031967
enh74647     1  173983200  173984200      3       2  150064       2.3355    0.0097578
enh74648     1  173985600  173986600      1       1  150064       3.4224    0.0003103
enh74649     1  173986800  173987800      4       2  150064       3.6234   0.00014539
enh74650     1  173987600  173988600      3       2  150064       3.4074   0.00032796
enh74651     1  173992100  173993100      2       1  150064       2.9267    0.0017129
enh74652     1  173999400  174000400      3       1  150064       3.3236   0.00044437
enh74653     1  174008900  174009900      1       1  150064       3.3996    0.0003374
enh74654     1  174021000  174022000      2       1  150064       3.2355   0.00060717
enh74657     1  174084600  174085600      5       3  150064       2.8538    0.0021601
enh74658     1  174127200  174128200      1       1  150064       2.8206     0.002397
enh74659     1  174134500  174135500      2       1  150064       2.1375     0.016277
enh74660     1  174160600  174161600      2       1  150064       1.9377     0.026331
enh74662     1  174388400  174389400      4       1  150064       2.7743    0.0027663
enh74663     1  174389000  174390000      4       2  150064       2.1417     0.016109
enh74666     1  174595200  174596200      2       1  150064       2.8606     0.002114
enh74667     1  174597800  174598800      2       1  150064        1.815     0.034763
enh74668     1  174628700  174629700      2       1  150064       2.5319    0.0056727
enh74671     1  174713000  174714000      1       1  150064       1.9648      0.02472
enh74674     1  174767600  174768600      1       1  150064       3.2494    0.0005783
enh74676     1  174783900  174784900      3       1  150064       1.8162     0.034669
enh74677     1  174805400  174806400      1       1  150064       2.2828      0.01122
enh74684     1  174945100  174946100      1       1  150064       2.8844     0.001961
enh74686     1  174960200  174961200      2       1  150064        2.055     0.019939
enh74691     1  174983900  174984900      3       2  150064         1.86     0.031445
enh74695     1  175030200  175031200      2       1  150064        1.932     0.026679
enh74702     1  175119700  175120700      4       2  150064       3.6459   0.00013323
enh74703     1  175138400  175139400      3       1  150064       3.3641   0.00038396
enh74704     1  175143100  175144100      2       1  150064       3.8131   6.8629e-05
enh74705     1  175155600  175156600      5       2  150064       3.5617   0.00018423
enh74707     1  175162500  175163500      4       1  150064       3.3679   0.00037868
enh74713     1  175218400  175219400      4       2  150064       1.8896     0.029407
enh74717     1  175279600  175280600      2       1  150064       1.8082     0.035284
enh74719     1  175287700  175288700      2       1  150064       1.8894     0.029418
enh74724     1  175854100  175855100      4       2  150064       2.9856     0.001415
enh74729     1  175958800  175959800      4       2  150064       2.0637     0.019521
enh74732     1  176079000  176080000      3       2  150064       2.4922    0.0063472
enh74733     1  176087900  176088900      2       1  150064       3.0701    0.0010698
enh74737     1  176172700  176173700      2       1  150064        2.864    0.0020919
enh74738     1  176177400  176178400      1       1  150064       2.2069      0.01366
enh74760     1  176759500  176760500      3       1  150064       1.6539     0.049069
enh74763     1  176789500  176790500      5       2  150064       2.2067     0.013667
enh74764     1  176811500  176812500      4       1  150064       2.6318    0.0042466
enh74770     1  177059900  177060900      1       1  150064       1.6988      0.04468
enh74772     1  177159700  177160700      1       1  150064       1.9082      0.02818
enh74774     1  177178800  177179800      4       2  150064       2.8718     0.002041
enh74779     1  177243300  177244300      1       1  150064       4.1036    2.034e-05
enh74781     1  177271200  177272200      4       2  150064       4.9563    3.592e-07
enh74783     1  177278800  177279800      1       1  150064       2.9973     0.001362
enh74784     1  177296500  177297500      1       1  150064       4.3391    7.152e-06
enh74786     1  177320400  177321400      4       2  150064       2.4858    0.0064638
enh74790     1  177393900  177394900      4       2  150064       4.6422   1.7238e-06
enh74792     1  177409800  177410800      2       1  150064       3.2159   0.00065023
enh74793     1  177417600  177418600      8       3  150064       3.7202   9.9522e-05
enh74798     1  177769400  177770400      5       2  150064       2.7588    0.0029004
enh74803     1  177841900  177842900      3       2  150064       2.0415       0.0206
enh74809     1  177929700  177930700      7       3  150064       1.7553     0.039607
enh74841     1  178118100  178119100      1       1  150064        3.014     0.001289
enh74844     1  178124500  178125500      1       1  150064        2.104      0.01769
enh74873     1  178315200  178316200      1       1  150064       1.7373      0.04117
enh74880     1  178341600  178342600      1       1  150064       3.3527    0.0004002
enh74882     1  178357000  178358000      1       1  150064       1.8337      0.03335
enh74884     1  178361100  178362100      2       1  150064       1.6598     0.048475
enh74885     1  178366400  178367400      2       1  150064       2.5179     0.005903
enh74887     1  178387000  178388000      2       1  150064       1.8688     0.030827
enh74890     1  178454800  178455800      1       1  150064       2.4263     0.007627
enh74891     1  178456000  178457000      4       2  150064       3.2125   0.00065795
enh74945     1  178942200  178943200      1       1  150064       2.9835     0.001425
enh74954     1  178989500  178990500      2       1  150064       1.6855     0.045947
enh74977     1  179096900  179097900      3       2  150064       1.6568      0.04878
enh74978     1  179097800  179098800      4       2  150064       1.7121     0.043439
enh74979     1  179099200  179100200      3       1  150064       1.6662     0.047834
enh74986     1  179122600  179123600      4       2  150064       2.3485    0.0094258
enh74990     1  179137700  179138700      4       2  150064       2.0175     0.021824
enh74993     1  179162100  179163100      3       1  150064       1.8642     0.031149
enh74995     1  179174600  179175600      1       1  150064       2.2842      0.01118
enh75002     1  179199500  179200500      1       1  150064       1.8435      0.03263
enh75010     1  179280300  179281300      1       1  150064       1.6813      0.04635
enh75011     1  179281600  179282600      1       1  150064        1.673      0.04716
enh75013     1  179292000  179293000      2       1  150064       1.9615     0.024912
enh75016     1  179316600  179317600      3       2  150064       2.2315     0.012825
enh75025     1  179783000  179784000      2       1  150064       1.8026     0.035728
enh75029     1  179844100  179845100      1       1  150064       1.9217      0.02732
enh75032     1  179895300  179896300      2       1  150064       1.8109     0.035077
enh75064     1  180356000  180357000      2       1  150064       1.8194     0.034428
enh75073     1  180474700  180475700      5       2  150064       1.6794     0.046538
enh75078     1  180497800  180498800      6       3  150064       2.5623    0.0051995
enh75079     1  180502900  180503900      3       2  150064       2.0381     0.020769
enh75092     1  180612500  180613500      3       2  150064       3.8602   5.6639e-05
enh75095     1  180720900  180721900      4       2  150064       3.7978   7.2978e-05
enh75096     1  180742300  180743300      5       3  150064       2.5442     0.005476
enh75097     1  180754000  180755000      2       1  150064       1.7704     0.038334
enh75100     1  180796000  180797000      2       1  150064       3.2614    0.0005544
enh75105     1  180831500  180832500      3       2  150064       3.0969   0.00097779
enh75109     1  180891900  180892900      2       1  150064        2.083     0.018625
enh75110     1  180895100  180896100      8       4  150064       2.1614     0.015334
enh75119     1  180978900  180979900      1       1  150064       1.7476      0.04027
enh75159     1  181695800  181696800      4       2  150064        1.915     0.027748
enh75167     1  182115100  182116100      4       2  150064       2.1687     0.015054
enh75187     1  182306800  182307800      1       1  150064       2.1135      0.01728
enh75189     1  182309600  182310600      5       2  150064       1.7522     0.039871
enh75190     1  182318100  182319100      3       2  150064       2.3673    0.0089584
enh75194     1  182351900  182352900      2       1  150064       1.8347     0.033277
enh75195     1  182354000  182355000      2       1  150064       1.9755     0.024107
enh75196     1  182354800  182355800      3       1  150064       2.1262     0.016742
enh75197     1  182362700  182363700      2       1  150064       1.9988     0.022814
enh75215     1  182643400  182644400      5       2  150064        2.867    0.0020718
enh75221     1  182730600  182731600      3       2  150064       1.7371     0.041183
enh75223     1  182745700  182746700      4       2  150064       3.4512   0.00027904
enh75268     1  183075900  183076900      5       1  150064       1.9383     0.026295
enh75269     1  183083500  183084500      1       1  150064       1.8786      0.03015
enh75304     1  183255300  183256300      1       1  150064       2.4652     0.006847
enh75314     1  183332700  183333700      3       2  150064       2.0108     0.022173
enh75319     1  183443400  183444400      2       1  150064       3.0031    0.0013362
enh75320     1  183444000  183445000      1       1  150064       3.0258      0.00124
enh75327     1  183486600  183487600      2       1  150064         2.63    0.0042698
enh75330     1  183512100  183513100      2       1  150064       2.7729     0.002778
enh75331     1  183537000  183538000      5       2  150064       2.1417     0.016109
enh75368     1  183782900  183783900      1       1  150064       1.9374      0.02635
enh75425     1  184159900  184160900      3       2  150064       1.9501     0.025585
enh75427     1  184170700  184171700      2       1  150064       1.7759     0.037873
enh75430     1  184187700  184188700      5       2  150064        2.471    0.0067373
enh75431     1  184192000  184193000      6       2  150064       2.8668    0.0020733
enh75433     1  184229000  184230000      6       2  150064       3.1889   0.00071413
enh75439     1  184331700  184332700      2       1  150064       2.7741    0.0027674
enh75449     1  184384200  184385200      3       2  150064       1.6817     0.046309
enh75453     1  184453300  184454300      3       2  150064       1.8674     0.030925
enh75456     1  184463000  184464000      2       1  150064        1.661     0.048356
enh75464     1  184503700  184504700      5       3  150064       2.6296    0.0042748
enh75473     1  184574600  184575600      1       1  150064       2.4393     0.007357
enh75483     1  184633400  184634400      3       2  150064       2.1721     0.014923
enh75484     1  184653300  184654300      3       1  150064       1.7476     0.040265
enh75486     1  184684200  184685200      1       1  150064       1.9181      0.02755
enh75487     1  184714500  184715500      3       2  150064       2.3694    0.0089078
enh75488     1  184716500  184717500      2       1  150064        2.078     0.018853
enh75491     1  184725000  184726000      3       1  150064       2.1648       0.0152
enh75506     1  184875600  184876600      1       1  150064       1.6518      0.04929
enh75507     1  184878800  184879800      3       2  150064       2.6774    0.0037093
enh75511     1  184928000  184929000      5       3  150064       1.9742      0.02418
enh75513     1  184939900  184940900      2       1  150064       2.3995    0.0082089
enh75514     1  184950800  184951800      3       1  150064        2.411    0.0079547
enh75547     1  185374000  185375000      3       2  150064       1.9813     0.023778
enh75612     1  186044800  186045800      3       1  150064       2.1294     0.016612
enh75615     1  186062700  186063700      1       1  150064       1.6637      0.04809
enh75649     1  186370400  186371400      3       2  150064         1.73     0.041816
enh75712     1  189931300  189932300      2       1  150064       2.1176     0.017106
enh75720     1  192102400  192103400      1       1  150064       2.6099     0.004528
enh75723     1  192198800  192199800      2       1  150064       1.6846      0.04603
enh75759     1  192608700  192609700      3       1  150064       2.2244     0.013059
enh75768     1  192716700  192717700      1       1  150064       2.2052      0.01372
enh75770     1  192734900  192735900      2       1  150064       1.6781     0.046667
enh75777     1  192795800  192796800      4       2  150064       2.5129     0.005988
enh75780     1  192841500  192842500      2       1  150064       2.8487    0.0021948
enh75782     1  192873500  192874500      4       2  150064       2.1658     0.015163
enh75795     1  193032600  193033600      2       1  150064       2.2957     0.010847
enh75798     1  193056600  193057600      2       1  150064        2.477    0.0066245
enh75802     1  193089600  193090600      2       1  150064       3.0646    0.0010898
enh75807     1  193157100  193158100      3       1  150064       3.2071   0.00067052
enh75808     1  193159300  193160300      1       1  150064       3.2848    0.0005103
enh75813     1  193251900  193252900      2       1  150064       2.6138    0.0044768
enh75814     1  193257700  193258700      6       3  150064       2.8745    0.0020235
enh75815     1  193290900  193291900      6       1  150064       2.9122    0.0017945
enh75817     1  193306900  193307900      1       1  150064       3.0384     0.001189
enh75818     1  193317400  193318400      2       1  150064       2.4488    0.0071664
enh75824     1  193538300  193539300      4       2  150064       1.7268     0.042105
enh75825     1  193558600  193559600      5       1  150064       1.7012     0.044455
enh75832     1  196128600  196129600      2       1  150064       1.6543     0.049037
enh75833     1  196129400  196130400      1       1  150064        3.048     0.001152
enh75834     1  196150000  196151000      6       2  150064       2.9482    0.0015981
enh75835     1  196356900  196357900      3       1  150064       1.6479     0.049686
enh75837     1  196362800  196363800      4       2  150064       1.7301     0.041805
enh75838     1  196369800  196370800      1       1  150064       2.2115       0.0135
enh75862     1  197003600  197004600      1       1  150064       2.3116       0.0104
enh75863     1  197011700  197012700      2       1  150064       1.8399     0.032888
enh75864     1  197034300  197035300      1       1  150064       2.3946     0.008319
enh75876     1  197165400  197166400      3       2  150064       2.8876    0.0019407
enh75889     1  197629000  197630000      1       1  150064       2.4905     0.006379
enh75890     1  197632000  197633000      1       1  150064       2.5566     0.005285
enh75894     1  197652800  197653800      1       1  150064       2.5949     0.004731
enh75899     1  197741600  197742600      1       1  150064       2.5419     0.005513
enh75901     1  197751800  197752800      1       1  150064        2.368     0.008942
enh75902     1  197755800  197756800      5       1  150064       2.4273    0.0076063
enh75903     1  197767700  197768700      8       3  150064       2.1571     0.015501
enh75904     1  197807600  197808600      1       1  150064        2.235      0.01271
enh75906     1  197813500  197814500      1       1  150064       1.7384      0.04107
enh75908     1  197924400  197925400      2       1  150064       1.7872     0.036956
enh75973     1  198637100  198638100      2       1  150064       1.8331     0.033396
enh75976     1  198650600  198651600      2       1  150064       2.0886     0.018371
enh75981     1  198733400  198734400      4       2  150064       1.6991     0.044648
enh75984     1  198778200  198779200      3       2  150064       2.9717    0.0014806
enh75986     1  198849600  198850600      1       1  150064       1.8131      0.03491
enh76012     1  199266900  199267900      1       1  150064       2.8918     0.001915
enh76015     1  199322200  199323200      2       1  150064       2.5556    0.0053008
enh76016     1  199323100  199324100      4       2  150064       1.7639     0.038871
enh76018     1  199372900  199373900      7       2  150064       3.3249   0.00044219
enh76019     1  199491500  199492500      3       2  150064       2.1375      0.01628
enh76020     1  199492000  199493000      3       1  150064       2.1918     0.014197
enh76021     1  199518600  199519600      4       1  150064       2.7483    0.0029956
enh76048     1  200201200  200202200      3       1  150064       2.5893    0.0048082
enh76053     1  200265100  200266100      9       2  150064       3.2626     0.000552
enh76054     1  200270200  200271200      3       2  150064       2.2916     0.010963
enh76058     1  200283800  200284800      1       1  150064       1.8101      0.03514
enh76060     1  200288800  200289800      1       1  150064       2.4154     0.007858
enh76061     1  200290200  200291200      2       1  150064        2.627    0.0043067
enh76062     1  200292600  200293600      3       1  150064       2.2584     0.011959
enh76063     1  200301700  200302700      1       1  150064       2.8441     0.002227
enh76064     1  200305500  200306500      2       1  150064       2.1533     0.015649
enh76065     1  200311800  200312800      2       1  150064       3.0997   0.00096868
enh76066     1  200315200  200316200      4       1  150064       3.0148    0.0012856
enh76067     1  200320100  200321100      1       1  150064       2.8818     0.001977
enh76068     1  200322600  200323600      3       1  150064        2.769    0.0028118
enh76069     1  200328700  200329700      7       1  150064       2.8861      0.00195
enh76070     1  200335200  200336200      6       1  150064       3.2149   0.00065239
enh76071     1  200342000  200343000      3       2  150064       1.7864     0.037015
enh76073     1  200348100  200349100      1       1  150064       2.9142     0.001783
enh76075     1  200361200  200362200      4       1  150064       2.9582     0.001547
enh76078     1  200379700  200380700      2       1  150064         2.31     0.010443
enh76080     1  200397800  200398800      4       2  150064        2.779    0.0027264
enh76082     1  200407600  200408600      2       1  150064       1.8712     0.030659
enh76088     1  200442200  200443200      3       1  150064       2.9337    0.0016746
enh76091     1  200452900  200453900      5       1  150064       2.1018     0.017783
enh76093     1  200481200  200482200      8       4  150064       3.9611   3.7302e-05
enh76112     1  200742900  200743900      1       1  150064       2.2886      0.01105
enh76118     1  200771500  200772500      1       1  150064       2.3823     0.008602
enh76122     1  200874400  200875400      4       1  150064       3.5285   0.00020897
enh76123     1  200876600  200877600      2       1  150064       3.0823    0.0010271
enh76125     1  200988000  200989000      3       2  150064       1.7939     0.036411
enh76128     1  201011500  201012500      6       3  150064       2.6968    0.0035006
enh76132     1  201106500  201107500      2       1  150064       1.7983     0.036062
enh76149     1  201271400  201272400      2       1  150064       1.8281     0.033768
enh76152     1  201353000  201354000      5       2  150064       2.3105      0.01043
enh76164     1  201451100  201452100      7       2  150064       2.0246     0.021452
enh76170     1  201468300  201469300      1       1  150064       1.8734      0.03051
enh76180     1  201527000  201528000      8       2  150064       1.9458     0.025841
enh76181     1  201527700  201528700      4       1  150064       1.6711     0.047355
enh76255     1  201811500  201812500      4       2  150064       2.3203     0.010162
enh76256     1  201814300  201815300      2       1  150064       1.7378      0.04112
enh76260     1  201856600  201857600      2       1  150064       2.2893     0.011031
enh76264     1  201869300  201870300      1       1  150064       1.6739      0.04708
enh76265     1  201871800  201872800      3       1  150064       2.6491    0.0040355
enh76267     1  201877800  201878800      4       1  150064       2.5387    0.0055626
enh76268     1  201882900  201883900      2       1  150064       2.9172    0.0017661
enh76297     1  202111100  202112100      5       2  150064       2.1389      0.01622
enh76298     1  202114400  202115400      1       1  150064         1.77      0.03836
enh76299     1  202118200  202119200      1       1  150064       2.3698       0.0089
enh76351     1  202688600  202689600      4       2  150064       1.9076     0.028221
enh76375     1  203015700  203016700      1       1  150064       2.0533      0.02002
enh76379     1  203098600  203099600      1       1  150064       1.8161      0.03468
enh76388     1  203154600  203155600      3       2  150064       1.9432     0.025994
enh76396     1  203232800  203233800      1       1  150064       1.8195      0.03442
enh76418     1  203318500  203319500      1       1  150064       1.8129      0.03492
enh76420     1  203323100  203324100      2       1  150064        1.962     0.024882
enh76421     1  203328100  203329100      4       1  150064       1.8237     0.034098
enh76481     1  203664800  203665800      2       1  150064       2.0097      0.02223
enh76504     1  204011300  204012300      4       2  150064       1.9572     0.025162
enh76505     1  204026700  204027700      3       1  150064       2.3745    0.0087852
enh76507     1  204045300  204046300      2       1  150064       2.5349    0.0056243
enh76512     1  204057800  204058800      5       2  150064       2.3561    0.0092328
enh76516     1  204069000  204070000      4       2  150064         1.96     0.024999
enh76530     1  204219500  204220500      5       2  150064       1.8485     0.032265
enh76532     1  204231400  204232400      1       1  150064       1.7781      0.03769
enh76557     1  204406000  204407000      3       1  150064       2.0264     0.021362
enh76558     1  204411400  204412400      1       1  150064       2.1158      0.01718
enh76559     1  204415200  204416200      2       1  150064       1.9149     0.027755
enh76564     1  204450700  204451700      3       1  150064       2.8841    0.0019629
enh76567     1  204489800  204490800      2       1  150064       2.1818     0.014561
enh76570     1  204543100  204544100      3       2  150064       3.2053   0.00067472
enh76571     1  204547200  204548200      3       2  150064       2.5157    0.0059397
enh76572     1  204558000  204559000      3       1  150064       3.2708   0.00053617
enh76573     1  204560800  204561800      5       2  150064       3.3124   0.00046246
enh76574     1  204567900  204568900      2       1  150064       3.4477   0.00028266
enh76575     1  204591900  204592900      1       1  150064        2.313      0.01036
enh76576     1  204606600  204607600      7       3  150064       2.4211    0.0077358
enh76597     1  204928100  204929100      7       4  150064       3.3852   0.00035561
enh76603     1  204966400  204967400      5       3  150064         3.26   0.00055709
enh76604     1  204972600  204973600      4       2  150064       2.0254     0.021411
enh76605     1  204982100  204983100      4       2  150064        2.557    0.0052791
enh76606     1  205030200  205031200      4       2  150064       3.9784   3.4688e-05
enh76607     1  205030700  205031700      3       1  150064       3.9982   3.1909e-05
enh76609     1  205042300  205043300      5       3  150064       4.1755   1.4867e-05
enh76610     1  205043600  205044600      4       2  150064        1.968     0.024537
enh76611     1  205046100  205047100      1       1  150064       4.2927    8.824e-06
enh76612     1  205057400  205058400      2       1  150064       1.8004     0.035895
enh76614     1  205077300  205078300      4       2  150064        3.464   0.00026608
enh76615     1  205088500  205089500      2       1  150064       2.0437     0.020491
enh76616     1  205110200  205111200      4       1  150064       3.5775   0.00017346
enh76617     1  205110900  205111900      5       2  150064       3.9274   4.2929e-05
enh76618     1  205114500  205115500      4       2  150064       3.1111     0.000932
enh76619     1  205137200  205138200      1       1  150064       3.9998     3.17e-05
enh76621     1  205144500  205145500      2       1  150064       3.8883   5.0474e-05
enh76622     1  205148600  205149600      3       2  150064       3.2741   0.00053006
enh76623     1  205152500  205153500      5       1  150064       4.3302   7.4479e-06
enh76624     1  205159500  205160500      2       1  150064       3.2263   0.00062699
enh76626     1  205168100  205169100      3       1  150064       4.0127   3.0014e-05
enh76627     1  205172600  205173600      3       1  150064       3.7427   9.1036e-05
enh76629     1  205178400  205179400      2       1  150064       3.9688   3.6121e-05
enh76630     1  205181200  205182200      2       1  150064       3.1831   0.00072844
enh76632     1  205198600  205199600      6       3  150064       2.8526    0.0021679
enh76633     1  205216400  205217400      5       2  150064       2.0254     0.021415
enh76634     1  205218200  205219200      4       2  150064       1.9749     0.024142
enh76635     1  205224900  205225900      4       2  150064        2.585    0.0048691
enh76636     1  205227700  205228700      1       1  150064       1.8197       0.0344
enh76641     1  205263300  205264300      2       1  150064        1.951     0.025529
enh76642     1  205268700  205269700      2       1  150064       1.9678     0.024543
enh76644     1  205286100  205287100      3       1  150064       1.8951     0.029038
enh76656     1  205462300  205463300      2       1  150064       2.6007    0.0046512
enh76657     1  205469200  205470200      4       2  150064       1.6988     0.044679
enh76666     1  205567000  205568000      3       2  150064       2.7587    0.0029015
enh76736     1  206645500  206646500      6       3  150064       1.8622     0.031289
enh76749     1  206711400  206712400      1       1  150064       1.8291      0.03369
enh76804     1  207024400  207025400      2       1  150064       2.3101      0.01044
enh76805     1  207038100  207039100      3       2  150064       3.4827   0.00024819
enh76816     1  207208200  207209200      1       1  150064       3.4425    0.0002882
enh76819     1  207221400  207222400      5       3  150064       2.7362     0.003108
enh76821     1  207250300  207251300      4       1  150064        2.906    0.0018305
enh76847     1  207880400  207881400      8       2  150064       2.8694    0.0020564
enh76848     1  207916600  207917600      3       1  150064       3.7229   9.8465e-05
enh76850     1  207923300  207924300      2       1  150064       3.7753   7.9905e-05
enh76851     1  207929100  207930100      3       2  150064       2.9144    0.0017819
enh76852     1  207960700  207961700      2       1  150064       4.0749    2.302e-05
enh76853     1  207967500  207968500      2       1  150064       3.2423   0.00059281
enh76855     1  207970700  207971700      2       1  150064       2.3981    0.0082408
enh76857     1  207977800  207978800      2       1  150064         4.33   7.4547e-06
enh76858     1  207979000  207980000      2       1  150064       3.2204   0.00063997
enh76861     1  207991600  207992600      2       1  150064       4.2421   1.1072e-05
enh76862     1  207992700  207993700      6       3  150064       4.3047   8.3618e-06
enh76863     1  208000600  208001600      3       2  150064       4.0616   2.4372e-05
enh76864     1  208001400  208002400      1       1  150064       4.9466    3.777e-07
enh76866     1  208011500  208012500      2       1  150064       2.2074     0.013642
enh76867     1  208017800  208018800      8       3  150064       4.6857   1.3953e-06
enh76868     1  208021400  208022400      4       2  150064       3.2838     0.000512
enh76869     1  208023000  208024000      2       1  150064       1.7487     0.040174
enh76870     1  208026300  208027300      5       2  150064       2.5168    0.0059219
enh76872     1  208033600  208034600      4       2  150064       3.5683   0.00017964
enh76873     1  208035300  208036300      6       3  150064       3.7508   8.8118e-05
enh76874     1  208037600  208038600      5       2  150064       3.3961   0.00034176
enh76877     1  208058400  208059400      3       1  150064       2.3672    0.0089614
enh76903     1  208262600  208263600      4       2  150064       2.7157    0.0033072
enh76904     1  208267100  208268100      2       1  150064       2.2526     0.012141
enh76906     1  208280900  208281900      3       2  150064       1.7986     0.036037
enh76907     1  208290700  208291700      2       1  150064       1.9083     0.028175
enh76908     1  208293200  208294200      5       2  150064       2.2735     0.011499
enh76909     1  208305400  208306400      3       2  150064       2.9641    0.0015178
enh76910     1  208307100  208308100      2       1  150064       2.7083    0.0033817
enh76913     1  208322900  208323900      3       1  150064       2.1308     0.016553
enh76925     1  208386000  208387000      3       1  150064       2.2668       0.0117
enh76927     1  208392700  208393700      2       1  150064       2.4943    0.0063098
enh76988     1  209760700  209761700      3       2  150064       1.6506     0.049407
enh77054     1  210423600  210424600      1       1  150064       1.6612      0.04834
enh77090     1  211209800  211210800      2       1  150064       1.9052     0.028377
enh77095     1  211420900  211421900      3       1  150064       2.7188    0.0032755
enh77097     1  211434600  211435600      6       3  150064       3.0256    0.0012408
enh77105     1  211516500  211517500      3       2  150064       2.0689     0.019277
enh77113     1  211687300  211688300      5       2  150064       1.6472     0.049762
enh77123     1  211780200  211781200      5       2  150064       2.1011     0.017817
enh77176     1  212428200  212429200      4       2  150064       1.9015     0.028617
enh77180     1  212474100  212475100      3       2  150064       1.8158     0.034698
enh77182     1  212483200  212484200      1       1  150064       2.2238      0.01308
enh77183     1  212485000  212486000      2       1  150064       1.9171     0.027611
enh77194     1  212604800  212605800      6       3  150064       1.8601     0.031435
enh77195     1  212607400  212608400      1       1  150064       2.1962      0.01404
enh77218     1  212769200  212770200      5       3  150064       2.1181     0.017082
enh77252     1  213139600  213140600      4       2  150064       1.8006     0.035884
enh77286     1  213898500  213899500      1       1  150064       1.8876      0.02954
enh77288     1  214175800  214176800      5       1  150064       3.2494   0.00057825
enh77298     1  214421700  214422700      2       1  150064        1.672     0.047259
enh77299     1  214432500  214433500      1       1  150064       3.8431    6.075e-05
enh77309     1  214470000  214471000      1       1  150064       2.0958      0.01805
enh77310     1  214475600  214476600      5       2  150064        2.074     0.019038
enh77311     1  214482700  214483700      2       1  150064       2.7445    0.0030302
enh77314     1  214492100  214493100      4       2  150064        2.684    0.0036379
enh77318     1  214510600  214511600      4       2  150064       2.3236     0.010075
enh77342     1  214639800  214640800      5       2  150064       1.6772     0.046753
enh77349     1  214670700  214671700      6       2  150064       1.7269     0.042089
enh77350     1  214671400  214672400      3       1  150064        1.701     0.044468
enh77352     1  214685200  214686200      5       2  150064       2.2401     0.012543
enh77355     1  214693600  214694600      2       1  150064       1.9989     0.022807
enh77362     1  214731400  214732400      4       2  150064       2.2984      0.01077
enh77363     1  214741400  214742400      3       1  150064       2.0141     0.022002
enh77374     1  214920800  214921800      3       1  150064       2.3141     0.010331
enh77375     1  214965300  214966300      4       1  150064        2.103     0.017731
enh77379     1  215015900  215016900      1       1  150064       2.3321     0.009849
enh77407     1  215252800  215253800      4       2  150064       2.2234     0.013095
enh77426     1  215416600  215417600      5       2  150064       2.3797    0.0086644
enh77431     1  215455300  215456300      3       1  150064        2.013     0.022059
enh77432     1  215463100  215464100      2       1  150064        2.183     0.014518
enh77445     1  215702100  215703100      1       1  150064       1.8317       0.0335
enh77463     1  215959200  215960200      3       2  150064        1.688     0.045701
enh77472     1  216062900  216063900      3       2  150064       1.6814     0.046343
enh77475     1  216078700  216079700      4       2  150064       1.8905     0.029343
enh77487     1  216636100  216637100      1       1  150064       2.8493     0.002191
enh77496     1  217580800  217581800      1       1  150064       1.8135      0.03488
enh77503     1  217801500  217802500      3       2  150064        1.734     0.041457
enh77507     1  218054400  218055400      5       3  150064        1.818     0.034536
enh77543     1  218620100  218621100      5       2  150064       1.8342     0.033312
enh77544     1  218632300  218633300      3       2  150064       2.6463    0.0040688
enh77545     1  218634700  218635700      5       3  150064       2.2842     0.011178
enh77582     1  219041200  219042200      4       1  150064       2.3934    0.0083455
enh77583     1  219047400  219048400      4       2  150064       1.6459     0.049895
enh77661     1  219834300  219835300      3       2  150064       1.9852     0.023559
enh77673     1  219965100  219966100      2       1  150064       1.6609     0.048365
enh77680     1  220164200  220165200      7       2  150064       1.6794     0.046535
enh77686     1  220217200  220218200      3       2  150064       1.6894     0.045571
enh77690     1  220263400  220264400      5       3  150064       1.7708     0.038297
enh77691     1  220266500  220267500      2       1  150064        2.041     0.020624
enh77699     1  220369000  220370000      1       1  150064       1.6939      0.04514
enh77701     1  220386800  220387800      3       1  150064       1.9506     0.025552
enh77703     1  220391800  220392800      4       2  150064       2.8033    0.0025288
enh77712     1  220446200  220447200      3       2  150064       1.7546     0.039665
enh77713     1  220447300  220448300      2       1  150064       1.6588     0.048577
enh77731     1  220905300  220906300      2       1  150064        1.773     0.038112
enh77785     1  221456500  221457500      4       2  150064       2.4047    0.0080929
enh77789     1  221509800  221510800      2       1  150064       1.6949      0.04505
enh77792     1  221541400  221542400      2       1  150064       1.7084     0.043785
enh77793     1  221554900  221555900      2       1  150064       1.7499     0.040068
enh77796     1  221602000  221603000      3       2  150064       1.7711     0.038273
enh77821     1  221889200  221890200      1       1  150064       2.0218       0.0216
enh77828     1  221917000  221918000      4       2  150064        3.037    0.0011949
enh77829     1  221938900  221939900      3       2  150064       2.1266     0.016727
enh77878     1  222260900  222261900      2       1  150064       1.6692     0.047535
enh77897     1  222627200  222628200      1       1  150064       1.7845      0.03717
enh77898     1  222629100  222630100      2       1  150064        1.982     0.023738
enh77910     1  222763800  222764800      2       1  150064       1.9374     0.026347
enh77914     1  222793300  222794300      5       2  150064        1.977     0.024021
enh77919     1  222815800  222816800      1       1  150064       2.1669      0.01512
enh77920     1  222818900  222819900      2       1  150064       2.2575     0.011987
enh77929     1  222940400  222941400      4       1  150064       2.2517      0.01217
enh77950     1  223121200  223122200      3       2  150064       1.6934     0.045194
enh77987     1  223840000  223841000      5       1  150064       2.2344      0.01273
enh77990     1  223857800  223858800      4       1  150064       1.6982     0.044734
enh77991     1  223867400  223868400      4       2  150064       2.6111    0.0045128
enh77993     1  223886800  223887800      3       1  150064       1.9084     0.028171
enh77994     1  223889300  223890300      3       1  150064       1.6683     0.047632
enh77995     1  223891200  223892200      2       1  150064       3.0556    0.0011232
enh77997     1  223896400  223897400      3       1  150064       1.8715     0.030636
enh77998     1  223898600  223899600      7       2  150064       3.8684   5.4769e-05
enh77999     1  223906200  223907200      7       2  150064       3.0932   0.00098999
enh78000     1  223910900  223911900      1       1  150064       2.8163     0.002429
enh78001     1  223912900  223913900      2       1  150064        2.065     0.019461
enh78002     1  223915500  223916500      3       1  150064       2.7735    0.0027725
enh78003     1  223917100  223918100      5       2  150064       2.7777    0.0027375
enh78005     1  223921700  223922700      2       1  150064       2.9336    0.0016751
enh78006     1  223925500  223926500      4       2  150064       2.1817     0.014566
enh78007     1  223929200  223930200      2       1  150064       1.6798     0.046502
enh78008     1  223930200  223931200      9       2  150064        1.693     0.045231
enh78009     1  223933000  223934000     10       1  150064       1.8922     0.029232
enh78011     1  223937000  223938000      2       1  150064       2.7425    0.0030484
enh78012     1  223948600  223949600      6       2  150064       2.5807    0.0049294
enh78013     1  223952500  223953500      3       1  150064       2.5186    0.0058919
enh78014     1  223957400  223958400      1       1  150064       3.4838    0.0002472
enh78015     1  223961000  223962000      3       1  150064        2.235     0.012708
enh78018     1  223971300  223972300      2       1  150064       2.9954    0.0013704
enh78019     1  223979700  223980700      2       1  150064       3.0106    0.0013035
enh78020     1  223997800  223998800      2       1  150064       3.3625   0.00038614
enh78022     1  224007100  224008100      2       1  150064       3.1117   0.00093001
enh78025     1  224014500  224015500      1       1  150064       3.5115    0.0002228
enh78026     1  224018600  224019600      6       3  150064       2.7035    0.0034309
enh78027     1  224019300  224020300      4       2  150064       3.2273   0.00062475
enh78028     1  224021100  224022100      6       2  150064       2.6392    0.0041545
enh78029     1  224023400  224024400      1       1  150064       3.4465     0.000284
enh78031     1  224027700  224028700      2       1  150064       2.4756     0.006651
enh78032     1  224029700  224030700      2       1  150064       2.9574    0.0015512
enh78073     1  224546900  224547900      4       2  150064        2.912    0.0017959
enh78074     1  224563600  224564600      1       1  150064       2.2344      0.01273
enh78075     1  224565100  224566100      4       2  150064        2.242     0.012481
enh78076     1  224566400  224567400      2       1  150064       2.4161    0.0078444
enh78080     1  224595500  224596500      3       2  150064       2.2521     0.012159
enh78082     1  224614400  224615400      2       1  150064       2.1558      0.01555
enh78083     1  224616000  224617000      3       1  150064       2.2799     0.011308
enh78084     1  224624000  224625000      1       1  150064        2.526     0.005768
enh78089     1  224684800  224685800      1       1  150064       2.0878      0.01841
enh78091     1  224689900  224690900      3       2  150064         2.69    0.0035731
enh78106     1  224795000  224796000      2       1  150064        2.142     0.016095
enh78113     1  224826900  224827900      2       1  150064       2.4575    0.0069946
enh78114     1  224828200  224829200      4       2  150064       2.2325     0.012791
enh78115     1  224831900  224832900      6       2  150064       2.2301      0.01287
enh78116     1  224838200  224839200      1       1  150064       2.5838     0.004886
enh78119     1  224876800  224877800      2       1  150064       2.5774    0.0049771
enh78123     1  224907000  224908000      4       2  150064       1.8125     0.034956
enh78127     1  224926800  224927800      2       1  150064       1.8019     0.035784
enh78131     1  224937400  224938400      3       2  150064       1.8868     0.029594
enh78153     1  225628400  225629400      1       1  150064       1.9171      0.02761
enh78216     1  225938900  225939900      4       2  150064       1.7051      0.04409
enh78226     1  226003000  226004000      2       1  150064       1.9121     0.027931
enh78230     1  226010700  226011700      1       1  150064       1.8031      0.03569
enh78236     1  226052400  226053400      2       1  150064       2.2461      0.01235
enh78238     1  226064400  226065400      3       1  150064       2.8898    0.0019273
enh78239     1  226066100  226067100      2       1  150064       2.5513    0.0053659
enh78240     1  226067200  226068200      3       1  150064       2.2423      0.01247
enh78250     1  226187600  226188600      3       2  150064       1.8656     0.031051
enh78256     1  226269800  226270800      2       1  150064       2.3561    0.0092342
enh78264     1  226310500  226311500      1       1  150064       2.5982     0.004686
enh78265     1  226312400  226313400      3       2  150064       2.0554     0.019921
enh78266     1  226315700  226316700      2       1  150064       2.0586     0.019769
enh78267     1  226322600  226323600      1       1  150064       2.6331     0.004231
enh78273     1  226404800  226405800      3       1  150064         1.79      0.03673
enh78282     1  226584600  226585600      3       1  150064       1.7595     0.039244
enh78284     1  226592700  226593700      6       2  150064       1.8514     0.032054
enh78290     1  226755800  226756800      6       2  150064       2.0713     0.019166
enh78291     1  226776200  226777200      1       1  150064       1.9868      0.02347
enh78292     1  226789400  226790400      6       3  150064       4.4533   4.2285e-06
enh78297     1  226820400  226821400      5       3  150064       2.5128    0.0059892
enh78298     1  226825300  226826300      1       1  150064       2.5273     0.005747
enh78299     1  226832000  226833000      4       2  150064       1.8042     0.035604
enh78314     1  226898400  226899400      1       1  150064       2.4902     0.006384
enh78318     1  226915800  226916800      2       1  150064       1.8192     0.034437
enh78319     1  226920200  226921200      3       2  150064       2.8733    0.0020312
enh78321     1  226927300  226928300      2       1  150064       2.0898     0.018317
enh78322     1  226952200  226953200      1       1  150064       2.1459      0.01594
enh78324     1  226971400  226972400      2       1  150064       1.8073     0.035354
enh78327     1  227004200  227005200      2       1  150064       1.9432     0.025994
enh78329     1  227014400  227015400      4       1  150064        1.984      0.02363
enh78330     1  227051100  227052100      3       2  150064       2.6025    0.0046279
enh78333     1  227069500  227070500      3       1  150064       2.1737     0.014865
enh78334     1  227070500  227071500      4       1  150064        1.938     0.026313
enh78335     1  227079600  227080600      7       2  150064       2.3018     0.010672
enh78345     1  227246000  227247000      3       2  150064       1.8274     0.033816
enh78355     1  227412400  227413400      5       3  150064       1.7531     0.039792
enh78367     1  227506800  227507800      5       2  150064       1.9373     0.026355
enh78368     1  227531400  227532400      5       2  150064       1.8518     0.032026
enh78370     1  227544600  227545600      5       2  150064        2.537    0.0055896
enh78372     1  227560000  227561000      5       2  150064       1.7656      0.03873
enh78431     1  228677400  228678400      1       1  150064       1.6749      0.04698
enh78438     1  228873400  228874400      8       4  150064       1.8978     0.028863
enh78446     1  229038000  229039000      2       1  150064        2.217      0.01331
enh78456     1  229121800  229122800      6       2  150064       1.7394     0.040981
enh78460     1  229162700  229163700      2       1  150064       1.8395      0.03292
enh78461     1  229163400  229164400      1       1  150064       1.8157      0.03471
enh78539     1  230226600  230227600      6       4  150064       2.6397    0.0041491
enh78541     1  230237700  230238700      5       2  150064       3.9957   3.2245e-05
enh78542     1  230240200  230241200      5       2  150064       4.1046   2.0248e-05
enh78543     1  230243000  230244000      6       3  150064       3.5498   0.00019277
enh78544     1  230246700  230247700      5       2  150064       3.8264   6.5009e-05
enh78545     1  230250500  230251500      2       1  150064       3.7005    0.0001076
enh78546     1  230255700  230256700      5       3  150064       3.8556    5.773e-05
enh78547     1  230256700  230257700      3       2  150064       2.2192     0.013236
enh78551     1  230269800  230270800      4       2  150064       2.8972    0.0018824
enh78552     1  230272500  230273500     11       5  150064       3.5771   0.00017372
enh78553     1  230275000  230276000      7       3  150064        3.821   6.6448e-05
enh78554     1  230277000  230278000      6       3  150064       1.8438     0.032603
enh78566     1  230313300  230314300      6       2  150064       2.0396     0.020694
enh78567     1  230320400  230321400      3       1  150064       1.8281      0.03377
enh78584     1  230406000  230407000      2       1  150064       2.0144     0.021985
enh78585     1  230439300  230440300      4       2  150064       2.2481     0.012286
enh78586     1  230443000  230444000      2       1  150064       2.2896     0.011023
enh78597     1  230843900  230844900      6       2  150064       1.9855     0.023544
enh78656     1  231301500  231302500      6       3  150064       1.8697     0.030759
enh78683     1  231558800  231559800      2       1  150064       2.0492     0.020222
enh78687     1  231654400  231655400      1       1  150064       1.7739      0.03804
enh78725     1  232053600  232054600      4       1  150064       1.8078     0.035319
enh78744     1  232550700  232551700      4       2  150064       1.7146      0.04321
enh78745     1  232564500  232565500      1       1  150064       2.6404     0.004141
enh78746     1  232571100  232572100      5       2  150064       2.1774     0.014727
enh78748     1  232610600  232611600      4       1  150064       2.5675    0.0051217
enh78749     1  232622000  232623000      3       1  150064       2.4342    0.0074614
enh78836     1  234631400  234632400      9       2  150064       1.8844     0.029753
enh78837     1  234633800  234634800      4       2  150064       2.8166    0.0024266
enh78839     1  234638900  234639900      1       1  150064       1.9488      0.02566
enh78840     1  234640900  234641900      4       2  150064       1.8159     0.034691
enh78842     1  234652500  234653500      4       1  150064       2.9709    0.0014846
enh78851     1  234697900  234698900      2       1  150064       1.9754     0.024111
enh78855     1  234722100  234723100      3       2  150064       2.0786     0.018826
enh79055     1  236683800  236684800      2       1  150064       1.9139     0.027819
enh79100     1  238940800  238941800      4       2  150064       1.8287      0.03372
enh79119     1  240190200  240191200      5       2  150064       1.6725     0.047213
enh79120     1  240194200  240195200      4       2  150064       3.1986   0.00069042
enh79121     1  240207500  240208500      7       2  150064       2.4716    0.0067258
enh79136     1  240312200  240313200      3       1  150064       2.0653     0.019447
enh79137     1  240315700  240316700      4       2  150064       1.7757     0.037895
enh79140     1  240352200  240353200      2       1  150064        1.906     0.028328
enh79143     1  240374000  240375000      1       1  150064       3.4751    0.0002553
enh79146     1  240407100  240408100      6       2  150064       1.8847     0.029736
enh79147     1  240410800  240411800      1       1  150064        2.592     0.004771
enh79149     1  240419000  240420000      4       2  150064       2.5364    0.0055996
enh79150     1  240421300  240422300      4       1  150064       2.0804     0.018746
enh79152     1  240428300  240429300      5       1  150064       2.7351    0.0031181
enh79159     1  240474600  240475600      4       1  150064        1.686     0.045899
enh79164     1  240507200  240508200      3       2  150064       1.8567     0.031676
enh79168     1  240549300  240550300      4       2  150064       1.9316     0.026701
enh79232     1  240994100  240995100      1       1  150064       1.8921      0.02924
enh79236     1  241264800  241265800      3       1  150064       2.3524    0.0093255
enh79257     1  241775300  241776300      5       3  150064       1.6733     0.047139
enh79260     1  241787900  241788900      2       1  150064       3.4694   0.00026077
enh79261     1  241790700  241791700      6       2  150064       2.5618    0.0052061
enh79262     1  241800000  241801000      6       3  150064         1.78     0.037537
enh79304     1  243277300  243278300      2       1  150064       2.1798     0.014634
enh79305     1  243367900  243368900      1       1  150064       3.2555    0.0005659
enh79307     1  243376800  243377800      4       2  150064       2.5629    0.0051895
enh79308     1  243380200  243381200      4       1  150064       4.2809    9.306e-06
enh79309     1  243397800  243398800      1       1  150064        2.666     0.003838
enh79311     1  243402200  243403200      1       1  150064       4.2311    1.163e-05
enh79312     1  243407400  243408400      1       1  150064       3.8631    5.598e-05
enh79313     1  243409400  243410400      1       1  150064       3.5241    0.0002125
enh79314     1  243411100  243412100      4       2  150064       3.7988   7.2691e-05
enh79315     1  243412700  243413700      2       1  150064       4.0336   2.7463e-05
enh79316     1  243421200  243422200      2       1  150064       4.0095   3.0424e-05
enh79321     1  243432500  243433500      1       1  150064       4.8999    4.794e-07
enh79322     1  243435100  243436100      2       1  150064       4.2646   1.0011e-05
enh79323     1  243443600  243444600      1       1  150064       4.5657    2.489e-06
enh79324     1  243447700  243448700      1       1  150064       3.9403    4.069e-05
enh79325     1  243450200  243451200      1       1  150064       4.8728    5.502e-07
enh79327     1  243457700  243458700      1       1  150064       5.0243    2.527e-07
enh79330     1  243486500  243487500      2       1  150064       1.7109     0.043553
enh79331     1  243500000  243501000      3       1  150064        4.481   3.7153e-06
enh79332     1  243503900  243504900      1       1  150064       5.1136     1.58e-07
enh79334     1  243518000  243519000      2       1  150064       3.4178    0.0003157
enh79341     1  243638800  243639800      2       1  150064       3.6339   0.00013961
enh79342     1  243645400  243646400      1       1  150064       3.8909    4.993e-05
enh79343     1  243648200  243649200      2       1  150064       2.9379    0.0016523
enh79344     1  243654000  243655000      1       1  150064       4.2856    9.112e-06
enh79347     1  243664100  243665100      3       1  150064       4.8922   4.9864e-07
enh79348     1  243668700  243669700      2       1  150064       4.7365   1.0872e-06
enh79349     1  243676900  243677900      1       1  150064       3.9017    4.776e-05
enh79351     1  243703200  243704200      2       1  150064       5.1363    1.401e-07
enh79352     1  243712300  243713300      2       1  150064         4.03   2.7884e-05
enh79353     1  243714000  243715000      1       1  150064       2.7345     0.003124
enh79354     1  243722800  243723800      2       1  150064       4.2275   1.1816e-05
enh79355     1  243731700  243732700      2       1  150064        4.853     6.08e-07
enh79357     1  243743000  243744000      3       2  150064       4.0783   2.2686e-05
enh79359     1  243760100  243761100      1       1  150064       1.9669       0.0246
enh79361     1  243786900  243787900      1       1  150064       4.0627    2.425e-05
enh79362     1  243806000  243807000      2       1  150064       4.4845    3.654e-06
enh79363     1  243875800  243876800      1       1  150064       4.9795    3.187e-07
enh79364     1  243877000  243878000      1       1  150064       2.1802      0.01462
enh79365     1  243878200  243879200      2       1  150064       4.8436   6.3738e-07
enh79369     1  243894800  243895800      1       1  150064       3.8931    4.948e-05
enh79370     1  243897200  243898200      1       1  150064       4.7869     8.47e-07
enh79373     1  243908500  243909500      2       1  150064       4.6109   2.0044e-06
enh79374     1  243911000  243912000      1       1  150064       4.7414    1.061e-06
enh79375     1  243924000  243925000      1       1  150064       4.7492    1.021e-06
enh79377     1  243953900  243954900      5       3  150064       3.4163   0.00031743
enh79378     1  243955300  243956300      2       1  150064       4.2876   9.0309e-06
enh79379     1  243957800  243958800      1       1  150064       3.3098    0.0004668
enh79380     1  243962200  243963200      2       1  150064       4.5191   3.1046e-06
enh79382     1  243990000  243991000      3       1  150064       4.3839   5.8276e-06
enh79383     1  243990600  243991600      3       1  150064       4.3839   5.8276e-06
enh79384     1  243994400  243995400      3       1  150064       4.0601   2.4523e-05
enh79387     1  244014700  244015700      1       1  150064       3.3251     0.000442
enh79389     1  244046600  244047600      1       1  150064       2.9643     0.001517
enh79390     1  244053700  244054700      1       1  150064       2.2984      0.01077
enh79391     1  244079200  244080200      1       1  150064       3.3251    0.0004419
enh79392     1  244081400  244082400      2       1  150064       2.8917    0.0019159
enh79394     1  244094100  244095100      1       1  150064       2.6135     0.004481
enh79396     1  244131600  244132600      1       1  150064       2.2527      0.01214
enh79397     1  244139900  244140900      2       1  150064       2.1067      0.01757
enh79412     1  244375500  244376500      5       3  150064       2.1596       0.0154
enh79413     1  244377500  244378500      7       3  150064       2.5555    0.0053017
enh79414     1  244402500  244403500      1       1  150064       2.0913      0.01825
enh79436     1  244552200  244553200      2       1  150064       3.4996   0.00023301
enh79441     1  244585500  244586500      1       1  150064       2.2574      0.01199
enh79443     1  244599800  244600800      3       2  150064       1.8026     0.035729
enh79445     1  244602400  244603400      4       2  150064       2.1017     0.017792
enh79447     1  244607500  244608500      1       1  150064       2.2307      0.01285
enh79448     1  244609200  244610200      1       1  150064       1.6759      0.04688
enh79452     1  244623300  244624300      1       1  150064       1.7102      0.04361
enh79456     1  244828400  244829400      6       2  150064       1.6771     0.046759
enh79457     1  244829200  244830200      4       1  150064       2.1799     0.014633
enh79459     1  244841400  244842400      2       1  150064       2.2845     0.011172
enh79460     1  244843300  244844300      1       1  150064       1.7208      0.04264
enh79461     1  244844300  244845300      3       2  150064       1.8982     0.028836
enh79515     1  245762300  245763300      6       1  150064       2.5013    0.0061871
enh79545     1  246149700  246150700      3       2  150064       2.1807     0.014603
enh79547     1  246160600  246161600     10       3  150064       1.8984     0.028824
enh79549     1  246165800  246166800      9       6  150064       2.0832     0.018617
enh79552     1  246230600  246231600      7       3  150064       1.9767     0.024039
enh79562     1  246362100  246363100      6       2  150064        2.091     0.018266
enh79563     1  246377800  246378800      7       2  150064       1.8368     0.033118
enh79564     1  246407300  246408300      7       2  150064       2.6631    0.0038713
enh79565     1  246408600  246409600      5       2  150064       2.6563    0.0039505
enh79566     1  246410900  246411900     14       2  150064       2.6865    0.0036102
enh79579     1  246624000  246625000      3       1  150064       1.9325     0.026652
enh79580     1  246624800  246625800      4       2  150064       1.9533     0.025391
enh79581     1  246639600  246640600      4       2  150064       1.7248     0.042281
enh79585     1  246670800  246671800     13       5  150064       2.4524    0.0070952
enh79592     1  246747200  246748200      3       2  150064       1.8515     0.032047
enh79593     1  246748300  246749300      1       1  150064       2.0615      0.01963
enh79594     1  246749700  246750700      1       1  150064       1.7767      0.03781
enh79601     1  246759700  246760700      4       2  150064       1.7285     0.041952
enh79604     1  246772000  246773000      2       1  150064       2.2501      0.01222
enh79605     1  246774400  246775400      4       2  150064       2.0913      0.01825
enh79606     1  246776200  246777200      5       2  150064       2.0101     0.022209
enh79607     1  246779800  246780800      3       1  150064       1.7745     0.037994
enh79609     1  246785100  246786100      7       3  150064       2.2465     0.012335
enh79618     1  246859600  246860600      3       1  150064       2.1281     0.016664
enh79625     1  246932100  246933100      2       1  150064        1.668     0.047662
enh79662     1  247715000  247716000      3       1  150064       2.0772     0.018894
enh79664     1  247801700  247802700      5       1  150064       1.9555      0.02526
enh79671     1  249134400  249135400      1       1  150064       2.4173     0.007817
enh79672     1  249137200  249138200      1       1  150064       2.2483      0.01228
enh79676     1  249156400  249157400      1       1  150064       1.8718      0.03062
enh79680     1  249199200  249200200      1       1  150064       1.7708       0.0383
enh89130     2     193100     194100      5       2  150064         2.05      0.02018
enh89139     2     568700     569700      5       2  150064       1.6653     0.047931
enh89148     2     876800     877800      9       4  150064       1.7348     0.041389
enh89149     2     884000     885000     11       2  150064       2.4784    0.0065983
enh89154     2    1005800    1006800      2       1  150064       2.2477     0.012297
enh89155     2    1020400    1021400      6       2  150064       2.3052     0.010578
enh89156     2    1042800    1043800      2       1  150064       2.0495     0.020205
enh89184     2    1654800    1655800      1       1  150064       1.7368      0.04121
enh89201     2    1726800    1727800      1       1  150064       1.6887      0.04564
enh89209     2    1752100    1753100      2       1  150064       2.6197    0.0044009
enh89233     2    3286400    3287400      5       2  150064       1.8007     0.035874
enh89264     2    3641600    3642600      4       2  150064         1.91     0.028066
enh89265     2    3642600    3643600      3       2  150064         1.74     0.040934
enh89283     2    6321700    6322700      2       1  150064       1.7199     0.042729
enh89285     2    6508000    6509000      3       2  150064       2.1117     0.017357
enh89286     2    6511900    6512900      3       2  150064       2.0307     0.021142
enh89298     2    7056600    7057600      3       2  150064       2.8319    0.0023136
enh89299     2    7059700    7060700      4       2  150064        2.114     0.017259
enh89300     2    7066900    7067900      2       1  150064       1.7144     0.043232
enh89324     2    7558200    7559200      1       1  150064       1.8692       0.0308
enh89327     2    7656300    7657300      2       1  150064       2.6777    0.0037061
enh89328     2    7657200    7658200      3       1  150064       2.4502    0.0071386
enh89337     2    7832500    7833500      1       1  150064       1.9468      0.02578
enh89338     2    7844400    7845400      1       1  150064       2.6758     0.003727
enh89344     2    7935600    7936600      3       1  150064       2.7251    0.0032145
enh89357     2    8101600    8102600      5       2  150064       1.9812     0.023786
enh89397     2    8551500    8552500      5       2  150064       2.0171     0.021844
enh89402     2    8587400    8588400      4       1  150064       2.6439     0.004098
enh89410     2    8665600    8666600      2       1  150064       1.6534     0.049129
enh89413     2    8680000    8681000      3       1  150064       2.4331    0.0074859
enh89424     2    8783700    8784700      2       1  150064       1.8655     0.031053
enh89438     2    8961400    8962400      1       1  150064       2.3737     0.008805
enh89441     2    8989100    8990100      3       2  150064       1.9191     0.027485
enh89475     2    9314900    9315900      4       1  150064       2.0487     0.020244
enh89478     2    9328400    9329400     12       1  150064       1.9785     0.023938
enh89487     2    9353300    9354300      1       1  150064       3.0893     0.001003
enh89488     2    9355700    9356700      3       1  150064       2.9002    0.0018646
enh89494     2    9373200    9374200      1       1  150064       1.8161      0.03468
enh89496     2    9374600    9375600      2       1  150064       2.4192    0.0077773
enh89501     2    9392200    9393200      1       1  150064       3.1605    0.0007874
enh89505     2    9404400    9405400      1       1  150064        3.188    0.0007163
enh89558     2    9710200    9711200      1       1  150064       2.1292      0.01662
enh89613     2   10132000   10133000      5       2  150064       2.7116     0.003348
enh89616     2   10158700   10159700      7       3  150064       2.0009     0.022702
enh89620     2   10186700   10187700      1       1  150064       1.7217      0.04256
enh89659     2   10542300   10543300      1       1  150064       1.8595      0.03148
enh89686     2   10954100   10955100      6       2  150064       2.6681    0.0038141
enh89755     2   11584700   11585700      5       1  150064       1.8021     0.035761
enh89756     2   11586300   11587300      4       1  150064       1.8761     0.030323
enh89781     2   11890700   11891700      2       1  150064        1.706     0.044003
enh89783     2   11892900   11893900      4       2  150064       1.7322     0.041615
enh89784     2   11894600   11895600      2       1  150064       1.6794     0.046542
enh89787     2   11918200   11919200      1       1  150064       2.5252     0.005782
enh89789     2   11924600   11925600      2       1  150064       2.6214     0.004379
enh89816     2   12246800   12247800      4       2  150064       1.9916     0.023205
enh89819     2   12272000   12273000      3       2  150064       2.2404     0.012532
enh89827     2   12367900   12368900      2       1  150064       2.9579    0.0015488
enh89833     2   12427100   12428100      5       2  150064       1.6543     0.049033
enh89835     2   12443700   12444700      2       1  150064       1.8588     0.031527
enh89845     2   12564300   12565300      1       1  150064       2.6862     0.003614
enh89863     2   12695500   12696500      2       1  150064       1.8598     0.031459
enh89869     2   12777100   12778100      4       2  150064       3.1926   0.00070489
enh89964     2   15310900   15311900      2       1  150064       1.9761     0.024072
enh89965     2   15317000   15318000      3       2  150064        2.255     0.012068
enh89971     2   15447000   15448000      3       1  150064       2.3903    0.0084177
enh89972     2   15494800   15495800      1       1  150064       1.7426       0.0407
enh89980     2   15687100   15688100      2       1  150064        1.732     0.041639
enh89983     2   15698900   15699900      4       1  150064       1.8447     0.032539
enh90010     2   16798700   16799700      4       2  150064       1.6607     0.048384
enh90032     2   17389500   17390500      4       1  150064        2.041     0.020627
enh90055     2   17833500   17834500      3       1  150064       2.6842    0.0036355
enh90057     2   17848600   17849600      1       1  150064       2.4336     0.007474
enh90059     2   17860700   17861700      1       1  150064       2.1995      0.01392
enh90061     2   17910700   17911700      3       2  150064       2.2968     0.010815
enh90066     2   17932500   17933500      3       1  150064       1.9908     0.023252
enh90068     2   17937900   17938900      1       1  150064       2.0909      0.01827
enh90070     2   17940600   17941600      3       2  150064         2.06       0.0197
enh90072     2   17993600   17994600      2       1  150064       1.9517     0.025486
enh90074     2   17996500   17997500      3       2  150064       3.3749   0.00036922
enh90080     2   18258400   18259400      8       2  150064        1.903      0.02852
enh90117     2   18758800   18759800      4       2  150064       2.5236    0.0058077
enh90120     2   18777800   18778800      1       1  150064       2.2591      0.01194
enh90171     2   19314100   19315100      1       1  150064       2.6166     0.004441
enh90172     2   19319400   19320400      5       2  150064       2.4243    0.0076695
enh90173     2   19321300   19322300      4       2  150064       1.9945     0.023048
enh90174     2   19323600   19324600      3       1  150064       1.8783      0.03017
enh90178     2   19376200   19377200      1       1  150064       2.1964      0.01403
enh90184     2   19419100   19420100      8       3  150064       2.1335     0.016444
enh90186     2   19427100   19428100      1       1  150064       2.4129     0.007914
enh90189     2   19440600   19441600      5       3  150064       2.3358    0.0097513
enh90203     2   19673300   19674300      3       2  150064       1.8886      0.02947
enh90204     2   19674100   19675100      1       1  150064       2.5015     0.006183
enh90265     2   20246400   20247400      5       2  150064       2.0174     0.021825
enh90266     2   20247000   20248000      4       2  150064       2.2004      0.01389
enh90267     2   20261900   20262900      5       2  150064       2.3283    0.0099476
enh90268     2   20266700   20267700      1       1  150064       1.7132      0.04334
enh90280     2   20308000   20309000      4       2  150064       1.9397     0.026211
enh90290     2   20366000   20367000      2       1  150064       1.6935     0.045183
enh90291     2   20369500   20370500      7       3  150064       1.7562     0.039526
enh90350     2   20765300   20766300      4       2  150064       1.7603     0.039179
enh90351     2   20768300   20769300      8       3  150064       2.2647     0.011765
enh90352     2   20772400   20773400      8       3  150064       1.8935     0.029147
enh90353     2   20778500   20779500      3       1  150064       2.1385     0.016237
enh90355     2   20789500   20790500      4       2  150064       1.7615      0.03908
enh90360     2   20816200   20817200      9       2  150064       1.8717     0.030626
enh90365     2   20841900   20842900      2       1  150064       2.2271      0.01297
enh90390     2   22059400   22060400      2       1  150064       1.9162     0.027669
enh90391     2   22162100   22163100      2       1  150064       2.3262     0.010003
enh90394     2   22759000   22760000      4       2  150064       2.6361    0.0041933
enh90395     2   23039000   23040000      2       1  150064       1.6636     0.048098
enh90421     2   23513900   23514900      2       1  150064       1.7242     0.042332
enh90447     2   23703500   23704500      4       2  150064       1.8388     0.032972
enh90452     2   23735500   23736500      5       2  150064       3.7094   0.00010387
enh90476     2   23920700   23921700      9       3  150064       2.0161     0.021894
enh90478     2   23942300   23943300      3       2  150064       1.7462     0.040391
enh90481     2   23980500   23981500      1       1  150064       2.0403      0.02066
enh90487     2   24065800   24066800      3       2  150064       2.2515     0.012177
enh90488     2   24082800   24083800      4       2  150064       2.0489     0.020234
enh90489     2   24124700   24125700      1       1  150064       2.0809      0.01872
enh90490     2   24127400   24128400      2       1  150064       2.0112     0.022153
enh90491     2   24139000   24140000      1       1  150064       2.1244      0.01682
enh90494     2   24151200   24152200      2       1  150064       1.9116     0.027966
enh90495     2   24161400   24162400      1       1  150064       2.2362      0.01267
enh90497     2   24167100   24168100      5       2  150064       2.4735    0.0066904
enh90498     2   24192600   24193600      5       3  150064       2.2954     0.010854
enh90500     2   24246800   24247800      5       2  150064       1.6806      0.04642
enh90513     2   24347100   24348100      2       1  150064       1.6722     0.047238
enh90533     2   24658200   24659200      2       1  150064       2.9724    0.0014772
enh90542     2   24782100   24783100      2       1  150064       1.7998     0.035949
enh90546     2   24857900   24858900      1       1  150064       2.7665     0.002833
enh90550     2   24946800   24947800      3       2  150064       1.7307     0.041749
enh90591     2   25321300   25322300      2       1  150064       1.9089     0.028136
enh90594     2   25351900   25352900      3       1  150064       4.5958   2.1556e-06
enh90595     2   25420300   25421300      2       1  150064       2.6263    0.0043163
enh90596     2   25439200   25440200      3       1  150064       3.3274   0.00043832
enh90598     2   25452100   25453100      3       2  150064       3.3512    0.0004023
enh90602     2   25486600   25487600      7       3  150064       2.7136    0.0033277
enh90604     2   25497900   25498900      1       1  150064       2.1462      0.01593
enh90608     2   25513400   25514400      2       1  150064       2.3009     0.010698
enh90611     2   25526700   25527700      3       2  150064       1.7129      0.04337
enh90612     2   25528900   25529900      1       1  150064       3.7197    9.974e-05
enh90614     2   25545900   25546900      2       1  150064       1.7595     0.039251
enh90618     2   25598800   25599800      3       2  150064       3.8737   5.3599e-05
enh90624     2   25750600   25751600      1       1  150064       1.8522        0.032
enh90635     2   25921500   25922500      3       1  150064       1.9121     0.027931
enh90644     2   26066800   26067800      3       1  150064       1.8093     0.035201
enh90646     2   26074800   26075800      5       2  150064       1.9901     0.023289
enh90653     2   26161800   26162800      1       1  150064       1.9976      0.02288
enh90655     2   26187400   26188400      4       2  150064       1.7664     0.038662
enh90661     2   26205600   26206600      2       1  150064       1.6586     0.048595
enh90662     2   26214500   26215500      4       2  150064       3.7867   7.6332e-05
enh90663     2   26222600   26223600      2       1  150064       2.7163    0.0033009
enh90664     2   26231400   26232400      5       1  150064         1.72     0.042716
enh90668     2   26262300   26263300      2       1  150064       2.6277    0.0042987
enh90670     2   26267300   26268300      3       1  150064       2.7318    0.0031492
enh90679     2   26309400   26310400      5       3  150064       3.1303   0.00087302
enh90681     2   26330700   26331700      1       1  150064       2.1892      0.01429
enh90686     2   26411100   26412100      2       1  150064       1.6462     0.049862
enh90694     2   26491700   26492700      2       1  150064       2.1871     0.014367
enh90702     2   26523400   26524400      3       2  150064       1.6587     0.048589
enh90723     2   26700300   26701300      5       2  150064       2.1119     0.017347
enh90735     2   26929800   26930800      1       1  150064       2.0956      0.01806
enh90743     2   26985800   26986800      2       1  150064       3.1708   0.00076023
enh90744     2   26989600   26990600      4       2  150064       3.0451     0.001163
enh90746     2   26995600   26996600      1       1  150064       3.3202    0.0004497
enh90747     2   27002800   27003800      1       1  150064       3.2379     0.000602
enh90749     2   27015300   27016300      5       2  150064       3.1777   0.00074218
enh90751     2   27028200   27029200      5       3  150064       1.9772      0.02401
enh90752     2   27030200   27031200      2       1  150064       3.4847   0.00024633
enh90753     2   27184200   27185200      3       2  150064       2.1409     0.016141
enh90754     2   27187400   27188400      2       1  150064       2.6516    0.0040054
enh90757     2   27199300   27200300      3       1  150064       3.2493    0.0005785
enh90758     2   27203700   27204700      1       1  150064       3.2539    0.0005691
enh90760     2   27211200   27212200      1       1  150064       3.2155     0.000651
enh90761     2   27213900   27214900      1       1  150064       2.5416     0.005518
enh90763     2   27226300   27227300      1       1  150064       3.3039    0.0004768
enh90765     2   27233500   27234500      2       1  150064       3.1174   0.00091222
enh90766     2   27235400   27236400      1       1  150064       1.8529      0.03195
enh90767     2   27240500   27241500      1       1  150064       2.0575      0.01982
enh90768     2   27245000   27246000      1       1  150064       3.3515    0.0004019
enh90771     2   27253900   27254900      1       1  150064       3.0193     0.001267
enh90774     2   27271800   27272800      2       1  150064       3.4335   0.00029787
enh90777     2   27286500   27287500      2       1  150064       2.8908    0.0019214
enh90778     2   27290400   27291400      2       1  150064       2.2669     0.011697
enh90779     2   27297900   27298900      2       1  150064       2.0918     0.018229
enh90782     2   27307500   27308500      2       1  150064       2.5213    0.0058457
enh90783     2   27309800   27310800      1       1  150064        2.979     0.001446
enh90786     2   27328500   27329500      1       1  150064       3.2466     0.000584
enh90792     2   27404300   27405300      3       2  150064       3.4904   0.00024114
enh90793     2   27409700   27410700      1       1  150064       2.7691     0.002811
enh90794     2   27413800   27414800      2       1  150064       2.9262    0.0017157
enh90795     2   27425600   27426600      2       1  150064       2.4868     0.006445
enh90801     2   27441200   27442200      7       2  150064       2.4696    0.0067624
enh90802     2   27472100   27473100      1       1  150064       2.2392      0.01257
enh90806     2   27504000   27505000      1       1  150064       2.3305     0.009891
enh90808     2   27525400   27526400      1       1  150064       2.1382      0.01625
enh90810     2   27543500   27544500      2       1  150064       1.9898     0.023304
enh90812     2   27558000   27559000      2       1  150064       3.3902   0.00034924
enh90818     2   27595400   27596400      3       1  150064       2.8339    0.0022989
enh90819     2   27599800   27600800      2       1  150064       2.9914    0.0013885
enh90820     2   27604200   27605200      1       1  150064       3.0578     0.001115
enh90823     2   27632800   27633800      2       1  150064       2.0799     0.018769
enh90826     2   27724500   27725500      1       1  150064       1.9972       0.0229
enh90827     2   27789000   27790000      1       1  150064       3.0656     0.001086
enh90829     2   27807700   27808700      3       2  150064       2.1673     0.015106
enh90832     2   27829400   27830400      3       2  150064       2.4612    0.0069235
enh90835     2   27852600   27853600      4       2  150064       1.6601     0.048445
enh90838     2   27877800   27878800      1       1  150064       3.9509    3.893e-05
enh90839     2   27888400   27889400      2       1  150064        1.985     0.023573
enh90841     2   27912000   27913000      2       1  150064       3.4993   0.00023321
enh90844     2   27937100   27938100      1       1  150064       2.8369     0.002278
enh90845     2   27939000   27940000      2       1  150064       3.5124   0.00022205
enh90848     2   27952000   27953000      3       1  150064       3.8446   6.0373e-05
enh90851     2   27976800   27977800      1       1  150064       2.4741     0.006678
enh90854     2   27988000   27989000      1       1  150064       4.1169     1.92e-05
enh90855     2   27988700   27989700      3       2  150064       4.4211   4.9099e-06
enh90860     2   28020600   28021600      3       1  150064       4.2568   1.0368e-05
enh90863     2   28055000   28056000      3       2  150064       3.2106   0.00066238
enh90865     2   28078800   28079800      4       1  150064        4.014   2.9847e-05
enh90873     2   28143000   28144000      1       1  150064       3.6355    0.0001387
enh90874     2   28155100   28156100      3       1  150064       3.6442    0.0001341
enh90875     2   28169500   28170500      1       1  150064       3.4674    0.0002628
enh90877     2   28181000   28182000      1       1  150064       3.9621    3.715e-05
enh90878     2   28184100   28185100      2       1  150064       3.1366    0.0008547
enh90879     2   28189000   28190000      3       2  150064       2.8324    0.0023101
enh90881     2   28196100   28197100      1       1  150064       3.7683    8.218e-05
enh90882     2   28199400   28200400      3       1  150064       3.7049   0.00010576
enh90889     2   28246300   28247300      2       1  150064        1.732     0.041638
enh90891     2   28270700   28271700      3       1  150064       2.5575    0.0052709
enh90901     2   28324700   28325700      1       1  150064       2.2133      0.01344
enh90904     2   28343700   28344700      2       1  150064       1.7342     0.041444
enh90911     2   28386100   28387100      1       1  150064       2.2808      0.01128
enh90915     2   28424300   28425300      2       1  150064       1.6917     0.045356
enh90934     2   28543200   28544200      1       1  150064        1.844      0.03259
enh90936     2   28550100   28551100      1       1  150064       2.5517      0.00536
enh90946     2   28611900   28612900      1       1  150064        2.969     0.001494
enh90949     2   28629400   28630400      3       2  150064       2.2435     0.012433
enh90951     2   28636600   28637600      2       1  150064       1.9748     0.024147
enh90952     2   28646600   28647600      5       2  150064       2.9138    0.0017851
enh90953     2   28650900   28651900      2       1  150064        2.569    0.0050992
enh90956     2   28766300   28767300      4       2  150064       1.9596     0.025021
enh90957     2   28768700   28769700      7       3  150064       2.1193     0.017033
enh90958     2   28774800   28775800      3       1  150064       2.2396     0.012558
enh91001     2   29032400   29033400      3       1  150064       3.1758   0.00074719
enh91003     2   29087800   29088800      5       2  150064       3.1056   0.00094938
enh91005     2   29093600   29094600      6       3  150064         1.99     0.023295
enh91011     2   29150500   29151500      3       2  150064       1.9268     0.027002
enh91023     2   29276300   29277300      6       3  150064       2.1929     0.014157
enh91036     2   29388400   29389400      2       1  150064       1.8471     0.032369
enh91048     2   29628000   29629000      3       1  150064       2.0191     0.021739
enh91049     2   29643700   29644700      3       1  150064       3.8457   6.0109e-05
enh91050     2   29645800   29646800      3       1  150064       3.4892   0.00024225
enh91052     2   29669600   29670600      2       1  150064       3.1913   0.00070824
enh91053     2   29678100   29679100      4       2  150064       2.1187     0.017056
enh91055     2   29686800   29687800      3       1  150064        2.588    0.0048274
enh91056     2   29717600   29718600      1       1  150064       1.6909      0.04543
enh91058     2   29732300   29733300      2       1  150064       2.7668    0.0028305
enh91065     2   29810600   29811600      4       2  150064        1.912      0.02794
enh91100     2   30438800   30439800      1       1  150064       1.7882      0.03687
enh91101     2   30447400   30448400      5       2  150064       2.1539     0.015623
enh91169     2   31202200   31203200      6       2  150064       2.2195     0.013225
enh91204     2   32212800   32213800      3       2  150064       2.0009     0.022703
enh91208     2   32236700   32237700      2       1  150064       2.3303    0.0098956
enh91357     2   33905800   33906800      1       1  150064       1.9595      0.02503
enh91370     2   35522900   35523900      2       1  150064       2.0403     0.020659
enh91385     2   36616700   36617700      6       3  150064        1.759     0.039292
enh91388     2   36630400   36631400      5       2  150064        1.674     0.047063
enh91393     2   36656000   36657000      4       2  150064       1.9531     0.025405
enh91398     2   36675900   36676900      1       1  150064       2.2365      0.01266
enh91410     2   36709800   36710800      2       1  150064       1.8705     0.030706
enh91411     2   36712900   36713900      2       1  150064       1.9432     0.025999
enh91413     2   36718600   36719600      4       1  150064       2.0248     0.021445
enh91421     2   36760600   36761600      2       1  150064       1.6475     0.049731
enh91429     2   36791700   36792700      4       2  150064       2.0243      0.02147
enh91450     2   36928000   36929000     13       4  150064       2.0478     0.020289
enh91451     2   36930900   36931900     16       4  150064       2.0365      0.02085
enh91452     2   36932500   36933500      4       2  150064       2.1082     0.017508
enh91460     2   37048700   37049700      6       1  150064       2.9531    0.0015729
enh91461     2   37116700   37117700      2       1  150064       2.0112     0.022153
enh91465     2   37178200   37179200      5       3  150064       1.6727      0.04719
enh91467     2   37194500   37195500      1       1  150064       2.9809     0.001437
enh91468     2   37227500   37228500      3       2  150064       3.0413    0.0011779
enh91469     2   37247600   37248600      1       1  150064       3.0485      0.00115
enh91473     2   37323500   37324500      1       1  150064       2.1553      0.01557
enh91474     2   37325700   37326700      1       1  150064       2.3127      0.01037
enh91481     2   37406700   37407700      8       2  150064       2.3363    0.0097366
enh91482     2   37408600   37409600     18       4  150064       2.4797    0.0065738
enh91484     2   37425000   37426000      5       3  150064       2.8351    0.0022909
enh91486     2   37438600   37439600      3       2  150064       3.7619   8.4321e-05
enh91489     2   37460000   37461000      5       2  150064        3.157   0.00079709
enh91490     2   37476900   37477900      5       3  150064       2.4588    0.0069695
enh91492     2   37510500   37511500      2       1  150064       2.6644    0.0038563
enh91493     2   37527400   37528400      6       2  150064       3.6626   0.00012485
enh91494     2   37528200   37529200      8       3  150064        3.653   0.00012961
enh91495     2   37534300   37535300      6       3  150064       3.5374   0.00020204
enh91496     2   37538000   37539000      3       2  150064       2.4842    0.0064929
enh91497     2   37541600   37542600      3       2  150064       2.3605     0.009125
enh91498     2   37544800   37545800      3       2  150064       2.9199    0.0017509
enh91499     2   37545900   37546900      3       1  150064        4.511   3.2259e-06
enh91500     2   37548100   37549100      5       2  150064       3.6435   0.00013449
enh91501     2   37554200   37555200      8       4  150064       3.9523   3.8704e-05
enh91502     2   37570400   37571400      8       4  150064       4.1255   1.8498e-05
enh91503     2   37572200   37573200      5       3  150064       1.9198     0.027439
enh91510     2   37641400   37642400      4       2  150064       2.1762      0.01477
enh91518     2   37716100   37717100      2       1  150064       2.0614     0.019631
enh91519     2   37733400   37734400      3       1  150064       1.9362     0.026423
enh91589     2   38151000   38152000      4       2  150064       1.9939     0.023079
enh91594     2   38224500   38225500      3       1  150064       1.8655     0.031059
enh91595     2   38240700   38241700      2       1  150064       1.7984     0.036053
enh91596     2   38243000   38244000      5       2  150064       1.7299     0.041824
enh91638     2   38528500   38529500      4       2  150064       1.6781     0.046664
enh91679     2   38839900   38840900      1       1  150064        1.815      0.03476
enh91687     2   38929100   38930100      1       1  150064       2.7657      0.00284
enh91690     2   38942900   38943900      4       2  150064       3.0991   0.00097046
enh91691     2   38947400   38948400      1       1  150064       3.2525    0.0005719
enh91692     2   38949200   38950200      1       1  150064       2.1091      0.01747
enh91699     2   38980700   38981700      3       1  150064       1.8303     0.033603
enh91700     2   38992100   38993100      2       1  150064       2.0452     0.020419
enh91704     2   39057300   39058300      1       1  150064       2.1365      0.01632
enh91719     2   39320300   39321300      3       1  150064       1.6751     0.046955
enh91724     2   39333600   39334600      2       1  150064       1.7005     0.044523
enh91736     2   39377800   39378800      3       2  150064       2.2906     0.010995
enh91737     2   39383100   39384100      2       1  150064       1.6468     0.049804
enh91740     2   39454600   39455600      4       2  150064            2      0.02275
enh91753     2   39616300   39617300      1       1  150064       1.6663      0.04783
enh91794     2   39795100   39796100      1       1  150064       2.5077     0.006076
enh91803     2   39945000   39946000      1       1  150064       2.6065     0.004573
enh91806     2   39958400   39959400      1       1  150064       2.0788      0.01882
enh91807     2   39959600   39960600      1       1  150064        2.403      0.00813
enh91810     2   39970300   39971300      6       3  150064       2.0941     0.018126
enh91811     2   39982500   39983500      1       1  150064       2.5926     0.004762
enh91812     2   39999400   40000400      4       2  150064       2.0368     0.020835
enh91813     2   40000600   40001600      2       1  150064       1.9537     0.025369
enh91818     2   40009900   40010900      1       1  150064       1.6763      0.04684
enh91829     2   40169400   40170400      1       1  150064        3.223    0.0006343
enh91830     2   40174800   40175800      2       1  150064       2.6604     0.003902
enh91831     2   40181000   40182000      4       2  150064       2.2361     0.012674
enh91833     2   40221200   40222200      5       2  150064       2.3334    0.0098125
enh91834     2   40223400   40224400      2       1  150064       2.5613    0.0052144
enh91837     2   40260300   40261300      3       1  150064        2.053     0.020035
enh91848     2   40392200   40393200      4       2  150064       1.8345     0.033288
enh91849     2   40427000   40428000      3       2  150064       2.0111     0.022157
enh91853     2   40466900   40467900      4       2  150064       2.6961    0.0035077
enh91854     2   40470800   40471800      3       2  150064       2.3736    0.0088074
enh91855     2   40500700   40501700      4       1  150064       1.6571     0.048748
enh91858     2   40511700   40512700      2       1  150064       1.7162     0.043063
enh91862     2   40554000   40555000      6       1  150064       1.8516     0.032042
enh91863     2   40558900   40559900      4       2  150064       2.3806    0.0086431
enh91865     2   40573200   40574200      4       2  150064       2.1624     0.015294
enh91866     2   40579500   40580500      3       2  150064       2.3671     0.008964
enh91867     2   40587500   40588500      3       1  150064        1.653      0.04917
enh91875     2   40630200   40631200      4       1  150064       1.9185     0.027521
enh91877     2   40639200   40640200      6       2  150064       2.3709    0.0088714
enh91878     2   40660200   40661200      5       3  150064       1.7093     0.043696
enh91882     2   40714700   40715700      3       1  150064       2.8359     0.002285
enh91883     2   40715500   40716500      3       1  150064       1.7557      0.03957
enh91885     2   40737900   40738900      2       1  150064        2.759     0.002899
enh91886     2   40739600   40740600      6       3  150064       3.4442   0.00028639
enh91890     2   40893200   40894200      2       1  150064       2.7074    0.0033901
enh91891     2   40895300   40896300      3       1  150064       2.4523     0.007098
enh91899     2   40986100   40987100      4       1  150064       1.8784     0.030163
enh91905     2   41825600   41826600      4       1  150064       2.0471     0.020322
enh91919     2   42068600   42069600      5       1  150064       2.4789    0.0065887
enh91920     2   42070000   42071000      7       2  150064       2.2145     0.013398
enh91921     2   42075300   42076300      5       2  150064        3.485    0.0002461
enh91922     2   42080800   42081800      4       2  150064       2.3693    0.0089105
enh91923     2   42086400   42087400      2       1  150064       2.0372     0.020817
enh92028     2   42963700   42964700      1       1  150064       2.1821      0.01455
enh92029     2   42971500   42972500      1       1  150064       1.8779       0.0302
enh92030     2   42981500   42982500      5       2  150064        1.738     0.041106
enh92044     2   43072400   43073400      4       2  150064        1.951     0.025527
enh92045     2   43074800   43075800      1       1  150064       1.6794      0.04654
enh92066     2   43160800   43161800      6       3  150064       1.8224     0.034199
enh92074     2   43197600   43198600      3       2  150064       1.8432     0.032652
enh92081     2   43253800   43254800      9       3  150064       1.8785     0.030155
enh92100     2   43380000   43381000      4       2  150064       2.2116     0.013496
enh92210     2   44330000   44331000      5       3  150064       2.1278     0.016678
enh92219     2   44410000   44411000      4       1  150064       1.8436     0.032623
enh92221     2   44418300   44419300      1       1  150064       1.7877      0.03691
enh92223     2   44432000   44433000      1       1  150064       1.8418      0.03275
enh92225     2   44469800   44470800      3       1  150064       1.9098     0.028081
enh92303     2   45671700   45672700      6       3  150064       1.9395     0.026221
enh92308     2   45781400   45782400      4       1  150064       1.9771     0.024014
enh92312     2   45811000   45812000      1       1  150064       2.0317      0.02109
enh92324     2   45881200   45882200      3       1  150064       1.6803     0.046453
enh92327     2   45896400   45897400      5       3  150064       2.3295    0.0099171
enh92328     2   45902000   45903000      3       2  150064       1.9215     0.027334
enh92340     2   45982800   45983800      4       2  150064       1.9104     0.028038
enh92341     2   45986400   45987400      3       2  150064       2.0413     0.020609
enh92349     2   46049500   46050500      5       3  150064       1.8345      0.03329
enh92375     2   46195200   46196200      5       2  150064       2.1091      0.01747
enh92376     2   46218700   46219700      6       2  150064       1.6502     0.049447
enh92379     2   46235400   46236400      1       1  150064       2.6476     0.004053
enh92381     2   46247500   46248500      6       3  150064       3.2417   0.00059408
enh92385     2   46266400   46267400      1       1  150064       1.6664      0.04782
enh92386     2   46285000   46286000      5       3  150064        2.454    0.0070639
enh92387     2   46292700   46293700      5       2  150064       2.9446    0.0016166
enh92454     2   46772700   46773700      1       1  150064       1.6782      0.04665
enh92455     2   46773400   46774400      1       1  150064       1.6782      0.04665
enh92460     2   46791500   46792500      4       2  150064       1.6589     0.048568
enh92468     2   46859500   46860500      3       1  150064       1.7047     0.044128
enh92509     2   47040900   47041900      4       1  150064       2.0049     0.022488
enh92514     2   47057200   47058200      5       3  150064       2.0876     0.018415
enh92563     2   47321300   47322300      9       2  150064       1.9616     0.024903
enh92568     2   47396000   47397000      3       1  150064        2.097     0.017995
enh92572     2   47426000   47427000      4       2  150064       2.5149    0.0059534
enh92575     2   47435800   47436800      2       1  150064       2.0919     0.018222
enh92612     2   47994400   47995400      3       2  150064        2.471    0.0067377
enh92614     2   48012400   48013400      6       3  150064       2.3971    0.0082621
enh92615     2   48035200   48036200      3       2  150064       2.1453     0.015965
enh92619     2   48069800   48070800      1       1  150064       2.0264      0.02136
enh92620     2   48072000   48073000      1       1  150064       2.2486      0.01227
enh92623     2   48095700   48096700      2       1  150064       2.5494    0.0053952
enh92625     2   48115400   48116400      5       3  150064       3.1409   0.00084206
enh92626     2   48118800   48119800      5       3  150064       2.7142    0.0033215
enh92631     2   48128500   48129500      1       1  150064       2.9361     0.001662
enh92633     2   48273900   48274900      5       2  150064       3.6784   0.00011734
enh92640     2   48340700   48341700      1       1  150064       2.0415       0.0206
enh92641     2   48351500   48352500      4       2  150064       2.6385    0.0041636
enh92645     2   48402000   48403000      5       3  150064        1.703     0.044286
enh92646     2   48407300   48408300      5       2  150064       2.2176      0.01329
enh92650     2   48474000   48475000      1       1  150064       1.7956      0.03628
enh92651     2   48476200   48477200      1       1  150064       2.1128      0.01731
enh92652     2   48533700   48534700      3       2  150064       1.8526     0.031967
enh92653     2   48539900   48540900      5       2  150064       2.7155    0.0033084
enh92654     2   48543800   48544800      1       1  150064       2.8941     0.001901
enh92656     2   48559700   48560700      5       2  150064       3.3683   0.00037813
enh92657     2   48566200   48567200      3       1  150064       3.1904   0.00071027
enh92660     2   48572200   48573200      8       3  150064       2.1779     0.014706
enh92661     2   48579000   48580000      3       2  150064       1.6704     0.047424
enh92662     2   48581000   48582000      3       2  150064       1.7895     0.036764
enh92663     2   48583900   48584900      7       3  150064       1.8749     0.030405
enh92666     2   48639000   48640000      5       3  150064       1.9647     0.024723
enh92667     2   48642300   48643300      5       3  150064       2.5089    0.0060555
enh92669     2   48650100   48651100      5       2  150064       2.0343     0.020963
enh92672     2   48666000   48667000      2       1  150064       1.7725     0.038159
enh92680     2   48723400   48724400      5       2  150064       2.1216     0.016934
enh92691     2   48794700   48795700      4       2  150064       1.9054     0.028361
enh92692     2   48798400   48799400      6       2  150064       2.1962     0.014037
enh92696     2   48877700   48878700      3       2  150064       2.0516     0.020106
enh92699     2   48938600   48939600     11       5  150064       2.1433     0.016044
enh92700     2   48941800   48942800      4       2  150064       2.0892     0.018347
enh92720     2   50719000   50720000      1       1  150064       3.0002     0.001349
enh92725     2   51239900   51240900      1       1  150064       2.1981      0.01397
enh92753     2   52766300   52767300      1       1  150064       2.1948      0.01409
enh92770     2   53803100   53804100      3       1  150064       2.0095     0.022241
enh92773     2   53860000   53861000      3       2  150064       1.7476     0.040268
enh92776     2   53966100   53967100      1       1  150064       2.5202     0.005865
enh92778     2   53971700   53972700      3       2  150064        1.669     0.047559
enh92780     2   53978500   53979500      2       1  150064       2.6112    0.0045118
enh92781     2   53982000   53983000      4       2  150064       2.1473     0.015884
enh92782     2   53993400   53994400      4       2  150064       2.2791      0.01133
enh92783     2   53995700   53996700      4       2  150064       2.0615     0.019627
enh92784     2   54011200   54012200      2       1  150064       2.7562    0.0029238
enh92785     2   54015600   54016600      2       1  150064       2.2842     0.011179
enh92786     2   54017600   54018600      1       1  150064       2.8188      0.00241
enh92787     2   54053500   54054500      3       2  150064       2.6099    0.0045285
enh92789     2   54090200   54091200      4       2  150064       3.3003    0.0004829
enh92794     2   54171600   54172600      1       1  150064       1.7906      0.03668
enh92796     2   54176300   54177300      3       2  150064       2.2085     0.013603
enh92797     2   54188400   54189400      2       1  150064       2.5869     0.004842
enh92800     2   54193900   54194900      4       2  150064       2.1468     0.015903
enh92801     2   54201900   54202900      3       2  150064       2.0226     0.021557
enh92803     2   54216300   54217300      3       1  150064       2.3442     0.009535
enh92804     2   54243000   54244000      1       1  150064       1.6781      0.04666
enh92805     2   54265600   54266600      4       2  150064       1.6884     0.045669
enh92806     2   54269300   54270300      4       2  150064       2.2384     0.012598
enh92807     2   54274300   54275300      4       2  150064       2.9882    0.0014033
enh92808     2   54279400   54280400      3       2  150064       3.0421    0.0011748
enh92809     2   54280900   54281900      4       2  150064       1.8324     0.033448
enh92810     2   54286700   54287700      1       1  150064       1.7875      0.03693
enh92811     2   54292300   54293300      3       1  150064       1.9107     0.028019
enh92812     2   54295000   54296000      3       2  150064       3.8093   6.9669e-05
enh92814     2   54315000   54316000      2       1  150064       1.8354     0.033224
enh92815     2   54330000   54331000      3       2  150064       2.3776     0.008714
enh92817     2   54341200   54342200      5       2  150064        2.161     0.015346
enh92820     2   54354100   54355100      5       2  150064       2.1145     0.017235
enh92822     2   54389000   54390000      3       1  150064       3.5509   0.00019199
enh92850     2   54647300   54648300      3       2  150064       1.8519     0.032023
enh92852     2   54661000   54662000      3       1  150064       2.3559     0.009239
enh92854     2   54667100   54668100      1       1  150064       2.5264     0.005762
enh92856     2   54687600   54688600      6       2  150064       2.4505    0.0071322
enh92862     2   54698700   54699700      5       3  150064       2.1106     0.017403
enh92863     2   54700800   54701800      6       4  150064       1.7264      0.04214
enh92869     2   54711100   54712100      5       2  150064       1.9319     0.026683
enh92875     2   54721200   54722200      2       1  150064       3.4754   0.00025508
enh92883     2   54750300   54751300      3       2  150064       2.1909     0.014229
enh92888     2   54773800   54774800      2       1  150064       2.0704     0.019206
enh92892     2   54796100   54797100      5       2  150064       1.7598     0.039218
enh92893     2   54801500   54802500      8       3  150064       2.4712    0.0067325
enh92894     2   54805200   54806200     10       1  150064       1.6721     0.047248
enh92895     2   54812000   54813000      3       1  150064        2.372    0.0088449
enh92898     2   54823500   54824500      6       2  150064       2.0396     0.020693
enh92899     2   54829700   54830700      9       4  150064       1.8184     0.034503
enh92900     2   54836800   54837800      4       2  150064       1.6573      0.04873
enh92901     2   54840600   54841600      4       2  150064       2.3714    0.0088612
enh92902     2   54845000   54846000      7       3  150064       2.3754    0.0087654
enh92903     2   54846300   54847300      6       3  150064       1.7242      0.04234
enh92904     2   54851300   54852300      3       2  150064       1.6586       0.0486
enh92905     2   54853100   54854100      3       2  150064       1.7994     0.035982
enh92906     2   54858400   54859400      5       2  150064       2.2682     0.011657
enh92907     2   54863400   54864400      3       2  150064       2.2396      0.01256
enh92908     2   54885500   54886500      3       1  150064       2.9042    0.0018409
enh92913     2   54896700   54897700      3       2  150064       1.7683     0.038502
enh92918     2   54907200   54908200      6       3  150064       3.0655    0.0010865
enh92923     2   54968400   54969400      4       1  150064       2.8088    0.0024867
enh92925     2   54986000   54987000      3       1  150064       1.7465      0.04036
enh92929     2   55036800   55037800      7       3  150064       2.1214     0.016946
enh92933     2   55087200   55088200      3       2  150064       3.1327   0.00086614
enh92936     2   55118500   55119500      1       1  150064       2.5295     0.005711
enh92938     2   55126800   55127800      3       2  150064       2.3378    0.0096983
enh92943     2   55132800   55133800      7       3  150064       3.0163    0.0012794
enh92945     2   55172000   55173000      3       1  150064       3.3971   0.00034048
enh92949     2   55182000   55183000      7       3  150064       2.3036     0.010622
enh92956     2   55221200   55222200      3       2  150064       1.7998     0.035944
enh92957     2   55229300   55230300      8       4  150064       1.6574     0.048716
enh92960     2   55241100   55242100      3       1  150064        1.882     0.029917
enh92961     2   55246400   55247400      4       2  150064       1.8909      0.02932
enh92963     2   55267800   55268800      2       1  150064       1.7998     0.035944
enh92965     2   55270100   55271100      5       2  150064       2.1796     0.014645
enh92967     2   55283200   55284200      1       1  150064       2.6145     0.004468
enh92981     2   55388500   55389500      3       1  150064       1.7531     0.039796
enh92985     2   55402300   55403300      1       1  150064       2.6422     0.004118
enh93004     2   55649200   55650200      2       1  150064       1.9223     0.027287
enh93006     2   55657700   55658700      4       2  150064       1.8768     0.030271
enh93033     2   55988800   55989800      5       3  150064       2.1238     0.016845
enh93034     2   55999000   56000000      2       1  150064       2.8002    0.0025536
enh93035     2   56006500   56007500      4       2  150064       2.5195    0.0058755
enh93036     2   56031400   56032400      1       1  150064       2.8782        0.002
enh93037     2   56037300   56038300      4       2  150064       1.8867     0.029598
enh93038     2   56054500   56055500      4       1  150064       2.8151    0.0024379
enh93043     2   56102500   56103500      4       2  150064       1.8661     0.031014
enh93046     2   56109800   56110800      2       1  150064       2.0271     0.021326
enh93051     2   56127700   56128700      6       3  150064       1.6834     0.046147
enh93058     2   56175300   56176300      2       1  150064       2.1934      0.01414
enh93060     2   56182200   56183200      4       2  150064       2.0175     0.021824
enh93062     2   56187700   56188700      5       2  150064        1.657     0.048756
enh93063     2   56188500   56189500      7       2  150064       1.9899     0.023301
enh93064     2   56190000   56191000      1       1  150064       2.1558      0.01555
enh93067     2   56219300   56220300      2       1  150064       2.3018     0.010673
enh93069     2   56235700   56236700      2       1  150064        2.049     0.020231
enh93081     2   56443800   56444800      1       1  150064       2.6054     0.004588
enh93084     2   56466200   56467200      8       3  150064       2.9484    0.0015969
enh93085     2   56476100   56477100      3       1  150064       2.1523     0.015687
enh93110     2   57947200   57948200      3       2  150064       4.1313   1.8035e-05
enh93111     2   57948200   57949200      1       1  150064       4.7256    1.147e-06
enh93113     2   57987300   57988300      3       1  150064        6.074   6.2375e-10
enh93114     2   58089400   58090400      1       1  150064       4.2916    8.868e-06
enh93116     2   58106600   58107600      2       1  150064       3.2818   0.00051576
enh93117     2   58110400   58111400      2       1  150064       5.3656   4.0343e-08
enh93119     2   58117500   58118500      1       1  150064       4.4379    4.542e-06
enh93124     2   58269400   58270400      2       1  150064       3.1586   0.00079263
enh93125     2   58272200   58273200      3       1  150064       3.1905   0.00071004
enh93126     2   58275300   58276300      2       1  150064       3.6076   0.00015451
enh93129     2   58324900   58325900      2       1  150064       3.0385    0.0011888
enh93131     2   58333900   58334900      1       1  150064       3.5709    0.0001779
enh93132     2   58336100   58337100      3       2  150064       2.5118    0.0060055
enh93133     2   58339500   58340500      1       1  150064       3.5187    0.0002168
enh93135     2   58364700   58365700      2       1  150064       2.0259     0.021385
enh93137     2   58373500   58374500      2       1  150064       1.8145     0.034804
enh93138     2   58383800   58384800      2       1  150064       5.2865   6.2345e-08
enh93140     2   58460200   58461200      1       1  150064       3.0987    0.0009719
enh93141     2   58466600   58467600      2       1  150064       4.1103   1.9758e-05
enh93143     2   58674600   58675600      3       2  150064       2.7116    0.0033483
enh93144     2   58711000   58712000      1       1  150064        1.737      0.04119
enh93145     2   58749000   58750000      1       1  150064       2.3964     0.008279
enh93152     2   59126300   59127300      3       1  150064       2.2278     0.012946
enh93154     2   59146700   59147700      1       1  150064       2.7323     0.003145
enh93156     2   59152600   59153600      5       2  150064       3.0855    0.0010161
enh93160     2   60512800   60513800      5       1  150064       2.3127     0.010369
enh93164     2   60742900   60743900      2       1  150064       2.0799     0.018768
enh93165     2   60754900   60755900      3       2  150064       2.0133      0.02204
enh93167     2   60861000   60862000      3       2  150064       1.7078     0.043837
enh93191     2   61409000   61410000      1       1  150064       2.4981     0.006243
enh93201     2   61519100   61520100      6       3  150064       1.7411     0.040835
enh93204     2   61567100   61568100      2       1  150064       1.9528     0.025421
enh93205     2   61582500   61583500      4       1  150064       2.7787     0.002729
enh93209     2   61642200   61643200      2       1  150064       2.4816    0.0065405
enh93214     2   61662600   61663600      5       2  150064       3.2478   0.00058154
enh93272     2   62491600   62492600      4       2  150064       2.6074    0.0045623
enh93273     2   62493000   62494000      3       1  150064       1.8644     0.031136
enh93274     2   62494300   62495300      3       1  150064       2.2402     0.012539
enh93279     2   62531800   62532800      4       2  150064       1.7705      0.03832
enh93285     2   62685300   62686300      3       2  150064       2.2483     0.012277
enh93287     2   62696500   62697500      1       1  150064       1.7781      0.03769
enh93291     2   62713800   62714800      2       1  150064       3.4828   0.00024812
enh93292     2   62715900   62716900      3       2  150064       2.7455    0.0030209
enh93293     2   62722600   62723600      3       2  150064       3.5736   0.00017604
enh93294     2   62726200   62727200      5       2  150064       1.9787     0.023924
enh93295     2   62728700   62729700      5       2  150064       2.6717     0.003774
enh93299     2   62772600   62773600      1       1  150064       2.7936     0.002606
enh93302     2   62797900   62798900      2       1  150064        2.055     0.019941
enh93303     2   62804700   62805700      3       2  150064       2.3912    0.0083975
enh93315     2   62924700   62925700      1       1  150064        2.253      0.01213
enh93316     2   62926900   62927900      3       2  150064       2.0205     0.021668
enh93319     2   62938700   62939700      2       1  150064       1.8861     0.029644
enh93322     2   62954600   62955600      2       1  150064       2.7505     0.002975
enh93328     2   62968800   62969800      1       1  150064       2.8907     0.001922
enh93330     2   62987200   62988200      4       2  150064       3.0513    0.0011394
enh93335     2   63011300   63012300      1       1  150064       2.8579     0.002132
enh93336     2   63013200   63014200      1       1  150064       2.8445     0.002224
enh93340     2   63020200   63021200      2       1  150064       3.2961   0.00049019
enh93342     2   63027200   63028200      2       1  150064       1.9388     0.026264
enh93347     2   63052400   63053400      2       1  150064       1.7936     0.036435
enh93349     2   63084000   63085000      1       1  150064        2.506     0.006105
enh93351     2   63115400   63116400      1       1  150064       2.6882     0.003592
enh93353     2   63144300   63145300      3       2  150064       3.2681   0.00054138
enh93357     2   63167000   63168000      2       1  150064       3.1634    0.0007798
enh93398     2   64063500   64064500      1       1  150064       2.5117     0.006007
enh93411     2   64131400   64132400      5       3  150064       1.7217     0.042558
enh93419     2   64291000   64292000      2       1  150064       1.9995     0.022775
enh93465     2   64653300   64654300      1       1  150064       2.1111      0.01738
enh93466     2   64674700   64675700      1       1  150064       2.2436      0.01243
enh93471     2   64749200   64750200      2       1  150064        1.778     0.037704
enh93481     2   64814000   64815000      5       2  150064       1.8407      0.03283
enh93483     2   64826200   64827200      7       2  150064       2.5498    0.0053895
enh93484     2   64828200   64829200      2       1  150064        2.508    0.0060714
enh93485     2   64832100   64833100      1       1  150064       2.0075      0.02235
enh93628     2   65607600   65608600      4       2  150064        1.681     0.046386
enh93636     2   65630400   65631400      1       1  150064       2.0333      0.02101
enh93654     2   65743500   65744500      9       5  150064       2.5335     0.005647
enh93655     2   65745800   65746800      4       2  150064       2.2405     0.012531
enh93656     2   65752600   65753600      4       2  150064       1.8831     0.029842
enh93657     2   65757400   65758400      2       1  150064       2.8554    0.0021488
enh93658     2   65759800   65760800      2       1  150064       2.5833    0.0048927
enh93659     2   65765100   65766100      4       2  150064       2.7247    0.0032176
enh93660     2   65766500   65767500      5       2  150064       2.2474     0.012306
enh93661     2   65772800   65773800      2       1  150064       2.6961    0.0035078
enh93662     2   65774300   65775300      4       2  150064       2.1421     0.016093
enh93663     2   65775300   65776300      2       1  150064       2.8881    0.0019378
enh93666     2   65794000   65795000      9       3  150064       1.9967     0.022931
enh93698     2   66759800   66760800      3       1  150064       2.6364    0.0041899
enh93702     2   66781800   66782800      2       1  150064       2.3121     0.010385
enh93704     2   66788200   66789200      6       3  150064       2.2369     0.012646
enh93705     2   66791900   66792900      4       2  150064       1.7437     0.040606
enh93721     2   67260600   67261600      1       1  150064       2.0231      0.02153
enh93729     2   67615400   67616400      4       2  150064       1.9469     0.025772
enh93730     2   67616600   67617600      2       1  150064       2.2382     0.012605
enh93731     2   67620800   67621800      2       1  150064       2.1819      0.01456
enh93732     2   67623400   67624400      1       1  150064       1.8751      0.03039
enh93734     2   67628200   67629200      3       1  150064       2.0973     0.017985
enh93743     2   67788200   67789200      1       1  150064        1.647      0.04978
enh93777     2   68266800   68267800      2       1  150064       1.8622     0.031287
enh93786     2   68349000   68350000      3       2  150064       1.7271     0.042072
enh93789     2   68352800   68353800      3       2  150064       1.6918     0.045346
enh93794     2   68431100   68432100      3       2  150064       2.4659    0.0068328
enh93798     2   68445200   68446200      3       1  150064       2.7141    0.0033227
enh93802     2   68454000   68455000      2       1  150064       2.9208    0.0017455
enh93804     2   68463000   68464000      3       1  150064       2.2667     0.011704
enh93807     2   68481500   68482500      4       2  150064       2.1196      0.01702
enh93808     2   68483100   68484100      1       1  150064       2.8455     0.002217
enh93810     2   68506900   68507900      2       1  150064       2.9225     0.001736
enh93823     2   68654500   68655500      1       1  150064       1.7041      0.04418
enh93850     2   69153400   69154400      3       1  150064       2.4203    0.0077531
enh93851     2   69158800   69159800      5       2  150064        1.901     0.028653
enh93899     2   69423100   69424100      2       1  150064       2.1456     0.015953
enh93901     2   69429500   69430500      1       1  150064       1.9359      0.02644
enh93914     2   69525500   69526500      7       2  150064       2.2894     0.011029
enh93916     2   69536500   69537500      1       1  150064       1.9178      0.02757
enh93920     2   69571800   69572800      1       1  150064       1.8992      0.02877
enh93928     2   69655600   69656600      2       1  150064       1.7538     0.039736
enh93991     2   70016100   70017100      1       1  150064       2.2215      0.01316
enh93992     2   70018000   70019000      3       1  150064       1.7801     0.037527
enh93996     2   70054700   70055700      3       1  150064        1.947      0.02577
enh94003     2   70145600   70146600      5       1  150064       1.7858     0.037066
enh94004     2   70153900   70154900      3       1  150064       1.7061     0.043991
enh94006     2   70161900   70162900      1       1  150064       1.6574      0.04872
enh94009     2   70179500   70180500      3       1  150064       2.0795     0.018786
enh94010     2   70200100   70201100      1       1  150064       1.9103      0.02805
enh94015     2   70296300   70297300      2       1  150064       2.1038       0.0177
enh94039     2   70470200   70471200      2       1  150064       1.7034     0.044247
enh94041     2   70487000   70488000      2       1  150064       1.6595     0.048504
enh94042     2   70488600   70489600      1       1  150064       1.7247      0.04229
enh94046     2   70527400   70528400      2       1  150064       2.0229     0.021543
enh94049     2   70584500   70585500      3       2  150064       1.8809     0.029993
enh94061     2   71006700   71007700      5       2  150064       1.6905     0.045461
enh94062     2   71057000   71058000      3       2  150064       1.8959     0.028989
enh94081     2   71533400   71534400      4       2  150064        2.892    0.0019143
enh94085     2   71567300   71568300      7       4  150064       3.2724   0.00053311
enh94086     2   71580100   71581100      1       1  150064       3.1556    0.0008008
enh94088     2   71607400   71608400      2       1  150064       2.8404    0.0022526
enh94090     2   71679400   71680400      2       1  150064       2.3736    0.0088076
enh94092     2   71685400   71686400      4       1  150064       2.4576     0.006994
enh94113     2   71954300   71955300      2       1  150064       1.9094     0.028103
enh94117     2   71986200   71987200      3       2  150064       1.6697     0.047492
enh94121     2   72028600   72029600      2       1  150064       2.1933     0.014142
enh94148     2   72334900   72335900      5       3  150064       2.3143     0.010325
enh94151     2   72343300   72344300      2       1  150064       2.7357    0.0031125
enh94152     2   72357200   72358200      2       1  150064       2.9769    0.0014561
enh94154     2   72368600   72369600      4       2  150064       3.5412   0.00019916
enh94158     2   72438600   72439600      3       2  150064       2.1717     0.014938
enh94171     2   72604900   72605900      3       2  150064       2.1991     0.013934
enh94172     2   72641500   72642500      1       1  150064       1.6961      0.04493
enh94179     2   72773600   72774600      1       1  150064       2.1442      0.01601
enh94196     2   72992600   72993600      1       1  150064       2.5217     0.005839
enh94208     2   73167500   73168500      3       1  150064       4.0763   2.2877e-05
enh94210     2   73211100   73212100      1       1  150064       4.2793    9.375e-06
enh94211     2   73216700   73217700      1       1  150064        4.059    2.464e-05
enh94212     2   73227100   73228100      2       1  150064        3.489   0.00024239
enh94214     2   73248100   73249100      4       2  150064        3.782   7.7791e-05
enh94217     2   73289500   73290500      6       2  150064       2.0685     0.019298
enh94220     2   73295600   73296600      1       1  150064       3.5033    0.0002298
enh94226     2   73318400   73319400      3       1  150064       3.0385    0.0011887
enh94227     2   73321000   73322000      5       2  150064       2.9955    0.0013701
enh94229     2   73329300   73330300      6       2  150064       3.5872   0.00016714
enh94231     2   73334900   73335900      1       1  150064       3.2939     0.000494
enh94232     2   73336200   73337200      5       2  150064       2.2832     0.011209
enh94234     2   73344200   73345200      2       1  150064       1.9153     0.027728
enh94235     2   73360900   73361900      5       2  150064       2.6979    0.0034891
enh94236     2   73438900   73439900      3       2  150064       2.4308    0.0075324
enh94237     2   73439700   73440700      2       1  150064       3.9133   4.5522e-05
enh94243     2   73641500   73642500      5       2  150064       3.8795   5.2343e-05
enh94244     2   73645500   73646500      2       1  150064        2.894    0.0019017
enh94245     2   73726500   73727500      4       2  150064        4.964   3.4532e-07
enh94248     2   73836800   73837800      3       1  150064       3.8235   6.5782e-05
enh94250     2   73867400   73868400      3       1  150064       4.0881   2.1749e-05
enh94254     2   73965000   73966000      1       1  150064       1.7648       0.0388
enh94255     2   73986400   73987400      3       1  150064       2.8224    0.0023835
enh94261     2   74057700   74058700      3       1  150064       2.5124    0.0059954
enh94265     2   74086400   74087400      6       3  150064       2.9217    0.0017409
enh94284     2   74259700   74260700      2       1  150064       2.6726    0.0037635
enh94292     2   74408500   74409500      1       1  150064       2.1993      0.01393
enh94324     2   74697700   74698700      1       1  150064       2.0558       0.0199
enh94347     2   74811200   74812200      1       1  150064        1.784      0.03721
enh94362     2   74967600   74968600      4       1  150064       2.1729     0.014896
enh94379     2   75103200   75104200      4       2  150064       1.6647     0.047983
enh94381     2   75114200   75115200      6       3  150064       1.7039       0.0442
enh94410     2   75466500   75467500      3       2  150064       2.1806     0.014608
enh94419     2   75602400   75603400      8       2  150064       2.1906     0.014239
enh94422     2   75659800   75660800      4       2  150064       1.7215     0.042577
enh94423     2   75686900   75687900      5       1  150064       2.6394    0.0041522
enh94429     2   75746000   75747000      1       1  150064       1.6634      0.04812
enh94456     2   77094600   77095600      1       1  150064       1.8696      0.03077
enh94460     2   79944000   79945000      2       1  150064       1.9691     0.024473
enh94464     2   80241400   80242400      5       2  150064       2.2183     0.013267
enh94469     2   80328800   80329800      5       2  150064       2.2865     0.011113
enh94470     2   80331700   80332700      6       2  150064       2.4369    0.0074077
enh94484     2   80746700   80747700      2       1  150064       2.8036    0.0025264
enh94499     2   83821500   83822500      2       1  150064       1.9311     0.026737
enh94516     2   84714000   84715000      4       2  150064       2.2462     0.012346
enh94556     2   85218800   85219800      2       1  150064       1.6812     0.046364
enh94612     2   85518100   85519100      3       1  150064       1.8199     0.034384
enh94622     2   85567200   85568200      1       1  150064       1.7273      0.04206
enh94632     2   85623600   85624600      3       1  150064       2.2708     0.011579
enh94635     2   85636000   85637000      4       2  150064       2.4865    0.0064495
enh94636     2   85637000   85638000      1       1  150064       2.8371     0.002276
enh94637     2   85637800   85638800      3       1  150064       3.2094   0.00066513
enh94639     2   85646700   85647700      5       3  150064       1.9963     0.022953
enh94672     2   85836800   85837800      1       1  150064       1.8314      0.03352
enh94673     2   85839400   85840400      1       1  150064       1.8344       0.0333
enh94675     2   85844600   85845600      1       1  150064       2.0794      0.01879
enh94676     2   85846100   85847100      2       1  150064       2.1427     0.016069
enh94686     2   85913900   85914900      2       1  150064       1.7585     0.039335
enh94703     2   85994400   85995400      3       2  150064       1.9229     0.027247
enh94705     2   85999000   86000000      2       1  150064       2.0752     0.018985
enh94706     2   86001100   86002100      4       1  150064       2.1986     0.013952
enh94753     2   86288200   86289200      3       2  150064       1.8984     0.028825
enh94756     2   86293500   86294500      2       1  150064       1.7424     0.040718
enh94799     2   86930200   86931200      1       1  150064       2.7007      0.00346
enh94855     2   88890500   88891500      3       2  150064       1.6466     0.049816
enh94860     2   88902800   88903800      1       1  150064       1.9455      0.02586
enh94916     2   96193800   96194800      2       1  150064       2.0633     0.019543
enh94921     2   96335900   96336900      1       1  150064       1.7518       0.0399
enh94940     2   96841700   96842700      2       1  150064       3.4032   0.00033298
enh94942     2   96861000   96862000      2       1  150064       3.3592   0.00039078
enh94943     2   96865100   96866100      1       1  150064       3.9562    3.808e-05
enh94944     2   96875600   96876600      1       1  150064       3.9123    4.571e-05
enh94945     2   96905100   96906100      1       1  150064       3.9241    4.353e-05
enh94952     2   96927300   96928300      1       1  150064        3.299    0.0004851
enh94954     2   96933600   96934600      1       1  150064       3.5662    0.0001811
enh94962     2   97019400   97020400      3       1  150064       3.2502   0.00057661
enh94963     2   97033000   97034000      2       1  150064        2.679    0.0036923
enh94976     2   97199000   97200000      2       1  150064        1.936     0.026431
enh94977     2   97206000   97207000      3       2  150064       2.0361     0.020869
enh94982     2   97281900   97282900      1       1  150064       1.9348      0.02651
enh94984     2   97285400   97286400      2       1  150064       2.3241     0.010059
enh94987     2   97297500   97298500      1       1  150064        2.562     0.005203
enh94990     2   97392900   97393900      2       1  150064       2.0472     0.020319
enh94991     2   97395500   97396500      1       1  150064       2.3479     0.009439
enh94992     2   97399800   97400800      1       1  150064        2.361     0.009112
enh94994     2   97412900   97413900      2       1  150064       3.9458   3.9765e-05
enh94996     2   97425400   97426400      2       1  150064       1.9136     0.027833
enh94997     2   97428200   97429200      1       1  150064       4.0918     2.14e-05
enh95000     2   97477300   97478300      1       1  150064        2.391     0.008401
enh95002     2   97483400   97484400      1       1  150064       2.1714      0.01495
enh95003     2   97484100   97485100      2       1  150064        1.861     0.031371
enh95004     2   97488500   97489500      1       1  150064       2.1452      0.01597
enh95005     2   97498400   97499400      1       1  150064       2.0026      0.02261
enh95006     2   97504400   97505400      1       1  150064       2.0077      0.02234
enh95007     2   97524900   97525900      1       1  150064       2.0166      0.02187
enh95008     2   97527500   97528500      3       2  150064       2.4422     0.007299
enh95010     2   97536500   97537500      2       1  150064       1.9317     0.026699
enh95011     2   97540700   97541700      1       1  150064       3.2988    0.0004855
enh95012     2   97547000   97548000      1       1  150064       1.7491      0.04014
enh95015     2   97560800   97561800      4       2  150064       2.9218    0.0017402
enh95016     2   97563900   97564900      2       1  150064        2.942    0.0016304
enh95017     2   97571600   97572600      6       1  150064       3.6787   0.00011723
enh95018     2   97573400   97574400      4       1  150064         3.47   0.00026018
enh95019     2   97578300   97579300      3       1  150064       3.3513   0.00040222
enh95021     2   97594000   97595000      2       1  150064       4.0478   2.5853e-05
enh95024     2   97760900   97761900      5       1  150064       2.6068      0.00457
enh95025     2   97860600   97861600      1       1  150064       3.7043     0.000106
enh95029     2   98261000   98262000      3       1  150064       2.6678    0.0038176
enh95033     2   98344200   98345200      2       1  150064       1.9617     0.024899
enh95048     2   98547000   98548000      1       1  150064       2.0043      0.02252
enh95052     2   98552800   98553800      1       1  150064       2.8963     0.001888
enh95053     2   98561600   98562600      1       1  150064       1.7704      0.03833
enh95054     2   98566000   98567000      2       1  150064       1.9464     0.025806
enh95055     2   98567200   98568200      4       2  150064       1.9454     0.025862
enh95058     2   98583200   98584200      1       1  150064       2.9781      0.00145
enh95060     2   98586000   98587000      3       1  150064       2.7269     0.003197
enh95061     2   98598800   98599800      2       1  150064        2.456    0.0070248
enh95064     2   98612800   98613800      3       1  150064       2.9854     0.001416
enh95065     2   98626500   98627500      1       1  150064       3.2918    0.0004978
enh95069     2   98750600   98751600      2       1  150064       2.2184     0.013264
enh95080     2   99028400   99029400      2       1  150064       1.8062     0.035445
enh95082     2   99060200   99061200      2       1  150064        1.857     0.031655
enh95083     2   99062900   99063900      5       2  150064       2.1669     0.015122
enh95090     2   99084700   99085700      4       1  150064       1.7108     0.043559
enh95091     2   99092300   99093300      2       1  150064       1.7027      0.04431
enh95093     2   99103700   99104700      1       1  150064       1.8764       0.0303
enh95094     2   99108800   99109800      2       1  150064       1.7642     0.038849
enh95097     2   99124600   99125600      2       1  150064       1.8219     0.034239
enh95103     2   99214900   99215900      2       1  150064       2.1865     0.014389
enh95104     2   99220800   99221800      2       1  150064       1.8241     0.034066
enh95105     2   99222400   99223400      2       1  150064       1.8082     0.035286
enh95106     2   99227500   99228500      2       1  150064       1.7966     0.036199
enh95114     2   99422100   99423100      3       1  150064       1.7118      0.04347
enh95168     2  100224100  100225100      4       2  150064        1.947     0.025767
enh95169     2  100252500  100253500      2       1  150064       3.1745   0.00075046
enh95170     2  100260500  100261500      3       2  150064       3.2647   0.00054787
enh95171     2  100264400  100265400      2       1  150064       1.9657     0.024669
enh95172     2  100268100  100269100      4       1  150064       3.2394   0.00059884
enh95174     2  100273100  100274100      3       2  150064       1.8485     0.032266
enh95177     2  100308100  100309100      2       1  150064       1.6594     0.048516
enh95178     2  100313300  100314300      5       3  150064       1.7969     0.036175
enh95182     2  100345400  100346400      4       2  150064       2.1264     0.016734
enh95186     2  100423100  100424100      4       2  150064       2.0716     0.019151
enh95187     2  100475400  100476400      2       1  150064       1.7498     0.040077
enh95192     2  100557200  100558200      2       1  150064       2.0487     0.020247
enh95224     2  101349800  101350800      7       2  150064       2.4091    0.0079954
enh95225     2  101359400  101360400      2       1  150064       1.8952      0.02903
enh95226     2  101364300  101365300      4       2  150064       2.3063     0.010548
enh95227     2  101371100  101372100      2       1  150064       2.0696     0.019245
enh95228     2  101383500  101384500      1       1  150064       2.0703      0.01921
enh95229     2  101396600  101397600      3       2  150064        2.002     0.022641
enh95242     2  101493900  101494900      4       2  150064       1.9468     0.025777
enh95247     2  101541500  101542500      6       2  150064        1.864     0.031159
enh95256     2  101614300  101615300      2       1  150064       1.7978     0.036104
enh95257     2  101617400  101618400      5       2  150064       2.2568     0.012011
enh95279     2  101776500  101777500      3       1  150064       1.8091     0.035215
enh95288     2  101867800  101868800      4       2  150064        1.782     0.037378
enh95290     2  101889100  101890100      1       1  150064       2.5485      0.00541
enh95292     2  101916600  101917600      5       2  150064       2.3846    0.0085493
enh95300     2  101966500  101967500      1       1  150064       1.6514      0.04933
enh95301     2  101972600  101973600      6       2  150064       2.2884     0.011056
enh95316     2  102063300  102064300      6       2  150064       1.6949     0.045048
enh95422     2  102689000  102690000      3       1  150064       1.8303     0.033606
enh95423     2  102698000  102699000      3       2  150064       1.9792     0.023897
enh95426     2  102716900  102717900      5       3  150064       1.9019     0.028594
enh95428     2  102721700  102722700      5       2  150064       2.4539    0.0070664
enh95429     2  102723500  102724500      3       2  150064       1.7149     0.043183
enh95430     2  102724900  102725900      5       3  150064       3.0243    0.0012462
enh95431     2  102725800  102726800     19       2  150064       3.0875    0.0010093
enh95432     2  102726400  102727400     17       2  150064        3.012    0.0012976
enh95434     2  102737200  102738200      7       3  150064       2.0468     0.020338
enh95442     2  102782900  102783900      2       1  150064       1.7915     0.036605
enh95443     2  102784300  102785300      3       2  150064       2.4697    0.0067605
enh95444     2  102785500  102786500      3       2  150064       1.8769     0.030267
enh95446     2  102796400  102797400      3       1  150064       1.7892      0.03679
enh95448     2  102801500  102802500      4       2  150064       2.3564    0.0092256
enh95450     2  102822800  102823800     12       2  150064       1.7173     0.042964
enh95473     2  103314500  103315500      5       2  150064       2.2708     0.011579
enh95474     2  103325100  103326100      1       1  150064       1.8758      0.03034
enh95475     2  103333600  103334600      3       2  150064       2.1945     0.014099
enh95476     2  103342300  103343300      3       2  150064       2.2553     0.012058
enh95477     2  103351200  103352200      3       1  150064       2.6778    0.0037058
enh95479     2  103377800  103378800      3       2  150064       3.7597   8.5051e-05
enh95490     2  104995400  104996400      3       2  150064       1.8521     0.032007
enh95503     2  105864700  105865700      3       1  150064       1.8343     0.033303
enh95510     2  105942300  105943300      1       1  150064       2.1515      0.01572
enh95520     2  106001900  106002900      3       2  150064       1.6687     0.047591
enh95552     2  106360000  106361000      3       2  150064        1.892     0.029247
enh95574     2  106535200  106536200      3       2  150064       1.6844     0.046052
enh95633     2  108608300  108609300      5       3  150064       2.2839     0.011187
enh95637     2  108835800  108836800      3       2  150064       1.8453     0.032494
enh95639     2  108858500  108859500      1       1  150064       1.7214      0.04259
enh95655     2  108979600  108980600      2       1  150064       1.9394     0.026227
enh95657     2  109019800  109020800      4       1  150064       2.3583    0.0091788
enh95663     2  109107900  109108900      3       1  150064       1.8389     0.032962
enh95667     2  109148900  109149900      1       1  150064        1.995      0.02302
enh95669     2  109158000  109159000      2       1  150064       1.8603     0.031424
enh95671     2  109168600  109169600      1       1  150064       2.0803      0.01875
enh95682     2  109200000  109201000      3       2  150064       2.3212     0.010138
enh95685     2  109208600  109209600      3       2  150064        2.573    0.0050407
enh95789     2  110270900  110271900      2       1  150064       4.2551   1.0449e-05
enh95790     2  110272000  110273000      5       2  150064       1.9151     0.027737
enh95793     2  110315800  110316800      3       2  150064       4.2529   1.0551e-05
enh95794     2  110318500  110319500      1       1  150064       3.4957    0.0002364
enh95795     2  110348500  110349500      3       1  150064       3.1843   0.00072553
enh95799     2  110365900  110366900      2       1  150064       4.0009   3.1548e-05
enh95800     2  110367300  110368300      2       1  150064       3.2812   0.00051685
enh95801     2  110368300  110369300      2       1  150064       2.5291    0.0057185
enh95802     2  110374500  110375500      2       1  150064       2.7704    0.0027992
enh95803     2  110389300  110390300      6       3  150064       3.4028   0.00033352
enh95805     2  110395500  110396500      4       2  150064       3.3785   0.00036447
enh95808     2  110405900  110406900      6       2  150064       1.9147     0.027768
enh95809     2  110407200  110408200      2       1  150064       2.0268      0.02134
enh95821     2  110852500  110853500      3       1  150064        1.774     0.038033
enh95822     2  110857900  110858900      3       2  150064       1.8023     0.035747
enh95826     2  110874000  110875000      2       1  150064        2.237     0.012644
enh95827     2  110878300  110879300      1       1  150064       1.9413      0.02611
enh95828     2  110883200  110884200      4       2  150064        2.339    0.0096676
enh95830     2  110906900  110907900      2       1  150064        2.578    0.0049685
enh95831     2  110913600  110914600      1       1  150064       1.9038      0.02847
enh95832     2  110924000  110925000      3       2  150064       2.4227    0.0077038
enh95836     2  110970400  110971400      3       1  150064       2.1607     0.015358
enh95837     2  110974300  110975300      2       1  150064       2.1056     0.017617
enh95857     2  111906700  111907700      4       2  150064        1.815     0.034763
enh95858     2  111917800  111918800      4       2  150064       1.7494     0.040109
enh95861     2  111936000  111937000      2       1  150064        2.345    0.0095133
enh95862     2  111942600  111943600      3       1  150064       2.1292      0.01662
enh95887     2  112248900  112249900      3       1  150064       1.8719     0.030608
enh95888     2  112253800  112254800      2       1  150064       1.8224     0.034198
enh95914     2  112644800  112645800      6       2  150064       1.6888     0.045629
enh95916     2  112675600  112676600      1       1  150064       2.1304      0.01657
enh95919     2  112703800  112704800      3       1  150064       1.7818     0.037389
enh95923     2  112743600  112744600      7       2  150064       1.8642     0.031149
enh95925     2  112763500  112764500      3       1  150064       1.7518     0.039905
enh95931     2  112816600  112817600      2       1  150064       2.3757    0.0087583
enh95948     2  112934800  112935800      3       1  150064       1.6962     0.044923
enh95951     2  113008700  113009700      2       1  150064       2.2526     0.012141
enh95964     2  113188800  113189800      4       2  150064       1.9642     0.024755
enh95988     2  113431700  113432700      1       1  150064       2.4515     0.007114
enh96030     2  113915900  113916900      1       1  150064       1.9238      0.02719
enh96050     2  114070300  114071300      1       1  150064       2.5181     0.005899
enh96051     2  114080900  114081900      2       1  150064       2.3221     0.010113
enh96054     2  114096300  114097300      5       3  150064       1.8314      0.03352
enh96057     2  114127500  114128500      3       1  150064       1.7796     0.037573
enh96085     2  114635000  114636000      4       2  150064       2.5767     0.004988
enh96088     2  114650500  114651500      5       2  150064        1.947     0.025765
enh96090     2  114654500  114655500      3       1  150064       1.9159     0.027686
enh96096     2  114667700  114668700      5       2  150064       2.1569     0.015506
enh96097     2  114720700  114721700      2       1  150064       2.8733    0.0020311
enh96129     2  118817800  118818800      4       2  150064       1.7433     0.040641
enh96130     2  118849000  118850000      2       1  150064       1.8597     0.031465
enh96142     2  119003900  119004900      4       1  150064       1.8035     0.035654
enh96145     2  119049500  119050500      2       1  150064       2.5146     0.005958
enh96146     2  119068400  119069400      3       2  150064       3.8082   6.9992e-05
enh96147     2  119078500  119079500      5       3  150064       2.8031    0.0025307
enh96148     2  119108900  119109900      4       1  150064        2.502     0.006174
enh96161     2  119414400  119415400      1       1  150064       2.2295      0.01289
enh96166     2  119444000  119445000      2       1  150064       1.8348     0.033267
enh96167     2  119450600  119451600      3       2  150064       2.2783     0.011355
enh96169     2  119462200  119463200      6       3  150064       1.6555     0.048916
enh96172     2  119480600  119481600      7       3  150064       1.8135     0.034874
enh96175     2  119496000  119497000      2       1  150064       1.8167     0.034629
enh96177     2  119509000  119510000      5       2  150064       2.4909    0.0063701
enh96178     2  119519200  119520200      1       1  150064       1.8634       0.0312
enh96184     2  119588100  119589100      1       1  150064       1.8846      0.02974
enh96194     2  119977400  119978400      6       2  150064       1.8815     0.029955
enh96196     2  119982600  119983600     10       3  150064       1.6725     0.047209
enh96222     2  120177600  120178600      1       1  150064       2.2423      0.01247
enh96258     2  120774400  120775400      3       1  150064       1.6981     0.044745
enh96259     2  120793500  120794500      3       2  150064       2.2357     0.012685
enh96277     2  121030300  121031300      1       1  150064       1.7773      0.03776
enh96285     2  121076300  121077300      2       1  150064        1.706     0.044004
enh96287     2  121117500  121118500      3       1  150064        1.789      0.03681
enh96288     2  121125000  121126000     10       2  150064       2.5448    0.0054677
enh96299     2  121261400  121262400      1       1  150064       2.0304      0.02116
enh96315     2  121368700  121369700      4       2  150064       1.8775     0.030223
enh96317     2  121374000  121375000      1       1  150064       1.8166      0.03464
enh96318     2  121377400  121378400      4       2  150064       1.6629      0.04817
enh96324     2  121416400  121417400      5       2  150064       2.1412     0.016128
enh96394     2  121954400  121955400      3       1  150064       1.7022     0.044361
enh96404     2  122229500  122230500      2       1  150064       1.6831     0.046175
enh96410     2  122242800  122243800      3       2  150064       1.7083     0.043786
enh96413     2  122277500  122278500      3       2  150064       1.7412     0.040824
enh96416     2  122290000  122291000      4       2  150064       2.2455     0.012369
enh96434     2  122392700  122393700      3       2  150064       1.9142     0.027798
enh96448     2  122529600  122530600      4       2  150064       1.7308     0.041743
enh96449     2  122547600  122548600      1       1  150064       2.3516     0.009346
enh96460     2  122855200  122856200      4       2  150064       1.7887     0.036831
enh96474     2  125011700  125012700      4       2  150064       2.1418     0.016106
enh96475     2  125014900  125015900      9       5  150064       2.4314    0.0075194
enh96476     2  125024800  125025800      2       1  150064       2.7264     0.003201
enh96514     2  127802900  127803900      2       1  150064       1.8029     0.035702
enh96520     2  127841300  127842300      7       4  150064       2.7918    0.0026206
enh96521     2  127843500  127844500      7       2  150064       2.4133    0.0079045
enh96522     2  127845400  127846400      4       2  150064       3.3543   0.00039789
enh96523     2  127850800  127851800      1       1  150064       3.4108    0.0003239
enh96525     2  127854900  127855900      4       2  150064       2.2899     0.011015
enh96526     2  127856100  127857100      2       1  150064       3.2115   0.00066012
enh96527     2  127857200  127858200      2       1  150064       1.8904     0.029355
enh96528     2  127859500  127860500      3       2  150064       2.8397    0.0022576
enh96532     2  127885800  127886800      5       1  150064       2.0111     0.022158
enh96627     2  128613100  128614100      1       1  150064       1.6541      0.04905
enh96637     2  128782900  128783900      1       1  150064         1.67      0.04746
enh96669     2  129145700  129146700      1       1  150064       2.2652      0.01175
enh96672     2  129165300  129166300      8       3  150064       2.2006     0.013881
enh96710     2  129935400  129936400      5       1  150064       1.7112     0.043523
enh96732     2  131114000  131115000      2       1  150064       1.7139     0.043278
enh96735     2  131131900  131132900      1       1  150064       2.2907      0.01099
enh96736     2  131132400  131133400      1       1  150064       2.2907      0.01099
enh96738     2  131149600  131150600      1       1  150064       2.1072      0.01755
enh96750     2  131799700  131800700      1       1  150064       3.1839    0.0007265
enh96751     2  131812900  131813900      1       1  150064       3.2902    0.0005006
enh96755     2  131834500  131835500      1       1  150064       3.3548    0.0003971
enh96756     2  131851900  131852900      2       1  150064       2.6769    0.0037155
enh96757     2  131861000  131862000      4       2  150064        3.335   0.00042656
enh96768     2  132398600  132399600      1       1  150064       2.2584      0.01196
enh96772     2  132431300  132432300      2       1  150064       2.2331     0.012771
enh96779     2  133105600  133106600      1       1  150064       1.6687      0.04759
enh96780     2  133109300  133110300      2       1  150064       1.8331     0.033393
enh96825     2  133681200  133682200      3       1  150064       2.0043     0.022519
enh96830     2  133811600  133812600      2       1  150064       1.8736      0.03049
enh96843     2  134051100  134052100      1       1  150064         1.85      0.03216
enh96901     2  134570300  134571300      2       1  150064       2.0846     0.018552
enh96902     2  134575200  134576200      4       2  150064       1.7073     0.043887
enh96903     2  134578600  134579600      4       2  150064       1.8406      0.03284
enh96904     2  134580200  134581200      6       2  150064       2.2967     0.010817
enh96912     2  134733400  134734400      5       2  150064       1.8008     0.035869
enh96917     2  134837700  134838700      1       1  150064       1.8672      0.03094
enh96918     2  134855900  134856900      5       2  150064       3.1158   0.00091709
enh96921     2  134875300  134876300      4       2  150064       1.7429     0.040677
enh96922     2  134880500  134881500      2       1  150064       2.8151    0.0024384
enh96925     2  134889100  134890100      1       1  150064       2.7632     0.002862
enh96927     2  134895300  134896300      3       1  150064       3.9695   3.6018e-05
enh96928     2  134897400  134898400      1       1  150064       4.2027    1.319e-05
enh96929     2  134899900  134900900      4       2  150064       2.5705    0.0050783
enh96930     2  134904200  134905200      1       1  150064       1.7945      0.03637
enh96980     2  135594400  135595400      1       1  150064       1.8082      0.03529
enh96981     2  135602900  135603900      3       2  150064       2.5593     0.005244
enh96983     2  135657100  135658100      1       1  150064       2.5555     0.005302
enh96984     2  135674200  135675200      1       1  150064       3.0217     0.001257
enh96987     2  135691500  135692500      2       1  150064       1.7384     0.041068
enh96988     2  135692700  135693700      2       1  150064       2.1891     0.014294
enh97016     2  136530900  136531900      1       1  150064       1.8062      0.03544
enh97082     2  138737800  138738800      2       1  150064       1.7107     0.043567
enh97096     2  139006600  139007600      3       2  150064       2.1572     0.015495
enh97105     2  139122500  139123500      1       1  150064       2.9193     0.001754
enh97107     2  139149000  139150000      4       2  150064       2.9928    0.0013821
enh97108     2  139153300  139154300      5       1  150064       3.0641    0.0010915
enh97110     2  139190300  139191300      2       1  150064       3.3752   0.00036875
enh97112     2  139251700  139252700      2       1  150064        2.226     0.013006
enh97119     2  139293500  139294500      3       2  150064       1.7277     0.042024
enh97124     2  139465800  139466800      2       1  150064       2.2031     0.013795
enh97125     2  139469400  139470400      2       1  150064       1.7082     0.043798
enh97128     2  139705700  139706700      3       2  150064       2.4435    0.0072719
enh97130     2  139755300  139756300      3       1  150064       2.2743     0.011475
enh97132     2  140935500  140936500      6       2  150064       3.0543    0.0011279
enh97135     2  141230200  141231200      2       1  150064       2.3379    0.0096959
enh97136     2  141260100  141261100      3       1  150064       3.2709     0.000536
enh97137     2  141260800  141261800      3       1  150064       2.3549    0.0092632
enh97144     2  141608800  141609800      2       1  150064       1.9518     0.025483
enh97181     2  143722700  143723700      3       2  150064       1.9204     0.027403
enh97209     2  144262200  144263200      4       2  150064       1.9847     0.023586
enh97228     2  144658100  144659100      4       2  150064       1.9513     0.025511
enh97229     2  144659100  144660100      5       3  150064       1.7364     0.041249
enh97230     2  144660700  144661700      1       1  150064       3.2983    0.0004863
enh97235     2  144717500  144718500      3       1  150064       2.7698    0.0028042
enh97242     2  144857400  144858400      1       1  150064       2.1594      0.01541
enh97246     2  144901100  144902100      2       1  150064       1.9214     0.027343
enh97260     2  145087300  145088300      2       1  150064       2.3347    0.0097797
enh97263     2  145116900  145117900      1       1  150064       3.3639    0.0003842
enh97268     2  145130100  145131100      1       1  150064       2.7902     0.002634
enh97272     2  145161300  145162300      2       1  150064       4.2078   1.2891e-05
enh97274     2  145169500  145170500      3       2  150064       2.6232    0.0043554
enh97275     2  145170500  145171500      3       1  150064       3.1929   0.00070419
enh97277     2  145172700  145173700      2       1  150064       2.7555    0.0029299
enh97278     2  145179200  145180200      1       1  150064        3.401    0.0003357
enh97279     2  145182100  145183100      2       1  150064       2.3847    0.0085468
enh97280     2  145183400  145184400      2       1  150064       3.8243   6.5569e-05
enh97282     2  145187600  145188600      1       1  150064        3.432    0.0002996
enh97286     2  145198800  145199800      3       2  150064       3.3131   0.00046127
enh97288     2  145201800  145202800      1       1  150064       4.3878    5.724e-06
enh97292     2  145214500  145215500      3       2  150064       4.1281   1.8286e-05
enh97294     2  145219600  145220600      3       2  150064       3.6446   0.00013392
enh97301     2  145241200  145242200      3       2  150064       1.7969     0.036179
enh97307     2  145255800  145256800      3       2  150064       1.9117     0.027955
enh97341     2  145763700  145764700      2       1  150064       2.1769     0.014746
enh97351     2  145807800  145808800      2       1  150064       2.4008    0.0081799
enh97357     2  145846000  145847000      1       1  150064       3.1467    0.0008257
enh97363     2  145874300  145875300      4       2  150064       2.5693     0.005095
enh97365     2  145915200  145916200      1       1  150064       1.8551      0.03179
enh97375     2  146044700  146045700      5       2  150064       2.1384     0.016243
enh97377     2  146113200  146114200      4       2  150064       2.8712    0.0020447
enh97380     2  146281800  146282800      3       1  150064       1.8983     0.028831
enh97382     2  146294800  146295800      7       2  150064       1.8894     0.029417
enh97387     2  146388900  146389900      1       1  150064       2.1698      0.01501
enh97388     2  146411000  146412000      3       2  150064       2.7542    0.0029414
enh97389     2  146440000  146441000      1       1  150064       5.5139    1.755e-08
enh97398     2  146559400  146560400      2       1  150064        1.901     0.028652
enh97405     2  146676100  146677100      2       1  150064       1.8994     0.028755
enh97406     2  146684700  146685700      2       1  150064       1.9703     0.024399
enh97429     2  147578800  147579800      2       1  150064       4.3816   5.8918e-06
enh97432     2  147611100  147612100      2       1  150064       3.5042   0.00022899
enh97435     2  147674600  147675600      1       1  150064       2.3878     0.008475
enh97437     2  147686200  147687200      2       1  150064         1.86     0.031442
enh97438     2  147697400  147698400      1       1  150064       1.8205      0.03434
enh97439     2  147701700  147702700      3       1  150064       1.7666     0.038647
enh97449     2  147808100  147809100      1       1  150064       1.7552      0.03961
enh97450     2  147833900  147834900      4       2  150064       1.6749     0.046975
enh97452     2  147858800  147859800      3       2  150064       2.6891    0.0035827
enh97453     2  147866500  147867500      1       1  150064       2.0375       0.0208
enh97492     2  148607500  148608500      2       1  150064       2.4078    0.0080234
enh97496     2  148633900  148634900      1       1  150064       2.3904     0.008414
enh97498     2  148643100  148644100      3       2  150064       2.6152    0.0044592
enh97506     2  148747100  148748100      2       1  150064        1.652     0.049272
enh97507     2  148775800  148776800      2       1  150064       2.2751     0.011451
enh97516     2  149002300  149003300      1       1  150064       2.5725     0.005049
enh97517     2  149030500  149031500      1       1  150064       2.7802     0.002716
enh97519     2  149055200  149056200      3       2  150064       2.2032     0.013791
enh97520     2  149057900  149058900      1       1  150064       1.8135      0.03488
enh97522     2  149095800  149096800      3       2  150064       2.0302     0.021168
enh97523     2  149132800  149133800      7       3  150064       1.7454     0.040455
enh97525     2  149176800  149177800      2       1  150064       2.6146    0.0044671
enh97528     2  149258800  149259800      1       1  150064       2.4484     0.007175
enh97531     2  149339900  149340900      2       1  150064       2.8356    0.0022872
enh97543     2  149513700  149514700      2       1  150064       2.1811     0.014587
enh97554     2  149834700  149835700      1       1  150064       2.5856     0.004861
enh97556     2  149861600  149862600      3       1  150064       2.5305    0.0056946
enh97570     2  150222100  150223100      1       1  150064       1.6946      0.04508
enh97576     2  150418400  150419400      1       1  150064       2.1357      0.01635
enh97577     2  150420800  150421800      3       1  150064       1.7406      0.04088
enh97579     2  150436900  150437900      4       2  150064       1.6986     0.044699
enh97584     2  150453400  150454400      3       2  150064       2.2572     0.011997
enh97585     2  150454700  150455700      2       1  150064       1.9964     0.022947
enh97592     2  150589400  150590400      9       1  150064       1.9231     0.027234
enh97598     2  150715400  150716400      2       1  150064       2.3679     0.008944
enh97599     2  150728000  150729000      2       1  150064        2.229     0.012905
enh97605     2  150811300  150812300      2       1  150064       1.6781     0.046666
enh97609     2  150848500  150849500      5       3  150064       1.7241     0.042345
enh97640     2  151129100  151130100      1       1  150064       2.4734     0.006691
enh97642     2  151142900  151143900      1       1  150064       2.3427     0.009572
enh97643     2  151149200  151150200      4       1  150064       2.0528     0.020047
enh97644     2  151153000  151154000      2       1  150064       1.9978     0.022869
enh97647     2  151233000  151234000      1       1  150064       1.9201      0.02742
enh97760     2  152299000  152300000      3       2  150064       1.6953     0.045009
enh97793     2  152919700  152920700      2       1  150064       1.8037     0.035642
enh97798     2  153022000  153023000      3       1  150064       1.7032     0.044263
enh97799     2  153023600  153024600      2       1  150064       2.3393    0.0096609
enh97800     2  153024600  153025600      4       2  150064       1.8093     0.035202
enh97803     2  153056300  153057300      2       1  150064       3.3625   0.00038614
enh97804     2  153057500  153058500      4       1  150064       3.4491   0.00028119
enh97805     2  153079000  153080000      3       1  150064        2.717    0.0032937
enh97806     2  153084400  153085400      2       1  150064       2.6717    0.0037739
enh97807     2  153099900  153100900      3       2  150064       2.5596    0.0052395
enh97811     2  153190400  153191400      3       1  150064       2.3965     0.008276
enh97812     2  153194900  153195900      2       1  150064       1.6989     0.044667
enh97814     2  153198000  153199000      5       2  150064       2.0547     0.019956
enh97825     2  153250800  153251800      4       2  150064       1.8469     0.032377
enh97826     2  153251600  153252600      4       2  150064       2.0714     0.019163
enh97829     2  153257000  153258000      6       2  150064       2.3195     0.010184
enh97835     2  153276500  153277500      2       1  150064       2.5243    0.0057969
enh97836     2  153282600  153283600      4       2  150064       2.1357     0.016352
enh97839     2  153286400  153287400      1       1  150064       2.6666     0.003831
enh97840     2  153287200  153288200      1       1  150064       1.9508      0.02554
enh97841     2  153289200  153290200      1       1  150064       2.5792     0.004952
enh97851     2  153325800  153326800      1       1  150064        2.779     0.002726
enh97879     2  153450800  153451800      4       1  150064       1.8652     0.031074
enh97882     2  153465400  153466400      4       2  150064       1.8078     0.035315
enh97884     2  153468800  153469800      5       2  150064       1.8902     0.029367
enh97885     2  153483200  153484200      3       2  150064       2.3958     0.008292
enh97886     2  153503700  153504700      1       1  150064       2.9765     0.001458
enh97888     2  153549600  153550600      3       1  150064       2.0183     0.021779
enh97889     2  153551400  153552400      2       1  150064        2.609    0.0045403
enh97893     2  153586700  153587700      4       2  150064       2.7664    0.0028339
enh97894     2  153618200  153619200      2       1  150064        2.539    0.0055589
enh97896     2  153732300  153733300      2       1  150064        2.038     0.020776
enh97913     2  155312400  155313400      5       3  150064       3.1786   0.00073998
enh97914     2  155322100  155323100      9       4  150064       1.7572     0.039441
enh97915     2  156519600  156520600      3       2  150064       2.3788    0.0086842
enh97923     2  157200200  157201200      1       1  150064       2.1432      0.01605
enh97926     2  157255100  157256100      2       1  150064       1.9594     0.025035
enh97986     2  158110300  158111300      1       1  150064       1.6624      0.04822
enh98018     2  158541500  158542500      3       1  150064       1.9584     0.025094
enh98023     2  158603800  158604800      1       1  150064       2.2924      0.01094
enh98065     2  158977200  158978200      2       1  150064       2.7131    0.0033333
enh98075     2  159251100  159252100      9       3  150064       2.5617    0.0052078
enh98078     2  159316000  159317000      5       3  150064        2.406    0.0080642
enh98079     2  159317000  159318000      3       2  150064       2.9502    0.0015879
enh98080     2  159319900  159320900      1       1  150064       1.8669      0.03096
enh98082     2  159335000  159336000      2       1  150064       2.5279    0.0057377
enh98083     2  159338800  159339800      5       2  150064       3.5198   0.00021596
enh98084     2  159342500  159343500      2       1  150064       2.6683    0.0038118
enh98085     2  159343300  159344300      5       2  150064        2.627    0.0043076
enh98086     2  159344100  159345100      4       2  150064       3.0485    0.0011501
enh98088     2  159349800  159350800      4       2  150064       3.4879   0.00024343
enh98089     2  159351200  159352200      3       2  150064       2.1676     0.015095
enh98092     2  159366300  159367300      4       2  150064       2.6504    0.0040199
enh98094     2  159385600  159386600      3       2  150064        2.239     0.012579
enh98095     2  159395400  159396400      1       1  150064       1.8639      0.03117
enh98096     2  159442700  159443700      4       2  150064       2.3947    0.0083161
enh98099     2  159493500  159494500      4       2  150064       3.4109   0.00032376
enh98100     2  159500100  159501100      5       2  150064       2.8096    0.0024799
enh98122     2  159698200  159699200      1       1  150064       2.2162      0.01334
enh98193     2  160373200  160374200      3       1  150064       3.2503   0.00057649
enh98200     2  160449000  160450000      2       1  150064       2.5337     0.005643
enh98201     2  160451800  160452800      1       1  150064       2.6667      0.00383
enh98202     2  160457100  160458100      2       1  150064       1.8756     0.030352
enh98203     2  160462200  160463200      5       2  150064       2.5663    0.0051388
enh98204     2  160468400  160469400      2       1  150064       2.9327      0.00168
enh98205     2  160474200  160475200      2       1  150064       3.4676   0.00026257
enh98206     2  160491400  160492400      5       3  150064       2.4369     0.007407
enh98207     2  160494000  160495000      9       4  150064       1.8292     0.033685
enh98208     2  160515200  160516200      5       1  150064       3.2357   0.00060662
enh98210     2  160540900  160541900      1       1  150064       2.6802     0.003679
enh98212     2  160566900  160567900      5       2  150064       2.1417     0.016107
enh98215     2  160592800  160593800      7       2  150064       2.4862    0.0064553
enh98216     2  160600700  160601700     10       4  150064       3.0965   0.00097898
enh98217     2  160614400  160615400      2       1  150064        2.033     0.021027
enh98218     2  160616200  160617200      3       1  150064       3.1895   0.00071268
enh98219     2  160630100  160631100      4       2  150064       1.7903     0.036703
enh98220     2  160641500  160642500      3       2  150064        2.222      0.01314
enh98223     2  160655200  160656200      3       1  150064       2.2473     0.012311
enh98233     2  160816900  160817900      1       1  150064        2.297      0.01081
enh98249     2  161013600  161014600      5       3  150064       1.8354      0.03322
enh98251     2  161063700  161064700      5       2  150064       2.0145     0.021981
enh98292     2  161249300  161250300      2       1  150064       1.8314     0.033523
enh98294     2  161254600  161255600      1       1  150064       1.9493      0.02563
enh98313     2  161320300  161321300      3       2  150064       2.1857     0.014417
enh98340     2  161503500  161504500      1       1  150064        1.794      0.03641
enh98341     2  161508000  161509000      2       1  150064       1.7171     0.042984
enh98350     2  161597600  161598600      4       2  150064       2.4498    0.0071463
enh98391     2  161960400  161961400      4       2  150064       2.9174    0.0017649
enh98396     2  162015100  162016100      2       1  150064       3.9278   4.2859e-05
enh98397     2  162019900  162020900      1       1  150064       1.9518      0.02548
enh98402     2  162061000  162062000      1       1  150064        2.121      0.01696
enh98406     2  162078200  162079200      1       1  150064       1.9453      0.02587
enh98424     2  162823200  162824200      2       1  150064       1.9912     0.023231
enh98430     2  162871800  162872800      1       1  150064       3.9292    4.261e-05
enh98432     2  162879300  162880300      1       1  150064       3.1915    0.0007078
enh98434     2  162885000  162886000      3       1  150064       3.3066   0.00047212
enh98435     2  162887300  162888300      4       2  150064       3.2828   0.00051391
enh98436     2  162893900  162894900      2       1  150064       2.8345    0.0022948
enh98458     2  163075700  163076700      1       1  150064       1.7602      0.03919
enh98477     2  163227200  163228200      1       1  150064       2.0302      0.02117
enh98507     2  164521400  164522400      1       1  150064       1.8013      0.03583
enh98510     2  164547500  164548500      3       2  150064       2.0261     0.021379
enh98511     2  164554600  164555600      1       1  150064       2.0803      0.01875
enh98514     2  164573700  164574700      3       2  150064       1.6894      0.04557
enh98598     2  165969800  165970800      1       1  150064       1.6512      0.04935
enh98599     2  165970500  165971500      1       1  150064       1.6512      0.04935
enh98600     2  166017400  166018400      8       2  150064       1.8846     0.029745
enh98629     2  166693500  166694500      4       2  150064       3.1035   0.00095639
enh98630     2  166698700  166699700      2       1  150064       1.7526     0.039837
enh98631     2  166724500  166725500      3       2  150064       2.1442     0.016007
enh98632     2  166733500  166734500      5       3  150064       2.0492     0.020222
enh98637     2  166811200  166812200      3       2  150064       3.2386   0.00060064
enh98638     2  166887300  166888300      2       1  150064       2.0932     0.018164
enh98639     2  166914000  166915000      3       1  150064       2.7335    0.0031329
enh98641     2  166949000  166950000      2       1  150064       3.1161   0.00091616
enh98652     2  167170400  167171400      6       1  150064       2.8978     0.001879
enh98655     2  167207400  167208400      5       2  150064       3.4747   0.00025572
enh98677     2  168437900  168438900      3       2  150064       1.9833     0.023666
enh98728     2  169314700  169315700      3       2  150064       2.2001     0.013901
enh98738     2  169374600  169375600      3       1  150064        1.888     0.029515
enh98740     2  169378200  169379200      2       1  150064       1.8807     0.030008
enh98741     2  169383500  169384500      2       1  150064       2.2809     0.011278
enh98742     2  169386400  169387400      5       2  150064       1.8739     0.030475
enh98743     2  169387600  169388600      2       1  150064       2.0834     0.018607
enh98744     2  169393100  169394100      4       2  150064       2.8613    0.0021092
enh98750     2  169425200  169426200      1       1  150064        1.768      0.03853
enh98758     2  169491400  169492400      3       1  150064       3.4519   0.00027834
enh98759     2  169495600  169496600      3       1  150064        2.075     0.018993
enh98794     2  170364600  170365600      4       2  150064       1.6791     0.046571
enh98795     2  170368500  170369500      2       1  150064       1.8199     0.034384
enh98797     2  170426100  170427100      3       2  150064       1.7435     0.040625
enh98880     2  171795800  171796800      2       1  150064       1.7012     0.044449
enh98889     2  171943300  171944300      2       1  150064       2.5562    0.0052908
enh98890     2  171980700  171981700      2       1  150064       2.0638     0.019518
enh98891     2  171990900  171991900      4       1  150064        1.931     0.026742
enh98893     2  171994800  171995800      2       1  150064         2.37    0.0088941
enh98900     2  172037900  172038900      6       2  150064       1.8628     0.031245
enh98902     2  172042000  172043000      2       1  150064       2.3901    0.0084208
enh98903     2  172042700  172043700      3       2  150064       2.5819    0.0049133
enh98906     2  172101000  172102000      4       2  150064       1.8396     0.032913
enh98907     2  172128000  172129000      3       1  150064       2.4973    0.0062564
enh98946     2  172568600  172569600      2       1  150064       4.0196   2.9148e-05
enh98950     2  172597300  172598300      1       1  150064       4.5167    3.141e-06
enh98951     2  172619200  172620200      7       2  150064       4.5299   2.9505e-06
enh98953     2  172650100  172651100      2       1  150064       3.4659   0.00026427
enh98954     2  172654700  172655700      2       1  150064       3.7259   9.7329e-05
enh98955     2  172663700  172664700      3       2  150064       1.9055     0.028358
enh98958     2  172708600  172709600      2       1  150064       3.3292   0.00043548
enh98962     2  172734900  172735900      1       1  150064       4.1989    1.341e-05
enh98970     2  172865500  172866500      7       2  150064       3.5524   0.00019089
enh98973     2  172903400  172904400      2       1  150064       1.7443     0.040554
enh98974     2  172910500  172911500      2       1  150064       3.8556    5.773e-05
enh98975     2  172916700  172917700      2       1  150064       2.9718    0.0014805
enh98984     2  173139400  173140400      6       3  150064        1.772     0.038196
enh98986     2  173149500  173150500      5       2  150064       2.0878     0.018406
enh98987     2  173158300  173159300      4       2  150064       2.3321    0.0098487
enh98989     2  173176000  173177000      2       1  150064       1.8297     0.033646
enh99018     2  173519700  173520700      4       2  150064       2.4218    0.0077227
enh99024     2  173566100  173567100      5       2  150064       1.7727     0.038135
enh99029     2  173676600  173677600      5       2  150064        2.031     0.021125
enh99044     2  173829200  173830200      1       1  150064       1.9822      0.02373
enh99055     2  173923200  173924200      3       2  150064       2.3537    0.0092933
enh99056     2  173928700  173929700      2       1  150064       1.8992     0.028767
enh99063     2  173954200  173955200      2       1  150064       2.8521    0.0021718
enh99064     2  173956600  173957600      3       2  150064         1.68     0.046483
enh99065     2  173959500  173960500      2       1  150064        2.684    0.0036377
enh99068     2  173973500  173974500      3       2  150064       1.6966     0.044891
enh99071     2  173988400  173989400      2       1  150064       2.2677     0.011672
enh99072     2  173991200  173992200      3       1  150064       1.6904     0.045479
enh99073     2  173995100  173996100      1       1  150064       1.6463      0.04985
enh99074     2  173997800  173998800      5       3  150064       2.0572     0.019835
enh99075     2  173999100  174000100      4       2  150064       1.8704     0.030713
enh99076     2  174001000  174002000      2       1  150064       3.1152   0.00091915
enh99084     2  174029000  174030000      3       2  150064       3.4765   0.00025404
enh99085     2  174030400  174031400      7       3  150064       1.6912     0.045402
enh99088     2  174050200  174051200      5       3  150064       2.2024      0.01382
enh99090     2  174058300  174059300      5       3  150064       1.9098     0.028076
enh99091     2  174063700  174064700      4       2  150064       2.0141     0.022001
enh99094     2  174070400  174071400      2       1  150064       1.7066     0.043946
enh99095     2  174074800  174075800      7       4  150064       2.6491    0.0040349
enh99114     2  174494900  174495900      3       2  150064       2.6863    0.0036119
enh99132     2  174786900  174787900      3       1  150064       1.9503      0.02557
enh99136     2  174813000  174814000      3       2  150064       1.7069      0.04392
enh99137     2  174816200  174817200      7       3  150064       1.9265     0.027019
enh99147     2  174874800  174875800      8       3  150064       2.6329    0.0042329
enh99150     2  174888300  174889300      1       1  150064       1.6768      0.04679
enh99151     2  174891000  174892000      3       1  150064       1.7556     0.039582
enh99153     2  174896400  174897400      7       2  150064       2.5773    0.0049786
enh99159     2  174918600  174919600      3       1  150064       2.8179    0.0024172
enh99161     2  174927200  174928200      2       1  150064       2.2485     0.012273
enh99163     2  175005800  175006800      1       1  150064       2.1135      0.01728
enh99164     2  175018700  175019700      3       2  150064       2.1357     0.016352
enh99165     2  175041600  175042600      2       1  150064       1.9012     0.028638
enh99168     2  175111300  175112300      2       1  150064       2.6259    0.0043211
enh99169     2  175124500  175125500      3       2  150064        2.844    0.0022275
enh99184     2  175456500  175457500      4       2  150064       1.8431     0.032658
enh99187     2  175462800  175463800      2       1  150064       1.7884     0.036859
enh99188     2  175467300  175468300      3       1  150064       2.0291     0.021226
enh99189     2  175470000  175471000      3       2  150064       2.5167    0.0059228
enh99210     2  175637200  175638200      2       1  150064       1.9154     0.027723
enh99214     2  175666700  175667700      2       1  150064         1.74     0.040933
enh99217     2  175691200  175692200      3       2  150064       2.0816     0.018691
enh99241     2  175892600  175893600      4       2  150064       1.6482     0.049657
enh99242     2  175895100  175896100      4       2  150064          2.1     0.017866
enh99243     2  175901100  175902100      6       2  150064       1.9787     0.023922
enh99285     2  177160500  177161500      3       2  150064       1.9609     0.024943
enh99286     2  177220200  177221200      3       1  150064       1.7911      0.03664
enh99287     2  177253500  177254500      2       1  150064       1.8557     0.031745
enh99288     2  177255600  177256600      1       1  150064       1.8978      0.02886
enh99296     2  177325700  177326700      3       2  150064       1.9113     0.027983
enh99333     2  177902000  177903000      4       2  150064       1.9115      0.02797
enh99407     2  178853500  178854500      4       2  150064       1.8564     0.031698
enh99408     2  178862100  178863100      4       2  150064       2.3666    0.0089766
enh99413     2  178978300  178979300      2       1  150064       2.7261    0.0032045
enh99428     2  179136500  179137500      1       1  150064       1.7273      0.04206
enh99449     2  179621200  179622200      2       1  150064       1.7078     0.043833
enh99512     2  180276400  180277400      2       1  150064       1.6643     0.048029
enh99513     2  180293300  180294300      3       2  150064       2.6631    0.0038718
enh99514     2  180299400  180300400      2       1  150064       2.8607    0.0021138
enh99516     2  180308200  180309200      6       3  150064       2.5323    0.0056657
enh99518     2  180324600  180325600      5       3  150064       4.9887   3.0395e-07
enh99519     2  180331800  180332800      4       2  150064       2.0776     0.018872
enh99553     2  180832600  180833600      7       4  150064       4.3968    5.494e-06
enh99554     2  180845900  180846900      1       1  150064       3.4406    0.0002902
enh99557     2  180877100  180878100      5       2  150064       2.2701       0.0116
enh99566     2  180989800  180990800      1       1  150064       3.4796    0.0002511
enh99567     2  180994800  180995800      6       3  150064       2.1596     0.015402
enh99575     2  181083900  181084900      3       2  150064       2.1675       0.0151
enh99579     2  181111800  181112800      3       2  150064        2.126      0.01675
enh99584     2  181313800  181314800      4       2  150064       1.8405     0.032846
enh99586     2  181359300  181360300      4       2  150064        1.782     0.037373
enh99611     2  181736700  181737700      1       1  150064       1.7972      0.03615
enh99689     2  182981800  182982800      7       2  150064       2.5994    0.0046691
enh99690     2  182993400  182994400      9       1  150064       1.7285     0.041947
enh99728     2  183369600  183370600      6       3  150064       2.5151    0.0059504
enh99729     2  183386800  183387800      4       2  150064       1.8506     0.032115
enh99730     2  183387800  183388800      2       1  150064       2.1855     0.014426
enh99731     2  183390900  183391900      6       2  150064       2.5144    0.0059624
enh99732     2  183391700  183392700      3       1  150064       2.1028     0.017742
enh99736     2  183413400  183414400      2       1  150064       1.6695     0.047504
enh99737     2  183423400  183424400      3       1  150064       2.3628    0.0090682
enh99738     2  183430300  183431300      5       2  150064       1.9551     0.025286
enh99740     2  183451700  183452700      5       2  150064       2.7111    0.0033532
enh99747     2  183536900  183537900      4       2  150064       1.8584     0.031559
enh99754     2  183710300  183711300      3       2  150064       1.6835     0.046137
enh99759     2  183751300  183752300      4       2  150064       1.6449     0.049992
enh99761     2  183758700  183759700      2       1  150064       1.7805       0.0375
enh99762     2  183761600  183762600      7       2  150064       2.8587    0.0021268
enh99769     2  183813900  183814900      2       1  150064       1.8571     0.031646
enh99770     2  183817000  183818000      3       1  150064       2.0499     0.020189
enh99772     2  183874600  183875600      2       1  150064       3.0777     0.001043
enh99776     2  183889500  183890500      1       1  150064       1.9455      0.02586
enh99780     2  183921700  183922700      3       2  150064       2.2836     0.011196
enh99788     2  184013700  184014700      5       2  150064       1.8148     0.034777
enh99790     2  184028800  184029800      7       3  150064        1.682     0.046287
enh99803     2  185461000  185462000      2       1  150064       3.9945   3.2414e-05
enh99804     2  185484800  185485800      2       1  150064       1.8862     0.029633
enh99805     2  185510500  185511500      1       1  150064       2.1802      0.01462
enh99806     2  185519300  185520300      4       2  150064       4.7727   9.0899e-07
enh99807     2  185556600  185557600      3       1  150064       1.7921     0.036556
enh99808     2  185633600  185634600      4       2  150064       2.1928     0.014159
enh99809     2  185754600  185755600      2       1  150064       2.7872     0.002658
enh99872     2  187919900  187920900      2       1  150064       1.7201     0.042704
enh99883     2  188255600  188256600      1       1  150064       1.7603      0.03918
enh99884     2  188267900  188268900      1       1  150064       1.6688      0.04758
enh99899     2  188404200  188405200      1       1  150064       1.8122      0.03498
enh99904     2  188413800  188414800      1       1  150064         1.98      0.02385
enh99932     2  189159900  189160900      6       3  150064       2.7633    0.0028613
enh99933     2  189168000  189169000      3       2  150064       2.2231     0.013106
enh99934     2  189170900  189171900      1       1  150064       2.6407     0.004137
enh99935     2  189172400  189173400      6       3  150064       2.0622     0.019592
enh99938     2  189191700  189192700      1       1  150064       2.7714     0.002791
enh99939     2  189198200  189199200      2       1  150064        2.091     0.018266
enh99941     2  189246700  189247700      3       2  150064       2.6179    0.0044238
enh99947     2  189361100  189362100      5       2  150064       1.7413     0.040819
enh99961     2  189493600  189494600      5       3  150064       2.0648     0.019473
enh99969     2  189630400  189631400      4       1  150064        2.312     0.010389
enh99970     2  189637600  189638600      3       1  150064       2.1221     0.016913
enh99972     2  189642700  189643700      1       1  150064       2.4155     0.007857
enh99973     2  189648900  189649900      5       3  150064       1.8921     0.029242
enh99974     2  189654200  189655200      4       2  150064       2.8204    0.0023979
enh99978     2  189713300  189714300      4       1  150064       1.9589     0.025063
enh99979     2  189715300  189716300      3       2  150064       2.9954    0.0013706
enh99982     2  189748500  189749500      4       2  150064       1.6727      0.04719
enh100087    2  190398900  190399900      1       1  150064        1.646      0.04988
enh100126    2  190708300  190709300      3       2  150064       1.9314     0.026714
enh100127    2  190713100  190714100      2       1  150064       2.1708     0.014972
enh100129    2  190724400  190725400      2       1  150064       2.2658      0.01173
enh100132    2  190735100  190736100      2       1  150064       2.1946     0.014096
enh100133    2  190765100  190766100      1       1  150064       2.0533      0.02002
enh100138    2  190974600  190975600      1       1  150064       1.8201      0.03437
enh100159    2  191210000  191211000      1       1  150064       2.5887     0.004817
enh100161    2  191220700  191221700      1       1  150064       1.7229      0.04245
enh100167    2  191244100  191245100      4       2  150064        2.251     0.012192
enh100168    2  191277800  191278800      1       1  150064       1.8367      0.03313
enh100176    2  191366000  191367000      2       1  150064       1.9755     0.024107
enh100178    2  191393900  191394900      5       2  150064        1.753     0.039804
enh100181    2  191409200  191410200      4       2  150064       1.9001     0.028707
enh100183    2  191438500  191439500      3       1  150064       2.5094    0.0060473
enh100185    2  191447400  191448400      3       1  150064       2.2885     0.011053
enh100188    2  191471600  191472600      5       3  150064       2.8597      0.00212
enh100190    2  191493800  191494800      1       1  150064       2.4292     0.007566
enh100202    2  191542300  191543300      1       1  150064       1.6498      0.04949
enh100214    2  191668300  191669300      4       2  150064       1.7563     0.039521
enh100216    2  191684200  191685200      2       1  150064       1.9923     0.023172
enh100217    2  191701000  191702000      6       2  150064       1.6614     0.048312
enh100218    2  191705900  191706900      3       2  150064       2.2496     0.012238
enh100220    2  191711600  191712600      1       1  150064       1.6837      0.04612
enh100222    2  191718400  191719400      1       1  150064       1.8464      0.03242
enh100225    2  191735900  191736900      2       1  150064       1.6806     0.046421
enh100229    2  191768700  191769700      2       1  150064       2.3442     0.009534
enh100232    2  191789200  191790200      3       2  150064       1.7089     0.043738
enh100236    2  191803600  191804600      1       1  150064       1.9523      0.02545
enh100238    2  191808400  191809400      3       2  150064       1.6494     0.049537
enh100243    2  191836300  191837300      5       2  150064       2.2239     0.013076
enh100244    2  191840000  191841000      1       1  150064       2.1484      0.01584
enh100251    2  191879400  191880400      4       2  150064       1.7544     0.039678
enh100253    2  191886700  191887700      5       3  150064       2.0585     0.019771
enh100256    2  191897300  191898300      1       1  150064       2.2945      0.01088
enh100258    2  191906100  191907100      1       1  150064       2.1558      0.01555
enh100260    2  191917300  191918300      4       2  150064       1.7275     0.042036
enh100261    2  191930100  191931100      1       1  150064        1.923      0.02724
enh100274    2  192066100  192067100      4       2  150064       1.6484     0.049633
enh100324    2  192267000  192268000      1       1  150064       1.7079      0.04383
enh100327    2  192306000  192307000      1       1  150064       1.9478      0.02572
enh100330    2  192330400  192331400      1       1  150064       2.3347      0.00978
enh100401    2  192916000  192917000      1       1  150064       1.8004       0.0359
enh100418    2  194327200  194328200      2       1  150064       3.4035   0.00033265
enh100419    2  194382400  194383400      1       1  150064       5.1445    1.341e-07
enh100421    2  194648200  194649200      2       1  150064       4.2967   8.6668e-06
enh100422    2  194658000  194659000      4       1  150064        4.458   4.1364e-06
enh100423    2  194670900  194671900      2       1  150064       2.6361    0.0041939
enh100424    2  194674900  194675900      3       1  150064       3.2348   0.00060856
enh100431    2  195075500  195076500      1       1  150064       1.6965       0.0449
enh100443    2  196346700  196347700      1       1  150064       1.9131      0.02787
enh100446    2  196385200  196386200      5       2  150064        3.413    0.0003213
enh100448    2  196399300  196400300      2       1  150064       1.9021     0.028581
enh100449    2  196409000  196410000      5       2  150064       3.6552   0.00012851
enh100450    2  196427300  196428300      5       2  150064       2.6125    0.0044946
enh100452    2  196465500  196466500      2       1  150064       2.4135    0.0079001
enh100467    2  196707200  196708200      2       1  150064       2.1338     0.016428
enh100469    2  196762600  196763600      4       2  150064       2.5099     0.006039
enh100470    2  196763500  196764500      2       1  150064       2.3694     0.008908
enh100471    2  196923800  196924800      3       1  150064       3.2109    0.0006615
enh100473    2  196931800  196932800      4       2  150064       1.7793     0.037596
enh100478    2  196974200  196975200      3       1  150064       2.0331      0.02102
enh100479    2  196976700  196977700      3       1  150064       1.8839     0.029786
enh100480    2  196978800  196979800      5       2  150064       1.9762     0.024068
enh100481    2  196988300  196989300      1       1  150064       2.0077      0.02234
enh100483    2  197001800  197002800      1       1  150064       1.9742      0.02418
enh100485    2  197022700  197023700      6       1  150064       1.7958     0.036261
enh100486    2  197025900  197026900      2       1  150064       1.8671     0.030943
enh100505    2  197143500  197144500      8       2  150064        2.717    0.0032942
enh100506    2  197149100  197150100      1       1  150064       2.4366     0.007413
enh100507    2  197156300  197157300      3       1  150064       3.1197   0.00090516
enh100517    2  197253800  197254800      3       1  150064       2.3999    0.0081995
enh100518    2  197264400  197265400      3       2  150064       1.6888     0.045631
enh100524    2  197352200  197353200      2       1  150064       2.0462     0.020369
enh100525    2  197362800  197363800      2       1  150064       2.6853     0.003623
enh100527    2  197376200  197377200      2       1  150064       2.8417    0.0022438
enh100529    2  197409500  197410500      1       1  150064       3.5218    0.0002143
enh100530    2  197431600  197432600      2       1  150064       2.4131    0.0079082
enh100531    2  197451100  197452100      6       2  150064       2.7834    0.0026896
enh100533    2  197465900  197466900      1       1  150064       2.9887     0.001401
enh100534    2  197471400  197472400      2       1  150064       2.9931     0.001381
enh100535    2  197472600  197473600      2       1  150064       2.5373    0.0055858
enh100542    2  197623400  197624400      6       1  150064       1.9983     0.022839
enh100543    2  197648200  197649200      2       1  150064       1.6848     0.046012
enh100544    2  197661800  197662800      1       1  150064       2.2505      0.01221
enh100545    2  197662500  197663500      1       1  150064       2.2505      0.01221
enh100547    2  197666000  197667000      1       1  150064       2.2069      0.01366
enh100548    2  197668800  197669800      1       1  150064        2.331     0.009876
enh100551    2  197715800  197716800      3       2  150064       2.9858    0.0014144
enh100555    2  197834600  197835600      1       1  150064       2.6795     0.003687
enh100558    2  197853500  197854500      2       1  150064       2.7117    0.0033466
enh100561    2  197897600  197898600      2       1  150064        2.408     0.008021
enh100562    2  197936100  197937100      2       1  150064       2.0929     0.018181
enh100563    2  197937900  197938900      4       2  150064       2.1082     0.017508
enh100566    2  197956800  197957800      3       2  150064        2.643    0.0041089
enh100567    2  197962000  197963000      2       1  150064       2.4016    0.0081622
enh100569    2  197989700  197990700      3       2  150064       2.0113     0.022146
enh100571    2  198017000  198018000      4       2  150064       2.1824      0.01454
enh100573    2  198034700  198035700      3       1  150064       2.2461     0.012349
enh100587    2  198107100  198108100      1       1  150064        1.867      0.03095
enh100590    2  198123100  198124100      1       1  150064       2.6007     0.004652
enh100593    2  198144300  198145300      4       1  150064       4.3087    8.211e-06
enh100594    2  198151800  198152800      2       1  150064       4.1386   1.7469e-05
enh100595    2  198158100  198159100      3       1  150064        5.112   1.5937e-07
enh100596    2  198170800  198171800      4       2  150064       4.5313   2.9317e-06
enh100599    2  198223700  198224700      1       1  150064       4.2718    9.697e-06
enh100603    2  198242000  198243000      1       1  150064       6.0861    5.786e-10
enh100604    2  198242800  198243800      2       1  150064       5.6985   6.0437e-09
enh100606    2  198264500  198265500      2       1  150064       5.3773   3.7812e-08
enh100609    2  198320100  198321100      1       1  150064       2.8147     0.002441
enh100612    2  198325000  198326000      1       1  150064       5.3481    4.445e-08
enh100614    2  198328600  198329600      2       1  150064       5.2151   9.1857e-08
enh100621    2  198403000  198404000      2       1  150064       5.4894   2.0166e-08
enh100623    2  198435900  198436900      1       1  150064       6.3151     1.35e-10
enh100624    2  198440900  198441900      1       1  150064       1.8578       0.0316
enh100625    2  198449300  198450300      1       1  150064        6.038    7.803e-10
enh100629    2  198477500  198478500      3       1  150064        5.682   6.6565e-09
enh100630    2  198491900  198492900      5       1  150064       2.9932    0.0013802
enh100631    2  198493300  198494300      6       2  150064       4.3364   7.2429e-06
enh100632    2  198512300  198513300      2       1  150064       3.3548   0.00039706
enh100633    2  198513000  198514000      3       1  150064       4.8472   6.2596e-07
enh100635    2  198541400  198542400      1       1  150064       2.0237       0.0215
enh100636    2  198568800  198569800      1       1  150064       4.1225    1.874e-05
enh100637    2  198573400  198574400      2       1  150064        4.101   2.0565e-05
enh100638    2  198575800  198576800      3       2  150064        4.768   9.3011e-07
enh100639    2  198667600  198668600      2       1  150064       4.1812   1.4498e-05
enh100640    2  198668000  198669000      3       2  150064       5.3473   4.4647e-08
enh100641    2  198670900  198671900      3       2  150064       4.4429   4.4376e-06
enh100642    2  198692900  198693900      3       1  150064       4.9663   3.4116e-07
enh100643    2  198701800  198702800      2       1  150064       2.3539    0.0092895
enh100644    2  198703500  198704500      1       1  150064       3.0064     0.001322
enh100645    2  198711000  198712000      2       1  150064       4.2134   1.2579e-05
enh100649    2  198737700  198738700      2       1  150064       3.7759   7.9729e-05
enh100650    2  198743700  198744700      3       2  150064       5.0334   2.4095e-07
enh100652    2  198753300  198754300      2       1  150064       4.2409   1.1133e-05
enh100655    2  198780200  198781200      2       1  150064       3.5144   0.00022033
enh100656    2  198790000  198791000      1       1  150064       5.0773    1.914e-07
enh100657    2  198792200  198793200      3       2  150064       4.0027   3.1312e-05
enh100659    2  198808800  198809800      5       2  150064        4.827   6.9297e-07
enh100661    2  198814800  198815800      2       1  150064       4.2573   1.0345e-05
enh100662    2  198823300  198824300      1       1  150064       5.1876    1.065e-07
enh100664    2  198834300  198835300      4       2  150064       5.0958   1.7361e-07
enh100666    2  198851600  198852600      1       1  150064       3.9706    3.585e-05
enh100668    2  198909300  198910300      2       1  150064       4.1418   1.7229e-05
enh100685    2  199479700  199480700      5       2  150064       2.2048     0.013735
enh100691    2  199777900  199778900      2       1  150064       1.6859     0.045908
enh100692    2  199826900  199827900      2       1  150064       2.2915     0.010967
enh100694    2  200001100  200002100      1       1  150064       5.0855    1.833e-07
enh100695    2  200008800  200009800      2       1  150064       4.5961   2.1529e-06
enh100696    2  200012600  200013600      3       1  150064       4.6697   1.5082e-06
enh100697    2  200025100  200026100      3       2  150064       4.3347   7.2971e-06
enh100701    2  200152800  200153800      1       1  150064       3.0034     0.001335
enh100702    2  200168600  200169600      1       1  150064       3.1071    0.0009446
enh100704    2  200180400  200181400      1       1  150064       3.0535     0.001131
enh100705    2  200196600  200197600      1       1  150064        3.187    0.0007189
enh100712    2  200269300  200270300      1       1  150064        2.774     0.002769
enh100714    2  200276400  200277400      2       1  150064       3.4618   0.00026826
enh100715    2  200306400  200307400      1       1  150064       2.2179      0.01328
enh100716    2  200308800  200309800      3       1  150064       3.7019   0.00010701
enh100721    2  200317600  200318600      2       1  150064        3.481   0.00024974
enh100736    2  200675100  200676100      1       1  150064       2.6814     0.003666
enh100737    2  200678700  200679700      2       1  150064       3.2866   0.00050696
enh100738    2  200683900  200684900      1       1  150064       4.3977     5.47e-06
enh100740    2  200733600  200734600      3       2  150064       5.6935   6.2246e-09
enh100743    2  200774800  200775800      3       2  150064       5.8052   3.2138e-09
enh100744    2  200777800  200778800      4       2  150064       5.6966   6.1128e-09
enh100746    2  200787200  200788200      5       2  150064       5.7762   3.8197e-09
enh100749    2  200810900  200811900      1       1  150064        6.981    1.465e-12
enh100750    2  200817000  200818000      2       1  150064       2.4493    0.0071569
enh100751    2  200817800  200818800      2       1  150064       5.8308   2.7575e-09
enh100757    2  200904100  200905100      1       1  150064        2.521     0.005851
enh100758    2  200907000  200908000      3       2  150064       2.5205    0.0058592
enh100761    2  200995100  200996100      3       2  150064       2.3616    0.0090976
enh100763    2  201021200  201022200      2       1  150064       4.8568   5.9644e-07
enh100764    2  201024300  201025300      3       2  150064       5.2779    6.535e-08
enh100767    2  201077400  201078400      3       1  150064       6.0039   9.6305e-10
enh100769    2  201087700  201088700      7       3  150064       3.1485    0.0008206
enh100772    2  201116400  201117400      6       3  150064       4.9623   3.4828e-07
enh100774    2  201138800  201139800      2       1  150064       4.0677   2.3739e-05
enh100775    2  201143700  201144700      5       2  150064       4.7333   1.1044e-06
enh100777    2  201162300  201163300      3       1  150064       2.3924    0.0083696
enh100781    2  201176000  201177000      3       2  150064        4.189    1.401e-05
enh100782    2  201181300  201182300      4       2  150064       4.6447    1.703e-06
enh100783    2  201184700  201185700      1       1  150064       1.8854      0.02969
enh100791    2  201215700  201216700      4       2  150064       2.0061     0.022422
enh100793    2  201218000  201219000      1       1  150064       2.9942     0.001376
enh100794    2  201221300  201222300      2       1  150064       4.1162   1.9258e-05
enh100798    2  201238400  201239400      1       1  150064       5.3387     4.68e-08
enh100799    2  201241600  201242600      4       2  150064        5.263   7.0867e-08
enh100801    2  201245300  201246300      4       2  150064       2.3325    0.0098376
enh100802    2  201247300  201248300      5       2  150064       4.4118   5.1248e-06
enh100804    2  201269600  201270600      3       1  150064       3.3255   0.00044135
enh100808    2  201276200  201277200      3       1  150064        3.257   0.00056302
enh100811    2  201302400  201303400      2       1  150064       3.9084   4.6463e-05
enh100812    2  201307500  201308500      4       2  150064       5.0772   1.9156e-07
enh100813    2  201311700  201312700      5       3  150064       2.4717     0.006723
enh100814    2  201320000  201321000      1       1  150064       3.8819    5.182e-05
enh100815    2  201331700  201332700      3       1  150064       2.2803     0.011295
enh100820    2  201389400  201390400      2       1  150064       2.2388     0.012585
enh100823    2  201449600  201450600      1       1  150064       1.9686       0.0245
enh100826    2  201458500  201459500      2       1  150064       2.0161     0.021897
enh100828    2  201468500  201469500      8       3  150064       1.7009     0.044477
enh100829    2  201473400  201474400      4       2  150064       2.0367     0.020842
enh100835    2  201489500  201490500      3       1  150064        1.835     0.033252
enh100852    2  201607100  201608100      6       2  150064       2.1382     0.016251
enh100857    2  201621600  201622600      3       1  150064       2.0946     0.018104
enh100860    2  201635600  201636600      2       1  150064       1.6947     0.045065
enh100861    2  201642100  201643100      2       1  150064        2.272     0.011543
enh100862    2  201643100  201644100      3       1  150064       1.8876     0.029537
enh100884    2  201886500  201887500      1       1  150064       2.4643     0.006865
enh100889    2  201940600  201941600      2       1  150064       1.9843     0.023612
enh100897    2  202017500  202018500      5       2  150064       1.7327     0.041574
enh100898    2  202021700  202022700      6       3  150064       1.7739      0.03804
enh100902    2  202046800  202047800      1       1  150064       1.8405      0.03285
enh100915    2  202116100  202117100      7       2  150064       2.2969     0.010812
enh100916    2  202118800  202119800      8       4  150064        3.382   0.00035982
enh100918    2  202128400  202129400      1       1  150064       1.6548      0.04898
enh100920    2  202162600  202163600      4       2  150064       2.0615     0.019627
enh100978    2  202764700  202765700      1       1  150064       2.1469       0.0159
enh100987    2  202834300  202835300      4       1  150064        2.104      0.01769
enh101031    2  203247100  203248100      3       1  150064       1.9004     0.028688
enh101035    2  203262800  203263800      2       1  150064       1.6697     0.047487
enh101047    2  203453400  203454400      2       1  150064       1.7147     0.043196
enh101071    2  203830000  203831000      5       3  150064       1.9563     0.025218
enh101072    2  203877600  203878600      1       1  150064       2.9017     0.001856
enh101075    2  203888000  203889000      2       1  150064       2.0359     0.020878
enh101077    2  203901200  203902200      2       1  150064        1.819     0.034454
enh101081    2  203976500  203977500      1       1  150064       2.0202      0.02168
enh101083    2  204029000  204030000      2       1  150064       2.8166    0.0024265
enh101084    2  204039600  204040600      3       2  150064       2.2608     0.011885
enh101086    2  204105700  204106700      2       1  150064       2.5793    0.0049506
enh101097    2  204299000  204300000      3       2  150064       1.9813     0.023777
enh101098    2  204302200  204303200      2       1  150064       2.5487    0.0054067
enh101099    2  204307100  204308100      2       1  150064       2.0764     0.018928
enh101103    2  204327900  204328900      4       1  150064       2.1728     0.014899
enh101104    2  204334600  204335600      1       1  150064       2.1229      0.01688
enh101105    2  204338400  204339400      2       1  150064       2.3125     0.010374
enh101106    2  204348900  204349900      2       1  150064       2.4373    0.0073984
enh101107    2  204356500  204357500      3       1  150064       2.4269    0.0076141
enh101112    2  204375400  204376400      1       1  150064       2.3611     0.009111
enh101115    2  204413700  204414700      2       1  150064       2.4879    0.0064244
enh101116    2  204416200  204417200      4       2  150064       2.8915    0.0019172
enh101232    2  205837200  205838200      1       1  150064       2.1553      0.01557
enh101244    2  206185500  206186500      3       2  150064       2.1538     0.015628
enh101245    2  206217100  206218100      3       1  150064       1.7123     0.043424
enh101248    2  206251100  206252100      4       2  150064       1.9309     0.026746
enh101250    2  206271800  206272800      2       1  150064        1.666     0.047858
enh101254    2  206339300  206340300      2       1  150064       2.2213     0.013167
enh101256    2  206361000  206362000      1       1  150064       1.8446      0.03255
enh101292    2  206713100  206714100      1       1  150064       2.7572     0.002915
enh101298    2  206772800  206773800      3       2  150064        1.942      0.02607
enh101308    2  206947400  206948400      3       2  150064       1.9901     0.023292
enh101312    2  206977700  206978700      3       1  150064       1.9893     0.023333
enh101316    2  207028600  207029600      4       2  150064       2.8943       0.0019
enh101317    2  207058300  207059300      5       2  150064       1.6616     0.048295
enh101321    2  207076200  207077200      1       1  150064       1.6566       0.0488
enh101327    2  207341200  207342200      1       1  150064       2.2206      0.01319
enh101360    2  207906800  207907800      2       1  150064       1.7475     0.040278
enh101361    2  207911200  207912200      3       2  150064       1.8611     0.031363
enh101387    2  208039000  208040000      3       2  150064       2.2422     0.012475
enh101412    2  208221100  208222100      4       2  150064        2.385    0.0085399
enh101413    2  208233900  208234900      4       2  150064       2.4822    0.0065282
enh101417    2  208272300  208273300      4       2  150064       3.0147    0.0012862
enh101418    2  208273400  208274400      4       1  150064        2.292     0.010953
enh101419    2  208280500  208281500      2       1  150064       2.8422      0.00224
enh101420    2  208281900  208282900      2       1  150064       3.0941   0.00098697
enh101424    2  208331800  208332800      4       2  150064       2.4827    0.0065202
enh101426    2  208339900  208340900      3       1  150064       3.3487   0.00040597
enh101427    2  208348200  208349200      3       1  150064       1.7542     0.039696
enh101429    2  208355300  208356300      6       2  150064       1.8985     0.028813
enh101431    2  208370800  208371800      2       1  150064       3.5615   0.00018438
enh101433    2  208392100  208393100      2       1  150064       3.2313   0.00061611
enh101437    2  208411400  208412400      1       1  150064       4.0566     2.49e-05
enh101440    2  208422100  208423100      2       1  150064       3.8072   7.0284e-05
enh101441    2  208425900  208426900      2       1  150064       3.1947   0.00069982
enh101444    2  208466100  208467100      3       2  150064       3.3711   0.00037432
enh101445    2  208481200  208482200      3       1  150064       3.7659    8.296e-05
enh101448    2  208497300  208498300      2       1  150064       3.4618   0.00026826
enh101450    2  208531600  208532600      3       2  150064       4.0205   2.9036e-05
enh101496    2  208933400  208934400      3       1  150064       2.8016    0.0025424
enh101498    2  208961800  208962800      3       2  150064       1.8167     0.034628
enh101526    2  210340800  210341800      2       1  150064       1.9478      0.02572
enh101531    2  210494000  210495000      1       1  150064       2.4534     0.007075
enh101533    2  210507100  210508100      6       3  150064       1.7243     0.042327
enh101559    2  211449000  211450000      4       2  150064       1.6653      0.04793
enh101565    2  212319400  212320400      2       1  150064       2.7823    0.0026985
enh101576    2  213092000  213093000      5       1  150064       3.0079    0.0013154
enh101577    2  213092900  213093900      6       2  150064       2.4998    0.0062138
enh101578    2  213201700  213202700      3       2  150064       3.0362    0.0011977
enh101582    2  213279400  213280400      1       1  150064       1.8892      0.02943
enh101585    2  213412700  213413700      3       2  150064       2.5657    0.0051488
enh101586    2  213414100  213415100      1       1  150064       2.7305     0.003162
enh101587    2  213431800  213432800      2       1  150064       1.7655     0.038742
enh101592    2  213587600  213588600      4       2  150064       2.2976     0.010792
enh101593    2  213641400  213642400      2       1  150064       1.8234     0.034119
enh101594    2  213641900  213642900      4       2  150064       2.0216     0.021611
enh101612    2  213836800  213837800      2       1  150064       1.6976     0.044793
enh101613    2  213839300  213840300      3       2  150064       1.9201      0.02742
enh101628    2  213986000  213987000      1       1  150064       2.0575      0.01982
enh101629    2  213987200  213988200      3       1  150064       2.1187     0.017056
enh101667    2  215407200  215408200      2       1  150064       2.4191    0.0077803
enh101679    2  216001500  216002500      4       2  150064         1.69     0.045517
enh101683    2  216133600  216134600      1       1  150064       2.0162      0.02189
enh101776    2  216693600  216694600      4       2  150064       1.7267     0.042114
enh101777    2  216698600  216699600      2       1  150064       1.9195      0.02746
enh101778    2  216707300  216708300      2       1  150064       1.8164     0.034657
enh101801    2  216876300  216877300      6       3  150064       1.6701     0.047445
enh101830    2  217138900  217139900      1       1  150064       1.7901      0.03672
enh101834    2  217163400  217164400      2       1  150064       1.7118     0.043465
enh101848    2  217288500  217289500      3       1  150064       3.1787   0.00073967
enh101852    2  217342500  217343500      1       1  150064       2.8023     0.002537
enh101854    2  217360200  217361200      4       2  150064       1.8798     0.030068
enh101856    2  217366700  217367700      3       2  150064       2.8024    0.0025361
enh101858    2  217375000  217376000      5       3  150064       2.2671     0.011694
enh101863    2  217417900  217418900      5       3  150064       1.7594     0.039251
enh101867    2  217430200  217431200      2       1  150064       1.9011     0.028645
enh101869    2  217438200  217439200      2       1  150064       2.1204     0.016987
enh101874    2  217483900  217484900      4       2  150064       1.9169     0.027628
enh101882    2  217521800  217522800      3       1  150064        1.825     0.033998
enh101884    2  217529700  217530700      1       1  150064       2.3264     0.009999
enh101917    2  217856200  217857200      1       1  150064       2.0359      0.02088
enh101925    2  217919400  217920400      3       2  150064       1.6572     0.048735
enh101927    2  217925000  217926000      4       2  150064        1.993     0.023128
enh101930    2  217939600  217940600     10       4  150064       2.3359    0.0097472
enh101941    2  218047200  218048200      2       1  150064       1.6899     0.045526
enh101993    2  218432600  218433600      2       1  150064       1.6626     0.048194
enh102021    2  218641200  218642200      6       1  150064       1.7738     0.038049
enh102023    2  218654900  218655900      1       1  150064       2.4451      0.00724
enh102052    2  218774500  218775500      3       1  150064       3.5978   0.00016045
enh102055    2  218782100  218783100      7       3  150064       2.7929    0.0026121
enh102058    2  218788400  218789400      5       2  150064       1.9002     0.028701
enh102064    2  218812900  218813900      1       1  150064       1.7665      0.03866
enh102069    2  218824400  218825400      7       2  150064       1.6735     0.047116
enh102154    2  219935900  219936900      3       1  150064       1.6493     0.049548
enh102159    2  219984200  219985200      1       1  150064        1.748      0.04023
enh102161    2  220006800  220007800      2       1  150064       2.3236     0.010074
enh102162    2  220014100  220015100      2       1  150064       2.3677    0.0089503
enh102163    2  220023200  220024200      1       1  150064       1.9307      0.02676
enh102165    2  220038700  220039700      1       1  150064       4.2093    1.281e-05
enh102166    2  220044200  220045200      2       1  150064       3.8727   5.3813e-05
enh102168    2  220072500  220073500      1       1  150064       2.2918      0.01096
enh102171    2  220092000  220093000      1       1  150064        2.173      0.01489
enh102199    2  220302200  220303200      3       1  150064       2.1089     0.017476
enh102208    2  220340200  220341200      3       1  150064         2.09     0.018311
enh102230    2  220526300  220527300      2       1  150064       1.7379     0.041118
enh102247    2  220776600  220777600      2       1  150064       1.8181     0.034527
enh102256    2  220864700  220865700      2       1  150064        2.369    0.0089184
enh102263    2  220914300  220915300      3       1  150064       1.7131     0.043349
enh102264    2  220930000  220931000      6       3  150064       2.0772     0.018892
enh102301    2  221551900  221552900      1       1  150064       2.3326     0.009835
enh102302    2  221573000  221574000      2       1  150064       2.1709     0.014969
enh102325    2  222304300  222305300      5       2  150064       2.2642     0.011782
enh102326    2  222308400  222309400      4       1  150064       1.6987     0.044684
enh102341    2  222391800  222392800      3       2  150064       3.3528   0.00039999
enh102342    2  222393100  222394100      3       1  150064       2.5562     0.005291
enh102343    2  222395200  222396200      4       2  150064        2.334    0.0097972
enh102345    2  222406500  222407500      3       1  150064       2.6695    0.0037982
enh102350    2  222433600  222434600      2       1  150064       1.6877     0.045735
enh102351    2  222439000  222440000      1       1  150064       2.0101      0.02221
enh102354    2  222644400  222645400      3       1  150064        2.206     0.013693
enh102453    2  224180400  224181400      5       3  150064        1.765     0.038784
enh102458    2  224307400  224308400      1       1  150064       1.9877      0.02342
enh102462    2  224372600  224373600      2       1  150064       1.9799      0.02386
enh102463    2  224387500  224388500      4       2  150064       2.0529      0.02004
enh102465    2  224393200  224394200      8       3  150064       2.8824    0.0019735
enh102466    2  224396700  224397700      6       3  150064       1.7413     0.040813
enh102467    2  224402800  224403800      4       2  150064       1.8459     0.032452
enh102469    2  224428000  224429000      1       1  150064       2.1643      0.01522
enh102530    2  224890000  224891000      6       3  150064       1.8193     0.034431
enh102548    2  225010300  225011300      2       1  150064       1.8981     0.028841
enh102550    2  225026800  225027800      2       1  150064       2.3872    0.0084876
enh102555    2  225076000  225077000      2       1  150064       2.5323    0.0056665
enh102557    2  225085800  225086800      2       1  150064       1.7259     0.042182
enh102561    2  225121400  225122400      1       1  150064       1.6632      0.04814
enh102573    2  225266600  225267600      7       2  150064       2.7121    0.0033427
enh102574    2  225276000  225277000      2       1  150064        2.515    0.0059508
enh102575    2  225277500  225278500      3       1  150064       3.4512   0.00027905
enh102576    2  225331900  225332900      4       2  150064       1.9081     0.028188
enh102577    2  225349800  225350800      2       1  150064       1.9061     0.028321
enh102580    2  225383500  225384500      1       1  150064       4.0748    2.303e-05
enh102582    2  225389100  225390100      3       2  150064       1.7816     0.037411
enh102583    2  225392800  225393800      7       2  150064       3.0817     0.001029
enh102584    2  225409100  225410100      1       1  150064       2.3762     0.008746
enh102585    2  225411200  225412200      1       1  150064       2.1044      0.01767
enh102588    2  225425600  225426600      7       3  150064       2.6451     0.004083
enh102596    2  225446300  225447300      3       2  150064       4.6729   1.4851e-06
enh102597    2  225515000  225516000      4       2  150064       1.6757     0.046903
enh102599    2  225543200  225544200      1       1  150064       1.9343      0.02654
enh102601    2  225587300  225588300      1       1  150064       2.7417     0.003056
enh102610    2  225681000  225682000      3       2  150064       1.8896     0.029406
enh102613    2  225700400  225701400      4       2  150064       1.9106      0.02803
enh102614    2  225702200  225703200      4       2  150064         2.31     0.010443
enh102618    2  225761400  225762400      6       3  150064        1.895     0.029044
enh102619    2  225768300  225769300      2       1  150064       1.6763     0.046844
enh102620    2  225774800  225775800      6       3  150064       2.1711      0.01496
enh102621    2  225779800  225780800      4       2  150064       1.8599      0.03145
enh102622    2  225786800  225787800      6       3  150064       1.7546     0.039663
enh102632    2  225813100  225814100      3       2  150064       2.5333    0.0056503
enh102653    2  225890500  225891500      4       2  150064       1.6587     0.048585
enh102654    2  225902000  225903000      1       1  150064        3.889    5.032e-05
enh102661    2  225969200  225970200      8       3  150064       2.0006     0.022716
enh102662    2  225978100  225979100      6       2  150064       1.7424     0.040718
enh102664    2  225984700  225985700      4       2  150064       1.8381     0.033024
enh102666    2  225989000  225990000      5       2  150064       1.8921     0.029238
enh102667    2  226029000  226030000      5       2  150064       1.9009     0.028658
enh102668    2  226029800  226030800      7       3  150064       2.0205     0.021666
enh102711    2  227283200  227284200      3       2  150064        2.061     0.019651
enh102765    2  227692900  227693900      1       1  150064       1.9646      0.02473
enh102766    2  227696300  227697300      2       1  150064       1.8667     0.030973
enh102767    2  227698800  227699800      2       1  150064       1.7788     0.037639
enh102768    2  227702200  227703200      6       1  150064       1.8715     0.030641
enh102769    2  227703200  227704200      1       1  150064       1.8286      0.03373
enh102771    2  227733300  227734300      5       2  150064        1.886     0.029647
enh102772    2  227750400  227751400      6       1  150064        1.718     0.042899
enh102774    2  227756800  227757800      2       1  150064       2.5105    0.0060282
enh102778    2  227776100  227777100      2       1  150064       1.6916     0.045363
enh102779    2  227780400  227781400      1       1  150064       2.3855     0.008527
enh102784    2  227842000  227843000      1       1  150064       1.8402      0.03287
enh102787    2  227859800  227860800      2       1  150064       1.6823     0.046252
enh102810    2  228275600  228276600      3       2  150064       2.3231     0.010086
enh102815    2  228324800  228325800      1       1  150064       2.7341     0.003128
enh102816    2  228326400  228327400      3       1  150064       1.8834     0.029821
enh102817    2  228328600  228329600      7       4  150064       2.5216    0.0058409
enh102822    2  228347500  228348500      3       2  150064       1.9634     0.024799
enh102829    2  228435100  228436100      4       2  150064       1.7166     0.043029
enh102862    2  229409600  229410600      1       1  150064       1.9317       0.0267
enh102865    2  229516700  229517700      5       3  150064       1.6668     0.047775
enh102878    2  229948600  229949600      3       2  150064        2.714    0.0033242
enh102879    2  229954600  229955600      1       1  150064       1.7513      0.03995
enh102896    2  230147600  230148600      1       1  150064        1.868      0.03088
enh102899    2  230174600  230175600      6       2  150064       1.9782     0.023952
enh102954    2  230844700  230845700      1       1  150064        2.353     0.009312
enh102955    2  230845400  230846400      2       1  150064       2.2909     0.010983
enh102968    2  231133200  231134200      2       1  150064       1.7095      0.04368
enh102975    2  231220500  231221500      5       2  150064       1.9516     0.025491
enh102989    2  231355500  231356500      5       2  150064       1.9995     0.022778
enh102990    2  231377300  231378300      1       1  150064       1.7405      0.04089
enh102996    2  231532600  231533600      3       2  150064       1.8141     0.034828
enh103046    2  232003100  232004100      2       1  150064       1.6765      0.04682
enh103070    2  232264400  232265400      1       1  150064       2.3044       0.0106
enh103077    2  232322000  232323000      2       1  150064       1.7099     0.043647
enh103078    2  232325800  232326800      1       1  150064       2.7003     0.003464
enh103079    2  232330200  232331200      2       1  150064       2.7802    0.0027166
enh103094    2  232470000  232471000      2       1  150064       1.7846      0.03716
enh103106    2  232532000  232533000      2       1  150064       2.2746     0.011466
enh103109    2  232538700  232539700      3       2  150064       2.2061     0.013688
enh103110    2  232542200  232543200      5       3  150064       1.7949     0.036334
enh103135    2  232953400  232954400      2       1  150064       1.6449     0.049999
enh103136    2  232968100  232969100      5       3  150064       2.3159     0.010281
enh103147    2  233175000  233176000      3       2  150064       1.6926     0.045265
enh103153    2  233427900  233428900      9       2  150064       1.6829     0.046198
enh103158    2  233441300  233442300      5       2  150064        1.965     0.024706
enh103159    2  233453400  233454400      3       1  150064       1.7228     0.042464
enh103160    2  233457300  233458300      1       1  150064       2.1019      0.01778
enh103168    2  233565600  233566600      1       1  150064       6.5913     2.18e-11
enh103169    2  233579500  233580500      2       1  150064       5.1594   1.2389e-07
enh103170    2  233583500  233584500      2       1  150064       2.7356    0.0031138
enh103172    2  233596700  233597700      4       2  150064       5.1167   1.5544e-07
enh103173    2  233646000  233647000      4       2  150064       4.2163    1.242e-05
enh103175    2  233660000  233661000      2       1  150064       3.8559   5.7654e-05
enh103176    2  233699900  233700900      5       3  150064       2.5359    0.0056073
enh103177    2  233702800  233703800      1       1  150064       3.5443    0.0001968
enh103178    2  233716300  233717300      5       3  150064       4.5909   2.2062e-06
enh103179    2  233719400  233720400      4       2  150064       5.6505   7.9994e-09
enh103180    2  233736500  233737500      2       1  150064       2.2883      0.01106
enh103181    2  233741100  233742100      2       1  150064       3.5961   0.00016153
enh103183    2  233766200  233767200      2       1  150064       5.2903   6.1042e-08
enh103185    2  233801800  233802800      5       2  150064       6.1959   2.8969e-10
enh103190    2  233897300  233898300      3       2  150064       2.6575    0.0039359
enh103191    2  233903800  233904800      1       1  150064       1.7938      0.03642
enh103192    2  233916100  233917100      4       2  150064       1.8241     0.034069
enh103193    2  233918500  233919500      1       1  150064       2.5708     0.005073
enh103218    2  234347600  234348600      1       1  150064       2.3988     0.008225
enh103294    2  235354900  235355900      2       1  150064       2.1942      0.01411
enh103368    2  235985500  235986500      5       2  150064       1.9858     0.023527
enh103378    2  236080400  236081400     10       3  150064       2.0072     0.022363
enh103382    2  236132600  236133600      2       1  150064       1.7565     0.039502
enh103387    2  236164100  236165100      1       1  150064       1.6697      0.04749
enh103391    2  236179000  236180000      4       2  150064       2.2663     0.011718
enh103401    2  236325400  236326400      1       1  150064       1.6815      0.04633
enh103412    2  236419700  236420700      1       1  150064       2.9263     0.001715
enh103416    2  236471900  236472900      1       1  150064       2.0511      0.02013
enh103423    2  236514700  236515700      2       1  150064       1.8384     0.032999
enh103424    2  236517300  236518300      4       2  150064       1.8589     0.031518
enh103431    2  236543200  236544200      3       1  150064        2.049     0.020229
enh103433    2  236549900  236550900      4       1  150064       2.0232     0.021528
enh103444    2  236617700  236618700      9       5  150064       1.9716     0.024328
enh103452    2  236747100  236748100      3       2  150064       1.7689     0.038455
enh103453    2  236776700  236777700      3       2  150064       2.7815    0.0027056
enh103454    2  236785600  236786600      3       2  150064       3.2192   0.00064284
enh103459    2  237242800  237243800      5       1  150064        2.611    0.0045138
enh103460    2  237247000  237248000      2       1  150064       2.0376     0.020796
enh103471    2  237562500  237563500      6       3  150064       1.6874      0.04576
enh103489    2  237677700  237678700      4       2  150064       2.1651     0.015189
enh103491    2  237691100  237692100      3       1  150064       2.0616     0.019624
enh103514    2  237897100  237898100      4       1  150064       1.8289     0.033704
enh103609    2  238480900  238481900      1       1  150064       2.1434      0.01604
enh103646    2  238647500  238648500      2       1  150064        1.815     0.034764
enh103647    2  238651800  238652800      9       2  150064       1.8231     0.034142
enh103648    2  238652900  238653900      7       2  150064       1.7236     0.042395
enh103684    2  239079700  239080700      7       4  150064       2.9554    0.0015614
enh103685    2  239091300  239092300      2       1  150064       1.7689     0.038454
enh103686    2  239107400  239108400      2       1  150064       1.7567     0.039487
enh103859    2  240931000  240932000      1       1  150064       1.7514      0.03994
enh103883    2  241359200  241360200      7       3  150064       2.2796     0.011314
enh103884    2  241363500  241364500      6       2  150064       3.0001    0.0013494
enh103885    2  241371900  241372900      7       3  150064       2.5385    0.0055665
enh103889    2  241393500  241394500      3       1  150064       1.7794     0.037585
enh103899    2  241522600  241523600      1       1  150064       2.1901      0.01426
enh103923    2  241941400  241942400      4       2  150064       2.2194     0.013231
enh103926    2  242000300  242001300      4       2  150064       2.6372      0.00418
enh103929    2  242030800  242031800      2       1  150064       1.7481     0.040226
enh103956    2  242279700  242280700      2       1  150064       1.9294     0.026838
enh103963    2  242304000  242305000      1       1  150064       1.9684      0.02451
enh103967    2  242317400  242318400      4       2  150064       2.6362    0.0041916
enh103970    2  242320400  242321400      4       2  150064       2.5005    0.0062008
enh103972    2  242350500  242351500      6       4  150064       2.4978    0.0062486
enh103976    2  242497000  242498000      5       3  150064       1.8813     0.029966
enh103988    2  242573800  242574800      3       2  150064       1.8432     0.032647
enh103990    2  242579700  242580700      2       1  150064        2.187     0.014372
enh103993    2  242604700  242605700      4       1  150064       2.0333      0.02101
enh104016    2  242841300  242842300      6       2  150064       1.6543     0.049038
enh104018    2  242907300  242908300      2       1  150064       1.7049     0.044102
enh104052    3    1237400    1238400      1       1  150064       2.1984      0.01396
enh104069    3    3221500    3222500      5       1  150064       1.9388     0.026265
enh104099    3    4575200    4576200      3       1  150064       1.7872     0.036951
enh104106    3    4697500    4698500      4       2  150064       2.9202    0.0017491
enh104123    3    4894600    4895600      1       1  150064       2.3182      0.01022
enh104124    3    4907800    4908800      2       1  150064       1.7891     0.036799
enh104130    3    4946200    4947200      8       3  150064       1.7122     0.043431
enh104131    3    4991000    4992000      7       3  150064       1.8771     0.030253
enh104157    3    5227600    5228600      1       1  150064       1.6719      0.04727
enh104162    3    5241100    5242100      3       1  150064       1.8008     0.035866
enh104167    3    5259800    5260800      6       2  150064       1.6473     0.049752
enh104212    3    8525500    8526500      1       1  150064       2.0306      0.02115
enh104231    3    8620000    8621000      8       1  150064       1.6545     0.049012
enh104232    3    8622000    8623000     15       1  150064       1.6628     0.048176
enh104233    3    8623400    8624400      4       1  150064        1.703     0.044282
enh104280    3    9064500    9065500      1       1  150064       1.9689      0.02448
enh104281    3    9069400    9070400      7       3  150064        2.941    0.0016359
enh104294    3    9164200    9165200      7       2  150064       1.6923     0.045295
enh104295    3    9183100    9184100      1       1  150064       2.2035      0.01378
enh104318    3    9371800    9372800      2       1  150064       2.1006      0.01784
enh104319    3    9374000    9375000      5       2  150064       2.1499     0.015782
enh104323    3    9395100    9396100      3       1  150064       1.8868     0.029591
enh104324    3    9406000    9407000      4       2  150064       2.0666     0.019388
enh104325    3    9426000    9427000      5       3  150064       2.0113     0.022148
enh104328    3    9448100    9449100      4       2  150064       2.4637    0.0068762
enh104329    3    9451900    9452900      1       1  150064       2.0714      0.01916
enh104330    3    9455800    9456800      2       1  150064       2.5332    0.0056517
enh104333    3    9461800    9462800      2       1  150064       2.2432     0.012441
enh104337    3    9493600    9494600      4       2  150064       1.7547     0.039652
enh104343    3    9756900    9757900      4       2  150064       1.7836     0.037248
enh104368    3    9908400    9909400      4       2  150064       2.7089    0.0033755
enh104370    3    9921600    9922600      2       1  150064       2.7503    0.0029771
enh104415    3   10240300   10241300      2       1  150064       1.7216     0.042573
enh104435    3   10398800   10399800      4       2  150064       3.0189    0.0012684
enh104437    3   10411800   10412800      3       2  150064        3.313    0.0004615
enh104438    3   10415300   10416300      5       2  150064       3.9751   3.5178e-05
enh104439    3   10422400   10423400      6       2  150064       4.1818   1.4461e-05
enh104444    3   10593400   10594400      3       1  150064       2.2016     0.013848
enh104447    3   10642400   10643400      3       2  150064       1.9418     0.026081
enh104510    3   11479700   11480700      1       1  150064       2.0655      0.01944
enh104521    3   11535300   11536300      1       1  150064       1.7424      0.04072
enh104532    3   11601000   11602000      4       1  150064       1.7435     0.040624
enh104534    3   11607800   11608800      3       2  150064       2.5511    0.0053695
enh104536    3   11612500   11613500      3       2  150064       2.0001     0.022744
enh104552    3   11672800   11673800      4       1  150064       2.6012    0.0046446
enh104553    3   11685600   11686600      2       1  150064       3.9925   3.2686e-05
enh104555    3   11703000   11704000      2       1  150064       3.0804    0.0010335
enh104570    3   11885600   11886600      4       1  150064       2.4669    0.0068148
enh104571    3   11888600   11889600      1       1  150064       2.3023      0.01066
enh104572    3   12176500   12177500      2       1  150064       2.8207    0.0023956
enh104573    3   12180100   12181100      3       1  150064       1.7968      0.03618
enh104574    3   12185000   12186000      3       2  150064       2.6732    0.0037562
enh104575    3   12189000   12190000      5       2  150064        2.336    0.0097454
enh104580    3   12221800   12222800      1       1  150064       2.1447      0.01599
enh104583    3   12230100   12231100      6       2  150064       1.6715     0.047307
enh104585    3   12239500   12240500      3       1  150064       1.7183     0.042869
enh104586    3   12246300   12247300      1       1  150064       1.6879      0.04572
enh104594    3   12304900   12305900      3       1  150064       2.6956     0.003513
enh104596    3   12321600   12322600      1       1  150064       2.9461     0.001609
enh104614    3   12388700   12389700      1       1  150064       2.0796      0.01878
enh104615    3   12391400   12392400      4       1  150064       1.9562      0.02522
enh104616    3   12396800   12397800      6       2  150064       2.4536     0.007071
enh104629    3   12476800   12477800      1       1  150064       2.9563     0.001557
enh104635    3   12503600   12504600      4       2  150064       1.9011     0.028642
enh104636    3   12514400   12515400      2       1  150064       2.5823    0.0049066
enh104638    3   12520900   12521900      3       1  150064       2.2586     0.011955
enh104639    3   12524200   12525200      3       1  150064       1.9132     0.027863
enh104643    3   12549700   12550700      5       2  150064       2.0131     0.022052
enh104646    3   12601600   12602600      3       1  150064       2.5205    0.0058599
enh104647    3   12604200   12605200      2       1  150064       2.4083    0.0080139
enh104649    3   12616800   12617800      2       1  150064       2.0855     0.018513
enh104650    3   12618200   12619200      3       2  150064       1.9046     0.028414
enh104654    3   12632300   12633300      3       2  150064       1.7299     0.041823
enh104655    3   12640400   12641400      1       1  150064       2.6123     0.004497
enh104656    3   12663100   12664100      4       2  150064       1.7834     0.037262
enh104660    3   12679100   12680100      2       1  150064        2.729    0.0031768
enh104665    3   12689600   12690600      3       1  150064       1.8254      0.03397
enh104667    3   12698000   12699000      2       1  150064       2.2178     0.013283
enh104668    3   12702500   12703500      5       2  150064       1.8907     0.029333
enh104669    3   12723000   12724000      1       1  150064       2.3974     0.008255
enh104671    3   12736000   12737000      4       1  150064        2.484    0.0064958
enh104672    3   12746900   12747900      1       1  150064       2.0179       0.0218
enh104676    3   12761400   12762400      5       1  150064       2.2083      0.01361
enh104696    3   12973800   12974800      1       1  150064       1.6512      0.04935
enh104709    3   13034000   13035000      3       2  150064       2.7578    0.0029097
enh104710    3   13036600   13037600      5       2  150064       1.7541     0.039707
enh104718    3   13118400   13119400      4       2  150064       1.8446     0.032545
enh104719    3   13122200   13123200      3       2  150064       3.0015    0.0013433
enh104720    3   13129000   13130000      6       4  150064       2.4919    0.0063539
enh104726    3   13342600   13343600      1       1  150064       1.7837      0.03724
enh104728    3   13421100   13422100      8       2  150064       2.1759     0.014783
enh104805    3   14435000   14436000      5       3  150064       1.8697     0.030763
enh104806    3   14443000   14444000      1       1  150064       1.7653      0.03876
enh104828    3   14565800   14566800      6       3  150064       1.7687     0.038475
enh104832    3   14676300   14677300      1       1  150064       2.1881      0.01433
enh104833    3   14691700   14692700      2       1  150064       1.7422     0.040736
enh104838    3   14845100   14846100      1       1  150064       1.8796      0.03008
enh104844    3   14972900   14973900      3       2  150064       1.7652     0.038762
enh104858    3   15138600   15139600      2       1  150064       1.7907     0.036672
enh104933    3   15679200   15680200      2       1  150064       1.6901     0.045507
enh104951    3   15813100   15814100      1       1  150064       2.8168     0.002425
enh104975    3   16000400   16001400      3       2  150064       2.0745     0.019014
enh104977    3   16018100   16019100      3       1  150064       1.8705     0.030706
enh104980    3   16038700   16039700      6       2  150064       2.5702    0.0050827
enh104982    3   16068000   16069000      5       2  150064        1.848     0.032299
enh105008    3   16227500   16228500      1       1  150064       1.7127      0.04338
enh105019    3   16302800   16303800      5       2  150064       1.8362     0.033167
enh105020    3   16318800   16319800      4       1  150064        2.087     0.018446
enh105026    3   16353200   16354200      3       1  150064       1.7802      0.03752
enh105035    3   16420100   16421100      7       3  150064       1.6682     0.047641
enh105038    3   16436000   16437000     10       3  150064       2.4294    0.0075628
enh105039    3   16441300   16442300      5       2  150064       1.9232      0.02723
enh105066    3   16558200   16559200      1       1  150064       2.2691      0.01163
enh105086    3   16753100   16754100      6       3  150064       1.9352     0.026483
enh105090    3   16811000   16812000      4       2  150064       2.8462    0.0022123
enh105092    3   16842500   16843500      3       1  150064       2.6329    0.0042324
enh105095    3   16890400   16891400      3       2  150064       1.9217     0.027321
enh105096    3   16891300   16892300      7       3  150064       2.2331     0.012772
enh105098    3   16910700   16911700      3       2  150064       1.6589      0.04857
enh105104    3   16947900   16948900      2       1  150064       2.0693     0.019258
enh105105    3   16958700   16959700      4       1  150064       3.3368   0.00042379
enh105106    3   16970400   16971400      6       2  150064       2.8087     0.002487
enh105107    3   16974400   16975400      4       2  150064       1.7915     0.036606
enh105108    3   16977400   16978400      3       1  150064       1.7499     0.040067
enh105109    3   17017900   17018900      1       1  150064       2.6027     0.004625
enh105110    3   17034500   17035500      4       2  150064        1.747     0.040321
enh105116    3   17072300   17073300      5       2  150064       1.8184     0.034503
enh105119    3   17081300   17082300      3       2  150064       1.8085     0.035267
enh105122    3   17118700   17119700      2       1  150064       2.7256    0.0032096
enh105129    3   17220600   17221600      3       1  150064       4.2644    1.002e-05
enh105131    3   17236700   17237700      2       1  150064       3.8841   5.1359e-05
enh105132    3   17248400   17249400      4       2  150064       3.8924   4.9636e-05
enh105133    3   17284900   17285900      1       1  150064       4.5961    2.152e-06
enh105134    3   17289600   17290600      2       1  150064       2.6284    0.0042892
enh105135    3   17377500   17378500      2       1  150064       4.3328    7.362e-06
enh105136    3   17397200   17398200      3       1  150064        4.577   2.3585e-06
enh105137    3   17414100   17415100      7       3  150064       3.6946   0.00011011
enh105138    3   17426000   17427000      5       1  150064       4.2989   8.5832e-06
enh105139    3   17443100   17444100      4       1  150064       3.0978   0.00097479
enh105140    3   17465300   17466300      1       1  150064       3.9679    3.625e-05
enh105141    3   17472900   17473900      2       1  150064       3.6793   0.00011695
enh105143    3   17510900   17511900      1       1  150064       1.7875      0.03693
enh105144    3   17532900   17533900      1       1  150064       1.7854       0.0371
enh105146    3   17576600   17577600      1       1  150064       4.1572    1.611e-05
enh105151    3   17673000   17674000      4       2  150064       3.1043   0.00095351
enh105154    3   17678800   17679800      2       1  150064       4.0834   2.2193e-05
enh105155    3   17681000   17682000      1       1  150064       4.3788    5.968e-06
enh105157    3   17686400   17687400      3       2  150064       3.7255   9.7464e-05
enh105159    3   17719400   17720400      4       1  150064       4.6646   1.5463e-06
enh105161    3   17778900   17779900      2       1  150064       4.0726   2.3248e-05
enh105162    3   17780400   17781400      3       1  150064       4.7451    1.042e-06
enh105163    3   17784800   17785800      4       1  150064         2.91     0.001807
enh105164    3   17790500   17791500      1       1  150064       3.0272     0.001234
enh105165    3   17791200   17792200      2       1  150064       3.8504    5.896e-05
enh105166    3   17794300   17795300      1       1  150064       4.6398    1.744e-06
enh105167    3   17812600   17813600      5       2  150064       4.8709    5.554e-07
enh105169    3   17841500   17842500      2       1  150064       1.9199     0.027433
enh105170    3   17851300   17852300      5       2  150064       3.0198    0.0012648
enh105171    3   17872900   17873900      1       1  150064       5.1744    1.143e-07
enh105172    3   17877800   17878800      1       1  150064       4.9565    3.589e-07
enh105174    3   17882200   17883200      2       1  150064       4.1648   1.5584e-05
enh105175    3   17887400   17888400      3       1  150064       4.4535   4.2248e-06
enh105179    3   18050000   18051000      5       2  150064       2.8802    0.0019872
enh105199    3   18344600   18345600      1       1  150064       1.7446      0.04053
enh105200    3   18395800   18396800      2       1  150064       1.8578     0.031595
enh105207    3   19929700   19930700      4       2  150064       1.6829     0.046197
enh105208    3   19931300   19932300      3       2  150064        1.655     0.048961
enh105209    3   19939800   19940800      1       1  150064       2.6437       0.0041
enh105213    3   20007300   20008300      4       2  150064        2.878    0.0020012
enh105272    3   21686000   21687000      4       2  150064       2.0058     0.022438
enh105273    3   21695800   21696800      7       3  150064       2.2574     0.011991
enh105280    3   21771100   21772100      8       3  150064       1.7913      0.03662
enh105284    3   21788900   21789900      7       3  150064       1.8403     0.032864
enh105285    3   21789400   21790400      4       2  150064       2.2566     0.012017
enh105286    3   21793300   21794300      6       3  150064       2.0133     0.022041
enh105287    3   21832400   21833400      5       3  150064       1.9816     0.023761
enh105289    3   21845200   21846200      5       2  150064       2.9767    0.0014568
enh105297    3   21961100   21962100     20       3  150064        2.182     0.014554
enh105298    3   21996100   21997100      8       2  150064       2.5733    0.0050368
enh105299    3   22003400   22004400     11       3  150064       2.8033     0.002529
enh105300    3   22009900   22010900     10       5  150064       1.6753     0.046934
enh105308    3   22418600   22419600      4       1  150064       1.9417     0.026087
enh105311    3   22532100   22533100      5       2  150064       1.6508     0.049393
enh105332    3   23126500   23127500      2       1  150064       2.2985     0.010766
enh105338    3   23203400   23204400     11       3  150064       2.3453     0.009506
enh105339    3   23240000   23241000      3       1  150064       2.1069     0.017563
enh105340    3   23246300   23247300      1       1  150064       1.8886      0.02947
enh105349    3   23299300   23300300      1       1  150064       1.7464      0.04037
enh105363    3   23447900   23448900      1       1  150064       1.9033       0.0285
enh105372    3   23531500   23532500      1       1  150064       1.9515       0.0255
enh105393    3   23769900   23770900      1       1  150064       1.8874      0.02955
enh105402    3   23853100   23854100      4       2  150064       3.4433    0.0002873
enh105403    3   23861000   23862000      4       2  150064       2.7034    0.0034315
enh105405    3   23878600   23879600      2       1  150064       1.7563     0.039518
enh105413    3   23916400   23917400      4       2  150064       1.6963     0.044912
enh105421    3   23988700   23989700      6       3  150064       1.8885     0.029481
enh105434    3   24040200   24041200      2       1  150064       2.0099     0.022223
enh105438    3   24089100   24090100      3       2  150064       2.9405    0.0016382
enh105440    3   24127800   24128800      3       1  150064       2.3399    0.0096451
enh105441    3   24138100   24139100      2       1  150064       2.9852    0.0014169
enh105442    3   24142400   24143400      7       2  150064       3.6525   0.00012986
enh105443    3   24151400   24152400      1       1  150064         3.72    9.963e-05
enh105444    3   24153200   24154200      2       1  150064       3.4158   0.00031798
enh105446    3   24164700   24165700      2       1  150064       3.1042   0.00095385
enh105448    3   24176300   24177300      5       3  150064       2.4505    0.0071332
enh105449    3   24186300   24187300      3       2  150064       2.7284     0.003182
enh105453    3   24227000   24228000      6       2  150064       1.7418     0.040776
enh105454    3   24233400   24234400      3       2  150064       1.6506      0.04941
enh105456    3   24241400   24242400      4       2  150064       2.0455     0.020403
enh105457    3   24254100   24255100      7       3  150064       3.1012   0.00096359
enh105459    3   24264000   24265000      4       2  150064       2.6018    0.0046372
enh105460    3   24266700   24267700     10       4  150064       2.2787     0.011343
enh105486    3   24502100   24503100      2       1  150064       3.1487   0.00082007
enh105488    3   24513300   24514300      2       1  150064        2.816    0.0024313
enh105491    3   24526700   24527700      3       2  150064       2.3344    0.0097875
enh105493    3   24531200   24532200      6       2  150064       3.0474     0.001154
enh105497    3   24554000   24555000      2       1  150064       3.3086   0.00046886
enh105510    3   24723800   24724800      3       2  150064        1.988     0.023404
enh105515    3   24985500   24986500      3       1  150064       1.6562     0.048837
enh105516    3   25007000   25008000      3       1  150064       1.7081     0.043806
enh105520    3   25086700   25087700      2       1  150064       1.7817     0.037399
enh105526    3   25396500   25397500      3       2  150064       2.1197     0.017015
enh105528    3   25421600   25422600      4       2  150064       1.8833      0.02983
enh105537    3   25513900   25514900      1       1  150064       2.9928     0.001382
enh105540    3   25522300   25523300      3       1  150064       1.9236     0.027202
enh105541    3   25524200   25525200      1       1  150064       1.8719      0.03061
enh105547    3   25569000   25570000      6       2  150064       2.1372     0.016293
enh105556    3   25634200   25635200      2       1  150064       1.7533     0.039775
enh105566    3   25821300   25822300      4       1  150064       1.7056     0.044038
enh105567    3   25822500   25823500      1       1  150064       2.0353      0.02091
enh105645    3   27798800   27799800      3       1  150064       1.8242      0.03406
enh105666    3   28363600   28364600      1       1  150064       1.7538      0.03973
enh105676    3   28833000   28834000      1       1  150064       2.7854     0.002673
enh105688    3   29106500   29107500      3       2  150064       1.7733     0.038092
enh105689    3   29113900   29114900      3       2  150064       2.0963      0.01803
enh105696    3   29268000   29269000      4       2  150064       2.4955    0.0062884
enh105697    3   29274000   29275000      4       2  150064       2.6079     0.004555
enh105728    3   29412100   29413100      5       3  150064       2.1366     0.016317
enh105732    3   29446100   29447100      6       2  150064        2.941    0.0016359
enh105733    3   29447800   29448800      6       3  150064       2.0078     0.022333
enh105734    3   29451500   29452500      1       1  150064       1.8392      0.03294
enh105739    3   29479900   29480900      3       2  150064       2.2587     0.011952
enh105740    3   29482200   29483200      8       4  150064       1.9267     0.027011
enh105747    3   29530100   29531100      5       2  150064       1.7409     0.040851
enh105751    3   29555900   29556900      5       1  150064       1.6813     0.046351
enh105752    3   29567100   29568100      4       2  150064       1.6458     0.049906
enh105756    3   29593300   29594300      7       2  150064       2.0638      0.01952
enh105757    3   29595500   29596500      3       2  150064       2.1995     0.013923
enh105758    3   29597000   29598000      6       2  150064       2.1307     0.016557
enh105761    3   29606300   29607300      5       3  150064       1.7463     0.040378
enh105774    3   29723900   29724900      3       1  150064       2.0478     0.020288
enh105775    3   29725500   29726500      4       2  150064       2.6594     0.003914
enh105776    3   29728200   29729200      5       1  150064       1.9859     0.023525
enh105777    3   29731800   29732800      6       2  150064       1.7783     0.037678
enh105781    3   29801500   29802500      3       1  150064       2.5746    0.0050174
enh105782    3   29804900   29805900      6       2  150064        2.876    0.0020138
enh105786    3   29932400   29933400      5       2  150064       1.6647      0.04799
enh105788    3   29964200   29965200      3       1  150064       3.9647   3.6751e-05
enh105789    3   29966300   29967300      2       1  150064       3.7591   8.5264e-05
enh105793    3   30013600   30014600      2       1  150064       2.7151    0.0033126
enh105794    3   30018800   30019800      1       1  150064       3.8178    6.732e-05
enh105796    3   30047300   30048300      1       1  150064       1.8126      0.03495
enh105797    3   30048800   30049800      3       1  150064       3.9771   3.4876e-05
enh105801    3   30181600   30182600      5       2  150064       1.6975       0.0448
enh105803    3   30197800   30198800      3       1  150064       3.5511   0.00019183
enh105814    3   30273500   30274500      4       2  150064       1.7554     0.039599
enh105815    3   30302200   30303200      1       1  150064       2.8739     0.002027
enh105816    3   30304300   30305300      2       1  150064       2.2289     0.012911
enh105817    3   30314800   30315800      5       2  150064        2.031     0.021128
enh105818    3   30326800   30327800      5       3  150064       2.5083    0.0060659
enh105819    3   30334400   30335400      3       1  150064       3.3719   0.00037331
enh105821    3   30356600   30357600      4       2  150064       2.0871     0.018441
enh105823    3   30360900   30361900      4       2  150064       2.3234     0.010079
enh105826    3   30375000   30376000      3       2  150064       1.8085     0.035267
enh105829    3   30411200   30412200      3       1  150064       1.8047     0.035562
enh105835    3   30479900   30480900      5       2  150064        1.951     0.025531
enh105844    3   30543700   30544700      1       1  150064       1.6976      0.04479
enh105906    3   31094800   31095800      2       1  150064       1.7512     0.039954
enh105914    3   31143700   31144700      3       1  150064       1.6644     0.048016
enh105935    3   31404600   31405600      4       2  150064       1.6494     0.049532
enh105938    3   31446700   31447700      5       1  150064       2.2608     0.011885
enh105939    3   31448600   31449600      5       2  150064       2.3595    0.0091505
enh105941    3   31481100   31482100      1       1  150064       2.4513     0.007118
enh105943    3   31537300   31538300      3       2  150064       3.5139   0.00022083
enh105946    3   31580700   31581700      1       1  150064       1.6725      0.04721
enh105951    3   31623000   31624000      1       1  150064        3.196    0.0006967
enh105953    3   31676400   31677400      1       1  150064       1.6702      0.04744
enh105980    3   31975400   31976400      5       2  150064        2.631    0.0042566
enh105981    3   31977700   31978700      4       2  150064       2.4066    0.0080515
enh105983    3   31987200   31988200      5       2  150064       2.3864     0.008508
enh105985    3   32003300   32004300      3       2  150064        2.567    0.0051286
enh105988    3   32019900   32020900      4       1  150064       2.3253     0.010027
enh105989    3   32043800   32044800      3       2  150064       3.0943   0.00098645
enh105990    3   32059900   32060900      1       1  150064       3.1554    0.0008015
enh105995    3   32104100   32105100      7       2  150064       1.7517      0.03991
enh105997    3   32123700   32124700      1       1  150064       1.8345      0.03329
enh106011    3   32345500   32346500      3       1  150064       2.1335     0.016442
enh106044    3   32656200   32657200      1       1  150064       1.8469      0.03238
enh106045    3   32671100   32672100      9       1  150064       1.9027     0.028538
enh106046    3   32673700   32674700      4       1  150064       1.8567     0.031678
enh106049    3   32744700   32745700      5       3  150064       1.6734     0.047124
enh106056    3   32891700   32892700      3       1  150064       1.8787     0.030143
enh106070    3   33103700   33104700      1       1  150064       1.6983      0.04473
enh106073    3   33127400   33128400      2       1  150064       1.9844     0.023608
enh106081    3   33175100   33176100      3       1  150064       1.6474     0.049738
enh106082    3   33181100   33182100      3       1  150064       2.0008     0.022709
enh106092    3   33321100   33322100      6       3  150064        1.944     0.025947
enh106103    3   33413500   33414500      2       1  150064       2.9284    0.0017038
enh106104    3   33414100   33415100      2       1  150064       2.7776    0.0027379
enh106105    3   33419100   33420100      1       1  150064       2.8652     0.002084
enh106108    3   33435600   33436600      1       1  150064       2.6204     0.004391
enh106109    3   33443500   33444500      1       1  150064       2.6583     0.003927
enh106110    3   33458300   33459300      2       1  150064       1.9733     0.024231
enh106111    3   33466400   33467400      2       1  150064       2.1255     0.016774
enh106112    3   33470200   33471200      2       1  150064       2.8559    0.0021457
enh106113    3   33473400   33474400      4       2  150064       3.2911   0.00049894
enh106114    3   33475800   33476800      1       1  150064       2.3383     0.009687
enh106115    3   33483200   33484200      6       3  150064       2.7076    0.0033882
enh106116    3   33523200   33524200      3       2  150064       2.8202    0.0023994
enh106118    3   33620100   33621100      2       1  150064       1.6786     0.046615
enh106119    3   33638600   33639600      1       1  150064       2.2307      0.01285
enh106134    3   33843900   33844900      4       1  150064       1.8373     0.033082
enh106150    3   34065800   34066800      1       1  150064       2.8724     0.002037
enh106159    3   34309200   34310200      2       1  150064       1.6788     0.046592
enh106160    3   34717200   34718200      4       2  150064       2.2784     0.011351
enh106166    3   35425200   35426200      3       2  150064       3.3518   0.00040147
enh106167    3   35464200   35465200      3       2  150064       3.1978   0.00069241
enh106187    3   36459400   36460400      8       2  150064       1.6462     0.049863
enh106195    3   36566500   36567500      1       1  150064       2.1439      0.01602
enh106197    3   36587500   36588500      3       1  150064       2.6085    0.0045464
enh106198    3   36603000   36604000      1       1  150064       2.2206      0.01319
enh106199    3   36604000   36605000      2       1  150064       1.9006     0.028678
enh106200    3   36620400   36621400      3       1  150064       2.9125    0.0017929
enh106203    3   36704600   36705600      3       1  150064       1.7426     0.040703
enh106217    3   36933700   36934700      2       1  150064        2.625     0.004332
enh106218    3   36936900   36937900      3       1  150064        2.879    0.0019949
enh106219    3   36947700   36948700      1       1  150064       2.9594     0.001541
enh106221    3   36953000   36954000      2       1  150064       3.8557   5.7688e-05
enh106223    3   36960000   36961000      3       2  150064        3.267   0.00054338
enh106226    3   36978600   36979600      4       1  150064       3.2021   0.00068225
enh106228    3   36999100   37000100      2       1  150064       2.6593    0.0039153
enh106229    3   37001000   37002000      2       1  150064       2.6097    0.0045312
enh106230    3   37010900   37011900      2       1  150064       2.8671     0.002071
enh106232    3   37072400   37073400      5       2  150064        2.562    0.0052033
enh106234    3   37090900   37091900      2       1  150064       2.7781    0.0027341
enh106235    3   37094200   37095200      2       1  150064       2.7405    0.0030672
enh106236    3   37096800   37097800      2       1  150064       2.1367     0.016313
enh106237    3   37115200   37116200      2       1  150064       2.7987    0.0025657
enh106238    3   37137900   37138900      1       1  150064       2.9884     0.001402
enh106239    3   37150600   37151600      3       2  150064       1.9031     0.028515
enh106242    3   37164100   37165100      2       1  150064       2.7252     0.003213
enh106243    3   37166000   37167000      1       1  150064       3.0645      0.00109
enh106246    3   37173100   37174100      1       1  150064       3.0572     0.001117
enh106247    3   37175800   37176800      5       2  150064       2.8297    0.0023296
enh106249    3   37179000   37180000      1       1  150064       3.0538      0.00113
enh106250    3   37180200   37181200      2       1  150064       2.0809     0.018722
enh106251    3   37185800   37186800      1       1  150064       3.0267     0.001236
enh106252    3   37187300   37188300      7       4  150064       2.2299     0.012879
enh106256    3   37210400   37211400      4       2  150064        2.769    0.0028116
enh106258    3   37214400   37215400      2       1  150064       2.0011     0.022689
enh106259    3   37219600   37220600      1       1  150064        2.948     0.001599
enh106260    3   37220500   37221500      5       3  150064       2.9005    0.0018631
enh106261    3   37224400   37225400      4       2  150064       2.4973    0.0062576
enh106262    3   37239300   37240300      2       1  150064       2.1644     0.015216
enh106266    3   37254600   37255600      2       1  150064       2.1823     0.014545
enh106267    3   37262700   37263700      1       1  150064        2.913      0.00179
enh106268    3   37264400   37265400      2       1  150064       2.0467     0.020342
enh106274    3   37315000   37316000      1       1  150064       1.9438      0.02596
enh106275    3   37323900   37324900      1       1  150064       1.7312      0.04171
enh106277    3   37328700   37329700      4       2  150064       1.8577     0.031607
enh106293    3   37534200   37535200      1       1  150064        1.971      0.02436
enh106295    3   37552300   37553300      2       1  150064       2.0508     0.020145
enh106298    3   37577300   37578300      9       2  150064       2.2621     0.011845
enh106299    3   37579100   37580100      5       2  150064       2.4097    0.0079819
enh106304    3   37645400   37646400      2       1  150064       1.7144     0.043231
enh106309    3   37703000   37704000      5       2  150064        2.341    0.0096158
enh106310    3   37712500   37713500      3       2  150064       2.1351     0.016378
enh106316    3   37823700   37824700      2       1  150064       3.6248   0.00014461
enh106323    3   37906600   37907600      2       1  150064        2.173     0.014889
enh106327    3   37951300   37952300      3       1  150064       3.3963   0.00034155
enh106328    3   37964700   37965700      2       1  150064       3.1752   0.00074856
enh106329    3   37968200   37969200      4       2  150064       3.0789    0.0010388
enh106330    3   37976800   37977800      4       2  150064       3.2265   0.00062655
enh106336    3   37997600   37998600      2       1  150064       2.0516     0.020107
enh106378    3   38445500   38446500      2       1  150064       3.2406   0.00059633
enh106379    3   38494200   38495200      3       1  150064       3.1473   0.00082402
enh106381    3   38499900   38500900      3       2  150064       2.6357    0.0041986
enh106382    3   38501300   38502300      1       1  150064       3.2383    0.0006013
enh106384    3   38536800   38537800      4       2  150064       2.8552    0.0021503
enh106388    3   38581000   38582000      2       1  150064       3.0593    0.0011092
enh106389    3   38583400   38584400      2       1  150064       1.6676       0.0477
enh106390    3   38584600   38585600      2       1  150064       3.1777   0.00074226
enh106391    3   38621000   38622000      2       1  150064       1.8995     0.028748
enh106392    3   38674500   38675500      3       2  150064       1.9423      0.02605
enh106393    3   38764200   38765200      3       2  150064       1.7305     0.041771
enh106407    3   39066500   39067500      2       1  150064       2.1227     0.016888
enh106415    3   39149700   39150700      8       4  150064       2.0115     0.022138
enh106462    3   40002900   40003900      3       2  150064       2.9596    0.0015402
enh106504    3   40696900   40697900      3       1  150064       2.4634    0.0068816
enh106505    3   40722800   40723800      2       1  150064       1.9059     0.028332
enh106506    3   40732200   40733200      2       1  150064        1.661     0.048356
enh106507    3   40783200   40784200      1       1  150064       1.9651       0.0247
enh106622    3   42142000   42143000      2       1  150064       2.0403      0.02066
enh106627    3   42190300   42191300      3       2  150064       3.2587   0.00055968
enh106630    3   42202700   42203700      1       1  150064       1.7506      0.04001
enh106631    3   42205600   42206600      2       1  150064       1.7237     0.042378
enh106632    3   42206300   42207300      3       1  150064        2.118     0.017088
enh106635    3   42217000   42218000      3       2  150064       2.4672    0.0068081
enh106636    3   42220300   42221300      5       2  150064       2.7289    0.0031772
enh106637    3   42221400   42222400      4       2  150064       2.7444    0.0030315
enh106638    3   42225100   42226100      4       2  150064       2.3803    0.0086498
enh106639    3   42229700   42230700      5       1  150064       2.2657     0.011734
enh106640    3   42231300   42232300      8       2  150064       2.2636     0.011798
enh106641    3   42233700   42234700      6       2  150064       1.9939     0.023082
enh106642    3   42237100   42238100      3       1  150064       2.5243    0.0057956
enh106649    3   42417200   42418200      4       1  150064       2.5323    0.0056658
enh106704    3   43116400   43117400      1       1  150064       1.6961      0.04493
enh106714    3   43213000   43214000      2       1  150064        1.814     0.034838
enh106727    3   43362300   43363300      3       1  150064       1.7683     0.038501
enh106730    3   43386900   43387900      2       1  150064       1.8421      0.03273
enh106735    3   43435500   43436500      2       1  150064       2.4626    0.0068972
enh106736    3   43464200   43465200      2       1  150064       1.8625     0.031267
enh106754    3   43680000   43681000      1       1  150064       1.7368      0.04121
enh106756    3   43688700   43689700      2       1  150064       2.1929     0.014158
enh106758    3   43736600   43737600      6       3  150064       1.9726     0.024273
enh106760    3   43751800   43752800      3       2  150064       2.9298    0.0016959
enh106761    3   43761000   43762000      7       2  150064        1.918     0.027557
enh106762    3   43764100   43765100      3       1  150064       2.8491    0.0021923
enh106763    3   43769000   43770000      7       2  150064       3.5518   0.00019129
enh106765    3   43778300   43779300      1       1  150064       3.6714    0.0001206
enh106768    3   43794700   43795700      5       2  150064       2.9491    0.0015935
enh106769    3   43800100   43801100      2       1  150064       2.1932     0.014145
enh106795    3   44061200   44062200      3       2  150064       3.4337   0.00029775
enh106797    3   44072700   44073700      2       1  150064       3.9032   4.7459e-05
enh106798    3   44080000   44081000      7       3  150064       3.7956   7.3638e-05
enh106814    3   44226100   44227100      5       2  150064       3.0204    0.0012624
enh106815    3   44240000   44241000      4       2  150064       2.1694     0.015025
enh106816    3   44264600   44265600      3       1  150064       2.1857     0.014418
enh106821    3   44396700   44397700      3       1  150064       2.9899    0.0013954
enh106829    3   44597500   44598500      1       1  150064       3.0287     0.001228
enh106843    3   44957000   44958000      1       1  150064       1.7764      0.03783
enh106875    3   45126400   45127400      2       1  150064       2.5509    0.0053718
enh106880    3   45154200   45155200      2       1  150064        2.945    0.0016149
enh106891    3   45219400   45220400     10       4  150064       1.8367     0.033125
enh106901    3   45268300   45269300      5       2  150064       1.7676     0.038562
enh106902    3   45315100   45316100      4       2  150064       3.3768   0.00036666
enh106917    3   45527800   45528800      5       3  150064       1.7421     0.040742
enh106992    3   46144100   46145100      6       2  150064       2.0583     0.019782
enh107129    3   47642300   47643300      2       1  150064       1.9518      0.02548
enh107134    3   47710600   47711600      1       1  150064       2.1641      0.01523
enh107143    3   47897600   47898600      1       1  150064        2.298      0.01078
enh107164    3   48064300   48065300      1       1  150064       1.8167      0.03463
enh107175    3   48104600   48105600      1       1  150064        1.977      0.02402
enh107180    3   48118700   48119700      1       1  150064        1.742      0.04075
enh107187    3   48160400   48161400      1       1  150064       1.8275      0.03381
enh107189    3   48166300   48167300      1       1  150064       1.8551      0.03179
enh107192    3   48192700   48193700      4       1  150064       1.8757     0.030347
enh107194    3   48197100   48198100      1       1  150064       1.9827       0.0237
enh107197    3   48235800   48236800      1       1  150064       2.3208      0.01015
enh107201    3   48274200   48275200      2       1  150064       2.8184    0.0024135
enh107203    3   48279800   48280800      1       1  150064       2.3483     0.009429
enh107204    3   48281600   48282600      3       1  150064       2.1688     0.015048
enh107211    3   48325700   48326700      1       1  150064       2.3222      0.01011
enh107213    3   48343400   48344400      4       1  150064        1.983     0.023681
enh107247    3   48670600   48671600      2       1  150064       2.3217     0.010125
enh107250    3   48694000   48695000      2       1  150064        2.453    0.0070845
enh107253    3   48720300   48721300      2       1  150064       1.9742      0.02418
enh107254    3   48724000   48725000      1       1  150064       2.3709     0.008872
enh107255    3   48729600   48730600      2       1  150064       2.2037     0.013774
enh107256    3   48733300   48734300      2       1  150064       1.9281     0.026919
enh107257    3   48737800   48738800      3       1  150064       2.1449      0.01598
enh107258    3   48740000   48741000      1       1  150064       2.0337      0.02099
enh107260    3   48744700   48745700      1       1  150064       2.0135      0.02203
enh107262    3   48748600   48749600      4       1  150064       2.3221     0.010114
enh107273    3   48862900   48863900      1       1  150064        1.765      0.03878
enh107278    3   48900300   48901300      2       1  150064       2.0014     0.022677
enh107285    3   48963800   48964800      1       1  150064       1.7185      0.04285
enh107300    3   49067000   49068000      1       1  150064       1.6834      0.04615
enh107302    3   49087500   49088500      3       2  150064       2.1956     0.014061
enh107309    3   49155700   49156700      2       1  150064       2.1108     0.017397
enh107320    3   49275800   49276800      5       2  150064       1.7737     0.038055
enh107322    3   49286100   49287100      4       2  150064       2.1414     0.016121
enh107329    3   49334200   49335200      4       2  150064       1.8961     0.028972
enh107332    3   49378300   49379300      3       1  150064       1.7785     0.037657
enh107333    3   49383200   49384200      1       1  150064       1.7386      0.04105
enh107338    3   49414600   49415600      3       2  150064       1.8462     0.032433
enh107341    3   49423200   49424200      2       1  150064       1.9127     0.027893
enh107342    3   49425200   49426200      1       1  150064       2.3171      0.01025
enh107344    3   49437000   49438000      3       2  150064       2.1673     0.015107
enh107345    3   49441000   49442000      3       2  150064        1.822     0.034225
enh107347    3   49443400   49444400      1       1  150064        1.914      0.02781
enh107350    3   49458800   49459800      3       1  150064       2.1882     0.014328
enh107351    3   49465300   49466300      2       1  150064       2.3632    0.0090586
enh107356    3   49502800   49503800      2       1  150064        1.769     0.038446
enh107367    3   49556600   49557600      2       1  150064       1.8477     0.032325
enh107385    3   49736200   49737200      1       1  150064       1.8495      0.03219
enh107391    3   49783100   49784100      2       1  150064       1.7009     0.044481
enh107394    3   49790600   49791600      1       1  150064       1.7622      0.03902
enh107396    3   49807600   49808600      7       3  150064       2.1595     0.015407
enh107399    3   49821800   49822800      1       1  150064       2.3219      0.01012
enh107403    3   49843100   49844100      1       1  150064       2.0166      0.02187
enh107404    3   49849600   49850600      1       1  150064       2.3804     0.008648
enh107405    3   49851600   49852600      2       1  150064       2.4112      0.00795
enh107407    3   49938000   49939000      1       1  150064       2.8215      0.00239
enh107408    3   49940600   49941600      1       1  150064        2.735     0.003119
enh107409    3   49941200   49942200      1       1  150064        2.735     0.003119
enh107410    3   49942700   49943700      2       1  150064       1.6838     0.046107
enh107413    3   49961800   49962800      1       1  150064       2.1409      0.01614
enh107415    3   49965100   49966100      3       2  150064       1.7315      0.04168
enh107416    3   49967900   49968900      1       1  150064       3.0538      0.00113
enh107417    3   49978800   49979800      4       2  150064       2.5603    0.0052297
enh107418    3   49979900   49980900      2       1  150064       2.2917     0.010962
enh107420    3   49997500   49998500      3       1  150064       3.1182   0.00090988
enh107421    3   50003700   50004700      1       1  150064       3.0519     0.001137
enh107423    3   50009600   50010600      1       1  150064       1.6747        0.047
enh107424    3   50013800   50014800      2       1  150064       3.0254    0.0012416
enh107426    3   50040900   50041900      2       1  150064       3.4014   0.00033515
enh107427    3   50046000   50047000      4       2  150064       2.4466    0.0072101
enh107429    3   50078100   50079100      2       1  150064       2.4036    0.0081174
enh107430    3   50087400   50088400      5       3  150064       2.5474     0.005427
enh107432    3   50128800   50129800      2       1  150064       2.5338    0.0056422
enh107435    3   50138500   50139500      1       1  150064       3.2485    0.0005801
enh107436    3   50147500   50148500      1       1  150064       2.6504      0.00402
enh107437    3   50158900   50159900      2       1  150064       2.4627    0.0068945
enh107438    3   50161800   50162800      2       1  150064       2.3336    0.0098081
enh107444    3   50202700   50203700      4       2  150064       2.1295     0.016605
enh107447    3   50249300   50250300      1       1  150064        3.317     0.000455
enh107455    3   50287800   50288800      2       1  150064       2.1402     0.016169
enh107457    3   50291800   50292800      3       2  150064       2.9169    0.0017674
enh107458    3   50296400   50297400      1       1  150064       2.6618     0.003886
enh107470    3   50361500   50362500      1       1  150064       2.1638      0.01524
enh107511    3   51283600   51284600      2       1  150064       2.5413    0.0055226
enh107513    3   51320300   51321300      1       1  150064       2.5272     0.005749
enh107519    3   51425700   51426700      1       1  150064        2.068      0.01932
enh107523    3   51479200   51480200      2       1  150064       2.4222    0.0077124
enh107525    3   51521100   51522100      2       1  150064       1.9161     0.027679
enh107526    3   51531800   51532800      2       1  150064       1.8601     0.031432
enh107529    3   51593200   51594200      2       1  150064       3.1575   0.00079559
enh107530    3   51605600   51606600      2       1  150064       2.3285    0.0099422
enh107537    3   51708000   51709000      2       1  150064       1.8649     0.031095
enh107567    3   52083200   52084200      1       1  150064       1.8409      0.03282
enh107574    3   52143000   52144000      3       1  150064       2.0685     0.019296
enh107587    3   52229800   52230800      2       1  150064       3.5017   0.00023113
enh107589    3   52235400   52236400      1       1  150064       3.8792    5.239e-05
enh107590    3   52237400   52238400      1       1  150064       3.8591    5.691e-05
enh107595    3   52269400   52270400      4       2  150064         2.35    0.0093863
enh107600    3   52287400   52288400      1       1  150064       5.6654    7.336e-09
enh107601    3   52306200   52307200      3       2  150064       3.7742   8.0272e-05
enh107605    3   52325100   52326100      2       1  150064       4.6886   1.3756e-06
enh107607    3   52347700   52348700      2       1  150064       2.8812     0.001981
enh107621    3   52488100   52489100      4       2  150064       2.5507    0.0053758
enh107622    3   52491000   52492000      3       1  150064       3.8496   5.9145e-05
enh107630    3   52531400   52532400      3       2  150064        2.608     0.004553
enh107631    3   52540900   52541900      1       1  150064        4.988     3.05e-07
enh107634    3   52564300   52565300      2       1  150064       4.0701     2.35e-05
enh107636    3   52573000   52574000      4       2  150064       4.1864   1.4171e-05
enh107637    3   52573700   52574700      3       1  150064       3.1335   0.00086361
enh107641    3   52603700   52604700      1       1  150064       4.7159    1.203e-06
enh107644    3   52648800   52649800      2       1  150064       4.8938    4.945e-07
enh107645    3   52682300   52683300      1       1  150064       5.1073    1.634e-07
enh107646    3   52683900   52684900      2       1  150064       4.2416   1.1095e-05
enh107648    3   52703200   52704200      3       2  150064       4.2798   9.3526e-06
enh107650    3   52705900   52706900      2       1  150064       4.3622   6.4385e-06
enh107651    3   52711800   52712800      1       1  150064       5.1072    1.635e-07
enh107653    3   52716700   52717700      4       1  150064       4.5002   3.3949e-06
enh107654    3   52722800   52723800      1       1  150064       1.6711      0.04735
enh107656    3   52727200   52728200      2       1  150064       4.2097   1.2786e-05
enh107657    3   52731600   52732600      1       1  150064       5.8612    2.297e-09
enh107659    3   52741700   52742700      3       1  150064       5.1293   1.4544e-07
enh107660    3   52786000   52787000      1       1  150064       3.5059    0.0002275
enh107661    3   52797200   52798200      2       1  150064        4.414   5.0738e-06
enh107662    3   52803000   52804000      1       1  150064       5.0609    2.086e-07
enh107666    3   52861400   52862400      3       1  150064        4.983   3.1296e-07
enh107668    3   52868800   52869800      1       1  150064       5.6176    9.684e-09
enh107669    3   52878600   52879600      1       1  150064       5.6423    8.392e-09
enh107670    3   52882400   52883400      2       1  150064       4.9173   4.3883e-07
enh107671    3   52907600   52908600      2       1  150064       5.2718   6.7531e-08
enh107672    3   52924800   52925800      2       1  150064       4.5315   2.9289e-06
enh107673    3   52927800   52928800      3       1  150064       5.1139   1.5783e-07
enh107675    3   52931800   52932800      2       1  150064        4.483   3.6795e-06
enh107676    3   52968300   52969300      2       1  150064       5.4771   2.1615e-08
enh107678    3   53024000   53025000      2       1  150064       3.3831   0.00035843
enh107680    3   53073900   53074900      3       1  150064        3.124   0.00089216
enh107681    3   53077300   53078300      3       2  150064       4.4418   4.4595e-06
enh107682    3   53105800   53106800      2       1  150064       2.1692     0.015032
enh107683    3   53117600   53118600      3       1  150064       2.7505    0.0029753
enh107684    3   53137400   53138400      1       1  150064       2.8338       0.0023
enh107691    3   53174600   53175600      2       1  150064       4.8257   6.9761e-07
enh107692    3   53184000   53185000      2       1  150064       1.7249     0.042276
enh107700    3   53227700   53228700      3       2  150064       2.0098     0.022228
enh107701    3   53230000   53231000      4       2  150064       3.2444    0.0005884
enh107702    3   53243800   53244800      6       2  150064       2.2269     0.012977
enh107704    3   53268600   53269600      6       2  150064       1.9469     0.025774
enh107706    3   53273900   53274900      3       2  150064       3.4162   0.00031748
enh107707    3   53278400   53279400      1       1  150064       2.1743      0.01484
enh107708    3   53281800   53282800      4       2  150064       3.3454   0.00041082
enh107710    3   53284800   53285800      3       2  150064       3.1891    0.0007136
enh107711    3   53290000   53291000      4       2  150064       2.6459    0.0040737
enh107712    3   53293300   53294300      4       1  150064       3.4583   0.00027175
enh107714    3   53303000   53304000      3       2  150064       2.0977     0.017968
enh107716    3   53321000   53322000      2       1  150064       2.2325     0.012791
enh107717    3   53333300   53334300      1       1  150064       4.0704    2.347e-05
enh107721    3   53351600   53352600      2       1  150064       3.4289     0.000303
enh107724    3   53358100   53359100      1       1  150064       1.6987      0.04469
enh107726    3   53362300   53363300      3       2  150064       3.3384   0.00042133
enh107727    3   53376300   53377300      1       1  150064       4.0947    2.114e-05
enh107728    3   53378000   53379000      1       1  150064       4.1205     1.89e-05
enh107730    3   53384500   53385500      2       1  150064       3.3363    0.0004245
enh107744    3   53839700   53840700      5       2  150064       1.8075     0.035339
enh107747    3   53913700   53914700      1       1  150064       2.2603       0.0119
enh107748    3   53923500   53924500      2       1  150064       1.9728     0.024257
enh107754    3   54561500   54562500      3       2  150064        2.134      0.01642
enh107782    3   55100100   55101100      5       2  150064       2.1266     0.016726
enh107783    3   55108600   55109600      4       1  150064       2.7734    0.0027739
enh107791    3   55214000   55215000      3       1  150064       2.0925     0.018199
enh107800    3   55305800   55306800      6       2  150064       2.3609    0.0091147
enh107815    3   55450300   55451300      2       1  150064       1.9065     0.028296
enh107834    3   55720300   55721300      3       2  150064       1.9619     0.024885
enh107842    3   56120400   56121400      2       1  150064       2.6199    0.0043979
enh107843    3   56153500   56154500      3       1  150064        2.311     0.010416
enh107849    3   56325100   56326100      2       1  150064       1.9096     0.028095
enh107851    3   56357600   56358600      1       1  150064       1.8939      0.02912
enh107856    3   56658500   56659500      2       1  150064       1.6956     0.044982
enh107857    3   56713300   56714300      2       1  150064       2.0231     0.021531
enh107860    3   56762200   56763200      3       1  150064       1.8057     0.035482
enh107877    3   56869800   56870800      3       1  150064       2.2422     0.012475
enh107878    3   56873600   56874600      3       1  150064       2.7889    0.0026446
enh107879    3   56879100   56880100      3       2  150064       1.8524     0.031981
enh107935    3   57571800   57572800      3       2  150064        1.764     0.038863
enh107968    3   57790600   57791600      1       1  150064       1.9956      0.02299
enh108031    3   58105400   58106400      4       2  150064        1.765     0.038785
enh108033    3   58149800   58150800      2       1  150064       1.8904      0.02935
enh108034    3   58152600   58153600      2       1  150064       2.1618     0.015317
enh108036    3   58160800   58161800      4       2  150064       2.6702    0.0037904
enh108038    3   58163800   58164800     10       2  150064       1.7864     0.037017
enh108049    3   58294700   58295700      3       2  150064       2.0731     0.019083
enh108051    3   58309500   58310500      2       1  150064       1.7842     0.037196
enh108056    3   58326600   58327600      2       1  150064       2.0399     0.020679
enh108064    3   58360300   58361300      2       1  150064       2.2346     0.012722
enh108065    3   58371500   58372500      6       3  150064       1.7624     0.039003
enh108066    3   58376900   58377900      5       2  150064       1.9567      0.02519
enh108067    3   58389900   58390900      6       2  150064       2.3311    0.0098732
enh108069    3   58399900   58400900      2       1  150064       1.8105     0.035106
enh108070    3   58405500   58406500      3       1  150064       2.1585     0.015444
enh108071    3   58410400   58411400      3       1  150064       2.3536    0.0092974
enh108072    3   58413200   58414200      8       3  150064       2.4527    0.0070899
enh108074    3   58417300   58418300      3       1  150064       2.3392    0.0096615
enh108079    3   58456700   58457700      3       2  150064       2.0161     0.021894
enh108080    3   58460500   58461500      1       1  150064       1.7159      0.04309
enh108081    3   58469800   58470800      2       1  150064       2.5911    0.0047839
enh108108    3   58810100   58811100      2       1  150064       1.7741     0.038022
[truncated: 1,489,177 more chars]
