# Supplementary material for: Identifying enhancer properties associated with genetic risk for complex traits using regulome-wide association studies
Source: PLoS Comput Biol. 2022 Sep 7;18(9):e1010430. doi: 10.1371/journal.pcbi.1010430 (PMC9484640; doi:10.1371/journal.pcbi.1010430)
Supplement: S3 Table — Sample names are as described in the ROADMAP epigenomics project integrative analysis portal: https://egg2.wustl.edu/roadmap/web_portal/meta.html. (ZIP) [file pcbi.1010430.s010.zip › supplemental_table3/E003esc_sig_enhancers05.gcov.out]

GENE       CHR      START       STOP  NSNPS  NPARAM       N        ZSTAT            P
enh44979     1     966000     967000      1       1  150064       1.6666       0.0478
enh44993     1    1172200    1173200      1       1  150064       2.0969        0.018
enh45003     1    1251200    1252200      1       1  150064       2.2501      0.01222
enh45004     1    1253300    1254300      2       1  150064       1.8249     0.034007
enh45026     1    1473800    1474800      1       1  150064       1.6972      0.04483
enh45049     1    1841200    1842200      3       1  150064       2.0797     0.018775
enh45054     1    1891900    1892900      2       1  150064       2.9489    0.0015948
enh45062     1    2046400    2047400      4       2  150064       2.7169    0.0032953
enh45064     1    2063000    2064000      3       2  150064       3.1698   0.00076283
enh45065     1    2065800    2066800      2       1  150064       3.1218   0.00089889
enh45071     1    2126700    2127700      2       1  150064       2.5265    0.0057606
enh45074     1    2138300    2139300      3       2  150064       2.0314     0.021109
enh45083     1    2181600    2182600      4       2  150064       1.7417     0.040784
enh45090     1    2211200    2212200      3       1  150064       2.1734     0.014875
enh45101     1    2378400    2379400      3       2  150064       3.6475   0.00013239
enh45102     1    2383400    2384400      5       2  150064       4.2717   9.6995e-06
enh45110     1    2542300    2543300      1       1  150064       2.6463     0.004069
enh45111     1    2563800    2564800      5       2  150064       3.1478   0.00082261
enh45118     1    3121200    3122200      1       1  150064       3.1663     0.000772
enh45142     1    3591800    3592800      3       2  150064        1.824     0.034079
enh45144     1    3604700    3605700      4       2  150064       1.9732     0.024239
enh45167     1    4210200    4211200      4       2  150064       2.7769    0.0027437
enh45172     1    4507900    4508900      4       2  150064       3.0982   0.00097366
enh45173     1    4545000    4546000      2       1  150064       1.7862     0.037036
enh45191     1    5150000    5151000      5       2  150064       2.0876     0.018418
enh45197     1    5203300    5204300      2       1  150064       2.0418     0.020587
enh45198     1    5221400    5222400      5       2  150064       2.1529     0.015662
enh45200     1    5286000    5287000      2       1  150064       1.6792     0.046559
enh45201     1    5294900    5295900      5       3  150064       2.1255     0.016772
enh45207     1    5515200    5516200      4       1  150064       1.7678     0.038544
enh45223     1    5896400    5897400      8       3  150064       2.0681     0.019316
enh45242     1    6260400    6261400      1       1  150064       1.7453      0.04047
enh45257     1    6446800    6447800      2       1  150064       1.7695     0.038403
enh45259     1    6519900    6520900      3       2  150064       1.7943     0.036383
enh45260     1    6525200    6526200      4       2  150064       2.4484    0.0071749
enh45261     1    6526000    6527000      7       2  150064        2.577     0.004983
enh45267     1    6555200    6556200      3       1  150064       2.1548      0.01559
enh45272     1    6659600    6660600      2       1  150064       3.0805    0.0010333
enh45274     1    6669100    6670100      2       1  150064       1.8024     0.035742
enh45275     1    6676200    6677200      2       1  150064       3.3689   0.00037737
enh45276     1    6684200    6685200      2       1  150064       2.1264     0.016733
enh45277     1    6686000    6687000      2       1  150064       3.2428   0.00059191
enh45281     1    6756000    6757000      3       2  150064       2.7038    0.0034278
enh45282     1    6759700    6760700      2       1  150064       3.5669   0.00018061
enh45283     1    6790400    6791400      2       1  150064       2.4071    0.0080405
enh45303     1    7044600    7045600      4       2  150064       2.5706     0.005076
enh45330     1    7542500    7543500      4       2  150064       1.9408     0.026143
enh45332     1    7561200    7562200      6       2  150064       1.7432     0.040651
enh45383     1    8361900    8362900      2       1  150064       3.7709    8.133e-05
enh45386     1    8411500    8412500      1       1  150064       2.0981      0.01795
enh45387     1    8427400    8428400      1       1  150064       2.9348     0.001669
enh45389     1    8431400    8432400      4       2  150064       5.2959   5.9221e-08
enh45393     1    8444800    8445800      2       1  150064       4.8974   4.8548e-07
enh45395     1    8450800    8451800      3       2  150064       2.9505    0.0015861
enh45396     1    8456800    8457800      1       1  150064       1.6541      0.04905
enh45397     1    8466900    8467900      3       2  150064       4.5486   2.6996e-06
enh45401     1    8489400    8490400      1       1  150064       5.7027    5.896e-09
enh45403     1    8498100    8499100      1       1  150064        5.656    7.747e-09
enh45404     1    8501000    8502000      2       1  150064       4.5893   2.2235e-06
enh45405     1    8503700    8504700      1       1  150064       4.6085    2.028e-06
enh45406     1    8509600    8510600      3       2  150064       3.2243    0.0006314
enh45408     1    8526000    8527000      1       1  150064       3.2186    0.0006441
enh45409     1    8529500    8530500      2       1  150064       4.0501   2.5598e-05
enh45413     1    8542700    8543700      3       2  150064        3.203   0.00067997
enh45416     1    8580600    8581600      3       2  150064       2.3313    0.0098686
enh45419     1    8611500    8612500      3       2  150064        2.269     0.011635
enh45420     1    8612600    8613600      1       1  150064       3.1458    0.0008281
enh45421     1    8621100    8622100      1       1  150064       2.5716     0.005062
enh45422     1    8623100    8624100      3       2  150064       2.3761    0.0087482
enh45424     1    8638700    8639700      1       1  150064       3.1811    0.0007335
enh45425     1    8647300    8648300      5       3  150064       2.7127    0.0033374
enh45426     1    8648000    8649000      2       1  150064       2.3377    0.0097005
enh45427     1    8649400    8650400      2       1  150064       2.5036    0.0061472
enh45429     1    8652600    8653600      1       1  150064       3.1064    0.0009468
enh45430     1    8658800    8659800      3       1  150064       2.9283     0.001704
enh45431     1    8663800    8664800      1       1  150064       2.8826     0.001972
enh45432     1    8686100    8687100      1       1  150064       2.9013     0.001858
enh45435     1    8690200    8691200      1       1  150064       3.1268    0.0008837
enh45436     1    8691000    8692000      1       1  150064        2.875      0.00202
enh45438     1    8706800    8707800      2       1  150064       2.9936    0.0013784
enh45440     1    8721200    8722200      1       1  150064        3.686    0.0001139
enh45442     1    8725600    8726600      1       1  150064       2.9385     0.001649
enh45443     1    8728100    8729100      3       1  150064       1.7973     0.036148
enh45444     1    8730200    8731200      3       2  150064       2.5074    0.0060804
enh45447     1    8737400    8738400      1       1  150064       2.9436     0.001622
enh45449     1    8744700    8745700      2       1  150064       2.1884     0.014321
enh45450     1    8745800    8746800      2       1  150064       2.8586    0.0021274
enh45453     1    8749700    8750700      1       1  150064       2.2389      0.01258
enh45454     1    8751200    8752200      2       1  150064       2.1244     0.016818
enh45458     1    8758900    8759900      1       1  150064       1.7527      0.03983
enh45460     1    8766800    8767800      3       2  150064       2.0001     0.022746
enh45461     1    8769700    8770700      3       2  150064        3.775   7.9989e-05
enh45462     1    8771900    8772900      2       1  150064       2.1925     0.014172
enh45463     1    8774100    8775100      2       1  150064       3.7182   0.00010033
enh45472     1    8850300    8851300      1       1  150064       1.9179      0.02756
enh45480     1    8931500    8932500      1       1  150064       1.8274      0.03382
enh45484     1    8968300    8969300      4       1  150064        2.198     0.013975
enh45485     1    8971100    8972100      3       2  150064       2.0245     0.021458
enh45506     1    9330400    9331400      5       2  150064       2.0821     0.018668
enh45559     1    9910600    9911600      3       2  150064       1.7286      0.04194
enh45590     1   10377800   10378800      8       3  150064       1.8496     0.032183
enh45593     1   10407700   10408700      4       1  150064       1.8267     0.033876
enh45633     1   10774400   10775400      1       1  150064       1.9622      0.02487
enh45652     1   10960100   10961100      2       1  150064       2.3164     0.010269
enh45654     1   10967500   10968500      2       1  150064       1.7944     0.036374
enh45675     1   11335400   11336400      1       1  150064       2.0523      0.02007
enh45698     1   11547200   11548200      4       2  150064       1.8073     0.035357
enh45716     1   11767300   11768300      3       2  150064       1.6636     0.048096
enh45728     1   11942900   11943900      2       1  150064       2.4724    0.0067108
enh45734     1   12004000   12005000      4       2  150064       1.6737     0.047095
enh45737     1   12127500   12128500      2       1  150064       2.6411    0.0041314
enh45738     1   12135300   12136300      5       2  150064       2.1026      0.01775
enh45739     1   12137300   12138300      1       1  150064       2.8373     0.002275
enh45740     1   12138400   12139400      3       2  150064       2.3256      0.01002
enh45777     1   12660000   12661000      6       3  150064       1.7259     0.042179
enh45784     1   12774300   12775300      2       1  150064       1.7815     0.037412
enh45800     1   14090700   14091700      1       1  150064       1.7987      0.03603
enh45806     1   14336800   14337800      5       2  150064       1.7541     0.039708
enh45807     1   14366400   14367400      4       2  150064       2.5438    0.0054832
enh45809     1   14462300   14463300      4       2  150064       1.8362     0.033167
enh45845     1   15093800   15094800      1       1  150064       1.7877      0.03691
enh45853     1   15202200   15203200      3       2  150064       1.9802     0.023842
enh45882     1   15522800   15523800      6       2  150064        1.649     0.049574
enh45893     1   15691100   15692100      2       1  150064       1.6764     0.046832
enh45935     1   16353500   16354500      3       2  150064       2.0894     0.018335
enh45936     1   16354600   16355600      5       3  150064       1.7253      0.04224
enh45937     1   16359200   16360200      5       1  150064       2.1861     0.014404
enh45954     1   16478400   16479400      3       1  150064       1.8023     0.035746
enh45963     1   16536600   16537600      2       1  150064       2.0415     0.020599
enh45968     1   16563800   16564800      1       1  150064       2.1876      0.01435
enh45970     1   16570500   16571500      1       1  150064        2.126      0.01675
enh45973     1   16679200   16680200      1       1  150064       2.0801      0.01876
enh45978     1   16703100   16704100      4       1  150064       1.9451     0.025883
enh45979     1   16711200   16712200      3       1  150064       1.7799     0.037547
enh45981     1   16817500   16818500      3       2  150064       2.5381    0.0055725
enh45990     1   17003000   17004000      2       1  150064       1.8029     0.035703
enh45991     1   17004000   17005000      2       1  150064       1.9853     0.023556
enh46010     1   17301300   17302300      3       1  150064       2.4395    0.0073542
enh46012     1   17307400   17308400      3       2  150064       2.4274    0.0076031
enh46016     1   17372100   17373100      5       1  150064       2.2627     0.011829
enh46017     1   17386200   17387200      2       1  150064       3.0875    0.0010093
enh46090     1   18444400   18445400      7       4  150064       2.1361     0.016334
enh46093     1   18502600   18503600      4       2  150064       2.2093     0.013576
enh46098     1   18556600   18557600      3       1  150064       1.7873     0.036948
enh46143     1   19263200   19264200      2       1  150064        1.845     0.032521
enh46200     1   19966500   19967500      2       1  150064       2.1289     0.016633
enh46219     1   20275700   20276700      3       2  150064       3.4567   0.00027344
enh46257     1   21089000   21090000      4       2  150064       2.8087    0.0024868
enh46259     1   21232700   21233700      2       1  150064       2.4483    0.0071758
enh46263     1   21276600   21277600      4       2  150064       2.5101    0.0060351
enh46265     1   21320200   21321200      2       1  150064       3.0364     0.001197
enh46266     1   21339600   21340600      2       1  150064       2.6501    0.0040235
enh46267     1   21348600   21349600      1       1  150064       2.1326      0.01648
enh46269     1   21416000   21417000      3       1  150064       2.7094    0.0033702
enh46271     1   21452700   21453700      4       2  150064       2.0022     0.022634
enh46272     1   21475600   21476600      3       1  150064       2.8214    0.0023907
enh46273     1   21476100   21477100      2       1  150064       3.0777    0.0010431
enh46319     1   21917200   21918200      6       4  150064        1.895     0.029045
enh46327     1   21999600   22000600      4       2  150064       1.7454     0.040457
enh46328     1   22032300   22033300      3       2  150064        1.769      0.03845
enh46329     1   22089200   22090200      5       2  150064       1.7174     0.042958
enh46330     1   22090900   22091900      3       1  150064        1.892     0.029244
enh46350     1   22350000   22351000      5       2  150064       2.2927     0.010933
enh46353     1   22369400   22370400      2       1  150064       2.5031    0.0061555
enh46357     1   22392700   22393700      2       1  150064       1.8091     0.035216
enh46358     1   22398600   22399600      1       1  150064       3.3647    0.0003831
enh46359     1   22401100   22402100      2       1  150064       2.6396    0.0041497
enh46364     1   22448200   22449200      5       3  150064       3.1556   0.00080089
enh46371     1   22560300   22561300      4       2  150064       1.8535     0.031908
enh46423     1   23302500   23303500      2       1  150064       1.8716     0.030629
enh46433     1   23438300   23439300      1       1  150064       2.0492      0.02022
enh46466     1   23889000   23890000      2       1  150064       1.9327     0.026637
enh46473     1   23939000   23940000      2       1  150064       1.9468     0.025782
enh46527     1   24690400   24691400      6       3  150064       2.2173     0.013303
enh46529     1   24719100   24720100      2       1  150064       2.4106    0.0079635
enh46535     1   24807500   24808500      4       2  150064       2.0033     0.022575
enh46538     1   24833700   24834700      1       1  150064       2.5335     0.005646
enh46539     1   24835600   24836600      2       1  150064       1.9884     0.023382
enh46542     1   24867300   24868300      6       2  150064       2.8995    0.0018685
enh46688     1   26701300   26702300      4       2  150064       2.1344     0.016403
enh46695     1   26746600   26747600      3       2  150064       1.9996     0.022774
enh46709     1   27016900   27017900      1       1  150064       2.4913     0.006363
enh46715     1   27048300   27049300      1       1  150064       2.7248     0.003217
enh46717     1   27070300   27071300      3       2  150064        1.957     0.025176
enh46718     1   27097800   27098800      1       1  150064       2.7473     0.003004
enh46720     1   27112200   27113200      1       1  150064       2.4696     0.006764
enh46730     1   27249400   27250400      1       1  150064        2.512     0.006003
enh46731     1   27284900   27285900      2       1  150064       3.7098   0.00010369
enh46752     1   27396900   27397900      4       1  150064        1.756     0.039544
enh46753     1   27425700   27426700      1       1  150064         2.29      0.01101
enh46754     1   27445200   27446200      3       1  150064       1.8704     0.030713
enh46755     1   27448700   27449700      1       1  150064       2.1775      0.01472
enh46773     1   27693700   27694700      1       1  150064       1.8301      0.03362
enh46777     1   27726600   27727600      1       1  150064       1.7424      0.04072
enh46812     1   27932900   27933900      2       1  150064       1.9507     0.025546
enh46814     1   27947700   27948700      2       1  150064       1.6501     0.049462
enh46816     1   27955300   27956300      2       1  150064        1.664     0.048061
enh46818     1   27969800   27970800      1       1  150064       1.9646      0.02473
enh46834     1   28258500   28259500      4       2  150064        2.443    0.0072821
enh46835     1   28262700   28263700      9       2  150064       2.0915     0.018242
enh46837     1   28266200   28267200      1       1  150064       2.0323      0.02106
enh46843     1   28431600   28432600      4       2  150064       2.3672    0.0089625
enh46847     1   28522900   28523900      5       3  150064       2.1289     0.016631
enh46851     1   28575100   28576100      5       2  150064       1.6932      0.04521
enh46853     1   28587900   28588900      2       1  150064       2.6132    0.0044846
enh46860     1   28622500   28623500      2       1  150064        2.398    0.0082421
enh46864     1   28725800   28726800      1       1  150064       2.2751      0.01145
enh46865     1   28735300   28736300      3       1  150064       1.7768     0.037803
enh46866     1   28738800   28739800      6       1  150064       2.2595     0.011925
enh46867     1   28741600   28742600      2       1  150064       2.0323     0.021061
enh46869     1   28781800   28782800      2       1  150064       1.8159     0.034693
enh46874     1   28848000   28849000      1       1  150064       2.8219     0.002387
enh46875     1   28880300   28881300      2       1  150064       2.0181     0.021789
enh46878     1   28925400   28926400      4       2  150064       1.8943     0.029094
enh46880     1   28989900   28990900      6       3  150064       2.7607    0.0028835
enh46881     1   28990600   28991600      5       2  150064       2.5201    0.0058653
enh46884     1   29060100   29061100      2       1  150064        2.618    0.0044224
enh46893     1   29133400   29134400      1       1  150064        1.947      0.02577
enh46896     1   29210400   29211400      4       2  150064       2.7824    0.0026975
enh46897     1   29211700   29212700      5       1  150064       2.1952     0.014076
enh46899     1   29242200   29243200      2       1  150064       2.7571    0.0029156
enh46903     1   29279700   29280700      2       1  150064       2.9504    0.0015869
enh46904     1   29282100   29283100      1       1  150064       2.0212      0.02163
enh46908     1   29311600   29312600      1       1  150064       3.5343    0.0002044
enh46910     1   29338500   29339500      5       2  150064       2.6684    0.0038102
enh46914     1   29439100   29440100      2       1  150064       2.8823    0.0019739
enh46915     1   29462700   29463700      6       3  150064       2.1277     0.016683
enh46919     1   29497200   29498200      5       3  150064       1.7057     0.044029
enh46959     1   30404200   30405200      4       2  150064       2.5697    0.0050894
enh46960     1   30418500   30419500      4       2  150064       3.4587   0.00027143
enh46962     1   30433600   30434600      5       3  150064       5.9431   1.3982e-09
enh46963     1   30446000   30447000      2       1  150064       4.3058   8.3182e-06
enh46966     1   30459400   30460400      2       1  150064       4.9239   4.2419e-07
enh46969     1   30478600   30479600      2       1  150064       3.8019   7.1798e-05
enh46977     1   30830900   30831900      2       1  150064       3.2479   0.00058125
enh46978     1   30852300   30853300      3       1  150064       2.2562     0.012028
enh46983     1   31158900   31159900      9       1  150064       1.7989     0.036016
enh46999     1   31283400   31284400      1       1  150064       1.8277       0.0338
enh47010     1   31350000   31351000      3       2  150064       1.8692     0.030796
enh47019     1   31382200   31383200      2       1  150064       1.7205     0.042675
enh47034     1   31594500   31595500      2       1  150064       2.0356     0.020896
enh47042     1   31672400   31673400      9       1  150064       2.0026     0.022611
enh47043     1   31688300   31689300     11       2  150064        2.927    0.0017112
enh47044     1   31693400   31694400      2       1  150064        3.411   0.00032366
enh47045     1   31770800   31771800      2       1  150064       3.3482   0.00040666
enh47047     1   31844600   31845600      3       2  150064        2.686    0.0036152
enh47048     1   31847000   31848000      2       1  150064       2.7671    0.0028278
enh47049     1   31848900   31849900      1       1  150064       3.3277    0.0004379
enh47050     1   31862800   31863800      8       2  150064       3.8622   5.6184e-05
enh47051     1   31866800   31867800      4       1  150064       2.8658    0.0020799
enh47053     1   31888500   31889500      2       1  150064        2.709    0.0033745
enh47064     1   32029600   32030600      1       1  150064       2.3782     0.008699
enh47127     1   32707600   32708600      3       1  150064       1.7063     0.043974
enh47149     1   33098200   33099200      2       1  150064       1.7508     0.039987
enh47150     1   33101900   33102900      3       2  150064       1.7108     0.043555
enh47163     1   33223100   33224100      3       1  150064        2.368    0.0089431
enh47171     1   33280400   33281400      3       1  150064       2.2349     0.012712
enh47188     1   33564800   33565800      1       1  150064       2.2931      0.01092
enh47194     1   33629700   33630700      1       1  150064       2.1434      0.01604
enh47203     1   33724000   33725000      3       2  150064       2.2615     0.011863
enh47206     1   33760700   33761700      4       2  150064       1.8675     0.030913
enh47208     1   33803000   33804000      3       2  150064       1.9475     0.025736
enh47211     1   33811200   33812200      1       1  150064       1.7861      0.03704
enh47224     1   33937000   33938000      2       1  150064       2.4899    0.0063881
enh47226     1   33981700   33982700      1       1  150064        2.199      0.01394
enh47231     1   34177100   34178100      4       1  150064       2.0598     0.019707
enh47255     1   34653800   34654800      4       2  150064       1.6719     0.047267
enh47276     1   35318300   35319300      4       2  150064       1.8872     0.029566
enh47277     1   35325400   35326400      1       1  150064       2.2918      0.01096
enh47290     1   35673800   35674800      2       1  150064       2.6469    0.0040618
enh47291     1   35675300   35676300      1       1  150064       3.7357    9.359e-05
enh47292     1   35676300   35677300      4       1  150064       3.5179   0.00021747
enh47293     1   35686600   35687600      3       2  150064       3.2441   0.00058914
enh47298     1   35892800   35893800      1       1  150064       1.7962      0.03623
enh47307     1   36102400   36103400      2       1  150064       3.6011   0.00015847
enh47310     1   36154000   36155000      2       1  150064        4.176   1.4835e-05
enh47311     1   36156200   36157200      3       1  150064       2.7357    0.0031125
enh47313     1   36165200   36166200      2       1  150064       2.7233    0.0032318
enh47314     1   36167800   36168800      4       2  150064       3.8367   6.2344e-05
enh47318     1   36274700   36275700      3       2  150064       3.5149   0.00021997
enh47324     1   36398200   36399200      1       1  150064        3.492    0.0002397
enh47325     1   36400700   36401700      2       1  150064       2.7758    0.0027532
enh47326     1   36411900   36412900      1       1  150064       3.3242    0.0004434
enh47328     1   36553400   36554400      1       1  150064       3.1405    0.0008432
enh47329     1   36555400   36556400      3       2  150064        3.192   0.00070642
enh47330     1   36562600   36563600      2       1  150064       2.9075    0.0018215
enh47331     1   36565000   36566000      6       2  150064       2.3137     0.010343
enh47332     1   36599600   36600600      2       1  150064       3.6763   0.00011831
enh47333     1   36616400   36617400      2       1  150064       4.0756   2.2946e-05
enh47335     1   36625400   36626400      2       1  150064       2.3209     0.010145
enh47336     1   36627200   36628200      4       2  150064        4.552   2.6572e-06
enh47338     1   36641400   36642400      2       1  150064       2.6942    0.0035279
enh47339     1   36642900   36643900      1       1  150064        3.207    0.0006707
enh47341     1   36652800   36653800      4       2  150064       2.5498    0.0053889
enh47342     1   36653400   36654400      4       2  150064       2.5472    0.0054291
enh47373     1   37176100   37177100      3       2  150064       2.2052     0.013719
enh47374     1   37196100   37197100      3       1  150064       2.7812     0.002708
enh47375     1   37202300   37203300      1       1  150064       1.8664      0.03099
enh47436     1   38395600   38396600      3       1  150064       2.8765    0.0020106
enh47473     1   38736100   38737100      4       2  150064       2.5798    0.0049431
enh47475     1   38757000   38758000      5       2  150064       2.5707    0.0050745
enh47477     1   38802900   38803900      2       1  150064       1.7714      0.03825
enh47481     1   38836200   38837200      3       2  150064       2.1219     0.016922
enh47484     1   38858500   38859500      5       2  150064       2.6089    0.0045415
enh47485     1   38886200   38887200      3       1  150064         2.47    0.0067551
enh47486     1   38888600   38889600      4       2  150064       1.8573     0.031634
enh47487     1   38890000   38891000      6       2  150064       1.8779     0.030198
enh47488     1   38898100   38899100      1       1  150064       2.2876      0.01108
enh47489     1   38909900   38910900      3       1  150064       2.6613    0.0038918
enh47491     1   38921800   38922800      2       1  150064       1.6536     0.049106
enh47507     1   39206600   39207600      2       1  150064       1.7498     0.040076
enh47515     1   39406900   39407900      2       1  150064       1.6718     0.047283
enh47525     1   39468700   39469700      1       1  150064       2.3639     0.009042
enh47528     1   39490800   39491800      2       1  150064       1.8507     0.032107
enh47529     1   39512200   39513200      1       1  150064       2.2232       0.0131
enh47530     1   39517300   39518300      2       1  150064       2.1215     0.016939
enh47536     1   39577000   39578000      4       2  150064       2.0126     0.022076
enh47559     1   39649000   39650000      3       2  150064       1.7095      0.04368
enh47560     1   39651000   39652000      2       1  150064       2.1225     0.016899
enh47565     1   39660400   39661400      2       1  150064       2.1287     0.016641
enh47568     1   39671200   39672200      3       2  150064       2.5326    0.0056613
enh47576     1   39696600   39697600      1       1  150064       1.7105      0.04359
enh47590     1   39863700   39864700      2       1  150064       1.6897     0.045544
enh47596     1   40049000   40050000      6       3  150064       2.1857      0.01442
enh47601     1   40347100   40348100      3       2  150064       2.0052     0.022472
enh47602     1   40357000   40358000      3       1  150064       1.6582     0.048636
enh47626     1   40848200   40849200      2       1  150064       1.7513     0.039945
enh47627     1   40848800   40849800      3       2  150064       2.0998     0.017875
enh47633     1   40997800   40998800      1       1  150064       1.8274      0.03382
enh47638     1   41155200   41156200      4       2  150064       3.0389    0.0011874
enh47640     1   41161000   41162000      2       1  150064       2.4719    0.0067207
enh47642     1   41169000   41170000      7       3  150064       1.8022     0.035758
enh47643     1   41170200   41171200      2       1  150064        2.747     0.003007
enh47648     1   41238800   41239800      4       2  150064       1.6712     0.047345
enh47652     1   41270600   41271600      6       2  150064       1.8032     0.035678
enh47660     1   41364400   41365400      5       2  150064       1.8147     0.034785
enh47664     1   41447400   41448400      1       1  150064       1.7839      0.03722
enh47668     1   41575000   41576000      2       1  150064        2.326     0.010009
enh47679     1   41836800   41837800      2       1  150064       2.6367    0.0041863
enh47680     1   41853400   41854400      3       1  150064       2.0269     0.021335
enh47682     1   41859400   41860400      2       1  150064       2.0628     0.019566
enh47683     1   41860800   41861800      3       1  150064       1.6804     0.046443
enh47686     1   41873500   41874500      3       2  150064       2.5225     0.005826
enh47687     1   41901400   41902400      5       3  150064       1.8623     0.031282
enh47690     1   41949700   41950700      6       3  150064       2.0453     0.020413
enh47691     1   41951300   41952300      5       3  150064       2.0822     0.018664
enh47692     1   41953000   41954000      4       2  150064       1.8677     0.030899
enh47693     1   41960500   41961500      4       2  150064       3.2234    0.0006334
enh47774     1   43415100   43416100      7       2  150064       1.9365     0.026402
enh47776     1   43419100   43420100      3       2  150064       2.1781       0.0147
enh47777     1   43427600   43428600      4       2  150064       2.0961     0.018037
enh47778     1   43432500   43433500      7       3  150064       2.1356     0.016354
enh47805     1   43761200   43762200      1       1  150064       2.8936     0.001904
enh47808     1   43815600   43816600      1       1  150064       3.5706    0.0001781
enh47809     1   43826500   43827500      1       1  150064       2.7397     0.003075
enh47810     1   43831000   43832000      2       1  150064       1.9653     0.024692
enh47812     1   43856200   43857200      4       2  150064       4.1648   1.5578e-05
enh47813     1   43887800   43888800      1       1  150064       3.5791    0.0001724
enh47814     1   43920300   43921300      3       2  150064       4.1734   1.5006e-05
enh47816     1   43938200   43939200      1       1  150064       3.0047     0.001329
enh47817     1   43941000   43942000      3       1  150064       3.6843   0.00011465
enh47818     1   43941600   43942600      1       1  150064       3.0679     0.001078
enh47819     1   43959000   43960000      3       2  150064        1.681     0.046377
enh47822     1   43999200   44000200      1       1  150064       3.6736    0.0001196
enh47823     1   44001500   44002500      1       1  150064        1.985      0.02357
enh47824     1   44010500   44011500      2       1  150064       2.7759    0.0027523
enh47825     1   44013000   44014000      4       2  150064       2.8549    0.0021527
enh47827     1   44018100   44019100      1       1  150064       3.1374    0.0008524
enh47828     1   44019600   44020600      2       1  150064       3.1776   0.00074247
enh47829     1   44023100   44024100      1       1  150064       3.0287     0.001228
enh47830     1   44024200   44025200      2       1  150064       2.6016    0.0046399
enh47832     1   44031500   44032500      3       2  150064       3.2668   0.00054392
enh47833     1   44118100   44119100      4       2  150064       3.8625    5.612e-05
enh47835     1   44125300   44126300      1       1  150064        4.674    1.477e-06
enh47836     1   44171200   44172200      2       1  150064       2.8891     0.001932
enh47838     1   44232800   44233800      3       1  150064       2.8242    0.0023699
enh47839     1   44235500   44236500      1       1  150064       3.2928     0.000496
enh47840     1   44239700   44240700      2       1  150064       2.7456    0.0030204
enh47841     1   44248600   44249600      3       2  150064       4.2994   8.5643e-06
enh47847     1   44318400   44319400      3       1  150064       3.6558   0.00012817
enh47849     1   44346700   44347700      4       2  150064       3.7858   7.6597e-05
enh47850     1   44350600   44351600      4       2  150064       2.8485    0.0021961
enh47851     1   44353300   44354300      2       1  150064        2.604    0.0046076
enh47852     1   44378800   44379800      5       2  150064       2.1326     0.016479
enh47853     1   44395500   44396500      5       2  150064          1.7     0.044565
enh47854     1   44400300   44401300      3       2  150064        1.882     0.029916
enh47855     1   44402400   44403400      4       2  150064        2.011      0.02216
enh47857     1   44408400   44409400      3       1  150064        2.523    0.0058172
enh47858     1   44411000   44412000      2       1  150064       2.5119    0.0060045
enh47859     1   44413700   44414700      6       3  150064       3.4752   0.00025521
enh47861     1   44439000   44440000      2       1  150064       1.9816     0.023762
enh47862     1   44441600   44442600      1       1  150064       3.4286    0.0003034
enh47863     1   44443400   44444400      5       3  150064       2.4915    0.0063602
enh47864     1   44446200   44447200      4       2  150064       1.9799      0.02386
enh47865     1   44456000   44457000      1       1  150064       2.0898      0.01832
enh47866     1   44458000   44459000      1       1  150064       2.9213     0.001743
enh47867     1   44460300   44461300      3       1  150064       2.1489     0.015823
enh47878     1   44554700   44555700      3       2  150064       2.0944     0.018113
enh47883     1   44679800   44680800      1       1  150064       2.3252      0.01003
enh47884     1   44704400   44705400      2       1  150064       2.6077    0.0045579
enh47908     1   44997800   44998800      3       1  150064        1.818     0.034532
enh47943     1   45304800   45305800      3       2  150064       1.7558     0.039565
enh47951     1   45785900   45786900      2       1  150064       1.8371     0.033095
enh48001     1   46764300   46765300      1       1  150064       2.5042     0.006137
enh48003     1   46770900   46771900      1       1  150064       2.3141      0.01033
enh48022     1   46985200   46986200      2       1  150064       2.3539    0.0092893
enh48024     1   47023900   47024900      1       1  150064       2.0179       0.0218
enh48038     1   47254700   47255700      1       1  150064        2.326      0.01001
enh48052     1   47797900   47798900      2       1  150064       1.9259     0.027059
enh48076     1   48276000   48277000      1       1  150064        2.217      0.01331
enh48078     1   48308000   48309000      5       3  150064       1.7399     0.040941
enh48079     1   48320000   48321000      3       1  150064       2.9284    0.0017034
enh48080     1   48353100   48354100      3       2  150064         1.69      0.04551
enh48111     1   49076400   49077400      4       2  150064        1.823     0.034149
enh48125     1   49349800   49350800      2       1  150064       1.9175     0.027587
enh48129     1   49666400   49667400      2       1  150064       2.4483    0.0071768
enh48133     1   50594700   50595700      1       1  150064       2.4948     0.006302
enh48136     1   50617100   50618100      3       2  150064       1.8766     0.030288
enh48155     1   51133800   51134800      1       1  150064        2.012      0.02211
enh48159     1   51258900   51259900      4       2  150064       1.7814     0.037428
enh48272     1   53655800   53656800      3       1  150064       2.3512    0.0093555
enh48275     1   53702600   53703600      4       2  150064       2.5829    0.0048987
enh48278     1   53759800   53760800      1       1  150064         2.26      0.01191
enh48285     1   53841500   53842500      3       2  150064       2.5338    0.0056414
enh48286     1   53859000   53860000      3       1  150064       2.3284    0.0099444
enh48293     1   53907000   53908000      5       3  150064       2.2031     0.013792
enh48307     1   54025100   54026100      1       1  150064       2.3603      0.00913
enh48326     1   54446600   54447600      5       2  150064       2.1469     0.015902
enh48327     1   54447400   54448400      1       1  150064       2.3782     0.008699
enh48328     1   54448200   54449200      2       1  150064       2.3025     0.010653
enh48337     1   54672900   54673900      2       1  150064        2.086     0.018491
enh48338     1   54687600   54688600      3       2  150064        2.643     0.004109
enh48358     1   54781000   54782000      2       1  150064       1.6486     0.049616
enh48363     1   54801200   54802200      2       1  150064       1.6758     0.046885
enh48365     1   54807400   54808400      2       1  150064       1.8867     0.029599
enh48367     1   54815800   54816800      1       1  150064       1.7965      0.03621
enh48372     1   54837900   54838900      3       1  150064       1.8835     0.029816
enh48377     1   54846800   54847800      2       1  150064       2.0968     0.018008
enh48378     1   54850500   54851500      1       1  150064       2.1615      0.01533
enh48444     1   56042200   56043200      8       3  150064       2.2098     0.013561
enh48450     1   56184600   56185600      2       1  150064       1.7767      0.03781
enh48451     1   56206800   56207800      1       1  150064       1.7343      0.04143
enh48464     1   56808600   56809600      2       1  150064       1.6806     0.046421
enh48593     1   58556500   58557500      1       1  150064       1.6528      0.04919
enh48594     1   58563400   58564400      2       1  150064       1.8969     0.028923
enh48606     1   58810900   58811900      7       3  150064       1.6772     0.046747
enh48626     1   59165800   59166800      2       1  150064       2.3789    0.0086815
enh48666     1   59622000   59623000      8       1  150064       1.6942     0.045117
enh48709     1   61039300   61040300      1       1  150064       3.0103     0.001305
enh48711     1   61171800   61172800      6       3  150064       1.9575     0.025142
enh48714     1   61333200   61334200      1       1  150064       2.0224      0.02157
enh48719     1   61356000   61357000      5       2  150064       2.0167     0.021865
enh48723     1   61377300   61378300      4       2  150064        1.968     0.024537
enh48726     1   61401900   61402900      2       1  150064       1.7825     0.037332
enh48731     1   61459600   61460600      3       2  150064        2.195     0.014082
enh48747     1   61702600   61703600      3       1  150064       1.8269     0.033855
enh48768     1   61978200   61979200      2       1  150064       2.3353    0.0097627
enh48793     1   62505900   62506900      2       1  150064       1.9761     0.024069
enh48820     1   62866400   62867400      2       1  150064       1.6873     0.045778
enh48853     1   63466100   63467100      5       3  150064       2.1994     0.013924
enh48863     1   63664700   63665700      1       1  150064       1.8373      0.03308
enh48927     1   64342600   64343600      2       1  150064       1.6885     0.045658
enh48952     1   64483000   64484000      1       1  150064       3.4148    0.0003192
enh48954     1   64504100   64505100      1       1  150064       2.6022     0.004631
enh48990     1   64954000   64955000      2       1  150064       2.0889     0.018356
enh48994     1   64973300   64974300      6       4  150064        2.116     0.017173
enh49005     1   65033300   65034300      5       3  150064       2.0447     0.020442
enh49021     1   65220600   65221600      1       1  150064       2.2127      0.01346
enh49029     1   65359400   65360400      3       1  150064       2.8452    0.0022195
enh49035     1   65382700   65383700      5       2  150064       3.3802   0.00036213
enh49036     1   65391500   65392500      1       1  150064       2.8801     0.001988
enh49037     1   65392300   65393300      4       2  150064       2.6794    0.0036881
enh49038     1   65393400   65394400      1       1  150064       2.9146     0.001781
enh49039     1   65398600   65399600      4       2  150064       2.4436    0.0072702
enh49041     1   65421500   65422500      2       1  150064       2.4354    0.0074375
enh49043     1   65429600   65430600      4       2  150064       1.8966     0.028943
enh49047     1   65529700   65530700      3       2  150064       1.7161     0.043068
enh49051     1   65618400   65619400      1       1  150064       2.2949      0.01087
enh49052     1   65619300   65620300      4       2  150064       2.1894     0.014283
enh49055     1   65633000   65634000      1       1  150064       2.3522     0.009332
enh49057     1   65640000   65641000      5       1  150064       1.8082     0.035289
enh49059     1   65644000   65645000      1       1  150064       2.0028       0.0226
enh49084     1   65932800   65933800      8       3  150064       1.8564     0.031702
enh49088     1   66277500   66278500      2       1  150064       2.2327     0.012785
enh49089     1   66504000   66505000      4       2  150064       1.7638     0.038883
enh49094     1   66737000   66738000      4       2  150064       1.8972       0.0289
enh49107     1   66889700   66890700      3       1  150064       2.6342    0.0042171
enh49144     1   67855500   67856500      2       1  150064       1.8218      0.03424
enh49145     1   67864900   67865900      3       1  150064       2.1493     0.015804
enh49162     1   68121000   68122000      4       2  150064       2.1359     0.016344
enh49165     1   68166100   68167100      4       2  150064       1.9657     0.024668
enh49168     1   68189100   68190100      2       1  150064       1.9157     0.027699
enh49180     1   68257600   68258600      4       2  150064       3.7431   9.0892e-05
enh49181     1   68269700   68270700      1       1  150064       2.2365      0.01266
enh49183     1   68290100   68291100      4       2  150064       1.7831     0.037287
enh49184     1   68302000   68303000      5       2  150064        3.623    0.0001456
enh49185     1   68305300   68306300      2       1  150064       2.2469     0.012322
enh49187     1   68310500   68311500      5       2  150064       3.9931   3.2613e-05
enh49188     1   68354700   68355700      4       2  150064       2.0839     0.018586
enh49189     1   68358200   68359200      6       2  150064       3.1198   0.00090472
enh49190     1   68372900   68373900      2       1  150064       2.7823    0.0026984
enh49209     1   68930400   68931400      4       2  150064       2.5222    0.0058312
enh49217     1   69442000   69443000      1       1  150064       2.4153     0.007861
enh49226     1   69594900   69595900      6       3  150064       1.9688     0.024487
enh49276     1   72220700   72221700      2       1  150064        3.136   0.00085643
enh49277     1   72221800   72222800      4       1  150064       3.6533   0.00012943
enh49284     1   72385300   72386300      1       1  150064       1.7049      0.04411
enh49287     1   72472000   72473000      5       2  150064       2.1583     0.015451
enh49291     1   72837000   72838000      3       1  150064       1.7706     0.038316
enh49296     1   73072000   73073000      1       1  150064       3.0704     0.001069
enh49303     1   73303300   73304300      1       1  150064       5.4489    2.534e-08
enh49306     1   73395700   73396700      3       1  150064       4.8725   5.5098e-07
enh49312     1   73506800   73507800      4       2  150064       4.5507   2.6731e-06
enh49313     1   73531500   73532500      4       1  150064       2.2785     0.011348
enh49316     1   73608400   73609400      2       1  150064       4.6252   1.8715e-06
enh49317     1   73642200   73643200      6       2  150064       4.7652   9.4346e-07
enh49319     1   73703200   73704200      1       1  150064       2.0513      0.02012
enh49320     1   73776100   73777100      5       2  150064        5.159   1.2414e-07
enh49321     1   74029800   74030800      3       2  150064       3.5263   0.00021068
enh49322     1   74058700   74059700      3       1  150064       2.6569    0.0039432
enh49323     1   74070100   74071100      2       1  150064       2.1933     0.014145
enh49324     1   74102800   74103800      2       1  150064       2.8033    0.0025289
enh49336     1   74857700   74858700      2       1  150064       1.8855      0.02968
enh49355     1   75468800   75469800      3       2  150064       2.3276    0.0099679
enh49356     1   75542100   75543100      2       1  150064       1.7474      0.04028
enh49371     1   76193100   76194100      5       3  150064       1.6523     0.049241
enh49387     1   76620200   76621200      2       1  150064       1.6795     0.046531
enh49411     1   76976800   76977800      2       1  150064       2.1659     0.015161
enh49433     1   77484500   77485500      2       1  150064       1.6833     0.046159
enh49450     1   78011000   78012000      2       1  150064       1.7826     0.037322
enh49461     1   78446500   78447500      1       1  150064        2.645     0.004084
enh49472     1   78620300   78621300      3       1  150064        2.072     0.019131
enh49490     1   79950100   79951100      2       1  150064       2.2402     0.012539
enh49491     1   79954000   79955000      6       3  150064       1.9905     0.023269
enh49492     1   79961000   79962000      2       1  150064       2.2835       0.0112
enh49498     1   80129500   80130500      3       1  150064       2.2924     0.010942
enh49504     1   80531500   80532500      5       1  150064       2.7288    0.0031786
enh49507     1   80646600   80647600      4       1  150064       1.7441     0.040567
enh49508     1   80655700   80656700      3       2  150064        3.387    0.0003533
enh49542     1   81776500   81777500      4       2  150064       2.4322    0.0075038
enh49543     1   81782600   81783600      2       1  150064       2.1718     0.014935
enh49573     1   82125700   82126700      5       2  150064        1.654     0.049062
enh49577     1   82146600   82147600      4       2  150064       1.8182     0.034516
enh49580     1   82169100   82170100      4       2  150064       1.9234     0.027213
enh49642     1   83674300   83675300      2       1  150064        1.929     0.026866
enh49645     1   84039600   84040600      4       2  150064       1.6528     0.049183
enh49654     1   84216600   84217600      6       2  150064       1.9279     0.026932
enh49656     1   84229700   84230700      4       1  150064       2.5068    0.0060908
enh49657     1   84235200   84236200      3       1  150064       2.9141    0.0017835
enh49658     1   84242400   84243400      2       1  150064       2.9659    0.0015091
enh49659     1   84243700   84244700      4       2  150064       2.2538     0.012105
enh49660     1   84252700   84253700      4       2  150064       3.8967   4.8748e-05
enh49668     1   84628500   84629500      2       1  150064       1.9878     0.023417
enh49670     1   84639600   84640600      1       1  150064        1.923      0.02724
enh49674     1   84766200   84767200      3       1  150064       1.6966     0.044884
enh49680     1   84966900   84967900      2       1  150064       1.9051     0.028385
enh49681     1   84968800   84969800      4       2  150064       1.7916     0.036602
enh49709     1   85439100   85440100      7       2  150064       2.1951     0.014079
enh49711     1   85528000   85529000      3       2  150064       2.2418     0.012488
enh49738     1   85808900   85809900      5       3  150064         1.97     0.024421
enh49741     1   85859000   85860000      5       2  150064       1.8255     0.033962
enh49746     1   85872600   85873600      1       1  150064       2.0853      0.01852
enh49749     1   85892600   85893600      2       1  150064       1.8308     0.033566
enh49753     1   85916800   85917800      1       1  150064       2.6717     0.003773
enh49774     1   86533500   86534500      2       1  150064       1.6626     0.048198
enh49829     1   87811500   87812500      3       1  150064       1.7206     0.042657
enh49831     1   87817300   87818300      4       1  150064       1.9307     0.026758
enh49834     1   87902200   87903200      4       1  150064       1.6801     0.046465
enh49836     1   87929500   87930500      4       2  150064       2.0591     0.019742
enh49839     1   88065300   88066300      2       1  150064       2.9528    0.0015745
enh49863     1   88870000   88871000      1       1  150064       2.0958      0.01805
enh49864     1   88890400   88891400      4       1  150064       1.9033     0.028502
enh49897     1   89777000   89778000      2       1  150064       2.6612    0.0038928
enh49898     1   89786500   89787500      3       2  150064       1.8503     0.032133
enh49918     1   90158200   90159200      2       1  150064       1.6794     0.046541
enh49920     1   90174400   90175400      1       1  150064       2.0233      0.02152
enh49921     1   90223000   90224000      3       2  150064       1.8802     0.030044
enh49922     1   90267400   90268400      5       1  150064       1.9248     0.027126
enh49923     1   90273800   90274800      1       1  150064       2.1419       0.0161
enh49930     1   90307500   90308500      3       2  150064       2.4101    0.0079752
enh49952     1   90445800   90446800      4       2  150064       1.8077     0.035326
enh49973     1   91227100   91228100      4       1  150064        1.964     0.024765
enh49978     1   91389200   91390200      3       1  150064       2.3581    0.0091846
enh49982     1   91423100   91424100      2       1  150064       1.9565     0.025204
enh49983     1   91435600   91436600      2       1  150064        2.204     0.013763
enh49984     1   91439100   91440100      2       1  150064       2.2799     0.011308
enh49985     1   91440200   91441200      1       1  150064       2.1706      0.01498
enh49988     1   91459900   91460900      3       1  150064       2.0763     0.018932
enh49990     1   91475100   91476100      5       1  150064       1.9766     0.024046
enh49991     1   91475800   91476800      3       1  150064       1.7594     0.039254
enh49993     1   91478600   91479600      3       1  150064       2.2465     0.012336
enh49995     1   91482400   91483400      4       2  150064       2.8199    0.0024016
enh49997     1   91488200   91489200      3       1  150064       2.4412    0.0073191
enh49998     1   91502000   91503000      1       1  150064       2.0965      0.01802
enh50018     1   91965000   91966000      5       2  150064       2.0894     0.018336
enh50027     1   92097800   92098800      4       2  150064       1.8998     0.028728
enh50042     1   92243000   92244000      5       2  150064       2.3494     0.009401
enh50043     1   92244400   92245400      3       1  150064       2.4189    0.0077837
enh50056     1   92655400   92656400      1       1  150064       2.8129     0.002455
enh50058     1   92765500   92766500      4       2  150064       2.8423    0.0022392
enh50065     1   93174900   93175900      2       1  150064       1.7949     0.036338
enh50072     1   93395000   93396000      1       1  150064       1.6959      0.04495
enh50073     1   93415900   93416900      3       1  150064       1.8399     0.032888
enh50076     1   93438000   93439000      1       1  150064       1.6825      0.04624
enh50114     1   94037500   94038500      3       2  150064       1.9434     0.025982
enh50183     1   94993100   94994100      1       1  150064       2.1873      0.01436
enh50213     1   95330000   95331000      5       3  150064       2.7381      0.00309
enh50215     1   95349300   95350300      3       2  150064       2.2582     0.011965
enh50229     1   95467900   95468900      1       1  150064       1.9788      0.02392
enh50231     1   95486800   95487800      2       1  150064       2.7517    0.0029644
enh50232     1   95508400   95509400      7       2  150064       1.9798     0.023862
enh50234     1   95551200   95552200      4       2  150064       1.9489     0.025651
enh50235     1   95663000   95664000      1       1  150064       2.2038      0.01377
enh50240     1   95747700   95748700      3       2  150064       2.3819    0.0086125
enh50241     1   95774000   95775000      5       2  150064       2.7526    0.0029562
enh50243     1   95777600   95778600      4       2  150064       1.7331      0.04154
enh50244     1   95786600   95787600      4       2  150064       2.9569    0.0015539
enh50245     1   95788200   95789200      1       1  150064       3.5417    0.0001988
enh50246     1   95827400   95828400      3       1  150064       3.6633   0.00012451
enh50247     1   95830000   95831000      4       1  150064        1.998     0.022857
enh50249     1   95903100   95904100      2       1  150064       3.5028   0.00023018
enh50251     1   95969900   95970900      1       1  150064       1.6935      0.04518
enh50269     1   96699400   96700400      3       1  150064       3.3372   0.00042314
enh50272     1   96947900   96948900      3       2  150064       2.0392     0.020717
enh50273     1   96953100   96954100      2       1  150064       2.3162     0.010272
enh50274     1   96975300   96976300      4       2  150064       2.4041    0.0081072
enh50283     1   97180900   97181900      2       1  150064       1.7111     0.043527
enh50284     1   97185800   97186800      2       1  150064       1.7221     0.042524
enh50285     1   97212200   97213200      2       1  150064       1.8213      0.03428
enh50300     1   97737000   97738000      5       2  150064       3.2496   0.00057793
enh50302     1   97907400   97908400      3       2  150064       1.9034     0.028494
enh50306     1   98095600   98096600      2       1  150064       1.9366     0.026395
enh50307     1   98206300   98207300      2       1  150064        3.546   0.00019555
enh50311     1   98534900   98535900      3       2  150064       6.3034   1.4556e-10
enh50312     1   98552400   98553400      2       1  150064       6.4431   5.8531e-11
enh50313     1   98569200   98570200      1       1  150064        3.596    0.0001616
enh50314     1   98675400   98676400      1       1  150064       3.6548    0.0001287
enh50315     1   98718400   98719400      2       1  150064       3.6806   0.00011636
enh50328     1   99141600   99142600      2       1  150064       1.8612      0.03136
enh50398     1  101213100  101214100      3       1  150064       2.5968    0.0047045
enh50400     1  101260200  101261200      5       1  150064       1.6481      0.04967
enh50401     1  101285300  101286300      2       1  150064       2.8123    0.0024597
enh50427     1  101949800  101950800      5       3  150064       2.0943     0.018117
enh50440     1  102371600  102372600      3       1  150064       3.1809   0.00073401
enh50450     1  103241300  103242300      2       1  150064       2.3777    0.0087116
enh50452     1  103349600  103350600      6       2  150064       3.7947   7.3911e-05
enh50453     1  103406500  103407500      2       1  150064       2.0409      0.02063
enh50459     1  104046000  104047000      1       1  150064       2.1765      0.01476
enh50463     1  104626700  104627700      5       1  150064       2.4185    0.0077916
enh50464     1  104634700  104635700      3       1  150064       2.7163    0.0033004
enh50475     1  105729400  105730400      8       2  150064       2.4432    0.0072779
enh50494     1  107466800  107467800      1       1  150064       2.0703      0.01921
enh50502     1  107674400  107675400      2       1  150064       2.1134     0.017282
enh50511     1  107797300  107798300      3       2  150064       1.9294     0.026842
enh50533     1  108347100  108348100      8       3  150064       2.6676    0.0038199
enh50534     1  108352400  108353400      5       2  150064       2.3612    0.0091073
enh50535     1  108364000  108365000      4       2  150064       2.2704     0.011593
enh50545     1  108441800  108442800      5       1  150064       2.0115     0.022135
enh50549     1  108508200  108509200      5       3  150064       2.2686     0.011647
enh50557     1  108740500  108741500      5       2  150064       2.2112     0.013513
enh50622     1  110082200  110083200      3       1  150064       2.3695    0.0089072
enh50633     1  110178500  110179500      3       2  150064       1.7713     0.038254
enh50647     1  110438000  110439000      6       2  150064       1.9746     0.024159
enh50655     1  110545700  110546700      1       1  150064        1.927      0.02699
enh50661     1  110576000  110577000      1       1  150064       2.1318      0.01651
enh50669     1  110851100  110852100      7       3  150064       1.8626     0.031258
enh50670     1  110855000  110856000      4       2  150064       2.4224    0.0077084
enh50684     1  111107800  111108800      3       1  150064       2.2393     0.012569
enh50696     1  111686200  111687200      1       1  150064       1.7117      0.04348
enh50725     1  112135100  112136100      3       2  150064        2.308     0.010501
enh50727     1  112164100  112165100      5       3  150064       2.4759    0.0066453
enh50748     1  112446700  112447700      3       1  150064       2.1347     0.016393
enh50749     1  112453400  112454400      4       2  150064       1.9824     0.023719
enh50751     1  112490900  112491900      4       2  150064       1.7928     0.036501
enh50752     1  112506400  112507400      4       2  150064       2.1583     0.015451
enh50753     1  112548800  112549800      5       3  150064       1.6967     0.044881
enh50758     1  112850800  112851800      1       1  150064       2.0476       0.0203
enh50762     1  112936200  112937200      4       1  150064       1.8506     0.032113
enh50763     1  112937100  112938100      2       1  150064       1.8577     0.031609
enh50764     1  112940200  112941200      3       1  150064        2.336    0.0097448
enh50765     1  112945100  112946100      3       1  150064       2.8485    0.0021964
enh50767     1  113007000  113008000      1       1  150064       2.0222      0.02158
enh50770     1  113066800  113067800      2       1  150064       2.8172     0.002422
enh50772     1  113159600  113160600      4       2  150064       3.9287   4.2698e-05
enh50773     1  113163600  113164600      2       1  150064       3.1089   0.00093904
enh50774     1  113179000  113180000      1       1  150064       3.2955    0.0004912
enh50775     1  113214700  113215700      1       1  150064       3.3733    0.0003714
enh50776     1  113218800  113219800      2       1  150064       2.7755    0.0027562
enh50777     1  113242100  113243100      3       1  150064       2.9163     0.001771
enh50778     1  113246200  113247200      5       2  150064       2.2074     0.013643
enh50830     1  113671800  113672800      1       1  150064       2.0335        0.021
enh50831     1  113683100  113684100      1       1  150064       1.6575      0.04871
enh50833     1  113689800  113690800      6       2  150064       1.8088     0.035238
enh50836     1  113742300  113743300      1       1  150064       2.0602      0.01969
enh50845     1  113863600  113864600      4       1  150064       2.0552     0.019931
enh50899     1  114687900  114688900      6       3  150064       1.9886     0.023374
enh50900     1  114690500  114691500      7       3  150064       1.7176     0.042934
enh50903     1  114755900  114756900      4       2  150064       1.6756     0.046912
enh50916     1  115020400  115021400      2       1  150064       2.1436     0.016031
enh50917     1  115049900  115050900      1       1  150064       2.5298     0.005706
enh50921     1  115259500  115260500      2       1  150064       1.9462     0.025816
enh50926     1  115443600  115444600      1       1  150064       3.1404    0.0008435
enh50929     1  115613000  115614000      1       1  150064       1.9214      0.02734
enh50930     1  115625700  115626700      8       4  150064       3.1275   0.00088142
enh50931     1  115627500  115628500      3       2  150064         3.46   0.00027013
enh50932     1  115641900  115642900      2       1  150064       3.1607   0.00078698
enh50933     1  115654900  115655900      7       4  150064       3.6853   0.00011421
enh50935     1  115762800  115763800      7       3  150064       2.7666    0.0028325
enh50952     1  116186000  116187000      1       1  150064       2.1895      0.01428
enh50958     1  116219400  116220400      3       2  150064       1.9971     0.022909
enh50959     1  116247800  116248800      2       1  150064            2     0.022753
enh50960     1  116248900  116249900      4       1  150064       1.9231     0.027237
enh51023     1  117254400  117255400      6       2  150064       1.8659     0.031026
enh51024     1  117320400  117321400      3       1  150064       3.3991   0.00033806
enh51026     1  117350100  117351100      1       1  150064       3.2432    0.0005909
enh51027     1  117367600  117368600      3       1  150064       3.6779   0.00011757
enh51052     1  117689100  117690100      6       1  150064       1.8393     0.032934
enh51053     1  117704800  117705800      1       1  150064       1.8586      0.03154
enh51055     1  117714300  117715300      4       2  150064       2.8175    0.0024202
enh51056     1  117717300  117718300      3       1  150064       2.2797     0.011312
enh51070     1  117935200  117936200      3       1  150064       1.7762     0.037847
enh51089     1  118616500  118617500      3       2  150064       1.9325     0.026649
enh51096     1  118729800  118730800      3       1  150064       2.3688    0.0089234
enh51124     1  119845800  119846800      1       1  150064       1.9403      0.02617
enh51226     1  145436500  145437500      1       1  150064       1.7244      0.04232
enh51249     1  145588100  145589100      3       1  150064       1.9471     0.025762
enh51256     1  145726700  145727700      2       1  150064       2.2974     0.010797
enh51261     1  146595500  146596500      5       2  150064       1.6592     0.048537
enh51263     1  146656600  146657600      5       2  150064       2.3757     0.008757
enh51264     1  146694800  146695800      7       2  150064       2.5897    0.0048026
enh51265     1  146712100  146713100      5       2  150064       2.0697      0.01924
enh51267     1  146716500  146717500      5       2  150064       2.2623     0.011838
enh51268     1  146718700  146719700      5       3  150064       1.7537     0.039744
enh51271     1  146802800  146803800      3       2  150064       1.6977     0.044785
enh51274     1  146974500  146975500      2       1  150064       1.8602      0.03143
enh51276     1  146977000  146978000      3       1  150064       3.0802    0.0010345
enh51299     1  147252900  147253900      1       1  150064       2.1717      0.01494
enh51339     1  150022100  150023100      1       1  150064         5.25    7.606e-08
enh51342     1  150133200  150134200      3       1  150064       5.6361   8.6982e-09
enh51344     1  150166600  150167600      3       1  150064       4.1871   1.4126e-05
enh51345     1  150209400  150210400      4       1  150064       3.5451   0.00019627
enh51347     1  150242000  150243000      3       1  150064       4.9797   3.1842e-07
enh51349     1  150245700  150246700      1       1  150064        5.069        2e-07
enh51352     1  150273900  150274900      5       2  150064       4.5301   2.9482e-06
enh51354     1  150294800  150295800      5       2  150064       5.3544   4.2929e-08
enh51355     1  150334800  150335800      5       2  150064       4.6395   1.7465e-06
enh51356     1  150339400  150340400      3       2  150064       4.0739   2.3115e-05
enh51358     1  150379400  150380400      6       3  150064        3.193    0.0007039
enh51359     1  150381100  150382100      2       1  150064       3.9694   3.6027e-05
enh51363     1  150486800  150487800      2       1  150064       4.1525   1.6446e-05
enh51364     1  150488800  150489800      2       1  150064       4.4767   3.7907e-06
enh51365     1  150510400  150511400      5       2  150064       3.3805   0.00036178
enh51374     1  150544900  150545900      5       2  150064       2.0594     0.019729
enh51375     1  150545800  150546800      5       2  150064       1.7828     0.037309
enh51376     1  150546400  150547400      2       1  150064       1.9164     0.027657
enh51379     1  150581800  150582800      1       1  150064       3.2153    0.0006516
enh51389     1  150779500  150780500      1       1  150064       2.3252      0.01003
enh51395     1  150951100  150952100      3       1  150064       2.2704     0.011591
enh51406     1  151035000  151036000      2       1  150064       1.8598     0.031455
enh51408     1  151041700  151042700      2       1  150064       3.0844    0.0010198
enh51412     1  151115900  151116900      5       3  150064       2.9243    0.0017263
enh51413     1  151128400  151129400      1       1  150064       2.5476     0.005424
enh51424     1  151344000  151345000      2       1  150064       1.6452     0.049965
enh51426     1  151416400  151417400      2       1  150064       2.1019      0.01778
enh51427     1  151429000  151430000      4       2  150064       2.1558     0.015551
enh51429     1  151445000  151446000      1       1  150064       2.5897     0.004803
enh51476     1  152040400  152041400      1       1  150064       2.4626     0.006896
enh51508     1  153584000  153585000      2       1  150064       2.4029    0.0081323
enh51517     1  153702200  153703200      3       2  150064       1.7096     0.043672
enh51523     1  153756200  153757200      1       1  150064       2.9848     0.001419
enh51525     1  153775800  153776800      1       1  150064       3.5823    0.0001703
enh51526     1  153836400  153837400      1       1  150064       2.2869       0.0111
enh51527     1  153845500  153846500      5       2  150064       1.8966     0.028938
enh51528     1  153853100  153854100      3       2  150064       3.1039   0.00095481
enh51531     1  153919200  153920200      1       1  150064       2.1821      0.01455
enh51533     1  153931400  153932400      5       3  150064       2.2696     0.011615
enh51534     1  153948200  153949200      2       1  150064       2.2278     0.012946
enh51539     1  154076900  154077900      2       1  150064       2.4952    0.0062949
enh51541     1  154150100  154151100      2       1  150064        1.801     0.035852
enh51548     1  154245800  154246800      1       1  150064       2.0864      0.01847
enh51557     1  154395400  154396400      4       2  150064       2.1786      0.01468
enh51559     1  154414200  154415200      2       1  150064       2.7097    0.0033674
enh51585     1  154785600  154786600      2       1  150064       1.7956     0.036283
enh51587     1  154822100  154823100      4       1  150064       2.9849    0.0014183
enh51589     1  154842900  154843900      1       1  150064       3.8504    5.896e-05
enh51590     1  154850400  154851400      2       1  150064       3.2677   0.00054205
enh51592     1  154910200  154911200      2       1  150064       2.9867    0.0014101
enh51593     1  154912900  154913900      6       2  150064       3.8872   5.0703e-05
enh51594     1  154916000  154917000      4       2  150064       3.8824   5.1714e-05
enh51595     1  154926300  154927300      1       1  150064       2.0764      0.01893
enh51603     1  154977600  154978600      1       1  150064       2.6744     0.003743
enh51604     1  154979900  154980900      3       2  150064       2.1948      0.01409
enh51607     1  154988500  154989500      2       1  150064       2.7861    0.0026675
enh51608     1  154990200  154991200      1       1  150064       4.5142    3.178e-06
enh51610     1  155016700  155017700      2       1  150064       2.4019    0.0081556
enh51611     1  155017400  155018400      1       1  150064        2.554     0.005325
enh51615     1  155041900  155042900      1       1  150064       1.8595      0.03148
enh51625     1  155148300  155149300      3       2  150064       1.8078     0.035319
enh51631     1  155194900  155195900      2       1  150064       1.9981     0.022851
enh51634     1  155222800  155223800      1       1  150064       2.1998      0.01391
enh51638     1  155241200  155242200      2       1  150064       2.0835     0.018604
enh51639     1  155248400  155249400      1       1  150064       2.4281      0.00759
enh51641     1  155277100  155278100      2       1  150064       2.5297     0.005708
enh51642     1  155279800  155280800      1       1  150064       2.7019     0.003447
enh51643     1  155289500  155290500      2       1  150064       1.8741      0.03046
enh51645     1  155411400  155412400      1       1  150064         2.52     0.005868
enh51652     1  155605600  155606600      1       1  150064       2.7108     0.003356
enh51653     1  155617900  155618900      2       1  150064       2.5713    0.0050652
enh51655     1  155656400  155657400      1       1  150064       3.3819    0.0003599
enh51664     1  155879400  155880400      3       1  150064       2.0894     0.018336
enh51667     1  155907800  155908800      2       1  150064       2.6992    0.0034752
enh51668     1  155910500  155911500      1       1  150064       1.8582      0.03157
enh51672     1  155941500  155942500      1       1  150064        2.449     0.007163
enh51673     1  155943600  155944600      1       1  150064        2.173      0.01489
enh51677     1  155958600  155959600      1       1  150064       2.1154       0.0172
enh51679     1  155976300  155977300      1       1  150064       3.3362    0.0004246
enh51684     1  156033100  156034100      1       1  150064       1.7568      0.03948
enh51686     1  156042700  156043700      3       2  150064       2.2902     0.011005
enh51690     1  156059700  156060700      3       1  150064       1.9285     0.026897
enh51691     1  156066200  156067200      1       1  150064       1.6961      0.04493
enh51693     1  156074600  156075600      2       1  150064        2.145     0.015977
enh51695     1  156082600  156083600      3       1  150064       1.8479     0.032306
enh51705     1  156117200  156118200      1       1  150064       2.4498     0.007147
enh51711     1  156131200  156132200      3       1  150064       3.3314   0.00043213
enh51759     1  156711400  156712400      4       2  150064       2.4346    0.0074544
enh51762     1  156735400  156736400      2       1  150064        1.758     0.039371
enh51796     1  157209700  157210700      5       1  150064       1.9593     0.025036
enh51823     1  157961600  157962600      3       1  150064       1.7069     0.043921
enh51824     1  157962200  157963200      2       1  150064       1.7299     0.041822
enh51865     1  158576700  158577700      3       2  150064       2.3815    0.0086214
enh51875     1  159095400  159096400      1       1  150064       2.0097      0.02223
enh51878     1  159156100  159157100      3       2  150064       2.0041     0.022528
enh51883     1  159188600  159189600      2       1  150064       2.1167     0.017143
enh51905     1  159999300  160000300      1       1  150064       1.9906      0.02326
enh51913     1  160083400  160084400      3       1  150064       1.7346     0.041408
enh51919     1  160162200  160163200      4       2  150064       1.6516     0.049309
enh51920     1  160163100  160164100      4       2  150064       2.5539    0.0053259
enh51921     1  160173900  160174900      1       1  150064       3.0586     0.001112
enh51923     1  160188900  160189900      2       1  150064       2.8634    0.0020956
enh51924     1  160227100  160228100      1       1  150064       2.5181       0.0059
enh51926     1  160229400  160230400      3       2  150064       2.3705    0.0088829
enh51927     1  160232600  160233600      2       1  150064       2.3287    0.0099381
enh51929     1  160277400  160278400      2       1  150064       3.3489    0.0004056
enh51933     1  160343700  160344700      2       1  150064       2.0524     0.020064
enh51942     1  160428700  160429700      1       1  150064       2.2479      0.01229
enh51962     1  160883300  160884300      4       2  150064       1.9133     0.027855
enh51963     1  160916500  160917500      1       1  150064       1.9987      0.02282
enh51997     1  161179400  161180400      1       1  150064       2.1338      0.01643
enh51998     1  161186100  161187100      3       2  150064       2.0847     0.018546
enh52000     1  161194800  161195800      1       1  150064        1.863      0.03123
enh52003     1  161254900  161255900      3       1  150064       1.7544     0.039684
enh52050     1  162174700  162175700      3       1  150064       2.0013     0.022678
enh52053     1  162183000  162184000      2       1  150064       1.7728     0.038131
enh52075     1  162529800  162530800      2       1  150064       1.9254      0.02709
enh52088     1  163101300  163102300      3       2  150064       2.2513     0.012182
enh52089     1  163125000  163126000      3       1  150064       3.3011   0.00048148
enh52090     1  163136500  163137500      3       2  150064       2.9387     0.001648
enh52094     1  163246200  163247200      5       2  150064       2.8132    0.0024526
enh52096     1  163267300  163268300      7       3  150064       2.3598    0.0091415
enh52097     1  163289800  163290800      2       1  150064       1.8664     0.030993
enh52116     1  163706200  163707200      3       2  150064       3.6062   0.00015534
enh52117     1  163716000  163717000      5       2  150064       2.9728    0.0014753
enh52118     1  163744200  163745200      3       1  150064       4.0656   2.3957e-05
enh52119     1  163765500  163766500      2       1  150064       3.9417   4.0455e-05
enh52120     1  163768800  163769800      2       1  150064       1.9631     0.024815
enh52121     1  163805600  163806600      5       1  150064       1.7629     0.038958
enh52191     1  164751000  164752000      1       1  150064       2.0456       0.0204
enh52194     1  164811800  164812800      3       1  150064       1.7358     0.041301
enh52224     1  165604200  165605200      2       1  150064       1.7128     0.043377
enh52234     1  165808300  165809300      3       1  150064       1.8236     0.034105
enh52235     1  165811300  165812300      6       2  150064       2.0958     0.018051
enh52236     1  165813000  165814000      4       2  150064       2.1886     0.014313
enh52237     1  165820000  165821000      1       1  150064       2.3718     0.008852
enh52258     1  166289600  166290600      1       1  150064       1.6992      0.04464
enh52267     1  166830500  166831500      5       1  150064       1.7753     0.037928
enh52268     1  166843500  166844500      2       1  150064       3.4847   0.00024635
enh52271     1  166940100  166941100      3       2  150064       3.0676     0.001079
enh52284     1  167131700  167132700      7       3  150064       1.8686     0.030841
enh52287     1  167165000  167166000      2       1  150064       2.1517      0.01571
enh52288     1  167167600  167168600      1       1  150064       1.8443      0.03257
enh52290     1  167187800  167188800      1       1  150064       2.7692      0.00281
enh52302     1  167240500  167241500      3       1  150064       2.1164     0.017156
enh52308     1  167270200  167271200      1       1  150064       1.9178      0.02757
enh52374     1  168053700  168054700      1       1  150064       2.2271      0.01297
enh52389     1  168289200  168290200      4       2  150064       1.8115     0.035028
enh52391     1  168355900  168356900      2       1  150064       2.0245     0.021461
enh52392     1  168357200  168358200      1       1  150064       2.1696      0.01502
enh52397     1  168408600  168409600      2       1  150064       1.8315     0.033513
enh52441     1  169714500  169715500      1       1  150064       2.2949      0.01087
enh52442     1  169744200  169745200      2       1  150064       2.3271    0.0099794
enh52476     1  170986200  170987200      3       1  150064       1.8694     0.030783
enh52495     1  171342100  171343100      3       2  150064       2.0288      0.02124
enh52496     1  171366100  171367100      8       3  150064       2.3192     0.010192
enh52507     1  171571900  171572900      2       1  150064       1.7095     0.043679
enh52514     1  171712300  171713300      3       1  150064       1.8565     0.031693
enh52517     1  171751900  171752900      3       1  150064       2.1709     0.014968
enh52523     1  171878700  171879700      2       1  150064       2.0567     0.019859
enh52529     1  171911800  171912800      3       1  150064        2.172     0.014929
enh52548     1  172312000  172313000      2       1  150064       1.8722     0.030589
enh52550     1  172329000  172330000      1       1  150064       1.8053      0.03551
enh52552     1  172352100  172353100      1       1  150064       2.5269     0.005753
enh52553     1  172359700  172360700      6       2  150064       2.3786    0.0086901
enh52554     1  172363200  172364200      6       2  150064       1.8056     0.035494
enh52556     1  172368000  172369000      3       2  150064       1.9916     0.023205
enh52565     1  172500200  172501200      4       2  150064       1.8567     0.031675
enh52598     1  173369400  173370400      2       1  150064       2.8836    0.0019655
enh52599     1  173388800  173389800      5       2  150064       2.6576    0.0039345
enh52600     1  173398100  173399100      4       2  150064       2.3375    0.0097071
enh52602     1  173407900  173408900      4       2  150064       2.1843     0.014471
enh52604     1  173418100  173419100      2       1  150064       2.3566    0.0092223
enh52605     1  173423000  173424000      2       1  150064       2.2138     0.013423
enh52606     1  173428700  173429700      3       2  150064       1.9085     0.028166
enh52608     1  173449000  173450000      2       1  150064       2.3269    0.0099847
enh52610     1  173458800  173459800      3       2  150064       2.2793     0.011326
enh52613     1  173489600  173490600      1       1  150064       2.3268     0.009988
enh52618     1  173656800  173657800      3       2  150064       2.7811    0.0027091
enh52619     1  173683200  173684200      1       1  150064       3.4023    0.0003341
enh52621     1  173822000  173823000      1       1  150064        3.358    0.0003926
enh52622     1  173831600  173832600      7       3  150064         2.88    0.0019886
enh52623     1  173857300  173858300      1       1  150064       3.5059    0.0002275
enh52625     1  173869000  173870000      5       2  150064       2.9249    0.0017226
enh52627     1  173903200  173904200      3       1  150064        3.271   0.00053584
enh52628     1  173970300  173971300      1       1  150064       3.4298     0.000302
enh52629     1  173988800  173989800      2       1  150064       3.3167   0.00045536
enh52630     1  173992500  173993500      2       1  150064       2.9267    0.0017129
enh52632     1  174049500  174050500      2       1  150064       3.0535    0.0011311
enh52634     1  174129600  174130600      2       1  150064       3.0947   0.00098495
enh52636     1  174175200  174176200      3       2  150064       2.9516    0.0015809
enh52639     1  174342000  174343000      3       1  150064       2.0524     0.020067
enh52640     1  174538000  174539000      4       1  150064       2.0797     0.018777
enh52641     1  174621700  174622700      4       2  150064       2.0744     0.019023
enh52642     1  174661900  174662900      5       2  150064       3.1094   0.00093743
enh52646     1  174739500  174740500      2       1  150064       2.4396     0.007351
enh52649     1  174767900  174768900      1       1  150064       3.2494    0.0005783
enh52655     1  174841400  174842400      2       1  150064       2.1363     0.016328
enh52658     1  174869100  174870100      9       4  150064       2.3539     0.009288
enh52660     1  174871100  174872100      3       2  150064       2.3534    0.0093019
enh52674     1  175121200  175122200      3       2  150064       2.6526    0.0039937
enh52677     1  175301200  175302200      6       2  150064       2.0781     0.018849
enh52678     1  175307100  175308100      4       2  150064       2.3173     0.010244
enh52687     1  175670600  175671600      7       2  150064       1.8537     0.031893
enh52689     1  175684600  175685600      1       1  150064       2.5494     0.005396
enh52690     1  175753600  175754600      8       3  150064       3.4614    0.0002687
enh52691     1  175777600  175778600      4       2  150064       2.0503     0.020167
enh52695     1  175817000  175818000      5       2  150064       1.8357     0.033201
enh52701     1  176072000  176073000      5       3  150064       2.5125    0.0059932
enh52704     1  176156800  176157800      3       2  150064       2.1309     0.016549
enh52706     1  176194000  176195000      1       1  150064       2.1402      0.01617
enh52708     1  176222000  176223000      3       2  150064       1.8883     0.029491
enh52717     1  176772200  176773200      5       2  150064       1.6453     0.049949
enh52720     1  176872500  176873500      5       3  150064       2.4887    0.0064097
enh52725     1  176965300  176966300      2       1  150064       2.0625     0.019579
enh52726     1  177002300  177003300      5       2  150064       1.7997     0.035952
enh52733     1  177251500  177252500      3       1  150064       4.0481   2.5815e-05
enh52735     1  177382900  177383900      3       1  150064       2.3388    0.0096722
enh52737     1  177569400  177570400      2       1  150064       2.3308     0.009881
enh52738     1  177624700  177625700      4       2  150064       2.0864      0.01847
enh52740     1  177710300  177711300      4       2  150064       1.8984      0.02882
enh52741     1  177724200  177725200      7       4  150064        2.443    0.0072837
enh52744     1  177766500  177767500      5       3  150064       3.8839   5.1397e-05
enh52747     1  177841700  177842700      4       2  150064       2.2895     0.011024
enh52768     1  178141900  178142900      4       2  150064       2.1307     0.016557
enh52774     1  178219000  178220000      2       1  150064       1.7081     0.043808
enh52778     1  178234400  178235400      3       1  150064       1.7594     0.039255
enh52789     1  178341800  178342800      1       1  150064       3.3527    0.0004002
enh52791     1  178357600  178358600      1       1  150064       1.8337      0.03335
enh52793     1  178395600  178396600      2       1  150064       1.8075     0.035345
enh52825     1  179068500  179069500      3       2  150064       1.8253     0.033979
enh52827     1  179110400  179111400      1       1  150064       1.9879      0.02341
enh52854     1  180213600  180214600      5       2  150064        1.675     0.046965
enh52855     1  180216200  180217200      9       3  150064       1.6764     0.046831
enh52886     1  180663500  180664500      3       2  150064       3.6526   0.00012981
enh52889     1  180811100  180812100      2       1  150064       1.9967     0.022931
enh52891     1  180868000  180869000      4       2  150064       2.6799    0.0036822
enh52929     1  181514300  181515300      4       1  150064       2.4088    0.0080024
enh52976     1  182631000  182632000      1       1  150064       1.7513      0.03995
enh52978     1  182638600  182639600      2       1  150064       2.2515     0.012176
enh52979     1  182640600  182641600      7       1  150064       2.8094    0.0024817
enh52985     1  182740000  182741000      3       2  150064       3.1802   0.00073595
enh52986     1  182750900  182751900      1       1  150064       3.4569    0.0002732
enh52991     1  182926900  182927900      5       2  150064       2.4399    0.0073463
enh52994     1  182997400  182998400      5       2  150064        1.822     0.034231
enh53013     1  183077900  183078900      3       1  150064       1.7544     0.039682
enh53030     1  183285000  183286000      1       1  150064       2.3343     0.009789
enh53032     1  183289600  183290600      4       2  150064       2.1703     0.014991
enh53033     1  183292600  183293600      1       1  150064       2.7287     0.003179
enh53035     1  183302800  183303800      6       2  150064       2.3987    0.0082276
enh53037     1  183322500  183323500      1       1  150064       2.3222      0.01011
enh53038     1  183339200  183340200      3       1  150064       2.8149    0.0024394
enh53042     1  183375200  183376200      3       1  150064       2.1039     0.017694
enh53043     1  183380200  183381200      3       1  150064       2.1843     0.014469
enh53049     1  183449000  183450000      2       1  150064       2.7001    0.0034661
enh53089     1  184037600  184038600      2       1  150064       1.7625      0.03899
enh53091     1  184125600  184126600      2       1  150064        1.891     0.029312
enh53094     1  184223800  184224800      2       1  150064       3.1332   0.00086442
enh53098     1  184291300  184292300      1       1  150064       2.3044       0.0106
enh53118     1  184441900  184442900      3       1  150064       2.6597    0.0039103
enh53121     1  184449600  184450600      5       3  150064       2.4434    0.0072758
enh53124     1  184460400  184461400      4       1  150064       2.6313    0.0042524
enh53125     1  184463300  184464300      3       2  150064       2.9608    0.0015343
enh53127     1  184470900  184471900      1       1  150064        1.683      0.04619
enh53133     1  184524500  184525500      3       2  150064       2.2174     0.013297
enh53134     1  184543500  184544500      5       2  150064       2.3178      0.01023
enh53151     1  184869400  184870400      2       1  150064       1.9275     0.026959
enh53158     1  185026200  185027200      3       2  150064         2.91    0.0018069
enh53177     1  185501400  185502400      3       2  150064       1.8855     0.029681
enh53179     1  185506500  185507500      1       1  150064       1.6814      0.04634
enh53226     1  187204200  187205200      3       2  150064       1.7516     0.039919
enh53234     1  187438900  187439900      6       3  150064        3.753   8.7369e-05
enh53236     1  187446100  187447100      3       1  150064       2.0559     0.019896
enh53250     1  188333900  188334900      4       2  150064       2.9185    0.0017584
enh53251     1  188335300  188336300      1       1  150064       3.3709    0.0003746
enh53255     1  188823800  188824800      5       1  150064       1.8027     0.035716
enh53257     1  188910900  188911900      1       1  150064       2.1024      0.01776
enh53262     1  189374400  189375400      6       3  150064       2.5763    0.0049936
enh53270     1  190087300  190088300      2       1  150064       2.4059    0.0080665
enh53274     1  190904800  190905800      2       1  150064       3.9846   3.3794e-05
enh53275     1  191143000  191144000      3       2  150064       2.8034     0.002528
enh53282     1  191505600  191506600      1       1  150064       1.9634       0.0248
enh53283     1  191630000  191631000      5       3  150064       1.9603     0.024982
enh53289     1  192120400  192121400      5       2  150064       1.8506     0.032111
enh53292     1  192348400  192349400      2       1  150064       2.0807      0.01873
enh53299     1  192659800  192660800      2       1  150064       2.1773     0.014729
enh53301     1  192795400  192796400      3       1  150064       2.7685    0.0028161
enh53305     1  192816100  192817100      1       1  150064       3.1699    0.0007624
enh53306     1  192856400  192857400      4       2  150064       2.2139     0.013417
enh53316     1  193032800  193033800      1       1  150064       2.7888     0.002645
enh53318     1  193072300  193073300      1       1  150064       3.0838     0.001022
enh53319     1  193074800  193075800      5       2  150064       2.2378     0.012616
enh53321     1  193082300  193083300      4       2  150064       2.6756    0.0037302
enh53324     1  193092900  193093900      3       1  150064       3.1849   0.00072396
enh53327     1  193185600  193186600      3       1  150064       1.9205     0.027398
enh53329     1  193244300  193245300      3       2  150064       2.3981    0.0082395
enh53330     1  193252000  193253000      2       1  150064       2.5974    0.0046969
enh53337     1  193558100  193559100      2       1  150064       1.6962     0.044925
enh53351     1  195129600  195130600      4       1  150064       1.9973     0.022894
enh53374     1  196025900  196026900      6       2  150064        2.434    0.0074673
enh53396     1  196579000  196580000      1       1  150064       2.3659     0.008992
enh53397     1  196580400  196581400      1       1  150064       1.6525      0.04922
enh53399     1  196873700  196874700      1       1  150064       1.9323      0.02666
enh53408     1  197408600  197409600      1       1  150064       2.1571       0.0155
enh53414     1  197588000  197589000      1       1  150064       2.3821     0.008608
enh53418     1  197652700  197653700      1       1  150064       2.5949     0.004731
enh53421     1  197780500  197781500      6       2  150064       2.6368    0.0041852
enh53422     1  197813500  197814500      1       1  150064       1.7384      0.04107
enh53453     1  198574600  198575600      4       2  150064        1.812     0.034995
enh53456     1  198650500  198651500      4       2  150064       2.1116     0.017359
enh53463     1  198757900  198758900      1       1  150064       1.7767      0.03781
enh53464     1  198788400  198789400      3       1  150064       2.8457    0.0022157
enh53476     1  199272700  199273700      5       2  150064       3.3683   0.00037811
enh53480     1  199460000  199461000      7       3  150064       1.8337     0.033349
enh53481     1  199480600  199481600      3       1  150064       2.5231    0.0058166
enh53482     1  199552100  199553100      2       1  150064       2.0332     0.021018
enh53504     1  200142900  200143900      3       1  150064       2.4283    0.0075858
enh53509     1  200251400  200252400      3       2  150064       1.6825     0.046233
enh53510     1  200259000  200260000      4       1  150064       2.5251    0.0057839
enh53515     1  200298600  200299600      1       1  150064       2.9973     0.001362
enh53516     1  200305800  200306800      3       1  150064       2.5561     0.005292
enh53519     1  200322000  200323000      4       1  150064       2.8377    0.0022719
enh53520     1  200329000  200330000      6       1  150064       3.0309     0.001219
enh53521     1  200333200  200334200      1       1  150064       2.9197     0.001752
enh53523     1  200342300  200343300      3       2  150064       2.9832    0.0014262
enh53524     1  200346600  200347600      2       1  150064       2.0842      0.01857
enh53526     1  200364700  200365700      4       2  150064        3.341   0.00041736
enh53527     1  200369300  200370300      3       2  150064       2.8092    0.0024833
enh53528     1  200383000  200384000      2       1  150064       2.8491    0.0021921
enh53532     1  200452400  200453400      4       1  150064       2.1888     0.014305
enh53533     1  200484200  200485200      1       1  150064       2.1251      0.01679
enh53551     1  200771300  200772300      1       1  150064       2.3823     0.008602
enh53552     1  200774200  200775200      2       1  150064       2.2644     0.011775
enh53560     1  200864000  200865000      2       1  150064       2.4839    0.0064978
enh53561     1  200865300  200866300      3       1  150064       2.3394    0.0096568
enh53562     1  200885300  200886300      1       1  150064       1.9874      0.02344
enh53563     1  200928300  200929300      7       4  150064       3.0968   0.00097813
enh53565     1  200982700  200983700      3       2  150064       3.1954   0.00069808
enh53567     1  200989300  200990300      4       2  150064       3.7517   8.7833e-05
enh53592     1  201435200  201436200      4       2  150064       2.2423     0.012472
enh53626     1  201690000  201691000      6       2  150064       1.9032     0.028506
enh53631     1  201729800  201730800      3       2  150064       2.9432    0.0016242
enh53635     1  201810900  201811900      4       2  150064       2.6064    0.0045749
enh53640     1  201864900  201865900      1       1  150064       1.6949      0.04505
enh53641     1  201873600  201874600      2       1  150064       2.1693     0.015029
enh53642     1  201880700  201881700      1       1  150064       2.2476       0.0123
enh53699     1  202587400  202588400      1       1  150064       1.7735      0.03807
enh53716     1  202927800  202928800      2       1  150064       1.6632     0.048132
enh53724     1  203017500  203018500      1       1  150064       1.8383      0.03301
enh53731     1  203109500  203110500      4       2  150064       1.6788     0.046592
enh53733     1  203121300  203122300      1       1  150064       1.6974      0.04481
enh53777     1  203599600  203600600      1       1  150064        1.656      0.04886
enh53809     1  204006300  204007300      3       1  150064       2.6733    0.0037558
enh53810     1  204010200  204011200      3       2  150064       2.0032     0.022576
enh53813     1  204045700  204046700      2       1  150064       2.5349    0.0056243
enh53815     1  204049600  204050600      2       1  150064       2.3558    0.0092406
enh53816     1  204051500  204052500      1       1  150064       2.9675     0.001501
enh53819     1  204057400  204058400      2       1  150064        3.731    9.535e-05
enh53822     1  204063700  204064700      4       2  150064       3.5485   0.00019371
enh53823     1  204065700  204066700      3       2  150064        1.942     0.026067
enh53825     1  204071400  204072400      2       1  150064       1.9284     0.026901
enh53827     1  204076800  204077800      2       1  150064       2.4232    0.0076912
enh53839     1  204225000  204226000      1       1  150064       2.1865      0.01439
enh53862     1  204415600  204416600      2       1  150064        1.882      0.02992
enh53863     1  204419200  204420200      3       1  150064       1.7121     0.043436
enh53864     1  204421900  204422900      4       1  150064       1.9812     0.023783
enh53865     1  204424800  204425800      4       1  150064        1.987      0.02346
enh53867     1  204450200  204451200      6       2  150064       3.5434   0.00019752
enh53868     1  204452600  204453600      2       1  150064       1.8526      0.03197
enh53870     1  204493600  204494600      4       2  150064       2.2973     0.010801
enh53871     1  204529300  204530300      2       1  150064       2.8064     0.002505
enh53874     1  204540300  204541300      1       1  150064       2.9677       0.0015
enh53875     1  204543800  204544800      3       2  150064       1.9152     0.027734
enh53877     1  204553900  204554900      2       1  150064       2.2901     0.011007
enh53878     1  204558000  204559000      3       1  150064       3.2708   0.00053617
enh53879     1  204561600  204562600      3       2  150064       2.8754    0.0020178
enh53880     1  204570200  204571200      3       2  150064       2.0273     0.021317
enh53882     1  204593000  204594000      1       1  150064       3.3053    0.0004743
enh53909     1  204910200  204911200      5       2  150064       1.7406     0.040878
enh53911     1  204927400  204928400      3       2  150064       2.6409    0.0041344
enh53913     1  204972100  204973100      3       1  150064       2.4865    0.0064501
enh53914     1  204982200  204983200      4       2  150064        2.557    0.0052791
enh53918     1  205030200  205031200      4       2  150064       3.9784   3.4688e-05
enh53919     1  205030700  205031700      3       1  150064       3.9982   3.1909e-05
enh53920     1  205089100  205090100      5       1  150064       2.1342     0.016412
enh53921     1  205106900  205107900      3       1  150064        3.887   5.0745e-05
enh53922     1  205110600  205111600      4       2  150064       3.4959   0.00023627
enh53923     1  205157500  205158500      4       2  150064       3.9749   3.5203e-05
enh53924     1  205159500  205160500      2       1  150064       3.2263   0.00062699
enh53925     1  205161100  205162100      4       2  150064       3.4903   0.00024123
enh53926     1  205164500  205165500      5       2  150064       4.3654   6.3436e-06
enh53928     1  205172600  205173600      3       1  150064       3.7427   9.1036e-05
enh53929     1  205178500  205179500      3       1  150064       4.1763   1.4814e-05
enh53930     1  205180800  205181800      2       1  150064       2.9775    0.0014529
enh53932     1  205198700  205199700      5       2  150064       2.9599    0.0015387
enh53933     1  205216100  205217100      4       2  150064       2.4166    0.0078334
enh53934     1  205219500  205220500      2       1  150064       2.6889    0.0035849
enh53935     1  205227500  205228500      2       1  150064       2.1628      0.01528
enh53940     1  205263200  205264200      2       1  150064        1.951     0.025529
enh53945     1  205285500  205286500      3       1  150064        1.854     0.031872
enh53948     1  205306500  205307500      3       2  150064       1.6796     0.046514
enh53952     1  205321200  205322200      3       1  150064       2.2835     0.011199
enh53955     1  205325400  205326400      2       1  150064        1.846     0.032445
enh53967     1  205461200  205462200     10       3  150064        2.263     0.011817
enh53983     1  205630400  205631400      2       1  150064       2.7504    0.0029764
enh53990     1  205658100  205659100      5       3  150064       2.0099     0.022223
enh53991     1  205662400  205663400      3       2  150064       2.1211     0.016956
enh54000     1  205780100  205781100      1       1  150064       2.4157     0.007853
enh54014     1  206628100  206629100      1       1  150064       1.9709      0.02437
enh54017     1  206645500  206646500      6       3  150064       1.8622     0.031289
enh54018     1  206652700  206653700      2       1  150064       1.9277     0.026945
enh54045     1  207218700  207219700      1       1  150064       3.3826     0.000359
enh54046     1  207224900  207225900      3       1  150064       3.1904    0.0007105
enh54048     1  207251400  207252400      1       1  150064        2.859     0.002125
enh54071     1  207921500  207922500      1       1  150064       2.8594     0.002122
enh54072     1  207923900  207924900      3       2  150064       3.4532   0.00027701
enh54073     1  207928200  207929200      1       1  150064       3.3754    0.0003685
enh54075     1  207997000  207998000      2       1  150064       3.4704    0.0002598
enh54076     1  208026200  208027200      6       3  150064       2.7576     0.002911
enh54077     1  208031800  208032800      6       3  150064       3.0814    0.0010301
enh54084     1  208266400  208267400      4       2  150064       2.1581      0.01546
enh54088     1  208293400  208294400      4       1  150064       2.0968     0.018006
enh54089     1  208300800  208301800     10       2  150064       3.0871    0.0010106
enh54090     1  208305300  208306300      3       2  150064       2.9641    0.0015178
enh54093     1  208323000  208324000      3       1  150064       2.1308     0.016553
enh54102     1  208392900  208393900      2       1  150064       2.4943    0.0063098
enh54104     1  208405800  208406800      3       2  150064       2.6148    0.0044643
enh54105     1  208409100  208410100      5       2  150064        2.023     0.021538
enh54137     1  209285900  209286900      1       1  150064       2.0078      0.02233
enh54139     1  209307200  209308200      5       2  150064       2.6634    0.0038675
enh54159     1  209577300  209578300      3       1  150064       2.2172     0.013305
enh54226     1  211419500  211420500      3       1  150064       2.4305    0.0075384
enh54227     1  211420800  211421800      3       1  150064       2.7188    0.0032755
enh54228     1  211422500  211423500      2       1  150064       2.2084     0.013607
enh54240     1  211556800  211557800      4       2  150064       2.1653     0.015181
enh54242     1  211571000  211572000      1       1  150064       2.4328     0.007492
enh54243     1  211574300  211575300      3       2  150064       1.8709     0.030681
enh54248     1  211695600  211696600      4       2  150064       2.7558    0.0029275
enh54281     1  212479100  212480100      3       2  150064       2.2631     0.011814
enh54282     1  212483100  212484100      1       1  150064       2.2238      0.01308
enh54285     1  212604600  212605600      6       3  150064       1.8601     0.031435
enh54297     1  212785800  212786800      3       2  150064       2.1066     0.017577
enh54359     1  213843200  213844200     12       3  150064       2.0116      0.02213
enh54362     1  214049600  214050600      4       2  150064       1.7873     0.036945
enh54364     1  214175100  214176100      4       2  150064       3.2911   0.00049905
enh54365     1  214189400  214190400      1       1  150064         3.48    0.0002507
enh54370     1  214280400  214281400      4       2  150064       1.9413      0.02611
enh54383     1  214422000  214423000      2       1  150064        1.672     0.047259
enh54384     1  214432500  214433500      1       1  150064       3.8431    6.075e-05
enh54389     1  214470000  214471000      1       1  150064       2.0958      0.01805
enh54390     1  214479200  214480200      4       2  150064        2.802    0.0025395
enh54395     1  214510500  214511500      3       2  150064        2.452    0.0071034
enh54396     1  214522600  214523600      1       1  150064       2.5352     0.005619
enh54407     1  214603100  214604100      7       3  150064       2.0836       0.0186
enh54414     1  214633500  214634500      7       1  150064       1.7358     0.041304
enh54417     1  214639900  214640900      5       1  150064       1.7118     0.043469
enh54418     1  214644400  214645400     13       2  150064       1.6916     0.045362
enh54421     1  214659500  214660500      6       3  150064       1.9881     0.023398
enh54428     1  214671200  214672200      4       1  150064       1.8782     0.030174
enh54431     1  214678300  214679300      9       3  150064       2.4833    0.0065083
enh54434     1  214688000  214689000      3       1  150064       2.0606     0.019668
enh54436     1  214693800  214694800      2       1  150064       1.9989     0.022807
enh54454     1  215401200  215402200      3       1  150064        2.536    0.0056057
enh54523     1  217120500  217121500      2       1  150064       2.2882     0.011063
enh54568     1  218632800  218633800      2       1  150064       2.0383     0.020761
enh54594     1  219834300  219835300      3       2  150064       1.9852     0.023559
enh54606     1  220386800  220387800      3       1  150064       1.9506     0.025552
enh54607     1  220392000  220393000      4       2  150064       2.8033    0.0025288
enh54614     1  220447200  220448200      2       1  150064       1.6588     0.048577
enh54642     1  220924200  220925200      2       1  150064        2.042     0.020575
enh54669     1  221886000  221887000      1       1  150064       1.7438       0.0406
enh54673     1  221912600  221913600      3       1  150064       1.8928     0.029189
enh54674     1  221917200  221918200      4       2  150064        3.037    0.0011949
enh54700     1  222792800  222793800      3       1  150064       1.7014     0.044431
enh54739     1  223840300  223841300      6       2  150064       2.2187     0.013252
enh54740     1  223888400  223889400      1       1  150064       1.9712      0.02435
enh54742     1  223895000  223896000      4       1  150064       1.6508     0.049393
enh54743     1  223901700  223902700      5       2  150064       2.9462    0.0016083
enh54744     1  223905000  223906000      3       2  150064       3.4593   0.00027077
enh54745     1  223913200  223914200      1       1  150064       2.8498     0.002187
enh54746     1  223914000  223915000      1       1  150064       2.9057     0.001832
enh54747     1  223915300  223916300      3       1  150064       2.7735    0.0027725
enh54748     1  223921200  223922200      2       1  150064       2.6168    0.0044382
enh54752     1  223959400  223960400      6       2  150064       3.7632   8.3879e-05
enh54753     1  224010400  224011400      5       2  150064       3.6324   0.00014041
enh54755     1  224014700  224015700      1       1  150064       3.5115    0.0002228
enh54757     1  224022000  224023000      5       2  150064       2.7638    0.0028567
enh54758     1  224023600  224024600      1       1  150064       3.4465     0.000284
enh54759     1  224025300  224026300      2       1  150064       2.0076     0.022345
enh54760     1  224028000  224029000      2       1  150064       1.8336     0.033354
enh54761     1  224028800  224029800      2       1  150064       3.7203   9.9492e-05
enh54790     1  224546900  224547900      4       2  150064        2.912    0.0017959
enh54794     1  224644400  224645400      3       2  150064       2.0156     0.021919
enh54803     1  224794800  224795800      3       2  150064       1.7776     0.037732
enh54806     1  224891200  224892200      3       1  150064         1.98      0.02385
enh54809     1  224926900  224927900      2       1  150064       1.8019     0.035784
enh54872     1  225934400  225935400      3       2  150064       2.1402      0.01617
enh54884     1  226003000  226004000      2       1  150064       1.9121     0.027931
enh54886     1  226012000  226013000      9       3  150064       2.0852     0.018525
enh54887     1  226014600  226015600      7       3  150064       2.4848    0.0064807
enh54891     1  226065300  226066300      4       1  150064       2.1929     0.014158
enh54892     1  226067400  226068400      2       1  150064       1.8706     0.030701
enh54893     1  226077500  226078500      4       2  150064       2.0269     0.021338
enh54894     1  226086100  226087100      8       3  150064       1.9112     0.027991
enh54901     1  226187600  226188600      3       2  150064       1.8656     0.031051
enh54912     1  226311400  226312400      1       1  150064       2.6169     0.004437
enh54915     1  226320200  226321200      5       3  150064       1.6661     0.047846
enh54916     1  226322700  226323700      2       1  150064       2.2549     0.012069
enh54922     1  226402600  226403600      1       1  150064       1.8274      0.03382
enh54923     1  226407700  226408700      3       1  150064       2.4499    0.0071443
enh54930     1  226596000  226597000      5       2  150064       1.6976     0.044794
enh54935     1  226679200  226680200      4       2  150064       1.6476     0.049714
enh54953     1  226895800  226896800      2       1  150064       2.5553    0.0053049
enh54954     1  226900200  226901200      2       1  150064        2.564    0.0051738
enh54957     1  226915200  226916200      3       2  150064       2.0848     0.018542
enh54961     1  227014800  227015800      5       2  150064       2.1254     0.016775
enh54964     1  227036500  227037500      4       2  150064       1.8847     0.029734
enh54970     1  227063200  227064200      4       2  150064       1.6895     0.045558
enh54986     1  227372700  227373700      5       3  150064        1.991     0.023238
enh54987     1  227373800  227374800      4       2  150064       2.0847     0.018546
enh54992     1  227446600  227447600      7       3  150064       1.7786     0.037656
enh54999     1  227507300  227508300      3       1  150064       1.6769     0.046781
enh55000     1  227544000  227545000      8       3  150064        2.292     0.010953
enh55045     1  228873200  228874200      6       3  150064       1.9469     0.025776
enh55059     1  229035900  229036900      3       1  150064       1.9746     0.024159
enh55070     1  229161900  229162900      6       3  150064       1.6816     0.046322
enh55140     1  230238700  230239700      4       1  150064       3.4778   0.00025282
enh55141     1  230248000  230249000      2       1  150064       3.1926    0.0007051
enh55142     1  230255200  230256200      5       2  150064       3.4157   0.00031809
enh55143     1  230255900  230256900      3       2  150064       2.5537    0.0053289
enh55144     1  230260200  230261200      2       1  150064       1.9589     0.025062
enh55146     1  230263200  230264200     10       3  150064       3.2148   0.00065264
enh55147     1  230271800  230272800      7       3  150064       2.8519    0.0021733
enh55148     1  230275800  230276800      5       3  150064       2.1215     0.016938
enh55156     1  230311100  230312100      5       2  150064       2.1913     0.014214
enh55159     1  230322000  230323000      5       2  150064       1.7516     0.039924
enh55167     1  230463300  230464300      3       2  150064       1.7145     0.043219
enh55169     1  230517500  230518500      3       1  150064       1.7582     0.039356
enh55215     1  231654200  231655200      1       1  150064       1.7739      0.03804
enh55260     1  232502600  232503600      1       1  150064       2.2931      0.01092
enh55263     1  232573600  232574600      3       1  150064       2.5378    0.0055771
enh55264     1  232589800  232590800      2       1  150064       2.3845    0.0085522
enh55266     1  232595500  232596500      7       2  150064       3.0243    0.0012461
enh55267     1  232608500  232609500      2       1  150064       1.9085     0.028161
enh55309     1  233162100  233163100      2       1  150064       1.9688     0.024487
enh55324     1  233425800  233426800      4       2  150064       2.5724    0.0050502
enh55338     1  233646200  233647200      5       2  150064       2.9272    0.0017099
enh55361     1  234361600  234362600      1       1  150064       1.8965      0.02895
enh55370     1  234611100  234612100     13       3  150064       2.0898      0.01832
enh55372     1  234626500  234627500      9       5  150064       2.6977    0.0034906
enh55373     1  234630600  234631600      5       2  150064       1.9164     0.027658
enh55374     1  234634900  234635900      7       3  150064       2.7021    0.0034456
enh55375     1  234638400  234639400      6       2  150064       2.6636    0.0038659
enh55376     1  234640600  234641600      2       1  150064       2.2576     0.011985
enh55378     1  234648000  234649000      5       2  150064       1.6483     0.049641
enh55379     1  234651000  234652000      2       1  150064       2.7282    0.0031841
enh55398     1  234895700  234896700      3       2  150064       1.7982     0.036074
enh55453     1  235804700  235805700      1       1  150064       2.3335      0.00981
enh55454     1  235806300  235807300      4       2  150064         2.35     0.009386
enh55484     1  236451100  236452100      3       1  150064       2.4957    0.0062849
enh55492     1  236665700  236666700      1       1  150064       1.7372      0.04118
enh55532     1  237557100  237558100      5       3  150064       2.3711    0.0088678
enh55534     1  237575300  237576300      6       2  150064       2.2569     0.012007
enh55544     1  237996100  237997100      2       1  150064       1.9274     0.026963
enh55549     1  238125900  238126900      9       2  150064       2.3044     0.010599
enh55550     1  238139400  238140400      3       2  150064       2.2004     0.013888
enh55568     1  239183200  239184200      3       2  150064       3.1977   0.00069266
enh55569     1  239224700  239225700      1       1  150064       1.7285      0.04195
enh55570     1  239270100  239271100      3       2  150064       4.3497   6.8147e-06
enh55573     1  239286400  239287400      1       1  150064        2.549     0.005402
enh55574     1  239288800  239289800      5       2  150064       2.4037    0.0081155
enh55576     1  239313200  239314200      3       2  150064        2.732    0.0031473
enh55578     1  239405700  239406700      1       1  150064       1.9456      0.02585
enh55580     1  239450400  239451400      2       1  150064       1.7559     0.039552
enh55581     1  239452400  239453400      2       1  150064       1.7432     0.040646
enh55583     1  239620900  239621900      2       1  150064       2.3329    0.0098265
enh55584     1  239624600  239625600      1       1  150064       2.2682      0.01166
enh55590     1  239796400  239797400      3       1  150064       1.8691     0.030807
enh55606     1  240193200  240194200      5       3  150064       2.0996     0.017881
enh55607     1  240219400  240220400     12       1  150064       3.6799   0.00011668
enh55615     1  240302400  240303400      1       1  150064       2.7091     0.003373
enh55626     1  240852000  240853000      7       2  150064       1.7674     0.038581
enh55631     1  241133200  241134200     11       1  150064       1.8268     0.033861
enh55633     1  241172400  241173400      2       1  150064       1.6748     0.046983
enh55634     1  241175200  241176200      1       1  150064       2.2368      0.01265
enh55635     1  241197200  241198200      3       1  150064       2.1666     0.015133
enh55641     1  241237500  241238500      1       1  150064       2.4299     0.007552
enh55645     1  241268000  241269000      1       1  150064       1.9341      0.02655
enh55650     1  241365400  241366400      5       3  150064       1.7921     0.036558
enh55651     1  241371200  241372200      6       3  150064        2.167     0.015119
enh55653     1  241389300  241390300      4       2  150064       1.6703     0.047426
enh55660     1  241790800  241791800      6       2  150064       2.5618    0.0052061
enh55662     1  241800000  241801000      6       3  150064         1.78     0.037537
enh55705     1  243368300  243369300      1       1  150064       3.2555    0.0005659
enh55706     1  243378500  243379500      5       2  150064       3.8406   6.1369e-05
enh55708     1  243413100  243414100      2       1  150064        4.337   7.2229e-06
enh55709     1  243414500  243415500      2       1  150064        3.639   0.00013685
enh55710     1  243420100  243421100      1       1  150064       4.8412    6.453e-07
enh55711     1  243432300  243433300      1       1  150064       4.8999    4.794e-07
enh55715     1  243469700  243470700      3       2  150064       3.2768   0.00052498
enh55719     1  243558000  243559000      2       1  150064       1.9029     0.028525
enh55723     1  243603100  243604100      3       1  150064       2.1631     0.015268
enh55726     1  243638400  243639400      2       1  150064       3.6339   0.00013961
enh55727     1  243644800  243645800      2       1  150064       4.1066   2.0075e-05
enh55728     1  243646900  243647900      3       1  150064       3.6675   0.00012246
enh55729     1  243653300  243654300      2       1  150064       3.8519   5.8594e-05
enh55734     1  243722900  243723900      1       1  150064       5.0011     2.85e-07
enh55739     1  243881000  243882000      1       1  150064       2.4984     0.006237
enh55742     1  243894900  243895900      1       1  150064       3.8931    4.948e-05
enh55744     1  243909800  243910800      1       1  150064       4.8363    6.613e-07
enh55745     1  243914600  243915600      2       1  150064        3.559   0.00018614
enh55746     1  243955200  243956200      2       1  150064       4.2876   9.0309e-06
enh55747     1  243981900  243982900      1       1  150064       3.4162    0.0003175
enh55749     1  244011100  244012100      2       1  150064       3.4812   0.00024957
enh55753     1  244093800  244094800      2       1  150064       2.5559     0.005296
enh55759     1  244145600  244146600      6       3  150064       1.8193     0.034433
enh55773     1  244377300  244378300      6       2  150064       2.5072    0.0060851
enh55787     1  244559200  244560200      4       2  150064       3.0925    0.0009925
enh55790     1  244609100  244610100      1       1  150064       1.6759      0.04688
enh55791     1  244612200  244613200      2       1  150064       2.3452    0.0095087
enh55795     1  244623600  244624600      3       2  150064       1.7861     0.037045
enh55850     1  245543400  245544400      1       1  150064       2.1058      0.01761
enh55852     1  245565000  245566000      4       2  150064       1.7391     0.041009
enh55862     1  245762500  245763500      6       1  150064       2.5013    0.0061871
enh55878     1  246149600  246150600      3       2  150064       2.1807     0.014603
enh55885     1  246270700  246271700      1       1  150064       2.0397      0.02069
enh55890     1  246382300  246383300     11       3  150064       2.5849    0.0048697
enh55891     1  246425900  246426900      6       1  150064       2.6163     0.004445
enh55892     1  246430700  246431700      6       2  150064       2.1436     0.016034
enh55893     1  246447000  246448000      3       2  150064       2.4047    0.0080937
enh55904     1  246771700  246772700      2       1  150064       2.2501      0.01222
enh55905     1  246773900  246774900      3       2  150064       1.8071     0.035373
enh55949     1  249153600  249154600      1       1  150064       1.7791      0.03761
enh62759     2     232800     233800      1       1  150064       1.8119        0.035
enh62784     2     826500     827500      5       2  150064       2.0316     0.021097
enh62786     2     883600     884600      7       2  150064       2.6156    0.0044539
enh62787     2     888800     889800      8       4  150064       1.6508     0.049386
enh62788     2     899300     900300      7       3  150064       1.9381     0.026303
enh62789     2     920300     921300      5       2  150064       1.9286      0.02689
enh62791     2     941500     942500      3       2  150064       1.6449     0.049991
enh62792     2     948600     949600      2       1  150064       1.7212     0.042609
enh62796     2     974700     975700      9       2  150064       2.0979     0.017959
enh62797     2     980600     981600      2       1  150064       1.7334     0.041513
enh62798     2    1010200    1011200      4       2  150064       2.9955    0.0013701
enh62799     2    1023600    1024600      4       2  150064       2.4254    0.0076464
enh62800     2    1028500    1029500      8       3  150064       3.0532    0.0011323
enh62832     2    1733800    1734800      6       2  150064        1.825     0.033997
enh62833     2    1744700    1745700     10       3  150064       1.6808     0.046397
enh62834     2    1770600    1771600      3       1  150064        2.064     0.019511
enh62856     2    2334500    2335500      2       1  150064       2.8226    0.0023819
enh62857     2    2336200    2337200      2       1  150064       2.5963    0.0047112
enh62859     2    2426100    2427100      1       1  150064       2.3575     0.009198
enh62865     2    2685100    2686100      3       2  150064       1.9542     0.025338
enh62868     2    2775800    2776800      7       3  150064       2.4257    0.0076399
enh62876     2    3260700    3261700      5       2  150064       1.6683     0.047625
enh62880     2    3307100    3308100      4       1  150064       2.7783    0.0027318
enh62934     2    5323000    5324000      3       1  150064       2.3258     0.010015
enh62938     2    5389800    5390800      3       1  150064       3.4908   0.00024077
enh62939     2    5390600    5391600      3       1  150064         3.32   0.00045008
enh62940     2    5431700    5432700      4       2  150064       3.2351   0.00060804
enh62941     2    5483700    5484700      2       1  150064       3.4903   0.00024125
enh62960     2    5842900    5843900      1       1  150064       4.1061    2.012e-05
enh62961     2    5864700    5865700      6       2  150064       2.1648     0.015203
enh62962     2    5867100    5868100      6       2  150064       1.8706     0.030702
enh62989     2    6465300    6466300      4       2  150064        1.665     0.047954
enh62990     2    6477000    6478000      1       1  150064       2.2849      0.01116
enh63009     2    7059900    7060900      5       2  150064       2.2749     0.011456
enh63010     2    7061400    7062400      4       2  150064        2.317     0.010252
enh63011     2    7070800    7071800      4       2  150064       1.9314     0.026716
enh63020     2    7200400    7201400      3       2  150064       1.6484     0.049634
enh63034     2    7571500    7572500      1       1  150064       1.9847      0.02359
enh63036     2    7591500    7592500      3       1  150064       3.1142   0.00092228
enh63037     2    7607600    7608600      1       1  150064       3.1312    0.0008704
enh63038     2    7613000    7614000      7       2  150064       3.5002   0.00023242
enh63039     2    7637100    7638100      2       1  150064       2.6045    0.0046004
enh63044     2    7843600    7844600      3       2  150064       1.8155     0.034725
enh63056     2    8112400    8113400      4       2  150064       2.1318     0.016512
enh63076     2    8645300    8646300      2       1  150064       1.7203     0.042686
enh63085     2    8778200    8779200      3       2  150064       2.3115     0.010403
enh63110     2    9330800    9331800      2       1  150064       2.0791     0.018805
enh63114     2    9369200    9370200      2       1  150064       3.1316   0.00086941
enh63115     2    9374400    9375400      1       1  150064       3.1764    0.0007455
enh63116     2    9384300    9385300      2       1  150064       3.0992   0.00097013
enh63118     2    9391800    9392800      4       2  150064       3.0426    0.0011728
enh63122     2    9401000    9402000      3       2  150064       2.3721    0.0088434
enh63124     2    9408500    9409500      4       2  150064       2.3659    0.0089922
enh63142     2    9747900    9748900      3       1  150064       1.6503     0.049439
enh63143     2    9750900    9751900      1       1  150064       1.7362      0.04126
enh63146     2    9777300    9778300      1       1  150064       1.7136       0.0433
enh63148     2    9788800    9789800      1       1  150064       1.8615      0.03134
enh63174     2   10130400   10131400      4       1  150064       1.6644     0.048016
enh63203     2   10544200   10545200      5       2  150064       1.7802      0.03752
enh63218     2   10954200   10955200      4       2  150064       2.5586    0.0052546
enh63250     2   11533500   11534500      2       1  150064       2.2141     0.013412
enh63276     2   11889500   11890500      4       2  150064       1.7365     0.041234
enh63278     2   11918900   11919900      2       1  150064        1.751      0.03997
enh63283     2   12036300   12037300      4       2  150064       2.0216     0.021608
enh63291     2   12236600   12237600      4       2  150064       1.7066     0.043945
enh63294     2   12249400   12250400      5       2  150064       1.6559     0.048875
enh63302     2   12444000   12445000      2       1  150064       1.8588     0.031527
enh63314     2   12695500   12696500      2       1  150064       1.8598     0.031459
enh63317     2   12764900   12765900      2       1  150064       2.7038    0.0034275
enh63318     2   12776500   12777500      1       1  150064       3.2707    0.0005364
enh63359     2   15310100   15311100      7       2  150064       2.4167    0.0078305
enh63362     2   15401900   15402900      2       1  150064       1.7497     0.040087
enh63364     2   15494600   15495600      1       1  150064       1.7738      0.03805
enh63365     2   15497800   15498800      3       1  150064       1.7717      0.03822
enh63369     2   15699400   15700400      2       1  150064       1.8953     0.029027
enh63380     2   15940700   15941700      4       2  150064       2.3419    0.0095937
enh63388     2   16078200   16079200      3       1  150064       2.3687    0.0089256
enh63393     2   16105200   16106200      2       1  150064       1.6605      0.04841
enh63405     2   16168400   16169400      4       2  150064       1.8838     0.029797
enh63414     2   16243200   16244200      1       1  150064       1.9963      0.02295
enh63421     2   16384000   16385000      3       2  150064       2.5474    0.0054259
enh63425     2   16416600   16417600      6       3  150064       1.7003     0.044536
enh63428     2   16499600   16500600      1       1  150064       2.1234      0.01686
enh63436     2   16799000   16800000      4       2  150064       1.6767     0.046797
enh63449     2   17063600   17064600      7       2  150064       2.4621    0.0069069
enh63472     2   17795300   17796300      3       2  150064        1.957     0.025173
enh63481     2   17932300   17933300      3       1  150064       1.9908     0.023252
enh63482     2   17996600   17997600      3       1  150064       2.3427    0.0095728
enh63483     2   18003300   18004300      4       2  150064        2.898    0.0018777
enh63484     2   18008500   18009500      5       1  150064       3.6754   0.00011876
enh63485     2   18074200   18075200      6       3  150064       3.7709   8.1327e-05
enh63486     2   18095000   18096000      3       1  150064        2.384    0.0085622
enh63487     2   18097100   18098100      4       2  150064       2.4685    0.0067849
enh63488     2   18099700   18100700      6       3  150064       2.0066     0.022397
enh63497     2   18751600   18752600      2       1  150064       1.7291     0.041899
enh63516     2   19426400   19427400      2       1  150064       1.8583     0.031562
enh63522     2   19661400   19662400      2       1  150064        2.383    0.0085861
enh63542     2   20365700   20366700      1       1  150064       1.7425      0.04071
enh63543     2   20369300   20370300      6       3  150064       1.8979     0.028855
enh63580     2   20778700   20779700      5       2  150064       2.5188    0.0058882
enh63585     2   20814100   20815100     10       2  150064       1.9004      0.02869
enh63586     2   20816500   20817500     11       2  150064       1.9069     0.028267
enh63589     2   20841700   20842700      4       2  150064       2.0273     0.021318
enh63606     2   21511400   21512400      3       1  150064       2.1364     0.016322
enh63624     2   22079400   22080400      2       1  150064       2.4445    0.0072523
enh63628     2   22301100   22302100      1       1  150064       2.3885     0.008459
enh63630     2   22366700   22367700      3       1  150064       2.7072    0.0033925
enh63631     2   22416800   22417800      3       1  150064       1.6598     0.048475
enh63633     2   22468200   22469200      1       1  150064        3.173    0.0007544
enh63635     2   22553100   22554100      3       2  150064        3.732   9.4977e-05
enh63639     2   22599900   22600900      2       1  150064        2.362    0.0090878
enh63640     2   22605200   22606200      2       1  150064        3.157   0.00079707
enh63641     2   22684800   22685800      1       1  150064       4.7121    1.226e-06
enh63642     2   22708200   22709200      3       1  150064       4.1142   1.9424e-05
enh63643     2   22709700   22710700      2       1  150064       3.9451    3.989e-05
enh63647     2   22917400   22918400      2       1  150064       1.8659     0.031029
enh63654     2   23168900   23169900      1       1  150064        2.068      0.01932
enh63681     2   23726400   23727400      5       2  150064        4.558   2.5815e-06
enh63682     2   23742800   23743800      2       1  150064       2.6736    0.0037517
enh63697     2   23921300   23922300      3       2  150064       1.9901     0.023288
enh63699     2   23973600   23974600      4       2  150064       2.6443    0.0040932
enh63700     2   24034400   24035400      1       1  150064       2.1033      0.01772
enh63702     2   24139300   24140300      3       2  150064       2.2082     0.013614
enh63704     2   24161500   24162500      1       1  150064       2.2362      0.01267
enh63706     2   24167100   24168100      5       2  150064       2.4735    0.0066904
enh63735     2   24994800   24995800      2       1  150064       1.8194     0.034423
enh63757     2   25321000   25322000      2       1  150064       1.9089     0.028136
enh63758     2   25351600   25352600      6       3  150064        4.357    6.593e-06
enh63762     2   25453500   25454500      3       2  150064       3.6029   0.00015733
enh63766     2   25485100   25486100      2       1  150064        3.535    0.0002039
enh63768     2   25487500   25488500      5       3  150064       2.1024     0.017758
enh63771     2   25498400   25499400      3       2  150064       2.4501    0.0071413
enh63773     2   25508300   25509300      2       1  150064       1.9292     0.026854
enh63775     2   25520600   25521600      1       1  150064       2.2963      0.01083
enh63778     2   25535000   25536000      4       2  150064       2.3255     0.010024
enh63779     2   25545500   25546500      2       1  150064       1.7595     0.039251
enh63784     2   25599000   25600000      4       2  150064       3.6667   0.00012283
enh63795     2   25887200   25888200      2       1  150064       1.8753     0.030376
enh63802     2   26075400   26076400      3       1  150064       2.2035     0.013779
enh63811     2   26220100   26221100      7       3  150064       2.8477    0.0022021
enh63814     2   26254800   26255800      2       1  150064        2.286     0.011128
enh63825     2   26361600   26362600      5       3  150064       2.0447     0.020444
enh63826     2   26397800   26398800      5       2  150064       1.9611     0.024933
enh63827     2   26400900   26401900      2       1  150064       2.4287     0.007577
enh63828     2   26402500   26403500      3       1  150064        1.709     0.043728
enh63831     2   26523500   26524500      4       2  150064       2.0879     0.018405
enh63847     2   26828600   26829600      2       1  150064       1.6939     0.045143
enh63860     2   26985800   26986800      2       1  150064       3.1708   0.00076023
enh63861     2   26988000   26989000      2       1  150064       2.6494    0.0040322
enh63862     2   26989800   26990800      4       2  150064       3.0451     0.001163
enh63863     2   26991800   26992800      2       1  150064       3.1258   0.00088647
enh63864     2   26994600   26995600      3       1  150064        3.144   0.00083325
enh63868     2   27134400   27135400      1       1  150064       3.0729      0.00106
enh63871     2   27165000   27166000      1       1  150064       2.8733     0.002031
enh63872     2   27197600   27198600      1       1  150064       3.3102    0.0004662
enh63876     2   27271800   27272800      2       1  150064       3.4335   0.00029787
enh63877     2   27295600   27296600      1       1  150064       2.9142     0.001783
enh63878     2   27300400   27301400      1       1  150064       2.6139     0.004476
enh63879     2   27301000   27302000      3       2  150064       2.8489    0.0021932
enh63880     2   27301500   27302500      2       1  150064       2.4463    0.0072163
enh63885     2   27432600   27433600      4       2  150064       1.7704     0.038326
enh63888     2   27472800   27473800      1       1  150064       2.5646     0.005165
enh63889     2   27473200   27474200      2       1  150064       2.3245      0.01005
enh63892     2   27514400   27515400      2       1  150064       1.9602     0.024989
enh63894     2   27525600   27526600      2       1  150064       1.9622      0.02487
enh63896     2   27543800   27544800      2       1  150064       1.9898     0.023304
enh63898     2   27574900   27575900      1       1  150064       2.7773     0.002741
enh63902     2   27603900   27604900      1       1  150064       3.0578     0.001115
enh63903     2   27630400   27631400      1       1  150064       3.1035    0.0009562
enh63904     2   27632800   27633800      2       1  150064       2.0799     0.018769
enh63905     2   27649800   27650800      1       1  150064       2.7269     0.003197
enh63906     2   27652900   27653900      1       1  150064       1.7399      0.04094
enh63907     2   27664400   27665400      1       1  150064       3.1687    0.0007655
enh63910     2   27712800   27713800      2       1  150064        2.505    0.0061232
enh63911     2   27726000   27727000      1       1  150064       1.8562      0.03171
enh63913     2   27850400   27851400      2       1  150064       1.8163      0.03466
enh63914     2   27877800   27878800      1       1  150064       3.9509    3.893e-05
enh63916     2   27906000   27907000      2       1  150064       1.7749     0.037961
enh63922     2   27958800   27959800      2       1  150064       3.4552   0.00027493
enh63923     2   27974200   27975200      2       1  150064       4.2577   1.0327e-05
enh63926     2   28022100   28023100      3       2  150064        3.992   3.2759e-05
enh63927     2   28139100   28140100      1       1  150064       2.2514      0.01218
enh63930     2   28303600   28304600      3       2  150064       2.3048     0.010588
enh63942     2   28600900   28601900      2       1  150064       1.6477     0.049712
enh63944     2   28636300   28637300      2       1  150064       1.9748     0.024147
enh63945     2   28766700   28767700      4       2  150064       1.7885     0.036847
enh63970     2   29275800   29276800      6       2  150064       2.6776    0.0037075
enh63986     2   29643100   29644100      4       2  150064       3.8794   5.2357e-05
enh63990     2   29800300   29801300      3       2  150064       1.7385     0.041062
enh64011     2   30447700   30448700      3       2  150064       2.0993     0.017896
enh64090     2   32236700   32237700      2       1  150064       2.3303    0.0098956
enh64140     2   33905600   33906600      1       1  150064       1.9595      0.02503
enh64148     2   34413700   34414700      3       2  150064        1.757     0.039459
enh64154     2   34671900   34672900      2       1  150064       1.8334     0.033368
enh64156     2   34956100   34957100      3       1  150064       1.6457     0.049917
enh64162     2   35186800   35187800      4       1  150064       1.7444     0.040541
enh64164     2   35453500   35454500      4       2  150064       1.9632     0.024813
enh64165     2   35518000   35519000      1       1  150064       2.3412     0.009612
enh64166     2   35563600   35564600      2       1  150064       3.1877   0.00071707
enh64173     2   35955200   35956200      7       3  150064       1.6464     0.049841
enh64177     2   36082400   36083400     12       3  150064       3.2532   0.00057055
enh64195     2   36615000   36616000      7       3  150064       1.7482     0.040212
enh64201     2   36632100   36633100      5       3  150064       1.7881     0.036876
enh64209     2   36647800   36648800      3       2  150064       1.9748     0.024148
enh64210     2   36649600   36650600      3       2  150064       2.3732    0.0088164
enh64221     2   36713200   36714200      1       1  150064       1.9852      0.02356
enh64222     2   36719300   36720300      1       1  150064       2.1306      0.01656
enh64231     2   36822600   36823600      7       2  150064       2.0295     0.021202
enh64238     2   36928400   36929400     14       4  150064       1.9919     0.023191
enh64247     2   37011800   37012800      1       1  150064        1.806      0.03546
enh64248     2   37024400   37025400      6       2  150064       1.9918     0.023195
enh64249     2   37048300   37049300     11       3  150064       2.8052    0.0025143
enh64250     2   37051000   37052000      4       1  150064       2.5964    0.0047107
enh64259     2   37178800   37179800      3       2  150064       2.6045    0.0046003
enh64261     2   37183700   37184700      2       1  150064       3.4503   0.00027996
enh64262     2   37188600   37189600      2       1  150064       3.3872   0.00035306
enh64263     2   37190500   37191500      4       2  150064       1.7158     0.043097
enh64265     2   37237800   37238800      4       2  150064       1.8745     0.030427
enh64269     2   37382300   37383300      8       2  150064        1.672     0.047258
enh64270     2   37384400   37385400      3       1  150064       1.8706     0.030697
enh64271     2   37408600   37409600     18       4  150064       2.4797    0.0065738
enh64273     2   37422800   37423800      1       1  150064       3.5202    0.0002156
enh64281     2   37460200   37461200      6       2  150064       2.7139    0.0033245
enh64282     2   37490700   37491700      8       3  150064       3.0836    0.0010227
enh64283     2   37498400   37499400      6       3  150064       4.0798   2.2538e-05
enh64284     2   37528800   37529800      6       2  150064       3.1735   0.00075305
enh64285     2   37544900   37545900      2       1  150064       3.1965   0.00069552
enh64286     2   37548600   37549600      2       1  150064       3.6531   0.00012954
enh64287     2   37569600   37570600      4       2  150064       3.0193    0.0012666
enh64288     2   37570600   37571600      7       3  150064        3.884   5.1384e-05
enh64289     2   37575800   37576800      4       2  150064       3.7985   7.2776e-05
enh64292     2   37733800   37734800      4       1  150064       1.8585     0.031551
enh64301     2   37883100   37884100      1       1  150064       2.3419     0.009592
enh64315     2   38188800   38189800      3       2  150064       3.5125   0.00022196
enh64317     2   38203200   38204200      1       1  150064       2.2501      0.01222
enh64338     2   38528700   38529700      6       2  150064       1.7642     0.038848
enh64347     2   38665700   38666700      3       2  150064       2.0174     0.021826
enh64349     2   38670300   38671300      2       1  150064       2.1099     0.017433
enh64370     2   38964500   38965500      2       1  150064       2.4299    0.0075516
enh64397     2   39430000   39431000      1       1  150064       2.4234     0.007687
enh64398     2   39446700   39447700      4       1  150064       1.7894     0.036772
enh64400     2   39454300   39455300      2       1  150064       2.2666     0.011708
enh64402     2   39468500   39469500      2       1  150064       2.1655     0.015175
enh64417     2   39609800   39610800      3       1  150064       1.9472     0.025758
enh64418     2   39614800   39615800      4       1  150064       1.7551     0.039622
enh64461     2   39999200   40000200      6       3  150064       2.5035    0.0061493
enh64462     2   40000700   40001700      1       1  150064       2.0746      0.01901
enh64463     2   40006400   40007400      2       1  150064       2.0011      0.02269
enh64470     2   40370300   40371300      3       1  150064       2.3112     0.010411
enh64471     2   40373800   40374800      1       1  150064       2.5468     0.005436
enh64476     2   40478100   40479100      6       3  150064       1.8564     0.031699
enh64477     2   40482000   40483000      2       1  150064       2.5506    0.0053775
enh64478     2   40483200   40484200      7       2  150064       2.1079     0.017521
enh64480     2   40598800   40599800      6       2  150064       1.7588     0.039308
enh64482     2   40715000   40716000      4       2  150064       1.9466     0.025791
enh64483     2   40738600   40739600      2       1  150064       2.7378    0.0030926
enh64484     2   40771000   40772000      2       1  150064       2.5077    0.0060752
enh64494     2   41564900   41565900      1       1  150064       2.0575      0.01982
enh64495     2   41602700   41603700      4       2  150064       2.3408    0.0096211
enh64503     2   42006600   42007600      2       1  150064       1.8318     0.033492
enh64556     2   42685200   42686200      1       1  150064       2.0805      0.01874
enh64582     2   42965000   42966000      1       1  150064       2.2801       0.0113
enh64583     2   42966200   42967200      2       1  150064        2.294     0.010894
enh64585     2   43000600   43001600      1       1  150064       1.8987       0.0288
enh64586     2   43013000   43014000      4       2  150064       2.0223     0.021571
enh64589     2   43133200   43134200      3       2  150064        2.377    0.0087282
enh64591     2   43173500   43174500      3       2  150064       1.8782     0.030178
enh64594     2   43184200   43185200      7       2  150064       1.7851     0.037121
enh64619     2   43379500   43380500      4       2  150064       1.9039      0.02846
enh64620     2   43385200   43386200      6       2  150064       1.7511     0.039966
enh64677     2   44330300   44331300      4       2  150064       2.1788     0.014672
enh64688     2   44409900   44410900      4       1  150064       1.8436     0.032623
enh64689     2   44410900   44411900      3       1  150064       1.7758     0.037883
enh64694     2   44459900   44460900      1       1  150064        1.966      0.02465
enh64734     2   44902000   44903000      4       2  150064       1.7784     0.037666
enh64735     2   44907500   44908500      1       1  150064       1.7653      0.03876
enh64751     2   45202200   45203200      8       4  150064       1.8977      0.02887
enh64767     2   45618000   45619000      1       1  150064        1.948      0.02571
enh64777     2   45781500   45782500      3       1  150064       1.6762      0.04685
enh64789     2   45951000   45952000      4       2  150064       1.8741     0.030461
enh64791     2   45986400   45987400      3       2  150064       2.0413     0.020609
enh64794     2   46063400   46064400      7       3  150064       2.0339     0.020983
enh64797     2   46115800   46116800      1       1  150064       2.2402      0.01254
enh64804     2   46200000   46201000      5       2  150064         2.27     0.011603
enh64806     2   46256300   46257300      3       2  150064       2.0318     0.021089
enh64871     2   47398200   47399200      2       1  150064       1.7209     0.042635
enh64872     2   47405200   47406200      1       1  150064       1.7925      0.03653
enh64877     2   47425800   47426800      4       2  150064       2.5149    0.0059534
enh64881     2   47460700   47461700      9       5  150064        1.781      0.03746
enh64885     2   47492100   47493100      7       4  150064       1.7038     0.044211
enh64919     2   47881700   47882700      6       3  150064       1.7479     0.040243
enh64926     2   47982500   47983500      1       1  150064       1.8897       0.0294
enh64932     2   48097000   48098000      3       1  150064        2.669    0.0038038
enh64936     2   48120600   48121600      3       1  150064       2.1945     0.014099
enh64943     2   48273800   48274800      6       2  150064       3.7954   7.3706e-05
enh64949     2   48398200   48399200      1       1  150064        2.484     0.006496
enh64953     2   48425900   48426900      7       4  150064       1.8813     0.029963
enh64957     2   48476000   48477000      1       1  150064       2.1128      0.01731
enh64960     2   48511100   48512100      3       2  150064       3.0425    0.0011733
enh64961     2   48540300   48541300      7       3  150064       3.0479    0.0011524
enh64962     2   48545200   48546200      1       1  150064       2.3812     0.008628
enh64963     2   48547600   48548600      3       1  150064       2.4079    0.0080221
enh64964     2   48550100   48551100      4       2  150064       2.9982    0.0013577
enh64965     2   48551700   48552700      1       1  150064       2.8635     0.002095
enh64966     2   48552700   48553700      5       2  150064       2.6788    0.0036946
enh64967     2   48555900   48556900      3       2  150064       1.7871     0.036963
enh64968     2   48557300   48558300      4       2  150064       3.1608   0.00078656
enh64974     2   48642400   48643400      6       4  150064       2.5081    0.0060695
enh64975     2   48647200   48648200      4       2  150064       2.5545    0.0053166
enh64976     2   48670900   48671900      6       2  150064        1.709     0.043722
enh64980     2   48729000   48730000      2       1  150064       3.5185   0.00021701
enh64986     2   48787400   48788400      4       2  150064       1.7311     0.041714
enh64992     2   48942400   48943400      5       3  150064       2.6064     0.004575
enh64993     2   48946300   48947300      1       1  150064       2.2862      0.01112
enh65015     2   49665000   49666000     10       3  150064       1.7048     0.044117
enh65031     2   50245400   50246400      4       1  150064       2.4162    0.0078426
enh65032     2   50263400   50264400      2       1  150064       1.9028     0.028537
enh65036     2   50388800   50389800      6       3  150064       1.6816     0.046326
enh65037     2   50420600   50421600      4       2  150064       2.4677    0.0067995
enh65039     2   50424000   50425000      5       2  150064       1.9771     0.024016
enh65040     2   50451700   50452700      3       2  150064       1.9629     0.024827
enh65043     2   50562300   50563300      4       2  150064       2.8764    0.0020115
enh65044     2   50571200   50572200      2       1  150064       3.8708   5.4235e-05
enh65046     2   50625100   50626100      4       2  150064       2.5274    0.0057451
enh65050     2   50718900   50719900      1       1  150064       3.0002     0.001349
enh65051     2   50741500   50742500      7       2  150064       2.2842      0.01118
enh65076     2   51239200   51240200      2       1  150064       1.6865     0.045852
enh65108     2   52503500   52504500      6       2  150064       1.6644     0.048013
enh65132     2   53191900   53192900      2       1  150064       1.8312     0.033537
enh65158     2   53868500   53869500      1       1  150064       3.4242    0.0003083
enh65161     2   54011200   54012200      2       1  150064       2.7562    0.0029238
enh65162     2   54053700   54054700      3       2  150064       2.6099    0.0045285
enh65166     2   54184100   54185100      1       1  150064       2.7414     0.003059
enh65172     2   54314800   54315800      2       1  150064       1.8354     0.033224
enh65174     2   54330700   54331700      4       2  150064       2.5832    0.0048945
enh65175     2   54341400   54342400      5       2  150064        2.161     0.015346
enh65181     2   54647700   54648700      2       1  150064       2.1387     0.016228
enh65186     2   54724700   54725700      6       4  150064       3.2476   0.00058198
enh65197     2   54790000   54791000      3       2  150064        1.831      0.03355
enh65200     2   54798700   54799700      9       3  150064       1.9452     0.025873
enh65201     2   54801800   54802800      8       3  150064       2.1922     0.014181
enh65202     2   54804300   54805300      2       1  150064       1.9179      0.02756
enh65204     2   54809100   54810100      3       1  150064        1.876     0.030329
enh65206     2   54816200   54817200      2       1  150064       1.7745     0.037992
enh65207     2   54817100   54818100      6       3  150064       1.6763     0.046837
enh65208     2   54822900   54823900      8       3  150064         1.69     0.045515
enh65209     2   54828900   54829900      5       2  150064       2.5436    0.0054855
enh65210     2   54832000   54833000      2       1  150064       1.7392     0.040997
enh65211     2   54836900   54837900      3       2  150064        1.991     0.023239
enh65212     2   54838400   54839400     14       5  150064       2.5596    0.0052399
enh65213     2   54840500   54841500      5       2  150064       2.0938     0.018138
enh65215     2   54861500   54862500      6       4  150064       2.7386    0.0030848
enh65216     2   54892300   54893300      6       3  150064       1.6664     0.047815
enh65218     2   54984500   54985500      1       1  150064        3.129    0.0008771
enh65220     2   55172600   55173600      5       2  150064       2.3761    0.0087491
enh65221     2   55174400   55175400      3       2  150064       2.8306     0.002323
enh65222     2   55184300   55185300      5       3  150064       2.3312    0.0098702
enh65224     2   55222400   55223400      5       2  150064       2.7688     0.002813
enh65229     2   55242100   55243100      1       1  150064         2.37     0.008894
enh65235     2   55264200   55265200      3       2  150064       1.7492     0.040128
enh65238     2   55278900   55279900      3       2  150064        1.742     0.040758
enh65239     2   55283000   55284000      2       1  150064       2.3913    0.0083942
enh65244     2   55346500   55347500     10       5  150064       1.7942     0.036395
enh65250     2   55380700   55381700      3       2  150064       2.0241     0.021481
enh65261     2   55515200   55516200      3       2  150064       1.7245     0.042309
enh65262     2   55617700   55618700      2       1  150064       1.7056      0.04404
enh65281     2   56221300   56222300      3       2  150064       2.6818    0.0036609
enh65291     2   56498000   56499000      2       1  150064       1.7577       0.0394
enh65302     2   57196000   57197000      2       1  150064        1.652     0.049267
enh65309     2   57923100   57924100      2       1  150064       1.9213     0.027349
enh65310     2   57925600   57926600      4       2  150064       2.1408     0.016144
enh65312     2   57938100   57939100      3       1  150064       2.0727     0.019102
enh65313     2   57944700   57945700      3       2  150064       4.0842   2.2119e-05
enh65314     2   57947900   57948900      2       1  150064       3.8989   4.8315e-05
enh65316     2   57987200   57988200      4       2  150064        6.132   4.3395e-10
enh65320     2   58129500   58130500      2       1  150064       5.5917   1.1246e-08
enh65321     2   58194300   58195300      4       2  150064       2.3416    0.0095994
enh65324     2   58272000   58273000      2       1  150064       4.1022   2.0464e-05
enh65328     2   58457600   58458600      3       2  150064       2.2396     0.012557
enh65332     2   58464400   58465400      2       1  150064       4.6671   1.5271e-06
enh65333     2   58468500   58469500      3       1  150064       2.1819     0.014559
enh65334     2   58469400   58470400      3       1  150064        1.992     0.023185
enh65335     2   58546300   58547300      1       1  150064       1.8606       0.0314
enh65337     2   58614100   58615100      6       3  150064       2.7852    0.0026749
enh65338     2   58653800   58654800      1       1  150064       2.5038     0.006144
enh65339     2   58656500   58657500      5       3  150064       3.0291    0.0012265
enh65340     2   58659100   58660100      3       2  150064       2.2453     0.012376
enh65342     2   58663200   58664200      2       1  150064       1.9798     0.023861
enh65344     2   58675700   58676700      3       2  150064       2.6471    0.0040592
enh65348     2   58734800   58735800      1       1  150064        1.764      0.03887
enh65349     2   58740400   58741400      3       2  150064       2.2089     0.013591
enh65352     2   58765300   58766300      2       1  150064       2.0803     0.018751
enh65368     2   58991900   58992900      4       2  150064       1.6577      0.04869
enh65371     2   59058300   59059300      6       2  150064        1.694     0.045134
enh65374     2   59086400   59087400      2       1  150064       3.0885    0.0010058
enh65379     2   59155000   59156000      1       1  150064       2.1906      0.01424
enh65397     2   59690300   59691300      1       1  150064       1.7119      0.04346
enh65413     2   60291500   60292500      2       1  150064       3.1996   0.00068807
enh65416     2   60352700   60353700      3       2  150064       1.9754     0.024113
enh65417     2   60440400   60441400      3       2  150064        2.635    0.0042066
enh65419     2   60512700   60513700      5       1  150064       2.3127     0.010369
enh65423     2   60580600   60581600      3       2  150064       2.5325     0.005662
enh65425     2   60602400   60603400      3       2  150064       2.2795     0.011318
enh65426     2   60610400   60611400      4       2  150064       1.8924     0.029221
enh65427     2   60628000   60629000      3       2  150064       2.5655    0.0051507
enh65428     2   60635600   60636600      6       3  150064       1.8558     0.031743
enh65429     2   60637600   60638600      1       1  150064       1.6527       0.0492
enh65443     2   60705600   60706600      1       1  150064       3.1202    0.0009037
enh65444     2   60707100   60708100      6       3  150064       2.9599    0.0015386
enh65451     2   60737500   60738500      7       2  150064       3.0958   0.00098151
enh65452     2   60742900   60743900      2       1  150064       2.0799     0.018768
enh65454     2   60748200   60749200      7       2  150064       2.1153     0.017201
enh65461     2   60787800   60788800      1       1  150064       1.7762      0.03785
enh65462     2   60804700   60805700      2       1  150064       2.7049    0.0034165
enh65464     2   60875700   60876700      1       1  150064       3.2718    0.0005343
enh65465     2   60901700   60902700      3       1  150064        2.569    0.0050995
enh65466     2   60982400   60983400      4       2  150064       2.3444    0.0095296
enh65479     2   61578800   61579800      2       1  150064       1.9921     0.023179
enh65480     2   61583000   61584000      3       2  150064       2.6574     0.003937
enh65483     2   61655000   61656000      4       2  150064       2.1706     0.014982
enh65488     2   61671500   61672500      2       1  150064       2.9094    0.0018106
enh65534     2   62432100   62433100      2       1  150064       1.8729     0.030541
enh65540     2   62444000   62445000      1       1  150064       2.2089      0.01359
enh65542     2   62493400   62494400      2       1  150064       2.5248    0.0057878
enh65545     2   62532000   62533000      4       2  150064       1.7705      0.03832
enh65547     2   62536400   62537400      1       1  150064       2.1125      0.01732
enh65564     2   62692800   62693800      2       1  150064       2.5123    0.0059976
enh65565     2   62702200   62703200      2       1  150064       2.1779     0.014706
enh65567     2   62709800   62710800      4       2  150064       3.5989   0.00015976
enh65568     2   62712800   62713800      3       2  150064       2.3505    0.0093749
enh65569     2   62724500   62725500      7       4  150064       3.2003   0.00068651
enh65570     2   62731800   62732800      2       1  150064       1.7793     0.037599
enh65571     2   62733600   62734600      4       2  150064        2.598    0.0046888
enh65575     2   62815800   62816800      4       2  150064       1.9633     0.024808
enh65576     2   62854300   62855300      1       1  150064       2.0417      0.02059
enh65578     2   62889300   62890300      4       2  150064       2.9659     0.001509
enh65581     2   62934800   62935800      1       1  150064       3.1879    0.0007165
enh65587     2   62970400   62971400      1       1  150064       2.5492     0.005399
enh65638     2   64012000   64013000      3       2  150064       1.7271     0.042075
enh65646     2   64064000   64065000      2       1  150064       1.8105     0.035108
enh65663     2   64298800   64299800      7       3  150064       2.8003    0.0025525
enh65686     2   64423800   64424800      4       2  150064       1.7415     0.040802
enh65723     2   64679400   64680400      1       1  150064       1.6838      0.04611
enh65732     2   64833600   64834600      1       1  150064       2.7279     0.003187
enh65808     2   65772500   65773500      1       1  150064       3.1367    0.0008544
enh65809     2   65785300   65786300      8       1  150064        1.674     0.047065
enh65849     2   66742600   66743600      1       1  150064        2.156      0.01554
enh65850     2   66748500   66749500      5       2  150064       1.9848     0.023586
enh65851     2   66752500   66753500      2       1  150064       2.0728     0.019095
enh65853     2   66768400   66769400      3       1  150064       2.7564    0.0029225
enh65854     2   66770400   66771400      3       2  150064       2.8564    0.0021427
enh65882     2   67564500   67565500      2       1  150064       2.0051     0.022476
enh65884     2   67616600   67617600      2       1  150064       2.2382     0.012605
enh65885     2   67621300   67622300      3       1  150064       2.2998      0.01073
enh65892     2   68036400   68037400      6       3  150064       1.7839     0.037222
enh65901     2   68288400   68289400      2       1  150064       1.8412     0.032794
enh65905     2   68386200   68387200      5       2  150064       2.8937    0.0019034
enh65909     2   68447200   68448200      2       1  150064       2.3789    0.0086814
enh65911     2   68458000   68459000      2       1  150064       1.7499     0.040071
enh65912     2   68459800   68460800      3       2  150064       2.8243    0.0023689
enh65916     2   68474800   68475800      3       1  150064        2.078     0.018856
enh65918     2   68483300   68484300      1       1  150064       2.8455     0.002217
enh65962     2   69534600   69535600      1       1  150064       2.2815      0.01126
enh65963     2   69536700   69537700      1       1  150064       1.9178      0.02757
enh65964     2   69585800   69586800      2       1  150064       1.8479      0.03231
enh66005     2   69958200   69959200      5       2  150064       1.6909     0.045427
enh66006     2   69969800   69970800      3       1  150064        2.275     0.011453
enh66013     2   70008200   70009200      1       1  150064        1.646      0.04988
enh66014     2   70016900   70017900      5       2  150064       1.7414     0.040805
enh66017     2   70031200   70032200      2       1  150064       2.2369     0.012646
enh66019     2   70055000   70056000      3       1  150064        1.947      0.02577
enh66022     2   70190600   70191600      2       1  150064       2.0369     0.020829
enh66024     2   70226400   70227400      1       1  150064       1.6616       0.0483
enh66046     2   70470200   70471200      2       1  150064       1.7034     0.044247
enh66049     2   70518800   70519800      2       1  150064       1.6909     0.045424
enh66075     2   70975300   70976300      2       1  150064       1.6812     0.046358
enh66077     2   70991200   70992200      3       1  150064       1.7427     0.040692
enh66091     2   71330100   71331100      9       3  150064       1.9458     0.025837
enh66099     2   71506200   71507200      3       1  150064       2.0484     0.020262
enh66101     2   71554800   71555800      3       2  150064       2.3225     0.010102
enh66102     2   71563400   71564400      2       1  150064        2.399    0.0082196
enh66104     2   71566700   71567700      5       3  150064       3.0834    0.0010233
enh66113     2   71754100   71755100      4       2  150064        1.926     0.027049
enh66119     2   71921800   71922800      4       1  150064       2.0737     0.019052
enh66126     2   72357400   72358400      2       1  150064       3.4974   0.00023489
enh66127     2   72364700   72365700      1       1  150064        2.597     0.004702
enh66128     2   72400600   72401600      1       1  150064       1.6707      0.04739
enh66131     2   72457100   72458100      2       1  150064       2.3392    0.0096618
enh66133     2   72463300   72464300      3       1  150064        1.783     0.037295
enh66143     2   72803200   72804200      1       1  150064       1.7126      0.04339
enh66153     2   72977900   72978900      3       2  150064       2.5584    0.0052579
enh66164     2   73167700   73168700      3       1  150064       4.1935   1.3735e-05
enh66167     2   73201500   73202500      2       1  150064       3.2103   0.00066289
enh66168     2   73207100   73208100      1       1  150064       4.2077     1.29e-05
enh66170     2   73271000   73272000      4       2  150064       3.9549   3.8288e-05
enh66173     2   73295600   73296600      1       1  150064       3.5033    0.0002298
enh66174     2   73308000   73309000      2       1  150064       2.1077     0.017528
enh66176     2   73328700   73329700      3       1  150064       3.6104   0.00015284
enh66178     2   73418800   73419800      4       2  150064       4.3334   7.3418e-06
enh66182     2   73465400   73466400      1       1  150064       1.9615      0.02491
enh66183     2   73482600   73483600      4       2  150064       3.3052   0.00047458
enh66185     2   73611600   73612600      2       1  150064       3.7349   9.3901e-05
enh66186     2   73784700   73785700      2       1  150064       4.2944   8.7579e-06
enh66187     2   73815000   73816000      2       1  150064       3.7373   9.3018e-05
enh66188     2   73906800   73907800      5       2  150064       2.5242    0.0057983
enh66204     2   74252700   74253700      5       2  150064       3.2561   0.00056485
enh66205     2   74258500   74259500      2       1  150064       2.3239     0.010064
enh66206     2   74269900   74270900      1       1  150064       2.4452     0.007238
enh66208     2   74333800   74334800      2       1  150064        1.669     0.047562
enh66210     2   74408500   74409500      1       1  150064       2.1993      0.01393
enh66212     2   74418800   74419800      3       1  150064       1.9408     0.026139
enh66214     2   74428600   74429600      3       2  150064       2.0551     0.019935
enh66215     2   74430900   74431900      4       2  150064       2.1334     0.016444
enh66236     2   74812900   74813900      1       1  150064        1.748      0.04023
enh66243     2   74967700   74968700      6       1  150064       2.0549     0.019946
enh66268     2   75339800   75340800      3       1  150064       2.0077     0.022337
enh66280     2   75601400   75602400      4       1  150064        2.253      0.01213
enh66285     2   75688800   75689800      4       1  150064       2.8206    0.0023966
enh66305     2   76185700   76186700      3       1  150064       2.6785    0.0036972
enh66307     2   76234900   76235900      2       1  150064       2.0811     0.018711
enh66309     2   76340300   76341300      3       2  150064       3.8815     5.19e-05
enh66310     2   76439000   76440000      2       1  150064       2.1283     0.016657
enh66311     2   76495500   76496500      3       2  150064       3.4303    0.0003015
enh66325     2   76806700   76807700      4       2  150064       1.7809     0.037468
enh66341     2   77042000   77043000      4       1  150064       2.4412    0.0073195
enh66342     2   77052200   77053200      2       1  150064       1.7134      0.04332
enh66347     2   77192800   77193800      2       1  150064       2.5466    0.0054383
enh66356     2   77321600   77322600      5       2  150064       2.0293     0.021216
enh66370     2   77711300   77712300      5       2  150064       2.1737     0.014864
enh66371     2   77729600   77730600      8       3  150064       2.1268     0.016719
enh66372     2   77739400   77740400      4       2  150064        2.834    0.0022984
enh66380     2   78056200   78057200      2       1  150064        1.737     0.041191
enh66390     2   78495600   78496600      1       1  150064        2.009      0.02227
enh66391     2   78531400   78532400      2       1  150064       1.6724     0.047226
enh66392     2   78533900   78534900      3       1  150064       2.1047     0.017658
enh66400     2   78833800   78834800      2       1  150064       2.0872     0.018437
enh66408     2   79428500   79429500      5       3  150064       2.9633    0.0015217
enh66414     2   79620500   79621500      1       1  150064       1.9993      0.02279
enh66428     2   79943800   79944800      4       2  150064       2.0532     0.020025
enh66435     2   80055600   80056600      3       2  150064       1.7945      0.03637
enh66436     2   80059200   80060200      2       1  150064       1.8252     0.033989
enh66441     2   80125500   80126500      7       3  150064       1.7883     0.036861
enh66443     2   80147700   80148700      2       1  150064       1.6836     0.046125
enh66451     2   80363000   80364000      1       1  150064        2.168      0.01508
enh66507     2   83511100   83512100      1       1  150064       1.9662      0.02464
enh66519     2   84198300   84199300      6       3  150064       1.9159     0.027686
enh66527     2   84984200   84985200      1       1  150064       1.6735      0.04711
enh66591     2   85472000   85473000      2       1  150064       2.1129     0.017307
enh66606     2   85558100   85559100      1       1  150064       1.6659      0.04787
enh66609     2   85612400   85613400      2       1  150064       2.6347    0.0042105
enh66612     2   85635500   85636500      4       2  150064       1.7675     0.038569
enh66613     2   85637000   85638000      1       1  150064       2.8371     0.002276
enh66614     2   85637400   85638400      3       1  150064       3.2094   0.00066513
enh66615     2   85639500   85640500      3       2  150064       1.7379     0.041116
enh66616     2   85644600   85645600      5       2  150064       3.2498   0.00057749
enh66617     2   85646300   85647300      3       2  150064        1.845     0.032516
enh66637     2   85839400   85840400      1       1  150064       1.8344       0.0333
enh66638     2   85844600   85845600      1       1  150064       2.0794      0.01879
enh66640     2   85913900   85914900      2       1  150064       1.7585     0.039335
enh66647     2   85998800   85999800      3       1  150064       2.2507     0.012201
enh66675     2   86858400   86859400      2       1  150064       1.9239     0.027186
enh66677     2   86974700   86975700      2       1  150064       2.5472    0.0054289
enh66679     2   87054600   87055600      5       1  150064       2.0761     0.018941
enh66680     2   87058500   87059500      6       2  150064       2.4106    0.0079626
enh66739     2   88903400   88904400      1       1  150064       1.9455      0.02586
enh66791     2   96813400   96814400      2       1  150064       1.8367     0.033126
enh66792     2   96814400   96815400      1       1  150064       1.9042      0.02844
enh66794     2   96823200   96824200      1       1  150064        2.975     0.001465
enh66798     2   96869200   96870200      1       1  150064       3.8922    4.966e-05
enh66814     2   97205300   97206300      1       1  150064       1.9382       0.0263
enh66816     2   97215300   97216300      1       1  150064        1.664      0.04806
enh66821     2   97345400   97346400      3       1  150064       3.3577    0.0003929
enh66822     2   97404200   97405200      1       1  150064       1.9779      0.02397
enh66823     2   97425400   97426400      2       1  150064       1.9136     0.027833
enh66825     2   97436000   97437000      1       1  150064       2.1304      0.01657
enh66826     2   97458200   97459200      2       1  150064       2.9304    0.0016928
enh66829     2   97483600   97484600      1       1  150064       2.1714      0.01495
enh66830     2   97485100   97486100      1       1  150064       1.9413      0.02611
enh66831     2   97498100   97499100      1       1  150064       2.0026      0.02261
enh66832     2   97504700   97505700      1       1  150064       2.0077      0.02234
enh66833     2   97508000   97509000      2       1  150064       1.9093     0.028109
enh66834     2   97521800   97522800      1       1  150064       2.0007      0.02271
enh66835     2   97524700   97525700      1       1  150064       2.0166      0.02187
enh66837     2   97532400   97533400      1       1  150064       2.6807     0.003673
enh66838     2   97540800   97541800      1       1  150064       3.2988    0.0004855
enh66839     2   97547300   97548300      1       1  150064       1.7491      0.04014
enh66842     2   97561200   97562200      5       2  150064       2.9332    0.0016776
enh66843     2   97571700   97572700      6       1  150064       3.6787   0.00011723
enh66844     2   97573100   97574100      4       1  150064         3.47   0.00026018
enh66845     2   97577400   97578400      5       2  150064       3.7506   8.8209e-05
enh66848     2   97593400   97594400      3       2  150064       4.4539   4.2162e-06
enh66849     2   97598800   97599800      4       2  150064       3.0486    0.0011495
enh66851     2   97622800   97623800      5       2  150064       1.7894     0.036779
enh66857     2   98260800   98261800      2       1  150064       2.3703    0.0088868
enh66858     2   98277800   98278800      1       1  150064       2.0619      0.01961
enh66862     2   98327000   98328000      3       1  150064       1.6724     0.047225
enh66877     2   98567400   98568400      3       2  150064       2.3493    0.0094037
enh66879     2   98599400   98600400      3       2  150064       2.7334     0.003134
enh66881     2   98612800   98613800      3       1  150064       2.9854     0.001416
enh66885     2   98750500   98751500      2       1  150064       2.2184     0.013264
enh66893     2   99010700   99011700      1       1  150064       1.8401      0.03288
enh66895     2   99053000   99054000      3       2  150064       1.8838     0.029795
enh66896     2   99059100   99060100      4       2  150064       1.9591      0.02505
enh66897     2   99063000   99064000      4       1  150064       2.1642     0.015226
enh66898     2   99064800   99065800      2       1  150064       1.6915     0.045375
enh66899     2   99066400   99067400      1       1  150064       1.8293      0.03368
enh66900     2   99068700   99069700      1       1  150064         1.78      0.03754
enh66903     2   99074900   99075900      2       1  150064       1.7638     0.038884
enh66904     2   99075600   99076600      1       1  150064       1.7947      0.03635
enh66907     2   99090600   99091600      1       1  150064       1.8245      0.03404
enh66911     2   99099600   99100600      1       1  150064       1.7917      0.03659
enh66912     2   99100300   99101300      1       1  150064       1.8484      0.03227
enh66919     2   99133300   99134300      2       1  150064       1.8211     0.034297
enh66956     2  100254600  100255600      5       2  150064       2.9849    0.0014183
enh66957     2  100268400  100269400      5       1  150064       3.3259   0.00044066
enh66958     2  100277000  100278000      1       1  150064       2.0517       0.0201
enh66962     2  100345300  100346300      4       2  150064       2.1264     0.016734
enh66963     2  100364500  100365500      3       1  150064       1.8259     0.033932
enh66966     2  100506900  100507900      1       1  150064       2.3222      0.01011
enh66967     2  100576900  100577900      1       1  150064        1.887      0.02958
enh66988     2  101349800  101350800      7       2  150064       2.4091    0.0079954
enh66989     2  101398100  101399100      3       1  150064       1.8236     0.034106
enh67018     2  101778400  101779400      2       1  150064       1.7475     0.040279
enh67022     2  101867400  101868400      3       2  150064       1.9112     0.027987
enh67026     2  101916200  101917200      2       1  150064       1.7458     0.040424
enh67029     2  101943800  101944800      1       1  150064       1.7071       0.0439
enh67030     2  101945900  101946900      1       1  150064       1.7149      0.04318
enh67036     2  101987400  101988400      3       2  150064       1.7018     0.044395
enh67038     2  102050800  102051800      8       2  150064       1.7087     0.043751
enh67094     2  102726800  102727800      8       2  150064       2.8734    0.0020302
enh67095     2  102728200  102729200      3       2  150064       1.8882     0.029497
enh67144     2  104708000  104709000      4       2  150064       1.7598     0.039219
enh67147     2  104830600  104831600      2       1  150064       2.2049      0.01373
enh67153     2  104991100  104992100      5       1  150064       2.3925    0.0083668
enh67156     2  105049400  105050400      6       2  150064       2.1187     0.017058
enh67210     2  106084700  106085700      2       1  150064       1.6794     0.046533
enh67225     2  106370100  106371100      4       2  150064       2.4612    0.0069239
enh67228     2  106376300  106377300      5       2  150064        2.736    0.0031092
enh67290     2  107417400  107418400      1       1  150064       2.9372     0.001656
enh67291     2  107456200  107457200      3       1  150064       2.6817    0.0036626
enh67292     2  107464400  107465400      5       2  150064       1.7221     0.042527
enh67317     2  108565600  108566600      2       1  150064        2.057     0.019842
enh67333     2  109008100  109009100      4       2  150064       1.7847     0.037154
enh67334     2  109013800  109014800      1       1  150064       2.5995     0.004668
enh67335     2  109019700  109020700      4       1  150064       2.3583    0.0091788
enh67347     2  109231700  109232700      3       1  150064       1.8293     0.033678
enh67365     2  109644700  109645700      3       2  150064       1.7807     0.037478
enh67386     2  110315200  110316200      1       1  150064       1.7032      0.04427
enh67387     2  110357200  110358200      1       1  150064        3.817    6.755e-05
enh67389     2  110365300  110366300      1       1  150064       3.0332      0.00121
enh67392     2  110416900  110417900      4       1  150064        2.331    0.0098777
enh67397     2  110896800  110897800      1       1  150064       1.9238      0.02719
enh67407     2  111451700  111452700      2       1  150064       1.8864     0.029619
enh67418     2  111525400  111526400      3       1  150064       2.6019    0.0046354
enh67419     2  111529100  111530100      4       2  150064       2.3416    0.0096007
enh67423     2  111600800  111601800      6       3  150064       1.6819     0.046296
enh67424     2  111603600  111604600      2       1  150064       1.8841     0.029775
enh67428     2  111630900  111631900      1       1  150064       1.8392      0.03294
enh67443     2  111985300  111986300      6       3  150064       1.6461     0.049874
enh67450     2  112252900  112253900      2       1  150064       2.6208    0.0043864
enh67453     2  112374600  112375600      5       3  150064       1.7233     0.042419
enh67458     2  112462700  112463700      4       2  150064        1.688     0.045706
enh67459     2  112468300  112469300      5       2  150064       1.6743     0.047032
enh67461     2  112661200  112662200      3       1  150064       2.0154      0.02193
enh67465     2  112698200  112699200      5       3  150064       1.8789      0.03013
enh67467     2  112776700  112777700      4       2  150064       2.5435    0.0054878
enh67468     2  112789300  112790300      4       2  150064       2.2383     0.012601
enh67532     2  114651100  114652100     10       3  150064       2.2863      0.01112
enh67536     2  114667200  114668200      3       1  150064       2.1529     0.015662
enh67545     2  115179000  115180000      2       1  150064       1.9212     0.027351
enh67570     2  115843000  115844000      5       2  150064       2.1825     0.014537
enh67571     2  115843900  115844900      4       2  150064       2.4854    0.0064704
enh67572     2  115852400  115853400      8       3  150064       2.6745    0.0037421
enh67573     2  115872400  115873400      4       2  150064       2.1307     0.016558
enh67576     2  115889600  115890600      6       2  150064       2.1122     0.017335
enh67580     2  115969200  115970200      4       2  150064       2.0093     0.022255
enh67585     2  116117500  116118500      2       1  150064       2.6195    0.0044031
enh67590     2  116184700  116185700      1       1  150064       2.0208      0.02165
enh67593     2  116290300  116291300      3       2  150064       2.1559     0.015544
enh67594     2  116300000  116301000      3       2  150064       2.1047     0.017661
enh67595     2  116315700  116316700      4       2  150064       1.8427     0.032689
enh67600     2  116474100  116475100      3       1  150064       1.7385     0.041065
enh67628     2  118372200  118373200      8       2  150064       1.8063     0.035433
enh67644     2  118852900  118853900      1       1  150064       2.0045      0.02251
enh67645     2  118862700  118863700      1       1  150064       3.1163    0.0009157
enh67652     2  119013200  119014200      2       1  150064       2.3751    0.0087712
enh67654     2  119066600  119067600      1       1  150064       2.1578      0.01547
enh67655     2  119068500  119069500      3       2  150064       2.7741    0.0027677
enh67658     2  119097500  119098500      4       1  150064       2.7551    0.0029342
enh67665     2  119207700  119208700      2       1  150064       1.8863     0.029625
enh67667     2  119234500  119235500      4       2  150064       2.8235    0.0023751
enh67670     2  119265500  119266500      4       2  150064       2.3537    0.0092948
enh67672     2  119341600  119342600      2       1  150064       2.1303     0.016572
enh67673     2  119347200  119348200      2       1  150064       2.2724     0.011532
enh67676     2  119401200  119402200      1       1  150064       1.9665      0.02462
enh67677     2  119495300  119496300      2       1  150064       2.5066    0.0060945
enh67678     2  119513100  119514100      3       2  150064        1.982     0.023738
enh67684     2  119826400  119827400      5       2  150064       2.7932    0.0026099
enh67691     2  119905100  119906100      2       1  150064       1.6519     0.049275
enh67698     2  119994400  119995400      2       1  150064         2.12     0.017002
enh67766     2  121044600  121045600      3       1  150064       1.7418     0.040776
enh67768     2  121130400  121131400      3       1  150064       2.0526     0.020058
enh67769     2  121131300  121132300      6       2  150064       2.0724     0.019114
enh67774     2  121303200  121304200      2       1  150064       1.9769     0.024025
enh67778     2  121404600  121405600      1       1  150064        1.757      0.03946
enh67799     2  121551000  121552000      5       2  150064       1.6676     0.047694
enh67835     2  121819300  121820300      3       1  150064       1.6514     0.049329
enh67839     2  121953800  121954800      3       1  150064        1.845     0.032521
enh67852     2  122289600  122290600      6       2  150064       1.8393     0.032938
enh67853     2  122290400  122291400      2       1  150064        2.287     0.011099
enh67869     2  122536300  122537300      1       1  150064       2.2271      0.01297
enh67880     2  122838800  122839800      2       1  150064       1.8155     0.034721
enh67885     2  123239600  123240600      5       1  150064       2.0643     0.019494
enh67898     2  123522400  123523400      1       1  150064       1.7506      0.04001
enh67917     2  124944100  124945100      5       2  150064       2.5288     0.005722
enh67918     2  124946000  124947000      3       2  150064       2.2028     0.013804
enh67926     2  125278300  125279300      3       1  150064       1.7816     0.037409
enh67927     2  125290700  125291700      3       2  150064       2.0266     0.021351
enh67930     2  125368000  125369000      3       2  150064       1.6506     0.049415
enh67937     2  125756100  125757100      2       1  150064       2.0308     0.021136
enh67967     2  127536400  127537400      2       1  150064       1.9642     0.024751
enh67971     2  127584500  127585500      2       1  150064       1.9724     0.024284
enh67972     2  127589000  127590000      3       2  150064       2.3034     0.010628
enh67988     2  127844600  127845600      1       1  150064       2.7431     0.003043
enh67989     2  127850500  127851500      2       1  150064       1.8863      0.02963
enh67990     2  127852200  127853200      2       1  150064       2.9506    0.0015858
enh67991     2  127855300  127856300      4       2  150064        2.229     0.012906
enh67992     2  127861900  127862900     10       5  150064       2.3416    0.0096011
enh67993     2  127885700  127886700      5       1  150064       2.0111     0.022158
enh68017     2  128221400  128222400      2       1  150064       1.8596     0.031474
enh68064     2  129153300  129154300      9       1  150064       1.9092     0.028119
enh68065     2  129163800  129164800     10       1  150064       1.8289     0.033707
enh68066     2  129165500  129166500      8       4  150064       2.2622     0.011842
enh68098     2  129931100  129932100      1       1  150064       1.8031      0.03569
enh68143     2  131724700  131725700      1       1  150064       2.2402      0.01254
enh68146     2  131861300  131862300      4       2  150064        3.335   0.00042656
enh68155     2  133149400  133150400      1       1  150064       1.8515      0.03205
enh68205     2  134837700  134838700      1       1  150064       1.8672      0.03094
enh68206     2  134844300  134845300      3       1  150064       3.2997   0.00048399
enh68207     2  134864600  134865600     10       3  150064        3.431   0.00030068
enh68208     2  134875700  134876700      2       1  150064       2.7512    0.0029685
enh68209     2  134879900  134880900      2       1  150064       2.7676    0.0028238
enh68213     2  134889000  134890000      1       1  150064       2.7632     0.002862
enh68216     2  134895500  134896500      2       1  150064       3.4136    0.0003206
enh68217     2  134897800  134898800      3       2  150064       3.6291    0.0001422
enh68218     2  134898200  134899200      3       2  150064       3.6291    0.0001422
enh68219     2  134900100  134901100      3       2  150064       3.1516   0.00081185
enh68221     2  134904300  134905300      1       1  150064       1.7945      0.03637
enh68224     2  134920800  134921800      1       1  150064       2.4341     0.007465
enh68266     2  135674200  135675200      1       1  150064       3.0217     0.001257
enh68270     2  135691400  135692400      2       1  150064       1.7384     0.041068
enh68272     2  135718800  135719800      3       2  150064       2.5774    0.0049768
enh68331     2  137667200  137668200      3       1  150064       2.1144      0.01724
enh68369     2  138975400  138976400      2       1  150064       1.6719     0.047274
enh68374     2  139028300  139029300      7       2  150064        1.748     0.040235
enh68382     2  139251900  139252900      3       2  150064       2.5571    0.0052776
enh68386     2  139271600  139272600      2       1  150064        2.082     0.018673
enh68390     2  139293600  139294600      3       2  150064       1.7277     0.042024
enh68397     2  139481700  139482700      3       2  150064       2.2969     0.010813
enh68411     2  139864800  139865800      5       2  150064        2.101     0.017822
enh68414     2  139990800  139991800      8       2  150064       1.8507     0.032106
enh68433     2  140487500  140488500      2       1  150064       1.7108     0.043561
enh68435     2  140585400  140586400      6       2  150064       2.0167     0.021862
enh68445     2  140943800  140944800      2       1  150064       1.8965     0.028947
enh68446     2  141106100  141107100      5       2  150064       3.0506    0.0011418
enh68447     2  141112600  141113600      5       3  150064       1.9744     0.024169
enh68448     2  141192800  141193800      6       2  150064       2.7357    0.0031126
enh68449     2  141194200  141195200      2       1  150064       2.3638    0.0090445
enh68450     2  141231500  141232500      5       1  150064       1.6538     0.049089
enh68464     2  141786400  141787400      1       1  150064       1.9747      0.02415
enh68468     2  141863200  141864200      6       3  150064       2.7775    0.0027391
enh68469     2  141867100  141868100      3       1  150064       3.1575    0.0007956
enh68471     2  141927600  141928600      1       1  150064       2.5234     0.005812
enh68493     2  142835000  142836000      4       2  150064       2.0254     0.021413
enh68499     2  143252400  143253400      4       2  150064       2.0413     0.020612
enh68516     2  144016100  144017100      5       3  150064        1.734     0.041456
enh68517     2  144053300  144054300      3       2  150064       2.0757     0.018963
enh68522     2  144232400  144233400      2       1  150064       2.4722     0.006715
enh68535     2  144533200  144534200      1       1  150064       2.5076     0.006078
enh68537     2  144553400  144554400      1       1  150064       3.0791     0.001038
enh68538     2  144565500  144566500      1       1  150064       2.4016     0.008162
enh68541     2  144590200  144591200      3       1  150064       2.8902     0.001925
enh68547     2  144710800  144711800      3       1  150064       2.8618     0.002106
enh68554     2  144857200  144858200      1       1  150064       2.1594      0.01541
enh68556     2  144914300  144915300      1       1  150064       2.0294      0.02121
enh68573     2  145129700  145130700      1       1  150064       3.0087     0.001312
enh68574     2  145159100  145160100      1       1  150064       4.6476    1.679e-06
enh68575     2  145169800  145170800      1       1  150064       3.4481    0.0002823
enh68576     2  145182300  145183300      2       1  150064       2.3847    0.0085468
enh68577     2  145184400  145185400      2       1  150064       3.1832   0.00072837
enh68580     2  145198500  145199500      6       3  150064       2.3436    0.0095487
enh68581     2  145201700  145202700      1       1  150064       4.3878    5.724e-06
enh68584     2  145214000  145215000      3       1  150064       4.0622   2.4309e-05
enh68616     2  146296000  146297000      1       1  150064       2.1738      0.01486
enh68622     2  146401800  146402800      3       2  150064       2.6976    0.0034923
enh68623     2  146426600  146427600      1       1  150064         5.53    1.601e-08
enh68628     2  146613600  146614600      1       1  150064       2.3456     0.009497
enh68631     2  146676200  146677200      2       1  150064       1.8994     0.028755
enh68632     2  146688100  146689100      2       1  150064       2.2715     0.011559
enh68655     2  147578900  147579900      2       1  150064       4.3816   5.8918e-06
enh68658     2  147624600  147625600      3       2  150064       3.8737   5.3602e-05
enh68660     2  147751400  147752400      2       1  150064       2.6749    0.0037373
enh68664     2  147851700  147852700      2       1  150064       2.0642     0.019497
enh68667     2  147952400  147953400      1       1  150064       1.9916      0.02321
enh68671     2  148041400  148042400      1       1  150064       2.3098      0.01045
enh68684     2  148480700  148481700      5       2  150064       2.0947     0.018097
enh68686     2  148530800  148531800      2       1  150064       2.2388     0.012583
enh68695     2  148617200  148618200      2       1  150064       2.2004     0.013891
enh68697     2  148620200  148621200      2       1  150064       1.6453     0.049952
enh68699     2  148626700  148627700      2       1  150064       2.2105     0.013534
enh68700     2  148627600  148628600      2       1  150064       2.2233     0.013097
enh68701     2  148633200  148634200      1       1  150064       2.3904     0.008414
enh68708     2  148757800  148758800      3       1  150064       1.9071     0.028251
enh68710     2  148775300  148776300      1       1  150064       2.3974     0.008257
enh68715     2  148815500  148816500      2       1  150064       1.8172     0.034591
enh68720     2  149030600  149031600      2       1  150064        2.932     0.001684
enh68722     2  149040600  149041600      3       2  150064       2.9896    0.0013967
enh68723     2  149055100  149056100      3       2  150064       2.2032     0.013791
enh68724     2  149061500  149062500      6       3  150064       2.0589     0.019752
enh68725     2  149115600  149116600      2       1  150064       2.4759    0.0066447
enh68726     2  149119300  149120300      4       2  150064        2.146     0.015938
enh68727     2  149258800  149259800      1       1  150064       2.4484     0.007175
enh68730     2  149276300  149277300      2       1  150064        1.695     0.045041
enh68732     2  149291500  149292500      2       1  150064       2.8176    0.0024192
enh68733     2  149311800  149312800      3       1  150064       2.2495     0.012239
enh68735     2  149340400  149341400      2       1  150064       2.8356    0.0022872
enh68736     2  149344000  149345000      4       2  150064       3.0865    0.0010125
enh68756     2  149509700  149510700      6       3  150064       1.8438     0.032607
enh68766     2  149684600  149685600      3       2  150064       2.2262     0.012999
enh68770     2  149836000  149837000      1       1  150064       1.7951      0.03632
enh68772     2  149862900  149863900      2       1  150064       1.8528     0.031956
enh68787     2  150220200  150221200      3       2  150064       2.0045     0.022507
enh68799     2  150345600  150346600      5       2  150064       1.7871     0.036958
enh68803     2  150587000  150588000      6       1  150064       1.9556     0.025255
enh68804     2  150590400  150591400      1       1  150064       2.0191      0.02174
enh68817     2  150982800  150983800      2       1  150064       1.7862     0.037035
enh68820     2  151064800  151065800      2       1  150064       1.7599     0.039216
enh68879     2  152264900  152265900      8       5  150064       1.9923      0.02317
enh68883     2  152354400  152355400      1       1  150064        2.957     0.001553
enh68885     2  152402200  152403200      2       1  150064       1.8467     0.032394
enh68886     2  152408600  152409600      5       3  150064       1.8997     0.028733
enh68898     2  152725400  152726400      2       1  150064       2.0537     0.020002
enh68911     2  152929900  152930900      6       3  150064       1.8981     0.028839
enh68915     2  153030400  153031400      3       2  150064       3.1252   0.00088831
enh68918     2  153194400  153195400      2       1  150064       1.6989     0.044667
enh68928     2  153261300  153262300      1       1  150064       1.6925      0.04528
enh68936     2  153276900  153277900      1       1  150064       2.4169     0.007827
enh68937     2  153279700  153280700      1       1  150064       2.3908     0.008405
enh68938     2  153282300  153283300      5       2  150064       1.9843     0.023611
enh68939     2  153283000  153284000      4       2  150064       2.4042    0.0081031
enh68940     2  153286200  153287200      1       1  150064       2.6666     0.003831
enh68941     2  153289100  153290100      1       1  150064       2.5792     0.004952
enh68947     2  153303800  153304800      1       1  150064        1.861      0.03137
enh68966     2  153433200  153434200      2       1  150064       2.0597     0.019713
enh68969     2  153504500  153505500      4       2  150064       1.8088      0.03524
enh68970     2  153576900  153577900      2       1  150064        2.911    0.0018013
enh68971     2  153618200  153619200      2       1  150064        2.539    0.0055589
enh68972     2  153731400  153732400      6       4  150064       2.8968    0.0018852
enh69020     2  155337200  155338200      2       1  150064        2.003     0.022588
enh69027     2  155438700  155439700      2       1  150064       1.8555     0.031764
enh69036     2  155825600  155826600      3       1  150064       3.7354   9.3693e-05
enh69037     2  155955800  155956800      2       1  150064       4.2739   9.6025e-06
enh69041     2  156271700  156272700      2       1  150064       1.7532     0.039786
enh69046     2  156695500  156696500      3       2  150064       1.8476     0.032332
enh69058     2  156877600  156878600      6       3  150064       1.7078     0.043835
enh69086     2  157403100  157404100      3       2  150064       1.7636     0.038897
enh69091     2  157454800  157455800      1       1  150064       1.9698      0.02443
enh69095     2  157515100  157516100      4       2  150064       2.0347     0.020941
enh69098     2  157541200  157542200      2       1  150064       1.9318     0.026691
enh69099     2  157552000  157553000      3       2  150064       1.7986     0.036044
enh69100     2  157557600  157558600      4       2  150064       1.9974     0.022892
enh69152     2  158858600  158859600      3       1  150064       2.3419    0.0095935
enh69154     2  158867700  158868700      4       2  150064       1.9431     0.026002
enh69158     2  158976900  158977900      3       2  150064       2.1871     0.014368
enh69162     2  159099100  159100100      5       2  150064       1.7947     0.036352
enh69163     2  159173800  159174800      4       2  150064       1.7303     0.041788
enh69165     2  159202400  159203400      7       3  150064       1.9091     0.028124
enh69166     2  159207000  159208000     11       5  150064       1.8224     0.034196
enh69168     2  159260300  159261300      3       2  150064       1.7029      0.04429
enh69170     2  159316500  159317500      4       2  150064       2.3497     0.009394
enh69173     2  159326600  159327600      3       2  150064       2.3193     0.010191
enh69175     2  159333300  159334300      1       1  150064       3.0841     0.001021
enh69176     2  159341100  159342100      5       2  150064        1.803     0.035691
enh69177     2  159342700  159343700      3       2  150064       3.0255    0.0012412
enh69178     2  159343800  159344800      5       2  150064       3.0094    0.0013088
enh69179     2  159344600  159345600      4       2  150064       3.2208   0.00063926
enh69180     2  159346400  159347400      1       1  150064       1.9251      0.02711
enh69181     2  159349500  159350500      5       2  150064       2.1029     0.017735
enh69185     2  159359200  159360200      5       2  150064       3.2452   0.00058689
enh69188     2  159369100  159370100      4       2  150064       2.8934    0.0019054
enh69192     2  159534000  159535000      4       2  150064       2.4492    0.0071585
enh69194     2  159573800  159574800      1       1  150064       2.5936     0.004749
enh69236     2  160372900  160373900      1       1  150064       2.9792     0.001445
enh69238     2  160414000  160415000      2       1  150064        1.768     0.038534
enh69240     2  160457100  160458100      2       1  150064       1.8756     0.030352
enh69242     2  160462000  160463000      5       2  150064       3.0711    0.0010662
enh69243     2  160462500  160463500      6       3  150064       2.9034    0.0018458
enh69244     2  160463600  160464600      3       2  150064       1.6783     0.046641
enh69245     2  160466600  160467600      3       1  150064       2.6898    0.0035746
enh69246     2  160468400  160469400      2       1  150064       2.9327      0.00168
enh69247     2  160474800  160475800      1       1  150064       2.4839     0.006497
enh69248     2  160476600  160477600      3       2  150064       1.8384     0.033002
enh69250     2  160567200  160568200      5       2  150064       2.1417     0.016107
enh69251     2  160643800  160644800      3       1  150064       3.4207   0.00031225
enh69260     2  161014200  161015200      6       3  150064       2.0506     0.020152
enh69263     2  161064200  161065200      2       1  150064       2.0777     0.018867
enh69274     2  161201400  161202400      3       2  150064       1.9094     0.028103
enh69288     2  161254600  161255600      1       1  150064       1.9493      0.02563
enh69292     2  161276500  161277500      2       1  150064       1.7479     0.040244
enh69307     2  161503600  161504600      1       1  150064        1.794      0.03641
enh69309     2  161560200  161561200      4       2  150064       1.6628     0.048171
enh69336     2  162045900  162046900      3       2  150064        1.932      0.02668
enh69348     2  162369600  162370600      4       2  150064       1.7163     0.043053
enh69352     2  162854800  162855800      2       1  150064       3.0845    0.0010196
enh69353     2  162858600  162859600      3       2  150064       3.1137    0.0009239
enh69354     2  162884600  162885600      2       1  150064       2.7702    0.0028009
enh69383     2  163933600  163934600      3       1  150064       1.6574     0.048717
enh69392     2  164454200  164455200      4       2  150064       1.9435     0.025981
enh69408     2  164521000  164522000      1       1  150064       1.8013      0.03583
enh69413     2  164574100  164575100      2       1  150064       1.9304      0.02678
enh69458     2  165970600  165971600      1       1  150064       1.6512      0.04935
enh69470     2  166324400  166325400      3       2  150064       1.6692     0.047538
enh69505     2  166653300  166654300      8       3  150064       1.7241     0.042346
enh69507     2  166700700  166701700      4       2  150064       3.8417   6.1095e-05
enh69509     2  166810900  166811900      2       1  150064       3.2935   0.00049468
enh69514     2  166997000  166998000      6       2  150064       2.2795     0.011318
enh69519     2  167199600  167200600      3       2  150064       2.7631    0.0028626
enh69521     2  167228200  167229200      3       2  150064       1.7447     0.040521
enh69524     2  167351000  167352000      4       2  150064       3.2406   0.00059635
enh69532     2  167511800  167512800      4       2  150064       1.7013     0.044447
enh69539     2  167748400  167749400      1       1  150064       3.0327     0.001212
enh69540     2  167815500  167816500      3       2  150064       1.8322      0.03346
enh69561     2  168241500  168242500      3       2  150064       1.9246     0.027139
enh69580     2  168440700  168441700      3       2  150064       3.3826   0.00035907
enh69581     2  168463600  168464600      4       2  150064       2.3091      0.01047
enh69588     2  168605700  168606700      2       1  150064        1.928     0.026926
enh69593     2  168648900  168649900      4       2  150064       1.8427     0.032688
enh69647     2  169326700  169327700      1       1  150064       2.2774      0.01138
enh69656     2  169351600  169352600      4       2  150064       2.5439    0.0054808
enh69658     2  169374700  169375700      4       1  150064       1.9087     0.028151
enh69659     2  169377500  169378500      2       1  150064       1.8727     0.030553
enh69662     2  169386100  169387100      3       1  150064       1.7742     0.038014
enh69663     2  169391200  169392200      3       2  150064       3.3246   0.00044273
enh69675     2  169459500  169460500      1       1  150064       2.4821     0.006531
enh69676     2  169482300  169483300      5       2  150064       3.2136   0.00065548
enh69678     2  169489000  169490000      4       2  150064       2.4168     0.007829
enh69679     2  169491300  169492300      4       2  150064       3.0841    0.0010209
enh69681     2  169495600  169496600      3       1  150064        2.075     0.018993
enh69682     2  169497400  169498400      8       4  150064       3.7973   7.3146e-05
enh69691     2  169587400  169588400      3       2  150064       2.1367     0.016311
enh69707     2  169975600  169976600      3       1  150064       1.6999     0.044573
enh69744     2  171001900  171002900      1       1  150064       1.7048      0.04412
enh69755     2  171098400  171099400      1       1  150064        1.661      0.04836
enh69757     2  171139100  171140100      6       2  150064       1.9669     0.024596
enh69779     2  171508100  171509100      2       1  150064       1.9028     0.028532
enh69788     2  171633700  171634700      4       1  150064        1.867     0.030953
enh69790     2  171668700  171669700      1       1  150064       1.9777      0.02398
enh69795     2  171787400  171788400      2       1  150064       1.8763     0.030307
enh69805     2  171943300  171944300      2       1  150064       2.5562    0.0052908
enh69809     2  171991000  171992000      3       1  150064         2.14     0.016177
enh69813     2  172003100  172004100      2       1  150064       1.9482     0.025695
enh69819     2  172037900  172038900      6       2  150064       1.8628     0.031245
enh69827     2  172127900  172128900      4       2  150064         2.25     0.012225
enh69849     2  172532000  172533000      2       1  150064        3.471    0.0002593
enh69852     2  172646100  172647100      6       3  150064        3.497   0.00023527
enh69853     2  172650400  172651400      1       1  150064       3.1278    0.0008806
enh69854     2  172654700  172655700      2       1  150064       3.7259   9.7329e-05
enh69857     2  172780000  172781000      5       3  150064       3.3223   0.00044639
enh69858     2  172865400  172866400      7       2  150064       3.5524   0.00019089
enh69859     2  172877300  172878300      3       2  150064       3.3925   0.00034624
enh69873     2  173138400  173139400      3       2  150064       2.3827    0.0085926
enh69874     2  173149400  173150400      5       2  150064       2.0878     0.018406
enh69911     2  173967800  173968800      3       2  150064       2.8157    0.0024336
enh69912     2  173996700  173997700      4       2  150064       2.8268    0.0023508
enh69913     2  174000100  174001100      3       2  150064       2.5849      0.00487
enh69917     2  174058300  174059300      5       3  150064       1.9098     0.028076
enh69919     2  174091800  174092800      4       2  150064       2.1194     0.017029
enh69948     2  174531600  174532600      3       2  150064       1.7208     0.042641
enh69960     2  174778800  174779800      1       1  150064        2.247      0.01232
enh69963     2  174805200  174806200      6       3  150064       1.8803     0.030032
enh69964     2  174812600  174813600      3       1  150064       2.0431     0.020522
enh69965     2  174814600  174815600      5       1  150064       2.0835     0.018605
enh69966     2  174824500  174825500      5       2  150064       1.8698     0.030754
enh69967     2  174825400  174826400      6       3  150064       2.7215    0.0032496
enh69972     2  174878700  174879700      2       1  150064       1.7088     0.043747
enh69976     2  174897200  174898200      2       1  150064       2.7309    0.0031579
enh69980     2  174918600  174919600      3       1  150064       2.8179    0.0024172
enh69981     2  174927100  174928100      2       1  150064       2.2485     0.012273
enh69982     2  174936400  174937400      4       2  150064       2.5067     0.006094
enh69987     2  174981000  174982000      1       1  150064       2.2998      0.01073
enh69988     2  174987800  174988800      1       1  150064       2.2718      0.01155
enh69989     2  174996200  174997200      4       2  150064       2.3119     0.010391
enh69993     2  175111200  175112200      2       1  150064       2.6259    0.0043211
enh69997     2  175162900  175163900      3       2  150064       3.0923   0.00099313
enh70000     2  175210800  175211800      4       2  150064       3.1527   0.00080896
enh70001     2  175258700  175259700      2       1  150064       3.0919   0.00099448
enh70004     2  175410900  175411900      4       2  150064        2.772    0.0027856
enh70012     2  175615400  175616400      4       2  150064       1.9811     0.023792
enh70013     2  175626700  175627700      3       1  150064       1.9893     0.023332
enh70014     2  175628700  175629700      3       2  150064       1.9024     0.028562
enh70016     2  175636600  175637600      4       1  150064       1.6662      0.04784
enh70018     2  175643600  175644600      1       1  150064       3.0873      0.00101
enh70038     2  175753100  175754100      1       1  150064       2.6396      0.00415
enh70050     2  175816600  175817600      1       1  150064       2.1397      0.01619
enh70068     2  175892600  175893600      4       2  150064       1.6482     0.049657
enh70094     2  176748600  176749600      4       2  150064       2.3691    0.0089152
enh70096     2  177156100  177157100      2       1  150064       1.8023     0.035745
enh70097     2  177181900  177182900      2       1  150064        1.916     0.027683
enh70187     2  179089800  179090800      3       1  150064       1.7311     0.041714
enh70188     2  179120700  179121700      1       1  150064       2.0193      0.02173
enh70236     2  180292700  180293700      5       2  150064       2.4388    0.0073686
enh70238     2  180295000  180296000      8       3  150064       2.0795     0.018784
enh70239     2  180299400  180300400      2       1  150064       2.8607    0.0021138
enh70241     2  180308600  180309600      4       2  150064       1.7177     0.042921
enh70242     2  180310800  180311800      4       2  150064       3.2546   0.00056773
enh70243     2  180312000  180313000      5       3  150064       3.7576   8.5773e-05
enh70244     2  180325200  180326200      5       3  150064       3.8148   6.8155e-05
enh70245     2  180334700  180335700      8       3  150064       3.7253    9.756e-05
enh70261     2  180831700  180832700      4       1  150064       4.1313   1.8036e-05
enh70262     2  180852400  180853400      3       1  150064       3.4152   0.00031862
enh70264     2  180861900  180862900      5       2  150064       4.3163   7.9343e-06
enh70265     2  180864800  180865800      2       1  150064       2.6308    0.0042587
enh70266     2  180868500  180869500      7       3  150064       2.3175     0.010238
enh70267     2  180870000  180871000      2       1  150064       2.6466    0.0040648
enh70270     2  180936300  180937300      4       2  150064       1.6883     0.045679
enh70271     2  180989600  180990600      1       1  150064       3.4796    0.0002511
enh70272     2  180994800  180995800      6       3  150064       2.1596     0.015402
enh70275     2  181045000  181046000      4       2  150064       2.6606       0.0039
enh70283     2  181455500  181456500      2       1  150064       1.7404     0.040897
enh70333     2  182737200  182738200      2       1  150064       1.6457     0.049915
enh70342     2  182974900  182975900      4       2  150064       2.5068    0.0060916
enh70352     2  183451400  183452400      3       1  150064       2.8055    0.0025122
enh70360     2  183579400  183580400      2       1  150064       2.4001    0.0081953
enh70375     2  183874700  183875700      2       1  150064       3.0777     0.001043
enh70387     2  183990600  183991600     10       4  150064       1.8414     0.032778
enh70417     2  185431200  185432200      1       1  150064       1.8602      0.03143
enh70418     2  185598800  185599800      3       2  150064       3.5717   0.00017734
enh70419     2  185624600  185625600      3       2  150064       4.0809   2.2432e-05
enh70421     2  185679000  185680000      3       1  150064       2.1766     0.014756
enh70422     2  185740000  185741000      1       1  150064       4.6372    1.766e-06
enh70423     2  185771000  185772000      2       1  150064       3.3438   0.00041318
enh70424     2  185870000  185871000      3       2  150064       2.9781    0.0014503
enh70426     2  186154200  186155200      2       1  150064       2.3967    0.0082714
enh70460     2  187409100  187410100      2       1  150064       2.2828     0.011221
enh70482     2  187674200  187675200      1       1  150064       2.1258      0.01676
enh70501     2  188384100  188385100      2       1  150064       1.9141     0.027805
enh70502     2  188390800  188391800      4       2  150064       1.7682     0.038518
enh70505     2  188419000  188420000      2       1  150064       1.9497     0.025604
enh70532     2  188841700  188842700      2       1  150064        1.927     0.026988
enh70541     2  188915600  188916600      5       2  150064       1.7276     0.042033
enh70549     2  189082500  189083500      4       2  150064       2.7523    0.0029587
enh70550     2  189111600  189112600      7       4  150064       2.4084    0.0080113
enh70551     2  189114000  189115000      3       2  150064        1.767     0.038612
enh70553     2  189144200  189145200      2       1  150064       2.6778    0.0037049
enh70554     2  189149600  189150600      6       4  150064       3.7356   9.3626e-05
enh70556     2  189163900  189164900      5       2  150064       2.0378     0.020786
enh70557     2  189166700  189167700      4       2  150064       2.7005    0.0034622
enh70559     2  189171500  189172500      2       1  150064       2.4976    0.0062514
enh70566     2  189192700  189193700      4       2  150064       2.9843    0.0014211
enh70567     2  189193800  189194800      4       2  150064       3.0682    0.0010766
enh70569     2  189198600  189199600      2       1  150064       2.6501    0.0040238
enh70572     2  189208500  189209500      2       1  150064       2.5902    0.0047962
enh70586     2  189260100  189261100      3       2  150064       2.1617     0.015322
enh70590     2  189287200  189288200      2       1  150064       2.5779      0.00497
enh70594     2  189307300  189308300      2       1  150064       2.8398    0.0022572
enh70597     2  189327600  189328600      2       1  150064       1.8816     0.029946
enh70601     2  189342700  189343700      2       1  150064        2.853    0.0021654
enh70656     2  191277500  191278500      1       1  150064       1.8367      0.03313
enh70661     2  191400600  191401600      3       2  150064       1.7662     0.038684
enh70688     2  191897000  191898000      1       1  150064       2.2945      0.01088
enh70689     2  191906100  191907100      1       1  150064       2.1558      0.01555
enh70720     2  192265600  192266600      2       1  150064        2.081     0.018719
enh70760     2  193406500  193407500      3       2  150064       3.2399   0.00059782
enh70762     2  193530100  193531100      2       1  150064       2.2128     0.013456
enh70765     2  194007100  194008100      6       1  150064       4.2364   1.1359e-05
enh70766     2  194168900  194169900      2       1  150064       2.4374    0.0073965
enh70769     2  194367900  194368900     14       1  150064       4.6509   1.6527e-06
enh70770     2  194385600  194386600      3       1  150064       4.9795   3.1879e-07
enh70772     2  194544400  194545400      2       1  150064       2.0402     0.020667
enh70777     2  194957300  194958300      1       1  150064       1.9171      0.02761
enh70780     2  195086200  195087200      1       1  150064       2.1299      0.01659
enh70795     2  196423800  196424800      4       2  150064       3.4686   0.00026163
enh70796     2  196427200  196428200      5       2  150064       2.6125    0.0044946
enh70800     2  196460000  196461000      4       1  150064       1.7159     0.043092
enh70809     2  196510800  196511800      3       2  150064       2.0854     0.018518
enh70816     2  196551700  196552700      1       1  150064       2.1163      0.01716
enh70819     2  196639200  196640200      1       1  150064       2.2708      0.01158
enh70821     2  196695500  196696500      2       1  150064        2.123     0.016875
enh70824     2  196923800  196924800      3       1  150064       3.2109    0.0006615
enh70825     2  196961400  196962400      2       1  150064       1.6877     0.045734
enh70826     2  196966000  196967000      2       1  150064       1.6737       0.0471
enh70827     2  196977400  196978400      4       2  150064       1.8998     0.028732
enh70828     2  196988300  196989300      1       1  150064       2.0077      0.02234
enh70832     2  197033100  197034100      1       1  150064       1.6869      0.04581
enh70838     2  197235000  197236000      3       1  150064       1.9985     0.022829
enh70841     2  197331300  197332300      1       1  150064       2.7885     0.002648
enh70842     2  197382200  197383200      3       2  150064       3.3076   0.00047044
enh70843     2  197391800  197392800      5       3  150064       3.7429   9.0944e-05
enh70853     2  197830900  197831900      3       1  150064        1.838     0.033033
enh70854     2  197836200  197837200      3       2  150064       1.9183     0.027538
enh70855     2  197852600  197853600      1       1  150064       2.8627       0.0021
enh70857     2  197874400  197875400      8       4  150064       2.2193     0.013234
enh70858     2  197955400  197956400      2       1  150064       2.7055    0.0034098
enh70861     2  198029300  198030300      2       1  150064       2.3458    0.0094928
enh70865     2  198144400  198145400      4       1  150064       4.3087    8.211e-06
enh70867     2  198293000  198294000      1       1  150064       6.4019    7.671e-11
enh70869     2  198316800  198317800      1       1  150064       5.2528    7.491e-08
enh70876     2  198478700  198479700      1       1  150064       1.9758      0.02409
enh70877     2  198484500  198485500      1       1  150064       5.9155    1.654e-09
enh70878     2  198492200  198493200      5       1  150064       2.9932    0.0013802
enh70880     2  198521900  198522900      4       2  150064       5.1526   1.2845e-07
enh70884     2  198540400  198541400      2       1  150064       4.6815   1.4239e-06
enh70885     2  198568700  198569700      1       1  150064       4.1225    1.874e-05
enh70886     2  198721900  198722900      2       1  150064       4.8696   5.5923e-07
enh70888     2  198737800  198738800      2       1  150064       3.7759   7.9729e-05
enh70889     2  198753600  198754600      2       1  150064       4.2409   1.1133e-05
enh70890     2  198806200  198807200      2       1  150064       5.1853   1.0786e-07
enh70906     2  199885000  199886000      5       2  150064       2.4284     0.007583
enh70908     2  200028300  200029300      2       1  150064       4.5229   3.0502e-06
enh70909     2  200043300  200044300      4       1  150064       4.6039   2.0729e-06
enh70910     2  200050400  200051400      1       1  150064       4.8974    4.856e-07
enh70911     2  200052400  200053400      2       1  150064       3.6546   0.00012879
enh70912     2  200055900  200056900      4       2  150064       4.7114   1.2304e-06
enh70914     2  200132600  200133600      2       1  150064         3.74   9.2004e-05
enh70917     2  200262600  200263600      2       1  150064       2.0722     0.019122
enh70920     2  200276500  200277500      2       1  150064       3.4618   0.00026826
enh70921     2  200288300  200289300      3       1  150064        3.696   0.00010951
enh70924     2  200305000  200306000      2       1  150064       4.2969   8.6592e-06
enh70926     2  200435700  200436700      2       1  150064       2.0346     0.020947
enh70938     2  200668900  200669900      4       2  150064       3.5153    0.0002196
enh70939     2  200676000  200677000      2       1  150064       4.4645   4.0125e-06
enh70943     2  200733400  200734400      3       2  150064       5.6935   6.2246e-09
enh70944     2  200778100  200779100      4       2  150064       3.3334   0.00042892
enh70945     2  200787200  200788200      5       2  150064       5.7762   3.8197e-09
enh70946     2  200792600  200793600      3       2  150064       5.6647   7.3635e-09
enh70947     2  200818000  200819000      4       2  150064       5.9462   1.3719e-09
enh70951     2  200847800  200848800      6       4  150064       5.4135   3.0905e-08
enh70954     2  200904400  200905400      2       1  150064       5.5961   1.0958e-08
enh70955     2  200919600  200920600      2       1  150064        6.014   9.0495e-10
enh70956     2  200945900  200946900      2       1  150064       1.7517     0.039912
enh70962     2  200995200  200996200      3       2  150064       2.3616    0.0090976
enh70963     2  201001500  201002500      4       2  150064       3.4516   0.00027861
enh70966     2  201042200  201043200      1       1  150064       3.5659    0.0001813
enh70967     2  201050200  201051200      1       1  150064       5.5405    1.508e-08
enh70968     2  201056800  201057800      3       1  150064       6.0177    8.843e-10
enh70970     2  201066400  201067400      4       2  150064       5.0037   2.8117e-07
enh70971     2  201077600  201078600      4       2  150064       6.1014   5.2556e-10
enh70974     2  201087000  201088000      8       5  150064       3.9421   4.0385e-05
enh70976     2  201138700  201139700      2       1  150064       4.0677   2.3739e-05
enh70979     2  201177500  201178500      1       1  150064       2.5883     0.004823
enh70980     2  201182900  201183900      3       1  150064       2.5508    0.0053739
enh70982     2  201192400  201193400      4       2  150064       3.9877   3.3361e-05
enh70983     2  201193600  201194600      3       2  150064       3.5441   0.00019701
enh70985     2  201204400  201205400      7       4  150064       2.3425    0.0095773
enh70990     2  201225400  201226400      2       1  150064       4.7202   1.1779e-06
enh70991     2  201228500  201229500      3       1  150064       4.8698   5.5857e-07
enh70993     2  201232500  201233500      4       2  150064       5.1196   1.5312e-07
enh70994     2  201234200  201235200      3       1  150064        5.596   1.0966e-08
enh70995     2  201242000  201243000      2       1  150064       4.0926   2.1329e-05
enh70997     2  201248300  201249300      1       1  150064       3.2062    0.0006724
enh71001     2  201269900  201270900      3       1  150064       3.3255   0.00044135
enh71003     2  201276200  201277200      3       1  150064        3.257   0.00056302
enh71004     2  201281400  201282400      3       1  150064       3.8097    6.956e-05
enh71005     2  201289400  201290400      3       2  150064       4.7961   8.0872e-07
enh71006     2  201317900  201318900      4       2  150064        3.666   0.00012317
enh71010     2  201449500  201450500      1       1  150064       1.9686       0.0245
enh71041     2  202118900  202119900      9       4  150064       3.3699   0.00037591
enh71054     2  202560700  202561700      5       2  150064       1.6744     0.047023
enh71085     2  202824700  202825700      1       1  150064       2.0268      0.02134
enh71086     2  202827300  202828300      5       3  150064       2.0115     0.022137
enh71088     2  202834500  202835500      4       1  150064        2.104      0.01769
enh71090     2  202842300  202843300      5       1  150064       1.7077     0.043844
enh71123     2  203113400  203114400      1       1  150064       1.7039       0.0442
enh71143     2  203362600  203363600      3       2  150064       1.8342     0.033312
enh71146     2  203453100  203454100      2       1  150064       1.7147     0.043196
enh71153     2  203665700  203666700      3       2  150064       1.6577     0.048692
enh71154     2  203670100  203671100      2       1  150064       1.7552     0.039616
enh71155     2  203670600  203671600      2       1  150064       2.0855     0.018511
enh71158     2  204104800  204105800      2       1  150064       2.6149    0.0044624
enh71162     2  204349100  204350100      2       1  150064       2.4373    0.0073984
enh71163     2  204374900  204375900      1       1  150064       2.3611     0.009111
enh71223     2  205837200  205838200      1       1  150064       2.1553      0.01557
enh71229     2  205918400  205919400      1       1  150064       1.7133      0.04333
enh71252     2  206228600  206229600      8       2  150064       3.2822   0.00051496
enh71253     2  206252400  206253400      3       1  150064       3.0568    0.0011187
enh71261     2  206361100  206362100      1       1  150064       1.8446      0.03255
enh71264     2  206410200  206411200      2       1  150064       1.7477     0.040258
enh71298     2  206747200  206748200      2       1  150064       2.0289     0.021234
enh71309     2  206944800  206945800      6       3  150064       2.2353     0.012697
enh71314     2  207058400  207059400      4       2  150064       1.7156      0.04312
enh71342     2  207711500  207712500      1       1  150064        2.215      0.01338
enh71352     2  207900500  207901500      1       1  150064       1.7684       0.0385
enh71354     2  207905900  207906900      1       1  150064        1.648      0.04968
enh71355     2  207911200  207912200      3       2  150064       1.8611     0.031363
enh71359     2  207940900  207941900      2       1  150064       1.8274     0.033818
enh71377     2  208079600  208080600      3       1  150064       2.1625      0.01529
enh71378     2  208086500  208087500      5       3  150064       2.5598    0.0052368
enh71380     2  208089900  208090900      3       2  150064       2.3381    0.0096897
enh71398     2  208227400  208228400      2       1  150064       3.2475    0.0005822
enh71399     2  208234400  208235400      3       2  150064       2.7171    0.0032928
enh71402     2  208272900  208273900      5       2  150064       2.9997    0.0013511
enh71409     2  208341000  208342000      4       2  150064       3.3916   0.00034749
enh71410     2  208343900  208344900      5       1  150064       1.6749     0.046974
enh71412     2  208369200  208370200      4       1  150064       3.2299    0.0006191
enh71414     2  208398100  208399100      1       1  150064       4.0619    2.434e-05
enh71420     2  208538600  208539600      2       1  150064       1.9907     0.023259
enh71456     2  208870700  208871700      1       1  150064       1.7377      0.04113
enh71469     2  209047700  209048700      1       1  150064       1.7304      0.04178
enh71473     2  209078100  209079100      1       1  150064       1.8089      0.03523
enh71527     2  210464800  210465800      2       1  150064       2.4996    0.0062159
enh71535     2  210530600  210531600      1       1  150064       2.3524     0.009327
enh71561     2  211367800  211368800      2       1  150064       1.6503     0.049444
enh71571     2  211484900  211485900      4       2  150064        2.385    0.0085392
enh71589     2  212213400  212214400      1       1  150064       1.6576       0.0487
enh71590     2  212224800  212225800      4       2  150064        1.966     0.024652
enh71591     2  212229500  212230500      1       1  150064       2.9351     0.001667
enh71593     2  212255300  212256300      2       1  150064       1.9995     0.022776
enh71595     2  212300800  212301800      3       1  150064       2.9135     0.001787
enh71596     2  212319400  212320400      2       1  150064       2.7823    0.0026985
enh71616     2  213102100  213103100      3       2  150064       1.9335     0.026586
enh71619     2  213248100  213249100      4       2  150064       2.6338    0.0042218
enh71654     2  214554100  214555100      4       2  150064       1.9459     0.025831
enh71669     2  215315200  215316200      1       1  150064       3.1708    0.0007602
enh71672     2  215571400  215572400      4       2  150064       1.8761     0.030322
enh71698     2  216636500  216637500      4       2  150064       1.6504      0.04943
enh71720     2  216876000  216877000      7       3  150064       1.9142       0.0278
enh71739     2  217171300  217172300      2       1  150064       1.8372     0.033093
enh71748     2  217256700  217257700      1       1  150064       2.4287     0.007576
enh71753     2  217278000  217279000      3       1  150064       2.8614    0.0021086
enh71757     2  217366600  217367600      3       2  150064       2.8024    0.0025361
enh71763     2  217449000  217450000      4       2  150064       2.4448    0.0072463
enh71768     2  217483800  217484800      4       2  150064       1.9169     0.027628
enh71769     2  217494400  217495400      2       1  150064       3.3427   0.00041486
enh71770     2  217502000  217503000      2       1  150064       1.9028     0.028536
enh71771     2  217508300  217509300      1       1  150064        1.787      0.03697
enh71774     2  217530000  217531000      3       1  150064       2.2746     0.011465
enh71775     2  217543400  217544400      4       1  150064       2.1702     0.014995
enh71778     2  217628100  217629100      1       1  150064       2.6153     0.004458
enh71810     2  218654200  218655200      5       1  150064       2.5606    0.0052246
enh71827     2  218815600  218816600      3       1  150064        2.189     0.014298
enh71884     2  220024000  220025000      2       1  150064       2.6937    0.0035333
enh71893     2  220113700  220114700      1       1  150064       1.9205       0.0274
enh71906     2  220310200  220311200      2       1  150064       3.7925   7.4572e-05
enh71912     2  220340300  220341300      3       1  150064         2.09     0.018311
enh71932     2  220526900  220527900      2       1  150064       1.7379     0.041118
enh71944     2  220781000  220782000      5       2  150064       2.0537     0.020003
enh71945     2  220825000  220826000      6       1  150064        2.254     0.012098
enh71964     2  221573900  221574900      3       2  150064       2.1078     0.017524
enh71969     2  221813600  221814600      2       1  150064       2.0733     0.019075
enh71987     2  222313300  222314300      3       2  150064       2.0583     0.019779
enh71996     2  222384100  222385100      3       2  150064        2.047     0.020331
enh71998     2  222394800  222395800      3       2  150064       1.6472     0.049754
enh72006     2  222445200  222446200      1       1  150064       1.9006      0.02868
enh72009     2  222465700  222466700      2       1  150064       2.0017     0.022659
enh72020     2  222644500  222645500      3       1  150064        2.206     0.013693
enh72023     2  222683400  222684400      1       1  150064       1.8588      0.03153
enh72060     2  223728100  223729100      2       1  150064       1.6604     0.048413
enh72096     2  224428000  224429000      1       1  150064       2.1643      0.01522
enh72132     2  225075100  225076100      2       1  150064       2.3574    0.0092008
enh72134     2  225081800  225082800      1       1  150064        1.802      0.03577
enh72135     2  225086100  225087100      1       1  150064       1.7432      0.04065
enh72140     2  225281200  225282200     14       2  150064       2.4258    0.0076381
enh72141     2  225298300  225299300     13       4  150064       2.6853     0.003623
enh72143     2  225349800  225350800      2       1  150064       1.9061     0.028321
enh72144     2  225384800  225385800      3       2  150064       3.6737   0.00011953
enh72146     2  225397100  225398100      4       2  150064        4.806   7.6996e-07
enh72149     2  225410600  225411600      2       1  150064       2.7169    0.0032953
enh72150     2  225412400  225413400      3       2  150064        4.235   1.1426e-05
enh72155     2  225434800  225435800      1       1  150064       1.6773      0.04674
enh72156     2  225436900  225437900      4       2  150064        4.282   9.2614e-06
enh72157     2  225439600  225440600      6       2  150064        3.536   0.00020315
enh72161     2  225459400  225460400      2       1  150064       2.2744     0.011471
enh72165     2  225774500  225775500      7       3  150064       2.0494     0.020212
enh72172     2  225937000  225938000      5       1  150064       2.4352    0.0074417
enh72174     2  225984400  225985400      6       2  150064       1.8353     0.033228
enh72203     2  227306300  227307300      1       1  150064       1.9067      0.02828
enh72227     2  227701500  227702500      1       1  150064       1.8145       0.0348
enh72228     2  227727000  227728000      4       1  150064       2.3948    0.0083141
enh72230     2  227733400  227734400      5       2  150064        1.886     0.029647
enh72248     2  228318900  228319900      2       1  150064       2.2063     0.013681
enh72249     2  228329200  228330200      9       5  150064       2.0141     0.021998
enh72250     2  228330900  228331900      2       1  150064       2.2141     0.013412
enh72259     2  228380300  228381300      5       2  150064       2.0463     0.020364
enh72260     2  228382600  228383600      7       3  150064        2.076     0.018949
enh72261     2  228383200  228384200      8       4  150064       2.3467    0.0094713
enh72273     2  228675900  228676900      2       1  150064       1.6524     0.049225
enh72285     2  229369100  229370100      5       2  150064       2.5639    0.0051753
enh72306     2  230562800  230563800      3       1  150064       2.6316    0.0042491
enh72322     2  230844800  230845800      1       1  150064        2.353     0.009312
enh72325     2  231094500  231095500      1       1  150064       2.4535     0.007073
enh72395     2  232264900  232265900      3       1  150064       1.9343     0.026537
enh72402     2  232347400  232348400      4       2  150064       1.8844     0.029753
enh72417     2  232470100  232471100      2       1  150064       1.7846      0.03716
enh72419     2  232480000  232481000      5       2  150064       1.8536     0.031899
enh72431     2  232531900  232532900      2       1  150064       2.2746     0.011466
enh72433     2  232538700  232539700      3       2  150064       2.2061     0.013688
enh72434     2  232542200  232543200      5       3  150064       1.7949     0.036334
enh72455     2  232870800  232871800      3       1  150064       1.7645     0.038824
enh72461     2  233060700  233061700      3       1  150064       2.5587    0.0052532
enh72471     2  233234100  233235100     13       6  150064        2.259     0.011941
enh72473     2  233289000  233290000      2       1  150064       2.4092    0.0079936
enh72474     2  233297000  233298000      6       2  150064       2.8898    0.0019274
enh72475     2  233308500  233309500      3       2  150064       1.9571     0.025168
enh72479     2  233451600  233452600      2       1  150064        1.735     0.041372
enh72482     2  233560800  233561800      3       2  150064       4.9199   4.3302e-07
enh72483     2  233640800  233641800      3       1  150064       5.5098   1.7963e-08
enh72484     2  233664000  233665000      2       1  150064       4.5518    2.659e-06
enh72489     2  233914900  233915900     10       1  150064       2.5103    0.0060319
enh72490     2  233916700  233917700      2       1  150064       1.8498     0.032173
enh72491     2  233926000  233927000      3       1  150064       1.8984     0.028824
enh72516     2  234473800  234474800      2       1  150064       1.8139     0.034847
enh72545     2  235357800  235358800      5       1  150064       1.8513     0.032063
enh72557     2  235509400  235510400      8       2  150064       2.2349     0.012714
enh72612     2  236115300  236116300      3       1  150064       1.9559     0.025236
enh72614     2  236182000  236183000     10       2  150064       2.2269     0.012975
enh72623     2  236419800  236420800      1       1  150064       2.9263     0.001715
enh72637     2  236471600  236472600      1       1  150064       2.0511      0.02013
enh72645     2  236514100  236515100      1       1  150064       1.8251      0.03399
enh72647     2  236549000  236550000      3       2  150064       2.2041     0.013757
enh72669     2  236703400  236704400      1       1  150064       1.9305      0.02677
enh72678     2  236812300  236813300      4       2  150064       2.2398     0.012552
enh72679     2  236819500  236820500      5       1  150064       2.2265      0.01299
enh72680     2  236831100  236832100      3       1  150064       1.8105      0.03511
enh72684     2  236897400  236898400      1       1  150064       1.7745      0.03799
enh72700     2  237247000  237248000      2       1  150064       2.0376     0.020796
enh72701     2  237250100  237251100      4       2  150064       1.9921     0.023179
enh72704     2  237310400  237311400      2       1  150064        2.249     0.012255
enh72705     2  237314600  237315600      1       1  150064       1.8999      0.02872
enh72706     2  237340700  237341700      1       1  150064       2.3587     0.009169
enh72709     2  237393900  237394900      1       1  150064       2.0706       0.0192
enh72782     2  238602800  238603800      1       1  150064       1.7474      0.04028
enh72789     2  238620800  238621800      2       1  150064       2.1325     0.016484
enh72802     2  238652000  238653000      8       2  150064       1.8747     0.030416
enh72803     2  238653100  238654100      9       2  150064       1.7161     0.043073
enh72821     2  239109900  239110900      5       3  150064        1.647     0.049782
enh72845     2  239930300  239931300      1       1  150064       1.7837      0.03724
enh72907     2  240884400  240885400      4       2  150064       1.6697     0.047489
enh72921     2  241331600  241332600      7       2  150064       2.1881     0.014333
enh72925     2  241393900  241394900      1       1  150064       1.7524      0.03985
enh72940     2  241947900  241948900      3       2  150064       1.7005     0.044517
enh72952     2  242155500  242156500      3       2  150064       2.1119     0.017349
enh72955     2  242209500  242210500      1       1  150064       2.0942      0.01812
enh72961     2  242250500  242251500      3       2  150064       1.6783     0.046649
enh72974     2  242504600  242505600      1       1  150064       3.0935    0.0009892
enh72979     2  242555900  242556900      4       2  150064       1.8219     0.034235
enh72984     2  242604400  242605400      2       1  150064       1.8155      0.03472
enh72998     2  242844600  242845600      4       1  150064       1.8078     0.035316
enh73021     3    1331100    1332100      5       2  150064       1.7006     0.044513
enh73030     3    1807800    1808800      5       2  150064       1.8287     0.033719
enh73037     3    2390600    2391600      8       2  150064       2.1258     0.016759
enh73042     3    2462100    2463100      9       2  150064       2.1342     0.016414
enh73044     3    2493400    2494400      5       2  150064       3.2833   0.00051306
enh73046     3    2559000    2560000      3       1  150064        5.207   9.5969e-08
enh73101     3    4347800    4348800      3       2  150064       2.4356    0.0074327
enh73116     3    4574800    4575800      5       2  150064       1.7767      0.03781
enh73126     3    4771900    4772900      3       2  150064       1.6856      0.04594
enh73144     3    5174100    5175100      5       2  150064       1.7521     0.039875
enh73158     3    5264100    5265100      9       4  150064       2.1221     0.016914
enh73184     3    7267800    7268800      4       1  150064       1.9051     0.028382
enh73202     3    7995200    7996200      4       2  150064       2.2468     0.012325
enh73221     3    8497700    8498700      1       1  150064       1.9572      0.02516
enh73248     3    9034200    9035200      4       2  150064       1.7425     0.040711
enh73257     3    9166500    9167500      2       1  150064       2.2271     0.012969
enh73276     3    9403200    9404200      2       1  150064       2.4557    0.0070301
enh73281     3    9451500    9452500      1       1  150064       2.0714      0.01916
enh73282     3    9455600    9456600      3       2  150064       2.1035     0.017711
enh73283     3    9461200    9462200      2       1  150064       2.2432     0.012441
enh73284     3    9462800    9463800      4       2  150064        2.434    0.0074661
enh73285     3    9463600    9464600      4       2  150064       2.7018    0.0034483
enh73286     3    9464600    9465600      3       2  150064       1.6735     0.047116
enh73287     3    9592100    9593100      1       1  150064       2.0944      0.01811
enh73327     3   10417600   10418600     10       3  150064       3.1925    0.0007052
enh73328     3   10436600   10437600      3       2  150064       2.3382    0.0096895
enh73331     3   10595100   10596100      5       3  150064       2.6473     0.004057
enh73332     3   10642000   10643000      5       2  150064       2.0014     0.022675
enh73347     3   11426800   11427800      2       1  150064       1.8283     0.033751
enh73348     3   11433400   11434400      3       1  150064       2.0562     0.019883
enh73351     3   11517800   11518800      1       1  150064       1.9868      0.02347
enh73378     3   11674200   11675200      2       1  150064       2.6237    0.0043495
enh73383     3   11685400   11686400      1       1  150064       4.0817    2.235e-05
enh73386     3   11702200   11703200      4       2  150064       3.2625   0.00055222
enh73396     3   11826200   11827200      2       1  150064         1.94     0.026187
enh73398     3   11874300   11875300      4       2  150064       1.9411     0.026124
enh73399     3   11886400   11887400      7       1  150064       2.3273    0.0099739
enh73406     3   12066300   12067300      2       1  150064       1.9213     0.027349
enh73407     3   12068200   12069200      3       2  150064       1.8767     0.030276
enh73408     3   12092800   12093800      2       1  150064        2.387     0.008493
enh73411     3   12114200   12115200      1       1  150064        1.821       0.0343
enh73418     3   12467900   12468900      4       2  150064         2.39    0.0084248
enh73419     3   12482500   12483500      3       2  150064       3.1767   0.00074483
enh73420     3   12486000   12487000      4       2  150064       2.3293    0.0099221
enh73421     3   12512200   12513200      3       2  150064       1.9587     0.025074
enh73422     3   12520800   12521800      4       1  150064       2.2484     0.012275
enh73423     3   12521300   12522300      4       2  150064       2.1823     0.014543
enh73424     3   12524600   12525600      3       1  150064       1.9132     0.027863
enh73426     3   12549300   12550300      4       2  150064       2.2149     0.013384
enh73427     3   12586200   12587200      4       2  150064       1.9742     0.024181
enh73429     3   12600900   12601900      2       1  150064       2.4381    0.0073824
enh73430     3   12603400   12604400      3       1  150064        2.231     0.012841
enh73431     3   12604300   12605300      1       1  150064       2.5015     0.006183
enh73434     3   12678700   12679700      3       2  150064       2.3135     0.010348
enh73435     3   12697300   12698300      2       1  150064       2.1565     0.015523
enh73440     3   12715800   12716800      5       1  150064        2.312      0.01039
enh73441     3   12719000   12720000      3       2  150064       2.2295     0.012889
enh73443     3   12761000   12762000      2       1  150064       1.7552      0.03961
enh73465     3   13028100   13029100      1       1  150064       1.6731      0.04715
enh73485     3   13332000   13333000      5       2  150064       3.0892    0.0010036
enh73486     3   13338200   13339200      6       2  150064        1.763     0.038947
enh73487     3   13342500   13343500      1       1  150064       1.7837      0.03724
enh73488     3   13348000   13349000      4       2  150064       2.6043    0.0046034
enh73492     3   13493700   13494700      5       2  150064       2.0119     0.022113
enh73522     3   13891500   13892500      4       2  150064        1.706     0.044006
enh73532     3   14217100   14218100      5       2  150064       1.8216     0.034258
enh73548     3   14385400   14386400      8       4  150064       1.7087     0.043753
enh73550     3   14408400   14409400      5       3  150064       2.3288     0.009936
enh73556     3   14442800   14443800      1       1  150064       1.7653      0.03876
enh73569     3   14550600   14551600      3       2  150064       2.6799    0.0036824
enh73570     3   14567600   14568600      4       2  150064        2.165     0.015195
enh73573     3   14596900   14597900      3       2  150064       2.8581     0.002131
enh73582     3   14814800   14815800      1       1  150064       2.9181     0.001761
enh73586     3   14855400   14856400      2       1  150064       1.7496     0.040094
enh73640     3   15767700   15768700      8       2  150064       1.6775     0.046725
enh73667     3   16440700   16441700      5       2  150064       2.0809      0.01872
enh73677     3   16558100   16559100      2       1  150064         1.85     0.032154
enh73690     3   16712500   16713500      5       3  150064       1.7476      0.04027
enh73691     3   16728400   16729400      1       1  150064        2.711     0.003354
enh73693     3   16765500   16766500      1       1  150064       2.0294      0.02121
enh73694     3   16791200   16792200      5       3  150064       2.1998      0.01391
enh73699     3   16834400   16835400      1       1  150064       2.7558     0.002927
enh73700     3   16851300   16852300      4       2  150064       4.1818   1.4463e-05
enh73701     3   16878700   16879700      2       1  150064       2.6737    0.0037508
enh73703     3   16890600   16891600      3       2  150064        1.851     0.032087
enh73708     3   16937200   16938200      2       1  150064       2.2511      0.01219
enh73711     3   16948200   16949200      2       1  150064       2.0693     0.019258
enh73713     3   16956900   16957900      3       1  150064       3.5601   0.00018534
enh73714     3   16958400   16959400      4       1  150064       3.3791   0.00036362
enh73716     3   16977300   16978300      3       1  150064       1.7499     0.040067
enh73720     3   17072000   17073000      3       2  150064        2.117     0.017129
enh73727     3   17129400   17130400      3       2  150064       1.7814     0.037421
enh73731     3   17185200   17186200      1       1  150064       2.8664     0.002076
enh73734     3   17236900   17237900      2       1  150064       3.8841   5.1359e-05
enh73735     3   17375000   17376000      3       2  150064       4.7517   1.0084e-06
enh73736     3   17398200   17399200      3       1  150064       3.7936   7.4249e-05
enh73737     3   17426800   17427800      6       2  150064       4.4295   4.7227e-06
enh73738     3   17447600   17448600      2       1  150064       3.2012   0.00068429
enh73739     3   17467200   17468200      3       1  150064       1.6472     0.049763
enh73740     3   17473200   17474200      2       1  150064       3.6793   0.00011695
enh73743     3   17580700   17581700      3       1  150064       1.6586     0.048603
enh73744     3   17587900   17588900      2       1  150064       3.4922   0.00023954
enh73750     3   17661200   17662200      2       1  150064       4.3834   5.8411e-06
enh73751     3   17666500   17667500      2       1  150064       3.9692   3.6057e-05
enh73752     3   17771400   17772400      2       1  150064       3.7124   0.00010265
enh73753     3   17780400   17781400      3       1  150064       4.7451    1.042e-06
enh73754     3   17781300   17782300      4       1  150064       4.7449   1.0431e-06
enh73755     3   17784800   17785800      4       1  150064         2.91     0.001807
enh73756     3   17801000   17802000      1       1  150064       5.1881    1.062e-07
enh73757     3   17887400   17888400      3       1  150064       4.4535   4.2248e-06
enh73759     3   17950100   17951100      6       1  150064       1.7411     0.040836
enh73760     3   17987000   17988000      3       2  150064       2.1101     0.017424
enh73775     3   18366000   18367000      3       2  150064       2.8595    0.0021217
enh73776     3   18376400   18377400      1       1  150064       1.8291      0.03369
enh73777     3   18379600   18380600      3       1  150064       1.8838     0.029798
enh73781     3   18403300   18404300      6       3  150064       1.6628     0.048178
enh73782     3   18404800   18405800      3       2  150064       1.7196      0.04275
enh73784     3   18414700   18415700      3       1  150064       1.7903       0.0367
enh73791     3   18468000   18469000      2       1  150064       1.8385     0.032998
enh73845     3   20028900   20029900      5       2  150064       1.6608     0.048381
enh73855     3   20329300   20330300      3       2  150064       1.7041     0.044182
enh73881     3   21541600   21542600      2       1  150064       1.9928     0.023141
enh73889     3   21686300   21687300      5       2  150064       1.9394     0.026225
enh73890     3   21706600   21707600      3       2  150064       2.0251     0.021429
enh73894     3   21960600   21961600     16       2  150064       2.1295     0.016606
enh73913     3   23137100   23138100      2       1  150064       1.9492     0.025634
enh73917     3   23215800   23216800      7       3  150064       2.2886      0.01105
enh73922     3   23278000   23279000      5       2  150064       1.7545      0.03967
enh73962     3   23769900   23770900      1       1  150064       1.8874      0.02955
enh73974     3   23853300   23854300      1       1  150064       2.4984     0.006238
enh73990     3   23933600   23934600      3       1  150064       1.7479     0.040239
enh73994     3   23989000   23990000      5       2  150064        1.698     0.044755
enh73996     3   24040300   24041300      2       1  150064       2.0099     0.022223
enh73998     3   24143200   24144200      6       2  150064        3.521   0.00021493
enh74002     3   24214200   24215200      5       3  150064       4.1781   1.4699e-05
enh74012     3   24519400   24520400      5       2  150064       2.6761    0.0037242
enh74013     3   24539500   24540500      4       1  150064       2.3303    0.0098955
enh74032     3   25184400   25185400      6       2  150064       1.9891     0.023345
enh74038     3   25329700   25330700      4       2  150064       2.5252    0.0057824
enh74042     3   25365200   25366200      4       2  150064       2.5434    0.0054896
enh74046     3   25472500   25473500      2       1  150064       1.6949      0.04505
enh74062     3   25789300   25790300      1       1  150064        1.931      0.02674
enh74063     3   25822700   25823700      2       1  150064       1.8144      0.03481
enh74077     3   26391800   26392800      1       1  150064       2.1244      0.01682
enh74152     3   28832800   28833800      1       1  150064       2.7854     0.002673
enh74157     3   29106400   29107400      3       2  150064       1.7733     0.038092
enh74183     3   29447000   29448000      3       2  150064       1.7226     0.042482
enh74190     3   29482100   29483100      8       4  150064       1.9267     0.027011
enh74192     3   29494700   29495700      4       2  150064       2.8451    0.0022197
enh74204     3   29696100   29697100      6       3  150064       1.8322     0.033463
enh74205     3   29735900   29736900      4       1  150064       2.4144    0.0078807
enh74206     3   29747100   29748100      2       1  150064       2.0796     0.018782
enh74207     3   29781200   29782200      1       1  150064       2.7627     0.002866
enh74209     3   29786500   29787500      2       1  150064       2.5909    0.0047868
enh74211     3   29800800   29801800      1       1  150064       3.0275     0.001233
enh74217     3   29909800   29910800      1       1  150064       2.2386      0.01259
enh74219     3   29974900   29975900      5       2  150064       1.7301     0.041808
enh74220     3   30009200   30010200      2       1  150064       2.8249    0.0023644
enh74221     3   30013700   30014700      2       1  150064       2.7151    0.0033126
enh74222     3   30046500   30047500      3       1  150064       3.7476   8.9264e-05
enh74223     3   30048800   30049800      3       1  150064       3.9771   3.4876e-05
enh74224     3   30085000   30086000      5       3  150064        4.825   6.9993e-07
enh74225     3   30126700   30127700      8       3  150064       1.8641     0.031154
enh74228     3   30287500   30288500      5       2  150064       1.8075     0.035346
enh74229     3   30300300   30301300      5       2  150064       2.6396    0.0041497
enh74230     3   30323600   30324600      5       3  150064       2.4395    0.0073537
enh74259     3   30722300   30723300      3       2  150064         2.28     0.011304
enh74271     3   31094900   31095900      2       1  150064       1.7512     0.039954
enh74274     3   31126000   31127000      3       1  150064       1.8108     0.035089
enh74287     3   31391700   31392700      1       1  150064         1.96        0.025
enh74288     3   31402400   31403400      5       2  150064       2.0849     0.018539
enh74290     3   31446800   31447800      5       1  150064       2.2608     0.011885
enh74291     3   31503200   31504200      8       3  150064       1.7961     0.036238
enh74300     3   31589100   31590100      2       1  150064       2.6233    0.0043544
enh74306     3   31657200   31658200      1       1  150064       3.3608    0.0003886
enh74314     3   31776800   31777800     12       1  150064       1.6785     0.046623
enh74341     3   31974400   31975400     10       3  150064       2.3561    0.0092338
enh74342     3   31976100   31977100      4       2  150064       2.6016    0.0046399
enh74343     3   31977200   31978200      3       1  150064       2.4946    0.0063052
enh74345     3   31986700   31987700      2       1  150064       2.5406    0.0055332
enh74347     3   31993500   31994500      4       2  150064       1.9057     0.028342
enh74356     3   32020200   32021200      3       1  150064       2.4148     0.007872
enh74357     3   32044300   32045300      1       1  150064       2.7028     0.003438
enh74365     3   32345200   32346200      3       1  150064       2.1335     0.016442
enh74367     3   32352900   32353900      4       2  150064       2.1792     0.014659
enh74411     3   32854500   32855500      4       2  150064       2.0734      0.01907
enh74412     3   32866200   32867200      4       2  150064       2.1112      0.01738
enh74417     3   32886800   32887800      3       1  150064       2.1824      0.01454
enh74418     3   32888200   32889200      4       2  150064       1.8999     0.028726
enh74438     3   33173200   33174200      2       1  150064       2.6213    0.0043794
enh74439     3   33185400   33186400      5       2  150064       1.7024     0.044342
enh74443     3   33413700   33414700      1       1  150064       3.0412     0.001178
enh74444     3   33419000   33420000      1       1  150064       2.8652     0.002084
enh74445     3   33466200   33467200      2       1  150064       2.1255     0.016774
enh74446     3   33467400   33468400      5       2  150064       3.0733    0.0010585
enh74447     3   33470800   33471800      2       1  150064       2.2573     0.011995
enh74448     3   33477900   33478900      4       2  150064        3.137   0.00085329
enh74449     3   33483000   33484000      6       3  150064       2.7076    0.0033882
enh74450     3   33599500   33600500      1       1  150064       1.7529      0.03981
enh74451     3   33604500   33605500      1       1  150064       2.2984      0.01077
enh74453     3   33623400   33624400      1       1  150064       1.8084      0.03527
enh74458     3   33696000   33697000      2       1  150064       1.8818     0.029929
enh74481     3   34053000   34054000      5       2  150064       2.6885    0.0035892
enh74488     3   34295800   34296800      2       1  150064        1.798     0.036087
enh74494     3   34344600   34345600      1       1  150064       2.9824      0.00143
enh74495     3   34447800   34448800      1       1  150064        1.818      0.03453
enh74497     3   34681100   34682100      6       2  150064       2.3722    0.0088419
enh74499     3   34822500   34823500      5       2  150064       2.0909      0.01827
enh74501     3   34880900   34881900      5       2  150064       2.4135    0.0079001
enh74507     3   34961900   34962900      2       1  150064       2.3342    0.0097915
enh74509     3   35045200   35046200      4       1  150064       3.4337   0.00029765
enh74511     3   35418100   35419100      2       1  150064       2.5319    0.0056719
enh74513     3   35527600   35528600      2       1  150064          2.8    0.0025551
enh74534     3   36566600   36567600      1       1  150064       2.1439      0.01602
enh74539     3   36841900   36842900      4       2  150064       4.8554   6.0087e-07
enh74540     3   36869000   36870000      2       1  150064       3.9641   3.6832e-05
enh74541     3   36884700   36885700      2       1  150064       5.3195   5.2032e-08
enh74542     3   36934400   36935400      3       1  150064       3.0222    0.0012545
enh74543     3   36949200   36950200      1       1  150064       2.8166     0.002427
enh74544     3   36965500   36966500      3       2  150064       3.4386   0.00029233
enh74547     3   36977200   36978200      1       1  150064       2.7551     0.002934
enh74548     3   36978800   36979800      2       1  150064       2.9465    0.0016072
enh74549     3   37006600   37007600      4       2  150064       2.6997    0.0034697
enh74550     3   37010900   37011900      2       1  150064       2.8671     0.002071
enh74552     3   37035800   37036800      3       2  150064       3.0748    0.0010533
enh74554     3   37172900   37173900      1       1  150064       3.0572     0.001117
enh74556     3   37204500   37205500      3       1  150064       3.0441    0.0011669
enh74557     3   37332000   37333000      5       2  150064       1.6897     0.045542
enh74565     3   37708500   37709500      4       2  150064       1.8345     0.033287
enh74570     3   37803400   37804400      1       1  150064        1.677      0.04677
enh74575     3   37866200   37867200      3       2  150064       2.1402     0.016169
enh74578     3   37906900   37907900      2       1  150064        2.173     0.014889
enh74580     3   37940200   37941200      4       1  150064        1.721     0.042623
enh74582     3   37950400   37951400      2       1  150064       3.6389   0.00013692
enh74583     3   37957600   37958600      4       2  150064       3.7603   8.4841e-05
enh74584     3   37959600   37960600      6       3  150064       3.2575   0.00056198
enh74585     3   37966000   37967000      6       2  150064       2.8963    0.0018881
enh74586     3   37977400   37978400      3       2  150064        3.341    0.0004174
enh74587     3   37987100   37988100      3       2  150064       2.8174    0.0024209
enh74588     3   37997900   37998900      2       1  150064       2.0516     0.020107
enh74607     3   38493800   38494800      5       2  150064       3.3582   0.00039223
enh74608     3   38497600   38498600      5       1  150064       3.0905   0.00099896
enh74609     3   38499600   38500600      2       1  150064       2.9328    0.0016794
enh74612     3   38573500   38574500      6       2  150064       2.7052    0.0034137
enh74613     3   38578000   38579000      2       1  150064       2.9532    0.0015727
enh74614     3   38589600   38590600      1       1  150064       3.2215    0.0006375
enh74615     3   38620200   38621200      1       1  150064       1.7587      0.03931
enh74618     3   38682400   38683400      4       2  150064       2.6123    0.0044967
enh74619     3   38699100   38700100      4       2  150064       2.2558     0.012041
enh74625     3   39010600   39011600      2       1  150064       1.8766      0.03029
enh74632     3   39146900   39147900      1       1  150064       2.2728      0.01152
enh74672     3   40004300   40005300      2       1  150064       2.0648     0.019469
enh74673     3   40053800   40054800      5       2  150064       2.2447     0.012395
enh74674     3   40078600   40079600      3       1  150064       2.0395     0.020702
enh74715     3   41037900   41038900      1       1  150064       1.6922       0.0453
enh74798     3   42190800   42191800      1       1  150064       3.0188     0.001269
enh74800     3   42202200   42203200      1       1  150064       2.3561     0.009233
enh74801     3   42202900   42203900      1       1  150064       1.7506      0.04001
enh74802     3   42205400   42206400      2       1  150064       1.7237     0.042378
enh74803     3   42220500   42221500      3       2  150064       2.0539     0.019994
enh74804     3   42225000   42226000      5       3  150064       2.1857     0.014419
enh74805     3   42225800   42226800      6       2  150064       2.3235     0.010077
enh74806     3   42232400   42233400      5       2  150064       3.0545    0.0011273
enh74807     3   42233600   42234600      6       2  150064       1.9939     0.023082
enh74814     3   42481800   42482800      3       1  150064       1.8931     0.029173
enh74823     3   42576900   42577900      3       1  150064       2.6543    0.0039736
enh74834     3   42693000   42694000      2       1  150064       2.1973     0.013999
enh74865     3   43332800   43333800      1       1  150064       2.1077      0.01753
enh74867     3   43358400   43359400      2       1  150064       1.7782     0.037685
enh74886     3   43647600   43648600      4       2  150064       1.7736     0.038069
enh74887     3   43680100   43681100      1       1  150064       1.7368      0.04121
enh74888     3   43688700   43689700      2       1  150064       2.1929     0.014158
enh74894     3   43737400   43738400      4       2  150064       2.5512    0.0053676
enh74897     3   43769000   43770000      7       2  150064       3.5518   0.00019129
enh74900     3   43800200   43801200      2       1  150064       2.1932     0.014145
enh74901     3   43810400   43811400      5       3  150064       1.7592     0.039271
enh74905     3   43914600   43915600      1       1  150064       1.8833      0.02983
enh74908     3   43928000   43929000      1       1  150064       1.9206      0.02739
enh74912     3   43964900   43965900      4       2  150064       1.8774     0.030228
enh74914     3   44000900   44001900      1       1  150064       2.4179     0.007806
enh74919     3   44071900   44072900      1       1  150064       1.8716      0.03063
enh74920     3   44073600   44074600      8       3  150064        4.104   2.0301e-05
enh74925     3   44115600   44116600      4       2  150064       1.9358     0.026447
enh74929     3   44158800   44159800      2       1  150064        1.845     0.032517
enh74932     3   44225900   44226900      5       3  150064       2.1993     0.013929
enh74933     3   44240000   44241000      4       2  150064       2.1694     0.015025
enh74938     3   44385600   44386600      3       1  150064       2.0871      0.01844
enh74939     3   44396500   44397500      3       1  150064       2.9899    0.0013954
enh74940     3   44400700   44401700      2       1  150064        2.568    0.0051145
enh74952     3   44554700   44555700      2       1  150064       2.9627    0.0015246
enh74973     3   45164800   45165800      1       1  150064       1.7014      0.04443
enh74975     3   45180300   45181300      8       4  150064       2.1403     0.016165
enh74984     3   45289200   45290200      5       2  150064       1.7251     0.042258
enh74986     3   45313400   45314400      2       1  150064        2.864    0.0020917
enh74987     3   45314800   45315800      2       1  150064       3.9218   4.3942e-05
enh74988     3   45316400   45317400      1       1  150064       2.8312     0.002319
enh75059     3   46602000   46603000      5       2  150064       2.1078     0.017523
enh75062     3   46613000   46614000      5       3  150064       2.5339      0.00564
enh75063     3   46615300   46616300      2       1  150064       1.7496     0.040097
enh75163     3   48166300   48167300      1       1  150064       1.8551      0.03179
enh75169     3   48235800   48236800      1       1  150064       2.3208      0.01015
enh75173     3   48274100   48275100      2       1  150064       2.8184    0.0024135
enh75175     3   48318900   48319900      2       1  150064       1.7441     0.040571
enh75177     3   48411200   48412200      2       1  150064       2.1355     0.016358
enh75203     3   48661100   48662100      1       1  150064        2.289      0.01104
enh75204     3   48671000   48672000      2       1  150064       2.3372    0.0097139
enh75205     3   48674300   48675300      1       1  150064       2.2591      0.01194
enh75208     3   48701900   48702900      1       1  150064       2.6404     0.004141
enh75213     3   48737900   48738900      2       1  150064       1.9653     0.024688
enh75214     3   48739700   48740700      3       2  150064       1.6535     0.049117
enh75216     3   48746000   48747000      2       1  150064       1.6997     0.044593
enh75217     3   48752000   48753000      1       1  150064       2.2268      0.01298
enh75218     3   48754800   48755800      1       1  150064       2.1125      0.01732
enh75222     3   48934700   48935700      1       1  150064       1.9167      0.02764
enh75224     3   48986100   48987100      1       1  150064       1.9022      0.02857
enh75233     3   49156400   49157400      2       1  150064       2.1108     0.017397
enh75237     3   49201800   49202800      1       1  150064       2.1306      0.01656
enh75245     3   49437400   49438400      5       2  150064       2.2242     0.013066
enh75248     3   49450500   49451500      1       1  150064       2.4297     0.007556
enh75250     3   49458400   49459400      3       1  150064       2.1882     0.014328
enh75252     3   49467200   49468200      1       1  150064        2.313      0.01036
enh75254     3   49496900   49497900      1       1  150064       2.1711      0.01496
enh75255     3   49499300   49500300      2       1  150064       2.4024    0.0081445
enh75257     3   49502800   49503800      2       1  150064        1.769     0.038446
enh75275     3   49738200   49739200      3       2  150064       2.3215     0.010131
enh75280     3   49843200   49844200      1       1  150064       2.0166      0.02187
enh75282     3   49902100   49903100      3       1  150064        2.542    0.0055116
enh75283     3   49904800   49905800      2       1  150064       1.8245     0.034035
enh75285     3   49918700   49919700      1       1  150064       1.9222      0.02729
enh75290     3   49967900   49968900      1       1  150064       3.0538      0.00113
enh75291     3   50003800   50004800      1       1  150064       3.0519     0.001137
enh75292     3   50040700   50041700      1       1  150064       3.2735    0.0005312
enh75294     3   50174700   50175700      4       2  150064       1.7291     0.041896
enh75299     3   50196300   50197300      5       2  150064       2.3333    0.0098167
enh75301     3   50207800   50208800      3       2  150064       1.8383     0.033008
enh75304     3   50248500   50249500      3       2  150064       2.5537    0.0053298
enh75313     3   50292200   50293200      2       1  150064       2.1729     0.014894
enh75314     3   50296500   50297500      1       1  150064       2.6618     0.003886
enh75323     3   50361600   50362600      1       1  150064       2.1638      0.01524
enh75331     3   50516800   50517800      2       1  150064       1.9418     0.026082
enh75332     3   50518700   50519700      4       2  150064       2.7236    0.0032291
enh75334     3   50531100   50532100      2       1  150064       2.9325    0.0016815
enh75336     3   50552100   50553100      1       1  150064         2.99     0.001395
enh75369     3   50878300   50879300      2       1  150064       1.8597     0.031463
enh75375     3   50929000   50930000      1       1  150064       2.8065     0.002504
enh75386     3   51259100   51260100      1       1  150064        2.636     0.004194
enh75387     3   51341000   51342000      2       1  150064       3.0211    0.0012591
enh75388     3   51371300   51372300      3       2  150064       1.8902     0.029363
enh75393     3   51532000   51533000      2       1  150064       1.8601     0.031432
enh75395     3   51593500   51594500      3       1  150064       2.5281    0.0057334
enh75405     3   51737300   51738300      3       2  150064       2.4528    0.0070866
enh75407     3   51768200   51769200      4       2  150064       2.2724     0.011533
enh75409     3   51807300   51808300      1       1  150064       2.1589      0.01543
enh75425     3   52037100   52038100      1       1  150064       2.0196      0.02171
enh75438     3   52233000   52234000      1       1  150064       3.9421    4.039e-05
enh75439     3   52252400   52253400      2       1  150064       3.3917   0.00034733
enh75441     3   52269300   52270300      4       2  150064         2.35    0.0093863
enh75447     3   52322400   52323400      4       2  150064       4.5915      2.2e-06
enh75450     3   52402100   52403100      2       1  150064       3.8245   6.5506e-05
enh75451     3   52406600   52407600      3       2  150064       4.0901   2.1562e-05
enh75455     3   52478400   52479400      2       1  150064       2.5522    0.0053525
enh75458     3   52490900   52491900      3       1  150064       3.8496   5.9145e-05
enh75459     3   52537600   52538600      2       1  150064        3.358   0.00039259
enh75460     3   52553000   52554000      2       1  150064       1.6487     0.049605
enh75461     3   52565100   52566100      4       2  150064       4.2028   1.3181e-05
enh75462     3   52568600   52569600      3       2  150064       4.5318   2.9247e-06
enh75464     3   52572700   52573700      3       2  150064       3.6456   0.00013336
enh75467     3   52749100   52750100      2       1  150064       3.9648   3.6735e-05
enh75468     3   52815800   52816800      1       1  150064       6.3754    9.124e-11
enh75469     3   52853500   52854500      3       1  150064       5.2096   9.4637e-08
enh75470     3   52907200   52908200      1       1  150064       5.8086    3.149e-09
enh75471     3   52909300   52910300      1       1  150064       5.0388    2.342e-07
enh75473     3   53050200   53051200      1       1  150064       3.6075    0.0001546
enh75475     3   53059800   53060800      3       2  150064       5.2966   5.9004e-08
enh75478     3   53106000   53107000      3       1  150064       1.8597     0.031461
enh75487     3   53227700   53228700      3       2  150064       2.0098     0.022228
enh75488     3   53230000   53231000      4       2  150064       3.2444    0.0005884
enh75489     3   53270000   53271000     11       2  150064       2.4312    0.0075242
enh75490     3   53277300   53278300      8       2  150064         2.14     0.016177
enh75491     3   53279000   53280000      7       3  150064       2.5482    0.0054143
enh75494     3   53293000   53294000      5       2  150064       4.0014   3.1484e-05
enh75495     3   53298300   53299300      1       1  150064       3.9283    4.277e-05
enh75497     3   53303800   53304800      1       1  150064       1.9089      0.02814
enh75499     3   53312400   53313400      4       2  150064       2.5601    0.0052318
enh75500     3   53317700   53318700      1       1  150064       1.6558      0.04888
enh75501     3   53320400   53321400      1       1  150064       2.3112      0.01041
enh75502     3   53379400   53380400      1       1  150064        4.146    1.692e-05
enh75504     3   53405000   53406000      2       1  150064       3.4903   0.00024122
enh75505     3   53507400   53508400      3       2  150064       4.0862   2.1921e-05
enh75522     3   53923700   53924700      2       1  150064       1.9728     0.024257
enh75528     3   54076000   54077000      2       1  150064       2.3845    0.0085516
enh75545     3   54378700   54379700      5       2  150064       1.7404     0.040892
enh75636     3   56015200   56016200      4       2  150064       2.6292    0.0042796
enh75639     3   56027800   56028800      7       3  150064       1.7864      0.03702
enh75640     3   56035600   56036600      2       1  150064       2.6624     0.003879
enh75647     3   56135400   56136400      5       1  150064       2.1165     0.017153
enh75648     3   56145200   56146200      2       1  150064        2.631     0.004257
enh75649     3   56149300   56150300      3       2  150064       2.6618    0.0038866
enh75658     3   56285400   56286400      1       1  150064       3.7055    0.0001055
enh75664     3   56343100   56344100      7       4  150064       1.9962     0.022958
enh75666     3   56357800   56358800      1       1  150064       1.8939      0.02912
enh75680     3   56644600   56645600      7       3  150064       1.9478      0.02572
enh75681     3   56713000   56714000      2       1  150064       1.7457     0.040433
enh75682     3   56713600   56714600      4       1  150064       2.3096     0.010455
enh75690     3   56873400   56874400      3       1  150064       2.7889    0.0026446
enh75691     3   56889600   56890600      2       1  150064         1.66     0.048452
enh75722     3   57230100   57231100      1       1  150064       1.6896      0.04555
enh75725     3   57263100   57264100      1       1  150064       1.7645      0.03882
enh75780     3   58150600   58151600      3       1  150064        2.107     0.017557
enh75786     3   58281800   58282800      7       2  150064       2.1368     0.016309
enh75789     3   58320800   58321800      4       2  150064       2.8257    0.0023589
enh75790     3   58337400   58338400      2       1  150064       1.8801     0.030046
enh75792     3   58365000   58366000      6       2  150064       2.4645    0.0068594
enh75793     3   58372300   58373300      8       3  150064       1.8257     0.033945
enh75794     3   58374100   58375100      4       2  150064       2.2624     0.011836
enh75795     3   58380200   58381200      4       2  150064       2.0126     0.022081
enh75796     3   58389300   58390300      4       1  150064       2.2943     0.010887
enh75799     3   58422700   58423700      3       2  150064       1.8104     0.035119
enh75802     3   58456700   58457700      3       2  150064       2.0161     0.021894
enh75818     3   58771100   58772100      1       1  150064       2.1033      0.01772
enh75839     3   59501400   59502400      7       2  150064        1.923     0.027238
enh75840     3   59526000   59527000      4       2  150064       3.0798    0.0010358
enh75847     3   59746100   59747100      5       2  150064       2.3478    0.0094429
enh75850     3   59788500   59789500     11       4  150064       2.3479    0.0094398
enh75857     3   59954000   59955000      6       3  150064       2.2201     0.013205
enh75867     3   60301800   60302800      1       1  150064       3.6131    0.0001513
enh75868     3   60309100   60310100      5       1  150064       3.1541     0.000805
enh75906     3   61232400   61233400      7       3  150064       2.7454    0.0030217
enh75907     3   61237600   61238600      4       2  150064       1.7454     0.040454
enh75990     3   61826700   61827700      2       1  150064        1.969     0.024476
enh75995     3   61850900   61851900      2       1  150064       1.7268     0.042101
enh76024     3   61975800   61976800      2       1  150064       1.9969     0.022921
enh76032     3   62069800   62070800      3       1  150064       3.3284   0.00043668
enh76044     3   62246600   62247600      1       1  150064       3.3594    0.0003906
enh76048     3   62400600   62401600      1       1  150064       2.3827     0.008594
enh76063     3   62653100   62654100      2       1  150064       2.0601     0.019697
enh76064     3   62663500   62664500      3       2  150064        2.037     0.020824
enh76065     3   62672400   62673400      6       3  150064       2.3764     0.008742
enh76067     3   62696300   62697300      8       3  150064       2.3213     0.010137
enh76069     3   62704000   62705000      8       2  150064       2.8058    0.0025092
enh76070     3   62709000   62710000      9       4  150064       1.9383      0.02629
enh76110     3   63213100   63214100      5       3  150064       2.9447    0.0016162
enh76138     3   63841100   63842100      3       1  150064       3.8713   5.4135e-05
enh76139     3   63843000   63844000      1       1  150064       2.4446      0.00725
enh76140     3   63844400   63845400      2       1  150064       2.4633    0.0068825
enh76142     3   63856100   63857100      2       1  150064       4.0051   3.0991e-05
enh76146     3   63881000   63882000      2       1  150064       3.4688   0.00026138
enh76147     3   63896000   63897000      4       2  150064       2.3692    0.0089141
enh76150     3   63919400   63920400      1       1  150064       2.6535     0.003983
enh76154     3   63939600   63940600      1       1  150064         3.66    0.0001261
enh76155     3   63940700   63941700      3       1  150064       1.9063     0.028307
enh76156     3   63942100   63943100      5       2  150064       2.5769    0.0049846
enh76159     3   63950100   63951100      4       2  150064       2.9428    0.0016261
enh76163     3   63958000   63959000      2       1  150064       1.9866     0.023486
enh76165     3   63985600   63986600      1       1  150064       4.8955    4.903e-07
enh76166     3   64014400   64015400      3       2  150064       1.6752     0.046951
enh76173     3   64079900   64080900      1       1  150064       1.8178      0.03455
enh76177     3   64135800   64136800      5       3  150064       2.9951     0.001372
enh76178     3   64142700   64143700      2       1  150064       2.1274     0.016694
enh76179     3   64147800   64148800      4       2  150064       1.9557     0.025252
enh76180     3   64152400   64153400      4       2  150064       3.7086    0.0001042
enh76181     3   64172500   64173500      7       2  150064       3.6994   0.00010805
enh76182     3   64174700   64175700      5       2  150064       3.0828    0.0010252
enh76186     3   64200700   64201700      3       2  150064       2.6393    0.0041541
enh76187     3   64206400   64207400      4       2  150064       2.5409    0.0055282
enh76189     3   64207800   64208800      3       2  150064       1.9626     0.024847
enh76203     3   64403200   64404200      4       2  150064        2.592    0.0047704
enh76209     3   64445500   64446500      2       1  150064       1.9914     0.023216
enh76210     3   64447800   64448800      2       1  150064       3.0884    0.0010063
enh76211     3   64450200   64451200      5       2  150064       1.6473     0.049744
enh76212     3   64453000   64454000      4       2  150064       2.4864    0.0064518
enh76213     3   64458700   64459700      6       2  150064       2.5445    0.0054715
enh76217     3   64572400   64573400      3       2  150064       1.7418     0.040771
enh76221     3   64628200   64629200      2       1  150064       1.7028     0.044302
enh76231     3   64751400   64752400      6       3  150064        2.382    0.0086087
enh76296     3   65604800   65605800      5       2  150064       1.8333     0.033382
enh76328     3   65864500   65865500      3       1  150064       1.9522     0.025457
enh76329     3   65869100   65870100      8       2  150064       1.9126     0.027897
enh76354     3   65983400   65984400      4       2  150064       1.6736     0.047109
enh76407     3   66531200   66532200      1       1  150064       1.7962      0.03623
enh76430     3   66771100   66772100      3       2  150064       2.1128      0.01731
enh76450     3   67047500   67048500      1       1  150064       2.2613      0.01187
enh76452     3   67061400   67062400      3       2  150064       2.4147    0.0078748
enh76460     3   67345800   67346800      9       4  150064        2.464    0.0068701
enh76466     3   67533200   67534200      3       2  150064       2.2844     0.011174
enh76468     3   67652800   67653800      3       1  150064       2.6431    0.0041071
enh76469     3   67664500   67665500      5       2  150064       2.4951    0.0062966
enh76470     3   67669500   67670500      4       1  150064       2.7539    0.0029444
enh76471     3   67680200   67681200      6       2  150064       2.4956    0.0062865
enh76472     3   67703000   67704000      4       1  150064       2.1242     0.016827
enh76482     3   67997800   67998800      6       2  150064        2.185     0.014445
enh76491     3   68466800   68467800      4       2  150064       2.1822     0.014548
enh76492     3   68469800   68470800      8       2  150064       2.1253     0.016781
enh76494     3   68582300   68583300      4       2  150064       2.1669     0.015122
enh76523     3   69291300   69292300      1       1  150064       1.9781      0.02396
enh76528     3   69441500   69442500      2       1  150064       2.0127     0.022071
enh76538     3   69840300   69841300      2       1  150064       3.6867   0.00011358
enh76539     3   69858800   69859800      4       1  150064       3.4825    0.0002484
enh76542     3   69994100   69995100      2       1  150064       2.9268    0.0017124
enh76552     3   70294700   70295700      1       1  150064       2.7907      0.00263
enh76557     3   70484000   70485000      2       1  150064         2.14     0.016178
enh76558     3   70520400   70521400      4       2  150064       1.9871     0.023458
enh76559     3   70524900   70525900      2       1  150064       1.9034     0.028496
enh76561     3   70569000   70570000      1       1  150064       2.8143     0.002444
enh76562     3   70575700   70576700      2       1  150064       2.5023    0.0061687
enh76563     3   70581100   70582100      2       1  150064       1.8284     0.033748
enh76564     3   70632400   70633400      1       1  150064       2.2392      0.01257
enh76570     3   70780300   70781300      1       1  150064       2.0191      0.02174
enh76571     3   70786700   70787700      4       2  150064        2.917    0.0017672
enh76576     3   70902700   70903700      1       1  150064       2.0777      0.01887
enh76577     3   70907500   70908500      3       2  150064       1.6662     0.047835
enh76579     3   71012300   71013300      2       1  150064       2.3281    0.0099531
enh76590     3   71102500   71103500      1       1  150064       1.8667      0.03097
enh76595     3   71128000   71129000      2       1  150064       1.9833     0.023669
enh76596     3   71129300   71130300      4       2  150064       2.0209     0.021646
enh76598     3   71150000   71151000      1       1  150064       2.0738      0.01905
enh76599     3   71159500   71160500      1       1  150064       2.8255      0.00236
enh76600     3   71166600   71167600      1       1  150064       3.1354    0.0008581
enh76601     3   71177000   71178000      1       1  150064       2.9911      0.00139
enh76603     3   71185100   71186100      3       1  150064       1.9288     0.026877
enh76608     3   71205000   71206000      2       1  150064       1.6692     0.047543
enh76615     3   71255600   71256600      2       1  150064       4.4936   3.5016e-06
enh76618     3   71266700   71267700      3       2  150064       2.7313    0.0031538
enh76623     3   71311700   71312700      1       1  150064       2.4199     0.007763
enh76624     3   71331900   71332900      4       2  150064       3.1513   0.00081269
enh76625     3   71343900   71344900      2       1  150064        1.808     0.035303
enh76626     3   71345500   71346500      3       2  150064       3.3101   0.00046633
enh76639     3   71465700   71466700      1       1  150064       2.1696      0.01502
enh76643     3   71499000   71500000      1       1  150064       2.3185      0.01021
enh76645     3   71505100   71506100      2       1  150064       2.8391    0.0022621
enh76646     3   71516900   71517900      4       1  150064       3.2518   0.00057339
enh76647     3   71532300   71533300      5       3  150064       4.5207   3.0819e-06
enh76648     3   71538200   71539200      5       2  150064        2.322     0.010118
enh76649     3   71545900   71546900      5       1  150064       2.4894    0.0063985
enh76650     3   71554700   71555700      6       2  150064       3.2396   0.00059852
enh76652     3   71569000   71570000      2       1  150064       5.5405   1.5083e-08
enh76655     3   71590300   71591300      2       1  150064       2.0398     0.020683
enh76667     3   71778300   71779300      5       2  150064       2.5382     0.005571
enh76671     3   71829000   71830000      4       2  150064       2.0199     0.021695
enh76706     3   72347200   72348200      4       2  150064       2.2109     0.013521
enh76709     3   72378000   72379000      2       1  150064       2.3925    0.0083672
enh76732     3   72487100   72488100      1       1  150064       1.8821      0.02991
enh76734     3   72531400   72532400      4       1  150064       1.9651     0.024701
enh76737     3   72541200   72542200      7       3  150064       1.8293     0.033678
enh76741     3   72630800   72631800      1       1  150064       3.1844    0.0007252
enh76766     3   73006100   73007100      3       1  150064       2.0631      0.01955
enh76772     3   73057500   73058500      6       1  150064        2.187     0.014371
enh76773     3   73072300   73073300      3       2  150064        2.079     0.018809
enh76775     3   73080400   73081400      1       1  150064       1.9126       0.0279
enh76777     3   73090300   73091300      3       1  150064       2.0939     0.018135
enh76778     3   73093900   73094900      5       2  150064       1.9326     0.026642
enh76779     3   73119800   73120800      2       1  150064       2.3643    0.0090329
enh76781     3   73149700   73150700      1       1  150064       1.9443      0.02593
enh76782     3   73150200   73151200      3       1  150064       1.8617     0.031324
enh76785     3   73249800   73250800      2       1  150064       2.3396    0.0096513
enh76798     3   73545100   73546100      3       2  150064        1.745     0.040489
enh76806     3   73671000   73672000      4       2  150064       1.7814     0.037427
enh76810     3   73733500   73734500      5       3  150064       3.0177    0.0012737
enh76827     3   74463500   74464500      1       1  150064       1.6484      0.04964
enh76829     3   74893200   74894200      1       1  150064       2.5163     0.005929
enh76845     3   75865100   75866100      2       1  150064       1.9126     0.027898
enh76860     3   76291900   76292900      8       3  150064       2.1979     0.013978
enh76861     3   76402000   76403000      1       1  150064       2.2426      0.01246
enh76862     3   76451600   76452600      2       1  150064       2.6502    0.0040224
enh76863     3   76487600   76488600      7       3  150064       2.0262     0.021372
enh76936     3   78376800   78377800      3       2  150064       1.9144     0.027782
enh76937     3   78386700   78387700      4       2  150064       3.1943   0.00070074
enh76938     3   78390400   78391400      6       2  150064       2.6356    0.0041988
enh76939     3   78394700   78395700      3       1  150064       1.8944     0.029086
enh76940     3   78400800   78401800      7       3  150064       3.1221   0.00089774
enh76983     3   79115300   79116300      1       1  150064       1.9268        0.027
enh77005     3   79920000   79921000      3       2  150064       1.7646     0.038812
enh77011     3   80239000   80240000      2       1  150064       1.6755     0.046921
enh77017     3   80574400   80575400      2       1  150064       3.5197   0.00021599
enh77018     3   80655800   80656800      1       1  150064       3.7562    8.626e-05
enh77019     3   80793100   80794100      5       2  150064       2.2181     0.013273
enh77021     3   81203000   81204000      3       2  150064       2.6596    0.0039116
enh77034     3   81628600   81629600      2       1  150064       1.9129     0.027884
enh77039     3   81792300   81793300      4       2  150064       1.8977     0.028867
enh77042     3   81811800   81812800      3       1  150064       1.7935     0.036447
enh77049     3   81940200   81941200      2       1  150064       2.3027     0.010647
enh77050     3   81962700   81963700      3       1  150064       2.0738     0.019048
enh77053     3   81987700   81988700      3       1  150064       1.8157     0.034704
enh77054     3   82015600   82016600      4       2  150064       1.9789     0.023914
enh77060     3   82311400   82312400      1       1  150064        1.671      0.04736
enh77061     3   82392400   82393400      2       1  150064        1.934     0.026555
enh77062     3   82404000   82405000      4       2  150064       2.6388    0.0041604
enh77095     3   84850800   84851800      2       1  150064       3.0808    0.0010321
enh77098     3   84908000   84909000      8       4  150064       1.8236     0.034107
enh77133     3   85839400   85840400      1       1  150064       1.6913      0.04539
enh77137     3   85984100   85985100      4       2  150064       2.0644     0.019489
enh77139     3   86153200   86154200      4       2  150064       1.9239     0.027181
enh77272     3   94755300   94756300      3       1  150064        3.425   0.00030745
enh77273     3   94931500   94932500      1       1  150064       1.8903      0.02936
enh77274     3   94996300   94997300      4       2  150064       2.7506    0.0029741
enh77275     3   95038500   95039500      3       2  150064       2.6985    0.0034824
enh77279     3   95072700   95073700      1       1  150064       2.5657     0.005148
enh77280     3   95075700   95076700      1       1  150064       2.0956      0.01806
enh77290     3   95602300   95603300      3       1  150064       1.7077     0.043847
enh77292     3   95646700   95647700      3       2  150064       1.7675     0.038572
enh77294     3   95819700   95820700      2       1  150064       2.0418     0.020587
enh77321     3   97380600   97381600      2       1  150064       2.4435    0.0072718
enh77326     3   97465900   97466900      2       1  150064       2.1065     0.017581
enh77328     3   97484200   97485200      1       1  150064       2.5832     0.004895
enh77329     3   97562900   97563900      1       1  150064        1.763      0.03895
enh77344     3   98041000   98042000      3       1  150064       1.9982     0.022849
enh77346     3   98235800   98236800      2       1  150064       1.6495     0.049518
enh77372     3   99261600   99262600      2       1  150064         2.53    0.0057028
enh77377     3   99381200   99382200      3       1  150064       2.0736      0.01906
enh77379     3   99434900   99435900      3       1  150064       2.3366     0.009731
enh77380     3   99440000   99441000      3       1  150064       2.6473    0.0040564
enh77382     3   99490000   99491000      2       1  150064       1.9851     0.023565
enh77383     3   99495400   99496400      5       3  150064       2.1911     0.014223
enh77492     3  101797700  101798700      4       2  150064        1.746     0.040403
enh77554     3  104732100  104733100      6       2  150064       1.8883     0.029495
enh77556     3  104827400  104828400      3       2  150064       2.6153     0.004457
enh77558     3  104875600  104876600      6       4  150064       2.5918    0.0047744
enh77563     3  105083100  105084100      1       1  150064       2.5429     0.005497
enh77564     3  105089000  105090000      1       1  150064       2.4325     0.007497
enh77567     3  105144400  105145400      3       2  150064       1.8469     0.032378
enh77568     3  105145600  105146600      2       1  150064       2.1069     0.017564
enh77571     3  105189400  105190400      5       2  150064       2.3404    0.0096324
enh77573     3  105193400  105194400      2       1  150064       2.3928    0.0083599
enh77578     3  105233900  105234900      7       2  150064       1.9857     0.023533
enh77585     3  105511100  105512100      3       2  150064       1.7735     0.038075
enh77587     3  105520600  105521600      4       2  150064        1.708     0.043815
enh77589     3  105529900  105530900      2       1  150064       1.6827     0.046218
enh77591     3  105541600  105542600      1       1  150064       1.7223      0.04251
enh77592     3  105546600  105547600      5       3  150064       1.8907     0.029334
enh77593     3  105554500  105555500      1       1  150064        2.238      0.01261
enh77594     3  105557100  105558100      2       1  150064       2.1261     0.016746
enh77602     3  105656700  105657700      2       1  150064       1.8676     0.030909
enh77606     3  105893500  105894500      3       2  150064        2.273     0.011512
enh77608     3  105964000  105965000      3       2  150064       1.8331     0.033394
enh77646     3  107160100  107161100      1       1  150064       1.6739      0.04708
enh77649     3  107253400  107254400      3       1  150064       2.2787     0.011342
enh77650     3  107262000  107263000      1       1  150064       2.0674      0.01935
enh77651     3  107281400  107282400      1       1  150064       1.7343      0.04143
enh77652     3  107297300  107298300      2       1  150064       2.4149    0.0078701
enh77653     3  107299900  107300900      1       1  150064       2.3353     0.009764
enh77654     3  107312800  107313800      3       1  150064        2.294     0.010895
enh77657     3  107322900  107323900      2       1  150064       1.6703     0.047434
enh77658     3  107324000  107325000      1       1  150064       1.8157      0.03471
enh77661     3  107338500  107339500      3       1  150064       1.7586     0.039322
enh77664     3  107361000  107362000      4       2  150064       2.0874     0.018427
enh77665     3  107379800  107380800      2       1  150064         2.44    0.0073433
enh77667     3  107386800  107387800      2       1  150064       1.9639     0.024768
enh77669     3  107462700  107463700      1       1  150064       2.1091      0.01747
enh77676     3  107733500  107734500      2       1  150064       2.7907    0.0026299
enh77679     3  107777000  107778000      4       2  150064       3.1139   0.00092309
enh77681     3  107790400  107791400      2       1  150064       2.2998      0.01073
enh77682     3  107843100  107844100      2       1  150064       3.4463   0.00028421
enh77684     3  107894500  107895500     10       2  150064       3.3542   0.00039792
enh77685     3  107900800  107901800      6       2  150064       3.2356   0.00060701
enh77691     3  108107200  108108200      3       1  150064        1.748      0.04023
enh77692     3  108114600  108115600      1       1  150064       1.8483      0.03228
enh77714     3  108636000  108637000      1       1  150064       1.8627      0.03125
enh77733     3  109197700  109198700      3       1  150064        2.127     0.016708
enh77774     3  110797700  110798700      3       1  150064       1.8054     0.035503
enh77795     3  111080800  111081800      4       1  150064       1.6769     0.046777
enh77821     3  111685900  111686900      2       1  150064        2.109     0.017473
enh77827     3  111771000  111772000      8       2  150064        2.118     0.017089
enh77831     3  111845900  111846900      2       1  150064       1.9087     0.028152
enh77935     3  113322600  113323600      1       1  150064       2.6204     0.004391
enh77947     3  113467200  113468200      2       1  150064       2.1893     0.014287
enh77957     3  113737400  113738400      1       1  150064       1.8744      0.03044
enh77974     3  114053000  114054000      5       2  150064       1.9219     0.027309
enh77982     3  114168200  114169200      1       1  150064       2.1179      0.01709
enh77984     3  114173800  114174800      1       1  150064       3.2368    0.0006044
enh77991     3  114284600  114285600      1       1  150064       2.8465      0.00221
enh78022     3  115069400  115070400      4       2  150064         1.91     0.028068
enh78025     3  115109000  115110000      6       1  150064       2.4599    0.0069486
enh78029     3  115216900  115217900      2       1  150064       2.1426     0.016072
enh78051     3  115432000  115433000      1       1  150064       1.7239      0.04236
enh78066     3  115634400  115635400      4       2  150064       2.7033    0.0034324
enh78119     3  116581500  116582500     12       1  150064       1.7178     0.042918
enh78120     3  116583200  116584200      4       1  150064        1.863     0.031233
enh78164     3  117508100  117509100      2       1  150064       2.6974    0.0034945
enh78165     3  117520300  117521300      2       1  150064       3.7246   9.7823e-05
enh78166     3  117592700  117593700      3       2  150064       2.0952     0.018077
enh78167     3  117629500  117630500      7       3  150064       4.3439   7.0003e-06
enh78168     3  117638900  117639900      5       3  150064         3.39   0.00034943
enh78169     3  117640800  117641800      4       2  150064       4.0274   2.8193e-05
enh78170     3  117673800  117674800      1       1  150064       1.7653      0.03876
enh78174     3  117999100  118000100      3       2  150064       2.4183    0.0077959
enh78212     3  119064700  119065700      6       3  150064       1.9084     0.028172
enh78219     3  119186600  119187600      4       2  150064       1.6637     0.048088
enh78241     3  119741400  119742400      1       1  150064       1.8218      0.03424
enh78270     3  120216800  120217800      4       2  150064       1.6497     0.049504
enh78278     3  120286600  120287600      4       2  150064       2.6595    0.0039132
enh78325     3  121633100  121634100      8       1  150064       2.1799     0.014634
enh78328     3  121714300  121715300      3       1  150064       2.1572     0.015496
enh78336     3  122103700  122104700      2       1  150064       1.8218     0.034241
enh78345     3  122229300  122230300      5       3  150064       1.7344     0.041423
enh78355     3  122473600  122474600      3       1  150064       1.7455      0.04045
enh78358     3  122608700  122609700      2       1  150064       2.9809    0.0014368
enh78359     3  122612600  122613600      3       2  150064       2.9374    0.0016551
enh78362     3  122676700  122677700      3       2  150064       2.0562      0.01988
enh78371     3  122789000  122790000      4       1  150064       2.8865     0.001948
enh78372     3  122790100  122791100      5       3  150064       2.1634     0.015256
enh78374     3  122793600  122794600      3       1  150064       2.6157    0.0044524
enh78375     3  122802400  122803400      4       2  150064        2.096      0.01804
enh78376     3  122806400  122807400      4       2  150064       1.8605     0.031406
enh78397     3  123301800  123302800      1       1  150064       2.1419       0.0161
enh78398     3  123324300  123325300      5       2  150064        1.714     0.043265
enh78400     3  123354400  123355400      4       2  150064       1.8847     0.029732
enh78404     3  123405000  123406000      2       1  150064       1.6677     0.047691
enh78422     3  123949200  123950200      4       2  150064       1.7443     0.040557
enh78424     3  123974700  123975700      7       2  150064       3.3184   0.00045262
enh78426     3  123979000  123980000      4       1  150064       3.3847    0.0003563
enh78427     3  123981600  123982600      2       1  150064       3.0798    0.0010357
enh78429     3  124058000  124059000      2       1  150064       2.3795    0.0086676
enh78430     3  124070300  124071300      4       2  150064       3.4943   0.00023761
enh78432     3  124091500  124092500      4       1  150064       3.3293   0.00043528
enh78433     3  124095100  124096100      2       1  150064       2.9037    0.0018436
enh78435     3  124101400  124102400      6       2  150064       3.1182   0.00090978
enh78439     3  124231700  124232700      4       2  150064       2.1287      0.01664
enh78461     3  124544000  124545000      5       3  150064       1.6882     0.045689
enh78467     3  124577700  124578700      3       2  150064       2.3357    0.0097542
enh78469     3  124592200  124593200      5       2  150064       2.2921     0.010949
enh78470     3  124595000  124596000      4       2  150064       1.7681     0.038524
enh78473     3  124601900  124602900      5       2  150064       2.0013      0.02268
enh78474     3  124602700  124603700      7       2  150064       2.0809      0.01872
enh78475     3  124603500  124604500      3       1  150064       1.9888     0.023363
enh78482     3  124718600  124719600      2       1  150064       2.5264    0.0057621
enh78489     3  124770700  124771700      3       2  150064       2.8252    0.0023628
enh78490     3  124771900  124772900      4       2  150064       1.7076     0.043852
enh78496     3  124817400  124818400      4       1  150064       2.1136     0.017276
enh78499     3  124837900  124838900      2       1  150064       2.6613    0.0038921
enh78500     3  124840500  124841500      5       3  150064       1.9003       0.0287
enh78502     3  124847800  124848800      7       4  150064       2.4285    0.0075806
enh78508     3  124874200  124875200      9       4  150064       2.0717     0.019148
enh78512     3  124910700  124911700      2       1  150064       2.9975    0.0013612
enh78519     3  125003400  125004400      2       1  150064       2.0716     0.019153
enh78527     3  125309900  125310900      2       1  150064       2.4667     0.006818
enh78528     3  125315000  125316000      5       3  150064       1.9109     0.028007
enh78533     3  125369800  125370800      4       1  150064       1.8113     0.035048
enh78540     3  125732700  125733700      5       2  150064        2.026      0.02138
enh78542     3  125750400  125751400      3       1  150064       1.7951     0.036316
enh78565     3  126217500  126218500      7       3  150064       1.7539     0.039726
enh78572     3  126496000  126497000      2       1  150064       2.5596    0.0052402
enh78604     3  127185700  127186700      4       2  150064       1.8835     0.029819
enh78633     3  127724200  127725200      3       1  150064       2.6514    0.0040077
enh78635     3  127729900  127730900      4       2  150064       3.0073    0.0013178
enh78637     3  127773100  127774100      2       1  150064       2.6506    0.0040175
enh78639     3  127816900  127817900      3       1  150064       2.5572    0.0052758
enh78640     3  127819100  127820100      1       1  150064       3.5462    0.0001954
enh78648     3  127917000  127918000      1       1  150064       4.0424    2.645e-05
enh78651     3  127934400  127935400      3       2  150064       4.3653    6.346e-06
enh78652     3  127945300  127946300      2       1  150064       3.3635   0.00038485
enh78663     3  128067600  128068600      1       1  150064       2.0585      0.01977
enh78669     3  128278000  128279000      3       1  150064       1.6777     0.046702
enh78693     3  128506300  128507300      2       1  150064       2.7366    0.0031036
enh78710     3  128841600  128842600      2       1  150064       1.7523      0.03986
enh78711     3  128877800  128878800      2       1  150064       1.6767     0.046798
enh78714     3  128947000  128948000      3       2  150064       1.6516     0.049308
enh78715     3  128947700  128948700      2       1  150064       2.1499     0.015783
enh78716     3  128958600  128959600      3       1  150064       2.8831    0.0019688
enh78719     3  128996200  128997200      3       2  150064        3.131   0.00087118
enh78720     3  129023100  129024100      1       1  150064       3.6939    0.0001104
enh78723     3  129032300  129033300      2       1  150064       2.9966    0.0013648
enh78724     3  129035800  129036800      1       1  150064       3.4195    0.0003137
enh78737     3  129209100  129210100      3       1  150064       1.7024     0.044341
enh78739     3  129244900  129245900      4       2  150064       2.0613     0.019639
enh78751     3  129310200  129311200      3       2  150064       2.0963     0.018029
enh78755     3  129318800  129319800      2       1  150064       1.9711     0.024356
enh78760     3  129340800  129341800      4       2  150064        2.376    0.0087503
enh78766     3  129403200  129404200      3       2  150064       1.9086     0.028155
enh78783     3  129512000  129513000      1       1  150064         1.87      0.03074
enh78802     3  130462700  130463700      1       1  150064       1.9919      0.02319
enh78830     3  131287100  131288100      2       1  150064       1.7048     0.044116
enh78831     3  131342100  131343100      7       1  150064       1.9176     0.027582
enh78857     3  131898800  131899800      7       3  150064       2.1146     0.017233
enh78858     3  131925500  131926500      4       2  150064       2.3052     0.010577
enh78861     3  131944500  131945500      8       1  150064       2.0874     0.018425
enh78885     3  132445000  132446000      2       1  150064       1.9251     0.027111
enh78888     3  132501800  132502800      3       2  150064       1.8385     0.032997
enh78902     3  132910900  132911900     10       2  150064        2.576    0.0049977
enh78903     3  132925600  132926600      4       1  150064        3.129   0.00087716
enh78904     3  132930100  132931100      2       1  150064        2.422    0.0077176
enh78907     3  133002700  133003700      2       1  150064       2.6075    0.0045601
enh78908     3  133013900  133014900      8       3  150064       3.2726   0.00053273
enh78910     3  133081100  133082100      2       1  150064       1.8794     0.030092
enh78920     3  133212800  133213800      4       2  150064       1.9751     0.024126
enh78931     3  133540100  133541100      8       4  150064       2.3334    0.0098146
enh78960     3  134048600  134049600      1       1  150064       1.8043      0.03559
enh78962     3  134069600  134070600      4       2  150064       1.7067     0.043937
enh79007     3  134978000  134979000      1       1  150064       2.1741      0.01485
enh79009     3  135029000  135030000      3       2  150064       2.3911    0.0083981
enh79027     3  135636700  135637700      2       1  150064       3.5315   0.00020661
enh79028     3  135643200  135644200      7       2  150064        3.865   5.5545e-05
enh79029     3  135682700  135683700      3       2  150064       4.3216   7.7437e-06
enh79030     3  135686600  135687600      2       1  150064       3.6211   0.00014665
enh79032     3  135692700  135693700      1       1  150064       3.8187    6.709e-05
enh79033     3  135716100  135717100      2       1  150064       2.3028     0.010644
enh79034     3  135726600  135727600      1       1  150064       2.2356      0.01269
enh79035     3  135760300  135761300      1       1  150064       3.7435    9.072e-05
enh79039     3  135889800  135890800      1       1  150064       2.2668       0.0117
enh79041     3  135904900  135905900      2       1  150064       3.3858   0.00035485
enh79042     3  135906700  135907700      2       1  150064       3.4748   0.00025557
enh79044     3  135916400  135917400      2       1  150064       2.8409    0.0022496
enh79045     3  135954400  135955400      2       1  150064       3.9874   3.3408e-05
enh79046     3  135956400  135957400      1       1  150064       3.5732    0.0001763
enh79047     3  135965900  135966900      1       1  150064       3.5576    0.0001871
enh79049     3  136015700  136016700      2       1  150064       2.3228     0.010094
enh79052     3  136246600  136247600      1       1  150064        1.681      0.04638
enh79054     3  136271400  136272400      4       2  150064       3.3891   0.00035066
enh79058     3  136350700  136351700      4       2  150064       3.4995    0.0002331
enh79062     3  136444600  136445600      1       1  150064       3.1766    0.0007451
enh79065     3  136450000  136451000      2       1  150064       2.5073    0.0060829
enh79067     3  136455200  136456200      3       1  150064        2.456    0.0070252
enh79068     3  136467900  136468900      3       2  150064       3.8258    6.517e-05
enh79069     3  136472400  136473400      3       2  150064       3.2031   0.00067987
enh79070     3  136505400  136506400      2       1  150064        3.281   0.00051724
enh79071     3  136557600  136558600      1       1  150064       2.2451      0.01238
enh79072     3  136578200  136579200      2       1  150064       2.9288    0.0017013
enh79073     3  136582200  136583200      3       1  150064       2.8193    0.0024062
enh79074     3  136589200  136590200      2       1  150064       3.2489   0.00057917
enh79075     3  136590100  136591100      5       2  150064       3.0455    0.0011616
enh79076     3  136612300  136613300      1       1  150064       3.0285     0.001229
enh79077     3  136617300  136618300      2       1  150064       2.4929    0.0063349
enh79079     3  136620400  136621400      4       2  150064       2.7962    0.0025853
enh79080     3  136625500  136626500      1       1  150064       2.6813     0.003667
enh79081     3  136632600  136633600      2       1  150064       2.4977    0.0062507
enh79082     3  136633300  136634300      2       1  150064       2.5043    0.0061353
enh79083     3  136661300  136662300      2       1  150064       2.4908    0.0063731
enh79084     3  136673700  136674700      4       2  150064       3.4608   0.00026925
enh79085     3  136676300  136677300      6       2  150064       4.3769   6.0195e-06
enh79088     3  136753800  136754800      4       1  150064       4.1478   1.6781e-05
enh79089     3  136759800  136760800      2       1  150064       3.7464   8.9683e-05
enh79091     3  136784200  136785200      1       1  150064       2.2801       0.0113
enh79092     3  136816200  136817200      1       1  150064       1.8894      0.02942
enh79127     3  137815900  137816900      3       2  150064       1.8316     0.033503
enh79135     3  137931800  137932800      2       1  150064       2.4196    0.0077692
enh79156     3  138442200  138443200      1       1  150064       2.0243      0.02147
enh79158     3  138522000  138523000      2       1  150064       1.9634     0.024798
enh79159     3  138536700  138537700      1       1  150064       1.8135      0.03488
enh79162     3  138554400  138555400      1       1  150064       1.9341      0.02655
enh79164     3  138564000  138565000      1       1  150064       1.8789      0.03013
enh79166     3  138568100  138569100      2       1  150064       1.9324     0.026657
enh79214     3  140306900  140307900      2       1  150064       2.3341    0.0097959
enh79215     3  140355200  140356200      6       1  150064       3.6596   0.00012629
enh79216     3  140432400  140433400      6       1  150064       2.3707    0.0088769
enh79217     3  140444600  140445600      5       2  150064       2.3876    0.0084787
enh79249     3  141030800  141031800      1       1  150064       1.8051      0.03553
enh79318     3  142572000  142573000      1       1  150064       1.7397      0.04096
enh79319     3  142574400  142575400      4       1  150064       1.8036     0.035648
enh79326     3  142722400  142723400      4       2  150064       1.7109     0.043548
enh79341     3  143148500  143149500      2       1  150064       2.6181    0.0044217
enh79353     3  143513500  143514500      2       1  150064       2.2234     0.013094
enh79377     3  144148300  144149300      3       2  150064       2.3332    0.0098179
enh79379     3  144202000  144203000      5       2  150064       2.5113    0.0060138
enh79384     3  144363200  144364200      1       1  150064       2.7426     0.003048
enh79405     3  145643600  145644600      9       4  150064       2.6217    0.0043748
enh79448     3  146498600  146499600      5       2  150064       1.8532     0.031928
enh79454     3  147015900  147016900      1       1  150064       2.3525     0.009325
enh79456     3  147165200  147166200      4       2  150064       2.0438     0.020487
enh79475     3  147793200  147794200      1       1  150064       1.7152      0.04315
enh79492     3  148538000  148539000      3       2  150064       2.4291    0.0075686
enh79505     3  148905900  148906900      2       1  150064       2.1297       0.0166
enh79507     3  148921700  148922700      2       1  150064       1.9905     0.023267
enh79510     3  148949100  148950100      6       1  150064       1.7545     0.039672
enh79560     3  149379900  149380900      1       1  150064       2.2212      0.01317
enh79605     3  150067300  150068300      2       1  150064       2.0154     0.021934
enh79629     3  150323200  150324200      3       2  150064       2.0821     0.018666
enh79652     3  150689100  150690100      4       2  150064       1.7836     0.037242
enh79692     3  151218900  151219900      7       2  150064       2.2771     0.011389
enh79699     3  151309500  151310500      1       1  150064        1.933      0.02662
enh79700     3  151316400  151317400      2       1  150064       1.8997     0.028736
enh79721     3  151998700  151999700      1       1  150064       1.8744      0.03044
enh79729     3  152024600  152025600      1       1  150064       2.1079      0.01752
enh79731     3  152035400  152036400      3       1  150064       1.7968      0.03618
enh79732     3  152036000  152037000      3       2  150064       2.3114     0.010405
enh79748     3  152189800  152190800      2       1  150064       1.7401     0.040923
enh79750     3  152234100  152235100      4       2  150064       2.1472      0.01589
enh79751     3  152313800  152314800      2       1  150064        1.938     0.026311
enh79754     3  152436400  152437400      1       1  150064        2.134      0.01642
enh79756     3  152497200  152498200      2       1  150064       1.8089      0.03523
enh79757     3  152551500  152552500      3       1  150064       2.8442    0.0022259
enh79799     3  153965200  153966200      1       1  150064       1.9216      0.02733
enh79829     3  155077500  155078500      3       2  150064        1.685     0.045992
enh79839     3  155215800  155216800      3       1  150064       2.5181    0.0058987
enh79840     3  155229900  155230900      5       1  150064       2.2509     0.012194
enh79843     3  155324200  155325200      4       2  150064       2.0369      0.02083
enh79855     3  155393800  155394800      4       2  150064       2.0026     0.022611
enh79858     3  155422100  155423100      3       2  150064       2.6168    0.0044378
enh79860     3  155443600  155444600      1       1  150064       2.3557     0.009244
enh79861     3  155455400  155456400      1       1  150064        2.304      0.01061
enh79882     3  156029100  156030100      2       1  150064       2.0014     0.022677
enh79905     3  156332300  156333300      1       1  150064       2.1682      0.01507
enh79910     3  156394500  156395500      2       1  150064       1.8562      0.03171
enh79928     3  156807000  156808000      1       1  150064       1.9919      0.02319
enh79932     3  156833100  156834100      2       1  150064       2.4107     0.007961
enh79981     3  159171300  159172300      2       1  150064       3.0719    0.0010634
enh79982     3  159175700  159176700      2       1  150064       2.4551    0.0070418
enh79984     3  159277400  159278400      5       2  150064       2.2991     0.010749
enh79989     3  159358000  159359000      3       2  150064       1.7752     0.037929
enh79990     3  159390400  159391400      6       2  150064       1.8851     0.029707
enh80001     3  159506700  159507700      5       2  150064       1.7028     0.044306
enh80008     3  159555200  159556200      1       1  150064       1.6551      0.04895
enh80012     3  159563200  159564200      3       1  150064       2.2407     0.012523
enh80028     3  159879800  159880800      1       1  150064       1.8654      0.03106
enh80032     3  160032400  160033400      1       1  150064       1.8402      0.03287
enh80046     3  160395500  160396500      3       1  150064       1.8198     0.034393
enh80049     3  160497800  160498800      4       2  150064       2.2819     0.011249
enh80052     3  160532800  160533800      1       1  150064       1.6873      0.04577
enh80055     3  160587300  160588300      3       1  150064       2.0913     0.018249
enh80057     3  160610700  160611700      2       1  150064       2.1746      0.01483
enh80060     3  160618800  160619800      3       2  150064       1.7538     0.039733
enh80067     3  160854800  160855800      3       2  150064       2.3324    0.0098409
enh80068     3  160902100  160903100      4       2  150064       2.8467    0.0022086
enh80070     3  160941200  160942200      1       1  150064       3.3399     0.000419
enh80071     3  161067200  161068200      4       1  150064       2.0241     0.021481
enh80072     3  161083800  161084800      3       1  150064       2.0008     0.022705
enh80073     3  161092800  161093800      4       2  150064       3.5357   0.00020335
enh80075     3  161133500  161134500      1       1  150064       2.3963      0.00828
enh80076     3  161137600  161138600      1       1  150064       1.6536       0.0491
enh80078     3  161144300  161145300      2       1  150064       2.6915    0.0035563
enh80080     3  161277700  161278700      6       3  150064       1.9645     0.024737
enh80083     3  161351100  161352100      6       2  150064       2.4008      0.00818
enh80084     3  161354600  161355600      5       2  150064       2.3784    0.0086946
enh80085     3  161357600  161358600      5       3  150064         3.97   3.5942e-05
enh80086     3  161360400  161361400      3       2  150064       3.5084   0.00022537
enh80088     3  161407700  161408700      1       1  150064       2.4593      0.00696
enh80089     3  161484000  161485000      3       1  150064       4.7957   8.1071e-07
enh80093     3  161577500  161578500      1       1  150064       1.8771      0.03025
enh80094     3  161657400  161658400      1       1  150064       3.5127    0.0002218
enh80095     3  161758900  161759900      5       2  150064       4.3683   6.2605e-06
enh80097     3  161910800  161911800      5       3  150064       3.9831   3.4014e-05
enh80099     3  162012600  162013600      1       1  150064       1.7537      0.03974
enh80119     3  163642200  163643200      5       2  150064       1.9356     0.026461
enh80129     3  164448200  164449200      3       1  150064       1.7252      0.04225
enh80130     3  164454600  164455600      2       1  150064       2.3533    0.0093049
enh80154     3  165907800  165908800      4       2  150064       2.5962    0.0047134
enh80155     3  165929100  165930100      1       1  150064        2.341     0.009615
enh80167     3  166881800  166882800      1       1  150064       2.2546      0.01208
enh80183     3  167375100  167376100      1       1  150064        2.879     0.001995
enh80189     3  167454100  167455100      2       1  150064        2.775    0.0027604
enh80191     3  167613000  167614000      2       1  150064       2.8432    0.0022332
enh80193     3  167670600  167671600      3       1  150064       1.7851     0.037119
enh80199     3  167801800  167802800      5       1  150064       2.2945      0.01088
enh80200     3  167805800  167806800      4       1  150064       2.3456    0.0094992
enh80201     3  167806800  167807800      1       1  150064       2.5034      0.00615
enh80202     3  167809800  167810800      3       1  150064       1.9128     0.027889
enh80203     3  167814400  167815400      2       1  150064       2.0918      0.01823
enh80204     3  167860200  167861200      4       1  150064       1.9394     0.026225
enh80209     3  167989600  167990600      1       1  150064       2.0449      0.02043
enh80210     3  167993400  167994400      2       1  150064       2.1889     0.014301
enh80226     3  168300000  168301000      1       1  150064       2.1914      0.01421
enh80246     3  168657200  168658200      1       1  150064       1.9872      0.02345
enh80247     3  168669800  168670800      5       3  150064       1.7386     0.041057
enh80250     3  168708200  168709200      6       3  150064       1.9849     0.023576
enh80253     3  168794600  168795600      5       3  150064       2.3953    0.0083031
enh80255     3  168812400  168813400      1       1  150064       1.7854       0.0371
enh80264     3  169007000  169008000      1       1  150064       1.9339      0.02656
enh80279     3  169347300  169348300      5       3  150064       1.8142     0.034821
enh80281     3  169461500  169462500      1       1  150064       3.0957    0.0009819
enh80282     3  169492000  169493000      1       1  150064       2.6075      0.00456
enh80283     3  169493100  169494100      1       1  150064       2.6313     0.004253
enh80284     3  169493800  169494800      1       1  150064       2.1012      0.01781
enh80286     3  169579300  169580300      4       2  150064       2.9514    0.0015816
enh80297     3  169914300  169915300      3       2  150064       1.9131      0.02787
enh80298     3  169917800  169918800      4       1  150064        2.551    0.0053709
enh80301     3  169944500  169945500      4       2  150064       2.3787    0.0086861
enh80327     3  170549800  170550800      2       1  150064       2.1717     0.014939
enh80328     3  170552800  170553800      2       1  150064       2.1544     0.015605
enh80329     3  170557000  170558000      4       2  150064       2.8672    0.0020709
enh80331     3  170671200  170672200      5       2  150064       4.0648   2.4035e-05
enh80332     3  170759800  170760800      1       1  150064       2.6597     0.003911
enh80336     3  170883200  170884200      2       1  150064       1.7317     0.041666
enh80338     3  170891400  170892400      2       1  150064       1.6851     0.045987
enh80379     3  171173700  171174700      2       1  150064        1.803     0.035695
enh80385     3  171436300  171437300      2       1  150064       1.7706     0.038318
enh80386     3  171444600  171445600      6       1  150064       1.7403     0.040905
enh80387     3  171449600  171450600      4       1  150064       1.6794     0.046542
enh80492     3  172427000  172428000      1       1  150064       2.6366     0.004187
enh80512     3  172970800  172971800      4       1  150064        2.182     0.014554
enh80516     3  173019800  173020800      1       1  150064       1.9644      0.02474
enh80517     3  173023800  173024800      1       1  150064       2.8917     0.001916
enh80518     3  173071500  173072500      1       1  150064       2.8746     0.002023
enh80519     3  173085200  173086200      5       2  150064       2.3118     0.010393
enh80520     3  173116600  173117600      3       2  150064       2.8236    0.0023741
enh80526     3  173271000  173272000      4       2  150064       1.6888     0.045625
enh80542     3  173515800  173516800      1       1  150064       1.8305      0.03359
enh80544     3  173538100  173539100      2       1  150064       4.1795   1.4609e-05
enh80548     3  173638000  173639000      1       1  150064       1.7697      0.03839
enh80553     3  173655700  173656700      2       1  150064       1.8661     0.031013
enh80556     3  173710600  173711600      1       1  150064       2.6597      0.00391
enh80558     3  173741100  173742100      2       1  150064       2.0162      0.02189
enh80559     3  173768400  173769400      2       1  150064       2.3961    0.0082845
enh80560     3  173785400  173786400      4       2  150064       2.9135     0.001787
enh80561     3  173812000  173813000      4       2  150064       2.0066     0.022398
enh80563     3  173835100  173836100      5       2  150064       2.2383       0.0126
enh80564     3  173838300  173839300      3       1  150064       1.6798     0.046495
enh80566     3  173866500  173867500      2       1  150064       1.7413     0.040811
enh80573     3  174004200  174005200      1       1  150064       1.9197      0.02745
enh80574     3  174007700  174008700      5       2  150064       1.7208     0.042642
enh80583     3  174159800  174160800      1       1  150064       1.8057      0.03548
enh80584     3  174178200  174179200      2       1  150064       2.3179     0.010227
enh80585     3  174180300  174181300      1       1  150064       1.8518      0.03203
enh80587     3  174256300  174257300      6       3  150064       2.8414    0.0022459
enh80606     3  175107000  175108000      2       1  150064       1.8483     0.032282
enh80608     3  175129400  175130400      3       2  150064       2.8948    0.0018968
enh80620     3  175703400  175704400      1       1  150064       2.1625      0.01529
enh80623     3  175895200  175896200      4       2  150064       1.7118     0.043468
enh80628     3  176018100  176019100      2       1  150064       2.1973     0.013999
enh80641     3  176240200  176241200      2       1  150064       1.8405     0.032849
enh80645     3  176295100  176296100      1       1  150064       1.6688      0.04758
enh80649     3  176414600  176415600      1       1  150064       1.6898      0.04553
enh80658     3  176731200  176732200      1       1  150064       2.5773     0.004979
enh80659     3  176757300  176758300      4       2  150064       2.9588    0.0015441
enh80660     3  176764400  176765400      1       1  150064       3.2209    0.0006389
enh80664     3  176792600  176793600      4       2  150064       2.4124     0.007924
enh80665     3  176794100  176795100      3       1  150064       3.1396   0.00084599
enh80667     3  176806800  176807800      4       2  150064       1.6843     0.046064
enh80670     3  176821800  176822800      5       2  150064       2.9531    0.0015729
enh80674     3  176828000  176829000      2       1  150064        2.588    0.0048272
enh80678     3  176841900  176842900      2       1  150064       2.5751    0.0050104
enh80683     3  176866600  176867600      1       1  150064       2.7607     0.002884
enh80684     3  176867900  176868900      4       2  150064       2.2678      0.01167
enh80707     3  177002100  177003100      1       1  150064       1.9435      0.02598
enh80708     3  177062500  177063500      3       2  150064       1.7049     0.044104
enh80733     3  177359500  177360500      5       2  150064       3.9735   3.5405e-05
enh80741     3  177541500  177542500      1       1  150064       1.7585      0.03933
enh80742     3  177552000  177553000      4       2  150064       2.1394     0.016203
enh80750     3  177877200  177878200      4       2  150064       1.9701     0.024416
enh80753     3  177912600  177913600      2       1  150064       2.5295    0.0057105
enh80755     3  177954400  177955400      3       1  150064       2.2761     0.011419
enh80759     3  178038200  178039200      7       2  150064       2.0287     0.021243
enh80760     3  178059500  178060500      3       2  150064       1.9247     0.027136
enh80765     3  178242700  178243700      2       1  150064       2.2391     0.012576
enh80817     3  179429400  179430400      3       1  150064       1.8645     0.031127
enh80839     3  179833900  179834900      2       1  150064       2.9676    0.0015006
enh80840     3  179852700  179853700      1       1  150064       1.8939      0.02912
enh80845     3  180100300  180101300      3       2  150064        1.887     0.029577
enh80855     3  180522500  180523500      4       2  150064       1.8163     0.034665
enh80857     3  180572600  180573600      1       1  150064       2.3966     0.008274
enh80859     3  180628900  180629900      2       1  150064       5.4446   2.5956e-08
enh80863     3  180707900  180708900      1       1  150064       6.0471    7.372e-10
enh80864     3  180726700  180727700      2       1  150064       4.8541   6.0462e-07
enh80865     3  180773600  180774600      2       1  150064       6.1088   5.0193e-10
enh80868     3  180856300  180857300      4       2  150064       5.4428   2.6224e-08
enh80874     3  181080800  181081800      2       1  150064       3.6466   0.00013287
enh80875     3  181101400  181102400      2       1  150064       3.7763   7.9599e-05
enh80879     3  181181600  181182600      2       1  150064        3.155   0.00080237
enh80880     3  181207400  181208400      2       1  150064       4.3979   5.4647e-06
enh80881     3  181252000  181253000      1       1  150064       2.0397      0.02069
enh80887     3  181359000  181360000      1       1  150064          1.7      0.04457
enh80888     3  181404800  181405800      1       1  150064        2.334     0.009799
enh80893     3  181418700  181419700      2       1  150064       2.5208    0.0058547
enh80938     3  181953100  181954100      1       1  150064       2.5607     0.005223
enh80939     3  181955600  181956600      2       1  150064       2.4327    0.0074928
enh80946     3  182023500  182024500      4       1  150064        1.656     0.048863
enh80947     3  182040700  182041700      2       1  150064       1.7076     0.043856
enh80949     3  182044600  182045600      3       1  150064        1.767     0.038616
enh80979     3  182695600  182696600      1       1  150064       1.8448      0.03253
enh80980     3  182699100  182700100      1       1  150064       1.6873      0.04577
enh81025     3  183600100  183601100      2       1  150064       2.0495     0.020209
enh81068     3  184396100  184397100      2       1  150064       1.7178     0.042921
enh81079     3  184473900  184474900      5       2  150064       2.5502    0.0053834
enh81086     3  184508500  184509500      1       1  150064       2.1333      0.01645
enh81097     3  184871700  184872700      1       1  150064       2.1402      0.01617
enh81118     3  185419800  185420800      1       1  150064       1.8946      0.02907
enh81119     3  185426600  185427600      1       1  150064       2.6721     0.003769
enh81128     3  185445700  185446700      5       3  150064       2.0433     0.020511
enh81139     3  185482400  185483400      1       1  150064       2.1268      0.01672
enh81168     3  185677400  185678400      4       2  150064       2.3319    0.0098521
enh81172     3  185801100  185802100      2       1  150064        3.238   0.00060188
enh81173     3  185810800  185811800      2       1  150064        2.027     0.021332
enh81207     3  186493800  186494800      4       2  150064        1.754     0.039714
enh81209     3  186507800  186508800      5       2  150064       1.9559     0.025237
enh81242     3  186822600  186823600      3       2  150064       2.2854     0.011144
enh81245     3  186891300  186892300      4       2  150064       1.9813     0.023778
enh81249     3  186937300  186938300      3       2  150064       2.2378     0.012619
enh81273     3  187453500  187454500      1       1  150064       2.1962      0.01404
enh81283     3  187625200  187626200      4       2  150064        2.356    0.0092362
enh81296     3  187875300  187876300      5       3  150064       1.8275     0.033815
enh81298     3  187885600  187886600      1       1  150064       2.9432     0.001624
enh81299     3  187886800  187887800      8       2  150064       4.1933   1.3747e-05
enh81300     3  187888500  187889500      4       2  150064       2.5284    0.0057297
enh81301     3  187891800  187892800      3       2  150064       1.8607     0.031394
enh81305     3  187914700  187915700      5       2  150064       1.6731     0.047154
enh81359     3  189484000  189485000      3       2  150064       1.8207     0.034325
enh81368     3  189712400  189713400      6       2  150064       2.3535    0.0092978
enh81370     3  189721000  189722000      3       2  150064       2.4131    0.0079089
enh81371     3  189722900  189723900      5       2  150064       2.5467    0.0054374
enh81373     3  189735100  189736100      5       2  150064       2.0192     0.021735
enh81376     3  189746100  189747100      1       1  150064       2.2121      0.01348
enh81444     3  191344500  191345500      6       2  150064       2.6796    0.0036858
enh81453     3  191619000  191620000      3       2  150064       2.3872    0.0084886
enh81456     3  191678600  191679600      5       3  150064       1.8755     0.030363
enh81464     3  191873000  191874000      5       3  150064       2.6616    0.0038881
enh81465     3  191879600  191880600      3       1  150064       2.1465     0.015918
enh81474     3  192134800  192135800      2       1  150064       2.1532     0.015652
enh81475     3  192140400  192141400      2       1  150064       1.8976     0.028876
enh81479     3  192397800  192398800      2       1  150064       1.7838     0.037227
enh81480     3  192414500  192415500      1       1  150064       1.6453      0.04995
enh81481     3  192418200  192419200      2       1  150064       2.3243     0.010054
enh81482     3  192434400  192435400      5       2  150064       1.9159     0.027688
enh81483     3  192436600  192437600      3       1  150064       2.2162     0.013337
enh81484     3  192445400  192446400      5       1  150064       1.8524     0.031985
enh81485     3  192465000  192466000      1       1  150064       1.9591      0.02505
enh81486     3  192467900  192468900      5       2  150064       1.9742     0.024182
enh81490     3  192550900  192551900      2       1  150064       1.9299      0.02681
enh81497     3  192578400  192579400      2       1  150064       2.0782     0.018847
enh81537     3  193428100  193429100      7       3  150064       1.6931     0.045222
enh81543     3  193506300  193507300      7       3  150064       2.2062     0.013686
enh81545     3  193510900  193511900      2       1  150064       2.5506    0.0053769
enh81564     3  193693200  193694200      2       1  150064        2.153      0.01566
enh81576     3  193807000  193808000      4       2  150064       2.4049    0.0080891
enh81577     3  193815100  193816100      3       2  150064       1.8088     0.035241
enh81625     3  194461500  194462500      3       2  150064       1.8006     0.035882
enh81642     3  194761300  194762300      9       3  150064       1.6874     0.045764
enh81673     3  194981600  194982600      1       1  150064       2.3337     0.009805
enh81742     3  195942700  195943700      1       1  150064       3.0354     0.001201
enh81745     3  195989800  195990800      3       1  150064       2.3464    0.0094789
enh81749     3  196005900  196006900      5       1  150064       1.7428     0.040681
enh81752     3  196046700  196047700      5       2  150064       2.9089    0.0018135
enh81753     3  196054000  196055000      7       2  150064       2.2808     0.011281
enh81756     3  196149600  196150600      1       1  150064       2.6902      0.00357
enh81757     3  196156800  196157800      3       2  150064       1.8914     0.029284
enh81758     3  196160000  196161000      2       1  150064       3.1878   0.00071689
enh81779     3  196471200  196472200      1       1  150064       1.8468      0.03239
enh81780     3  196474400  196475400      8       2  150064       1.7598      0.03922
enh81781     3  196498800  196499800      3       1  150064       2.0254     0.021411
enh81782     3  196499600  196500600      4       2  150064       1.7966     0.036198
enh81787     3  196519300  196520300      5       2  150064       2.5748    0.0050152
enh81790     3  196748700  196749700      2       1  150064        1.865     0.031089
enh81792     3  196894700  196895700      2       1  150064       1.7886     0.036838
enh81793     3  196901600  196902600      3       2  150064       1.8101     0.035137
enh81795     3  196910400  196911400      3       2  150064       1.8387     0.032981
enh81799     3  196935800  196936800      1       1  150064       2.2616      0.01186
enh81800     3  196939300  196940300      6       2  150064       1.6532     0.049149
enh81802     3  196946100  196947100      1       1  150064       2.0631      0.01955
enh81803     3  196949600  196950600      1       1  150064        2.339     0.009667
enh81804     3  196951200  196952200      4       2  150064       1.9916     0.023207
enh81805     3  196952700  196953700      3       2  150064       1.7607      0.03914
enh81806     3  196964200  196965200      5       3  150064       2.0702     0.019215
enh81808     3  196983800  196984800      2       1  150064       2.1764     0.014762
enh81811     3  197030600  197031600      3       2  150064        2.087     0.018444
enh81824     3  197191700  197192700      4       2  150064       2.6695     0.003798
enh81826     3  197195300  197196300      2       1  150064       2.2304      0.01286
enh81828     3  197208500  197209500      4       2  150064       2.6481    0.0040468
enh81830     3  197247300  197248300      4       2  150064       1.9261     0.027044
enh81831     3  197268000  197269000      4       2  150064       1.8659     0.031024
enh81869     4     618300     619300      2       1  150064       1.8109     0.035078
enh81871     4     656400     657400      3       1  150064       2.1924     0.014177
enh81872     4     666400     667400      3       2  150064        2.863    0.0020979
enh81876     4     677400     678400      1       1  150064       2.4305     0.007538
enh81878     4     683300     684300      4       2  150064       1.8117     0.035013
enh81879     4     686100     687100      1       1  150064       1.9559      0.02524
enh81880     4     700800     701800     10       4  150064       3.1147   0.00092053
enh81892     4    1285000    1286000      6       3  150064       1.6768     0.046791
enh81896     4    1338600    1339600      4       1  150064       2.2306     0.012855
enh81924     4    1879000    1880000      1       1  150064       1.8009      0.03586
enh81938     4    2269000    2270000      2       1  150064       2.7844    0.0026815
enh81939     4    2270300    2271300      4       1  150064       2.3663    0.0089837
enh81948     4    2569000    2570000      2       1  150064        1.652     0.049268
enh81980     4    2860000    2861000      2       1  150064        2.629     0.004282
enh82005     4    3343500    3344500      3       2  150064       1.9386     0.026278
enh82056     4    4445300    4446300      5       2  150064       2.3325    0.0098381
enh82058     4    4464200    4465200      2       1  150064        3.152   0.00081067
enh82059     4    4482600    4483600      4       2  150064       2.0127     0.022073
enh82060     4    4489800    4490800      2       1  150064       1.7919     0.036571
enh82063     4    4504300    4505300      3       1  150064        1.806     0.035458
enh82066     4    4541900    4542900      3       2  150064       2.5175    0.0059092
enh82071     4    4642000    4643000      6       3  150064       2.1718     0.014937
enh82089     4    4793000    4794000      3       2  150064       2.2788     0.011341
enh82097     4    5167300    5168300      6       2  150064       1.9326      0.02664
enh82100     4    5219800    5220800      5       3  150064       2.9082    0.0018178
enh82104     4    5593100    5594100      2       1  150064       2.1063      0.01759
enh82105     4    5613300    5614300      5       1  150064       2.1359     0.016343
enh82122     4    6073300    6074300      1       1  150064       2.2568      0.01201
enh82125     4    6111300    6112300      2       1  150064       1.8845     0.029746
enh82126     4    6117900    6118900      5       2  150064       2.4119    0.0079343
enh82142     4    6404300    6405300     10       4  150064       3.0839    0.0010214
enh82147     4    6495100    6496100      6       3  150064       1.7633     0.038929
enh82153     4    6690800    6691800      1       1  150064       1.8193      0.03443
enh82176     4    6953300    6954300      1       1  150064       1.9286      0.02689
enh82217     4    7807400    7808400      3       2  150064       1.7585     0.039333
enh82265     4    8211000    8212000      2       1  150064       2.3141     0.010331
enh82280     4    8430400    8431400      3       1  150064         1.77     0.038365
enh82281     4    8439200    8440200      3       2  150064       1.6647     0.047987
enh82305     4    9882500    9883500      5       1  150064       1.7906     0.036678
enh82321     4   10142500   10143500      7       2  150064       1.9975     0.022885
enh82329     4   10433400   10434400      1       1  150064        2.992     0.001386
enh82331     4   10455900   10456900      4       2  150064       2.5836    0.0048883
enh82334     4   10502300   10503300      4       2  150064       2.2423      0.01247
enh82349     4   11156300   11157300      2       1  150064        1.743     0.040669
enh82378     4   12100500   12101500      1       1  150064       2.5927     0.004761
enh82381     4   12244500   12245500      1       1  150064       2.2748      0.01146
enh82383     4   12364900   12365900      2       1  150064       2.0002     0.022739
enh82424     4   13951900   13952900      2       1  150064       1.6769     0.046777
enh82425     4   13967600   13968600      3       2  150064       1.7693     0.038423
enh82523     4   16207900   16208900      6       3  150064       2.3254     0.010026
enh82524     4   16219000   16220000      4       2  150064       2.5969    0.0047028
enh82530     4   16303800   16304800      2       1  150064       2.9918    0.0013869
enh82531     4   16324200   16325200      5       3  150064       1.9924     0.023163
enh82532     4   16352900   16353900      4       2  150064       1.7575     0.039419
enh82535     4   16599400   16600400      2       1  150064       2.1121     0.017339
enh82536     4   16609900   16610900      4       1  150064       2.3131     0.010357
enh82541     4   16695500   16696500      3       1  150064       2.0607     0.019668
enh82543     4   16733800   16734800      4       2  150064       1.9247     0.027131
enh82600     4   17304400   17305400     10       2  150064        2.571    0.0050707
enh82601     4   17325500   17326500      8       3  150064       1.8763     0.030304
enh82602     4   17347600   17348600      4       2  150064       2.0162     0.021888
enh82603     4   17348600   17349600      2       1  150064       1.7331     0.041539
enh82609     4   17580000   17581000      3       2  150064       1.7988     0.036028
enh82610     4   17585300   17586300      2       1  150064       2.1486     0.015834
enh82611     4   17617400   17618400      4       1  150064       2.2611     0.011877
enh82615     4   17826500   17827500      1       1  150064       2.1028      0.01774
enh82618     4   17959900   17960900      2       1  150064       2.0735     0.019063
enh82620     4   18021000   18022000      3       1  150064       2.2472     0.012315
enh82623     4   18399200   18400200      3       1  150064       2.1917       0.0142
enh82625     4   18510000   18511000      3       1  150064       2.2144     0.013399
enh82628     4   18579700   18580700      1       1  150064       2.6126     0.004493
enh82633     4   18860700   18861700      3       2  150064       3.0033    0.0013353
enh82634     4   18883700   18884700      4       2  150064       3.8475   5.9655e-05
enh82635     4   18937100   18938100      4       1  150064       3.0566    0.0011194
enh82640     4   19053300   19054300      1       1  150064       3.2979     0.000487
enh82641     4   19096900   19097900      2       1  150064       1.8613     0.031354
enh82643     4   19136000   19137000      3       2  150064       3.2439   0.00058947
enh82644     4   19144800   19145800      4       2  150064       2.5679    0.0051161
enh82645     4   19196800   19197800      2       1  150064       2.0535     0.020014
enh82646     4   19320900   19321900      4       2  150064       2.3372    0.0097151
enh82647     4   19946600   19947600      5       2  150064       2.4184    0.0077948
enh82665     4   20620300   20621300      1       1  150064       3.2356    0.0006069
enh82669     4   20673500   20674500      2       1  150064       2.3031     0.010636
enh82670     4   20702800   20703800      5       2  150064       1.9287     0.026885
enh82685     4   21575000   21576000      1       1  150064       1.8578       0.0316
enh82702     4   22239900   22240900      6       3  150064       1.9908     0.023252
enh82704     4   22362000   22363000      1       1  150064       1.8942       0.0291
enh82737     4   23267600   23268600      1       1  150064       1.6617      0.04829
enh82738     4   23325500   23326500      4       1  150064       2.3645    0.0090262
enh82740     4   23338800   23339800      2       1  150064       2.7948    0.0025966
enh82741     4   23370800   23371800      1       1  150064        2.446     0.007223
enh82743     4   23424300   23425300      2       1  150064       4.4969   3.4483e-06
enh82778     4   24200600   24201600      2       1  150064       2.1254     0.016778
enh82782     4   24231200   24232200      9       1  150064       1.9411     0.026123
enh82783     4   24234000   24235000      2       1  150064        2.456    0.0070244
enh82785     4   24250000   24251000      4       2  150064       1.8968     0.028927
enh82786     4   24257800   24258800      3       2  150064       2.2131     0.013447
enh82787     4   24263100   24264100     10       3  150064       2.2605     0.011896
enh82791     4   24317600   24318600      1       1  150064       1.6685      0.04761
enh82793     4   24322400   24323400      1       1  150064       1.7763      0.03784
enh82794     4   24328900   24329900      7       1  150064       1.6896     0.045548
enh82796     4   24353800   24354800      2       1  150064       1.8427     0.032686
enh82799     4   24466400   24467400      1       1  150064        3.714     0.000102
enh82802     4   24477200   24478200      4       2  150064       1.7546     0.039667
enh82804     4   24490000   24491000      4       2  150064       2.3999    0.0081995
enh82807     4   24508100   24509100      1       1  150064       2.1015       0.0178
enh82828     4   24806800   24807800      4       2  150064       2.2666     0.011706
enh82831     4   24880000   24881000      3       2  150064       2.6329     0.004233
enh82832     4   24884900   24885900      7       2  150064       2.6869    0.0036062
enh82840     4   25066800   25067800     10       4  150064       1.9988     0.022817
enh82858     4   25444100   25445100      5       2  150064       2.0286     0.021252
enh82860     4   25450800   25451800      4       2  150064        2.792    0.0026195
enh82871     4   25588800   25589800      7       2  150064       2.6548    0.0039682
enh82872     4   25591200   25592200      6       2  150064       3.1687   0.00076556
enh82885     4   25861200   25862200      2       1  150064       2.6848    0.0036285
enh82886     4   25892300   25893300      4       2  150064       2.1868      0.01438
enh82890     4   25954700   25955700      9       4  150064       3.2532   0.00057065
enh82917     4   26335700   26336700      2       1  150064       1.6923     0.045293
enh82921     4   26348600   26349600      4       2  150064       1.8537     0.031889
enh82924     4   26357200   26358200      2       1  150064       2.2508       0.0122
enh82932     4   26378500   26379500      1       1  150064       2.2668       0.0117
enh82933     4   26392100   26393100      1       1  150064       1.9618      0.02489
enh82934     4   26396500   26397500      1       1  150064       2.1765      0.01476
enh82945     4   26590900   26591900      4       1  150064       3.5956   0.00016184
enh82946     4   26609600   26610600      1       1  150064       3.9175    4.474e-05
enh82947     4   26649300   26650300      1       1  150064         3.34    0.0004189
enh82951     4   26804700   26805700      2       1  150064        3.133   0.00086519
enh82960     4   26905600   26906600      2       1  150064       1.7489     0.040153
enh82968     4   26996400   26997400      1       1  150064       1.6984      0.04472
enh82971     4   27050000   27051000      1       1  150064       1.7987      0.03603
enh82979     4   27128600   27129600      3       2  150064       1.8918     0.029258
enh82980     4   27131300   27132300      3       2  150064        2.058     0.019794
enh82981     4   27143700   27144700      5       1  150064        1.985     0.023574
enh82988     4   27362000   27363000      5       2  150064       2.1398     0.016185
enh82989     4   27447200   27448200      1       1  150064       1.8719      0.03061
enh82990     4   27466200   27467200      1       1  150064       2.4813     0.006545
enh82995     4   28280000   28281000      6       2  150064       1.6695     0.047509
enh83004     4   28491700   28492700      1       1  150064       2.2801       0.0113
enh83030     4   30602000   30603000      4       1  150064       2.3706    0.0088807
enh83031     4   30606900   30607900      1       1  150064       2.0794      0.01879
enh83033     4   30769500   30770500      1       1  150064       2.2938       0.0109
enh83034     4   30785100   30786100      3       1  150064       2.6366    0.0041875
enh83036     4   30794000   30795000      3       2  150064       2.8598    0.0021198
enh83037     4   30795200   30796200      1       1  150064        2.971     0.001484
enh83038     4   30816900   30817900      1       1  150064       3.1177    0.0009112
enh83039     4   30823500   30824500      3       2  150064       3.1472   0.00082412
enh83040     4   30839800   30840800      3       2  150064       3.5933   0.00016328
enh83042     4   30848300   30849300      3       2  150064       2.9124    0.0017931
enh83045     4   30879300   30880300      6       3  150064        3.057    0.0011178
enh83046     4   30905900   30906900      2       1  150064        2.138     0.016259
enh83047     4   30913400   30914400      2       1  150064       1.7623     0.039012
enh83048     4   30919700   30920700      5       2  150064       2.7347    0.0031219
enh83050     4   30931000   30932000      2       1  150064       2.1097     0.017442
enh83052     4   30947000   30948000      2       1  150064       1.6863     0.045873
enh83053     4   30952100   30953100      2       1  150064       2.6713    0.0037775
enh83060     4   31044300   31045300      1       1  150064       1.7502      0.04004
enh83065     4   31147700   31148700      5       2  150064       2.0113     0.022148
enh83066     4   31150500   31151500      7       2  150064       2.2897     0.011019
enh83067     4   31157800   31158800      3       1  150064       2.4249    0.0076561
enh83072     4   31336700   31337700      8       2  150064        2.489    0.0064045
enh83089     4   32686000   32687000      4       2  150064       2.0666     0.019386
enh83090     4   32789400   32790400      3       1  150064       2.5087    0.0060588
enh83097     4   33818400   33819400      1       1  150064       3.1488    0.0008197
enh83100     4   33997500   33998500      1       1  150064       2.8711     0.002045
enh83101     4   33999900   34000900      2       1  150064       2.0006     0.022719
enh83104     4   34187100   34188100      1       1  150064        2.937     0.001657
enh83105     4   34311600   34312600      5       1  150064       3.2053   0.00067465
enh83106     4   34330200   34331200      3       1  150064       2.3604    0.0091272
enh83114     4   34677600   34678600      1       1  150064       1.9107      0.02802
enh83131     4   36028300   36029300      6       2  150064        2.081     0.018718
enh83135     4   36226400   36227400      2       1  150064       1.8163      0.03466
enh83141     4   36468200   36469200      3       2  150064       3.0401    0.0011824
enh83146     4   36640900   36641900      5       2  150064       2.1713     0.014954
enh83158     4   37465200   37466200      3       2  150064       1.8314     0.033523
enh83176     4   37807100   37808100     11       3  150064       1.9713     0.024346
enh83182     4   37910900   37911900      7       4  150064       1.8487     0.032251
enh83202     4   38114200   38115200      4       2  150064       2.1479     0.015862
enh83237     4   38857800   38858800      7       2  150064       1.7856     0.037078
enh83239     4   38888300   38889300      2       1  150064       1.9533     0.025394
enh83261     4   39546000   39547000      3       1  150064       2.3768    0.0087313
enh83267     4   39641400   39642400      1       1  150064       2.5731      0.00504
enh83268     4   39642800   39643800      3       1  150064       2.3882    0.0084647
enh83287     4   40121400   40122400      3       2  150064       2.2248     0.013046
enh83288     4   40178000   40179000      1       1  150064       2.1956      0.01406
enh83289     4   40187200   40188200      3       2  150064        1.797     0.036168
enh83324     4   40583500   40584500      2       1  150064       1.8499     0.032163
enh83327     4   40623300   40624300      4       2  150064       1.8001     0.035925
enh83328     4   40624600   40625600      1       1  150064       2.1251      0.01679
enh83433     4   42136300   42137300      1       1  150064       2.1142      0.01725
enh83436     4   42174800   42175800      2       1  150064       1.6547     0.048989
enh83453     4   42412000   42413000      3       2  150064       1.9925     0.023161
enh83465     4   42590600   42591600      2       1  150064       2.2968     0.010815
enh83481     4   43876800   43877800      3       1  150064       2.3611    0.0091097
enh83491     4   44417000   44418000      2       1  150064       1.6931     0.045223
enh83502     4   45035800   45036800      2       1  150064       2.1594     0.015411
enh83503     4   45038600   45039600      1       1  150064       2.2623      0.01184
enh83527     4   47416000   47417000      3       1  150064       1.7007     0.044498
enh83550     4   48111100   48112100      2       1  150064       1.6486     0.049611
enh83553     4   48118200   48119200      4       2  150064       1.9393      0.02623
enh83554     4   48127000   48128000      2       1  150064       2.0155     0.021928
enh83568     4   48348600   48349600      3       1  150064        2.899    0.0018719
enh83572     4   48371700   48372700      3       2  150064       2.1322     0.016494
enh83573     4   48382500   48383500      1       1  150064       3.0226     0.001253
enh83579     4   48540200   48541200      1       1  150064       2.3947     0.008318
enh83580     4   48596100   48597100      2       1  150064        2.359    0.0091629
enh83584     4   48642900   48643900      2       1  150064       1.7304     0.041777
enh83585     4   48644800   48645800      2       1  150064       2.3586    0.0091724
enh83586     4   48655700   48656700      1       1  150064       1.7022      0.04436
enh83587     4   48670100   48671100      1       1  150064       2.3414     0.009606
enh83592     4   48705600   48706600      1       1  150064       2.3536     0.009297
enh83596     4   48748500   48749500      1       1  150064       2.4588      0.00697
enh83598     4   48777500   48778500      1       1  150064       2.0972      0.01799
enh83600     4   48783200   48784200      1       1  150064        2.482     0.006533
enh83602     4   48817000   48818000      1       1  150064       1.8633      0.03121
enh83701     4   54493200   54494200      7       2  150064       2.2769     0.011396
enh83719     4   55063100   55064100      5       2  150064       2.9432    0.0016241
enh83724     4   55268800   55269800      5       2  150064       2.4344    0.0074587
enh83725     4   55274700   55275700      2       1  150064        2.726    0.0032051
enh83726     4   55275600   55276600      6       2  150064       1.9152     0.027736
enh83727     4   55292600   55293600      2       1  150064       2.2275     0.012957
enh83737     4   55541900   55542900      7       2  150064       2.2066      0.01367
enh83747     4   55851900   55852900      2       1  150064       1.7013     0.044443
enh83781     4   56275200   56276200      1       1  150064       1.6974      0.04481
enh83784     4   56343700   56344700      7       4  150064       2.1478     0.015867
enh83786     4   56375600   56376600      7       3  150064       1.9539     0.025359
enh83789     4   56394900   56395900      4       2  150064       1.6811     0.046371
enh83790     4   56406400   56407400      6       2  150064       1.7993     0.035988
enh83791     4   56407600   56408600      5       2  150064       1.6513     0.049334
enh83794     4   56414400   56415400      6       2  150064       1.8051      0.03553
enh83795     4   56419100   56420100      2       1  150064       2.0656     0.019432
enh83796     4   56420000   56421000      6       2  150064       1.8119     0.035003
enh83802     4   56534400   56535400      8       2  150064       2.0434     0.020507
enh83803     4   56541100   56542100      6       2  150064       2.0836       0.0186
enh83807     4   56715900   56716900      2       1  150064        2.018     0.021795
enh83812     4   56813500   56814500      1       1  150064       2.3607     0.009121
enh83844     4   57304300   57305300      4       2  150064       1.7068     0.043926
enh83871     4   57969000   57970000      1       1  150064        2.077       0.0189
enh83882     4   58136100   58137100      6       2  150064       1.8825     0.029885
enh83889     4   58505500   58506500      3       2  150064       1.8548     0.031813
enh83893     4   58577300   58578300      4       2  150064        2.027      0.02133
enh83901     4   59080800   59081800      2       1  150064       2.0972     0.017986
enh83902     4   59115100   59116100      1       1  150064       2.4932     0.006329
enh83903     4   59167200   59168200      1       1  150064       2.2439      0.01242
enh83915     4   60105400   60106400      5       3  150064       2.7924    0.0026162
enh83934     4   62075600   62076600      2       1  150064       2.1082     0.017505
enh83943     4   62163900   62164900      6       3  150064       2.7619     0.002873
enh83944     4   62169000   62170000      2       1  150064       2.4283    0.0075845
enh83945     4   62185700   62186700      2       1  150064       1.8539     0.031874
enh83946     4   62193400   62194400      3       1  150064       1.8583     0.031563
enh83948     4   62202600   62203600      3       2  150064       2.1172     0.017121
enh83949     4   62208200   62209200      3       2  150064       2.9957    0.0013692
enh83952     4   62242000   62243000      2       1  150064        1.889     0.029447
enh83962     4   62382800   62383800      3       1  150064        1.703      0.04428
enh83963     4   62385300   62386300      3       1  150064       1.8749     0.030404
enh83964     4   62406500   62407500      4       2  150064       2.2184     0.013265
enh83966     4   62419000   62420000      5       2  150064       2.1233     0.016865
enh83967     4   62421200   62422200      6       2  150064       2.2532     0.012124
enh83968     4   62467800   62468800      2       1  150064       2.2551     0.012065
enh83969     4   62513500   62514500      2       1  150064       2.3506    0.0093725
enh83970     4   62518600   62519600      5       3  150064       2.1966     0.014024
enh83971     4   62579600   62580600      4       2  150064        2.372    0.0088463
enh83973     4   62589100   62590100      3       2  150064       2.3057     0.010564
enh83977     4   62670700   62671700      4       2  150064       1.7606      0.03915
enh84001     4   62946000   62947000      4       2  150064        1.828     0.033771
enh84006     4   63320000   63321000      1       1  150064       2.3554     0.009251
enh84011     4   63417100   63418100      6       2  150064        1.775     0.037951
enh84021     4   64944400   64945400      4       2  150064       3.4939   0.00023802
enh84022     4   65061300   65062300      3       2  150064       2.8465    0.0022104
enh84030     4   65586600   65587600      3       2  150064       2.0974      0.01798
enh84032     4   65602300   65603300      5       2  150064       2.1875     0.014353
enh84033     4   65636900   65637900      2       1  150064       1.8953     0.029024
enh84042     4   66124700   66125700      5       2  150064       2.0526     0.020058
enh84045     4   66381100   66382100      7       4  150064       2.5117    0.0060072
enh84046     4   66400200   66401200      6       3  150064       1.7252     0.042249
enh84047     4   66424500   66425500      2       1  150064       2.7762    0.0027503
enh84048     4   66455100   66456100      8       3  150064       2.6956    0.0035134
enh84049     4   66457600   66458600      1       1  150064       2.5808     0.004929
enh84052     4   66522000   66523000      6       3  150064       2.8563    0.0021433
enh84061     4   66816800   66817800      3       1  150064        1.708     0.043819
enh84062     4   66879900   66880900      5       2  150064       1.8792     0.030106
enh84063     4   66899600   66900600      3       1  150064       1.9792     0.023895
enh84069     4   67559200   67560200      1       1  150064       1.8792      0.03011
enh84086     4   68487800   68488800      1       1  150064       3.0094     0.001309
enh84087     4   68564400   68565400      4       1  150064       2.8787    0.0019964
enh84088     4   68578200   68579200      3       2  150064       2.9719    0.0014797
enh84134     4   69890800   69891800      8       3  150064       1.8034     0.035666
enh84148     4   71348700   71349700      8       3  150064       1.8936     0.029138
enh84194     4   72587700   72588700      4       2  150064       3.5102   0.00022387
enh84211     4   73432300   73433300      2       1  150064       2.8718    0.0020405
enh84214     4   73711800   73712800     12       3  150064       2.2314     0.012826
enh84222     4   73933200   73934200      1       1  150064       1.8949      0.02905
enh84266     4   75071600   75072600      1       1  150064       1.7774      0.03775
enh84271     4   75410200   75411200      4       2  150064       1.6471     0.049773
enh84277     4   75621000   75622000      3       2  150064       1.6768     0.046792
enh84314     4   76932800   76933800      4       2  150064       2.0613     0.019638
enh84319     4   77007800   77008800      1       1  150064        1.962      0.02488
enh84329     4   77298300   77299300      2       1  150064       1.7072     0.043889
enh84333     4   77351700   77352700      2       1  150064       2.4122    0.0079277
enh84334     4   77353800   77354800      2       1  150064       1.7832     0.037275
enh84343     4   77456800   77457800      9       1  150064       1.8228     0.034164
enh84344     4   77460900   77461900      4       2  150064       1.8469      0.03238
enh84349     4   77500400   77501400      3       2  150064       2.3775    0.0087164
enh84352     4   77511700   77512700      5       2  150064       2.2702     0.011598
enh84367     4   77645400   77646400      3       2  150064        1.884     0.029782
enh84368     4   77650400   77651400      2       1  150064       1.7852     0.037118
enh84412     4   78221800   78222800     14       2  150064       2.3976    0.0082523
enh84414     4   78296900   78297900      3       1  150064       2.0053     0.022463
enh84415     4   78308400   78309400      6       3  150064       2.9923    0.0013845
enh84451     4   79076900   79077900      3       2  150064       1.9805     0.023823
enh84452     4   79082000   79083000      1       1  150064       1.6576       0.0487
enh84454     4   79087600   79088600      3       2  150064       2.3883    0.0084643
enh84456     4   79093900   79094900      1       1  150064       1.7906      0.03668
enh84457     4   79095900   79096900      3       2  150064       1.8045     0.035573
enh84460     4   79122200   79123200      1       1  150064       1.6628      0.04818
enh84468     4   79168700   79169700      6       3  150064       2.1216     0.016935
enh84469     4   79173300   79174300      2       1  150064       1.6908     0.045437
enh84470     4   79202600   79203600      4       1  150064       1.8971     0.028908
enh84504     4   80202700   80203700      4       2  150064       3.6875   0.00011322
enh84508     4   80367200   80368200      2       1  150064       1.8373     0.033085
enh84509     4   80368200   80369200      1       1  150064        2.603     0.004621
enh84525     4   81048300   81049300      1       1  150064       1.7285      0.04195
enh84547     4   82394600   82395600      3       1  150064       1.7014     0.044434
enh84548     4   82406900   82407900      2       1  150064       1.7824      0.03734
enh84551     4   82439800   82440800      5       2  150064       1.7518     0.039902
enh84552     4   82444800   82445800      7       3  150064       1.8306     0.033577
enh84553     4   82470800   82471800      1       1  150064       2.4929     0.006336
enh84581     4   83189000   83190000      3       1  150064        2.799    0.0025631
enh84582     4   83192600   83193600      6       2  150064       2.3611    0.0091098
enh84585     4   83289000   83290000      2       1  150064       1.6963     0.044919
enh84606     4   83631300   83632300      5       2  150064       1.8923     0.029227
enh84609     4   83732900   83733900      1       1  150064         1.89      0.02938
enh84617     4   83957000   83958000      3       1  150064       2.2133     0.013438
enh84629     4   84469200   84470200      2       1  150064       2.1792     0.014659
enh84630     4   84526000   84527000      4       2  150064       2.8868    0.0019461
enh84631     4   84537200   84538200      9       2  150064       2.6736    0.0037517
enh84632     4   84539200   84540200      2       1  150064         2.25     0.012225
enh84633     4   84579800   84580800     11       3  150064       1.6987      0.04469
enh84679     4   85581300   85582300      1       1  150064       1.9081      0.02819
enh84680     4   85777100   85778100      1       1  150064       1.9527      0.02543
enh84703     4   86289600   86290600      5       1  150064       2.2836     0.011197
enh84726     4   86850100   86851100      2       1  150064       1.8225     0.034189
enh84729     4   86876800   86877800      2       1  150064       2.1706     0.014981
enh84732     4   86966300   86967300      3       2  150064        2.679    0.0036922
enh84733     4   87010700   87011700      2       1  150064       1.8291     0.033692
enh84734     4   87020000   87021000      1       1  150064       2.0381      0.02077
enh84735     4   87029200   87030200      3       1  150064       2.5047    0.0061274
enh84737     4   87123500   87124500      5       1  150064       2.3316    0.0098603
enh84738     4   87154200   87155200      3       1  150064       2.1364     0.016322
enh84739     4   87186700   87187700      1       1  150064       1.7522      0.03987
enh84782     4   87811800   87812800      1       1  150064       2.6206     0.004389
enh84785     4   87858400   87859400      3       2  150064       1.9144     0.027784
enh84787     4   87860200   87861200      1       1  150064       2.8133     0.002452
enh84796     4   87884100   87885100      2       1  150064       2.5695    0.0050921
enh84797     4   87887600   87888600      3       2  150064       2.4006    0.0081831
enh84798     4   87891500   87892500      5       2  150064       2.7788    0.0027279
enh84800     4   87895500   87896500      2       1  150064       2.5701    0.0050827
enh84801     4   87898400   87899400      5       2  150064       2.8232    0.0023776
enh84802     4   87921400   87922400      5       3  150064       1.7799      0.03755
enh84803     4   87926100   87927100      2       1  150064       2.2269     0.012978
enh84806     4   87931800   87932800      4       2  150064       2.6129    0.0044888
enh84810     4   87940300   87941300      3       2  150064       2.7115    0.0033494
enh84812     4   87946100   87947100      1       1  150064       2.7943     0.002601
enh84814     4   87949400   87950400      1       1  150064       2.7113     0.003351
enh84815     4   87950700   87951700      4       2  150064       2.3684    0.0089321
enh84816     4   87953900   87954900      1       1  150064       2.7191     0.003273
enh84819     4   87960200   87961200      2       1  150064       2.6756    0.0037299
enh84820     4   87963600   87964600      3       1  150064       2.5445     0.005472
enh84821     4   87965700   87966700      2       1  150064       2.1474     0.015879
enh84822     4   87969700   87970700      3       2  150064       2.1982     0.013967
enh84823     4   87974400   87975400      1       1  150064       2.1993      0.01393
enh84824     4   87975700   87976700      7       3  150064       2.3092     0.010467
enh84825     4   87979600   87980600      3       1  150064       1.6901     0.045501
enh84900     4   89152100   89153100      6       3  150064       2.1571     0.015499
enh84912     4   89453300   89454300      1       1  150064         1.86      0.03144
enh84927     4   89744700   89745700      1       1  150064       1.7642      0.03885
enh84960     4   90629800   90630800      1       1  150064       2.8863     0.001949
enh84961     4   90674100   90675100      3       2  150064       1.9803     0.023833
enh84964     4   90819300   90820300      7       2  150064       1.7171     0.042985
enh84968     4   90872700   90873700      1       1  150064       2.5741     0.005025
enh84969     4   90878100   90879100      2       1  150064       1.8712     0.030659
enh84971     4   90917000   90918000      2       1  150064       2.8568    0.0021396
enh84973     4   90942600   90943600      8       2  150064       3.0221    0.0012553
enh84974     4   90962800   90963800     10       5  150064       2.0993     0.017895
enh84975     4   90973400   90974400      3       1  150064       2.2582     0.011965
enh84976     4   90980900   90981900      2       1  150064       2.1733      0.01488
enh84977     4   90985000   90986000      2       1  150064        1.936     0.026436
enh84978     4   90995400   90996400      3       1  150064       2.9126    0.0017923
enh84986     4   91136500   91137500      4       1  150064       1.8329     0.033405
enh85001     4   91825600   91826600      8       4  150064       2.1019     0.017781
enh85002     4   91939500   91940500      2       1  150064       1.7756     0.037903
enh85007     4   92020300   92021300      1       1  150064       1.8174      0.03458
enh85008     4   92035200   92036200      2       1  150064       1.9829     0.023689
enh85009     4   92127100   92128100      4       2  150064        2.602    0.0046335
enh85010     4   92133200   92134200      5       2  150064       2.6788    0.0036941
enh85016     4   92511000   92512000      3       2  150064       2.2481     0.012285
enh85017     4   92517600   92518600      4       2  150064       2.0957     0.018055
enh85018     4   92522200   92523200      2       1  150064       2.0901     0.018304
enh85019     4   92532500   92533500      4       2  150064       2.0142     0.021995
enh85022     4   92581400   92582400      4       2  150064       1.7932     0.036471
enh85060     4   93381600   93382600      3       1  150064       2.0157     0.021918
enh85068     4   93401000   93402000      1       1  150064       1.9763      0.02406
enh85081     4   93553200   93554200      6       2  150064       2.3577    0.0091938
enh85125     4   94981700   94982700      2       1  150064       1.6812     0.046363
enh85131     4   95254400   95255400      4       2  150064       2.0465     0.020355
enh85132     4   95303900   95304900     10       2  150064       1.7808     0.037474
enh85165     4   95860900   95861900      3       2  150064       1.9745     0.024163
enh85166     4   95877900   95878900      5       2  150064       1.8186      0.03449
enh85176     4   96225800   96226800      2       1  150064       2.5885    0.0048202
enh85177     4   96284100   96285100      5       3  150064       1.9158     0.027694
enh85197     4   97018100   97019100      1       1  150064       2.3836     0.008573
enh85207     4   97657300   97658300      4       1  150064       4.1127   1.9549e-05
enh85208     4   97660200   97661200      1       1  150064       4.1531     1.64e-05
enh85211     4   97794800   97795800      4       2  150064       1.7008      0.04449
enh85212     4   97914000   97915000      1       1  150064       1.8913      0.02929
enh85253     4   99404000   99405000      1       1  150064        2.184      0.01448
enh85256     4   99419600   99420600      4       2  150064       1.8494     0.032199
enh85262     4   99467700   99468700      5       2  150064        2.319     0.010199
enh85263     4   99476400   99477400      6       2  150064       1.8725     0.030567
enh85326     4  100815800  100816800      6       2  150064       1.7416     0.040791
enh85328     4  100943700  100944700      5       3  150064       2.6592    0.0039165
enh85330     4  101007800  101008800      1       1  150064       2.2253      0.01303
enh85338     4  101106800  101107800      8       2  150064       2.0654     0.019444
enh85339     4  101201700  101202700      2       1  150064       2.4379    0.0073868
enh85340     4  101207900  101208900      1       1  150064       1.9123      0.02792
enh85343     4  101287100  101288100      4       2  150064       2.1688      0.01505
enh85350     4  101711800  101712800      3       2  150064       2.0327     0.021039
enh85352     4  101726200  101727200      2       1  150064        2.342    0.0095908
enh85364     4  101902700  101903700      1       1  150064       2.2511      0.01219
enh85365     4  101904200  101905200      4       2  150064       3.0586    0.0011118
enh85367     4  101918200  101919200      1       1  150064       2.4363      0.00742
enh85370     4  101957800  101958800      3       1  150064        2.272     0.011542
enh85374     4  101976100  101977100      2       1  150064       2.5219    0.0058356
enh85376     4  102023900  102024900      1       1  150064         2.09      0.01831
enh85379     4  102058200  102059200      3       2  150064       2.1628      0.01528
enh85385     4  102097100  102098100      3       1  150064       2.0358     0.020886
enh85387     4  102112600  102113600      3       1  150064       1.9254     0.027088
enh85408     4  102278800  102279800      1       1  150064       2.2235      0.01309
enh85416     4  102752700  102753700      1       1  150064       2.1284      0.01665
enh85417     4  102791400  102792400      5       2  150064       2.7564    0.0029216
enh85423     4  102902600  102903600      1       1  150064       4.7338    1.102e-06
enh85424     4  103072400  103073400      5       3  150064        2.172     0.014927
enh85425     4  103111100  103112100      4       2  150064       2.6482    0.0040462
enh85427     4  103217300  103218300      2       1  150064       1.8466     0.032403
enh85447     4  103678400  103679400      2       1  150064       2.3234     0.010078
enh85448     4  103732500  103733500      3       1  150064       3.5565   0.00018795
enh85449     4  103741300  103742300      4       2  150064       3.6147   0.00015037
enh85450     4  103751900  103752900      2       1  150064        3.072     0.001063
enh85451     4  103787500  103788500      1       1  150064       3.8858      5.1e-05
enh85452     4  103788000  103789000      1       1  150064       3.8858      5.1e-05
enh85455     4  103809600  103810600      2       1  150064         3.57   0.00017852
enh85456     4  103858600  103859600      6       2  150064       3.9378   4.1113e-05
enh85460     4  104119600  104120600      3       2  150064       1.9355     0.026467
enh85461     4  104223900  104224900      1       1  150064       2.0462      0.02037
enh85463     4  104239300  104240300      1       1  150064        3.015     0.001285
enh85464     4  104295500  104296500      3       2  150064       2.3036     0.010623
enh85468     4  104351800  104352800      1       1  150064       2.4939     0.006318
enh85478     4  105335500  105336500      3       1  150064       1.8612     0.031355
enh85480     4  105341300  105342300      1       1  150064       1.7757      0.03789
enh85484     4  105372600  105373600      1       1  150064       2.2165      0.01333
enh85485     4  105396600  105397600      2       1  150064       2.8538    0.0021601
enh85486     4  105407800  105408800      2       1  150064       3.0774    0.0010442
enh85487     4  105408800  105409800      3       2  150064       2.4134    0.0079013
enh85488     4  105410500  105411500      3       2  150064       3.1083    0.0009407
enh85489     4  105413900  105414900      2       1  150064       2.8243    0.0023695
enh85491     4  105422200  105423200      1       1  150064       2.7957     0.002589
enh85492     4  105473400  105474400      4       2  150064       2.0419     0.020581
enh85493     4  105492200  105493200      6       2  150064       2.0018     0.022651
enh85494     4  105512800  105513800      2       1  150064       1.8278     0.033792
enh85502     4  106127100  106128100      1       1  150064       1.9772      0.02401
enh85515     4  106766200  106767200      2       1  150064        1.942     0.026069
enh85522     4  106978600  106979600      2       1  150064        1.875     0.030396
enh85528     4  107194600  107195600      2       1  150064       1.8752     0.030382
enh85578     4  108827800  108828800      1       1  150064        1.868      0.03088
enh85582     4  109030800  109031800      2       1  150064       2.0822     0.018663
enh85588     4  109076200  109077200      1       1  150064       1.8854      0.02969
enh85589     4  109081500  109082500      1       1  150064       3.0304     0.001221
enh85596     4  109254500  109255500      2       1  150064       1.8419     0.032746
enh85601     4  109509800  109510800      3       1  150064       1.7736     0.038062
enh85603     4  109544300  109545300      1       1  150064       2.0204      0.02167
enh85630     4  110107000  110108000      2       1  150064       1.6994     0.044622
enh85649     4  110550500  110551500      1       1  150064        1.752      0.03989
enh85650     4  110552400  110553400      1       1  150064       1.9644      0.02474
enh85652     4  110580000  110581000      4       2  150064         2.28     0.011305
enh85654     4  110603200  110604200      1       1  150064       1.7095      0.04368
enh85661     4  110836800  110837800      6       3  150064       2.1822     0.014549
enh85662     4  110842100  110843100      3       1  150064        2.422    0.0077167
enh85664     4  110873700  110874700      3       1  150064       2.9724    0.0014776
enh85665     4  110893600  110894600      2       1  150064       2.4073    0.0080345
enh85666     4  110900800  110901800      2       1  150064       2.3197     0.010178
enh85668     4  110941400  110942400      2       1  150064       2.4776     0.006613
enh85683     4  111120300  111121300      1       1  150064       1.6484      0.04964
enh85687     4  111166300  111167300      5       3  150064       1.6942     0.045116
enh85688     4  111316000  111317000      4       2  150064       2.4714    0.0067298
enh85707     4  112152200  112153200      5       2  150064       2.3899    0.0084267
enh85716     4  112921900  112922900      3       1  150064       1.7943     0.036383
enh85749     4  113636300  113637300      3       2  150064       2.5091    0.0060519
enh85754     4  113649200  113650200      2       1  150064       1.7253      0.04224
enh85768     4  113739700  113740700      5       2  150064       2.0992     0.017898
enh85792     4  113998500  113999500      3       2  150064       1.9817     0.023755
enh85793     4  114025100  114026100      5       2  150064       1.9494     0.025626
enh85794     4  114030100  114031100      7       2  150064       3.2478   0.00058145
enh85796     4  114037400  114038400      3       2  150064       3.3631   0.00038538
enh85797     4  114052100  114053100      3       2  150064       3.3118   0.00046345
enh85800     4  114067400  114068400      4       2  150064        2.994    0.0013767
enh85801     4  114069300  114070300      5       2  150064       3.1396   0.00084579
enh85803     4  114107800  114108800      1       1  150064        1.901      0.02865
enh85814     4  114356900  114357900      3       2  150064       1.8809      0.02999
enh85847     4  115055300  115056300      2       1  150064       1.8689     0.030822
enh85848     4  115090500  115091500      2       1  150064       1.7178     0.042913
enh85849     4  115113800  115114800      5       2  150064       2.5152    0.0059478
enh85850     4  115147300  115148300      5       2  150064       3.0031    0.0013361
enh85857     4  115483900  115484900      2       1  150064       1.7189     0.042812
enh85862     4  115570600  115571600      2       1  150064       1.8319     0.033482
enh85866     4  115641300  115642300      1       1  150064       2.3575       0.0092
enh85867     4  115648300  115649300      7       2  150064       2.2103     0.013541
enh85903     4  118711100  118712100      3       1  150064       3.5971    0.0001609
enh85904     4  118722600  118723600      5       1  150064       1.6941     0.045119
enh85905     4  118735400  118736400      2       1  150064       3.4935   0.00023838
enh85908     4  118742400  118743400      2       1  150064       3.4421   0.00028865
enh85910     4  118813200  118814200      2       1  150064       2.1829     0.014523
enh85911     4  118821900  118822900      3       1  150064       3.4241   0.00030839
enh85913     4  118862300  118863300      3       1  150064       3.5973    0.0001608
enh85925     4  119243800  119244800      2       1  150064       1.9118     0.027951
enh85928     4  119261200  119262200      1       1  150064        2.447     0.007202
enh85930     4  119275600  119276600      1       1  150064       2.2247      0.01305
enh85931     4  119283300  119284300      1       1  150064       2.3692     0.008914
enh85939     4  119676900  119677900      1       1  150064       1.8357       0.0332
enh86010     4  121184500  121185500      3       2  150064       1.6482     0.049659
enh86016     4  121569400  121570400      8       4  150064       2.3086     0.010482
enh86018     4  121643100  121644100      9       3  150064       2.1372     0.016293
enh86019     4  121651800  121652800      2       1  150064       1.9754     0.024112
enh86039     4  122190000  122191000      6       3  150064       2.7385    0.0030864
enh86066     4  123021900  123022900      2       1  150064       2.5377     0.005579
enh86068     4  123145300  123146300      2       1  150064       1.9646     0.024732
enh86069     4  123285900  123286900      1       1  150064       2.1727       0.0149
enh86070     4  123379500  123380500      2       1  150064       1.7955     0.036284
enh86071     4  123470200  123471200      2       1  150064       2.4261    0.0076302
enh86075     4  123538500  123539500      1       1  150064       2.1659      0.01516
enh86083     4  123688200  123689200      3       1  150064       1.9616     0.024902
enh86103     4  123784300  123785300      5       3  150064       2.3815    0.0086201
enh86105     4  123820400  123821400      1       1  150064       1.7466      0.04035
enh86106     4  123824400  123825400      3       1  150064       1.6752     0.046946
enh86108     4  124074400  124075400      3       2  150064       1.7212     0.042608
enh86161     4  124777500  124778500      1       1  150064       1.6813      0.04635
enh86192     4  125731500  125732500      2       1  150064       1.7123     0.043425
enh86201     4  125941800  125942800      1       1  150064       2.0949      0.01809
enh86215     4  126271200  126272200      3       2  150064       2.5243    0.0057971
enh86218     4  126280000  126281000      8       2  150064       2.4549    0.0070464
enh86222     4  126422400  126423400      6       3  150064       1.9233     0.027222
enh86249     4  127454200  127455200      2       1  150064        1.924     0.027179
enh86251     4  127636300  127637300      3       1  150064         2.01     0.022215
enh86291     4  129226400  129227400      2       1  150064       2.0192     0.021733
enh86293     4  129242700  129243700      2       1  150064       3.2216    0.0006374
enh86297     4  129283600  129284600      2       1  150064       1.7666     0.038645
enh86304     4  129442000  129443000      4       2  150064       1.8762     0.030316
enh86306     4  129449700  129450700      4       2  150064       1.6508     0.049387
enh86322     4  129610400  129611400      4       2  150064       2.7961    0.0025863
enh86331     4  129678900  129679900      1       1  150064       1.9123      0.02792
enh86351     4  130034800  130035800      4       2  150064       2.0095     0.022242
enh86353     4  130172400  130173400      2       1  150064       1.9019     0.028591
enh86369     4  130953100  130954100      2       1  150064       2.9932    0.0013801
enh86386     4  131643400  131644400      2       1  150064       2.8177    0.0024182
enh86387     4  131687600  131688600      1       1  150064       2.5069     0.006089
enh86388     4  131693800  131694800      4       1  150064       1.7342     0.041437
enh86400     4  133414800  133415800      2       1  150064       2.4063     0.008057
enh86421     4  134458600  134459600      2       1  150064       2.0125     0.022085
enh86430     4  134720600  134721600      1       1  150064        2.509     0.006053
enh86447     4  135472800  135473800      4       2  150064       1.9701     0.024415
enh86454     4  135833900  135834900      4       2  150064       1.6894     0.045576
enh86468     4  136913100  136914100      1       1  150064       1.8833      0.02983
enh86469     4  136933100  136934100      2       1  150064       1.6984     0.044717
enh86470     4  136946300  136947300      2       1  150064       1.7541     0.039707
enh86493     4  137788000  137789000      3       2  150064       1.6496     0.049513
enh86511     4  138464200  138465200      2       1  150064       1.8581      0.03158
enh86522     4  138949900  138950900      3       2  150064       1.6601     0.048452
enh86536     4  139150000  139151000      3       2  150064        1.964     0.024763
enh86544     4  139329600  139330600      4       2  150064       2.2241     0.013072
enh86547     4  139408900  139409900      5       2  150064       1.7152     0.043155
enh86550     4  139533900  139534900      1       1  150064       1.9877      0.02342
enh86557     4  139599700  139600700      3       1  150064       1.7314     0.041692
enh86579     4  139948900  139949900      1       1  150064       2.7598     0.002892
enh86583     4  140002800  140003800      2       1  150064       2.1576     0.015481
enh86586     4  140051500  140052500      3       2  150064       1.7186      0.04284
enh86589     4  140065500  140066500      4       2  150064       2.3645    0.0090284
enh86596     4  140084500  140085500      1       1  150064       2.5525     0.005348
enh86599     4  140089700  140090700      5       3  150064       2.2047     0.013738
enh86601     4  140092000  140093000      3       2  150064       1.8184     0.034501
enh86602     4  140092900  140093900      3       1  150064       2.3914    0.0083927
enh86604     4  140095200  140096200      6       3  150064       2.1262     0.016743
enh86605     4  140101000  140102000      5       2  150064       2.0039     0.022543
enh86607     4  140117200  140118200      6       2  150064       2.3266    0.0099934
enh86609     4  140162600  140163600      2       1  150064       2.5493    0.0053967
enh86610     4  140187700  140188700      2       1  150064       1.8131     0.034907
enh86629     4  140471700  140472700      1       1  150064       2.9567     0.001555
enh86630     4  140473100  140474100      3       2  150064       2.2174     0.013298
enh86633     4  140481400  140482400      2       1  150064       1.7002     0.044543
enh86651     4  140735800  140736800      4       1  150064       3.1349   0.00085947
enh86669     4  140855600  140856600      1       1  150064       1.7358       0.0413
enh86677     4  140958400  140959400      3       2  150064       1.9384     0.026284
enh86690     4  141019500  141020500      4       2  150064       2.2114     0.013505
enh86733     4  141874600  141875600      4       2  150064       2.2193     0.013234
enh86739     4  142143000  142144000      2       1  150064       2.3606    0.0091234
enh86740     4  142235400  142236400      3       1  150064       1.9378     0.026325
enh86755     4  143115500  143116500      4       1  150064       1.9576     0.025137
enh86757     4  143190400  143191400      3       1  150064       1.9602     0.024987
enh86770     4  143488200  143489200      2       1  150064       2.0438     0.020486
enh86771     4  143628900  143629900      2       1  150064       1.7514     0.039943
enh86774     4  143905600  143906600      3       1  150064       2.5166    0.0059242
enh86789     4  144280000  144281000      2       1  150064        2.196     0.014047
enh86790     4  144282000  144283000      5       2  150064       1.8792     0.030105
enh86792     4  144285200  144286200      4       2  150064       2.0195     0.021717
enh86793     4  144296500  144297500      2       1  150064       1.7799     0.037544
enh86794     4  144298000  144299000      5       2  150064       1.7068     0.043927
enh86798     4  144318800  144319800      2       1  150064       2.7002    0.0034653
enh86805     4  144634200  144635200      2       1  150064       2.1709      0.01497
enh86815     4  145276500  145277500      1       1  150064       2.1892      0.01429
enh86827     4  145650000  145651000      1       1  150064       1.6931      0.04522
enh86843     4  146413300  146414300      1       1  150064       1.7686      0.03848
enh86884     4  146818200  146819200      1       1  150064       2.3628     0.009068
enh86885     4  146820000  146821000      2       1  150064       1.6754     0.046931
enh86913     4  147765400  147766400      2       1  150064       2.0554     0.019919
enh86915     4  147864500  147865500     10       4  150064       2.0002     0.022737
enh86917     4  147896400  147897400      1       1  150064       1.9165      0.02765
enh86923     4  148009600  148010600      4       2  150064       1.7016     0.044419
enh86966     4  148904900  148905900      2       1  150064       2.0611     0.019646
enh86971     4  148975100  148976100      2       1  150064       2.2553     0.012056
enh86974     4  148982600  148983600      4       2  150064       2.0855     0.018514
enh86978     4  149124000  149125000      1       1  150064       2.3489     0.009414
enh86982     4  149265200  149266200      4       2  150064       1.7394     0.040982
enh86983     4  149280500  149281500      2       1  150064       3.1307   0.00087195
enh86984     4  149332800  149333800      3       2  150064       3.2344   0.00060952
enh86997     4  149929400  149930400      2       1  150064       2.7742    0.0027666
enh87004     4  150516600  150517600      4       2  150064       2.6883    0.0035904
enh87018     4  151138400  151139400      2       1  150064       1.8991     0.028779
enh87019     4  151145600  151146600      1       1  150064        1.985      0.02357
enh87022     4  151165600  151166600      4       2  150064       2.2945     0.010882
enh87036     4  151543800  151544800      3       2  150064       2.3341    0.0097946
enh87061     4  152105400  152106400      1       1  150064       1.7948      0.03634
enh87110     4  152566900  152567900      1       1  150064       1.7786      0.03765
enh87266     4  154685300  154686300      3       1  150064       1.7708     0.038301
enh87269     4  154706100  154707100      3       2  150064       3.2784   0.00052203
enh87270     4  154733800  154734800      6       1  150064       2.9122    0.0017946
enh87271     4  154737500  154738500     11       2  150064       1.9639     0.024774
enh87274     4  154950900  154951900      8       2  150064       2.0353     0.020913
enh87281     4  155432900  155433900      5       2  150064       2.1571     0.015499
enh87283     4  155553000  155554000      5       2  150064        1.695     0.045034
enh87300     4  156214400  156215400      6       2  150064       3.1389    0.0008478
enh87301     4  156239900  156240900      3       2  150064       2.4921    0.0063503
enh87302     4  156241000  156242000      4       2  150064       2.7404    0.0030682
enh87317     4  156940700  156941700      5       2  150064        2.642    0.0041214
enh87326     4  157294800  157295800      4       2  150064       1.6515     0.049321
enh87327     4  157311400  157312400      1       1  150064       1.7801      0.03753
enh87331     4  157519100  157520100      2       1  150064       2.9665    0.0015062
enh87332     4  157536100  157537100      5       1  150064       1.7225     0.042488
enh87372     4  159185200  159186200      6       1  150064       1.7807     0.037478
enh87387     4  159691200  159692200      1       1  150064       1.9175      0.02759
enh87389     4  159698700  159699700      3       1  150064       1.7565     0.039505
enh87392     4  159720900  159721900      1       1  150064       1.9963      0.02295
enh87399     4  159766500  159767500      1       1  150064        2.155      0.01558
enh87401     4  159811600  159812600      1       1  150064       2.0909      0.01827
enh87469     4  160514900  160515900      7       3  150064       1.7385     0.041064
enh87477     4  160871700  160872700      3       1  150064        2.873    0.0020329
enh87481     4  161061200  161062200      2       1  150064       1.9597     0.025015
enh87483     4  161280800  161281800      4       2  150064        2.252     0.012161
enh87515     4  163583000  163584000      1       1  150064       1.9712      0.02435
enh87542     4  164774800  164775800      1       1  150064       3.1957    0.0006974
enh87550     4  165055000  165056000      5       3  150064       2.6126    0.0044932
enh87552     4  165128400  165129400      4       2  150064       3.1124   0.00092796
enh87553     4  165173100  165174100      4       2  150064       2.8203    0.0023988
enh87554     4  165231800  165232800      5       2  150064       2.2826     0.011228
enh87555     4  165234300  165235300      3       1  150064       1.8737     0.030483
enh87556     4  165250800  165251800      7       1  150064       2.2145     0.013396
enh87559     4  165447800  165448800      4       2  150064       1.6718     0.047285
enh87560     4  165450100  165451100      4       2  150064       1.9916     0.023206
enh87562     4  165459000  165460000      4       2  150064       1.7472     0.040306
enh87568     4  165710400  165711400      6       2  150064        2.217     0.013312
enh87569     4  165717200  165718200      8       4  150064        2.355     0.009261
enh87585     4  165809200  165810200      2       1  150064       2.0934     0.018156
enh87592     4  165898800  165899800      2       1  150064       1.8408     0.032823
enh87595     4  166125100  166126100      1       1  150064       2.8207     0.002396
enh87599     4  166159200  166160200      5       2  150064       3.0038    0.0013333
enh87600     4  166215100  166216100      3       2  150064       1.7398     0.040944
enh87633     4  167952300  167953300      7       2  150064       2.9832    0.0014264
enh87654     4  169240400  169241400      2       1  150064       1.7671     0.038602
enh87704     4  170024600  170025600      4       2  150064       2.1802     0.014623
enh87705     4  170033200  170034200      1       1  150064       2.2083      0.01361
enh87706     4  170063500  170064500      1       1  150064       1.7623      0.03901
enh87707     4  170064100  170065100      4       2  150064       2.1079     0.017519
enh87708     4  170071000  170072000      4       2  150064       2.9572    0.0015523
enh87709     4  170080300  170081300      1       1  150064       2.3657     0.008998
enh87719     4  170165100  170166100      1       1  150064       2.3403     0.009635
enh87733     4  170255200  170256200      1       1  150064       4.5155    3.158e-06
enh87734     4  170325700  170326700      2       1  150064       4.1424   1.7181e-05
enh87735     4  170338600  170339600      2       1  150064       3.9014   4.7815e-05
enh87736     4  170534100  170535100      2       1  150064       2.5609    0.0052194
enh87737     4  170540000  170541000      3       2  150064       4.9788   3.1997e-07
enh87738     4  170580200  170581200      3       2  150064       3.9536    3.849e-05
enh87743     4  170840300  170841300     10       2  150064       2.7855    0.0026725
enh87744     4  170843400  170844400     10       2  150064       3.0141    0.0012889
enh87745     4  170853000  170854000      2       1  150064       3.1976     0.000693
enh87746     4  170855700  170856700      2       1  150064       2.9279    0.0017063
enh87756     4  170933400  170934400      5       3  150064       2.1404     0.016163
enh87768     4  171593300  171594300      3       2  150064       1.6748      0.04699
enh87773     4  171892500  171893500      9       2  150064       1.7381     0.041096
enh87774     4  171928900  171929900      5       2  150064       1.8131     0.034909
enh87778     4  171954400  171955400      4       2  150064       1.8953     0.029023
enh87799     4  173407300  173408300      3       1  150064       2.3103     0.010435
enh87805     4  173549300  173550300      6       3  150064        1.958     0.025115
enh87806     4  173569400  173570400      3       2  150064       1.8639      0.03117
enh87832     4  174042000  174043000      3       2  150064       1.6765     0.046823
enh87860     4  174185400  174186400      4       2  150064       1.7445     0.040533
enh87877     4  174563500  174564500      2       1  150064       2.0811     0.018711
enh87879     4  174722700  174723700      1       1  150064       2.3786      0.00869
enh87919     4  176592600  176593600      2       1  150064       1.7685     0.038485
enh87927     4  176838700  176839700      5       2  150064       3.1445   0.00083178
enh87928     4  176892900  176893900      3       2  150064       2.8689    0.0020592
enh87930     4  176917000  176918000      7       3  150064       2.7534    0.0029486
enh87939     4  177198100  177199100      1       1  150064       1.7222      0.04252
enh87963     4  178361400  178362400      4       2  150064       1.8573     0.031637
enh87979     4  178908700  178909700      3       2  150064       1.9303     0.026787
enh87980     4  179046000  179047000      7       2  150064       3.1038   0.00095537
enh87981     4  179071600  179072600      3       2  150064       2.2101     0.013549
enh87982     4  179075200  179076200      6       3  150064       2.4176    0.0078118
enh87983     4  179146800  179147800      1       1  150064       2.6777     0.003706
enh88013     4  180761000  180762000      2       1  150064        1.931     0.026744
enh88037     4  181748200  181749200      3       2  150064       1.8896     0.029408
enh88049     4  182093900  182094900      4       2  150064       1.7754     0.037913
enh88083     4  182742700  182743700      3       2  150064       1.6748     0.046989
enh88100     4  183010000  183011000      3       2  150064       2.2438     0.012423
enh88101     4  183033900  183034900      3       1  150064       2.5974    0.0046967
enh88136     4  183332000  183333000      1       1  150064       1.9564      0.02521
enh88137     4  183337100  183338100      4       2  150064       2.3872    0.0084894
enh88158     4  183497500  183498500      7       2  150064       1.8839     0.029789
enh88163     4  183536500  183537500      5       1  150064       2.1912     0.014219
enh88166     4  183636700  183637700      6       3  150064       4.2534   1.0527e-05
enh88174     4  183747300  183748300      8       3  150064       2.0789     0.018812
enh88175     4  183749800  183750800      4       2  150064       1.9806      0.02382
enh88183     4  183890200  183891200      6       2  150064       2.1975     0.013994
enh88192     4  184028000  184029000      1       1  150064       2.3286     0.009941
enh88200     4  184040600  184041600      2       1  150064       2.3501    0.0093841
enh88201     4  184046700  184047700      1       1  150064       2.2688      0.01164
enh88203     4  184052600  184053600      5       1  150064       2.1403     0.016167
enh88204     4  184059500  184060500      3       1  150064       2.0303     0.021164
enh88207     4  184065600  184066600      5       1  150064       2.2933     0.010916
enh88208     4  184066200  184067200      2       1  150064       1.9779     0.023971
enh88209     4  184074000  184075000      2       1  150064       1.7628     0.038965
enh88232     4  184183100  184184100      2       1  150064       1.7548     0.039651
enh88243     4  184434600  184435600      1       1  150064       1.7898      0.03674
enh88260     4  184791800  184792800      6       2  150064       2.3202     0.010164
enh88283     4  185186500  185187500      2       1  150064       2.2319     0.012811
enh88290     4  185235200  185236200      1       1  150064       1.9182      0.02754
enh88296     4  185310900  185311900      8       4  150064       1.7397     0.040959
enh88326     4  185566000  185567000      2       1  150064       1.8073     0.035355
enh88328     4  185573400  185574400      1       1  150064       1.9941      0.02307
enh88331     4  185652400  185653400      6       2  150064       1.8974      0.02889
enh88332     4  185656300  185657300      5       2  150064       2.0435     0.020504
enh88343     4  185976100  185977100      7       2  150064       1.6562     0.048841
enh88370     4  186227000  186228000      1       1  150064       2.4069     0.008044
enh88432     4  186989600  186990600      1       1  150064       1.9883      0.02339
enh88433     4  187000200  187001200      9       3  150064       2.4898    0.0063899
enh88434     4  187001900  187002900      2       1  150064       1.8323     0.033456
enh88436     4  187028900  187029900      7       3  150064       2.0038     0.022548
enh88437     4  187053600  187054600      4       2  150064       1.8017     0.035799
enh88467     4  187623500  187624500      2       1  150064       2.2543     0.012087
enh88487     4  187992000  187993000      6       2  150064       2.8399    0.0022566
enh88519     4  189308300  189309300      7       5  150064       1.7028       0.0443
enh88531     4  189743400  189744400      6       2  150064       2.8371    0.0022764
enh88535     4  189968600  189969600      3       1  150064       2.3757    0.0087589
enh88539     4  190099000  190100000      7       2  150064       1.7788     0.037634
enh88579     5     793500     794500      6       2  150064       1.6709     0.047368
enh88585     5    1099400    1100400      5       2  150064       2.1931     0.014149
enh88587     5    1105400    1106400      3       1  150064       2.1053     0.017631
enh88588     5    1106200    1107200      2       1  150064       2.5355    0.0056151
enh88589     5    1106900    1107900      5       2  150064       1.7533     0.039772
enh88592     5    1110100    1111100      2       1  150064        1.661     0.048354
enh88598     5    1204700    1205700     11       2  150064       1.9156     0.027711
enh88611     5    1517500    1518500     11       3  150064       2.4729    0.0067005
enh88612     5    1519500    1520500      2       1  150064       2.3158     0.010286
enh88657     5    2927500    2928500      4       2  150064       1.7282      0.04198
enh88669     5    3511500    3512500      2       1  150064       2.5037    0.0061459
enh88670     5    3517000    3518000      1       1  150064       2.7537     0.002946
enh88672     5    3570400    3571400      3       2  150064       2.4818    0.0065351
enh88678     5    3753000    3754000      4       2  150064        2.112     0.017342
enh88679     5    3778400    3779400      1       1  150064       2.0494      0.02021
enh88690     5    4206200    4207200      1       1  150064       1.6693      0.04753
enh88717     5    5175800    5176800      2       1  150064       2.4818    0.0065368
enh88718     5    5181000    5182000      6       3  150064       2.0347      0.02094
enh88739     5    5418900    5419900     11       2  150064       2.3852    0.0085357
[truncated: 918,309 more chars]
