# Supplementary material for: Identifying enhancer properties associated with genetic risk for complex traits using regulome-wide association studies
Source: PLoS Comput Biol. 2022 Sep 7;18(9):e1010430. doi: 10.1371/journal.pcbi.1010430 (PMC9484640; doi:10.1371/journal.pcbi.1010430)
Supplement: S3 Table — Sample names are as described in the ROADMAP epigenomics project integrative analysis portal: https://egg2.wustl.edu/roadmap/web_portal/meta.html. (ZIP) [file pcbi.1010430.s010.zip › supplemental_table3/E041blood_sig_enhancers05.gcov.out]

GENE      CHR      START       STOP  NSNPS  NPARAM       N        ZSTAT            P
enh35673    1    1169400    1170400      4       1  150064       1.9904     0.023272
enh35674    1    1181600    1182600      1       1  150064       1.7276      0.04203
enh35676    1    1186600    1187600      3       2  150064        1.799     0.036009
enh35710    1    1501800    1502800      1       1  150064       1.9612      0.02493
enh35741    1    1706200    1707200      2       1  150064       2.8494    0.0021899
enh35765    1    1841200    1842200      3       1  150064       2.0797     0.018775
enh35777    1    2046300    2047300      3       1  150064       1.7997     0.035957
enh35779    1    2058600    2059600      1       1  150064       3.2129    0.0006569
enh35780    1    2063200    2064200      1       1  150064       2.0727       0.0191
enh35781    1    2065200    2066200      5       2  150064       3.2658   0.00054572
enh35782    1    2071000    2072000      5       2  150064       3.2169   0.00064792
enh35783    1    2079300    2080300      1       1  150064       3.2266    0.0006264
enh35784    1    2084100    2085100      2       1  150064       2.5889    0.0048143
enh35790    1    2127000    2128000      2       1  150064       2.5265    0.0057606
enh35794    1    2137300    2138300      3       1  150064       2.6996    0.0034707
enh35806    1    2184200    2185200      8       4  150064       1.6895     0.045562
enh35813    1    2214900    2215900      5       3  150064       1.7983     0.036064
enh35820    1    2234100    2235100      4       2  150064       1.7475     0.040274
enh35831    1    2398200    2399200      5       2  150064       4.8259   6.9679e-07
enh35833    1    2427200    2428200      3       1  150064       1.7051     0.044086
enh35843    1    2491700    2492700      1       1  150064        2.422     0.007717
enh35847    1    2519400    2520400      1       1  150064       2.8421     0.002241
enh35848    1    2524000    2525000      7       1  150064       3.0401    0.0011826
enh35849    1    2542200    2543200      1       1  150064       2.6463     0.004069
enh35850    1    2554000    2555000      4       2  150064       3.0552    0.0011244
enh35908    1    5448900    5449900      1       1  150064       1.6795      0.04653
enh35936    1    6260300    6261300      1       1  150064       1.7453      0.04047
enh35937    1    6264400    6265400      3       2  150064         2.25     0.012223
enh35949    1    6519000    6520000      1       1  150064       2.8837     0.001965
enh35950    1    6523300    6524300      4       1  150064       2.0703     0.019214
enh35951    1    6526400    6527400      5       2  150064       3.0761    0.0010486
enh35955    1    6552300    6553300      3       1  150064       1.9459     0.025835
enh35956    1    6555400    6556400      2       1  150064       2.0574     0.019824
enh35965    1    6644400    6645400      1       1  150064       3.4842    0.0002468
enh35970    1    6658100    6659100      6       3  150064       1.6901     0.045505
enh35973    1    6675600    6676600      3       1  150064       2.1533     0.015649
enh35974    1    6676300    6677300      2       1  150064       3.3689   0.00037737
enh35975    1    6684200    6685200      2       1  150064       2.1264     0.016733
enh35978    1    6759400    6760400      3       1  150064        3.954   3.8435e-05
enh35981    1    6847000    6848000      3       1  150064       1.7795     0.037581
enh35983    1    6851000    6852000      4       2  150064       1.8562     0.031711
enh36006    1    7800200    7801200      4       1  150064       1.7022      0.04436
enh36020    1    8003000    8004000      2       1  150064       2.0947     0.018098
enh36040    1    8377100    8378100      1       1  150064       3.5064    0.0002271
enh36041    1    8378400    8379400      3       1  150064       3.2369   0.00060417
enh36042    1    8427000    8428000      1       1  150064       2.9348     0.001669
enh36044    1    8431500    8432500      4       2  150064       5.2959   5.9221e-08
enh36046    1    8436000    8437000      3       2  150064       4.2536    1.052e-05
enh36047    1    8439300    8440300      2       1  150064       4.8415   6.4436e-07
enh36049    1    8445000    8446000      3       2  150064       4.7039   1.2763e-06
enh36050    1    8446700    8447700      2       1  150064       4.9651   3.4337e-07
enh36051    1    8451000    8452000      2       1  150064       3.1964   0.00069587
enh36054    1    8464500    8465500      2       1  150064       4.6602   1.5796e-06
enh36055    1    8466200    8467200      5       2  150064       5.1255   1.4839e-07
enh36059    1    8486000    8487000      2       1  150064       5.0178   2.6129e-07
enh36060    1    8490000    8491000      3       1  150064         5.32   5.1882e-08
enh36067    1    8556400    8557400      3       1  150064       2.6321    0.0042425
enh36068    1    8563200    8564200      1       1  150064       2.3189       0.0102
enh36069    1    8568900    8569900      1       1  150064       3.0852     0.001017
enh36072    1    8574700    8575700      2       1  150064       2.9651     0.001513
enh36077    1    8599800    8600800      2       1  150064       2.4961    0.0062787
enh36078    1    8600800    8601800      2       1  150064       3.9022   4.7664e-05
enh36081    1    8615000    8616000      1       1  150064        3.125    0.0008889
enh36082    1    8621100    8622100      1       1  150064       2.5716     0.005062
enh36084    1    8663000    8664000      3       1  150064       2.8042    0.0025223
enh36088    1    8691600    8692600      1       1  150064        2.875      0.00202
enh36089    1    8708000    8709000      4       2  150064       2.3768    0.0087315
enh36090    1    8711800    8712800      1       1  150064       2.6695     0.003798
enh36091    1    8719200    8720200      1       1  150064       2.4949       0.0063
enh36094    1    8725400    8726400      2       1  150064        2.471    0.0067368
enh36095    1    8728000    8729000      3       1  150064       1.7973     0.036148
enh36096    1    8729000    8730000      1       1  150064       1.9571      0.02517
enh36097    1    8730300    8731300      2       1  150064       2.3313     0.009868
enh36098    1    8734800    8735800      1       1  150064       2.7007      0.00346
enh36100    1    8738400    8739400      3       1  150064       2.8932    0.0019067
enh36104    1    8758800    8759800      1       1  150064       1.7527      0.03983
enh36106    1    8772400    8773400      1       1  150064       1.7195      0.04276
enh36107    1    8811600    8812600      3       1  150064       2.0125     0.022083
enh36110    1    8888800    8889800      3       2  150064       1.9344     0.026533
enh36115    1    8928800    8929800      1       1  150064       1.9841      0.02362
enh36118    1    8959300    8960300      3       2  150064       2.0758     0.018956
enh36122    1    8985400    8986400      2       1  150064       2.1125     0.017322
enh36142    1    9201900    9202900      1       1  150064       1.7824      0.03734
enh36163    1    9422200    9423200      7       4  150064       1.7535     0.039756
enh36164    1    9427900    9428900      3       2  150064       2.2137     0.013426
enh36182    1    9651500    9652500      1       1  150064       1.8634       0.0312
enh36188    1    9697000    9698000      5       2  150064        1.649     0.049572
enh36229    1    9879000    9880000      1       1  150064       1.7855      0.03709
enh36233    1    9910600    9911600      3       2  150064       1.7286      0.04194
enh36237    1    9960300    9961300      1       1  150064       1.9806      0.02382
enh36255    1   10367700   10368700      3       1  150064       1.7143     0.043237
enh36299    1   11117800   11118800      2       1  150064       1.7327     0.041571
enh36312    1   11339100   11340100      1       1  150064       3.0899     0.001001
enh36336    1   11778300   11779300      1       1  150064       1.7455      0.04045
enh36347    1   11849600   11850600      1       1  150064       2.1348      0.01639
enh36369    1   12107700   12108700      3       2  150064       2.0383      0.02076
enh36370    1   12112000   12113000      4       2  150064       1.7134     0.043322
enh36371    1   12116400   12117400      5       1  150064       2.8809    0.0019824
enh36374    1   12138400   12139400      3       2  150064       2.3256      0.01002
enh36377    1   12146800   12147800      3       2  150064       2.2788     0.011338
enh36429    1   12660000   12661000      6       3  150064       1.7259     0.042179
enh36430    1   12661400   12662400      1       1  150064       2.1033      0.01772
enh36445    1   14039200   14040200      7       3  150064       1.7085      0.04377
enh36447    1   14050600   14051600      4       2  150064       1.7784     0.037671
enh36452    1   14074100   14075100      2       1  150064       1.7549     0.039638
enh36557    1   16352800   16353800      5       3  150064       2.0835     0.018603
enh36574    1   16542000   16543000      5       2  150064       1.9718     0.024318
enh36577    1   16564200   16565200      2       1  150064       2.7283    0.0031827
enh36578    1   16570400   16571400      1       1  150064        2.126      0.01675
enh36580    1   16592500   16593500      3       1  150064       2.1759      0.01478
enh36581    1   16594100   16595100      2       1  150064       1.6956     0.044977
enh36582    1   16644800   16645800      3       1  150064       2.0685     0.019295
enh36586    1   16673500   16674500      4       1  150064       1.9569      0.02518
enh36588    1   16679500   16680500      1       1  150064       2.0801      0.01876
enh36593    1   16711000   16712000      3       1  150064       1.7799     0.037547
enh36594    1   16714400   16715400      2       1  150064       1.7653      0.03876
enh36604    1   16824000   16825000      3       1  150064       1.8836     0.029809
enh36605    1   16826200   16827200      4       2  150064       2.0605     0.019675
enh36629    1   17287700   17288700      3       2  150064       1.8156     0.034716
enh36632    1   17372000   17373000      6       1  150064       2.4293    0.0075639
enh36633    1   17373600   17374600      4       2  150064         2.52    0.0058683
enh36634    1   17378200   17379200      3       2  150064       2.7772    0.0027413
enh36646    1   17759900   17760900      2       1  150064       1.7503     0.040031
enh36662    1   19256900   19257900      4       2  150064       1.7413     0.040819
enh36690    1   19639900   19640900      5       3  150064       1.6512     0.049344
enh36691    1   19641700   19642700      6       2  150064        1.812     0.034996
enh36721    1   19835300   19836300      5       2  150064       1.8503     0.032138
enh36728    1   19939400   19940400      1       1  150064       1.7696       0.0384
enh36753    1   20497600   20498600      1       1  150064       1.9738       0.0242
enh36758    1   20647100   20648100      2       1  150064       1.7385     0.041061
enh36761    1   20819800   20820800      1       1  150064       1.7361      0.04127
enh36774    1   21059900   21060900      1       1  150064       2.8655     0.002082
enh36775    1   21108200   21109200      2       1  150064       2.9231    0.0017326
enh36779    1   21498400   21499400      2       1  150064        2.091     0.018263
enh36780    1   21500000   21501000      1       1  150064       2.4774     0.006618
enh36782    1   21521300   21522300      1       1  150064       1.7381       0.0411
enh36831    1   22087700   22088700      3       2  150064       2.0299     0.021182
enh36832    1   22089200   22090200      5       2  150064       1.7174     0.042958
enh36834    1   22097000   22098000      7       3  150064       2.3658    0.0089957
enh36837    1   22100900   22101900      3       2  150064       2.2141      0.01341
enh36840    1   22104900   22105900      7       3  150064       2.2562     0.012029
enh36851    1   22349200   22350200      3       2  150064       2.4102    0.0079729
enh36852    1   22354300   22355300      7       2  150064       2.9507    0.0015855
enh36853    1   22356700   22357700      7       2  150064       2.7491    0.0029883
enh36855    1   22360200   22361200     15       1  150064        1.721     0.042624
enh36857    1   22369400   22370400      2       1  150064       2.5031    0.0061555
enh36858    1   22374600   22375600      4       2  150064       3.2881   0.00050426
enh36862    1   22396800   22397800      3       2  150064       2.1207     0.016975
enh36867    1   22418000   22419000      1       1  150064       1.7696       0.0384
enh36868    1   22419500   22420500      3       2  150064       2.2735     0.011497
enh36870    1   22428600   22429600      2       1  150064       3.0936   0.00098861
enh36871    1   22430000   22431000      3       2  150064       2.5664    0.0051387
enh36872    1   22432800   22433800      1       1  150064       2.6601     0.003906
enh36893    1   23438000   23439000      2       1  150064       1.9202     0.027415
enh36925    1   23888300   23889300      1       1  150064       2.2754      0.01144
enh36931    1   23937100   23938100      2       1  150064       2.0027     0.022607
enh36932    1   23938900   23939900      2       1  150064       1.9468     0.025782
enh36945    1   24073900   24074900      1       1  150064       2.1532      0.01565
enh36948    1   24106600   24107600      1       1  150064       1.6674      0.04772
enh36985    1   24677600   24678600      2       1  150064       1.6658     0.047881
enh36988    1   24717100   24718100      6       2  150064       1.8168     0.034621
enh36989    1   24719400   24720400      3       1  150064       2.3825    0.0085973
enh36992    1   24744300   24745300      2       1  150064       2.1965     0.014027
enh37005    1   24812300   24813300      3       1  150064       2.0254     0.021413
enh37006    1   24818200   24819200      1       1  150064       2.2907      0.01099
enh37007    1   24825600   24826600      2       1  150064       2.1134     0.017283
enh37008    1   24837400   24838400      3       1  150064       2.2476       0.0123
enh37009    1   24838400   24839400      2       1  150064       1.8611     0.031364
enh37011    1   24852500   24853500      3       1  150064       2.9073    0.0018231
enh37012    1   24859200   24860200      5       2  150064       1.8785     0.030159
enh37015    1   24867500   24868500      7       3  150064       2.6823    0.0036556
enh37016    1   24871500   24872500      5       2  150064       3.1187   0.00090822
enh37018    1   24967300   24968300      3       2  150064       2.0714      0.01916
enh37205    1   26700500   26701500      3       1  150064       1.6468     0.049797
enh37224    1   26874500   26875500      1       1  150064        1.665      0.04796
enh37236    1   27017400   27018400      1       1  150064       1.9503      0.02557
enh37238    1   27034400   27035400      4       2  150064       2.7756    0.0027553
enh37239    1   27039800   27040800      1       1  150064        2.725     0.003215
enh37241    1   27045500   27046500      2       1  150064       2.1817     0.014566
enh37242    1   27046400   27047400      1       1  150064        1.974      0.02419
enh37243    1   27047500   27048500      3       1  150064         2.63    0.0042697
enh37244    1   27052000   27053000      4       1  150064       2.7077    0.0033878
enh37245    1   27053300   27054300      2       1  150064        1.943      0.02601
enh37246    1   27057000   27058000      1       1  150064       2.7106     0.003358
enh37249    1   27067600   27068600      2       1  150064       2.3583    0.0091803
enh37250    1   27068700   27069700      3       1  150064       2.6378    0.0041719
enh37251    1   27073300   27074300      1       1  150064       2.7082     0.003382
enh37252    1   27074700   27075700      3       2  150064       2.3133     0.010354
enh37253    1   27075600   27076600      2       1  150064       2.4826    0.0065213
enh37254    1   27079100   27080100      3       1  150064       2.5696    0.0050905
enh37256    1   27097800   27098800      1       1  150064       2.7473     0.003004
enh37258    1   27117700   27118700      1       1  150064       2.6875     0.003599
enh37262    1   27146500   27147500      1       1  150064       2.1783      0.01469
enh37266    1   27161100   27162100      1       1  150064       1.8565      0.03169
enh37271    1   27204000   27205000      1       1  150064       2.0777      0.01887
enh37272    1   27213300   27214300      3       1  150064       2.4157    0.0078529
enh37273    1   27214200   27215200      2       1  150064       2.4802    0.0065663
enh37276    1   27246800   27247800      1       1  150064       2.5268     0.005756
enh37277    1   27250200   27251200      2       1  150064       1.9965     0.022938
enh37290    1   27466400   27467400      1       1  150064       1.6802      0.04646
enh37309    1   27666100   27667100      6       4  150064       2.0718     0.019143
enh37315    1   27684900   27685900      1       1  150064       1.7819      0.03738
enh37319    1   27695500   27696500      1       1  150064       2.9448     0.001616
enh37333    1   27770300   27771300      2       1  150064       2.1849     0.014448
enh37367    1   27923800   27924800      3       1  150064         1.72     0.042716
enh37369    1   27932600   27933600      1       1  150064       2.0323      0.02106
enh37372    1   27942900   27943900      1       1  150064       1.9644      0.02474
enh37374    1   27945800   27946800      2       1  150064       1.7194     0.042767
enh37375    1   27949000   27950000      3       2  150064       2.0594     0.019727
enh37376    1   27950300   27951300      2       1  150064       1.9898     0.023307
enh37377    1   27953200   27954200      3       1  150064       1.7153     0.043144
enh37381    1   27957700   27958700      7       3  150064       1.8081     0.035298
enh37383    1   27970100   27971100      2       1  150064       1.7707     0.038307
enh37444    1   28575800   28576800      2       1  150064       1.7769     0.037792
enh37446    1   28588000   28589000      2       1  150064       2.6132    0.0044846
enh37452    1   28697600   28698600      1       1  150064       2.0562      0.01988
enh37455    1   28743300   28744300      2       1  150064       2.0408     0.020638
enh37456    1   28744100   28745100      3       1  150064       2.0707     0.019194
enh37457    1   28764400   28765400      1       1  150064       2.0581      0.01979
enh37460    1   28782000   28783000      2       1  150064       1.8159     0.034693
enh37463    1   28840000   28841000      3       2  150064       1.9869     0.023469
enh37465    1   28845600   28846600      1       1  150064       2.4689     0.006776
enh37466    1   28877900   28878900      1       1  150064       2.8194     0.002406
enh37470    1   28918000   28919000      1       1  150064       1.8519      0.03202
enh37472    1   28966900   28967900      2       1  150064       2.2745     0.011467
enh37473    1   28971000   28972000      1       1  150064       2.3123      0.01038
enh37474    1   28973500   28974500      2       1  150064       2.0484     0.020261
enh37485    1   29082400   29083400      2       1  150064       3.3866   0.00035378
enh37487    1   29088600   29089600      1       1  150064         4.41    5.168e-06
enh37490    1   29111200   29112200      1       1  150064       2.4417      0.00731
enh37493    1   29210500   29211500      4       2  150064       2.7824    0.0026975
enh37494    1   29216100   29217100      2       1  150064       2.0777      0.01887
enh37495    1   29219600   29220600      6       2  150064       2.2925     0.010939
enh37500    1   29248700   29249700      2       1  150064       2.7158    0.0033057
enh37501    1   29250600   29251600      4       2  150064       3.5102   0.00022389
enh37505    1   29266100   29267100      3       1  150064       2.6893    0.0035799
enh37506    1   29267100   29268100      3       2  150064       2.7234    0.0032304
enh37508    1   29272400   29273400      2       1  150064       3.3085   0.00046903
enh37513    1   29284400   29285400      2       1  150064       3.3872   0.00035308
enh37514    1   29285000   29286000      3       2  150064       3.2268   0.00062597
enh37516    1   29298200   29299200      5       2  150064       2.7187    0.0032769
enh37519    1   29304900   29305900      1       1  150064       4.1181     1.91e-05
enh37527    1   29490500   29491500      1       1  150064       2.7472     0.003005
enh37535    1   29555600   29556600      4       2  150064       1.8991     0.028773
enh37536    1   29557600   29558600      3       1  150064       2.1232     0.016867
enh37557    1   31341600   31342600      1       1  150064       1.8475      0.03234
enh37559    1   31449200   31450200      1       1  150064       1.7721      0.03819
enh37579    1   31771900   31772900      5       2  150064       3.9229   4.3737e-05
enh37580    1   31845200   31846200      2       1  150064       2.5515    0.0053635
enh37581    1   31846600   31847600      2       1  150064        1.886     0.029645
enh37582    1   31867600   31868600      2       1  150064       2.8315    0.0023167
enh37616    1   32369100   32370100      1       1  150064       2.0292      0.02122
enh37632    1   32489700   32490700      2       1  150064       2.1063     0.017589
enh37661    1   32668600   32669600      1       1  150064       1.8609      0.03138
enh37669    1   32707600   32708600      3       1  150064       1.7063     0.043974
enh37690    1   32811000   32812000      1       1  150064        2.932     0.001684
enh37697    1   32856700   32857700      1       1  150064       2.0082      0.02231
enh37721    1   33267200   33268200      2       1  150064       2.0056     0.022448
enh37741    1   33502600   33503600      2       1  150064       1.8687     0.030829
enh37758    1   33760700   33761700      4       2  150064       1.8675     0.030913
enh37763    1   33811100   33812100      1       1  150064       1.7861      0.03704
enh37769    1   33936300   33937300      3       1  150064       1.7455     0.040446
enh37773    1   35318300   35319300      4       2  150064       1.8872     0.029566
enh37788    1   35585900   35586900      2       1  150064       1.7055      0.04405
enh37790    1   35648900   35649900      1       1  150064       1.8728      0.03055
enh37794    1   35737000   35738000      1       1  150064       1.6809      0.04639
enh37815    1   36002100   36003100      2       1  150064       3.0799    0.0010355
enh37823    1   36038500   36039500      1       1  150064       3.8032    7.142e-05
enh37827    1   36101800   36102800      2       1  150064       3.6011   0.00015847
enh37832    1   36242500   36243500      2       1  150064       3.2726   0.00053288
enh37835    1   36275300   36276300      3       2  150064       4.1596    1.594e-05
enh37839    1   36401200   36402200      1       1  150064        3.423    0.0003097
enh37840    1   36407300   36408300      1       1  150064       3.3364    0.0004243
enh37841    1   36553200   36554200      1       1  150064       3.1405    0.0008432
enh37843    1   36564800   36565800      5       2  150064       2.1471     0.015892
enh37844    1   36565200   36566200      6       2  150064       2.5158     0.005938
enh37845    1   36574300   36575300      2       1  150064         1.76     0.039204
enh37847    1   36591900   36592900      4       2  150064       3.5271   0.00021004
enh37848    1   36600000   36601000      3       1  150064       3.6681   0.00012219
enh37849    1   36607600   36608600      2       1  150064       3.3975   0.00034006
enh37851    1   36610600   36611600      4       2  150064       3.2803    0.0005184
enh37852    1   36612900   36613900      4       1  150064        3.802   7.1771e-05
enh37855    1   36631300   36632300      2       1  150064       3.9408   4.0604e-05
enh37856    1   36634800   36635800      2       1  150064       3.7511   8.8027e-05
enh37860    1   36653200   36654200      4       2  150064       2.5472    0.0054291
enh37914    1   37169100   37170100      1       1  150064        2.832     0.002313
enh37935    1   38271100   38272100      5       2  150064       2.2362     0.012668
enh37936    1   38275100   38276100      1       1  150064        3.469    0.0002612
enh37938    1   38291000   38292000      2       1  150064       2.6184    0.0044174
enh37942    1   38318000   38319000      2       1  150064       3.0089    0.0013111
enh37944    1   38322600   38323600      1       1  150064       3.1702    0.0007616
enh37945    1   38348900   38349900      2       1  150064       2.6212    0.0043812
enh37948    1   38388300   38389300      2       1  150064       1.9326     0.026641
enh37950    1   38392100   38393100      1       1  150064       2.5346     0.005629
enh37952    1   38394900   38395900      3       2  150064       2.4198    0.0077641
enh37956    1   38453200   38454200      1       1  150064        2.104      0.01769
enh37990    1   39464100   39465100      3       2  150064       1.6504     0.049432
enh37991    1   39468100   39469100      2       1  150064       2.2602     0.011905
enh37992    1   39490500   39491500      1       1  150064       2.2168      0.01332
enh37993    1   39493900   39494900      4       1  150064       2.0431      0.02052
enh37994    1   39497000   39498000      4       2  150064        2.081     0.018718
enh37995    1   39498900   39499900      5       3  150064       1.7646     0.038815
enh37997    1   39505000   39506000      5       1  150064       2.1919     0.014192
enh38006    1   39648300   39649300      2       1  150064       1.8156     0.034712
enh38007    1   39652100   39653100      2       1  150064       1.9017     0.028608
enh38015    1   39683200   39684200      3       2  150064        1.914     0.027808
enh38035    1   39734500   39735500      1       1  150064       1.6539      0.04907
enh38044    1   39859900   39860900      2       1  150064       1.7647     0.038809
enh38051    1   39974700   39975700      5       3  150064       2.0765     0.018926
enh38052    1   39991200   39992200      3       1  150064       2.5327    0.0056586
enh38058    1   40119000   40120000      3       2  150064       2.0009     0.022701
enh38070    1   40308100   40309100      2       1  150064       1.8236     0.034103
enh38074    1   40341300   40342300      1       1  150064       1.8639      0.03117
enh38076    1   40345800   40346800      3       1  150064       2.1568     0.015512
enh38127    1   40863600   40864600      2       1  150064       2.7456    0.0030201
enh38128    1   40864500   40865500      3       2  150064       2.1216     0.016935
enh38130    1   40876400   40877400      4       2  150064       3.1374   0.00085219
enh38137    1   40973000   40974000      3       2  150064       1.7554     0.039594
enh38140    1   40998300   40999300      3       2  150064       1.9022     0.028572
enh38146    1   41155300   41156300      4       2  150064       3.0389    0.0011874
enh38147    1   41163900   41164900      2       1  150064       2.6497    0.0040277
enh38148    1   41169400   41170400      6       2  150064       2.6329    0.0042328
enh38151    1   41179200   41180200      3       2  150064       2.5635    0.0051813
enh38155    1   41187800   41188800      2       1  150064        2.751    0.0029709
enh38161    1   41206400   41207400      2       1  150064       2.3034     0.010628
enh38162    1   41207500   41208500      3       2  150064       2.6411    0.0041321
enh38167    1   41274600   41275600      4       2  150064       3.0359    0.0011992
enh38170    1   41306000   41307000      4       2  150064       1.7058     0.044021
enh38179    1   41448100   41449100      1       1  150064       1.7839      0.03722
enh38180    1   41450500   41451500      3       2  150064       2.0422     0.020568
enh38182    1   41469200   41470200      5       2  150064       2.2817     0.011254
enh38191    1   41962000   41963000      5       2  150064       3.9418   4.0435e-05
enh38291    1   43419500   43420500      3       2  150064       2.1424      0.01608
enh38302    1   43760700   43761700      1       1  150064       2.8936     0.001904
enh38303    1   43792500   43793500      2       1  150064       4.2796   9.3599e-06
enh38307    1   43825600   43826600      3       2  150064       3.7678   8.2356e-05
enh38308    1   43836100   43837100      1       1  150064       3.6003    0.0001589
enh38311    1   43856800   43857800      2       1  150064       3.2894   0.00050194
enh38313    1   43920200   43921200      3       2  150064       4.1734   1.5006e-05
enh38314    1   44015600   44016600      3       1  150064       2.0885     0.018378
enh38315    1   44030500   44031500      1       1  150064       3.1202    0.0009035
enh38316    1   44031500   44032500      3       2  150064       3.2668   0.00054392
enh38317    1   44042200   44043200      4       2  150064       3.3058   0.00047357
enh38318    1   44114300   44115300      5       2  150064       4.0012   3.1507e-05
enh38319    1   44118400   44119400      3       1  150064       2.3334    0.0098147
enh38322    1   44255200   44256200      3       1  150064       2.7864    0.0026647
enh38323    1   44290000   44291000      1       1  150064       3.3334    0.0004289
enh38325    1   44300900   44301900      1       1  150064       2.9436     0.001622
enh38326    1   44318700   44319700      2       1  150064        3.435   0.00029627
enh38327    1   44344400   44345400      2       1  150064       3.9801   3.4443e-05
enh38328    1   44401600   44402600      2       1  150064       2.6457    0.0040767
enh38329    1   44402200   44403200      4       2  150064        2.011      0.02216
enh38330    1   44413700   44414700      6       3  150064       3.4752   0.00025521
enh38333    1   44442800   44443800      5       2  150064       2.5588    0.0052521
enh38334    1   44445900   44446900      4       2  150064       1.9799      0.02386
enh38335    1   44456000   44457000      1       1  150064       2.0898      0.01832
enh38340    1   44677400   44678400      1       1  150064       2.7892     0.002642
enh38467    1   46998100   46999100      1       1  150064       2.0505      0.02016
enh38470    1   47015100   47016100      3       2  150064       1.9002     0.028706
enh38489    1   47248800   47249800      3       2  150064        1.904     0.028456
enh38493    1   47797900   47798900      2       1  150064       1.9259     0.027059
enh38506    1   49240300   49241300      3       2  150064       2.0636     0.019526
enh38558    1   51985800   51986800      3       1  150064       1.9132     0.027861
enh38608    1   52988900   52989900      2       1  150064        2.073     0.019085
enh38645    1   53661200   53662200      1       1  150064       2.0792       0.0188
enh38646    1   53664000   53665000      1       1  150064       2.8243     0.002369
enh38647    1   53684300   53685300      2       1  150064       2.1388     0.016228
enh38651    1   53758100   53759100      1       1  150064       1.8966      0.02894
enh38652    1   53760600   53761600      3       2  150064       2.8741    0.0020262
enh38653    1   53771700   53772700      4       2  150064       2.1252     0.016783
enh38677    1   54451600   54452600      2       1  150064       2.2225     0.013124
enh38683    1   54667700   54668700      4       2  150064       2.4067    0.0080495
enh38685    1   54695500   54696500      1       1  150064       2.1102      0.01742
enh38708    1   54781000   54782000      2       1  150064       1.6486     0.049616
enh38712    1   54801000   54802000      1       1  150064       2.3764     0.008741
enh38721    1   54839200   54840200      4       2  150064       1.7165     0.043034
enh38722    1   54845000   54846000      5       2  150064       1.7599     0.039209
enh38752    1   55349900   55350900      2       1  150064       1.7608     0.039135
enh38761    1   55612000   55613000      1       1  150064       2.1827      0.01453
enh38796    1   59165800   59166800      2       1  150064       2.3789    0.0086815
enh38798    1   59202400   59203400      2       1  150064       1.7999     0.035935
enh38799    1   59219800   59220800      3       2  150064       1.8151     0.034756
enh38809    1   59324000   59325000      4       2  150064       1.9851     0.023568
enh38832    1   59612600   59613600      3       1  150064       1.7397     0.040958
enh38894    1   64710600   64711600      1       1  150064       2.1165      0.01715
enh38903    1   65235500   65236500      3       2  150064       1.8311     0.033542
enh38915    1   65379600   65380600      3       2  150064       2.9212    0.0017436
enh38918    1   65389400   65390400      1       1  150064       2.8907     0.001922
enh38919    1   65390300   65391300      3       1  150064       2.5278    0.0057395
enh38920    1   65392200   65393200      4       2  150064       2.6794    0.0036881
enh38923    1   65396900   65397900      4       2  150064       2.0038     0.022545
enh38924    1   65397800   65398800      2       1  150064       2.5747    0.0050159
enh38928    1   65413100   65414100      1       1  150064       3.3662    0.0003811
enh38929    1   65413700   65414700      3       1  150064        3.024    0.0012474
enh38930    1   65417000   65418000      4       2  150064       2.9826    0.0014292
enh38931    1   65419500   65420500      3       1  150064       2.0133     0.022042
enh38932    1   65424100   65425100      3       1  150064       2.3492     0.009407
enh38941    1   65520900   65521900      5       2  150064       1.9944     0.023054
enh38943    1   65527600   65528600      1       1  150064       1.7319      0.04165
enh38953    1   66082200   66083200      4       2  150064       1.6904     0.045473
enh38954    1   66153100   66154100      4       2  150064       2.8438    0.0022287
enh38955    1   66277800   66278800      1       1  150064       1.6821      0.04627
enh38965    1   66731800   66732800      3       1  150064       2.5618    0.0052059
enh38966    1   66738000   66739000      3       1  150064       2.4017    0.0081602
enh38970    1   66765600   66766600      5       1  150064       2.1653     0.015182
enh38980    1   66829700   66830700      3       2  150064       1.8104     0.035116
enh38986    1   66878400   66879400      2       1  150064       1.9418     0.026081
enh38987    1   66903300   66904300      5       3  150064       2.3869    0.0084949
enh39034    1   67889800   67890800      3       2  150064       1.8136      0.03487
enh39042    1   68154700   68155700      5       2  150064       2.4228    0.0077013
enh39043    1   68188900   68189900      1       1  150064       1.9403      0.02617
enh39093    1   76976700   76977700      2       1  150064       2.1659     0.015161
enh39126    1   78134500   78135500      3       2  150064       2.3802     0.008651
enh39143    1   78353200   78354200      9       4  150064       2.5601    0.0052325
enh39146    1   78393200   78394200      1       1  150064       1.8534      0.03191
enh39149    1   78422600   78423600      2       1  150064       2.5264    0.0057625
enh39152    1   78436400   78437400      3       2  150064       2.0978     0.017962
enh39158    1   78474400   78475400      3       2  150064       2.0605     0.019677
enh39167    1   79114400   79115400      1       1  150064       2.3844     0.008554
enh39169    1   79122600   79123600      5       2  150064       1.8113      0.03505
enh39172    1   83975300   83976300      3       2  150064       2.0188     0.021753
enh39174    1   84157700   84158700      3       2  150064       2.2405     0.012529
enh39180    1   84556800   84557800      1       1  150064       1.8547      0.03182
enh39181    1   84600700   84601700      1       1  150064       1.9241      0.02717
enh39185    1   84622200   84623200      3       2  150064       2.3493    0.0094036
enh39186    1   84624300   84625300      2       1  150064       1.7474     0.040288
enh39188    1   84628000   84629000      2       1  150064       1.9878     0.023417
enh39194    1   84639600   84640600      1       1  150064        1.923      0.02724
enh39200    1   84762900   84763900      1       1  150064        2.096      0.01804
enh39212    1   84966900   84967900      2       1  150064       1.9051     0.028385
enh39229    1   85319800   85320800      3       1  150064       2.2982     0.010774
enh39230    1   85327100   85328100      3       1  150064       2.2137     0.013425
enh39243    1   85457400   85458400      3       1  150064       2.1827     0.014529
enh39244    1   85459200   85460200      6       2  150064       1.8321     0.033466
enh39245    1   85464700   85465700      5       1  150064        2.027     0.021332
enh39254    1   85719700   85720700      5       2  150064       1.8536     0.031896
enh39255    1   85721400   85722400      4       2  150064       1.9971     0.022905
enh39378    1   89777200   89778200      1       1  150064       2.6603     0.003903
enh39381    1   89828600   89829600      2       1  150064       1.8371     0.033094
enh39390    1   90002100   90003100      3       2  150064       2.2582     0.011966
enh39434    1   90156800   90157800      2       1  150064        1.881     0.029988
enh39441    1   90182200   90183200      1       1  150064       1.9431        0.026
enh39442    1   90184600   90185600      1       1  150064       1.6991      0.04465
enh39443    1   90187000   90188000      1       1  150064       1.9352      0.02648
enh39445    1   90204000   90205000      1       1  150064       1.7364      0.04125
enh39452    1   90270100   90271100      5       2  150064       1.9993     0.022786
enh39457    1   90322100   90323100      3       2  150064       1.9575     0.025147
enh39462    1   90342800   90343800      2       1  150064       1.8484     0.032275
enh39478    1   91389200   91390200      3       1  150064       2.3581    0.0091846
enh39481    1   91417500   91418500      2       1  150064       1.7628      0.03897
enh39483    1   91423100   91424100      2       1  150064       1.9565     0.025204
enh39485    1   91427800   91428800      4       2  150064       2.1388     0.016224
enh39487    1   91439900   91440900      1       1  150064       2.1706      0.01498
enh39488    1   91448900   91449900      1       1  150064       1.7466      0.04035
enh39492    1   91460200   91461200      4       1  150064        2.174     0.014853
enh39494    1   91489000   91490000      1       1  150064        2.873     0.002033
enh39513    1   92112300   92113300      3       2  150064       1.9386     0.026274
enh39552    1   92667500   92668500      3       1  150064       1.8685     0.030845
enh39555    1   92766100   92767100      3       2  150064       1.8755     0.030364
enh39556    1   92780600   92781600      1       1  150064       1.7483      0.04021
enh39558    1   92799000   92800000      2       1  150064       2.6355    0.0042009
enh39559    1   92831700   92832700      3       2  150064       2.2968     0.010815
enh39563    1   92930700   92931700      3       2  150064       2.5219    0.0058364
enh39564    1   92936400   92937400      1       1  150064         2.89     0.001926
enh39565    1   92938600   92939600      1       1  150064       2.8866     0.001947
enh39567    1   92944700   92945700      2       1  150064       2.0316     0.021098
enh39568    1   92946100   92947100      2       1  150064       3.3005   0.00048264
enh39571    1   92960400   92961400      2       1  150064       3.1371   0.00085328
enh39572    1   92969800   92970800      2       1  150064       3.2028   0.00068054
enh39575    1   93004100   93005100      5       2  150064       3.3152    0.0004579
enh39583    1   93324500   93325500      1       1  150064        1.779      0.03762
enh39589    1   93369000   93370000      1       1  150064       1.7266      0.04212
enh39591    1   93395000   93396000      1       1  150064       1.6959      0.04495
enh39592    1   93399900   93400900      2       1  150064       2.8424    0.0022386
enh39593    1   93401000   93402000      3       1  150064       1.7756       0.0379
enh39594    1   93402200   93403200      4       1  150064       1.7376     0.041144
enh39600    1   93415400   93416400      1       1  150064       1.8858      0.02966
enh39601    1   93417900   93418900      1       1  150064       2.1765      0.01476
enh39603    1   93420000   93421000      3       1  150064       1.9071     0.028256
enh39604    1   93421200   93422200      2       1  150064       2.3225     0.010102
enh39606    1   93424400   93425400      3       1  150064       1.6958     0.044961
enh39612    1   93459000   93460000      1       1  150064       2.0825      0.01865
enh39615    1   93508400   93509400      3       2  150064       2.1797     0.014638
enh39623    1   93561200   93562200      1       1  150064       2.2738      0.01149
enh39680    1   95349300   95350300      3       2  150064       2.2582     0.011965
enh39684    1   95460000   95461000      2       1  150064       1.8498     0.032171
enh39685    1   95508400   95509400      7       2  150064       1.9798     0.023862
enh39687    1   95681500   95682500      6       3  150064       1.6938     0.045149
enh39688    1   95698000   95699000      4       2  150064       2.1295     0.016607
enh39691    1   97186000   97187000      2       1  150064       1.7221     0.042524
enh39692    1   97189800   97190800      3       1  150064       3.3608   0.00038864
enh39693    1   97194600   97195600      2       1  150064        2.404    0.0081076
enh39694    1   97205300   97206300      6       2  150064       2.2434     0.012437
enh39695    1   97206500   97207500      3       1  150064       2.4378    0.0073895
enh39697    1   97213200   97214200      2       1  150064       2.1013     0.017805
enh39699    1   97215200   97216200      4       2  150064       2.6871    0.0036036
enh39701    1   98330100   98331100      3       1  150064       5.1423   1.3571e-07
enh39702    1   98351500   98352500      2       1  150064       4.9823   3.1417e-07
enh39704    1   98365800   98366800      2       1  150064       2.4364     0.007418
enh39707    1   98369400   98370400      3       1  150064       5.6293   9.0464e-09
enh39708    1   98371000   98372000      4       2  150064       5.4629   2.3425e-08
enh39709    1   98374700   98375700      2       1  150064       5.7233   5.2251e-09
enh39710    1   98376600   98377600      1       1  150064       6.0414    7.639e-10
enh39711    1   98377700   98378700      2       1  150064       5.3665   4.0146e-08
enh39713    1   98382600   98383600      1       1  150064       6.4573    5.331e-11
enh39716    1   98408500   98409500      1       1  150064       7.0518    8.832e-13
enh39777    1  100883800  100884800      1       1  150064       2.3127      0.01037
enh39808    1  101395500  101396500      2       1  150064       2.3615    0.0091015
enh39820    1  101434600  101435600      2       1  150064       1.6689     0.047566
enh39870    1  101918200  101919200      6       3  150064       2.5781    0.0049671
enh39881    1  108337600  108338600     11       4  150064       1.8343     0.033304
enh39882    1  108346800  108347800      8       3  150064       2.5453    0.0054585
enh39883    1  108363600  108364600      3       2  150064       2.0639     0.019512
enh39886    1  108374400  108375400      4       1  150064       2.1863     0.014398
enh39892    1  108437800  108438800      6       2  150064       1.9954     0.023001
enh39894    1  108440200  108441200      5       1  150064       2.0409     0.020631
enh39895    1  108442000  108443000      4       2  150064       2.0283     0.021263
enh39896    1  108462800  108463800      4       2  150064       1.8569      0.03166
enh39899    1  108484200  108485200      7       3  150064       1.6525     0.049215
enh39901    1  108492300  108493300      4       2  150064       2.1863     0.014395
enh39914    1  108740500  108741500      5       2  150064       2.2112     0.013513
enh39998    1  110088300  110089300      3       2  150064       1.7333     0.041525
enh40007    1  110182600  110183600      1       1  150064       1.8088      0.03524
enh40011    1  110199200  110200200      3       2  150064       2.2718     0.011549
enh40023    1  110438000  110439000      6       2  150064       1.9746     0.024159
enh40032    1  110545600  110546600      1       1  150064        1.927      0.02699
enh40038    1  110575700  110576700      2       1  150064       1.8614     0.031341
enh40040    1  110579400  110580400      1       1  150064       2.0983      0.01794
enh40042    1  110745600  110746600      1       1  150064       2.2414       0.0125
enh40048    1  110888900  110889900      2       1  150064       1.9859     0.023522
enh40050    1  110892200  110893200      2       1  150064       2.8163    0.0024291
enh40054    1  110926100  110927100      4       2  150064         2.06     0.019699
enh40072    1  111270300  111271300      3       2  150064       1.9412     0.026117
enh40074    1  111323200  111324200      4       2  150064       2.3344    0.0097885
enh40075    1  111326900  111327900      8       4  150064       2.7223    0.0032413
enh40076    1  111330600  111331600      7       3  150064       3.5402   0.00019988
enh40080    1  111430800  111431800      3       1  150064       1.7067     0.043937
enh40081    1  111431900  111432900      4       2  150064       1.8826     0.029877
enh40084    1  111439100  111440100      4       2  150064       1.6898     0.045536
enh40135    1  112134100  112135100      2       1  150064       1.6499     0.049481
enh40143    1  112182600  112183600      1       1  150064       2.1843      0.01447
enh40152    1  112230000  112231000      5       3  150064       1.6634     0.048117
enh40154    1  112247600  112248600      2       1  150064       2.3641    0.0090365
enh40161    1  112283000  112284000      5       2  150064       1.8296     0.033655
enh40167    1  112937100  112938100      2       1  150064       1.8577     0.031609
enh40171    1  113158900  113159900      3       2  150064       2.4232     0.007692
enh40175    1  113181600  113182600      1       1  150064       3.5841    0.0001691
enh40178    1  113187600  113188600      2       1  150064       2.5255    0.0057771
enh40180    1  113215700  113216700      4       2  150064       3.9815   3.4237e-05
enh40181    1  113219200  113220200      1       1  150064       3.3091     0.000468
enh40184    1  113240900  113241900      2       1  150064       3.6358   0.00013855
enh40185    1  113244100  113245100      2       1  150064       2.6048    0.0045965
enh40186    1  113246200  113247200      5       2  150064       2.2074     0.013643
enh40211    1  113689400  113690400      3       1  150064       1.7311     0.041719
enh40258    1  114883500  114884500      2       1  150064       2.1314     0.016528
enh40259    1  114886900  114887900      3       2  150064       1.7633     0.038923
enh40262    1  114977200  114978200      3       1  150064       2.2566     0.012018
enh40270    1  115025500  115026500      7       3  150064       2.0774     0.018883
enh40273    1  115033800  115034800      3       1  150064       1.6855     0.045946
enh40274    1  115039000  115040000      4       2  150064       2.1748     0.014821
enh40275    1  115041800  115042800      4       1  150064       1.8763     0.030306
enh40277    1  115047100  115048100      5       3  150064       1.8815     0.029955
enh40283    1  115257400  115258400      2       1  150064       1.7788     0.037633
enh40284    1  115260200  115261200      1       1  150064       1.8554      0.03177
enh40285    1  115283000  115284000      4       2  150064       3.1113    0.0009314
enh40287    1  115295100  115296100      3       2  150064       2.2466     0.012332
enh40289    1  115320900  115321900      1       1  150064       1.8218      0.03424
enh40290    1  115603800  115604800      7       3  150064       2.3014     0.010683
enh40291    1  115606300  115607300      5       3  150064       2.7831    0.0026919
enh40292    1  115614000  115615000      6       1  150064       1.7651     0.038777
enh40293    1  115627700  115628700      3       2  150064         3.46   0.00027013
enh40295    1  115632600  115633600      6       2  150064       2.0595     0.019721
enh40297    1  115643000  115644000      4       2  150064       3.7716   8.1087e-05
enh40299    1  115655000  115656000      8       4  150064       3.5527   0.00019065
enh40301    1  116004800  116005800      4       1  150064       2.9715    0.0014816
enh40302    1  116185800  116186800      1       1  150064       2.1895      0.01428
enh40366    1  117312100  117313100      2       1  150064       2.7437     0.003038
enh40368    1  117320200  117321200      1       1  150064       3.5084    0.0002254
enh40369    1  117336800  117337800      2       1  150064       2.8465    0.0022104
enh40370    1  117340400  117341400      2       1  150064       3.0075    0.0013171
enh40414    1  117934600  117935600      2       1  150064       1.8469     0.032384
enh40450    1  119841000  119842000      1       1  150064       1.9752      0.02412
enh40622    1  145588000  145589000      3       1  150064       1.9471     0.025762
enh40640    1  146641100  146642100      6       1  150064       2.1446     0.015993
enh40641    1  146645300  146646300      6       1  150064       2.0854     0.018517
enh40642    1  146696000  146697000      2       1  150064       3.3803   0.00036204
enh40643    1  146697600  146698600      5       3  150064       2.3168     0.010258
enh40645    1  146716600  146717600      7       2  150064       2.3656    0.0090009
enh40647    1  146721600  146722600      4       1  150064       2.1444        0.016
enh40648    1  146745100  146746100      6       3  150064       2.5136    0.0059761
enh40667    1  147233500  147234500      4       2  150064       1.7592     0.039269
enh40716    1  149889400  149890400      1       1  150064       1.7202       0.0427
enh40717    1  149897100  149898100      3       1  150064       1.6494     0.049531
enh40730    1  150048000  150049000      1       1  150064       5.7603    4.197e-09
enh40731    1  150064500  150065500      3       1  150064       4.9923    2.983e-07
enh40734    1  150071600  150072600      1       1  150064       5.8809     2.04e-09
enh40737    1  150090500  150091500      1       1  150064       5.7411    4.702e-09
enh40738    1  150093400  150094400      1       1  150064       5.5919    1.123e-08
enh40741    1  150118800  150119800      3       1  150064       5.2081   9.5414e-08
enh40743    1  150128300  150129300      1       1  150064       5.6098    1.013e-08
enh40744    1  150132200  150133200      4       1  150064       5.4742   2.1975e-08
enh40745    1  150133400  150134400      3       1  150064       5.6804   6.7177e-09
enh40746    1  150134000  150135000      2       1  150064       5.2123   9.3234e-08
enh40748    1  150158500  150159500      3       2  150064       4.7642   9.4794e-07
enh40749    1  150159400  150160400      1       1  150064       5.4736    2.205e-08
enh40750    1  150204800  150205800      2       1  150064       4.2775   9.4514e-06
enh40751    1  150209000  150210000      2       1  150064       1.9992     0.022793
enh40754    1  150241800  150242800      3       1  150064       4.9797   3.1842e-07
enh40756    1  150264800  150265800      5       2  150064       4.0209   2.8991e-05
enh40757    1  150267600  150268600      3       2  150064       2.1666     0.015132
enh40760    1  150334800  150335800      5       2  150064       4.6395   1.7465e-06
enh40761    1  150339900  150340900      2       1  150064       1.7546     0.039661
enh40763    1  150345200  150346200      4       2  150064       5.3619   4.1181e-08
enh40764    1  150349000  150350000      5       3  150064       4.0709   2.3413e-05
enh40766    1  150354700  150355700      5       2  150064       4.6665   1.5315e-06
enh40767    1  150357700  150358700      2       1  150064       4.5206   3.0834e-06
enh40768    1  150360100  150361100      2       1  150064       4.4838   3.6665e-06
enh40769    1  150361600  150362600      3       2  150064       4.0914   2.1441e-05
enh40770    1  150364700  150365700      3       1  150064       4.8597   5.8793e-07
enh40771    1  150369200  150370200      5       2  150064       5.0595    2.102e-07
enh40772    1  150377100  150378100      4       2  150064       4.3619   6.4463e-06
enh40774    1  150387900  150388900      5       2  150064       3.4052   0.00033056
enh40775    1  150389100  150390100      2       1  150064       1.7324     0.041599
enh40777    1  150436600  150437600      3       2  150064       4.9256   4.2054e-07
enh40778    1  150450000  150451000      2       1  150064       4.9026   4.7291e-07
enh40779    1  150460900  150461900      2       1  150064       4.5727   2.4074e-06
enh40781    1  150486800  150487800      2       1  150064       4.1525   1.6446e-05
enh40782    1  150488900  150489900      2       1  150064       4.4767   3.7907e-06
enh40785    1  150553200  150554200      1       1  150064       1.7288      0.04192
enh40790    1  150581900  150582900      1       1  150064       3.2153    0.0006516
enh40792    1  150586900  150587900      6       3  150064       2.3667    0.0089736
enh40810    1  150811700  150812700      2       1  150064        1.793      0.03649
enh40811    1  150812500  150813500      3       1  150064       1.8613     0.031348
enh40812    1  150814100  150815100      1       1  150064       1.6587      0.04859
enh40813    1  150824700  150825700      2       1  150064       1.8476     0.032332
enh40816    1  150842300  150843300      1       1  150064       2.8772     0.002006
enh40823    1  150948200  150949200      1       1  150064       1.9752      0.02412
enh40826    1  150967900  150968900      3       2  150064       3.7924     7.46e-05
enh40827    1  150970900  150971900      2       1  150064       4.4256   4.8084e-06
enh40831    1  150985700  150986700      2       1  150064       3.5318   0.00020636
enh40834    1  151015400  151016400      3       2  150064       2.8649    0.0020855
enh40839    1  151035100  151036100      2       1  150064       1.8598     0.031455
enh40840    1  151041400  151042400      4       2  150064       2.9276    0.0017081
enh40841    1  151044900  151045900      6       3  150064       2.7273    0.0031931
enh40844    1  151117200  151118200      3       2  150064       3.6025   0.00015761
enh40845    1  151119700  151120700      3       2  150064       2.7149    0.0033143
enh40849    1  151134400  151135400      1       1  150064       3.7454    9.006e-05
enh40854    1  151168500  151169500      4       2  150064       1.9154     0.027722
enh40860    1  151228200  151229200      2       1  150064       3.4523   0.00027791
enh40876    1  151370600  151371600      4       2  150064       2.5627    0.0051925
enh40877    1  151373600  151374600      2       1  150064       3.1435   0.00083467
enh40878    1  151407100  151408100      1       1  150064       2.8154     0.002436
enh40880    1  151411200  151412200      2       1  150064       2.9299    0.0016954
enh40881    1  151412900  151413900      3       2  150064       2.7539    0.0029447
enh40882    1  151417200  151418200      2       1  150064        2.118     0.017088
enh40885    1  151427200  151428200      1       1  150064       3.3109     0.000465
enh40887    1  151444800  151445800      1       1  150064       2.5897     0.004803
enh40907    1  151675500  151676500      1       1  150064       2.5736     0.005032
enh40908    1  151679000  151680000      5       2  150064       1.7184     0.042865
enh40953    1  153317400  153318400      2       1  150064       2.2766     0.011405
enh40978    1  153641100  153642100      2       1  150064       1.6588     0.048581
enh40980    1  153702400  153703400      2       1  150064       1.9206     0.027394
enh40988    1  153761400  153762400      1       1  150064       2.5081     0.006069
enh40990    1  153769000  153770000      2       1  150064       3.2724   0.00053311
enh40991    1  153777600  153778600      3       1  150064       3.8478   5.9588e-05
enh40992    1  153804800  153805800      3       2  150064        2.959    0.0015432
enh40994    1  153814200  153815200      1       1  150064       3.6578    0.0001272
enh40995    1  153815200  153816200      2       1  150064       1.7905     0.036683
enh40996    1  153821800  153822800      2       1  150064       3.0358    0.0011996
enh40997    1  153839000  153840000      1       1  150064       2.2649      0.01176
enh40999    1  153847400  153848400      2       1  150064       2.1214     0.016943
enh41000    1  153848900  153849900      3       2  150064       3.3643   0.00038366
enh41001    1  153850200  153851200      1       1  150064       2.2464      0.01234
enh41002    1  153852600  153853600      2       1  150064       3.3154   0.00045762
enh41003    1  153855500  153856500      2       1  150064       2.7328    0.0031395
enh41004    1  153860000  153861000      5       2  150064       2.6466    0.0040657
enh41006    1  153868000  153869000      2       1  150064       2.0912     0.018253
enh41008    1  153877200  153878200      1       1  150064       2.1651      0.01519
enh41011    1  153890300  153891300      1       1  150064       2.1213      0.01695
enh41013    1  153901000  153902000      3       1  150064       2.0779      0.01886
enh41016    1  153919400  153920400      2       1  150064       2.1054     0.017629
enh41017    1  153926500  153927500      2       1  150064       2.1156     0.017188
enh41018    1  153931500  153932500      5       3  150064       2.2696     0.011615
enh41019    1  153933400  153934400      2       1  150064       2.7014    0.0034523
enh41020    1  153937000  153938000      3       1  150064       2.1985     0.013955
enh41021    1  153937500  153938500      4       2  150064       2.0088     0.022277
enh41022    1  153941200  153942200      3       1  150064       2.4604    0.0069387
enh41031    1  153966700  153967700      2       1  150064       2.6926    0.0035452
enh41032    1  154086900  154087900      1       1  150064       1.8501      0.03215
enh41033    1  154120900  154121900      2       1  150064       3.0302    0.0012219
enh41035    1  154128600  154129600      2       1  150064       2.6358    0.0041972
enh41038    1  154141500  154142500      2       1  150064       2.1183     0.017074
enh41040    1  154146700  154147700      1       1  150064         2.86     0.002118
enh41046    1  154186900  154187900      2       1  150064       1.9524     0.025446
enh41051    1  154212700  154213700      1       1  150064       2.7173     0.003291
enh41052    1  154213600  154214600      1       1  150064       2.7173     0.003291
enh41054    1  154235500  154236500      3       1  150064       2.4551    0.0070414
enh41055    1  154239200  154240200      4       2  150064       3.5706   0.00017808
enh41056    1  154243100  154244100      2       1  150064       3.2185   0.00064442
enh41059    1  154279900  154280900      2       1  150064       2.0768     0.018911
enh41061    1  154304800  154305800      3       2  150064       2.0351     0.020922
enh41062    1  154308400  154309400      4       1  150064       1.9962     0.022959
enh41066    1  154319000  154320000      2       1  150064       2.6006    0.0046532
enh41068    1  154323800  154324800      2       1  150064         1.93     0.026801
enh41079    1  154395300  154396300      4       2  150064       2.1786      0.01468
enh41081    1  154401300  154402300      2       1  150064       1.8002     0.035914
enh41082    1  154406500  154407500      3       1  150064       2.4653    0.0068453
enh41083    1  154410100  154411100      3       1  150064       1.7171     0.042983
enh41085    1  154417100  154418100      3       2  150064       2.3498    0.0093908
enh41096    1  154528000  154529000      2       1  150064       2.1382     0.016251
enh41098    1  154571100  154572100      1       1  150064       2.1019      0.01778
enh41123    1  154897900  154898900      1       1  150064       2.2952      0.01086
enh41125    1  154911200  154912200      6       1  150064       3.6931   0.00011076
enh41126    1  154915600  154916600      5       2  150064       4.0097   3.0401e-05
enh41127    1  154917700  154918700      3       2  150064       2.0732     0.019075
enh41133    1  154940800  154941800      1       1  150064        2.829     0.002335
enh41140    1  154995100  154996100      2       1  150064       3.2291   0.00062084
enh41145    1  155042200  155043200      1       1  150064       1.8595      0.03148
enh41146    1  155043800  155044800      2       1  150064       2.7308    0.0031594
enh41155    1  155110800  155111800      2       1  150064       1.7452     0.040475
enh41159    1  155148300  155149300      3       2  150064       1.8078     0.035319
enh41163    1  155184500  155185500      1       1  150064       1.8644      0.03113
enh41165    1  155194300  155195300      3       1  150064       1.9033     0.028501
enh41166    1  155195200  155196200      1       1  150064        2.079      0.01881
enh41171    1  155214800  155215800      1       1  150064       2.2046      0.01374
enh41172    1  155219400  155220400      3       1  150064       2.0681     0.019317
enh41174    1  155223200  155224200      1       1  150064       2.2083      0.01361
enh41176    1  155229600  155230600      3       1  150064       2.0072     0.022363
enh41178    1  155241100  155242100      3       1  150064       2.1903     0.014251
enh41180    1  155248100  155249100      2       1  150064       2.2396     0.012558
enh41181    1  155277100  155278100      2       1  150064       2.5297     0.005708
enh41188    1  155433300  155434300      1       1  150064        2.346     0.009487
enh41190    1  155438100  155439100      1       1  150064        2.506     0.006106
enh41192    1  155465800  155466800      1       1  150064       2.5175     0.005909
enh41195    1  155473300  155474300      2       1  150064       1.7828     0.037306
enh41205    1  155500800  155501800      2       1  150064       1.9459     0.025832
enh41207    1  155508100  155509100      2       1  150064        1.645     0.049983
enh41217    1  155605400  155606400      1       1  150064       2.7108     0.003356
enh41222    1  155660900  155661900      2       1  150064       2.6601    0.0039058
enh41223    1  155662800  155663800      1       1  150064       2.4546     0.007052
enh41238    1  155862900  155863900      1       1  150064       3.1041    0.0009543
enh41239    1  155878900  155879900      1       1  150064       1.9714      0.02434
enh41241    1  155899600  155900600      2       1  150064       1.7528     0.039814
enh41242    1  155904700  155905700      1       1  150064       2.0349      0.02093
enh41243    1  155907800  155908800      2       1  150064       2.6992    0.0034752
enh41245    1  155913800  155914800      2       1  150064       2.3495    0.0093989
enh41250    1  155934900  155935900      1       1  150064       2.1464      0.01592
enh41253    1  155959000  155960000      1       1  150064       2.1154       0.0172
enh41254    1  155974400  155975400      3       2  150064       3.7577   8.5757e-05
enh41262    1  156060100  156061100      2       1  150064       1.8362     0.033167
enh41263    1  156065300  156066300      1       1  150064       1.7529      0.03981
enh41266    1  156071500  156072500      3       2  150064       2.0683     0.019306
enh41269    1  156082900  156083900      3       1  150064       1.8479     0.032306
enh41270    1  156088200  156089200      2       1  150064       1.6642     0.048041
enh41276    1  156117000  156118000      1       1  150064       2.4498     0.007147
enh41277    1  156120600  156121600      3       2  150064       2.1271     0.016705
enh41281    1  156128800  156129800      3       1  150064       2.8751    0.0020196
enh41282    1  156131600  156132600      3       1  150064       3.3314   0.00043213
enh41333    1  156709000  156710000      3       2  150064        1.714     0.043261
enh41378    1  158921700  158922700      7       2  150064       1.8315     0.033514
enh41412    1  159879000  159880000      1       1  150064       2.4956     0.006287
enh41415    1  159888500  159889500      1       1  150064       1.8152      0.03475
enh41419    1  159999300  160000300      1       1  150064       1.9906      0.02326
enh41422    1  160053000  160054000      3       2  150064       2.6924    0.0035467
enh41428    1  160162600  160163600      7       2  150064       2.1637     0.015243
enh41429    1  160173700  160174700      1       1  150064       3.0586     0.001112
enh41433    1  160227100  160228100      1       1  150064       2.5181       0.0059
enh41434    1  160233200  160234200      4       1  150064       2.4289    0.0075727
enh41436    1  160255100  160256100      2       1  150064       2.1817     0.014567
enh41438    1  160309400  160310400      5       1  150064       2.9133    0.0017884
enh41439    1  160314100  160315100      1       1  150064       2.4281     0.007589
enh41440    1  160315900  160316900      1       1  150064       2.4925     0.006342
enh41441    1  160345500  160346500      5       2  150064       2.9387    0.0016479
enh41443    1  160401100  160402100      4       2  150064       2.0087     0.022285
enh41446    1  160414200  160415200      3       1  150064       2.1889     0.014303
enh41448    1  160419800  160420800      2       1  150064       2.1559     0.015547
enh41449    1  160422000  160423000      4       1  150064       1.8628     0.031243
enh41450    1  160424700  160425700      2       1  150064         2.08     0.018761
enh41452    1  160432600  160433600      2       1  150064       3.0556    0.0011231
enh41453    1  160436400  160437400      1       1  150064       3.0082     0.001314
enh41454    1  160440600  160441600      2       1  150064       3.3307   0.00043317
enh41456    1  160450600  160451600      1       1  150064       3.0858     0.001015
enh41457    1  160453100  160454100      3       1  150064       1.8653     0.031068
enh41458    1  160458700  160459700      2       1  150064       2.4059    0.0080671
enh41459    1  160464000  160465000      3       2  150064       3.8409   6.1288e-05
enh41529    1  160846500  160847500      3       1  150064       1.8965     0.028947
enh41530    1  160848600  160849600      6       1  150064       1.9055     0.028356
enh41579    1  161179100  161180100      1       1  150064       2.1338      0.01643
enh41583    1  161197500  161198500      1       1  150064       1.9315      0.02671
enh41626    1  161898700  161899700      3       2  150064       1.7199     0.042723
enh41632    1  162529700  162530700      2       1  150064       1.9254      0.02709
enh41635    1  163289700  163290700      2       1  150064       1.8664     0.030993
enh41642    1  165570500  165571500      6       3  150064       1.8958     0.028994
enh41643    1  165598600  165599600      8       2  150064       1.8212     0.034289
enh41645    1  165604000  165605000      2       1  150064       1.7128     0.043377
enh41654    1  165721100  165722100      3       2  150064       2.7885    0.0026476
enh41655    1  165734000  165735000      3       2  150064       2.2166     0.013324
enh41656    1  165739600  165740600      3       2  150064       2.0393     0.020712
enh41658    1  165811500  165812500      5       2  150064       1.9816     0.023764
enh41659    1  165820200  165821200      2       1  150064       1.7741      0.03802
enh41660    1  165823000  165824000      1       1  150064       2.4075     0.008032
enh41688    1  167132000  167133000      7       3  150064        1.965     0.024706
enh41761    1  168053900  168054900      1       1  150064       2.2271      0.01297
enh41774    1  168355800  168356800      1       1  150064       2.0929      0.01818
enh41775    1  168356900  168357900      2       1  150064       2.1514     0.015723
enh41780    1  168408600  168409600      2       1  150064       1.8315     0.033513
enh41829    1  169608400  169609400      2       1  150064       1.6666     0.047795
enh41842    1  169847700  169848700      3       2  150064       1.8213     0.034283
enh41850    1  170040000  170041000      2       1  150064       1.9721       0.0243
enh41856    1  170503000  170504000      1       1  150064       2.1321       0.0165
enh41864    1  171404100  171405100      6       2  150064       1.8819     0.029923
enh41868    1  171471700  171472700      3       2  150064       1.6581     0.048648
enh41876    1  171707200  171708200      1       1  150064       2.3498     0.009392
enh41881    1  171762100  171763100      1       1  150064       2.3001      0.01072
enh41882    1  171763900  171764900      4       2  150064       1.9845     0.023598
enh41895    1  172307200  172308200      3       2  150064       1.8067     0.035402
enh41896    1  172312100  172313100      2       1  150064       1.8722     0.030589
enh41898    1  172325900  172326900      3       2  150064       1.7834     0.037264
enh41901    1  172348400  172349400      2       1  150064       2.0178     0.021807
enh41903    1  172359700  172360700      6       2  150064       2.3786    0.0086901
enh41912    1  172500100  172501100      3       2  150064       1.6888     0.045631
enh41976    1  173389200  173390200      3       1  150064       2.0669     0.019374
enh41977    1  173398000  173399000      4       2  150064       2.3375    0.0097071
enh41978    1  173399600  173400600      3       2  150064       3.0303    0.0012215
enh41981    1  173428700  173429700      3       2  150064       1.9085     0.028166
enh41990    1  173657300  173658300      2       1  150064       2.6819    0.0036601
enh41991    1  173683000  173684000      1       1  150064       3.4023    0.0003341
enh41992    1  173685900  173686900      1       1  150064       3.4989    0.0002336
enh41994    1  173689700  173690700      4       2  150064       2.2967     0.010819
enh41999    1  173831200  173832200      8       4  150064       2.1093      0.01746
enh42000    1  173841400  173842400      1       1  150064       2.6187     0.004413
enh42004    1  173973800  173974800      3       2  150064       2.6899    0.0035733
enh42005    1  173976500  173977500      2       1  150064       2.7269    0.0031967
enh42006    1  173980700  173981700      1       1  150064       3.4179    0.0003155
enh42007    1  173981800  173982800      3       1  150064       3.2935   0.00049482
enh42008    1  173983100  173984100      3       2  150064       2.3355    0.0097578
enh42009    1  173985800  173986800      1       1  150064       3.4224    0.0003103
enh42010    1  173987700  173988700      3       2  150064       3.4074   0.00032796
enh42011    1  173988300  173989300      1       1  150064       3.5227    0.0002136
enh42014    1  174121900  174122900      2       1  150064       3.8232   6.5877e-05
enh42016    1  174130500  174131500      2       1  150064       2.4974    0.0062558
enh42018    1  174135200  174136200      2       1  150064       2.7675    0.0028248
enh42019    1  174141300  174142300      2       1  150064       2.8119    0.0024628
enh42024    1  174173900  174174900      1       1  150064       2.4562     0.007021
enh42025    1  174175700  174176700      3       2  150064        2.147     0.015895
enh42028    1  174766200  174767200      2       1  150064       2.5735    0.0050342
enh42029    1  174767600  174768600      1       1  150064       3.2494    0.0005783
enh42031    1  174843000  174844000      2       1  150064       2.9805    0.0014387
enh42032    1  174844700  174845700      1       1  150064       3.3028    0.0004787
enh42034    1  174862600  174863600      1       1  150064         1.71      0.04363
enh42036    1  174880900  174881900      2       1  150064       3.1134   0.00092462
enh42038    1  174885700  174886700      1       1  150064       3.2852    0.0005096
enh42045    1  174945600  174946600      1       1  150064       2.8844     0.001961
enh42049    1  174960100  174961100      2       1  150064        2.055     0.019939
enh42052    1  174988200  174989200      4       2  150064       2.0843     0.018567
enh42059    1  175124200  175125200      4       2  150064       3.3483   0.00040662
enh42060    1  175139100  175140100      3       1  150064       3.2591   0.00055889
enh42061    1  175142000  175143000      4       2  150064       2.1322     0.016493
enh42062    1  175143500  175144500      4       2  150064        2.382    0.0086086
enh42063    1  175150900  175151900      3       2  150064       2.1544     0.015605
enh42064    1  175156300  175157300      5       2  150064       3.3594   0.00039057
enh42065    1  175162400  175163400      5       1  150064       3.3626   0.00038601
enh42072    1  175288300  175289300      4       2  150064       1.6744     0.047027
enh42074    1  176107400  176108400      1       1  150064       1.8949      0.02905
enh42100    1  179096000  179097000      2       1  150064       1.6824      0.04625
enh42101    1  179096900  179097900      3       2  150064       1.6568      0.04878
enh42102    1  179097800  179098800      4       2  150064       1.7121     0.043439
enh42103    1  179099400  179100400      4       2  150064       1.7937      0.03643
enh42109    1  179161000  179162000      1       1  150064       2.1362      0.01633
enh42110    1  179171200  179172200      5       2  150064       1.9741     0.024186
enh42111    1  179174200  179175200      2       1  150064       1.7559     0.039553
enh42114    1  179199400  179200400      1       1  150064       1.8435      0.03263
enh42117    1  179266600  179267600     10       5  150064       1.8078     0.035319
enh42118    1  179269700  179270700      3       1  150064       1.8361     0.033171
enh42122    1  179333600  179334600      4       2  150064         2.81    0.0024768
enh42126    1  179782800  179783800      1       1  150064        2.367     0.008966
enh42135    1  179854300  179855300      2       1  150064       2.0451     0.020422
enh42142    1  179932800  179933800      1       1  150064       1.8921      0.02924
enh42143    1  179938300  179939300      3       1  150064       1.7133     0.043328
enh42163    1  180602700  180603700      4       2  150064       2.1448     0.015983
enh42210    1  181392700  181393700      3       1  150064       2.1937     0.014128
enh42212    1  181905800  181906800      3       2  150064       2.0606     0.019672
enh42247    1  182831100  182832100      1       1  150064       1.6451      0.04997
enh42291    1  184191500  184192500      5       2  150064       2.3228     0.010096
enh42292    1  184460200  184461200      4       1  150064       2.6313    0.0042524
enh42293    1  184461000  184462000      3       2  150064       2.2858     0.011132
enh42299    1  184725000  184726000      3       1  150064       2.1648       0.0152
enh42310    1  184922900  184923900      2       1  150064        2.332    0.0098514
enh42312    1  184937800  184938800      4       1  150064       2.5454    0.0054571
enh42313    1  184939600  184940600      2       1  150064       2.7954    0.0025919
enh42314    1  184944300  184945300      2       1  150064       2.4802     0.006566
enh42315    1  184950800  184951800      3       1  150064        2.411    0.0079547
enh42321    1  185032600  185033600      1       1  150064       2.0073      0.02236
enh42327    1  185127300  185128300      1       1  150064       1.9047      0.02841
enh42346    1  185508100  185509100      6       1  150064       1.6836     0.046132
enh42363    1  186251600  186252600      2       1  150064       2.1886     0.014315
enh42367    1  186273600  186274600      5       1  150064       1.6661     0.047848
enh42369    1  186285900  186286900      1       1  150064       1.7349      0.04138
enh42374    1  186341000  186342000      1       1  150064       1.8249      0.03401
enh42376    1  186347200  186348200      2       1  150064       1.7281     0.041987
enh42392    1  192520300  192521300      1       1  150064       2.2984      0.01077
enh42400    1  192608500  192609500      2       1  150064       1.6739     0.047071
enh42406    1  193023700  193024700      2       1  150064       1.9652     0.024694
enh42408    1  193033000  193034000      1       1  150064       2.7888     0.002645
enh42411    1  193040100  193041100      5       3  150064       2.1824     0.014539
enh42412    1  193072000  193073000      1       1  150064       3.0838     0.001022
enh42413    1  193093900  193094900      1       1  150064       3.2099     0.000664
enh42414    1  193095700  193096700      3       2  150064       2.2278     0.012945
enh42420    1  193143800  193144800      2       1  150064       2.5716     0.005062
enh42422    1  193147600  193148600      4       2  150064       2.9224    0.0017369
enh42424    1  193153400  193154400      2       1  150064       1.7657      0.03872
enh42427    1  193161800  193162800      3       2  150064       2.2289     0.012911
enh42428    1  193170200  193171200      2       1  150064       3.0317    0.0012159
enh42430    1  193209400  193210400      2       1  150064         2.64    0.0041455
enh42433    1  193279700  193280700      1       1  150064       3.0684     0.001076
enh42435    1  193337800  193338800      5       3  150064       2.7873    0.0026573
enh42447    1  193433200  193434200      1       1  150064       2.6207     0.004387
enh42449    1  193447400  193448400      1       1  150064       2.1402      0.01617
enh42451    1  193461900  193462900      3       1  150064        1.853     0.031941
enh42460    1  193537900  193538900      4       1  150064       1.7171      0.04298
enh42461    1  193558400  193559400      4       1  150064       1.7019     0.044389
enh42464    1  193578400  193579400      2       1  150064        2.272     0.011544
enh42481    1  196622600  196623600      1       1  150064       4.0574    2.481e-05
enh42506    1  197732700  197733700      2       1  150064       2.4774    0.0066165
enh42511    1  197746700  197747700      3       1  150064       2.3095     0.010459
enh42513    1  197918800  197919800      3       1  150064        2.212     0.013482
enh42523    1  198165300  198166300      6       3  150064       1.6452     0.049961
enh42562    1  198585000  198586000      1       1  150064       1.6688      0.04758
enh42567    1  198639100  198640100      7       4  150064       2.2992     0.010747
enh42584    1  198699300  198700300      3       1  150064       1.7718     0.038212
enh42585    1  198702100  198703100      1       1  150064        2.665     0.003849
enh42588    1  198719300  198720300      1       1  150064       2.2559      0.01204
enh42591    1  198730600  198731600      4       1  150064       3.0679    0.0010777
enh42625    1  200143400  200144400      3       1  150064       2.4196    0.0077679
enh42629    1  200270000  200271000      2       1  150064       1.8872     0.029566
enh42633    1  200320000  200321000      1       1  150064       2.8818     0.001977
enh42634    1  200322200  200323200      4       1  150064       2.8404    0.0022526
enh42635    1  200369400  200370400      3       2  150064       2.8092    0.0024833
enh42639    1  200379600  200380600      2       1  150064         2.31     0.010443
enh42640    1  200406200  200407200      1       1  150064       3.4739    0.0002565
enh42642    1  200441600  200442600      3       2  150064       2.1983     0.013964
enh42643    1  200452300  200453300      2       1  150064       1.9615     0.024913
enh42644    1  200457400  200458400      3       2  150064       2.6382    0.0041671
enh42645    1  200498400  200499400      4       2  150064       1.7705     0.038323
enh42646    1  200500600  200501600      5       3  150064       1.9833      0.02367
enh42668    1  200874600  200875600      6       2  150064       3.2685   0.00054056
enh42673    1  200981300  200982300      2       1  150064       2.7206     0.003258
enh42674    1  200982600  200983600      3       2  150064       3.1954   0.00069808
enh42675    1  200983600  200984600      2       1  150064       3.6222   0.00014604
enh42679    1  201084400  201085400      4       2  150064       1.8537      0.03189
enh42687    1  201451000  201452000      6       2  150064       2.1066     0.017578
enh42698    1  201809000  201810000      1       1  150064        1.668      0.04766
enh42699    1  201811300  201812300      4       2  150064       2.3203     0.010162
enh42701    1  201864800  201865800      1       1  150064       1.6949      0.04505
enh42728    1  202584700  202585700      1       1  150064        1.812      0.03499
enh42783    1  203594100  203595100      1       1  150064       1.7035      0.04424
enh42802    1  203664200  203665200      2       1  150064       2.0097      0.02223
enh42823    1  204056900  204057900      3       2  150064       2.5643    0.0051699
enh42831    1  204254800  204255800      2       1  150064       1.8462     0.032433
enh42845    1  204415200  204416200      2       1  150064       1.9149     0.027755
enh42846    1  204420300  204421300      2       1  150064       2.0769     0.018907
enh42848    1  204432800  204433800      1       1  150064       1.7394      0.04098
enh42852    1  204465100  204466100      4       2  150064       2.8373    0.0022752
enh42856    1  204480700  204481700      4       1  150064       3.3507   0.00040297
enh42858    1  204488700  204489700      2       1  150064       3.2089   0.00066626
enh42859    1  204491400  204492400      7       2  150064       3.2303   0.00061832
enh42860    1  204493600  204494600      4       2  150064       2.2973     0.010801
enh42862    1  204499800  204500800      2       1  150064       1.9048     0.028405
enh42863    1  204511400  204512400      3       1  150064        3.344   0.00041292
enh42864    1  204515500  204516500      4       2  150064        3.182   0.00073128
enh42867    1  204547000  204548000      1       1  150064       3.4754     0.000255
enh42868    1  204548800  204549800      5       2  150064        3.562   0.00018399
enh42869    1  204553600  204554600      2       1  150064        2.446    0.0072218
enh42876    1  205030300  205031300      4       2  150064       3.9784   3.4688e-05
enh42879    1  205110300  205111300      5       2  150064       3.7788   7.8797e-05
enh42880    1  205140300  205141300      4       2  150064       4.3154   7.9645e-06
enh42881    1  205152900  205153900      6       2  150064       4.5969   2.1439e-06
enh42883    1  205160000  205161000      1       1  150064       3.9929    3.264e-05
enh42885    1  205162800  205163800      2       1  150064        3.957   3.7951e-05
enh42886    1  205167700  205168700      3       1  150064       3.8307   6.3896e-05
enh42887    1  205169100  205170100      4       2  150064       3.4608   0.00026932
enh42888    1  205171800  205172800      2       1  150064        3.512   0.00022241
enh42889    1  205173100  205174100      4       1  150064       4.1403    1.734e-05
enh42891    1  205181300  205182300      2       1  150064       3.1831   0.00072844
enh42892    1  205183800  205184800      2       1  150064       1.7782     0.037686
enh42893    1  205199100  205200100      8       2  150064       1.8556     0.031757
enh42894    1  205206600  205207600      5       3  150064       3.2408   0.00059605
enh42896    1  205242100  205243100      2       1  150064       1.7414     0.040805
enh42898    1  205251500  205252500      3       1  150064       1.9535     0.025381
enh42900    1  205260600  205261600      6       2  150064       2.0618     0.019613
enh42921    1  205563000  205564000      6       2  150064       1.7132     0.043337
enh42923    1  205574000  205575000      3       1  150064       1.7221     0.042524
enh42964    1  206646400  206647400      5       2  150064        3.047    0.0011555
enh43011    1  207031800  207032800      5       2  150064       2.5682     0.005111
enh43012    1  207032400  207033400      3       2  150064       2.0031     0.022585
enh43013    1  207038100  207039100      3       2  150064       3.4827   0.00024819
enh43022    1  207219900  207220900      2       1  150064        3.258   0.00056106
enh43024    1  207225000  207226000      2       1  150064       2.7994    0.0025596
enh43026    1  207243600  207244600      2       1  150064       2.9267    0.0017129
enh43047    1  207529000  207530000      3       1  150064       2.0858     0.018498
enh43056    1  207903000  207904000      2       1  150064       2.7375    0.0030958
enh43057    1  207911300  207912300      4       2  150064       3.2041   0.00067745
enh43058    1  207922600  207923600      3       2  150064        3.773   8.0646e-05
enh43060    1  207971800  207972800      1       1  150064       3.7794     7.86e-05
enh43061    1  207974700  207975700      1       1  150064       2.3208      0.01015
enh43062    1  207977900  207978900      2       1  150064         4.33   7.4547e-06
enh43063    1  207981400  207982400      1       1  150064       2.4355     0.007435
enh43064    1  207983300  207984300      5       3  150064       2.7015    0.0034518
enh43066    1  207990500  207991500      2       1  150064       3.6062   0.00015535
enh43067    1  207991700  207992700      1       1  150064       4.9996    2.872e-07
enh43068    1  207992500  207993500      5       3  150064       3.9551   3.8248e-05
enh43071    1  208011500  208012500      2       1  150064       2.2074     0.013642
enh43072    1  208017900  208018900      6       2  150064       4.5428   2.7761e-06
enh43073    1  208020400  208021400      5       2  150064       3.0427    0.0011722
enh43074    1  208024200  208025200      3       2  150064       1.8867       0.0296
enh43075    1  208025800  208026800      4       2  150064       4.1386   1.7474e-05
enh43076    1  208027400  208028400      4       1  150064       3.3141   0.00045963
enh43077    1  208030800  208031800      5       2  150064       4.1601   1.5908e-05
enh43078    1  208033600  208034600      4       2  150064       3.5683   0.00017964
enh43079    1  208035600  208036600      4       2  150064       3.0236    0.0012488
enh43080    1  208044300  208045300      4       2  150064       2.4614    0.0069188
enh43081    1  208048200  208049200      5       2  150064       2.2132     0.013442
enh43082    1  208055200  208056200      4       2  150064       2.3794    0.0086709
enh43083    1  208057800  208058800      6       2  150064       2.1977     0.013984
enh43087    1  208260300  208261300      5       2  150064       1.8178     0.034549
enh43088    1  208305200  208306200      3       2  150064       2.9641    0.0015178
enh43089    1  208409000  208410000      5       2  150064        2.023     0.021538
enh43132    1  211401500  211402500      3       1  150064       1.7494     0.040109
enh43133    1  211402800  211403800      2       1  150064       2.8065    0.0025041
enh43134    1  211420900  211421900      3       1  150064       2.7188    0.0032755
enh43135    1  211430500  211431500      5       2  150064       2.0098     0.022225
enh43136    1  211434600  211435600      6       3  150064       3.0256    0.0012408
enh43139    1  211452800  211453800      2       1  150064       2.5817    0.0049158
enh43148    1  211498500  211499500      2       1  150064       3.4901    0.0002414
enh43151    1  211507300  211508300      7       3  150064       1.9488      0.02566
enh43154    1  211516600  211517600      3       2  150064       2.0689     0.019277
enh43156    1  211523300  211524300      3       2  150064       1.8843     0.029759
enh43162    1  211588800  211589800      5       2  150064       2.6323    0.0042407
enh43178    1  211911900  211912900      1       1  150064        1.815      0.03476
enh43202    1  212417300  212418300      2       1  150064       1.9624     0.024861
enh43205    1  212432000  212433000      1       1  150064       2.0602      0.01969
enh43210    1  212474600  212475600      3       2  150064       2.1792     0.014659
enh43212    1  212479000  212480000      3       2  150064       2.2631     0.011814
enh43218    1  212499200  212500200      3       1  150064       1.7358     0.041303
enh43219    1  212588600  212589600      4       2  150064       2.0919     0.018222
enh43220    1  212607400  212608400      1       1  150064       2.1962      0.01404
enh43228    1  212769900  212770900      7       4  150064       1.6967     0.044873
enh43265    1  213843300  213844300     12       3  150064       2.0116      0.02213
enh43269    1  214022000  214023000      1       1  150064       2.0693      0.01926
enh43270    1  214025500  214026500      2       1  150064       1.6726     0.047199
enh43272    1  214049300  214050300      3       1  150064       1.9719     0.024312
enh43278    1  214468800  214469800      2       1  150064        2.465    0.0068509
enh43279    1  214475500  214476500      4       2  150064       2.3357    0.0097526
enh43282    1  214601400  214602400      6       2  150064       1.7049     0.044102
enh43287    1  214722200  214723200      2       1  150064       1.7843     0.037187
enh43290    1  214790400  214791400      3       1  150064       1.8882     0.029497
enh43296    1  217800900  217801900      3       2  150064       1.7332     0.041531
enh43309    1  220209900  220210900      3       1  150064       1.8631     0.031226
enh43312    1  220217100  220218100      4       2  150064       2.0934     0.018156
enh43318    1  220286400  220287400     10       5  150064       2.0318     0.021089
enh43328    1  220442300  220443300      3       1  150064       1.7655     0.038736
enh43329    1  220905600  220906600      2       1  150064       1.7099     0.043638
enh43336    1  221883300  221884300      1       1  150064       1.6585      0.04861
enh43345    1  221912500  221913500      3       1  150064       1.8928     0.029189
enh43351    1  221973800  221974800      4       2  150064       1.7769     0.037792
enh43359    1  222577500  222578500      5       2  150064       2.1601     0.015381
enh43360    1  222578200  222579200      4       1  150064       1.7225     0.042485
enh43361    1  222592800  222593800      1       1  150064       1.8654      0.03106
enh43364    1  222628300  222629300      3       1  150064       2.8637    0.0020939
enh43371    1  222763800  222764800      2       1  150064       1.9374     0.026347
enh43373    1  222793300  222794300      5       2  150064        1.977     0.024021
enh43375    1  222820000  222821000      3       1  150064       2.0206     0.021659
enh43376    1  222825500  222826500      3       1  150064       2.3276    0.0099678
enh43386    1  222879600  222880600      4       2  150064       1.9477     0.025727
enh43391    1  222945400  222946400      3       1  150064       2.5563    0.0052903
enh43412    1  223421700  223422700      1       1  150064       1.8133      0.03489
enh43426    1  223888400  223889400      1       1  150064       1.9712      0.02435
enh43427    1  223890300  223891300      2       1  150064       2.9555    0.0015611
enh43428    1  223898200  223899200      7       3  150064       3.2893   0.00050223
enh43429    1  223906300  223907300      8       2  150064       3.1628    0.0007813
enh43432    1  223915100  223916100      3       1  150064       2.7735    0.0027725
enh43435    1  223935500  223936500      1       1  150064       1.9807      0.02381
enh43436    1  223936800  223937800      3       1  150064       2.5361    0.0056044
enh43437    1  223959200  223960200      4       2  150064       3.7196   9.9754e-05
enh43439    1  223964000  223965000      3       2  150064       2.6997    0.0034696
enh43442    1  224001800  224002800      3       2  150064       2.3384    0.0096844
enh43444    1  224014600  224015600      1       1  150064       3.5115    0.0002228
enh43445    1  224016900  224017900      2       1  150064       2.7647    0.0028489
enh43446    1  224018500  224019500      6       3  150064       2.7035    0.0034309
enh43447    1  224027200  224028200      1       1  150064       3.3536    0.0003988
enh43469    1  224547900  224548900      1       1  150064       2.4953     0.006293
enh43471    1  224552300  224553300      1       1  150064       2.8208     0.002395
enh43472    1  224561600  224562600      2       1  150064       1.9922     0.023175
enh43473    1  224565100  224566100      4       2  150064        2.242     0.012481
enh43474    1  224568500  224569500      1       1  150064       2.4699     0.006757
enh43475    1  224573500  224574500      2       1  150064       2.0389     0.020728
enh43477    1  224589600  224590600      3       1  150064       2.3592    0.0091578
enh43479    1  224615700  224616700      2       1  150064       2.2102     0.013547
enh43480    1  224624600  224625600      3       1  150064       1.9752     0.024121
enh43481    1  224644400  224645400      3       2  150064       2.0156     0.021919
enh43482    1  224653100  224654100      3       1  150064       2.3639    0.0090409
enh43487    1  224810300  224811300      4       2  150064       1.7083      0.04379
enh43490    1  224922400  224923400      3       2  150064        2.023     0.021536
enh43492    1  225583800  225584800      3       1  150064       1.8779     0.030196
enh43505    1  225963300  225964300      2       1  150064       2.0387      0.02074
enh43516    1  226052000  226053000      3       1  150064       2.3265    0.0099947
enh43519    1  226064100  226065100      3       1  150064       2.8898    0.0019273
enh43537    1  226174700  226175700      1       1  150064       2.2489      0.01226
enh43542    1  226188400  226189400      2       1  150064       1.7091     0.043712
enh43547    1  226269800  226270800      2       1  150064       2.3561    0.0092342
enh43550    1  226295300  226296300      2       1  150064       2.2363     0.012667
enh43554    1  226311300  226312300      1       1  150064       2.6169     0.004437
enh43568    1  226596000  226597000      5       2  150064       1.6976     0.044794
enh43573    1  226644300  226645300      2       1  150064        1.995      0.02302
enh43575    1  226673600  226674600      2       1  150064       2.4832    0.0065097
enh43577    1  226815100  226816100      1       1  150064        2.088       0.0184
enh43579    1  226824900  226825900      1       1  150064       2.5273     0.005747
enh43580    1  226828500  226829500      1       1  150064       2.8036     0.002527
enh43581    1  226835900  226836900      6       3  150064       1.7143     0.043236
enh43590    1  226902900  226903900      3       2  150064       1.7301     0.041803
enh43591    1  226908600  226909600      4       2  150064       1.7302       0.0418
enh43592    1  226928500  226929500      4       2  150064       2.5752    0.0050089
enh43593    1  226942500  226943500      4       2  150064       2.3839    0.0085643
enh43594    1  226951900  226952900      1       1  150064       2.1459      0.01594
enh43596    1  226985500  226986500      2       1  150064       1.9547     0.025307
enh43600    1  227015100  227016100      3       1  150064       2.1328     0.016472
enh43601    1  227069100  227070100      3       1  150064       2.1711     0.014964
enh43673    1  228870000  228871000      2       1  150064       1.8273     0.033824
enh43674    1  228873700  228874700      9       4  150064       1.9712      0.02435
enh43689    1  229056800  229057800      5       3  150064       1.6806     0.046416
enh43693    1  229162500  229163500      4       2  150064       1.8643     0.031138
enh43760    1  230238500  230239500      5       2  150064       3.7274   9.6741e-05
enh43761    1  230241300  230242300      4       2  150064       3.8271   6.4826e-05
enh43762    1  230244900  230245900      7       2  150064       3.8174   6.7437e-05
enh43763    1  230245800  230246800      3       2  150064       2.8303    0.0023255
enh43764    1  230247500  230248500      3       2  150064       4.1016   2.0518e-05
enh43767    1  230260500  230261500      1       1  150064       2.6648     0.003852
enh43769    1  230262600  230263600      3       2  150064       1.8037     0.035642
enh43778    1  230321800  230322800      5       2  150064       1.7516     0.039924
enh43783    1  230405800  230406800      2       1  150064       2.0144     0.021985
enh43832    1  231558600  231559600      2       1  150064       2.0492     0.020222
enh43863    1  232593200  232594200      6       3  150064       2.1428     0.016063
enh43894    1  233426300  233427300      3       1  150064       1.6804     0.046444
enh43903    1  234306100  234307100      1       1  150064       1.9483      0.02569
enh43906    1  234396000  234397000      3       2  150064       2.0621     0.019599
enh43928    1  234610800  234611800     11       2  150064       1.8984      0.02882
enh43931    1  234622400  234623400      4       2  150064       1.7362     0.041268
enh43933    1  234626500  234627500      9       5  150064       2.6977    0.0034906
enh43934    1  234635300  234636300      5       2  150064       2.8585    0.0021283
enh44028    1  235806000  235807000      7       2  150064       1.9266     0.027012
enh44074    1  236434200  236435200      1       1  150064        2.304      0.01061
enh44104    1  237574900  237575900      6       3  150064       2.0048     0.022492
enh44108    1  239711600  239712600      3       2  150064        2.559    0.0052484
enh44110    1  239867300  239868300      4       1  150064         1.71     0.043637
enh44134    1  241790300  241791300      6       3  150064        2.565    0.0051584
enh44145    1  243264000  243265000      1       1  150064       2.3843     0.008556
enh44147    1  243407500  243408500      1       1  150064       3.8631    5.598e-05
enh44148    1  243409900  243410900      2       1  150064       2.6922    0.0035494
enh44149    1  243411300  243412300      4       2  150064       3.7988   7.2691e-05
enh44150    1  243414500  243415500      2       1  150064        3.639   0.00013685
enh44151    1  243420700  243421700      2       1  150064       4.0095   3.0424e-05
enh44154    1  243450100  243451100      1       1  150064       4.8728    5.502e-07
enh44156    1  243518000  243519000      2       1  150064       3.4178    0.0003157
enh44158    1  243578900  243579900      1       1  150064       3.9443    4.001e-05
enh44162    1  243645100  243646100      1       1  150064       4.8235    7.053e-07
enh44163    1  243671300  243672300      3       1  150064       4.6735   1.4802e-06
enh44165    1  243760200  243761200      1       1  150064       1.9669       0.0246
enh44167    1  243876800  243877800      1       1  150064       2.1802      0.01462
enh44175    1  243953400  243954400      2       1  150064       3.7991   7.2608e-05
enh44176    1  243955200  243956200      2       1  150064       4.2876   9.0309e-06
enh44177    1  243958000  243959000      1       1  150064       3.3098    0.0004668
enh44178    1  243961800  243962800      1       1  150064       2.1648       0.0152
enh44179    1  243966700  243967700      2       1  150064       4.3381   7.1872e-06
enh44181    1  243986200  243987200      1       1  150064       3.3556     0.000396
enh44183    1  243989900  243990900      2       1  150064       4.3216    7.746e-06
enh44184    1  243990800  243991800      2       1  150064       4.0756   2.2946e-05
enh44185    1  243994300  243995300      2       1  150064       4.3574   6.5813e-06
enh44186    1  243995600  243996600      1       1  150064       3.2688      0.00054
enh44187    1  244000000  244001000      3       1  150064       2.0348     0.020938
enh44189    1  244004300  244005300      1       1  150064       2.2433      0.01244
enh44191    1  244009500  244010500      1       1  150064        4.007    3.075e-05
enh44192    1  244014800  244015800      1       1  150064       3.3251     0.000442
enh44199    1  244236900  244237900      3       2  150064       1.9286     0.026888
enh44203    1  244402400  244403400      1       1  150064       2.0913      0.01825
enh44216    1  244602400  244603400      4       2  150064       2.1017     0.017792
enh44220    1  244623100  244624100      1       1  150064       1.7102      0.04361
enh44225    1  244820300  244821300      3       2  150064       1.9286     0.026889
enh44253    1  246660500  246661500      2       1  150064        2.001     0.022697
enh44254    1  246671000  246672000     15       6  150064       2.1127     0.017313
enh44259    1  246739300  246740300      2       1  150064       1.6509     0.049378
enh44260    1  246743300  246744300      1       1  150064       1.7143      0.04324
enh44262    1  246748400  246749400      1       1  150064       2.0615      0.01963
enh44264    1  246753900  246754900      4       2  150064       1.9047     0.028412
enh44276    1  246861600  246862600      6       3  150064        1.869     0.030814
enh44277    1  246862400  246863400      5       3  150064       1.6525     0.049218
enh44332    1  249134700  249135700      1       1  150064       2.4173     0.007817
enh44339    1  249199100  249200100      1       1  150064       1.7708       0.0383
enh49984    2     941500     942500      3       2  150064       1.6449     0.049991
enh49985    2     969600     970600      6       2  150064       1.9771     0.024014
enh49986    2    1028000    1029000      6       3  150064       2.0605     0.019675
enh50013    2    3220700    3221700      2       1  150064       2.4225    0.0077066
enh50014    2    3226600    3227600      4       1  150064       2.5833    0.0048931
enh50015    2    3244600    3245600      6       2  150064       1.8705      0.03071
enh50017    2    3307200    3308200      4       1  150064       2.7783    0.0027318
enh50056    2    7054900    7055900      1       1  150064       2.1003      0.01785
enh50057    2    7060700    7061700      7       3  150064       1.9392     0.026238
enh50058    2    7066200    7067200      5       3  150064       2.2311     0.012837
enh50059    2    7070900    7071900      4       2  150064       1.9314     0.026716
enh50074    2    7152200    7153200      4       2  150064       1.7902     0.036708
enh50080    2    7197700    7198700      2       1  150064       1.8773      0.03024
enh50084    2    7571500    7572500      1       1  150064       1.9847      0.02359
enh50089    2    7591400    7592400      2       1  150064       2.5784    0.0049632
enh50090    2    7608500    7609500      5       2  150064       2.9609    0.0015339
enh50091    2    7638800    7639800      4       2  150064       2.0583     0.019781
enh50092    2    7656300    7657300      2       1  150064       2.6777    0.0037061
enh50101    2    7796600    7797600      1       1  150064        2.009      0.02227
enh50104    2    7833700    7834700      4       2  150064        1.673     0.047163
enh50106    2    7883900    7884900      2       1  150064       2.3309    0.0098806
enh50133    2    8548900    8549900      8       4  150064       1.7022     0.044363
enh50138    2    8581800    8582800      2       1  150064       1.8783      0.03017
enh50142    2    8621200    8622200      2       1  150064       1.7478     0.040253
enh50144    2    8653000    8654000      2       1  150064       1.7975      0.03613
enh50145    2    8656400    8657400      5       2  150064       2.2391     0.012575
enh50147    2    8665500    8666500      2       1  150064       1.6534     0.049129
enh50149    2    8686000    8687000      2       1  150064        1.672     0.047259
enh50158    2    8797100    8798100      5       2  150064        2.271     0.011575
enh50167    2    9401000    9402000      3       2  150064       2.3721    0.0088434
enh50190    2    9737000    9738000      4       2  150064       1.7737      0.03806
enh50193    2    9752600    9753600      1       1  150064       2.4743     0.006675
enh50198    2    9788900    9789900      1       1  150064       1.8615      0.03134
enh50199    2    9795600    9796600      7       3  150064       2.3547    0.0092682
enh50229    2   10106400   10107400      1       1  150064       1.9689      0.02448
enh50232    2   10133400   10134400      6       2  150064       2.1601     0.015383
enh50291    2   10547600   10548600      8       2  150064       2.1173     0.017119
enh50319    2   10953200   10954200      6       3  150064       2.0708     0.019191
enh50323    2   11004600   11005600      6       3  150064        1.671     0.047362
enh50349    2   11883100   11884100      5       3  150064       1.8186     0.034489
enh50351    2   11891600   11892600      1       1  150064       2.1268      0.01672
enh50356    2   11914000   11915000      1       1  150064       2.5015     0.006184
enh50357    2   11916600   11917600      3       2  150064       1.9444     0.025926
enh50358    2   11918800   11919800      2       1  150064        1.751      0.03997
enh50368    2   12084700   12085700      5       3  150064       2.3953    0.0083023
enh50369    2   12085600   12086600      5       2  150064       2.1659     0.015158
enh50383    2   12268500   12269500      3       2  150064       2.0692     0.019264
enh50391    2   12427000   12428000      5       2  150064       1.6543     0.049033
enh50400    2   12559700   12560700      1       1  150064        2.065      0.01946
enh50415    2   12651600   12652600      4       2  150064        2.435     0.007445
enh50417    2   12656000   12657000      3       1  150064       2.2891     0.011038
enh50420    2   12687500   12688500      4       2  150064       1.8833      0.02983
enh50421    2   12695200   12696200      2       1  150064       1.8598     0.031459
enh50425    2   12765000   12766000      2       1  150064       2.7038    0.0034275
enh50426    2   12773700   12774700      3       2  150064       2.5141     0.005966
enh50427    2   12776800   12777800      1       1  150064       3.2707    0.0005364
enh50448    2   15317500   15318500      4       2  150064       1.7726     0.038144
enh50449    2   15441000   15442000      2       1  150064       2.0292     0.021221
enh50453    2   15699000   15700000      4       1  150064       1.8447     0.032539
enh50472    2   17932600   17933600      3       1  150064       1.9908     0.023252
enh50473    2   17936600   17937600      1       1  150064       2.1711      0.01496
enh50474    2   18002700   18003700      2       1  150064       1.7553     0.039602
enh50480    2   19673300   19674300      3       2  150064       1.8886      0.02947
enh50483    2   20069500   20070500      3       1  150064       1.7988     0.036026
enh50484    2   20092000   20093000      3       2  150064       1.8371     0.033098
enh50491    2   20517000   20518000      1       1  150064        1.685      0.04599
enh50504    2   20775500   20776500      4       2  150064       2.6957    0.0035118
enh50505    2   20776900   20777900      7       2  150064       2.0754     0.018975
enh50506    2   20779000   20780000      5       2  150064        2.807    0.0025006
enh50509    2   20841900   20842900      2       1  150064       2.2271      0.01297
enh50524    2   23984300   23985300      5       3  150064       2.0232     0.021528
enh50526    2   24114500   24115500      6       3  150064       1.9138     0.027824
enh50529    2   24124800   24125800      1       1  150064       2.0809      0.01872
enh50530    2   24126600   24127600      3       2  150064       1.6499     0.049485
enh50532    2   24136400   24137400      4       2  150064       2.3261     0.010007
enh50534    2   24143600   24144600      2       1  150064       2.5042    0.0061369
enh50537    2   24151200   24152200      2       1  150064       1.9116     0.027966
enh50538    2   24161500   24162500      1       1  150064       2.2362      0.01267
enh50569    2   24767100   24768100      3       2  150064       1.8898     0.029392
enh50571    2   24791100   24792100      2       1  150064       1.6719     0.047272
enh50575    2   24835800   24836800      2       1  150064       1.8495     0.032195
enh50578    2   24962700   24963700      1       1  150064       1.7705      0.03832
enh50589    2   25351500   25352500      6       3  150064        4.357    6.593e-06
enh50592    2   25424700   25425700      2       1  150064       3.2021   0.00068214
enh50593    2   25432900   25433900      4       2  150064       3.6585   0.00012683
enh50594    2   25437700   25438700      2       1  150064       3.3209   0.00044866
enh50595    2   25439500   25440500      4       1  150064       3.2685   0.00054051
enh50600    2   25485600   25486600      1       1  150064       2.2629      0.01182
enh50602    2   25494000   25495000      2       1  150064       1.7127     0.043387
enh50606    2   25509800   25510800      2       1  150064       2.1409      0.01614
enh50607    2   25514300   25515300      4       2  150064       2.7012    0.0034546
enh50610    2   25529700   25530700      4       2  150064       3.5569   0.00018763
enh50612    2   25542700   25543700      4       2  150064       1.7042     0.044172
enh50615    2   25554500   25555500      3       1  150064       1.6767     0.046798
enh50623    2   25598700   25599700      2       1  150064        4.143   1.7136e-05
enh50632    2   25887100   25888100      2       1  150064       1.8753     0.030376
enh50638    2   25989800   25990800      2       1  150064       2.3221     0.010113
enh50640    2   26020400   26021400      5       2  150064       1.7466     0.040354
enh50641    2   26028700   26029700      3       1  150064       1.7183     0.042867
enh50644    2   26038100   26039100      1       1  150064       1.7788      0.03764
enh50648    2   26048700   26049700      1       1  150064       1.7938      0.03642
enh50650    2   26054300   26055300      3       2  150064        1.725     0.042263
enh50653    2   26076500   26077500      2       1  150064       2.4839    0.0064973
enh50654    2   26084100   26085100      1       1  150064       1.8203      0.03436
enh50662    2   26213600   26214600      2       1  150064       2.3868    0.0084985
enh50663    2   26214300   26215300      3       1  150064        3.715   0.00010161
enh50664    2   26255000   26256000      2       1  150064        2.286     0.011128
enh50667    2   26267700   26268700      2       1  150064       3.1104   0.00093416
enh50677    2   26304000   26305000      3       2  150064       2.3001     0.010722
enh50679    2   26308500   26309500      3       1  150064       2.1731     0.014887
enh50680    2   26309800   26310800      5       3  150064       2.3443    0.0095308
enh50692    2   26492300   26493300      2       1  150064       2.1871     0.014367
enh50693    2   26523400   26524400      3       2  150064       1.6587     0.048589
enh50706    2   26985700   26986700      1       1  150064       3.3455    0.0004106
enh50708    2   26990400   26991400      3       1  150064       3.0209      0.00126
enh50709    2   26991200   26992200      1       1  150064       3.3193    0.0004512
enh50711    2   26993800   26994800      2       1  150064       3.1495   0.00081767
enh50712    2   26995500   26996500      1       1  150064       3.3202    0.0004497
enh50715    2   27033400   27034400      3       2  150064       3.6152   0.00015006
enh50718    2   27254200   27255200      1       1  150064       3.0193     0.001267
enh50721    2   27271800   27272800      2       1  150064       3.4335   0.00029787
enh50723    2   27291200   27292200      1       1  150064       3.7026    0.0001067
enh50724    2   27295400   27296400      1       1  150064       2.9142     0.001783
enh50725    2   27297400   27298400      1       1  150064       2.9114     0.001799
enh50728    2   27307500   27308500      2       1  150064       2.5213    0.0058457
enh50729    2   27310000   27311000      2       1  150064       2.2794     0.011321
enh50732    2   27345200   27346200      2       1  150064       2.6162    0.0044459
enh50738    2   27432400   27433400      7       3  150064       2.4129     0.007913
enh50741    2   27441600   27442600      5       2  150064       2.6625    0.0038787
enh50743    2   27472800   27473800      1       1  150064       2.5646     0.005165
enh50744    2   27525300   27526300      2       1  150064       2.0986     0.017926
enh50745    2   27543800   27544800      2       1  150064       1.9898     0.023304
enh50747    2   27574100   27575100      3       2  150064       2.3676    0.0089521
enh50752    2   27595500   27596500      3       1  150064       2.8339    0.0022989
enh50754    2   27604200   27605200      1       1  150064       3.0578     0.001115
enh50756    2   27615100   27616100      2       1  150064       3.0097    0.0013077
enh50757    2   27620500   27621500      2       1  150064       4.2295   1.1708e-05
enh50760    2   27626000   27627000      2       1  150064       3.0389    0.0011872
enh50762    2   27632800   27633800      2       1  150064       2.0799     0.018769
enh50764    2   27655100   27656100      2       1  150064       3.0748    0.0010531
enh50766    2   27668600   27669600      2       1  150064        1.806     0.035459
enh50767    2   27711300   27712300      4       2  150064       3.6298   0.00014183
enh50772    2   27821700   27822700      1       1  150064       2.1959      0.01405
enh50773    2   27850300   27851300      2       1  150064       1.8163      0.03466
enh50775    2   27860800   27861800      2       1  150064        1.682      0.04628
enh50777    2   27888200   27889200      2       1  150064        1.985     0.023573
enh50782    2   27938300   27939300      2       1  150064       3.5124   0.00022205
enh50783    2   27942500   27943500      3       2  150064       2.1704     0.014989
enh50785    2   27958800   27959800      2       1  150064       3.4552   0.00027493
enh50787    2   27988800   27989800      3       2  150064       4.4211   4.9099e-06
enh50789    2   27999600   28000600      1       1  150064       2.4833     0.006508
enh50791    2   28080000   28081000      2       1  150064       3.2796   0.00051971
enh50792    2   28082400   28083400      2       1  150064       2.9259    0.0017171
enh50793    2   28083000   28084000      2       1  150064       3.2658   0.00054575
enh50797    2   28123600   28124600      2       1  150064       3.6683   0.00012207
enh50800    2   28136800   28137800      3       1  150064       1.6963     0.044918
enh50801    2   28137500   28138500      2       1  150064       1.9275     0.026958
enh50802    2   28142800   28143800      1       1  150064       3.6355    0.0001387
enh50803    2   28168800   28169800      1       1  150064       3.4674    0.0002628
enh50804    2   28173600   28174600      3       1  150064        3.364   0.00038415
enh50805    2   28175000   28176000      3       2  150064       2.4964    0.0062734
enh50806    2   28176200   28177200      2       1  150064       2.9283    0.0017041
enh50811    2   28188500   28189500      3       2  150064       3.2273   0.00062488
enh50813    2   28202500   28203500      2       1  150064         4.51   3.2416e-06
enh50815    2   28212000   28213000      5       2  150064       1.9132     0.027859
enh50817    2   28255900   28256900      3       2  150064       3.0768    0.0010463
enh50819    2   28303600   28304600      3       2  150064       2.3048     0.010588
enh50837    2   28601700   28602700      4       2  150064       2.2538     0.012105
enh50839    2   28627400   28628400      1       1  150064       2.7405     0.003067
enh50840    2   28636600   28637600      2       1  150064       1.9748     0.024147
enh50842    2   28645400   28646400      2       1  150064       1.8966     0.028941
enh50843    2   28647600   28648600      4       2  150064       3.4242    0.0003083
enh50844    2   28653000   28654000      1       1  150064       2.2089      0.01359
enh50866    2   28989600   28990600      6       2  150064       2.9584    0.0015464
enh50868    2   29032300   29033300      3       1  150064       3.1758   0.00074719
enh50870    2   29043900   29044900      4       2  150064       3.1709   0.00075972
enh50871    2   29087500   29088500      5       1  150064       2.9588    0.0015444
enh50872    2   29089500   29090500      1       1  150064        2.516     0.005934
enh50873    2   29093800   29094800      4       2  150064       1.9209      0.02737
enh50886    2   29257700   29258700      5       2  150064        1.885     0.029713
enh50891    2   29411400   29412400      5       3  150064       2.8981    0.0018773
enh50902    2   30445700   30446700      3       1  150064        1.705     0.044093
enh50903    2   30450200   30451200      1       1  150064       2.0427      0.02054
enh50922    2   30588800   30589800      2       1  150064       1.7303     0.041786
enh50962    2   31547400   31548400      2       1  150064       1.6604     0.048421
enh50974    2   32183000   32184000      2       1  150064       1.9374     0.026349
enh50977    2   32205100   32206100      2       1  150064       1.7042     0.044168
enh50978    2   32206200   32207200      3       2  150064       2.2426     0.012461
enh50986    2   32236800   32237800      3       2  150064       1.8982     0.028835
enh51028    2   33546700   33547700      2       1  150064       1.8257     0.033946
enh51039    2   36117300   36118300      9       2  150064         2.43    0.0075498
enh51053    2   36688200   36689200      2       1  150064       2.0103     0.022198
enh51055    2   36822500   36823500      7       2  150064       2.0295     0.021202
enh51057    2   37027600   37028600      5       3  150064       2.7098    0.0033659
enh51059    2   37116800   37117800      3       1  150064       1.7748     0.037965
enh51060    2   37149000   37150000      2       1  150064       1.9601     0.024994
enh51063    2   37178400   37179400      4       2  150064        1.784     0.037209
enh51064    2   37179800   37180800      1       1  150064       3.2131    0.0006566
enh51068    2   37194600   37195600      1       1  150064       2.9809     0.001437
enh51069    2   37232100   37233100      3       2  150064       1.9022     0.028573
enh51070    2   37237900   37238900      5       2  150064       2.4336    0.0074752
enh51076    2   37376300   37377300      3       1  150064       1.9765     0.024048
enh51078    2   37379800   37380800      5       2  150064       1.7145      0.04322
enh51081    2   37422600   37423600      1       1  150064       3.5202    0.0002156
enh51082    2   37425100   37426100      5       3  150064       2.8351    0.0022909
enh51087    2   37460200   37461200      6       2  150064       2.7139    0.0033245
enh51089    2   37470500   37471500      2       1  150064       2.6389    0.0041586
enh51090    2   37526600   37527600      4       2  150064       4.1221   1.8773e-05
enh51092    2   37533400   37534400      5       3  150064       3.1934   0.00070297
enh51093    2   37534400   37535400      3       2  150064       3.0357    0.0011999
enh51094    2   37538600   37539600      2       1  150064       3.4388   0.00029217
enh51095    2   37539900   37540900      3       2  150064       3.2762   0.00052607
enh51096    2   37545000   37546000      2       1  150064       3.1965   0.00069552
enh51097    2   37548500   37549500      3       1  150064       3.5822   0.00017033
enh51098    2   37570900   37571900      5       3  150064       2.4303    0.0075439
enh51103    2   37641500   37642500      4       2  150064       2.1762      0.01477
enh51147    2   38150900   38151900      4       2  150064       1.9939     0.023079
enh51150    2   38209100   38210100      2       1  150064        1.731     0.041726
enh51163    2   38605000   38606000      5       3  150064       1.8909     0.029318
enh51209    2   38942500   38943500      3       2  150064       3.2629   0.00055142
enh51211    2   38966400   38967400      2       1  150064       2.7411    0.0030619
enh51212    2   38967800   38968800      1       1  150064       2.2486      0.01227
enh51216    2   38980600   38981600      3       1  150064       1.8303     0.033603
enh51217    2   38981800   38982800      4       2  150064       2.3701    0.0088909
enh51218    2   39004200   39005200      3       1  150064       2.4957    0.0062859
enh51220    2   39033200   39034200      2       1  150064       2.1226     0.016894
enh51221    2   39100800   39101800      5       2  150064        1.763     0.038954
enh51232    2   39299800   39300800      3       2  150064       1.7475     0.040276
enh51250    2   39366900   39367900      3       2  150064       2.1444     0.016001
enh51252    2   39445600   39446600      6       2  150064       2.3812    0.0086277
enh51253    2   39454700   39455700      3       2  150064       1.8022     0.035754
enh51265    2   39635600   39636600      6       2  150064       1.7581     0.039364
enh51275    2   39999300   40000300      6       3  150064       2.5035    0.0061493
enh51283    2   42067000   42068000      1       1  150064       3.0482     0.001151
enh51284    2   42068600   42069600      5       1  150064       2.4789    0.0065887
enh51380    2   43389700   43390700      2       1  150064       1.8971      0.02891
enh51406    2   43788900   43789900      4       2  150064       1.6827     0.046216
enh51407    2   43793000   43794000      3       1  150064       1.6593     0.048524
enh51431    2   44410000   44411000      4       1  150064       1.8436     0.032623
enh51432    2   44415700   44416700      4       2  150064       1.6708     0.047376
enh51438    2   44432700   44433700      3       2  150064       2.1891     0.014294
enh51445    2   44470700   44471700      1       1  150064       2.2331      0.01277
enh51473    2   45951000   45952000      4       2  150064       1.8741     0.030461
enh51505    2   46704400   46705400      6       3  150064       1.7424     0.040721
enh51517    2   46848100   46849100      1       1  150064       2.2001       0.0139
enh51542    2   47212200   47213200      1       1  150064       1.7302       0.0418
enh51550    2   47398500   47399500      2       1  150064        2.338    0.0096946
enh51559    2   47748800   47749800      3       2  150064       1.8383     0.033008
enh51560    2   47979100   47980100      3       2  150064       1.6925     0.045279
enh51561    2   47994800   47995800      2       1  150064       2.2832     0.011209
enh51563    2   48012100   48013100      6       3  150064       2.3277    0.0099645
enh51565    2   48016800   48017800      4       2  150064       3.0213    0.0012584
enh51567    2   48072700   48073700      4       2  150064        2.467    0.0068133
enh51569    2   48078200   48079200      5       3  150064       2.7133    0.0033305
enh51574    2   48106300   48107300      4       2  150064       2.1358     0.016347
enh51575    2   48111900   48112900      2       1  150064       2.1082     0.017507
enh51577    2   48120100   48121100      2       1  150064       1.8438     0.032605
enh51579    2   48128200   48129200      2       1  150064       2.1983     0.013963
enh51584    2   48340400   48341400      1       1  150064       2.0415       0.0206
enh51586    2   48371900   48372900      1       1  150064       1.9537      0.02537
enh51589    2   48462600   48463600      3       2  150064       1.6542     0.049045
enh51590    2   48519400   48520400      1       1  150064       1.6993      0.04463
enh51591    2   48539100   48540100      3       1  150064       2.7455    0.0030207
enh51592    2   48544600   48545600      4       2  150064       2.1057     0.017614
enh51593    2   48546800   48547800      4       2  150064       2.0054     0.022463
enh51594    2   48547900   48548900      2       1  150064       2.2555     0.012051
enh51596    2   48554400   48555400      5       3  150064       3.9212   4.4057e-05
enh51599    2   48565000   48566000      4       1  150064       2.3437    0.0095477
enh51600    2   48566900   48567900      2       1  150064       2.5601    0.0052319
enh51602    2   48573100   48574100      2       1  150064        3.744   9.0567e-05
enh51603    2   48576800   48577800      3       2  150064       2.0912     0.018253
enh51604    2   48579100   48580100      3       2  150064       1.6704     0.047424
enh51605    2   48581700   48582700      2       1  150064       1.8453     0.032498
enh51606    2   48585700   48586700      3       2  150064       2.5821    0.0049101
enh51609    2   48593900   48594900      4       2  150064       1.7328     0.041566
enh51610    2   48598700   48599700      5       3  150064       1.8615     0.031339
enh51611    2   48622700   48623700      4       2  150064       2.1457     0.015947
enh51612    2   48642400   48643400      6       4  150064       2.5081    0.0060695
enh51615    2   48647700   48648700      3       2  150064       2.8124    0.0024586
enh51618    2   48688500   48689500      5       2  150064       1.7908     0.036665
enh51619    2   48736100   48737100      2       1  150064       2.8269      0.00235
enh51622    2   48801700   48802700      6       3  150064       1.8939     0.029118
enh51624    2   50719000   50720000      1       1  150064       3.0002     0.001349
enh51628    2   53978700   53979700      2       1  150064       2.6112    0.0045118
enh51629    2   53993400   53994400      4       2  150064       2.2791      0.01133
enh51631    2   54003800   54004800      1       1  150064       1.6788       0.0466
enh51633    2   54010700   54011700      2       1  150064        3.487   0.00024424
enh51634    2   54015900   54016900      3       1  150064       2.7678    0.0028214
enh51635    2   54017400   54018400      1       1  150064       2.8188      0.00241
enh51638    2   54172200   54173200      2       1  150064       1.7235     0.042399
enh51639    2   54176500   54177500      4       2  150064       2.1102     0.017419
enh51642    2   54184200   54185200      2       1  150064       2.3289    0.0099325
enh51643    2   54185200   54186200      4       2  150064       1.7495     0.040102
enh51650    2   54241000   54242000      5       2  150064       2.0607     0.019664
enh51651    2   54267700   54268700      1       1  150064       2.0911      0.01826
enh51652    2   54275100   54276100      2       1  150064       2.0324     0.021057
enh51653    2   54280600   54281600      2       1  150064       2.1753     0.014802
enh51654    2   54300700   54301700      6       3  150064       1.7968      0.03618
enh51655    2   54319900   54320900      4       1  150064       2.1843     0.014469
enh51656    2   54330500   54331500      3       2  150064       2.3806    0.0086431
enh51657    2   54341300   54342300      5       2  150064        2.161     0.015346
enh51663    2   54648300   54649300      2       1  150064       3.1144   0.00092157
enh51665    2   54749500   54750500      4       2  150064       2.0293     0.021213
enh51666    2   54756700   54757700      5       3  150064       2.1516     0.015715
enh51669    2   54790300   54791300      3       2  150064        1.831      0.03355
enh51670    2   54793600   54794600      2       1  150064       2.2905     0.010997
enh51673    2   54821100   54822100      3       1  150064       2.0824     0.018652
enh51676    2   54833800   54834800      3       2  150064       1.7256     0.042212
enh51681    2   54844900   54845900     11       4  150064       2.6503    0.0040211
enh51686    2   54892600   54893600      5       2  150064       1.9013     0.028629
enh51688    2   54907400   54908400      8       4  150064       2.6705    0.0037871
enh51699    2   55224900   55225900      1       1  150064       2.2283      0.01293
enh51703    2   55244500   55245500      5       3  150064       2.3285    0.0099439
enh51704    2   55246300   55247300      4       2  150064       1.8909      0.02932
enh51705    2   55250600   55251600      3       2  150064       2.5026    0.0061651
enh51707    2   55259900   55260900      3       2  150064       1.6851     0.045988
enh51708    2   55264200   55265200      3       2  150064       1.7492     0.040128
enh51711    2   55272800   55273800      2       1  150064         2.21     0.013552
enh51755    2   57947700   57948700      2       1  150064       3.8989   4.8315e-05
enh51756    2   57986500   57987500      1       1  150064       4.5121     3.21e-06
enh51757    2   58135400   58136400      3       2  150064       5.3793   3.7379e-08
enh51758    2   58249900   58250900      4       1  150064       2.5523      0.00535
enh51760    2   58269500   58270500      2       1  150064       3.1586   0.00079263
enh51761    2   58271800   58272800      3       1  150064       3.2036   0.00067864
enh51762    2   58275700   58276700      1       1  150064       1.7172      0.04297
enh51765    2   58335000   58336000      3       2  150064       4.7541   9.9663e-07
enh51766    2   58464800   58465800      2       1  150064       4.6671   1.5271e-06
enh51767    2   58466300   58467300      3       2  150064        3.836   6.2534e-05
enh51768    2   58693800   58694800      1       1  150064       2.3757     0.008758
enh51769    2   60113800   60114800      4       2  150064       1.7552      0.03961
enh51770    2   60582700   60583700      4       2  150064       2.5103    0.0060312
enh51773    2   60739000   60740000      1       1  150064        2.438     0.007384
enh51774    2   60742000   60743000      3       1  150064       2.1955     0.014064
enh51775    2   60755200   60756200      3       2  150064       2.0133      0.02204
enh51778    2   60901300   60902300      4       2  150064       3.1649   0.00077568
enh51821    2   61409000   61410000      1       1  150064       2.4981     0.006243
enh51824    2   61465400   61466400      2       1  150064       2.3692    0.0089127
enh51826    2   61583100   61584100      3       2  150064       2.6574     0.003937
enh51827    2   61583800   61584800      3       2  150064       2.0802     0.018755
enh51828    2   61592100   61593100      3       2  150064       1.6989     0.044671
enh51830    2   61641200   61642200      2       1  150064       3.0287     0.001228
enh51831    2   61642400   61643400      2       1  150064       2.4816    0.0065405
enh51835    2   61657800   61658800      1       1  150064       3.1069    0.0009454
enh51837    2   61666200   61667200      1       1  150064       3.3974    0.0003401
enh51839    2   61671500   61672500      2       1  150064       2.9094    0.0018106
enh51841    2   61675400   61676400      1       1  150064       3.4712    0.0002591
enh51843    2   61687700   61688700      3       2  150064       1.7032     0.044268
enh51872    2   62444400   62445400      2       1  150064        1.837     0.033105
enh51880    2   62638600   62639600      2       1  150064       1.9074     0.028233
enh51881    2   62702000   62703000      2       1  150064       2.1822     0.014547
enh51882    2   62733400   62734400      3       1  150064       2.8021    0.0025387
enh51917    2   64291000   64292000      2       1  150064       1.9995     0.022775
enh51954    2   64763800   64764800      1       1  150064       1.7287      0.04193
enh51959    2   64826200   64827200      7       2  150064       2.5498    0.0053895
enh52052    2   67623400   67624400      1       1  150064       1.8751      0.03039
enh52064    2   68379100   68380100      3       2  150064       1.7302     0.041796
enh52066    2   68386600   68387600      2       1  150064       2.9157    0.0017746
enh52069    2   68416300   68417300      3       2  150064       2.2009     0.013872
enh52070    2   68417100   68418100      3       2  150064       2.5196    0.0058743
enh52072    2   68422500   68423500      7       3  150064       2.3469     0.009465
enh52073    2   68427600   68428600      3       2  150064       2.3011     0.010693
enh52075    2   68431900   68432900      1       1  150064        2.837     0.002277
enh52077    2   68436500   68437500      2       1  150064       2.6633    0.0038691
enh52081    2   68464100   68465100      2       1  150064       1.7307     0.041755
enh52083    2   68474400   68475400      3       1  150064       2.6963    0.0035057
enh52084    2   68482400   68483400      3       2  150064       1.9265     0.027022
enh52102    2   68679700   68680700      4       2  150064       2.3063     0.010547
enh52143    2   69534400   69535400      1       1  150064       2.2815      0.01126
enh52144    2   69536400   69537400      1       1  150064       1.9178      0.02757
enh52198    2   69909400   69910400      4       2  150064       2.1894     0.014283
enh52207    2   69969800   69970800      3       1  150064        2.275     0.011453
enh52215    2   70031200   70032200      2       1  150064       2.2369     0.012646
enh52217    2   70055300   70056300      4       2  150064       2.1088      0.01748
enh52219    2   70062700   70063700      5       2  150064       1.7778     0.037719
enh52222    2   70124300   70125300      2       1  150064       1.7828     0.037312
enh52223    2   70127900   70128900      2       1  150064       1.9686       0.0245
enh52226    2   70144700   70145700      1       1  150064       1.7393      0.04099
enh52227    2   70150000   70151000      2       1  150064       1.6862      0.04588
enh52232    2   70184800   70185800      2       1  150064       2.1927     0.014166
enh52233    2   70191300   70192300      1       1  150064       2.1937      0.01413
enh52235    2   70229200   70230200      1       1  150064       1.7059      0.04401
enh52243    2   70295500   70296500      4       1  150064       1.9131     0.027865
enh52271    2   70486200   70487200      1       1  150064       1.7425      0.04071
enh52272    2   70487200   70488200      2       1  150064       1.6595     0.048504
enh52273    2   70491600   70492600      1       1  150064       1.7083      0.04379
enh52276    2   70516500   70517500      1       1  150064       1.7066      0.04395
enh52292    2   70883400   70884400      6       3  150064        2.599    0.0046749
enh52316    2   71579200   71580200      3       1  150064       1.7677     0.038558
enh52317    2   71645100   71646100      6       2  150064       3.1964   0.00069578
enh52319    2   71679600   71680600      2       1  150064       2.3736    0.0088076
enh52334    2   73295800   73296800      1       1  150064       3.5033    0.0002298
enh52337    2   73329900   73330900      4       2  150064       2.8765    0.0020107
enh52338    2   73334100   73335100      2       1  150064       3.4372   0.00029392
enh52339    2   73336200   73337200      5       2  150064       2.2832     0.011209
enh52342    2   73439100   73440100      2       1  150064       3.0255    0.0012412
enh52343    2   73439800   73440800      2       1  150064       2.4099    0.0079777
enh52347    2   73484700   73485700      2       1  150064       3.1902   0.00071077
enh52352    2   73615000   73616000      2       1  150064       2.4925    0.0063425
enh52354    2   73965000   73966000      1       1  150064       1.7648       0.0388
enh52358    2   74059200   74060200      2       1  150064       2.7866    0.0026634
enh52362    2   74086700   74087700      4       2  150064       2.0824     0.018652
enh52371    2   74196000   74197000      3       2  150064       1.7501     0.040046
enh52372    2   74199200   74200200      2       1  150064       2.2639     0.011789
enh52382    2   74250700   74251700      1       1  150064       2.2476       0.0123
enh52383    2   74252400   74253400      3       2  150064       2.5212    0.0058484
enh52385    2   74256400   74257400      2       1  150064       2.1161     0.017167
enh52388    2   74269900   74270900      1       1  150064       2.4452     0.007238
enh52389    2   74272200   74273200      2       1  150064       2.4259    0.0076357
enh52390    2   74278400   74279400      2       1  150064       2.1009     0.017825
enh52391    2   74279400   74280400      5       2  150064       1.9519     0.025474
enh52394    2   74298600   74299600      3       1  150064       2.7658     0.002839
enh52396    2   74306800   74307800      1       1  150064       2.8324      0.00231
enh52402    2   74412900   74413900      2       1  150064        1.979     0.023908
enh52424    2   74697500   74698500      1       1  150064       2.0558       0.0199
enh52454    2   75785900   75786900      3       2  150064       1.7691     0.038437
enh52493    2   84984100   84985100      1       1  150064       1.6735      0.04711
enh52505    2   85059200   85060200      1       1  150064       1.8344       0.0333
enh52583    2   85633400   85634400      5       3  150064       1.7487     0.040176
enh52585    2   85637900   85638900      3       1  150064       2.8256    0.0023599
enh52586    2   85639600   85640600      3       2  150064       1.7379     0.041116
enh52587    2   85646700   85647700      5       3  150064       1.9963     0.022953
enh52619    2   85941500   85942500      2       1  150064       1.9572     0.025163
enh52627    2   86082200   86083200      4       2  150064       2.4448    0.0072458
enh52646    2   86261600   86262600      2       1  150064       2.1741     0.014849
enh52648    2   86295300   86296300      3       2  150064       2.0507     0.020147
enh52690    2   86973400   86974400      2       1  150064       3.8222   6.6125e-05
enh52694    2   87012800   87013800      1       1  150064       2.3294     0.009919
enh52697    2   87054000   87055000      3       1  150064       2.0804     0.018746
enh52763    2   88917400   88918400      2       1  150064       1.7497     0.040086
enh52766    2   88922800   88923800      1       1  150064       1.8843      0.02976
enh52768    2   88928100   88929100      2       1  150064       2.2154     0.013366
enh52812    2   96193600   96194600      2       1  150064       2.0633     0.019543
enh52821    2   96816900   96817900      1       1  150064       3.0243     0.001246
enh52822    2   96821700   96822700      1       1  150064       1.9965      0.02294
enh52824    2   96830800   96831800      1       1  150064        1.833       0.0334
enh52830    2   96865700   96866700      1       1  150064       3.9562    3.808e-05
enh52835    2   96912000   96913000      3       2  150064        2.309     0.010472
enh52838    2   96924400   96925400      3       2  150064       2.9815    0.0014343
enh52839    2   96927700   96928700      1       1  150064        3.299    0.0004851
enh52840    2   96933600   96934600      1       1  150064       3.5662    0.0001811
enh52843    2   96982400   96983400      1       1  150064       2.6038      0.00461
enh52845    2   96988100   96989100      1       1  150064       2.8722     0.002038
enh52848    2   96999400   97000400      3       2  150064       2.1756     0.014792
enh52850    2   97006100   97007100      2       1  150064       2.5722    0.0050534
enh52866    2   97206400   97207400      4       2  150064        1.974     0.024192
enh52870    2   97219000   97220000      3       2  150064       2.3978     0.008247
enh52872    2   97259100   97260100      1       1  150064       1.6771      0.04676
enh52878    2   97297700   97298700      1       1  150064        2.562     0.005203
enh52882    2   97406200   97407200      1       1  150064       1.9779      0.02397
enh52883    2   97408200   97409200      2       1  150064       2.0371     0.020821
enh52884    2   97424800   97425800      3       1  150064        2.197     0.014011
enh52885    2   97430400   97431400      1       1  150064        2.061      0.01965
enh52887    2   97433600   97434600      1       1  150064       2.3494     0.009401
enh52888    2   97438400   97439400      2       1  150064       2.9396    0.0016433
enh52889    2   97440000   97441000      3       1  150064       1.8033     0.035668
enh52896    2   97504800   97505800      1       1  150064       2.0077      0.02234
enh52897    2   97521500   97522500      1       1  150064       2.0007      0.02271
enh52899    2   97527400   97528400      3       2  150064       2.4422     0.007299
enh52901    2   97536500   97537500      2       1  150064       1.9317     0.026699
enh52902    2   97539900   97540900      2       1  150064        2.489    0.0064044
enh52905    2   97561300   97562300      6       2  150064       2.3819    0.0086126
enh52906    2   97569100   97570100      4       2  150064       3.6646   0.00012388
enh52908    2   97577200   97578200      5       1  150064       3.6705   0.00012104
enh52914    2   97606200   97607200      2       1  150064       3.1987   0.00069024
enh52923    2   97761000   97762000      5       1  150064       2.6068      0.00457
enh52924    2   98260800   98261800      2       1  150064       2.3703    0.0088868
enh52926    2   98276800   98277800      2       1  150064       2.0111      0.02216
enh52931    2   98327000   98328000      3       1  150064       1.6724     0.047225
enh52932    2   98336400   98337400      2       1  150064       2.2291     0.012903
enh52933    2   98340300   98341300      3       2  150064       2.9411    0.0016353
enh52935    2   98347900   98348900      2       1  150064       2.1843      0.01447
enh52942    2   98487200   98488200      4       2  150064       2.2372     0.012637
enh52943    2   98547000   98548000      1       1  150064       2.0043      0.02252
enh52948    2   98569600   98570600      1       1  150064       2.0478      0.02029
enh52953    2   98579100   98580100      4       1  150064       1.8022     0.035761
enh52956    2   98596100   98597100      4       2  150064       2.0347     0.020938
enh52957    2   98607200   98608200      2       1  150064       3.0585    0.0011121
enh52958    2   98612900   98613900      3       1  150064       2.9854     0.001416
enh52963    2   98750500   98751500      2       1  150064       2.2184     0.013264
enh52965    2   99029000   99030000      1       1  150064        1.811      0.03507
enh52966    2   99060200   99061200      2       1  150064        1.857     0.031655
enh52967    2   99065900   99066900      1       1  150064       1.8293      0.03368
enh52969    2   99078600   99079600      1       1  150064         1.86      0.03144
enh52973    2   99091900   99092900      2       1  150064       1.7027      0.04431
enh52978    2   99107000   99108000      1       1  150064       1.8401      0.03288
enh52989    2   99205100   99206100      1       1  150064       1.8569      0.03166
enh52990    2   99214700   99215700      2       1  150064       2.1865     0.014389
enh52991    2   99217700   99218700      1       1  150064       1.8303       0.0336
enh52995    2   99231500   99232500      2       1  150064        1.732     0.041635
enh52996    2   99233400   99234400      2       1  150064       1.6978     0.044774
enh53037    2   99449500   99450500      5       2  150064       1.7134      0.04332
enh53103    2  101541600  101542600      6       2  150064        1.864     0.031159
enh53113    2  101867700  101868700      3       2  150064       1.9112     0.027987
enh53122    2  101917400  101918400      2       1  150064       2.2429      0.01245
enh53125    2  101928700  101929700      2       1  150064       1.7847     0.037157
enh53131    2  101966500  101967500      1       1  150064       1.6514      0.04933
enh53203    2  102721800  102722800      5       2  150064       2.4539    0.0070664
enh53204    2  102726800  102727800      8       2  150064       2.8734    0.0020302
enh53205    2  102730800  102731800      2       1  150064       2.1521     0.015695
enh53206    2  102743800  102744800      2       1  150064        1.908     0.028196
enh53207    2  102754000  102755000      1       1  150064       2.8171     0.002423
enh53209    2  102788700  102789700      3       2  150064       1.7765     0.037828
enh53210    2  102801400  102802400      6       2  150064       2.1637     0.015243
enh53212    2  102804200  102805200      4       2  150064       1.8226     0.034185
enh53213    2  102813800  102814800      6       2  150064       1.9777     0.023982
enh53245    2  103354000  103355000      2       1  150064       1.7864     0.037021
enh53247    2  104995700  104996700      2       1  150064       2.1938     0.014123
enh53248    2  105468800  105469800      1       1  150064       2.1767      0.01475
enh53267    2  105964200  105965200      2       1  150064        1.992     0.023184
enh53268    2  105977300  105978300      5       3  150064        1.705     0.044093
enh53311    2  106478600  106479600      3       2  150064       1.8843     0.029759
enh53373    2  109147100  109148100      4       2  150064       1.9365     0.026404
enh53378    2  109200000  109201000      3       2  150064       2.3212     0.010138
enh53387    2  109227900  109228900      4       2  150064       1.7673     0.038585
enh53437    2  110366500  110367500      4       2  150064       2.8395    0.0022591
enh53441    2  110970200  110971200      3       1  150064       2.1607     0.015358
enh53450    2  111584800  111585800      3       2  150064       3.2695   0.00053868
enh53451    2  111601200  111602200      8       4  150064       1.7606     0.039155
enh53456    2  111630800  111631800      1       1  150064       1.8392      0.03294
enh53469    2  111905800  111906800      4       2  150064       2.3252     0.010032
enh53472    2  111919800  111920800      1       1  150064       1.6997      0.04459
enh53486    2  112253100  112254100      2       1  150064       2.6208    0.0043864
enh53498    2  112462700  112463700      4       2  150064        1.688     0.045706
enh53509    2  112931300  112932300      1       1  150064       1.6661      0.04785
enh53524    2  113188700  113189700      4       2  150064       1.9642     0.024755
enh53528    2  113243600  113244600      1       1  150064       2.0143      0.02199
enh53579    2  113941500  113942500      6       2  150064       1.6666     0.047802
enh53580    2  113943700  113944700      2       1  150064       2.1082     0.017508
enh53592    2  114081600  114082600      4       2  150064        1.824     0.034076
enh53612    2  114634700  114635700      5       3  150064       2.3806    0.0086416
enh53618    2  114663900  114664900      2       1  150064       2.9132    0.0017889
enh53619    2  114665300  114666300      2       1  150064       2.1771     0.014736
enh53643    2  118925900  118926900      2       1  150064       1.7722     0.038177
enh53648    2  119066400  119067400      1       1  150064       2.1578      0.01547
enh53649    2  119068400  119069400      3       2  150064       3.8082   6.9992e-05
enh53733    2  122289900  122290900      4       2  150064       2.2455     0.012369
enh53766    2  122485100  122486100      1       1  150064       2.3585     0.009175
enh53769    2  122511600  122512600      1       1  150064       1.8269      0.03386
enh53786    2  127523000  127524000      4       2  150064       2.0561     0.019888
enh53787    2  127533200  127534200      5       3  150064       1.6631     0.048149
enh53799    2  127841000  127842000      5       3  150064       2.4838    0.0064992
enh53800    2  127843300  127844300      6       3  150064       2.0974     0.017978
enh53801    2  127844200  127845200      3       1  150064       2.5877    0.0048316
enh53802    2  127850600  127851600      1       1  150064       2.1792      0.01466
enh53803    2  127942400  127943400      2       1  150064       1.8874     0.029551
enh53823    2  128222200  128223200      2       1  150064       1.7947     0.036347
enh53864    2  128782900  128783900      1       1  150064         1.67      0.04746
enh53865    2  128786300  128787300      2       1  150064       1.7097     0.043657
enh53892    2  131133000  131134000      1       1  150064       2.2931      0.01092
enh53895    2  131149400  131150400      1       1  150064       2.1072      0.01755
enh53901    2  131798200  131799200      1       1  150064        3.423    0.0003097
enh53902    2  131831900  131832900      1       1  150064       3.3708    0.0003748
enh53904    2  131843300  131844300      1       1  150064       1.6489      0.04958
enh53905    2  131846600  131847600      2       1  150064       2.5232     0.005814
enh53906    2  131848100  131849100      2       1  150064       2.7538    0.0029452
enh53908    2  131860600  131861600      3       2  150064        2.808    0.0024925
enh53911    2  131872600  131873600      1       1  150064       3.2685    0.0005406
enh53912    2  131894600  131895600      1       1  150064       3.3294    0.0004352
enh53914    2  131913400  131914400      2       1  150064        3.269   0.00053969
enh53915    2  131914100  131915100      1       1  150064       2.9712     0.001483
enh53930    2  134861700  134862700      1       1  150064       2.7339     0.003129
enh53935    2  134893300  134894300      1       1  150064       2.5116     0.006009
enh53936    2  134898400  134899400      4       2  150064       4.0039   3.1154e-05
enh53938    2  134904800  134905800      2       1  150064       1.7528     0.039814
enh53939    2  134905400  134906400      1       1  150064       1.8191      0.03445
enh53948    2  134945900  134946900      4       2  150064       1.7673     0.038593
enh54003    2  135674000  135675000      1       1  150064       3.0217     0.001257
enh54004    2  135680700  135681700      1       1  150064       2.2259      0.01301
enh54005    2  135688400  135689400      2       1  150064       2.2927     0.010934
enh54006    2  135706800  135707800      1       1  150064        1.674      0.04707
enh54066    2  136929300  136930300      4       2  150064       2.3631    0.0090609
enh54103    2  143895200  143896200      3       2  150064       1.8177     0.034554
enh54147    2  144053400  144054400      2       1  150064       1.8519     0.032022
enh54151    2  144066600  144067600      2       1  150064       1.8739     0.030472
enh54163    2  144101900  144102900      2       1  150064       1.9167     0.027636
enh54183    2  144232800  144233800      1       1  150064       2.5366     0.005597
enh54186    2  144250500  144251500      3       1  150064       1.7644     0.038835
enh54202    2  144844000  144845000      1       1  150064       2.1123      0.01733
enh54210    2  144988000  144989000      2       1  150064       1.9857     0.023531
enh54212    2  144995300  144996300      2       1  150064       1.7785     0.037657
enh54228    2  145139700  145140700      1       1  150064       4.5198    3.095e-06
enh54229    2  145171400  145172400      2       1  150064       2.9452    0.0016138
enh54230    2  145173000  145174000      3       1  150064       3.1608   0.00078681
enh54236    2  145214600  145215600      4       2  150064       3.9364   4.1359e-05
enh54261    2  148248200  148249200      4       2  150064       2.1811     0.014586
enh54262    2  148257500  148258500      2       1  150064       2.0445     0.020451
enh54272    2  148607200  148608200      4       2  150064       3.0923   0.00099306
enh54273    2  148612400  148613400      2       1  150064       2.1293     0.016614
enh54282    2  148747300  148748300      2       1  150064        1.652     0.049272
enh54289    2  148775900  148776900      3       1  150064       1.9825     0.023711
enh54295    2  149283700  149284700      6       3  150064       2.0089     0.022275
enh54296    2  149291300  149292300      2       1  150064       2.8176    0.0024192
enh54297    2  149296200  149297200      5       2  150064       1.8624     0.031271
enh54300    2  149309400  149310400      3       1  150064       2.0932     0.018165
enh54302    2  149325200  149326200      8       4  150064       2.9033    0.0018464
enh54330    2  149521600  149522600      2       1  150064       2.2395     0.012561
enh54332    2  149632100  149633100      1       1  150064       2.3019      0.01067
enh54334    2  149684800  149685800      2       1  150064        2.635    0.0042066
enh54339    2  150393100  150394100      3       1  150064       2.0073     0.022357
enh54341    2  150419900  150420900      2       1  150064       2.0229      0.02154
enh54342    2  150436200  150437200      1       1  150064       2.1749      0.01482
enh54345    2  150453600  150454600      3       2  150064       2.2572     0.011997
enh54358    2  152278800  152279800      2       1  150064       2.0002     0.022737
enh54359    2  152280900  152281900      3       1  150064       2.3808    0.0086372
enh54363    2  152489600  152490600      1       1  150064       1.6987      0.04469
enh54378    2  153022800  153023800      2       1  150064       2.3388    0.0096724
enh54379    2  153024400  153025400      3       2  150064       2.4514    0.0071142
enh54384    2  153468300  153469300      4       1  150064       2.1423     0.016087
enh54385    2  153491700  153492700      3       2  150064       3.0693    0.0010728
enh54386    2  153539000  153540000      3       2  150064       2.0851     0.018532
enh54387    2  153549300  153550300      2       1  150064       2.9105    0.0018044
enh54389    2  153554700  153555700      3       2  150064       2.9937    0.0013781
enh54390    2  153561900  153562900      5       3  150064       3.3785   0.00036435
enh54392    2  153577400  153578400      3       1  150064       3.3606   0.00038885
enh54393    2  153586500  153587500      4       2  150064       2.7664    0.0028339
enh54398    2  157254900  157255900      2       1  150064       1.9594     0.025035
enh54456    2  158695100  158696100      1       1  150064       1.7127      0.04338
enh54471    2  159315500  159316500      3       2  150064       2.8552    0.0021507
enh54472    2  159316700  159317700      4       2  150064       3.1216    0.0008994
enh54473    2  159332900  159333900      4       1  150064       1.8241     0.034067
enh54474    2  159402600  159403600      5       3  150064       3.1457   0.00082843
enh54492    2  160368700  160369700      1       1  150064       2.3364     0.009736
enh54495    2  160576200  160577200      6       3  150064       2.6471    0.0040587
enh54496    2  160582300  160583300      4       2  150064       2.7541    0.0029423
enh54497    2  160584300  160585300      4       1  150064       2.5314     0.005681
enh54498    2  160592100  160593100      4       2  150064       2.3453    0.0095052
enh54499    2  160596300  160597300      2       1  150064       2.3226       0.0101
enh54502    2  160655100  160656100      3       1  150064       2.7305    0.0031624
enh54503    2  160673400  160674400      4       2  150064       2.4894    0.0063988
enh54505    2  160751700  160752700      5       3  150064       1.7245     0.042311
enh54522    2  161157300  161158300      2       1  150064       1.9433     0.025991
enh54544    2  161254900  161255900      2       1  150064       1.8063     0.035439
enh54548    2  161272600  161273600      1       1  150064       2.1489      0.01582
enh54549    2  161275200  161276200      2       1  150064        1.803     0.035692
enh54560    2  161292800  161293800      2       1  150064       2.5158    0.0059375
enh54566    2  161318300  161319300      2       1  150064       2.6589    0.0039201
enh54567    2  161320200  161321200      2       1  150064       2.3861    0.0085146
enh54583    2  161373000  161374000      4       2  150064       2.1235     0.016855
enh54586    2  161508500  161509500      2       1  150064       1.7171     0.042984
enh54588    2  161560200  161561200      4       2  150064       1.6628     0.048171
enh54599    2  161960300  161961300      5       2  150064       2.3596    0.0091481
enh54610    2  162046000  162047000      3       2  150064        1.932      0.02668
enh54618    2  162097300  162098300      2       1  150064       1.9745      0.02416
enh54631    2  162802900  162803900      9       3  150064        2.905    0.0018362
enh54632    2  162811000  162812000      2       1  150064       4.2023    1.321e-05
enh54634    2  162831800  162832800      2       1  150064       2.4165    0.0078348
enh54635    2  162835600  162836600      1       1  150064       4.8645    5.737e-07
enh54637    2  162851400  162852400      1       1  150064       3.3511    0.0004025
enh54638    2  162854800  162855800      2       1  150064       3.0845    0.0010196
enh54641    2  162867300  162868300      3       1  150064       3.2388   0.00060024
enh54642    2  162871500  162872500      2       1  150064       3.3759   0.00036783
enh54645    2  162885600  162886600      1       1  150064       3.3731    0.0003716
enh54647    2  162912200  162913200      1       1  150064        2.308       0.0105
enh54650    2  162917300  162918300      5       3  150064       2.1194     0.017029
enh54651    2  162918800  162919800      2       1  150064       1.7131     0.043345
enh54675    2  166733600  166734600      5       3  150064       2.0492     0.020222
enh54676    2  166754000  166755000      2       1  150064       1.9638     0.024775
enh54679    2  166811400  166812400      3       1  150064       1.7245     0.042305
enh54715    2  169289400  169290400      3       1  150064         1.85      0.03216
enh54720    2  169316100  169317100      2       1  150064       1.7569     0.039464
enh54732    2  169375000  169376000      5       2  150064       1.9554     0.025268
enh54733    2  169377600  169378600      2       1  150064       1.8727     0.030553
enh54735    2  169380300  169381300      1       1  150064       1.6585      0.04861
enh54736    2  169385200  169386200      3       2  150064       3.2223   0.00063589
enh54737    2  169386100  169387100      3       1  150064       1.7742     0.038014
enh54738    2  169387300  169388300      4       2  150064       2.0137     0.022021
enh54739    2  169390600  169391600      7       3  150064       2.8472    0.0022052
enh54740    2  169399300  169400300      3       2  150064       2.4828     0.006517
enh54741    2  169407000  169408000      5       2  150064       2.0721     0.019129
enh54749    2  169482400  169483400      6       2  150064       3.5883   0.00016643
enh54750    2  169491200  169492200      4       2  150064       3.3854   0.00035542
enh54769    2  170428600  170429600      1       1  150064       2.0183      0.02178
enh54772    2  170452600  170453600      2       1  150064       1.8367     0.033127
enh54796    2  171508100  171509100      2       1  150064       1.9028     0.028532
enh54815    2  171937200  171938200      4       1  150064        1.844     0.032591
enh54818    2  171944500  171945500      3       1  150064       2.1465     0.015916
enh54820    2  171951800  171952800      4       2  150064        1.851     0.032086
enh54822    2  171960800  171961800      2       1  150064        1.931      0.02674
enh54823    2  171964700  171965700      1       1  150064       2.4194     0.007774
enh54824    2  171967500  171968500      1       1  150064       2.3939     0.008335
enh54826    2  171976200  171977200      1       1  150064       2.3789     0.008682
enh54828    2  171980400  171981400      2       1  150064       2.0638     0.019518
enh54834    2  172002300  172003300      3       1  150064       2.1945       0.0141
enh54841    2  172101200  172102200      4       2  150064       1.8396     0.032913
enh54843    2  172105600  172106600      3       2  150064       2.0718     0.019141
enh54864    2  172543200  172544200      4       2  150064       3.5842   0.00016909
enh54867    2  172568600  172569600      2       1  150064       4.0196   2.9148e-05
enh54869    2  172734500  172735500      1       1  150064       4.1989    1.341e-05
enh54876    2  172819400  172820400      2       1  150064       3.1654   0.00077428
enh54877    2  172821900  172822900      1       1  150064       2.3525     0.009325
enh54879    2  172865500  172866500      7       2  150064       3.5524   0.00019089
enh54880    2  172876600  172877600      2       1  150064       3.7264   9.7134e-05
enh54894    2  173150000  173151000      8       3  150064       1.8417      0.03276
enh54932    2  173999100  174000100      4       2  150064       1.8704     0.030713
enh54933    2  174001000  174002000      2       1  150064       3.1152   0.00091915
enh54947    2  174810300  174811300      4       2  150064       2.1411     0.016134
enh54948    2  174816200  174817200      7       3  150064       1.9265     0.027019
enh54958    2  175100900  175101900      5       2  150064       1.8899     0.029386
enh54959    2  175108400  175109400      4       2  150064       2.5079    0.0060724
enh54960    2  175111000  175112000      2       1  150064       2.6259    0.0043211
enh54961    2  175113800  175114800      1       1  150064       2.3959     0.008289
enh54972    2  175429800  175430800      1       1  150064       1.7249      0.04227
enh54977    2  175449400  175450400      4       2  150064       2.1136     0.017276
enh54979    2  175469900  175470900      3       1  150064       2.1716     0.014945
enh54980    2  175471600  175472600      3       2  150064       2.1201     0.016998
enh55022    2  177147700  177148700      1       1  150064       1.9747      0.02415
enh55024    2  177156200  177157200      2       1  150064       1.8023     0.035745
enh55072    2  178978800  178979800      4       2  150064       1.9436     0.025972
enh55083    2  179694300  179695300      3       2  150064       1.9507     0.025549
enh55105    2  180861900  180862900      5       2  150064       4.3163   7.9343e-06
enh55109    2  180872000  180873000      7       3  150064       3.1971    0.0006941
enh55111    2  181455500  181456500      2       1  150064       1.7404     0.040897
enh55170    2  182655300  182656300      4       2  150064       1.7244     0.042318
enh55182    2  183990700  183991700     10       4  150064       1.8414     0.032778
enh55208    2  190433100  190434100      2       1  150064       1.9721     0.024298
enh55235    2  191217400  191218400      2       1  150064       1.8348      0.03327
enh55237    2  191225900  191226900      5       1  150064        2.043     0.020525
enh55239    2  191271200  191272200      5       2  150064       2.4158    0.0078514
enh55242    2  191279300  191280300      2       1  150064        1.876     0.030327
enh55243    2  191282400  191283400      2       1  150064       1.9204     0.027406
enh55244    2  191284600  191285600      3       2  150064       2.9428    0.0016261
enh55246    2  191289600  191290600      1       1  150064       2.2815      0.01126
enh55248    2  191303100  191304100      4       2  150064       2.5611    0.0052175
enh55251    2  191309400  191310400      3       2  150064       2.2746     0.011465
enh55253    2  191315700  191316700      2       1  150064       2.1403     0.016167
enh55260    2  191350400  191351400      3       2  150064       2.1011     0.017817
enh55269    2  191401100  191402100      3       1  150064       2.3768    0.0087306
enh55272    2  191439900  191440900      2       1  150064       2.1948     0.014088
enh55274    2  191463500  191464500      4       2  150064       2.4188    0.0077868
enh55275    2  191492900  191493900      2       1  150064       2.4091    0.0079953
enh55279    2  191534600  191535600      3       1  150064        1.811     0.035069
enh55294    2  191774000  191775000      2       1  150064       1.7749     0.037958
enh55302    2  191803200  191804200      1       1  150064       1.9523      0.02545
enh55303    2  191808100  191809100      3       2  150064       1.6494     0.049537
enh55308    2  191832100  191833100      3       1  150064       2.3636    0.0090488
enh55310    2  191841100  191842100      2       1  150064       2.0471     0.020322
enh55318    2  191881000  191882000      1       1  150064       1.9099      0.02807
enh55322    2  191895300  191896300      5       2  150064       1.7844     0.037177
enh55323    2  191897000  191898000      1       1  150064       2.2945      0.01088
enh55324    2  191901600  191902600      1       1  150064       1.8352      0.03324
enh55327    2  191906100  191907100      1       1  150064       2.1558      0.01555
enh55330    2  191916500  191917500      2       1  150064       1.6677     0.047691
enh55336    2  191939700  191940700      2       1  150064       2.5253    0.0057801
enh55338    2  191953600  191954600      4       2  150064       1.8455     0.032483
enh55341    2  191968000  191969000      1       1  150064       2.8146     0.002442
enh55397    2  196395200  196396200      3       1  150064       3.7282   9.6416e-05
enh55398    2  196402900  196403900      1       1  150064       2.3019      0.01067
enh55399    2  196406600  196407600      2       1  150064       1.7421     0.040744
enh55400    2  196409400  196410400      4       2  150064        3.466   0.00026412
enh55401    2  196412700  196413700      4       1  150064       3.5549   0.00018909
enh55402    2  196416500  196417500      2       1  150064       3.0745    0.0010541
enh55403    2  196417700  196418700      5       3  150064       3.4343   0.00029702
enh55406    2  196434200  196435200      1       1  150064       2.4217     0.007723
enh55407    2  196436400  196437400      3       2  150064       1.8756     0.030354
enh55413    2  196513500  196514500      1       1  150064       2.3226       0.0101
enh55418    2  196537000  196538000      1       1  150064       2.2935      0.01091
enh55422    2  196556900  196557900      2       1  150064       1.8321     0.033469
enh55423    2  196561400  196562400      2       1  150064       1.6725     0.047209
enh55424    2  196561800  196562800      2       1  150064       2.2761     0.011419
enh55425    2  196707200  196708200      2       1  150064       2.1338     0.016428
enh55427    2  196932000  196933000      4       2  150064       1.7793     0.037596
enh55430    2  196953500  196954500      3       1  150064       1.8977     0.028865
enh55431    2  196965900  196966900      3       1  150064       1.9611     0.024932
enh55433    2  196977500  196978500      3       2  150064       2.2846     0.011167
enh55434    2  196996500  196997500      5       2  150064       2.0586     0.019764
enh55435    2  196997400  196998400      1       1  150064       1.9735      0.02422
enh55436    2  196998700  196999700      6       2  150064       2.1107     0.017398
enh55437    2  197001200  197002200      1       1  150064       2.0268      0.02134
enh55438    2  197002500  197003500      4       1  150064       2.4769     0.006627
enh55439    2  197004000  197005000      2       1  150064        1.934      0.02656
enh55440    2  197006100  197007100      4       1  150064       1.7039     0.044196
enh55441    2  197011100  197012100      3       1  150064       2.3413    0.0096092
enh55444    2  197016100  197017100      3       1  150064       1.9262     0.027039
enh55445    2  197017100  197018100      3       1  150064       1.6491     0.049564
enh55446    2  197040500  197041500      2       1  150064       2.1481     0.015852
enh55447    2  197044100  197045100      2       1  150064       2.2175     0.013296
enh55449    2  197054400  197055400      1       1  150064        1.724      0.04235
enh55450    2  197059400  197060400      2       1  150064       2.6716     0.003775
enh55462    2  197142500  197143500      7       2  150064       2.6741    0.0037461
enh55464    2  197149500  197150500      1       1  150064        2.547     0.005433
enh55465    2  197154000  197155000      8       1  150064       3.0308    0.0012194
enh55468    2  197323600  197324600      7       1  150064       2.3063     0.010548
enh55471    2  197648100  197649100      2       1  150064       1.6848     0.046012
enh55472    2  197660700  197661700      1       1  150064       2.0345      0.02095
enh55473    2  197662200  197663200      1       1  150064       2.2505      0.01221
enh55475    2  197740000  197741000      2       1  150064       2.1227      0.01689
enh55476    2  197778700  197779700      3       2  150064       2.5595     0.005241
enh55480    2  197792600  197793600      2       1  150064       1.7068     0.043934
enh55484    2  197852900  197853900      1       1  150064       2.8627       0.0021
enh55487    2  197876400  197877400      5       2  150064       3.1626   0.00078195
enh55488    2  197892700  197893700      2       1  150064       3.0305    0.0012208
enh55489    2  197898200  197899200      3       2  150064       3.0987   0.00097176
enh55490    2  197903800  197904800      4       2  150064       2.4359    0.0074274
enh55491    2  197905700  197906700      2       1  150064       2.5367    0.0055946
enh55495    2  197927100  197928100      6       2  150064       2.5424    0.0055044
enh55496    2  197937200  197938200      4       2  150064       2.3221     0.010113
enh55501    2  197966600  197967600      2       1  150064       2.2828     0.011221
enh55505    2  197983500  197984500      3       2  150064       1.8505     0.032124
enh55510    2  197995100  197996100      1       1  150064       2.5018     0.006178
enh55511    2  197998300  197999300      5       2  150064       2.1428     0.016066
enh55512    2  198003600  198004600      4       2  150064       1.8418     0.032755
enh55520    2  198015100  198016100      4       2  150064       1.7034     0.044251
enh55521    2  198019200  198020200      4       2  150064       2.7764    0.0027481
enh55525    2  198030800  198031800      4       2  150064       1.8915     0.029277
enh55539    2  198107600  198108600      2       1  150064       1.9562      0.02522
enh55541    2  198110600  198111600      3       2  150064            2      0.02275
enh55542    2  198115400  198116400      3       1  150064       2.6266    0.0043118
enh55543    2  198117100  198118100      2       1  150064       3.0028    0.0013376
enh55544    2  198121800  198122800      7       3  150064       2.3961    0.0082861
enh55545    2  198122400  198123400      2       1  150064       1.9182      0.02754
enh55546    2  198124200  198125200      4       2  150064       2.2357     0.012684
enh55551    2  198142600  198143600      5       2  150064       2.0613     0.019638
enh55553    2  198148900  198149900      1       1  150064       4.5004    3.392e-06
enh55555    2  198155300  198156300      1       1  150064       5.4047    3.246e-08
enh55560    2  198190400  198191400      1       1  150064       5.6173      9.7e-09
enh55564    2  198223400  198224400      1       1  150064       4.2718    9.697e-06
enh55566    2  198243000  198244000      1       1  150064       4.7819    8.681e-07
enh55568    2  198284600  198285600      1       1  150064         6.38    8.853e-11
enh55569    2  198286300  198287300      2       1  150064       5.5472   1.4518e-08
enh55572    2  198294100  198295100      1       1  150064       1.6474      0.04974
enh55573    2  198320200  198321200      1       1  150064       2.8147     0.002441
enh55579    2  198382300  198383300      1       1  150064       5.6548      7.8e-09
enh55581    2  198394800  198395800      3       1  150064       5.5296   1.6047e-08
enh55585    2  198479100  198480100      1       1  150064         5.97    1.186e-09
enh55586    2  198568600  198569600      1       1  150064       4.1225    1.874e-05
enh55587    2  198573400  198574400      2       1  150064        4.101   2.0565e-05
enh55589    2  198575700  198576700      3       2  150064        4.768   9.3011e-07
enh55590    2  198577600  198578600      1       1  150064        1.939      0.02625
enh55591    2  198667600  198668600      2       1  150064       4.1812   1.4498e-05
enh55592    2  198673300  198674300      4       2  150064       5.0638   2.0547e-07
enh55595    2  198705400  198706400      1       1  150064       5.1733     1.15e-07
enh55597    2  198721200  198722200      3       2  150064       4.5682   2.4595e-06
enh55598    2  198727500  198728500      5       2  150064       5.2853   6.2753e-08
enh55599    2  198734500  198735500      1       1  150064        4.283    9.218e-06
enh55601    2  198743300  198744300      1       1  150064       5.1723    1.156e-07
enh55603    2  198754200  198755200      3       1  150064       4.7125   1.2234e-06
enh55604    2  198759000  198760000      2       1  150064       4.1551    1.626e-05
enh55605    2  198762400  198763400      2       1  150064       4.6561   1.6112e-06
enh55606    2  198767400  198768400      1       1  150064        5.213    9.291e-08
enh55607    2  198768700  198769700      2       1  150064       4.9151    4.436e-07
enh55609    2  198779800  198780800      4       2  150064       4.8745   5.4533e-07
enh55610    2  198791400  198792400      2       1  150064       4.2593   1.0255e-05
enh55614    2  198808600  198809600      4       1  150064       4.6965   1.3233e-06
enh55616    2  198814200  198815200      1       1  150064       5.2839    6.324e-08
enh55617    2  198817900  198818900      2       1  150064       4.5688   2.4524e-06
enh55621    2  198860600  198861600      2       1  150064       4.6088   2.0249e-06
enh55622    2  198868100  198869100      2       1  150064       4.1233   1.8671e-05
enh55624    2  198880500  198881500      2       1  150064       4.9695   3.3569e-07
enh55625    2  198893000  198894000      3       1  150064       2.9258    0.0017178
enh55626    2  198896400  198897400      3       1  150064       2.4865    0.0064498
enh55627    2  198907700  198908700      3       2  150064       3.3265   0.00043969
enh55634    2  200774800  200775800      3       2  150064       5.8052   3.2138e-09
enh55635    2  200777200  200778200      3       2  150064        5.733   4.9335e-09
enh55636    2  200777800  200778800      4       2  150064       5.6966   6.1128e-09
enh55637    2  200778800  200779800      3       1  150064       2.9751    0.0014646
enh55638    2  200787300  200788300      4       2  150064       6.1855   3.0962e-10
enh55641    2  200817100  200818100      2       1  150064       2.4493    0.0071569
enh55644    2  200850200  200851200      4       2  150064       4.2116   1.2676e-05
enh55645    2  201090000  201091000      3       2  150064        3.146   0.00082769
enh55646    2  201173000  201174000      4       2  150064       5.8969   1.8519e-09
enh55648    2  201237200  201238200      2       1  150064       2.5634    0.0051829
enh55649    2  201240000  201241000      2       1  150064       4.8842   5.1915e-07
enh55650    2  201241800  201242800      4       2  150064        5.263   7.0867e-08
enh55651    2  201244500  201245500      2       1  150064       3.6479   0.00013221
enh55652    2  201245500  201246500      4       2  150064       2.2986     0.010764
enh55653    2  201247400  201248400      5       2  150064       4.4118   5.1248e-06
enh55654    2  201248300  201249300      1       1  150064       3.2062    0.0006724
enh55655    2  201270000  201271000      3       1  150064       3.3255   0.00044135
enh55657    2  201319900  201320900      1       1  150064       3.8819    5.182e-05
enh55659    2  201331600  201332600      3       1  150064       2.2803     0.011295
enh55666    2  201449600  201450600      1       1  150064       1.9686       0.0245
enh55667    2  201450800  201451800      3       2  150064       2.1709     0.014968
enh55686    2  201886500  201887500      1       1  150064       2.4643     0.006865
enh55707    2  202046600  202047600      1       1  150064       1.8405      0.03285
enh55711    2  202060700  202061700      3       1  150064       1.7685     0.038489
enh55721    2  202093900  202094900      1       1  150064       2.3302     0.009897
enh55729    2  202117500  202118500      5       1  150064       2.6017     0.004638
enh55732    2  202134300  202135300      3       2  150064       2.1205     0.016982
enh55734    2  202137900  202138900      5       2  150064       2.0227      0.02155
enh55765    2  202829200  202830200      6       3  150064       2.2654     0.011743
enh55781    2  203453400  203454400      2       1  150064       1.7147     0.043196
enh55792    2  203522300  203523300      2       1  150064       2.0224     0.021568
enh55795    2  203528100  203529100      1       1  150064       1.7901      0.03672
enh55808    2  203582500  203583500      2       1  150064       2.0271     0.021326
enh55809    2  203600800  203601800      1       1  150064       1.7657      0.03872
enh55812    2  203627300  203628300      4       2  150064       2.3414    0.0096055
enh55819    2  203877600  203878600      1       1  150064       2.9017     0.001856
enh55821    2  203881900  203882900      3       2  150064       3.0312    0.0012177
enh55823    2  204019700  204020700      2       1  150064        2.261      0.01188
enh55826    2  204105600  204106600      2       1  150064       2.5793    0.0049506
enh55829    2  204348900  204349900      2       1  150064       2.4373    0.0073984
enh55842    2  204554400  204555400      1       1  150064       1.9738       0.0242
enh55874    2  204762000  204763000      2       1  150064       2.0595     0.019722
enh55889    2  204884100  204885100      5       2  150064       1.7042     0.044172
enh55913    2  205830300  205831300      2       1  150064       2.2231     0.013105
enh55944    2  207027800  207028800      4       2  150064       2.0237     0.021501
enh55946    2  207401500  207402500      1       1  150064       1.8454      0.03249
enh55958    2  207911400  207912400      3       2  150064       1.8611     0.031363
enh55972    2  208089700  208090700      3       2  150064       2.3381    0.0096897
enh55985    2  208339300  208340300      5       2  150064       3.0452    0.0011627
enh55986    2  208343000  208344000      3       2  150064       2.2894     0.011027
enh55987    2  208345900  208346900      3       1  150064       2.3708    0.0088748
enh55989    2  208385800  208386800      4       1  150064       3.7824   7.7671e-05
enh55992    2  208409000  208410000      1       1  150064       4.1234    1.867e-05
enh55993    2  208413400  208414400      1       1  150064       4.0574    2.481e-05
enh55996    2  208469500  208470500      2       1  150064       3.7711   8.1266e-05
enh56031    2  213641500  213642500      4       1  150064       1.8196     0.034408
enh56034    2  213844000  213845000      2       1  150064       1.8471     0.032364
enh56063    2  213985900  213986900      1       1  150064       2.0575      0.01982
enh56071    2  214008800  214009800      4       2  150064       2.3989     0.008222
enh56081    2  215547400  215548400      3       1  150064       2.1634     0.015256
enh56123    2  217041800  217042800      4       2  150064       2.2373     0.012632
enh56129    2  217087100  217088100      1       1  150064       1.9552      0.02528
enh56133    2  217277900  217278900      3       1  150064       2.8614    0.0021086
enh56137    2  217366500  217367500      4       2  150064       2.4402    0.0073394
enh56144    2  218025900  218026900      1       1  150064       2.1604      0.01537
enh56154    2  218655200  218656200      2       1  150064       2.4467    0.0072085
enh56211    2  220025700  220026700      2       1  150064       2.6891    0.0035818
enh56213    2  220039000  220040000      2       1  150064       3.3583   0.00039211
enh56214    2  220045800  220046800      2       1  150064       2.9592    0.0015421
enh56215    2  220051500  220052500      3       2  150064       3.9485   3.9324e-05
enh56222    2  220091800  220092800      2       1  150064       1.9286     0.026889
enh56255    2  222391300  222392300      2       1  150064       2.7081    0.0033831
enh56256    2  222393200  222394200      3       1  150064       2.5562     0.005291
enh56257    2  222396100  222397100      4       1  150064       2.9097    0.0018091
enh56263    2  222433100  222434100      1       1  150064       2.2636       0.0118
enh56275    2  223728400  223729400      3       1  150064       1.8497     0.032177
enh56310    2  225267000  225268000      5       2  150064       2.3298    0.0099079
enh56311    2  225354700  225355700      3       1  150064       2.8184    0.0024129
enh56312    2  225375200  225376200      4       2  150064        2.349    0.0094109
enh56313    2  225383800  225384800      1       1  150064       4.0748    2.303e-05
enh56314    2  225387100  225388100      4       2  150064       3.3889   0.00035092
enh56319    2  225412900  225413900      4       2  150064       3.9506   3.8972e-05
enh56321    2  225423200  225424200      4       2  150064        4.911   4.5298e-07
enh56322    2  225428400  225429400      3       2  150064       1.7376      0.04114
enh56324    2  225436600  225437600      3       2  150064       4.1463   1.6897e-05
enh56326    2  225445600  225446600      1       1  150064       2.4706     0.006744
enh56328    2  225466800  225467800      3       1  150064       2.0072     0.022362
enh56329    2  225502200  225503200      6       4  150064       2.6416    0.0041262
enh56330    2  225503400  225504400      2       1  150064       2.1139     0.017261
enh56338    2  225758200  225759200      1       1  150064       2.1609      0.01535
enh56339    2  225759900  225760900      4       2  150064       1.9543     0.025332
enh56343    2  225768900  225769900      2       1  150064       1.6763     0.046844
enh56344    2  225774800  225775800      6       3  150064       2.1711      0.01496
enh56355    2  225827300  225828300      1       1  150064       2.2642      0.01178
enh56357    2  225833100  225834100      2       1  150064       1.9181     0.027551
enh56380    2  225889000  225890000      2       1  150064       2.4868    0.0064455
enh56386    2  225928900  225929900      6       3  150064       1.9494     0.025624
enh56402    2  227727000  227728000      4       1  150064       2.3948    0.0083141
enh56405    2  227769900  227770900      3       1  150064       1.9244     0.027153
enh56406    2  227781000  227782000      3       1  150064       1.9394     0.026228
enh56410    2  227841800  227842800      1       1  150064       1.8402      0.03287
enh56414    2  228262000  228263000      6       2  150064       2.7527    0.0029553
enh56416    2  228275900  228276900      3       2  150064       2.1261     0.016749
enh56417    2  228280100  228281100      4       2  150064       2.6493    0.0040327
enh56419    2  228328600  228329600      7       4  150064       2.5216    0.0058409
enh56423    2  228347400  228348400      3       2  150064       1.9634     0.024799
enh56428    2  228366500  228367500      4       2  150064       1.9178     0.027568
enh56433    2  228639300  228640300      8       3  150064       1.9767     0.024035
enh56434    2  228646900  228647900      6       2  150064       3.2224   0.00063559
enh56435    2  228648400  228649400      3       1  150064       2.5928    0.0047604
enh56463    2  230747000  230748000      2       1  150064       1.9591     0.025049
enh56469    2  230845100  230846100      1       1  150064        2.353     0.009312
enh56476    2  231067200  231068200      4       1  150064         2.22     0.013211
enh56477    2  231074400  231075400      2       1  150064       1.8605     0.031408
enh56483    2  231096400  231097400      1       1  150064       1.9651       0.0247
enh56485    2  231118300  231119300      4       1  150064       1.7168     0.043007
enh56491    2  231186300  231187300      3       2  150064       1.8837     0.029802
enh56492    2  231189600  231190600      3       1  150064       2.1568      0.01551
enh56493    2  231197400  231198400      3       1  150064       1.6694     0.047523
enh56613    2  232321200  232322200      1       1  150064        1.788      0.03689
enh56615    2  232330200  232331200      2       1  150064       2.7802    0.0027166
enh56616    2  232333900  232334900      9       4  150064       2.1134     0.017282
enh56630    2  232469900  232470900      1       1  150064       2.0699      0.01923
enh56640    2  232539400  232540400      4       2  150064       1.6685     0.047604
enh56641    2  232542200  232543200      5       3  150064       1.7949     0.036334
enh56661    2  232988100  232989100      4       2  150064       2.3755     0.008763
enh56663    2  233002700  233003700      2       1  150064       2.5488    0.0054051
enh56665    2  233101700  233102700      1       1  150064       2.2107      0.01353
enh56670    2  233174800  233175800      2       1  150064       2.3064     0.010543
enh56682    2  233565500  233566500      1       1  150064       6.5913     2.18e-11
enh56683    2  233579300  233580300      2       1  150064       5.1594   1.2389e-07
enh56684    2  233585600  233586600      3       2  150064       5.7821   3.6876e-09
enh56686    2  233622200  233623200      1       1  150064       3.0501     0.001144
enh56687    2  233636700  233637700      1       1  150064       6.1794    3.218e-10
enh56688    2  233646300  233647300      4       2  150064       4.2163    1.242e-05
enh56690    2  233703900  233704900      2       1  150064       6.0443   7.5018e-10
enh56691    2  233717800  233718800      1       1  150064       6.2265    2.385e-10
enh56692    2  233918500  233919500      1       1  150064       2.5708     0.005073
enh56693    2  233923200  233924200      3       1  150064       2.3692    0.0089144
enh56798    2  235353900  235354900      7       3  150064       1.8518     0.032027
enh56800    2  235358000  235359000      4       1  150064       1.7895     0.036768
enh56869    2  238648700  238649700      5       1  150064       1.8289     0.033708
enh56904    2  239103800  239104800      8       4  150064       2.5051    0.0061207
enh56905    2  239107400  239108400      2       1  150064       1.7567     0.039487
enh57005    2  240884900  240885900      7       3  150064       1.7081     0.043805
enh57016    2  241329400  241330400      2       1  150064       2.4127    0.0079175
enh57017    2  241331700  241332700      6       2  150064       2.1182     0.017078
enh57018    2  241342200  241343200      7       1  150064        2.541    0.0055276
enh57045    2  241948000  241949000      3       2  150064       1.7005     0.044517
enh57053    2  242028000  242029000      3       2  150064       2.0268     0.021343
enh57071    2  242228700  242229700      4       2  150064       2.2291     0.012904
enh57081    2  242275400  242276400      3       1  150064       1.9435     0.025977
enh57089    2  242559100  242560100      3       1  150064       1.6852     0.045976
enh57090    2  242573900  242574900      3       2  150064       1.8432     0.032647
enh57091    2  242580100  242581100      2       1  150064       1.7526     0.039839
enh57093    2  242604400  242605400      2       1  150064       1.8155      0.03472
enh57098    2  242669900  242670900      2       1  150064       1.6689     0.047569
enh57114    2  242785700  242786700      1       1  150064       1.8505      0.03212
enh57119    2  242820100  242821100      2       1  150064       1.9287     0.026884
enh57128    2  242907300  242908300      2       1  150064       1.7049     0.044102
enh57154    3    3221400    3222400      4       2  150064       1.7359     0.041293
enh57194    3    4846500    4847500      1       1  150064       1.6881       0.0457
enh57203    3    4907400    4908400      2       1  150064       2.0226     0.021559
enh57209    3    4948100    4949100      3       1  150064       1.6583     0.048631
enh57226    3    5068600    5069600      7       2  150064       2.3887    0.0084543
enh57238    3    5209400    5210400      2       1  150064        1.761     0.039116
enh57246    3    5261400    5262400      4       2  150064       1.9408     0.026144
enh57257    3    8398300    8399300      2       1  150064       1.9324     0.026656
enh57270    3    9220500    9221500      1       1  150064       1.6988      0.04468
enh57271    3    9222500    9223500      3       2  150064        2.042     0.020577
enh57276    3    9396000    9397000      7       2  150064       1.8013     0.035829
enh57277    3    9403300    9404300      2       1  150064       2.4557    0.0070301
enh57278    3    9406000    9407000      4       2  150064       2.0666     0.019388
enh57279    3    9414700    9415700      2       1  150064       2.3867    0.0084996
enh57280    3    9427400    9428400      6       4  150064       2.3788    0.0086855
enh57284    3    9451400    9452400      1       1  150064       2.0714      0.01916
enh57286    3    9461900    9462900      3       1  150064        2.576    0.0049977
enh57287    3    9465200    9466200      2       1  150064       1.9569     0.025179
enh57288    3    9493600    9494600      4       2  150064       1.7547     0.039652
enh57296    3    9778100    9779100      3       1  150064       2.2747     0.011463
enh57376    3   10436800   10437800      3       2  150064       2.3382    0.0096895
enh57379    3   10592700   10593700      3       1  150064        1.654     0.049065
enh57396    3   11433300   11434300      2       1  150064       1.8042     0.035598
enh57399    3   11612000   11613000      3       2  150064       2.1981      0.01397
enh57413    3   11664200   11665200      4       2  150064       2.0189     0.021748
enh57416    3   11673700   11674700      5       1  150064       2.6393    0.0041543
enh57419    3   11685400   11686400      1       1  150064       4.0817    2.235e-05
enh57422    3   11806200   11807200      4       2  150064       2.6584    0.0039256
enh57425    3   11826200   11827200      2       1  150064         1.94     0.026187
enh57427    3   11885500   11886500      4       1  150064       2.4669    0.0068148
enh57437    3   12437000   12438000      6       3  150064       1.8087     0.035251
enh57438    3   12503600   12504600      4       2  150064       1.9011     0.028642
enh57439    3   12513400   12514400      3       1  150064       2.1055     0.017623
enh57440    3   12520900   12521900      3       1  150064       2.2586     0.011955
enh57441    3   12524200   12525200      3       1  150064       1.9132     0.027863
enh57444    3   12603500   12604500      4       1  150064       2.3425    0.0095783
enh57445    3   12609200   12610200      3       1  150064       2.6715    0.0037754
enh57448    3   12663200   12664200      4       2  150064       1.7834     0.037262
enh57449    3   12665800   12666800      3       2  150064       2.2475     0.012306
enh57452    3   12679100   12680100      2       1  150064        2.729    0.0031768
enh57455    3   12689600   12690600      3       1  150064       1.8254      0.03397
enh57458    3   12699600   12700600      2       1  150064       2.2026     0.013811
enh57460    3   12760800   12761800      1       1  150064       1.7088      0.04374
enh57461    3   12761500   12762500      6       1  150064       2.3696    0.0089049
enh57483    3   13025800   13026800      3       2  150064       1.9171     0.027615
enh57484    3   13027600   13028600      3       2  150064       2.4871    0.0064386
enh57495    3   13087400   13088400      5       2  150064       2.1506     0.015753
enh57497    3   13111700   13112700     11       2  150064       2.1291     0.016622
enh57498    3   13113200   13114200     10       2  150064       2.1768      0.01475
enh57502    3   13191000   13192000      1       1  150064       2.3537     0.009295
enh57509    3   13387700   13388700      3       2  150064       1.9655     0.024676
enh57513    3   13428000   13429000      6       2  150064       2.4472    0.0071995
enh57514    3   13432800   13433800      2       1  150064       2.0531     0.020033
enh57515    3   13441800   13442800      1       1  150064       1.9969      0.02292
enh57524    3   13494000   13495000      3       2  150064        2.009     0.022266
enh57557    3   14418600   14419600     10       2  150064        2.414    0.0078903
enh57559    3   14442800   14443800      1       1  150064       1.7653      0.03876
enh57571    3   14845400   14846400      2       1  150064       1.8175     0.034573
enh57575    3   14962200   14963200      2       1  150064       2.6052    0.0045911
enh57592    3   15138600   15139600      2       1  150064       1.7907     0.036672
enh57611    3   15346400   15347400      5       2  150064       1.7294      0.04187
enh57680    3   16309200   16310200      1       1  150064       2.1128      0.01731
enh57681    3   16326400   16327400      4       2  150064       1.8029     0.035704
enh57688    3   16352200   16353200      4       1  150064       1.9718     0.024318
enh57690    3   16360500   16361500      7       2  150064       1.7712     0.038267
enh57700    3   16417100   16418100      4       2  150064       1.6925     0.045274
enh57704    3   16441000   16442000      5       2  150064       2.0809      0.01872
enh57720    3   16831800   16832800      1       1  150064       2.7435     0.003039
enh57721    3   16838500   16839500      7       2  150064       2.5685    0.0051068
enh57722    3   16842700   16843700      1       1  150064       2.6594     0.003914
enh57723    3   16852200   16853200      6       3  150064       3.2394   0.00059899
enh57725    3   16865900   16866900      3       1  150064       2.8488    0.0021945
enh57726    3   16870300   16871300      6       3  150064       2.5502    0.0053827
enh57730    3   16891400   16892400      6       2  150064       2.1343      0.01641
enh57735    3   16936700   16937700      2       1  150064       2.2577     0.011983
enh57739    3   16947300   16948300      1       1  150064       2.7404     0.003068
enh57741    3   16953100   16954100      3       2  150064       2.1401     0.016174
enh57742    3   16954800   16955800      5       3  150064       3.6316   0.00014084
enh57744    3   16959400   16960400      4       1  150064        3.965   3.6694e-05
enh57745    3   16960800   16961800      3       2  150064       2.9651    0.0015131
enh57747    3   16964300   16965300      2       1  150064       3.2495   0.00057798
enh57749    3   16973800   16974800      3       1  150064       2.0337      0.02099
enh57751    3   16978200   16979200      1       1  150064       1.8719      0.03061
enh57757    3   16999900   17000900      1       1  150064       2.0239      0.02149
enh57758    3   17001500   17002500      3       1  150064       1.9578     0.025126
enh57763    3   17016000   17017000      4       2  150064       2.0095     0.022245
enh57765    3   17019500   17020500      5       2  150064       1.7133     0.043325
enh57767    3   17026900   17027900      1       1  150064       1.9738       0.0242
enh57771    3   17035300   17036300      2       1  150064       1.7312     0.041706
enh57775    3   17045800   17046800      2       1  150064       1.7294     0.041865
enh57779    3   17065600   17066600      1       1  150064       2.4104     0.007967
enh57784    3   17078200   17079200      4       2  150064       2.0882     0.018388
enh57785    3   17080300   17081300      2       1  150064       2.3698    0.0088991
enh57786    3   17086500   17087500      3       2  150064       2.1795     0.014645
enh57789    3   17115100   17116100      2       1  150064       2.1764     0.014761
enh57793    3   17193900   17194900      2       1  150064       3.0444    0.0011658
enh57794    3   17220900   17221900      3       1  150064       4.2715   9.7099e-06
enh57795    3   17275800   17276800      3       1  150064       4.2376   1.1297e-05
enh57797    3   17363200   17364200      1       1  150064       1.8603      0.03142
enh57800    3   17668000   17669000      1       1  150064       5.0136    2.671e-07
enh57801    3   17734400   17735400      3       1  150064       4.4484   4.3257e-06
enh57802    3   17748900   17749900      4       1  150064       4.4354   4.5945e-06
enh57803    3   17771400   17772400      2       1  150064       3.7124   0.00010265
enh57804    3   17774500   17775500      3       2  150064       3.2869   0.00050644
enh57805    3   17779500   17780500      3       1  150064       4.2815   9.2812e-06
enh57806    3   17784900   17785900      3       1  150064       2.7814    0.0027066
enh57807    3   17790300   17791300      1       1  150064       3.0272     0.001234
enh57808    3   17791200   17792200      2       1  150064       3.8504    5.896e-05
enh57809    3   17797200   17798200      2       1  150064       4.3349   7.2906e-06
enh57810    3   17816000   17817000      3       1  150064        4.608   2.0328e-06
enh57811    3   17820900   17821900      2       1  150064       4.0065   3.0815e-05
enh57812    3   17847600   17848600     12       2  150064       2.1496     0.015792
enh57814    3   18256800   18257800      2       1  150064       2.7986    0.0025662
enh57818    3   18394300   18395300      2       1  150064       1.8499     0.032163
enh57820    3   18403300   18404300      6       3  150064       1.6628     0.048178
enh57825    3   18416900   18417900      2       1  150064       1.9529     0.025417
enh57832    3   18434500   18435500      2       1  150064       1.8883     0.029491
enh57867    3   18910700   18911700      1       1  150064       3.3343    0.0004276
enh57875    3   20001300   20002300      6       3  150064       2.1231     0.016871
enh57876    3   20007900   20008900      3       2  150064       2.4032    0.0081263
enh57891    3   20125000   20126000      4       2  150064       1.6974     0.044813
enh57903    3   23246900   23247900      1       1  150064       1.8886      0.02947
enh57909    3   23443900   23444900      2       1  150064       1.8741     0.030459
enh57920    3   23861400   23862400      4       2  150064       1.7586     0.039323
enh57921    3   23863000   23864000      3       2  150064       2.1025     0.017754
enh57940    3   25634600   25635600      1       1  150064       2.2734       0.0115
enh57949    3   25805900   25806900      2       1  150064        1.994     0.023077
enh57951    3   25821100   25822100      4       1  150064       1.7056     0.044038
enh57953    3   25833800   25834800      3       1  150064       2.1868     0.014379
enh57988    3   27811900   27812900      8       2  150064       2.1103     0.017418
enh57993    3   27941600   27942600      3       2  150064       2.1848     0.014452
enh58016    3   30304700   30305700      3       1  150064       2.5268    0.0057558
enh58018    3   30361000   30362000      3       2  150064       2.4201    0.0077592
enh58020    3   30372900   30373900      3       2  150064       2.0116     0.022129
enh58021    3   30374200   30375200      2       1  150064       2.2932     0.010918
enh58024    3   30392800   30393800      3       2  150064       1.8556     0.031755
enh58029    3   30519500   30520500      4       2  150064       1.7237     0.042379
enh58041    3   30719300   30720300      2       1  150064       1.9719     0.024312
enh58054    3   31118700   31119700      3       2  150064       1.8417     0.032756
enh58067    3   31402600   31403600      4       1  150064       2.0865     0.018467
enh58070    3   31450100   31451100      3       1  150064       2.3875    0.0084806
enh58072    3   31489800   31490800      2       1  150064        1.684     0.046087
enh58080    3   31583700   31584700      2       1  150064       2.3791    0.0086763
enh58086    3   31601000   31602000      3       2  150064       2.7664    0.0028338
enh58093    3   31649400   31650400      3       2  150064       2.1738      0.01486
enh58094    3   31654100   31655100      2       1  150064       2.8756    0.0020162
enh58097    3   31676400   31677400      1       1  150064       1.6702      0.04744
enh58103    3   32132600   32133600      6       2  150064       2.0718      0.01914
enh58109    3   32155300   32156300      9       1  150064       1.8971     0.028908
enh58111    3   32159400   32160400      3       1  150064       1.7009     0.044479
enh58120    3   32326500   32327500      6       2  150064       1.6665     0.047804
enh58176    3   32744800   32745800      4       2  150064       2.4369    0.0074065
enh58190    3   33015400   33016400      4       2  150064       2.0608     0.019662
enh58211    3   33125200   33126200      1       1  150064       2.0718      0.01914
enh58215    3   33139100   33140100      1       1  150064        1.795      0.03633
enh58218    3   33413900   33414900      1       1  150064       3.0412     0.001178
enh58219    3   33426700   33427700      3       2  150064       2.6673    0.0038233
enh58220    3   33473100   33474100      3       2  150064       3.3894   0.00035028
enh58221    3   33483200   33484200      6       3  150064       2.7076    0.0033882
enh58222    3   33488100   33489100      8       3  150064       2.3511    0.0093602
enh58232    3   33844000   33845000      4       1  150064       1.8373     0.033082
enh58244    3   36884400   36885400      1       1  150064       6.4289    6.426e-11
enh58245    3   36905400   36906400      1       1  150064       2.9618     0.001529
enh58246    3   36909900   36910900      2       1  150064       3.0448    0.0011641
enh58247    3   36916200   36917200      1       1  150064       3.2064     0.000672
enh58248    3   36919300   36920300      4       2  150064        5.249   7.6482e-08
enh58249    3   36935500   36936500      3       1  150064       2.8818    0.0019771
enh58251    3   36941900   36942900      2       1  150064        2.718    0.0032837
enh58253    3   36945700   36946700      1       1  150064       5.8352    2.686e-09
enh58254    3   36948200   36949200      1       1  150064       2.9594     0.001541
enh58256    3   36953400   36954400      2       1  150064       3.6101   0.00015303
enh58257    3   36959100   36960100      4       2  150064       5.3805   3.7134e-08
enh58260    3   36984600   36985600      2       1  150064       2.7253    0.0032117
enh58261    3   36986800   36987800      4       2  150064       3.3887   0.00035117
enh58262    3   36999500   37000500      2       1  150064       2.0392     0.020716
enh58263    3   37010900   37011900      2       1  150064       2.8671     0.002071
enh58266    3   37036100   37037100      2       1  150064       1.8574      0.03163
enh58267    3   37066000   37067000      3       1  150064       2.7628    0.0028651
enh58268    3   37095500   37096500      3       2  150064       2.6262    0.0043168
enh58271    3   37187100   37188100      7       4  150064       2.2299     0.012879
enh58273    3   37196500   37197500      2       1  150064       2.8978    0.0018791
enh58275    3   37204700   37205700      3       1  150064       3.0441    0.0011669
enh58276    3   37210800   37211800      3       1  150064       2.9165      0.00177
enh58277    3   37212300   37213300      1       1  150064       2.9258     0.001718
enh58278    3   37214500   37215500      2       1  150064       2.0011     0.022689
enh58280    3   37220600   37221600      5       3  150064       2.2979     0.010784
enh58281    3   37223200   37224200      2       1  150064       2.6543    0.0039731
enh58282    3   37254700   37255700      2       1  150064       2.1823     0.014545
enh58283    3   37258700   37259700      5       2  150064       2.4839    0.0064978
enh58291    3   37328800   37329800      4       2  150064       1.8577     0.031607
enh58292    3   37332500   37333500      3       1  150064       1.8887     0.029469
enh58293    3   37344000   37345000      1       1  150064       1.8619      0.03131
enh58296    3   37828700   37829700      2       1  150064       2.2195     0.013226
enh58298    3   37948400   37949400      5       2  150064       1.9275     0.026959
enh58299    3   37997900   37998900      2       1  150064       2.0516     0.020107
enh58314    3   38190900   38191900      1       1  150064       1.7923      0.03654
enh58332    3   38468200   38469200      3       2  150064       2.8695    0.0020558
enh58333    3   38479500   38480500      1       1  150064       3.4312    0.0003005
enh58334    3   38494000   38495000      3       1  150064       3.1473   0.00082402
enh58335    3   38497600   38498600      5       1  150064       3.0905   0.00099896
enh58336    3   38513500   38514500      2       1  150064       3.2491    0.0005789
enh58337    3   38514300   38515300      2       1  150064       2.3891    0.0084459
enh58338    3   38536800   38537800      4       2  150064       2.8552    0.0021503
enh58339    3   38539600   38540600      2       1  150064       4.0354   2.7255e-05
enh58379    3   39369500   39370500      7       3  150064       1.9851     0.023567
enh58444    3   42189700   42190700      3       1  150064       2.5561    0.0052933
enh58446    3   42202300   42203300      1       1  150064       2.3561     0.009233
enh58447    3   42202900   42203900      1       1  150064       1.7506      0.04001
enh58449    3   42214200   42215200      3       1  150064       2.0205     0.021668
enh58450    3   42233700   42234700      6       2  150064       1.9939     0.023082
enh58451    3   42256500   42257500      3       1  150064        1.986     0.023517
enh58460    3   42570300   42571300      1       1  150064       2.8961     0.001889
enh58497    3   43070800   43071800      2       1  150064       2.3961    0.0082855
enh58506    3   43223300   43224300     10       4  150064       1.6792     0.046556
enh58541    3   43736600   43737600      6       3  150064       1.9726     0.024273
enh58542    3   43798100   43799100      7       3  150064       2.4351    0.0074443
enh58547    3   44249300   44250300      2       1  150064       3.1165    0.0009151
enh58560    3   44597500   44598500      1       1  150064       3.0287     0.001228
enh58591    3   45154400   45155400      4       2  150064       2.0524     0.020064
enh58661    3   46131400   46132400      3       2  150064       1.6808     0.046405
enh58806    3   47939200   47940200      2       1  150064       2.2134     0.013434
enh58813    3   48099600   48100600      1       1  150064        1.666      0.04786
enh58815    3   48105400   48106400      1       1  150064        1.977      0.02402
enh58817    3   48131000   48132000      1       1  150064       1.7805       0.0375
enh58818    3   48153800   48154800      1       1  150064       1.8158       0.0347
enh58820    3   48274100   48275100      2       1  150064       2.8184    0.0024135
enh58821    3   48281400   48282400      2       1  150064       1.7938     0.036423
enh58824    3   48308800   48309800      2       1  150064       2.2225     0.013124
enh58825    3   48311200   48312200      1       1  150064       2.3542     0.009282
enh58826    3   48339800   48340800      1       1  150064       2.0385      0.02075
enh58828    3   48343600   48344600      4       1  150064        1.983     0.023681
enh58829    3   48362100   48363100      3       1  150064       1.9729     0.024251
enh58830    3   48469200   48470200      1       1  150064       1.8731      0.03053
enh58853    3   48661300   48662300      1       1  150064        2.289      0.01104
enh58854    3   48670900   48671900      2       1  150064       2.3372    0.0097139
enh58863    3   48735000   48736000      4       2  150064       2.0676     0.019339
enh58864    3   48737600   48738600      2       1  150064       2.2084     0.013607
enh58865    3   48740000   48741000      1       1  150064       2.0337      0.02099
enh58867    3   48744900   48745900      1       1  150064       2.0135      0.02203
enh58870    3   48748600   48749600      4       1  150064       2.3221     0.010114
enh58884    3   48933600   48934600      1       1  150064       1.8011      0.03584
enh58889    3   48963600   48964600      1       1  150064       1.7185      0.04285
enh58891    3   48972500   48973500      1       1  150064       1.9375      0.02634
enh58895    3   49003800   49004800      1       1  150064       1.8945      0.02908
enh58898    3   49030300   49031300      1       1  150064       1.9595      0.02503
enh58904    3   49067100   49068100      1       1  150064       1.6834      0.04615
enh58914    3   49155800   49156800      2       1  150064       2.1108     0.017397
enh58922    3   49275200   49276200      5       2  150064       1.7737     0.038055
enh58929    3   49372600   49373600      1       1  150064        1.868      0.03088
enh58930    3   49374500   49375500      1       1  150064       1.7766      0.03782
enh58937    3   49423800   49424800      5       3  150064       2.2637     0.011796
enh58938    3   49426000   49427000      1       1  150064        1.854      0.03187
enh58947    3   49458200   49459200      3       1  150064       2.0506     0.020151
enh58950    3   49465200   49466200      2       1  150064       2.3632    0.0090586
enh58951    3   49467200   49468200      1       1  150064        2.313      0.01036
enh58959    3   49589500   49590500      1       1  150064       1.8786      0.03015
enh58971    3   49790400   49791400      2       1  150064        1.712      0.04345
enh58974    3   49807600   49808600      7       3  150064       2.1595     0.015407
enh58975    3   49811800   49812800      1       1  150064       2.4778      0.00661
enh58978    3   49819500   49820500      4       2  150064       2.0121     0.022104
enh58981    3   49826900   49827900      1       1  150064       2.1898      0.01427
enh58982    3   49843700   49844700      1       1  150064       2.0166      0.02187
enh58983    3   49848800   49849800      1       1  150064       2.3804     0.008648
enh58984    3   49852000   49853000      2       1  150064       2.4112      0.00795
enh58985    3   49892600   49893600      2       1  150064       2.2205     0.013191
enh58986    3   49894200   49895200      2       1  150064       2.0486     0.020249
enh58987    3   49910100   49911100      2       1  150064       1.8315      0.03351
enh58991    3   49965300   49966300      3       2  150064       1.7315      0.04168
enh58992    3   49979700   49980700      3       2  150064       2.2091     0.013584
enh58993    3   49985000   49986000      1       1  150064       2.0425      0.02055
enh58995    3   49997200   49998200      2       1  150064       2.9361    0.0016618
enh58996    3   50078400   50079400      1       1  150064       2.9568     0.001554
enh58997    3   50112300   50113300      4       2  150064       3.0641    0.0010915
enh59000    3   50129000   50130000      1       1  150064       2.6655     0.003844
enh59012    3   50286800   50287800      3       1  150064       2.5802    0.0049365
enh59014    3   50291500   50292500      5       2  150064       3.1792   0.00073854
enh59015    3   50296600   50297600      1       1  150064       2.6618     0.003886
enh59040    3   50518700   50519700      4       2  150064       2.7236    0.0032291
enh59064    3   51008900   51009900      2       1  150064       2.0342     0.020965
enh59073    3   51426000   51427000      1       1  150064        2.068      0.01932
enh59074    3   51430500   51431500      1       1  150064       2.1198      0.01701
enh59077    3   51437400   51438400      1       1  150064       2.1019      0.01778
enh59079    3   51475500   51476500      1       1  150064       1.8262      0.03391
enh59082    3   51531900   51532900      2       1  150064       1.8601     0.031432
enh59084    3   51535500   51536500      1       1  150064       2.2004      0.01389
enh59090    3   51639800   51640800      2       1  150064        3.417   0.00031658
enh59094    3   51708000   51709000      2       1  150064       1.8649     0.031095
enh59105    3   51768300   51769300      5       2  150064       2.2642     0.011782
enh59134    3   52235100   52236100      1       1  150064       3.8792    5.239e-05
enh59136    3   52265000   52266000      3       1  150064       2.3413    0.0096094
enh59137    3   52267400   52268400      5       2  150064       2.9592    0.0015421
enh59138    3   52268900   52269900      5       3  150064        4.089   2.1657e-05
enh59139    3   52269700   52270700      2       1  150064       2.9467    0.0016057
enh59140    3   52276700   52277700      3       1  150064       3.0715    0.0010648
enh59143    3   52288800   52289800      2       1  150064       5.2044   9.7315e-08
enh59146    3   52294200   52295200      2       1  150064       3.3032   0.00047792
enh59151    3   52324900   52325900      3       2  150064       4.2851   9.1323e-06
enh59152    3   52341200   52342200      1       1  150064        4.945    3.807e-07
enh59157    3   52406700   52407700      3       2  150064       4.0901   2.1562e-05
enh59160    3   52466600   52467600      4       2  150064       3.9566   3.8006e-05
enh59161    3   52478600   52479600      2       1  150064       2.5522    0.0053525
enh59164    3   52491200   52492200      3       2  150064       3.2098   0.00066409
enh59168    3   52565700   52566700      3       1  150064       4.5675   2.4684e-06
enh59170    3   52572100   52573100      3       1  150064       3.9099   4.6163e-05
enh59171    3   52573600   52574600      3       1  150064       3.1335   0.00086361
enh59173    3   52703600   52704600      3       2  150064       4.2798   9.3526e-06
enh59174    3   52705800   52706800      2       1  150064       4.3622   6.4385e-06
enh59176    3   52716600   52717600      4       1  150064       4.5002   3.3949e-06
enh59178    3   52737500   52738500      1       1  150064       4.5918    2.197e-06
enh59179    3   52741800   52742800      3       1  150064       5.1293   1.4544e-07
enh59180    3   52755000   52756000      3       1  150064       3.5828   0.00016997
enh59181    3   52796800   52797800      1       1  150064       5.0263      2.5e-07
enh59182    3   52803000   52804000      1       1  150064       5.0609    2.086e-07
enh59185    3   52909000   52910000      1       1  150064       5.0388    2.342e-07
enh59186    3   52924200   52925200      2       1  150064       4.7706   9.1833e-07
enh59187    3   52931800   52932800      2       1  150064        4.483   3.6795e-06
enh59188    3   52948700   52949700      2       1  150064        1.962     0.024881
enh59189    3   52955600   52956600      1       1  150064       2.0045      0.02251
enh59190    3   52959500   52960500      2       1  150064        4.259   1.0268e-05
enh59191    3   52968500   52969500      2       1  150064       5.4771   2.1615e-08
enh59192    3   53016000   53017000      4       2  150064       5.1778   1.1223e-07
enh59194    3   53024100   53025100      2       1  150064       3.3831   0.00035843
enh59195    3   53025500   53026500      9       4  150064       3.9791   3.4588e-05
enh59200    3   53059400   53060400      1       1  150064       3.6619    0.0001252
enh59201    3   53060200   53061200      3       2  150064       5.2966   5.9004e-08
enh59202    3   53063600   53064600      4       2  150064       2.9668    0.0015048
enh59203    3   53065800   53066800      1       1  150064       2.9818     0.001433
enh59206    3   53105300   53106300      2       1  150064       2.1692     0.015032
enh59220    3   53277300   53278300      8       2  150064         2.14     0.016177
enh59221    3   53282300   53283300      3       1  150064       1.9897     0.023311
enh59222    3   53285000   53286000      3       2  150064       3.1891    0.0007136
enh59226    3   53362300   53363300      3       2  150064       3.3384   0.00042133
enh59227    3   53363600   53364600      3       2  150064       3.3767   0.00036674
enh59233    3   53913800   53914800      1       1  150064       2.2603       0.0119
enh59243    3   56644700   56645700      5       2  150064       1.6961     0.044935
enh59249    3   56664800   56665800      7       3  150064       2.3739       0.0088
enh59250    3   56697800   56698800      5       1  150064       2.3118     0.010394
enh59253    3   56711500   56712500      1       1  150064       2.3874     0.008483
enh59254    3   56714100   56715100      4       2  150064       1.9625     0.024851
enh59255    3   56726200   56727200      8       2  150064       2.0716      0.01915
enh59256    3   56728100   56729100      5       2  150064       1.6808     0.046403
enh59260    3   56751700   56752700      3       1  150064       1.9995     0.022779
enh59261    3   56755100   56756100      4       1  150064       1.9786      0.02393
enh59262    3   56760800   56761800      4       1  150064         1.76     0.039202
enh59263    3   56768100   56769100      6       2  150064       1.6969     0.044855
enh59265    3   56777700   56778700      1       1  150064       1.9896      0.02332
enh59288    3   56871400   56872400      2       1  150064       2.6131    0.0044857
enh59318    3   57572400   57573400      3       2  150064       1.7503     0.040037
enh59367    3   58035000   58036000      3       2  150064       1.6946     0.045076
enh59378    3   58164000   58165000      5       2  150064       1.7836     0.037246
enh59381    3   58291000   58292000      9       2  150064       1.9822     0.023727
enh59382    3   58295100   58296100      3       2  150064       1.7974     0.036139
enh59385    3   58320800   58321800      4       2  150064       2.8257    0.0023589
enh59388    3   58331500   58332500      6       3  150064       1.8576     0.031612
enh59390    3   58336200   58337200      5       2  150064        1.829     0.033701
enh59391    3   58337400   58338400      2       1  150064       1.8801     0.030046
enh59394    3   58399900   58400900      2       1  150064       1.8105     0.035106
enh59395    3   58417400   58418400      3       1  150064       2.3392    0.0096615
enh59396    3   58419800   58420800      7       3  150064       2.2351     0.012706
enh59415    3   59411000   59412000      6       2  150064       1.9188     0.027506
enh59418    3   59442500   59443500      8       2  150064       2.1258      0.01676
enh59422    3   59544900   59545900      5       2  150064       2.0963     0.018029
enh59428    3   59742600   59743600      6       3  150064       1.8733     0.030514
enh59429    3   59744800   59745800     10       3  150064       2.5525    0.0053484
enh59430    3   59747900   59748900      6       2  150064       1.9108     0.028015
enh59433    3   59776400   59777400      3       2  150064       1.9436     0.025971
enh59443    3   59892800   59893800      6       3  150064       1.9141     0.027807
enh59450    3   59966200   59967200     10       3  150064        1.793     0.036485
enh59472    3   60044900   60045900      4       2  150064       3.0675    0.0010791
enh59479    3   60076200   60077200      6       4  150064       1.9464     0.025802
enh59480    3   60080200   60081200      5       2  150064       1.9176     0.027583
enh59488    3   61237400   61238400      1       1  150064       2.1375      0.01628
enh59493    3   63841200   63842200      3       1  150064       3.8713   5.4135e-05
enh59495    3   63850800   63851800      4       2  150064       2.2454      0.01237
enh59497    3   63853400   63854400      1       1  150064       3.9522    3.872e-05
enh59498    3   63854000   63855000      1       1  150064       3.7895    7.549e-05
enh59499    3   63855800   63856800      1       1  150064       2.5298     0.005706
enh59502    3   63863000   63864000      1       1  150064       3.0701      0.00107
enh59503    3   63865800   63866800      3       2  150064       4.0613   2.4403e-05
enh59505    3   63878600   63879600      2       1  150064       3.2231   0.00063416
enh59506    3   63880900   63881900      2       1  150064       3.4688   0.00026138
enh59507    3   63881800   63882800      2       1  150064       2.1238     0.016843
enh59508    3   63893800   63894800      2       1  150064       1.6855     0.045945
enh59509    3   63895000   63896000      1       1  150064       3.4462    0.0002843
enh59510    3   63895600   63896600      4       2  150064       2.3692    0.0089141
enh59511    3   63899800   63900800      1       1  150064       5.1478    1.318e-07
enh59512    3   63913300   63914300      1       1  150064       3.3083    0.0004693
enh59517    3   63937500   63938500      1       1  150064       1.7284      0.04196
enh59518    3   63942100   63943100      5       2  150064       2.5769    0.0049846
enh59522    3   63947300   63948300      4       2  150064       4.3393   7.1459e-06
enh59523    3   63950000   63951000      4       2  150064       2.9428    0.0016261
enh59524    3   63959200   63960200      3       2  150064       3.8672   5.5044e-05
enh59526    3   63967000   63968000      2       1  150064       2.3836    0.0085726
enh59527    3   63967900   63968900      3       2  150064       2.5017    0.0061801
enh59529    3   63970200   63971200      2       1  150064       2.6613    0.0038916
enh59530    3   63977700   63978700      1       1  150064       2.7813     0.002707
enh59532    3   63990100   63991100      2       1  150064       4.0005     3.16e-05
enh59533    3   63993100   63994100      4       2  150064       2.9673    0.0015023
enh59535    3   63997500   63998500      3       2  150064       2.5834    0.0048917
enh59536    3   64003000   64004000      3       2  150064       4.0479   2.5836e-05
enh59537    3   64005300   64006300      3       2  150064       2.0114     0.022143
enh59538    3   64006700   64007700      4       2  150064       1.9426     0.026032
enh59540    3   64015700   64016700      4       2  150064       1.6919     0.045328
enh59553    3   66427900   66428900      3       1  150064       1.8044     0.035581
enh59581    3   67047400   67048400      2       1  150064       1.8736     0.030492
enh59594    3   67633800   67634800      4       2  150064       2.9974    0.0013613
enh59595    3   67645300   67646300      5       2  150064       2.1891     0.014295
enh59597    3   67650100   67651100      2       1  150064       1.8098     0.035164
enh59598    3   67655000   67656000      6       2  150064       2.4822    0.0065294
enh59599    3   67660800   67661800     10       2  150064       2.7595    0.0028942
enh59605    3   67686000   67687000      1       1  150064        1.951      0.02553
enh59606    3   67688400   67689400      2       1  150064       1.7652     0.038767
enh59607    3   67691400   67692400      2       1  150064       1.8669     0.030958
enh59608    3   67693900   67694900      3       1  150064        1.906     0.028326
enh59609    3   67695600   67696600      3       1  150064       1.9603     0.024982
enh59610    3   67699600   67700600      3       2  150064       2.2937     0.010905
enh59612    3   67707900   67708900      2       1  150064       2.0792     0.018801
enh59613    3   67710200   67711200      2       1  150064       2.1011     0.017815
enh59617    3   67736300   67737300      2       1  150064       1.8153     0.034737
enh59622    3   67997000   67998000      3       1  150064       2.4718    0.0067208
enh59657    3   69298700   69299700      2       1  150064        3.491   0.00024064
enh59665    3   69418100   69419100      4       1  150064       2.9448    0.0016157
enh59668    3   70820300   70821300      1       1  150064         2.38     0.008657
enh59690    3   71122200   71123200      2       1  150064       1.6546     0.049006
enh59691    3   71124700   71125700      1       1  150064       2.1439      0.01602
enh59692    3   71126800   71127800      2       1  150064       2.3479    0.0094386
enh59694    3   71134000   71135000      3       1  150064       2.4844     0.006489
enh59695    3   71140200   71141200      3       1  150064       1.6688     0.047583
enh59700    3   71155600   71156600      5       3  150064         2.45    0.0071432
enh59701    3   71157400   71158400      3       2  150064       1.9673     0.024572
enh59703    3   71162800   71163800      1       1  150064       3.0695     0.001072
enh59704    3   71165000   71166000      1       1  150064       2.3138      0.01034
enh59706    3   71168800   71169800      1       1  150064       3.2453    0.0005867
enh59707    3   71169600   71170600      5       2  150064       2.7497    0.0029826
enh59708    3   71171900   71172900      2       1  150064       3.4366    0.0002945
enh59709    3   71175100   71176100      9       1  150064       2.1074     0.017541
enh59710    3   71184700   71185700      3       1  150064       1.7124     0.043407
enh59711    3   71189300   71190300      3       1  150064       2.6096    0.0045328
enh59712    3   71191800   71192800      3       1  150064       1.6807      0.04641
enh59717    3   71210900   71211900      2       1  150064       1.7423     0.040724
enh59719    3   71224200   71225200      9       3  150064       2.5405    0.0055345
enh59731    3   71260400   71261400      4       2  150064       3.6029   0.00015734
enh59732    3   71264000   71265000      1       1  150064       2.1297       0.0166
enh59733    3   71266300   71267300      3       1  150064       3.7425   9.1088e-05
enh59734    3   71268900   71269900      3       2  150064       1.7065     0.043954
enh59735    3   71269800   71270800      4       2  150064       1.6777       0.0467
enh59736    3   71273800   71274800      3       2  150064       3.2228   0.00063473
enh59737    3   71276400   71277400      2       1  150064        2.926    0.0017167
enh59740    3   71289000   71290000      5       1  150064       3.7249   9.7678e-05
enh59747    3   71310400   71311400      6       3  150064       3.3148   0.00045847
enh59748    3   71311300   71312300      1       1  150064       2.4399     0.007346
enh59749    3   71312900   71313900      2       1  150064       3.6781   0.00011747
enh59750    3   71314600   71315600      5       2  150064       5.5335   1.5699e-08
enh59751    3   71315900   71316900      2       1  150064       3.2572    0.0005626
enh59752    3   71320200   71321200      3       1  150064       3.1865   0.00072006
enh59754    3   71326100   71327100      6       3  150064        4.709   1.2445e-06
enh59755    3   71327000   71328000      5       3  150064       3.8313   6.3739e-05
enh59756    3   71328000   71329000      1       1  150064        4.851    6.141e-07
enh59757    3   71330300   71331300      7       2  150064       1.6678     0.047674
enh59758    3   71331600   71332600      5       2  150064       3.3341   0.00042795
enh59759    3   71334200   71335200      2       1  150064       3.6357   0.00013862
enh59761    3   71337200   71338200      5       2  150064       1.8893     0.029423
enh59763    3   71339800   71340800      3       1  150064       4.0415   2.6557e-05
enh59764    3   71343100   71344100      7       3  150064       1.7925      0.03653
enh59765    3   71344900   71345900      3       2  150064       3.3261   0.00044032
enh59766    3   71347100   71348100      3       2  150064       2.9644    0.0015161
enh59768    3   71359700   71360700      3       1  150064       3.1417   0.00083982
enh59769    3   71366100   71367100      3       1  150064       3.1282   0.00087952
enh59770    3   71385500   71386500      6       1  150064       2.9844    0.0014207
enh59771    3   71386900   71387900      1       1  150064       3.8811    5.199e-05
enh59772    3   71388000   71389000      1       1  150064       3.8679    5.489e-05
enh59773    3   71394900   71395900      5       2  150064       3.6372   0.00013782
enh59774    3   71398400   71399400      2       1  150064       3.5778   0.00017323
enh59775    3   71401700   71402700      3       1  150064       2.0761     0.018944
enh59778    3   71411400   71412400      4       2  150064       2.1998      0.01391
enh59796    3   71469100   71470100      1       1  150064       2.3373     0.009712
enh59797    3   71469800   71470800      2       1  150064       1.6587     0.048591
enh59798    3   71472700   71473700      3       1  150064        2.399    0.0082202
enh59799    3   71474500   71475500      1       1  150064        1.927      0.02699
enh59805    3   71498600   71499600      2       1  150064       2.3312    0.0098708
enh59809    3   71521600   71522600      3       2  150064       3.2125   0.00065789
enh59811    3   71525800   71526800      2       1  150064       1.7162     0.043065
enh59812    3   71531200   71532200      4       1  150064       4.0035   3.1204e-05
enh59813    3   71547800   71548800      2       1  150064       2.5321    0.0056698
enh59814    3   71549300   71550300      1       1  150064       4.8591    5.895e-07
enh59815    3   71550500   71551500      2       1  150064       4.3893   5.6853e-06
enh59816    3   71552700   71553700      1       1  150064       4.9105    4.543e-07
enh59819    3   71577800   71578800      1       1  150064       4.7976    8.028e-07
enh59823    3   71635500   71636500      2       1  150064       2.5988    0.0046776
enh59832    3   71775700   71776700      1       1  150064       1.7146      0.04321
enh59833    3   71778200   71779200      4       1  150064       2.4847    0.0064834
enh59834    3   71828700   71829700      4       2  150064       1.8585     0.031547
enh59857    3   72424600   72425600      1       1  150064       1.9315      0.02671
enh59872    3   72531200   72532200      4       1  150064       1.9651     0.024701
enh59878    3   72572000   72573000      2       1  150064       1.7675     0.038576
enh59880    3   72599200   72600200      2       1  150064       2.3116       0.0104
enh59889    3   72810500   72811500      1       1  150064       1.6918      0.04534
enh59894    3   72894200   72895200      1       1  150064       1.8205      0.03434
enh59901    3   73044700   73045700      2       1  150064       2.0258     0.021392
enh59902    3   73052900   73053900      8       2  150064       2.1145     0.017238
enh59903    3   73056000   73057000      4       2  150064       1.8483     0.032277
enh59904    3   73062800   73063800      5       2  150064       1.7191     0.042802
enh59907    3   73091900   73092900      1       1  150064       1.8662      0.03101
enh59908    3   73098800   73099800      6       2  150064       1.6943     0.045101
enh59910    3   73104200   73105200      3       1  150064       1.7388     0.041031
enh59912    3   73134900   73135900      1       1  150064       2.1323      0.01649
enh59962    3   93799000   93800000      2       1  150064       2.0702     0.019216
enh59966    3   97484200   97485200      1       1  150064       2.5832     0.004895
enh59974    3   97632900   97633900      2       1  150064       1.6857     0.045925
enh60149    3  101804400  101805400      3       1  150064       1.8037     0.035639
enh60163    3  105089000  105090000      1       1  150064       2.4325     0.007497
enh60186    3  105497600  105498600      3       2  150064       1.7143     0.043236
enh60187    3  105499700  105500700      3       1  150064       2.7504    0.0029764
enh60191    3  105514600  105515600      2       1  150064       1.6574     0.048723
enh60192    3  105516000  105517000      6       2  150064       2.1772     0.014731
enh60193    3  105516800  105517800      4       2  150064       2.0511     0.020127
enh60196    3  105524900  105525900      3       1  150064       2.5405    0.0055352
enh60198    3  105528000  105529000      2       1  150064       2.1377     0.016272
enh60199    3  105529700  105530700      1       1  150064       2.4344     0.007458
enh60200    3  105531000  105532000      2       1  150064       2.5036    0.0061469
enh60201    3  105532200  105533200      2       1  150064         2.05     0.020183
enh60208    3  105547100  105548100      7       3  150064       1.8051     0.035529
enh60212    3  105557500  105558500      2       1  150064       1.9134      0.02785
enh60214    3  105567500  105568500      5       2  150064       1.8942     0.029096
enh60216    3  105572600  105573600      3       1  150064       2.1685      0.01506
enh60217    3  105576000  105577000      4       2  150064       1.7862     0.037034
enh60223    3  105601600  105602600      4       2  150064       2.1232     0.016868
enh60224    3  105609500  105610500      2       1  150064       1.9478     0.025718
enh60239    3  105896800  105897800      2       1  150064       1.8916     0.029274
enh60246    3  105931400  105932400      1       1  150064       1.7705      0.03832
enh60248    3  105949300  105950300      7       1  150064       1.9104     0.028041
enh60257    3  106142900  106143900      8       2  150064       2.0124     0.022087
enh60274    3  107296200  107297200      3       1  150064       2.1558      0.01555
enh60275    3  107307900  107308900      3       1  150064       1.8792     0.030106
enh60282    3  107363700  107364700      2       1  150064       2.5537    0.0053294
enh60283    3  107369700  107370700      4       2  150064        1.786     0.037052
enh60284    3  107379800  107380800      2       1  150064         2.44    0.0073433
enh60288    3  107402800  107403800      1       1  150064       2.6608     0.003898
enh60289    3  107409100  107410100      2       1  150064       3.1199   0.00090465
enh60306    3  107771800  107772800      1       1  150064       2.9289     0.001701
enh60309    3  107776900  107777900      4       2  150064       3.1139   0.00092309
enh60311    3  107790400  107791400      2       1  150064       2.2998      0.01073
enh60313    3  107793800  107794800      4       2  150064       2.0059     0.022434
enh60315    3  107812400  107813400      7       3  150064        2.236     0.012676
enh60321    3  107891000  107892000      7       2  150064       3.4715   0.00025876
enh60322    3  107919700  107920700      3       1  150064       3.4252   0.00030713
enh60323    3  107920800  107921800      8       1  150064        3.359   0.00039106
enh60324    3  107934500  107935500      7       3  150064       2.7484    0.0029945
enh60325    3  107937500  107938500      8       2  150064       2.7199    0.0032649
enh60332    3  108107100  108108100      3       1  150064        1.748      0.04023
enh60356    3  108621000  108622000      6       3  150064       1.8199     0.034387
enh60425    3  111686000  111687000      2       1  150064        2.109     0.017473
enh60440    3  111854400  111855400      1       1  150064       1.8513      0.03206
enh60467    3  112196300  112197300      3       1  150064       1.7796     0.037567
enh60471    3  112207200  112208200      2       1  150064       2.0314      0.02111
enh60472    3  112219500  112220500      3       1  150064       1.9093      0.02811
enh60480    3  112287100  112288100      3       1  150064        1.713     0.043357
enh60502    3  112669100  112670100      4       2  150064       2.4014    0.0081654
enh60507    3  112696400  112697400      2       1  150064       2.1658     0.015165
enh60529    3  113264400  113265400      3       2  150064       1.7124     0.043413
enh60533    3  113268500  113269500      3       2  150064       1.6486     0.049616
enh60550    3  113457900  113458900      3       1  150064       1.9299     0.026811
enh60552    3  113467800  113468800      1       1  150064       2.2724      0.01153
enh60557    3  113631300  113632300      6       3  150064       1.8725     0.030566
enh60573    3  114024400  114025400      1       1  150064       1.7917      0.03659
enh60574    3  114027400  114028400      1       1  150064       1.7746      0.03798
enh60588    3  114173900  114174900      1       1  150064       3.2368    0.0006044
enh60612    3  115137100  115138100      3       1  150064       3.3057   0.00047374
enh60616    3  115411500  115412500      1       1  150064       1.9811      0.02379
enh60648    3  119186600  119187600      4       2  150064       1.6637     0.048088
enh60650    3  119220000  119221000      1       1  150064       1.7531      0.03979
enh60652    3  119225800  119226800      1       1  150064       1.7565       0.0395
enh60654    3  119274200  119275200      6       3  150064       1.7389     0.041026
enh60656    3  119278200  119279200      7       2  150064       1.7751     0.037944
enh60700    3  120055600  120056600      2       1  150064       1.9465     0.025794
enh60705    3  120137400  120138400      1       1  150064       1.8344       0.0333
enh60707    3  120286000  120287000      5       3  150064        2.852    0.0021725
enh60708    3  120313800  120314800      4       2  150064       2.3116     0.010399
enh60710    3  120318900  120319900      5       2  150064       2.4472    0.0071976
enh60723    3  121151100  121152100      2       1  150064       1.9809     0.023799
enh60727    3  121369800  121370800      1       1  150064       1.9113      0.02798
enh60739    3  121713900  121714900      3       1  150064        2.163     0.015272
enh60798    3  122397000  122398000      8       3  150064       1.6724     0.047221
enh60807    3  122612000  122613000      6       3  150064       2.6235    0.0043515
enh60810    3  122787400  122788400      4       2  150064       2.6812    0.0036676
enh60812    3  122802800  122803800      5       2  150064       2.4324    0.0074995
enh60813    3  122809500  122810500      3       2  150064       1.9898     0.023309
enh60822    3  123301500  123302500      2       1  150064       2.8251    0.0023635
enh60857    3  124838500  124839500      5       2  150064       2.5925    0.0047644
enh60859    3  124844400  124845400      7       3  150064       2.9921    0.0013853
enh60861    3  124854700  124855700      2       1  150064       1.9399     0.026198
enh60865    3  124873500  124874500      3       2  150064       2.2224     0.013127
enh60874    3  125049900  125050900      1       1  150064       2.7366     0.003104
enh60878    3  125069600  125070600      3       2  150064        1.914     0.027813
enh60880    3  125077700  125078700      1       1  150064       2.6884      0.00359
enh60896    3  125309700  125310700      2       1  150064       2.4667     0.006818
enh60897    3  125315000  125316000      5       3  150064       1.9109     0.028007
enh60898    3  125485400  125486400     10       2  150064        1.884     0.029785
enh60903    3  125708100  125709100      3       1  150064       1.6931     0.045215
enh60905    3  125744900  125745900      2       1  150064       1.7924     0.036531
enh60918    3  126627400  126628400      3       2  150064        1.751     0.039973
enh60919    3  126629100  126630100      3       2  150064        1.817     0.034607
enh60937    3  127389800  127390800      1       1  150064        1.789      0.03681
enh60939    3  127397000  127398000      3       2  150064       1.9677     0.024549
enh60945    3  127769400  127770400      3       2  150064       1.7282     0.041973
enh60956    3  127873900  127874900      1       1  150064       1.6719      0.04727
enh60959    3  127901000  127902000      3       2  150064       3.6388   0.00013693
enh60961    3  127961200  127962200      3       2  150064       2.5484    0.0054105
enh60968    3  128036200  128037200      2       1  150064       2.7039    0.0034266
enh61012    3  128565200  128566200      3       2  150064        1.823      0.03415
enh61017    3  128688700  128689700      1       1  150064       3.2968     0.000489
enh61018    3  128711800  128712800      2       1  150064       2.5048    0.0061269
enh61035    3  128805400  128806400      1       1  150064       2.0976      0.01797
enh61049    3  128890300  128891300      1       1  150064       2.0992       0.0179
enh61052    3  128943800  128944800      1       1  150064       1.9143      0.02779
enh61054    3  128947600  128948600      2       1  150064       2.1499     0.015783
enh61058    3  128970500  128971500      2       1  150064       2.5742     0.005024
enh61059    3  128995900  128996900      2       1  150064       3.1611   0.00078597
enh61060    3  128999800  129000800      3       1  150064       3.3272   0.00043857
enh61061    3  129002300  129003300      2       1  150064       3.4004   0.00033641
enh61062    3  129007700  129008700      1       1  150064       3.5297     0.000208
enh61063    3  129023600  129024600      1       1  150064       3.6939    0.0001104
enh61065    3  129031200  129032200      1       1  150064       3.4849    0.0002462
enh61076    3  129209000  129210000      3       1  150064       1.7024     0.044341
enh61080    3  129310600  129311600      5       3  150064       2.0553     0.019927
enh61083    3  129315200  129316200      4       1  150064       1.9276     0.026952
enh61085    3  129321900  129322900      2       1  150064       1.9641     0.024759
enh61108    3  130461400  130462400      1       1  150064       1.7941       0.0364
enh61109    3  130467000  130468000      2       1  150064       1.7932     0.036469
enh61121    3  130746000  130747000      3       2  150064       1.8342     0.033309
enh61154    3  133159800  133160800      1       1  150064       2.3398     0.009648
enh61177    3  133537300  133538300      2       1  150064       2.6357    0.0041987
enh61178    3  133600700  133601700      3       2  150064       3.1014    0.0009631
enh61205    3  135683500  135684500      1       1  150064       3.4655    0.0002646
enh61220    3  136000400  136001400      2       1  150064       4.8233   7.0616e-07
enh61222    3  136315000  136316000      3       2  150064       2.5589    0.0052502
enh61225    3  136350700  136351700      4       2  150064       3.4995    0.0002331
enh61226    3  136355900  136356900      3       2  150064       3.3028   0.00047869
enh61227    3  136364200  136365200      5       2  150064       2.2982     0.010774
enh61228    3  136379000  136380000      2       1  150064       3.4849   0.00024616
enh61230    3  136391000  136392000      2       1  150064       3.2731   0.00053179
enh61234    3  136408200  136409200      2       1  150064       2.0036     0.022557
enh61240    3  136435600  136436600      2       1  150064        2.745    0.0030257
enh61241    3  136445300  136446300      1       1  150064       3.1766    0.0007451
enh61244    3  136455300  136456300      3       1  150064        2.456    0.0070252
enh61245    3  136460700  136461700      2       1  150064       2.6653    0.0038455
enh61246    3  136464500  136465500      2       1  150064         2.49     0.006388
enh61247    3  136465800  136466800      5       2  150064       3.7947   7.3912e-05
enh61248    3  136467100  136468100      4       2  150064        2.843    0.0022346
enh61249    3  136467900  136468900      3       2  150064       3.8258    6.517e-05
enh61250    3  136472700  136473700      1       1  150064       3.1262    0.0008854
enh61251    3  136505500  136506500      2       1  150064        3.281   0.00051724
enh61252    3  136539000  136540000      3       1  150064       2.9199    0.0017506
enh61253    3  136578300  136579300      2       1  150064       2.9288    0.0017013
enh61254    3  136582700  136583700      7       2  150064       2.8739    0.0020272
enh61255    3  136585600  136586600      2       1  150064        2.875    0.0020202
enh61256    3  136588900  136589900      3       1  150064       3.2109   0.00066162
enh61257    3  136592200  136593200      2       1  150064       2.8818    0.0019773
enh61258    3  136595400  136596400      2       1  150064       2.7346    0.0031225
enh61259    3  136601100  136602100      2       1  150064       2.8567    0.0021402
enh61260    3  136605700  136606700      4       1  150064          3.1   0.00096775
enh61261    3  136607300  136608300      1       1  150064       3.0309     0.001219
enh61262    3  136611500  136612500      3       2  150064       3.7389   9.2399e-05
enh61264    3  136621000  136622000      8       2  150064        3.072    0.0010632
enh61265    3  136625600  136626600      1       1  150064       2.6813     0.003667
enh61266    3  136629000  136630000      2       1  150064       2.5556    0.0053006
enh61268    3  136634900  136635900      3       2  150064       2.5181    0.0059003
enh61269    3  136639000  136640000      3       2  150064       2.8552    0.0021504
enh61271    3  136643300  136644300      3       1  150064       2.1519     0.015703
enh61272    3  136646700  136647700      4       2  150064       2.7547    0.0029371
enh61273    3  136648900  136649900      2       1  150064       2.9002    0.0018647
enh61274    3  136650800  136651800      4       2  150064       2.9057    0.0018319
enh61276    3  136660700  136661700      1       1  150064       3.0913    0.0009965
enh61279    3  136713200  136714200      2       1  150064       3.2724   0.00053313
enh61287    3  137904600  137905600      2       1  150064       1.9238     0.027192
enh61294    3  137940700  137941700      1       1  150064       2.0349      0.02093
enh61310    3  138483200  138484200      1       1  150064       2.0492      0.02022
enh61313    3  138499000  138500000      2       1  150064       1.8971     0.028909
enh61315    3  138501900  138502900      4       2  150064       1.9116     0.027964
enh61318    3  138517200  138518200      2       1  150064       1.8942     0.029101
enh61319    3  138521800  138522800      2       1  150064       1.9634     0.024798
enh61321    3  138526200  138527200      2       1  150064       1.9143      0.02779
enh61323    3  138533000  138534000      1       1  150064       1.8163      0.03466
enh61325    3  138536700  138537700      1       1  150064       1.8135      0.03488
enh61329    3  138554400  138555400      1       1  150064       1.9341      0.02655
enh61392    3  141134600  141135600      5       2  150064       1.9308     0.026755
enh61401    3  141201700  141202700      2       1  150064       2.4689    0.0067772
enh61411    3  141246600  141247600      1       1  150064       2.8461     0.002213
enh61483    3  143469500  143470500      2       1  150064       1.7099     0.043645
enh61544    3  150099500  150100500      5       2  150064       1.7303     0.041786
enh61595    3  150908200  150909200      1       1  150064       1.8047      0.03556
enh61626    3  151999800  152000800      1       1  150064       2.6431     0.004108
enh61633    3  152034400  152035400      1       1  150064       2.5977     0.004692
enh61639    3  152051800  152052800      1       1  150064       2.1765      0.01476
enh61646    3  152082100  152083100      1       1  150064       2.5358      0.00561
enh61649    3  152092800  152093800      1       1  150064       2.2571        0.012
enh61662    3  152146400  152147400      3       1  150064       1.8755     0.030361
enh61675    3  152188500  152189500      1       1  150064       2.9498      0.00159
enh61676    3  152190200  152191200      3       2  150064       1.7883     0.036867
enh61677    3  152217400  152218400      2       1  150064       3.0754    0.0010511
enh61678    3  152313400  152314400      2       1  150064       1.8285     0.033737
enh61679    3  152314100  152315100      2       1  150064        1.938     0.026311
enh61682    3  152855900  152856900      1       1  150064       1.6826      0.04623
enh61718    3  153980600  153981600      3       2  150064         1.74     0.040926
enh61719    3  154034000  154035000      2       1  150064       2.1884     0.014319
enh61771    3  156808200  156809200      1       1  150064       1.7382      0.04109
enh61772    3  156810600  156811600      2       1  150064       1.9585     0.025087
enh61832    3  160519200  160520200      3       1  150064       2.0256     0.021403
enh61834    3  160823000  160824000      3       2  150064       2.1065     0.017582
enh61840    3  161067200  161068200      4       1  150064       2.0241     0.021481
enh61841    3  161111500  161112500      1       1  150064        2.381     0.008633
enh61853    3  167454100  167455100      2       1  150064        2.775    0.0027604
enh61854    3  167467800  167468800      2       1  150064       3.3527   0.00040014
enh61856    3  167811100  167812100      2       1  150064       2.5665    0.0051368
enh61860    3  169476600  169477600      1       1  150064       2.5392     0.005555
enh61861    3  169480600  169481600      1       1  150064       2.2445       0.0124
enh61863    3  169493000  169494000      1       1  150064       2.6313     0.004253
enh61868    3  169582200  169583200      2       1  150064       2.5512    0.0053675
enh61873    3  169688500  169689500      2       1  150064       2.0416     0.020596
enh61874    3  169697600  169698600      1       1  150064       2.1757      0.01479
enh61875    3  169716400  169717400      3       1  150064       1.9151     0.027738
enh61876    3  169719700  169720700      3       1  150064       2.2959      0.01084
enh61884    3  169762800  169763800      1       1  150064       2.0343      0.02096
enh61888    3  169847400  169848400      1       1  150064       2.5028     0.006161
enh61893    3  169869000  169870000      1       1  150064       2.5128     0.005989
enh61894    3  169870600  169871600      2       1  150064       2.3464    0.0094774
enh61896    3  169880400  169881400      4       2  150064       2.4858    0.0064634
enh61899    3  169889500  169890500      2       1  150064       2.3668    0.0089722
enh61900    3  169891600  169892600      2       1  150064       1.9605     0.024968
enh61921    3  170588400  170589400      2       1  150064       2.5201    0.0058659
enh61924    3  170883300  170884300      2       1  150064       1.7317     0.041666
enh61938    3  170988600  170989600      3       2  150064       2.0449     0.020433
enh61942    3  170997500  170998500      2       1  150064       1.8245     0.034035
enh61959    3  171049800  171050800      3       2  150064       2.8073    0.0024977
enh61991    3  171138700  171139700      4       2  150064       1.7429     0.040674
enh62054    3  172231400  172232400      5       2  150064        2.203     0.013797
enh62069    3  172311600  172312600      5       2  150064       2.3041     0.010608
enh62070    3  172313900  172314900      5       2  150064        2.835    0.0022911
enh62078    3  172426500  172427500      1       1  150064       2.6366     0.004187
enh62082    3  176590200  176591200      2       1  150064       1.8537     0.031893
enh62085    3  176759200  176760200      1       1  150064        2.666     0.003838
enh62086    3  176768600  176769600      2       1  150064       2.4725    0.0067091
enh62090    3  176778000  176779000      1       1  150064        3.166    0.0007728
enh62091    3  176779600  176780600      1       1  150064        2.688     0.003594
enh62092    3  176781400  176782400      3       1  150064        2.876    0.0020137
enh62093    3  176785400  176786400      4       2  150064       2.3506     0.009371
enh62094    3  176794100  176795100      3       1  150064       3.1396   0.00084599
enh62095    3  176798700  176799700      3       1  150064        2.788    0.0026515
enh62097    3  176803200  176804200      2       1  150064       2.4375    0.0073941
enh62100    3  176817100  176818100      4       2  150064       1.8037     0.035641
enh62101    3  176821400  176822400      3       1  150064       2.9505    0.0015861
enh62108    3  176854400  176855400      3       2  150064       2.5072    0.0060842
enh62113    3  176866900  176867900      4       2  150064       1.8897     0.029397
enh62134    3  177035200  177036200      4       2  150064       2.3067     0.010537
enh62159    3  177317300  177318300      1       1  150064       2.6197       0.0044
enh62164    3  177359400  177360400      5       2  150064       3.9735   3.5405e-05
enh62165    3  177362300  177363300      4       2  150064       3.4169   0.00031668
enh62166    3  177365000  177366000      2       1  150064       3.1881   0.00071604
enh62234    3  180627000  180628000      3       2  150064       4.9908   3.0063e-07
enh62235    3  180628700  180629700      2       1  150064       5.4446   2.5956e-08
enh62236    3  180633100  180634100      1       1  150064       6.2898    1.589e-10
enh62237    3  180636000  180637000      3       2  150064       5.9897   1.0513e-09
enh62238    3  180641300  180642300      3       1  150064       5.6748   6.9441e-09
enh62239    3  180648800  180649800      4       2  150064       5.4646   2.3201e-08
enh62240    3  180705000  180706000      1       1  150064       1.8579      0.03159
enh62241    3  180708400  180709400      1       1  150064       5.9882    1.061e-09
enh62252    3  182542500  182543500      2       1  150064       1.9573     0.025159
enh62255    3  182630200  182631200      1       1  150064       2.1602      0.01538
enh62263    3  182694700  182695700      3       2  150064       1.7939     0.036412
enh62264    3  182695600  182696600      1       1  150064       1.8448      0.03253
enh62265    3  182698900  182699900      1       1  150064       1.6873      0.04577
enh62273    3  182903000  182904000      2       1  150064       2.0109     0.022167
enh62286    3  183060400  183061400      2       1  150064       2.1283     0.016658
enh62328    3  183379600  183380600      5       1  150064       1.7784     0.037667
enh62334    3  183497800  183498800      2       1  150064       2.4411    0.0073214
enh62338    3  183543700  183544700      2       1  150064       2.0985     0.017932
enh62346    3  183600100  183601100      2       1  150064       2.0495     0.020209
enh62347    3  183603000  183604000      6       2  150064       2.2648     0.011762
enh62382    3  184532000  184533000      2       1  150064       2.2819     0.011248
enh62388    3  185217000  185218000      1       1  150064       1.9695      0.02445
enh62398    3  185630800  185631800      2       1  150064       2.6707    0.0037843
enh62402    3  185677500  185678500      4       2  150064       2.3319    0.0098521
enh62437    3  186506600  186507600      1       1  150064       1.7292      0.04189
enh62438    3  186507700  186508700      6       3  150064       2.4143    0.0078828
enh62539    3  187865600  187866600      5       3  150064       1.8238     0.034094
enh62541    3  187875400  187876400      5       3  150064       1.8275     0.033815
enh62542    3  187880800  187881800      2       1  150064       3.0138    0.0012898
enh62543    3  187882800  187883800      5       1  150064       1.8477     0.032321
enh62544    3  187887000  187888000      8       3  150064       4.4921   3.5266e-06
enh62545    3  187889400  187890400      2       1  150064       3.3553   0.00039641
enh62551    3  187907800  187908800      7       3  150064       2.0306     0.021147
enh62552    3  187913700  187914700      2       1  150064       1.6561     0.048853
enh62567    3  188079500  188080500     10       3  150064       2.0514     0.020113
enh62571    3  188117600  188118600      3       1  150064       1.9363     0.026416
enh62577    3  188224900  188225900      2       1  150064       1.7455     0.040453
enh62599    3  188889500  188890500      3       1  150064       2.4348    0.0074504
enh62682    3  193807000  193808000      4       2  150064       2.4049    0.0080891
enh62710    3  194303400  194304400      5       2  150064       1.7737     0.038057
enh62742    3  194981700  194982700      1       1  150064       2.3337     0.009805
enh62752    3  195119400  195120400      2       1  150064       1.7614     0.039083
enh62837    3  195921300  195922300      6       3  150064       2.4633    0.0068826
enh62840    3  195945100  195946100      3       2  150064       2.8112    0.0024677
enh62842    3  195978000  195979000      2       1  150064       2.6409    0.0041346
enh62844    3  196002000  196003000      3       1  150064       1.8968     0.028926
enh62845    3  196004600  196005600      5       2  150064       2.5027    0.0061624
enh62846    3  196005600  196006600      5       1  150064       1.7428     0.040681
enh62849    3  196015300  196016300      6       2  150064        2.365    0.0090155
enh62851    3  196045600  196046600      5       2  150064       3.0608    0.0011037
enh62855    3  196136200  196137200      1       1  150064       3.4641     0.000266
enh62856    3  196141100  196142100      1       1  150064       3.0899     0.001001
enh62857    3  196142600  196143600      4       2  150064       2.9565    0.0015558
enh62858    3  196143000  196144000      6       3  150064       2.6997    0.0034697
enh62860    3  196146000  196147000      3       2  150064       2.7846      0.00268
enh62862    3  196149200  196150200      2       1  150064       2.3914    0.0083912
enh62863    3  196156500  196157500      3       2  150064       1.8914     0.029284
enh62864    3  196160000  196161000      2       1  150064       3.1878   0.00071689
enh62869    3  196225200  196226200      1       1  150064       1.7678      0.03855
enh62882    3  196302400  196303400      4       2  150064       2.0277     0.021295
enh62906    3  196470600  196471600      4       2  150064       1.9334     0.026593
enh62907    3  196475400  196476400      5       3  150064       2.4239    0.0076771
enh62908    3  196480500  196481500      4       2  150064       1.9085     0.028163
enh62910    3  196485100  196486100      9       4  150064       2.7338    0.0031309
enh62911    3  196498500  196499500      1       1  150064       1.9486      0.02567
enh62913    3  196503000  196504000      4       2  150064       2.5598    0.0052363
enh62927    3  196670800  196671800      1       1  150064       2.0387      0.02074
enh62940    3  196908300  196909300      2       1  150064       1.8588     0.031526
enh62942    3  196927200  196928200      1       1  150064       2.1357      0.01635
enh62946    3  196941500  196942500      3       2  150064       1.8543     0.031846
enh62948    3  196949600  196950600      1       1  150064        2.339     0.009667
enh62949    3  196954200  196955200      4       2  150064       2.8968    0.0018852
enh62950    3  196965000  196966000      2       1  150064       2.1416     0.016111
enh62951    3  196966200  196967200      2       1  150064       3.0283    0.0012296
enh62952    3  196979600  196980600      4       2  150064       1.6546        0.049
enh62953    3  196984200  196985200      1       1  150064       2.9008     0.001861
enh62958    3  196998600  196999600      2       1  150064       2.0976     0.017968
enh62959    3  197002000  197003000      3       2  150064       2.2028     0.013803
enh62960    3  197019100  197020100      5       2  150064       2.3738    0.0088033
enh62965    3  197173400  197174400     10       4  150064       2.3573    0.0092053
enh62999    3  197573500  197574500      1       1  150064       1.8297      0.03365
enh63026    4     658500     659500      2       1  150064       1.9035     0.028489
enh63027    4     666400     667400      3       2  150064        2.863    0.0020979
enh63029    4     671600     672600      6       2  150064       1.7424     0.040719
enh63032    4     683200     684200      4       2  150064       1.8117     0.035013
enh63034    4     698200     699200      6       3  150064       2.0344     0.020955
enh63035    4     700900     701900     11       3  150064       2.5933    0.0047528
enh63036    4     702200     703200      3       1  150064       2.8527    0.0021678
enh63037    4     708000     709000      4       2  150064       2.1224     0.016903
enh63038    4     736000     737000      4       2  150064       3.2835   0.00051257
enh63068    4    1160200    1161200      4       2  150064       1.7705     0.038321
enh63075    4    1201800    1202800      1       1  150064       2.8411     0.002248
enh63076    4    1203100    1204100      5       2  150064        1.808     0.035302
enh63078    4    1211200    1212200      3       2  150064       2.4722    0.0067149
enh63080    4    1236000    1237000      8       4  150064       1.9602     0.024987
enh63095    4    1323800    1324800      9       2  150064       1.7141     0.043257
enh63097    4    1328200    1329200      5       2  150064       2.5022    0.0061708
enh63098    4    1330600    1331600      7       2  150064       1.7697     0.038389
enh63099    4    1338600    1339600      4       1  150064       2.2306     0.012855
enh63100    4    1342300    1343300      4       2  150064       1.9268     0.027005
enh63102    4    1345300    1346300      6       3  150064       2.1873      0.01436
enh63130    4    1863100    1864100      1       1  150064       1.8425       0.0327
enh63189    4    2544000    2545000      1       1  150064       1.6818       0.0463
enh63193    4    2569100    2570100      2       1  150064        1.652     0.049268
enh63246    4    2954800    2955800      3       1  150064        1.769     0.038445
enh63248    4    2961400    2962400      4       2  150064       1.7763     0.037842
enh63270    4    3244400    3245400      1       1  150064       1.8225      0.03419
enh63276    4    3343500    3344500      3       2  150064       1.9386     0.026278
enh63302    4    4419800    4420800      1       1  150064       2.4349     0.007447
enh63308    4    4540900    4541900      3       1  150064       1.7663     0.038669
enh63313    4    4945000    4946000     12       4  150064       1.8935     0.029148
enh63319    4    6154700    6155700      7       2  150064        1.691     0.045415
enh63395    4    6953100    6954100      2       1  150064       1.8657     0.031045
enh63421    4    7751400    7752400      4       2  150064       2.8798    0.0019899
enh63464    4    8415700    8416700      2       1  150064       2.0564     0.019873
enh63466    4    8428200    8429200      3       2  150064       2.0252     0.021422
enh63467    4    8430400    8431400      3       1  150064         1.77     0.038365
enh63469    4    8439200    8440200      3       2  150064       1.6647     0.047987
enh63470    4    8444900    8445900      1       1  150064       1.8267      0.03387
enh63486    4   10091800   10092800      3       2  150064       2.0655     0.019437
enh63491    4   10456700   10457700      1       1  150064       2.5717      0.00506
enh63492    4   10459300   10460300      1       1  150064       2.9006     0.001862
enh63519    4   13630200   13631200      2       1  150064       1.8914     0.029283
enh63528    4   15014900   15015900      3       2  150064       2.5057    0.0061106
enh63533    4   15033200   15034200      5       2  150064       1.7776     0.037735
enh63552    4   15679400   15680400      1       1  150064       1.6784      0.04663
enh63574    4   16214300   16215300      2       1  150064       1.8259     0.033931
enh63575    4   16217600   16218600      5       3  150064       2.9891     0.001399
enh63589    4   17577400   17578400      5       1  150064       2.0572     0.019832
enh63590    4   17580900   17581900      3       1  150064        2.128      0.01667
enh63591    4   17581900   17582900      2       1  150064       2.1565     0.015523
enh63592    4   17614500   17615500      4       1  150064       2.2529     0.012131
enh63593    4   17619200   17620200      3       1  150064       2.2802     0.011298
enh63594    4   17621000   17622000      3       1  150064       2.1167     0.017142
enh63596    4   17638100   17639100      5       3  150064       2.3357     0.009754
enh63597    4   17652300   17653300      8       2  150064       2.4635      0.00688
enh63601    4   17818800   17819800      2       1  150064       1.7774     0.037751
enh63605    4   18019400   18020400      3       1  150064       2.0516     0.020105
enh63606    4   18020600   18021600      3       1  150064       2.2682     0.011659
enh63611    4   20702900   20703900      3       1  150064       1.6879     0.045719
enh63620    4   23292600   23293600      5       2  150064       2.2608     0.011885
enh63637    4   25159400   25160400      1       1  150064       2.0041      0.02253
enh63652    4   25856900   25857900      1       1  150064       1.6586       0.0486
enh63656    4   25952800   25953800      2       1  150064       1.7876     0.036919
enh63661    4   26082800   26083800      1       1  150064       1.6818       0.0463
enh63665    4   26132900   26133900      4       2  150064       2.7538    0.0029458
enh63690    4   26357100   26358100      2       1  150064       2.2508       0.0122
enh63694    4   26378800   26379800      1       1  150064       2.2668       0.0117
enh63702    4   26586600   26587600      1       1  150064       3.4971    0.0002352
enh63704    4   26613300   26614300      1       1  150064       3.5437    0.0001973
enh63709    4   26813000   26814000      4       2  150064       2.4432    0.0072781
enh63715    4   26867000   26868000      1       1  150064       1.6649      0.04797
enh63717    4   26870000   26871000      2       1  150064       2.8278    0.0023433
enh63724    4   26891400   26892400      3       1  150064       2.1159     0.017176
enh63749    4   26956600   26957600      3       1  150064       2.2108     0.013523
enh63757    4   27005100   27006100      1       1  150064       2.0792       0.0188
enh63771    4   36226100   36227100      2       1  150064       1.8163      0.03466
enh63772    4   36229500   36230500      6       4  150064       1.9784     0.023943
enh63795    4   36349700   36350700      5       3  150064       2.0454     0.020408
enh63814    4   37817300   37818300      1       1  150064       2.5094     0.006046
enh63816    4   37826300   37827300      2       1  150064       1.7997     0.035952
enh63828    4   37947900   37948900      4       2  150064       2.2642      0.01178
enh63836    4   38004100   38005100      5       3  150064       1.6897     0.045545
enh63837    4   38006200   38007200      5       1  150064       2.1912      0.01422
enh63883    4   38607100   38608100      4       2  150064       1.8197     0.034404
enh63888    4   38627100   38628100      3       1  150064       1.9971     0.022907
enh63896    4   38684300   38685300      3       2  150064       1.8787     0.030144
enh63897    4   38684800   38685800      3       2  150064       1.8787     0.030144
enh63901    4   38709200   38710200      4       2  150064       1.9696     0.024445
enh63912    4   38859500   38860500      4       1  150064       1.6666       0.0478
enh63922    4   39006200   39007200      5       2  150064       1.6672     0.047741
enh63956    4   39637600   39638600      1       1  150064       2.7934     0.002608
enh63957    4   39641500   39642500      1       1  150064       2.5731      0.00504
enh63963    4   39721400   39722400      3       2  150064       1.6525     0.049219
enh63970    4   39936100   39937100      4       2  150064       1.8459     0.032455
enh63992    4   40126700   40127700      4       2  150064       2.2003     0.013892
enh64034    4   40623800   40624800      3       1  150064       2.0578     0.019803
enh64045    4   41935600   41936600      2       1  150064       1.8673      0.03093
enh64067    4   47453200   47454200      1       1  150064       2.3398     0.009647
enh64071    4   47488200   47489200      3       2  150064       1.9823     0.023722
enh64092    4   48105000   48106000      2       1  150064       1.8736     0.030493
enh64095    4   48111000   48112000      2       1  150064       1.6486     0.049611
enh64105    4   48297700   48298700      5       3  150064       1.7864      0.03702
enh64106    4   48339600   48340600      2       1  150064       1.9425      0.02604
enh64111    4   48362700   48363700      3       2  150064       1.9401     0.026185
enh64113    4   48371400   48372400      3       2  150064       2.2483     0.012277
enh64114    4   48382400   48383400      1       1  150064       3.0226     0.001253
enh64115    4   48432100   48433100      4       2  150064       3.2993   0.00048464
enh64118    4   48590500   48591500      3       1  150064       2.3563     0.009229
enh64125    4   48644700   48645700      2       1  150064       1.8341     0.033319
enh64127    4   48648200   48649200      4       2  150064       2.2611     0.011877
enh64129    4   48653500   48654500      3       2  150064       2.7995    0.0025593
enh64131    4   48655600   48656600      1       1  150064       1.7022      0.04436
enh64133    4   48663200   48664200      3       1  150064       1.8806     0.030011
enh64137    4   48686000   48687000      1       1  150064       2.2741      0.01148
enh64141    4   48691200   48692200      1       1  150064       2.3182      0.01022
enh64144    4   48696500   48697500      1       1  150064       3.3251     0.000442
enh64147    4   48706000   48707000      2       1  150064       1.8252     0.033987
enh64148    4   48724400   48725400      1       1  150064       2.2173       0.0133
enh64151    4   48731700   48732700      2       1  150064       2.1029     0.017737
enh64153    4   48738700   48739700      2       1  150064       2.0495     0.020207
enh64155    4   48748800   48749800      1       1  150064       2.4588      0.00697
enh64158    4   48755700   48756700      2       1  150064       1.9274     0.026964
enh64159    4   48758400   48759400      2       1  150064       1.6802     0.046463
enh64160    4   48764600   48765600      1       1  150064       2.0644      0.01949
enh64162    4   48769700   48770700      1       1  150064       2.1182      0.01708
enh64163    4   48771400   48772400      2       1  150064       1.7624     0.038999
enh64165    4   48783400   48784400      1       1  150064        2.482     0.006533
enh64195    4   53799000   53800000      2       1  150064        1.952     0.025467
enh64222    4   55010400   55011400      1       1  150064       2.4714      0.00673
enh64236    4   56265500   56266500      2       1  150064       1.7153     0.043149
enh64238    4   56273300   56274300      1       1  150064       1.7509      0.03998
enh64241    4   56313300   56314300      3       2  150064       1.7534     0.039768
enh64242    4   56376700   56377700      1       1  150064       1.9309      0.02675
enh64243    4   56404200   56405200      2       1  150064       1.9234     0.027215
enh64244    4   56406400   56407400      6       2  150064       1.7993     0.035988
enh64245    4   56407300   56408300      4       1  150064       1.7442     0.040562
enh64246    4   56409800   56410800      1       1  150064       1.7662      0.03868
enh64250    4   56717200   56718200      3       1  150064       2.5507    0.0053761
enh64253    4   56731900   56732900      4       2  150064       2.0486     0.020248
enh64254    4   56753500   56754500      1       1  150064       2.5158     0.005938
enh64264    4   57126700   57127700      3       1  150064       1.7512     0.039953
enh64274    4   57304400   57305400      4       2  150064       1.7068     0.043926
enh64279    4   57336000   57337000      3       2  150064       1.8242     0.034062
enh64292    4   57687800   57688800     15       4  150064       1.6691     0.047546
enh64314    4   68550700   68551700      5       2  150064       1.9365     0.026404
enh64315    4   68563500   68564500      3       1  150064       3.0826     0.001026
enh64316    4   68568200   68569200      4       1  150064       2.9985    0.0013564
enh64317    4   68569400   68570400      3       2  150064       2.9112    0.0018003
enh64318    4   68570500   68571500      6       4  150064       2.1812     0.014583
enh64319    4   68579000   68580000      3       1  150064       3.3149    0.0004584
enh64391    4   73930600   73931600      2       1  150064       2.1904     0.014246
enh64412    4   74113400   74114400      1       1  150064       2.4581     0.006984
enh64428    4   76434800   76435800      3       1  150064        1.756      0.03954
enh64458    4   77129200   77130200      3       2  150064       1.8412     0.032797
enh64460    4   77135800   77136800      2       1  150064       1.7965     0.036211
enh64463    4   77228400   77229400      4       2  150064       1.9822     0.023728
enh64574    4   80981700   80982700      2       1  150064       2.1494     0.015803
enh64582    4   81075200   81076200      2       1  150064       1.8764     0.030298
enh64584    4   81091200   81092200      7       3  150064       2.0111     0.022158
enh64589    4   81124600   81125600      5       2  150064       2.5745    0.0050198
enh64627    4   83188900   83189900      4       2  150064       2.7137    0.0033268
enh64628    4   83192900   83193900      3       2  150064       1.9385     0.026284
enh64636    4   83282300   83283300      3       2  150064        2.217     0.013311
enh64638    4   83285300   83286300      1       1  150064        2.389     0.008448
enh64659    4   83928500   83929500      3       2  150064       2.1887      0.01431
enh64675    4   84074300   84075300      3       1  150064       1.9275     0.026959
enh64676    4   84076000   84077000      4       2  150064       1.9718     0.024319
enh64693    4   84218600   84219600      3       2  150064       1.7261     0.042163
enh64710    4   84469400   84470400      2       1  150064       2.1792     0.014659
enh64711    4   84479400   84480400      7       2  150064       2.8226    0.0023821
enh64712    4   84581400   84582400      4       2  150064       1.6582     0.048639
enh64724    4   87825200   87826200      4       2  150064        1.715     0.043176
enh64733    4   87876700   87877700      6       3  150064        2.635    0.0042072
enh64737    4   87887200   87888200      3       2  150064       2.4889    0.0064068
enh64738    4   87892300   87893300      2       1  150064       3.3246    0.0004427
enh64745    4   87936100   87937100      2       1  150064       2.2384     0.012598
enh64749    4   87946900   87947900      3       1  150064       2.5648    0.0051625
enh64752    4   87959600   87960600      4       2  150064        2.444    0.0072626
enh64754    4   87963900   87964900      1       1  150064       2.6265     0.004313
enh64756    4   87969400   87970400      2       1  150064       2.1279     0.016672
enh64771    4   88014900   88015900      4       2  150064       1.7164     0.043047
enh64781    4   88042100   88043100      2       1  150064       1.8055     0.035501
enh64789    4   88156200   88157200      1       1  150064       1.7099      0.04364
enh64803    4   89140000   89141000      3       2  150064        1.795      0.03633
enh64805    4   89152500   89153500      4       2  150064       1.8259     0.033934
enh64816    4   89376300   89377300      1       1  150064        1.896      0.02898
enh64821    4   89447300   89448300      1       1  150064       1.8682      0.03087
enh64852    4   89852600   89853600      2       1  150064       2.0264     0.021363
enh64853    4   89854300   89855300      5       2  150064       2.0709     0.019185
enh64856    4   89874400   89875400      1       1  150064       1.8885      0.02948
enh64879    4   90750700   90751700      5       1  150064       1.7575     0.039418
enh64882    4   90819300   90820300      7       2  150064       1.7171     0.042985
enh64886    4   95130500   95131500      1       1  150064       1.8048      0.03555
enh64887    4   95259500   95260500      1       1  150064       2.0099      0.02222
enh64899    4   96102000   96103000      3       1  150064       1.7674     0.038577
enh64904    4   96214100   96215100      1       1  150064       2.2517      0.01217
enh64921    4   99403900   99404900      1       1  150064        2.184      0.01448
enh64928    4   99449800   99450800      2       1  150064       1.6757       0.0469
enh64930    4   99465500   99466500      4       2  150064       2.3669     0.008968
enh64951    4   99585500   99586500      1       1  150064       1.9779      0.02397
enh64954    4   99608600   99609600      2       1  150064        1.741     0.040839
enh64992    4  100741900  100742900      4       2  150064       2.4745    0.0066703
enh64993    4  100744400  100745400      4       2  150064       2.1414     0.016123
enh64994    4  100745600  100746600      5       2  150064       1.8566     0.031683
enh64995    4  100748900  100749900      8       3  150064       2.1793     0.014655
enh64996    4  100754200  100755200      6       3  150064       2.0755     0.018968
enh64998    4  100767100  100768100      4       2  150064       2.0602     0.019689
enh64999    4  100772400  100773400      4       2  150064       2.3352    0.0097653
enh65003    4  100808600  100809600      1       1  150064       3.1377    0.0008514
enh65004    4  100810300  100811300      4       2  150064       2.5982    0.0046857
enh65006    4  100815900  100816900      6       2  150064       1.7416     0.040791
enh65007    4  100836700  100837700      4       2  150064       2.9501    0.0015883
enh65016    4  100887000  100888000      2       1  150064       2.4294    0.0075615
enh65017    4  101014600  101015600      2       1  150064        2.258     0.011974
enh65018    4  101016900  101017900      5       2  150064       1.8819     0.029925
enh65032    4  101939800  101940800      7       4  150064       2.7096    0.0033687
enh65034    4  101949800  101950800      2       1  150064        2.558    0.0052645
enh65035    4  101957800  101958800      3       1  150064        2.272     0.011542
enh65037    4  101971100  101972100      2       1  150064       1.7876     0.036923
enh65050    4  102156900  102157900      1       1  150064       2.4857     0.006465
enh65069    4  102256100  102257100      1       1  150064       1.7044      0.04415
enh65101    4  103463900  103464900      1       1  150064       2.2316      0.01282
enh65112    4  103498900  103499900      1       1  150064       1.9132      0.02786
enh65116    4  103511700  103512700      5       3  150064       2.3184     0.010213
enh65132    4  103655600  103656600      2       1  150064       2.1671     0.015114
enh65133    4  103678400  103679400      2       1  150064       2.3234     0.010078
enh65134    4  103679800  103680800      1       1  150064       2.4385     0.007374
enh65135    4  103682800  103683800      2       1  150064       2.6844    0.0036333
enh65137    4  103708800  103709800      3       1  150064       3.5128   0.00022167
enh65138    4  103710300  103711300      2       1  150064       3.5247   0.00021202
enh65139    4  103720700  103721700      3       1  150064       3.5154   0.00021953
enh65140    4  103723500  103724500      3       2  150064       3.3966   0.00034111
enh65141    4  103727600  103728600      2       1  150064       3.0073    0.0013178
enh65142    4  103730900  103731900      3       1  150064       3.6357   0.00013864
enh65143    4  103735900  103736900      3       1  150064       3.8649    5.557e-05
enh65144    4  103750400  103751400      2       1  150064       3.4804   0.00025034
enh65145    4  103785600  103786600      6       1  150064       3.7274   9.6733e-05
enh65148    4  103939000  103940000      2       1  150064       3.5984   0.00016012
enh65149    4  103941500  103942500      3       1  150064       2.5793    0.0049495
enh65153    4  103999900  104000900      2       1  150064       2.0541     0.019981
enh65157    4  104058000  104059000      1       1  150064       2.3586     0.009171
enh65170    4  106083100  106084100      2       1  150064       1.6467     0.049805
enh65172    4  106104600  106105600      1       1  150064       2.0798      0.01877
enh65198    4  108851200  108852200      4       1  150064       2.3261     0.010008
enh65199    4  108853600  108854600      2       1  150064       2.0506     0.020153
enh65229    4  109074600  109075600      1       1  150064       3.0591      0.00111
enh65237    4  109264100  109265100      6       2  150064       1.8189     0.034461
enh65238    4  109267200  109268200      4       2  150064       1.9632     0.024814
enh65303    4  110563300  110564300      4       2  150064       2.1511     0.015734
enh65304    4  110567300  110568300      7       2  150064       1.9279     0.026934
enh65306    4  110577900  110578900      3       2  150064       1.9848     0.023582
enh65313    4  110611000  110612000      2       1  150064       2.4181     0.007801
enh65321    4  110868700  110869700      2       1  150064       3.0061     0.001323
enh65322    4  110890800  110891800      2       1  150064        3.004    0.0013321
enh65357    4  113221700  113222700      2       1  150064        2.203     0.013796
enh65410    4  114613600  114614600      2       1  150064       1.7332     0.041527
enh65411    4  114615900  114616900      2       1  150064       1.9263     0.027035
enh65412    4  114618600  114619600      4       2  150064       1.8978     0.028862
enh65416    4  114633000  114634000      6       3  150064       2.1525     0.015678
enh65417    4  114642200  114643200      1       1  150064       1.6986       0.0447
enh65418    4  114648500  114649500      1       1  150064       2.4429     0.007284
enh65444    4  119203300  119204300      2       1  150064       1.8449     0.032524
enh65458    4  120061400  120062400      1       1  150064       1.7875      0.03693
enh65481    4  121712400  121713400      7       2  150064       1.8575     0.031623
enh65515    4  122720500  122721500      3       1  150064       2.0174     0.021828
enh65522    4  122898600  122899600      1       1  150064       2.4591     0.006964
enh65523    4  123038300  123039300      1       1  150064       1.8861      0.02964
enh65525    4  123052400  123053400      3       2  150064       1.8386     0.032989
enh65538    4  123285900  123286900      1       1  150064       2.1727       0.0149
enh65546    4  123500400  123501400      6       3  150064       2.0937     0.018145
enh65549    4  123553700  123554700      1       1  150064       2.0399      0.02068
enh65561    4  123652500  123653500      1       1  150064       1.7892      0.03679
enh65564    4  123845400  123846400     10       4  150064       2.0634     0.019539
enh65565    4  123846300  123847300      4       2  150064        2.138     0.016258
enh65572    4  124373600  124374600      1       1  150064       1.6998      0.04458
enh65577    4  124527900  124528900      7       3  150064       1.9721     0.024298
enh65595    4  129210300  129211300      1       1  150064       1.9004      0.02869
enh65626    4  139938200  139939200      3       2  150064       2.7232     0.003233
enh65633    4  140065500  140066500      4       2  150064       2.3645    0.0090284
enh65635    4  140093000  140094000      3       2  150064       1.9157     0.027702
enh65637    4  140099800  140100800      4       2  150064       1.9009     0.028657
enh65662    4  140471700  140472700      1       1  150064       2.9567     0.001555
enh65680    4  140975100  140976100      2       1  150064       1.9223     0.027286
enh65685    4  141014200  141015200      3       2  150064       1.7285     0.041948
enh65688    4  141024300  141025300      3       1  150064       1.6972     0.044829
enh65702    4  141443800  141444800      1       1  150064       1.7094      0.04369
enh65705    4  141641300  141642300      3       2  150064       2.9901    0.0013944
enh65711    4  142961200  142962200      8       1  150064       1.7168     0.043005
enh65716    4  143062800  143063800      3       1  150064       1.8014     0.035818
enh65721    4  143117100  143118100      5       2  150064       1.6776     0.046709
enh65726    4  143143400  143144400      1       1  150064       2.0554      0.01992
enh65731    4  143169800  143170800      3       2  150064       2.0264      0.02136
enh65736    4  143194100  143195100      3       1  150064       1.9808     0.023806
enh65738    4  143203400  143204400      3       1  150064       1.8689     0.030816
enh65740    4  143213200  143214200      2       1  150064       2.5119    0.0060041
enh65741    4  143216800  143217800      5       2  150064       1.9883     0.023387
enh65768    4  143312400  143313400      4       2  150064       1.7615     0.039075
enh65783    4  143468700  143469700      6       2  150064        1.694     0.045137
enh65806    4  144279500  144280500      1       1  150064       2.9543     0.001567
enh65810    4  144439400  144440400      2       1  150064       3.2906   0.00049988
enh65812    4  144459700  144460700      1       1  150064       3.4504    0.0002799
enh65813    4  144479300  144480300      5       2  150064       2.8259    0.0023571
enh65901    4  149101600  149102600      1       1  150064       1.7098      0.04365
enh65902    4  149137200  149138200      4       2  150064       1.7993     0.035988
enh65907    4  149296100  149297100      2       1  150064       1.7828     0.037312
enh65908    4  149298100  149299100      3       1  150064       3.0258    0.0012398
enh65929    4  151871200  151872200      2       1  150064         1.68     0.046483
enh65943    4  151927800  151928800      1       1  150064       2.4163      0.00784
enh65946    4  151950800  151951800      2       1  150064        1.858     0.031584
enh65964    4  152945700  152946700      2       1  150064       1.6966     0.044891
enh65979    4  153037600  153038600      4       2  150064       1.8011     0.035844
enh65980    4  153047300  153048300      6       2  150064       2.0138     0.022017
enh65981    4  153059400  153060400      3       1  150064       1.7803     0.037513
enh66125    4  154536500  154537500      3       2  150064       1.6584     0.048615
enh66131    4  154676300  154677300      3       1  150064       3.2249   0.00063016
enh66132    4  154730100  154731100      7       3  150064       2.0377      0.02079
enh66153    4  159688300  159689300      2       1  150064       2.1063     0.017588
enh66154    4  159692100  159693100      1       1  150064       1.9175      0.02759
enh66160    4  159704100  159705100      3       1  150064       2.1406     0.016154
enh66161    4  159727000  159728000      1       1  150064       2.0951      0.01808
enh66170    4  159823300  159824300      2       1  150064       1.8648     0.031107
enh66171    4  159826800  159827800      2       1  150064       2.2928      0.01093
enh66172    4  159851200  159852200      2       1  150064       2.2537     0.012106
enh66208    4  164511000  164512000      1       1  150064       1.7651      0.03877
enh66220    4  165898800  165899800      2       1  150064       1.8408     0.032823
enh66223    4  166124900  166125900      1       1  150064       2.8207     0.002396
enh66229    4  166169000  166170000      5       3  150064       2.2047     0.013737
enh66231    4  166179300  166180300      5       2  150064       2.3006     0.010706
enh66232    4  166180800  166181800      8       3  150064       1.8322     0.033462
enh66235    4  166215500  166216500      2       1  150064       2.2098     0.013559
enh66246    4  169240500  169241500      2       1  150064       1.7671     0.038602
enh66262    4  170000300  170001300      2       1  150064       1.9724     0.024281
enh66263    4  170001000  170002000      4       2  150064       2.1287     0.016639
enh66265    4  170332200  170333200      3       1  150064       4.1522   1.6463e-05
enh66271    4  170544200  170545200      4       2  150064       2.5965    0.0047083
enh66272    4  170546100  170547100      1       1  150064       5.1376    1.391e-07
enh66274    4  170551000  170552000      3       2  150064       4.1362   1.7657e-05
enh66277    4  170585500  170586500      1       1  150064       4.3017    8.475e-06
enh66296    4  174185100  174186100      2       1  150064       2.0638      0.01952
enh66318    4  176867500  176868500      2       1  150064       4.2666   9.9257e-06
enh66344    4  178361100  178362100      4       2  150064       2.0286     0.021251
enh66355    4  184183000  184184000      2       1  150064       1.7548     0.039651
enh66385    4  185185000  185186000      6       2  150064       2.8168    0.0024251
enh66391    4  185240100  185241100      4       2  150064       1.9096     0.028095
enh66398    4  185321200  185322200      3       2  150064       2.9849    0.0014186
enh66401    4  185329700  185330700      5       3  150064       2.1178     0.017097
enh66402    4  185331400  185332400      4       2  150064       2.5423     0.005507
enh66403    4  185333000  185334000      4       2  150064       2.2662      0.01172
enh66404    4  185334000  185335000      2       1  150064       1.6822     0.046263
enh66405    4  185336100  185337100      3       2  150064       2.5352    0.0056192
enh66407    4  185343200  185344200      3       2  150064       2.1905     0.014243
enh66408    4  185344200  185345200      4       2  150064       1.8811     0.029981
enh66425    4  185389500  185390500      3       2  150064       2.0932     0.018167
enh66437    4  185504700  185505700      4       2  150064       1.9503     0.025572
enh66442    4  185565800  185566800      2       1  150064       1.8297     0.033651
enh66461    4  185775200  185776200      7       2  150064       1.6916     0.045362
enh66482    4  186177600  186178600      4       1  150064       1.7218     0.042551
enh66484    4  186184300  186185300      4       1  150064       1.7598     0.039223
enh66486    4  186201400  186202400      1       1  150064       2.1615      0.01533
enh66499    4  186988700  186989700      3       2  150064       2.5305    0.0056955
enh66534    5     378800     379800      2       1  150064       1.9204     0.027405
enh66565    5    1099200    1100200      8       3  150064         2.01     0.022214
enh66592    5    1518400    1519400      8       4  150064       1.9719     0.024311
enh66595    5    1534900    1535900      3       2  150064       1.6745     0.047013
enh66609    5    5420500    5421500      6       2  150064        2.805    0.0025157
enh66610    5    5424800    5425800      1       1  150064       2.8418     0.002243
enh66611    5    5429700    5430700      2       1  150064       4.0821   2.2313e-05
enh66612    5    5480800    5481800      4       2  150064       4.1023   2.0454e-05
enh66613    5    5492300    5493300      1       1  150064       3.6504    0.0001309
enh66614    5    5494300    5495300      3       2  150064       2.4548    0.0070488
enh66616    5    5523700    5524700      8       2  150064       1.7051     0.044084
enh66620    5    6630100    6631100      2       1  150064       2.2091     0.013584
enh66621    5    6634600    6635600      4       2  150064       1.6834     0.046145
enh66622    5    6719300    6720300      3       2  150064       2.9133    0.0017879
enh66623    5    6725200    6726200      3       2  150064       2.1137     0.017272
enh66624    5    6728500    6729500      5       2  150064       1.9254     0.027087
enh66626    5    6736700    6737700      5       2  150064       3.0069    0.0013198
enh66627    5    6766000    6767000      3       1  150064       1.8638     0.031175
enh66636    5    7815800    7816800      2       1  150064       2.4416    0.0073109
enh66679    5   10634300   10635300      5       2  150064       2.1144     0.017239
enh66690    5   11222600   11223600      2       1  150064        1.838      0.03303
enh66728    5   14699800   14700800      2       1  150064       2.0736     0.019058
enh66737    5   14727300   14728300      6       3  150064       1.7728     0.038128
enh66769    5   16458800   16459800      1       1  150064       1.7102      0.04361
enh66777    5   16540500   16541500      2       1  150064       2.4877    0.0064293
enh66779    5   16560200   16561200      1       1  150064        1.668      0.04766
enh66788    5   16605700   16606700      4       2  150064       1.7448      0.04051
enh66818    5   32019800   32020800      5       3  150064       1.7374     0.041161
enh66885    5   34523100   34524100      5       1  150064       1.7466     0.040356
enh66902    5   35657800   35658800      2       1  150064       1.6698     0.047483
enh66961    5   36980500   36981500      3       1  150064       2.5215    0.0058434
enh66972    5   37371800   37372800      1       1  150064       1.7507         0.04
enh66977    5   37737500   37738500      1       1  150064       1.6496      0.04951
enh66988    5   39021200   39022200      2       1  150064       2.8522     0.002171
enh66993    5   39044600   39045600      4       2  150064       2.3451    0.0095119
enh66999    5   39061700   39062700      2       1  150064       2.2271      0.01297
enh67028    5   39231400   39232400      3       2  150064       1.9878     0.023418
enh67034    5   39269000   39270000      2       1  150064       1.8783      0.03017
enh67036    5   39271900   39272900      3       2  150064        2.069     0.019275
enh67073    5   40506800   40507800      1       1  150064        1.872       0.0306
enh67115    5   41865400   41866400      1       1  150064       1.9885      0.02338
enh67160    5   43119600   43120600      4       2  150064       1.7668     0.038632
enh67161    5   43124800   43125800      6       3  150064       1.6469     0.049787
enh67183    5   43600600   43601600      1       1  150064       1.6613      0.04833
enh67190    5   44875400   44876400      2       1  150064       4.0865   2.1896e-05
enh67191    5   49623900   49624900      4       1  150064       3.6548   0.00012871
enh67192    5   49659800   49660800      4       2  150064       3.9529   3.8608e-05
enh67193    5   49693900   49694900      2       1  150064       4.3142   8.0087e-06
enh67194    5   49699000   49700000      1       1  150064       3.6901    0.0001121
enh67195    5   49702400   49703400      1       1  150064       2.9702     0.001488
enh67197    5   49708600   49709600      4       1  150064       3.6238   0.00014514
enh67199    5   49716100   49717100      1       1  150064       2.4221     0.007715
enh67200    5   49718100   49719100      1       1  150064       4.4161    5.024e-06
enh67201    5   49720100   49721100      1       1  150064       3.6255    0.0001442
enh67206    5   49738300   49739300      3       1  150064       4.0244   2.8561e-05
enh67207    5   49741600   49742600      2       1  150064       3.2513   0.00057445
enh67208    5   49745200   49746200      3       2  150064       2.7406    0.0030662
enh67209    5   49754000   49755000      1       1  150064       3.7509    8.809e-05
enh67210    5   49785100   49786100      8       2  150064       4.5137   3.1846e-06
enh67211    5   49797100   49798100      3       2  150064        2.697    0.0034985
enh67212    5   49808200   49809200      2       1  150064       3.0576    0.0011155
enh67213    5   49849100   49850100      3       2  150064       1.9941     0.023072
enh67214    5   49850300   49851300      3       2  150064       1.9706     0.024382
enh67222    5   49931100   49932100      3       1  150064       1.6934     0.045189
enh67224    5   49949400   49950400      4       2  150064       2.6279    0.0042953
enh67231    5   49980800   49981800      1       1  150064       2.2724      0.01153
enh67239    5   50011500   50012500      4       2  150064       2.3871    0.0084899
enh67240    5   50016800   50017800      2       1  150064       2.1859     0.014413
enh67244    5   50025400   50026400      1       1  150064       1.6455      0.04993
enh67247    5   50031600   50032600      2       1  150064       1.6462     0.049861
enh67249    5   50034400   50035400      1       1  150064       3.1465    0.0008263
enh67252    5   50043700   50044700      2       1  150064       2.8914    0.0019175
enh67253    5   50044900   50045900      2       1  150064       2.3074     0.010515
enh67284    5   52335800   52336800      4       2  150064       1.8088     0.035238
enh67292    5   52857800   52858800      1       1  150064        1.659      0.04856
enh67294    5   52864100   52865100      3       1  150064       1.9214     0.027341
enh67301    5   53597400   53598400      2       1  150064       2.6232    0.0043557
enh67302    5   53603600   53604600      1       1  150064       2.0056      0.02245
enh67303    5   53607600   53608600      2       1  150064        1.647     0.049777
enh67314    5   53933700   53934700      6       3  150064       2.1165     0.017151
enh67315    5   53940100   53941100      6       2  150064       1.8733     0.030515
enh67326    5   54140500   54141500      6       2  150064       2.5919    0.0047731
enh67327    5   54162400   54163400      1       1  150064         1.97      0.02442
enh67372    5   55198900   55199900      1       1  150064       3.2814    0.0005164
enh67374    5   55219300   55220300      5       3  150064       2.6588    0.0039205
enh67414    5   55461800   55462800      1       1  150064        1.818      0.03453
enh67415    5   55463100   55464100      4       2  150064       2.2071     0.013655
enh67430    5   55638200   55639200      2       1  150064       3.2818    0.0005158
enh67453    5   55919800   55920800      3       2  150064       1.8982     0.028837
enh67505    5   56595000   56596000      6       3  150064       2.3605     0.009124
enh67507    5   56619700   56620700      1       1  150064       1.8289      0.03371
enh67519    5   58229000   58230000      7       3  150064       1.6715      0.04731
enh67521    5   58293600   58294600      7       3  150064       1.7276     0.042027
enh67522    5   58294200   58295200      8       2  150064       1.6993     0.044632
enh67524    5   58297400   58298400     12       5  150064       2.8715    0.0020424
enh67525    5   58298600   58299600      8       2  150064       2.6966    0.0035022
enh67526    5   58301000   58302000      7       2  150064       2.3611    0.0091096
enh67527    5   58303200   58304200      6       2  150064       2.1819     0.014559
enh67532    5   58321300   58322300      1       1  150064        2.691     0.003562
enh67533    5   58321800   58322800      2       1  150064       2.1896     0.014278
enh67535    5   58323800   58324800      2       1  150064       2.1319     0.016509
enh67536    5   58326200   58327200      2       1  150064       2.5238    0.0058052
enh67537    5   58327200   58328200      3       1  150064       2.5782    0.0049662
enh67538    5   58328200   58329200      2       1  150064       1.8218     0.034245
enh67559    5   59105500   59106500      3       1  150064       2.3249     0.010038
enh67565    5   60256000   60257000      4       1  150064         2.85     0.002186
enh67567    5   60348800   60349800      3       2  150064       2.9052    0.0018353
enh67570    5   60564800   60565800      2       1  150064       3.6913   0.00011157
enh67572    5   60572900   60573900      4       2  150064       3.9699   3.5957e-05
enh67573    5   60586200   60587200      2       1  150064       5.7158   5.4602e-09
enh67574    5   60614500   60615500      3       2  150064       5.7393   4.7535e-09
enh67575    5   60615400   60616400      3       2  150064       6.1932   2.9478e-10
enh67576    5   60624400   60625400      1       1  150064       6.6855    1.151e-11
enh67583    5   60697600   60698600      2       1  150064       3.5854   0.00016831
enh67585    5   60703400   60704400      1       1  150064       2.5525     0.005347
enh67586    5   60705500   60706500      5       3  150064       4.3396   7.1368e-06
enh67587    5   60711700   60712700      1       1  150064       5.0953    1.741e-07
enh67589    5   60830200   60831200      2       1  150064       1.9272     0.026977
enh67591    5   61520200   61521200      1       1  150064       2.6615      0.00389
enh67593    5   61553100   61554100      5       3  150064       2.8558    0.0021461
enh67595    5   61556200   61557200      7       3  150064       3.0566    0.0011194
enh67597    5   61582000   61583000      3       1  150064       3.2423   0.00059282
enh67598    5   61585300   61586300      3       1  150064       1.7448     0.040506
enh67599    5   61587500   61588500      4       2  150064       3.4018   0.00033474
enh67600    5   61593900   61594900      1       1  150064       2.9852     0.001417
enh67601    5   61600200   61601200      3       2  150064       1.9203     0.027412
enh67603    5   61606700   61607700      2       1  150064       2.2548     0.012072
enh67604    5   61611900   61612900      4       2  150064       2.1342     0.016413
enh67609    5   61634100   61635100      4       2  150064       1.6594     0.048513
enh67610    5   61636100   61637100      1       1  150064       1.8106       0.0351
enh67614    5   61645000   61646000      2       1  150064       2.7666    0.0028318
enh67617    5   61691000   61692000      4       2  150064       2.6516    0.0040056
enh67619    5   61700400   61701400      4       2  150064       1.7066     0.043953
enh67620    5   61709900   61710900      1       1  150064        1.827      0.03385
enh67621    5   61873700   61874700      2       1  150064       1.7535     0.039762
enh67624    5   61901300   61902300      1       1  150064       2.0579       0.0198
enh67632    5   64322600   64323600      1       1  150064       2.7858      0.00267
enh67633    5   64330000   64331000      4       1  150064       2.6771    0.0037133
enh67638    5   64779200   64780200      4       2  150064       1.9537     0.025369
enh67639    5   64856000   64857000      2       1  150064       2.0505     0.020159
enh67647    5   64923400   64924400      2       1  150064       1.7953       0.0363
enh67707    5   66395200   66396200      3       2  150064       2.3013     0.010686
enh67737    5   67509500   67510500      3       2  150064       1.9903      0.02328
enh67747    5   67557600   67558600      9       4  150064       1.9816     0.023762
enh67758    5   67639900   67640900      3       2  150064       3.0335    0.0012087
enh67763    5   67680500   67681500      2       1  150064        2.648     0.004048
enh67764    5   67688300   67689300      2       1  150064       1.7965     0.036205
enh67767    5   67710800   67711800      2       1  150064        2.807    0.0025005
enh67768    5   67721000   67722000      5       2  150064       2.7397    0.0030752
enh67769    5   67728500   67729500      2       1  150064       2.7247    0.0032184
enh67770    5   67730900   67731900      3       2  150064       2.9911    0.0013901
enh67802    5   70753000   70754000      2       1  150064       1.6903     0.045488
enh67815    5   71596000   71597000      1       1  150064       1.8909      0.02932
enh67817    5   71602500   71603500      1       1  150064        2.217      0.01331
enh67866    5   74324000   74325000      5       1  150064        2.148     0.015855
enh67891    5   74809300   74810300      3       2  150064       2.1841     0.014477
enh67895    5   74854500   74855500      2       1  150064       2.6773    0.0037111
enh67900    5   74876700   74877700      1       1  150064         2.09      0.01831
enh67901    5   74895800   74896800      1       1  150064        2.054      0.01999
enh67903    5   74965300   74966300      2       1  150064        2.081     0.018715
enh67904    5   74973400   74974400      5       1  150064       3.1525   0.00080929
enh67907    5   75009200   75010200      4       2  150064       2.7969      0.00258
enh67962    5   75834600   75835600      1       1  150064       3.1679    0.0007676
enh67988    5   76441100   76442100      3       2  150064       2.3366    0.0097288
enh67998    5   77061000   77062000      6       3  150064       1.6541     0.049057
enh68000    5   77101500   77102500      6       2  150064       2.4618    0.0069113
enh68001    5   77102200   77103200      1       1  150064        2.467     0.006812
enh68005    5   77564000   77565000      3       1  150064       3.4448   0.00028571
enh68006    5   77579000   77580000      4       2  150064         4.22   1.2214e-05
enh68007    5   77582000   77583000      8       3  150064       3.9171   4.4815e-05
enh68008    5   77583900   77584900      7       2  150064       3.8966   4.8775e-05
enh68009    5   77585300   77586300      6       2  150064       3.5603   0.00018525
enh68010    5   77587600   77588600      4       2  150064       3.1666   0.00077111
enh68011    5   77651400   77652400      2       1  150064       2.7814    0.0027059
enh68013    5   77653800   77654800      2       1  150064       1.9386     0.026273
enh68014    5   77658000   77659000      2       1  150064       1.9719     0.024308
enh68015    5   77665200   77666200      3       2  150064       2.6046    0.0045993
enh68016    5   77665900   77666900      3       1  150064       3.3562   0.00039506
enh68017    5   77683000   77684000      5       2  150064       3.0565    0.0011197
enh68018    5   77700000   77701000      2       1  150064       2.0629     0.019561
enh68035    5   78549000   78550000      1       1  150064       1.6646        0.048
enh68044    5   78806300   78807300      1       1  150064       2.7728     0.002779
enh68066    5   79427700   79428700      2       1  150064        1.752     0.039884
enh68067    5   79432900   79433900      4       2  150064       2.1176     0.017106
enh68070    5   79434400   79435400      3       2  150064       1.8466     0.032403
enh68078    5   79462000   79463000      3       2  150064       2.5759    0.0049985
enh68081    5   79470900   79471900      4       2  150064       2.3912    0.0083965
enh68082    5   79472600   79473600      3       2  150064       2.1766     0.014755
enh68096    5   79517100   79518100      2       1  150064       2.0668     0.019378
enh68131    5   80265800   80266800      3       1  150064       2.0672     0.019358
enh68162    5   80599600   80600600      2       1  150064       1.7464     0.040373
enh68185    5   81075600   81076600      2       1  150064       1.8606     0.031401
enh68196    5   81520900   81521900      1       1  150064       2.6016      0.00464
enh68197    5   81571200   81572200     10       5  150064       2.8077    0.0024947
enh68209    5   82374200   82375200      2       1  150064       1.7557      0.03957
enh68221    5   86375300   86376300      6       2  150064       1.7798     0.037551
enh68251    5   86626300   86627300      3       2  150064       1.9375     0.026343
enh68264    5   87468000   87469000      1       1  150064       2.5517      0.00536
enh68265    5   87499900   87500900      1       1  150064        2.592     0.004771
enh68266    5   87543600   87544600      2       1  150064       2.6214    0.0043791
enh68269    5   87562900   87563900      1       1  150064       3.0352     0.001202
enh68270    5   87566100   87567100      1       1  150064       2.5414      0.00552
enh68271    5   87566800   87567800      1       1  150064        2.725     0.003215
enh68274    5   88047200   88048200      3       1  150064       2.4647    0.0068558
enh68275    5   88120400   88121400      2       1  150064       1.8157     0.034705
enh68276    5   88122700   88123700      1       1  150064       3.5875    0.0001669
enh68278    5   88125700   88126700      1       1  150064       2.3685      0.00893
enh68283    5   89703400   89704400      2       1  150064       2.9331     0.001678
enh68289    5   90168800   90169800      2       1  150064       2.3639    0.0090423
enh68290    5   90236000   90237000      7       3  150064       4.3175   7.8916e-06
enh68291    5   90458100   90459100      4       2  150064       2.3577    0.0091942
enh68292    5   90465400   90466400      1       1  150064       2.8742     0.002025
enh68293    5   90466000   90467000      1       1  150064       2.8742     0.002025
enh68294    5   90564800   90565800      5       3  150064       1.8067     0.035406
enh68317    5   93911900   93912900      4       1  150064       2.0043      0.02252
enh68318    5   93952400   93953400      2       1  150064       2.6652    0.0038477
enh68319    5   93955800   93956800      4       2  150064       2.2888     0.011045
enh68320    5   93957200   93958200      4       1  150064       2.5655    0.0051515
enh68321    5   93958300   93959300      7       2  150064       2.8037    0.0025263
enh68323    5   93967400   93968400      5       3  150064        2.559    0.0052494
enh68326    5   94185500   94186500      5       2  150064       1.9227     0.027262
enh68353    5   95161000   95162000      7       2  150064       1.9314     0.026715
enh68360    5   95203500   95204500      2       1  150064        2.083     0.018625
enh68365    5   95263200   95264200      5       2  150064       1.6872      0.04578
enh68369    5   95282400   95283400      1       1  150064       1.8864      0.02962
enh68374    5   95299000   95300000      3       1  150064       1.9021     0.028579
enh68377    5   95403200   95404200      3       1  150064       1.8395      0.03292
enh68378    5   95403600   95404600      4       1  150064       1.8363      0.03316
enh68389    5   95962700   95963700      2       1  150064        2.158     0.015462
enh68391    5   95990100   95991100      3       1  150064        1.807     0.035378
enh68392    5   95992300   95993300      2       1  150064       2.2349      0.01271
enh68393    5   95995700   95996700      3       2  150064       1.7955     0.036286
enh68394    5   96000200   96001200      4       2  150064        1.679      0.04658
enh68395    5   96001600   96002600      2       1  150064        2.213     0.013449
enh68396    5   96004700   96005700      4       2  150064       2.7781    0.0027342
enh68397    5   96006900   96007900      1       1  150064       2.3907     0.008409
enh68399    5   96018600   96019600      2       1  150064       2.4839    0.0064971
enh68431    5   96219500   96220500      1       1  150064       2.2141      0.01341
enh68432    5   96226100   96227100      9       2  150064       1.7687     0.038473
enh68433    5   96228100   96229100      2       1  150064       2.0968     0.018005
enh68434    5   96230000   96231000      6       2  150064       2.4635    0.0068797
enh68435    5   96231600   96232600      4       1  150064        2.404    0.0081077
enh68436    5   96232800   96233800      3       1  150064       2.4699     0.006758
enh68437    5   96239900   96240900      5       2  150064       2.3849    0.0085411
enh68438    5   96241500   96242500      6       1  150064       2.4231    0.0076939
enh68439    5   96245000   96246000      8       1  150064       2.3604    0.0091287
enh68440    5   96257600   96258600      2       1  150064       1.9238     0.027187
enh68441    5   96261600   96262600      5       2  150064        1.678     0.046672
enh68444    5   96274600   96275600      7       1  150064       2.3522    0.0093315
enh68445    5   96276800   96277800      2       1  150064       2.4423    0.0072979
enh68447    5   96287700   96288700      1       1  150064       2.4469     0.007204
enh68448    5   96289300   96290300      3       1  150064       2.3794    0.0086696
enh68449    5   96291300   96292300      1       1  150064       2.2533      0.01212
enh68450    5   96295000   96296000      2       1  150064       2.5499    0.0053873
enh68455    5   96313900   96314900      4       2  150064       1.8967     0.028931
enh68456    5   96317600   96318600      1       1  150064       2.6704     0.003788
enh68458    5   96329500   96330500      3       2  150064       2.0327     0.021043
enh68459    5   96332400   96333400      1       1  150064       2.5078     0.006074
enh68460    5   96340300   96341300      1       1  150064       2.4941     0.006314
enh68461    5   96345000   96346000      1       1  150064       2.6721     0.003769
enh68471    5   96883300   96884300      4       2  150064       1.8758     0.030339
enh68476    5   98215700   98216700      3       2  150064       2.0119     0.022113
enh68478    5   98240000   98241000      2       1  150064       2.0491     0.020225
enh68480    5   98248500   98249500      2       1  150064       2.0462      0.02037
enh68481    5   98255500   98256500      4       2  150064       1.8028      0.03571
enh68482    5   98258600   98259600      4       2  150064       2.2111     0.013516
enh68483    5   98260200   98261200      4       2  150064       2.8401    0.0022553
enh68484    5   98267600   98268600      3       1  150064        2.181     0.014593
enh68485    5   98269700   98270700      2       1  150064       2.2036     0.013777
enh68488    5   98340300   98341300      3       2  150064       2.5352    0.0056196
enh68489    5   98361300   98362300      4       2  150064       1.6709     0.047375
enh68491    5   98366800   98367800      1       1  150064       2.0116      0.02213
enh68493    5   98371900   98372900      3       1  150064       2.3882     0.008466
enh68495    5   98381400   98382400      1       1  150064       1.9861      0.02351
enh68497    5   98395400   98396400      1       1  150064       2.2476       0.0123
enh68537    5  100382400  100383400      6       3  150064       2.0782     0.018845
enh68538    5  101630100  101631100      4       2  150064        4.228    1.179e-05
enh68539    5  101632500  101633500      4       2  150064       2.9367    0.0016588
enh68547    5  102102600  102103600      3       1  150064       1.8868     0.029597
enh68571    5  106724300  106725300      3       1  150064       2.3874    0.0084844
enh68585    5  108683200  108684200      5       2  150064       3.4939   0.00023797
enh68586    5  108687600  108688600      2       1  150064       1.9616     0.024903
enh68587    5  108707000  108708000      2       1  150064       1.8543      0.03185
enh68589    5  108712000  108713000      3       2  150064       2.8304    0.0023245
enh68591    5  108725100  108726100      5       1  150064       1.7246       0.0423
enh68592    5  108732700  108733700      7       3  150064       2.8162    0.0024297
enh68595    5  108747000  108748000      7       3  150064       2.7297    0.0031699
enh68596    5  108991500  108992500      2       1  150064       3.2638   0.00054956
enh68597    5  109032700  109033700      2       1  150064       4.5211    3.076e-06
enh68598    5  109040200  109041200      3       2  150064       4.1078   1.9971e-05
enh68599    5  109047100  109048100      4       2  150064       3.6449   0.00013372
enh68602    5  109071400  109072400      3       1  150064       3.9076   4.6613e-05
enh68603    5  109073200  109074200      4       2  150064       2.8266    0.0023522
enh68604    5  109075000  109076000      5       2  150064       3.3506   0.00040325
enh68605    5  109077400  109078400      3       1  150064       4.6029   2.0837e-06
enh68608    5  109082100  109083100      4       2  150064       4.6205   1.9137e-06
enh68610    5  109085400  109086400      5       2  150064       4.0787   2.2643e-05
enh68612    5  109094700  109095700      6       3  150064       4.6175   1.9423e-06
enh68613    5  109123100  109124100      3       2  150064       4.1377    1.754e-05
enh68614    5  109166400  109167400      7       3  150064       4.4453   4.3893e-06
enh68615    5  109182300  109183300      3       1  150064       3.5564   0.00018801
enh68616    5  109189000  109190000      4       2  150064       4.8264   6.9498e-07
enh68618    5  109199100  109200100      6       3  150064       4.9305   4.1018e-07
enh68619    5  109203800  109204800      3       1  150064        3.659    0.0001266
enh68620    5  109211700  109212700      2       1  150064       1.6952     0.045017
enh68637    5  110077900  110078900      1       1  150064       1.6462      0.04986
enh68680    5  110774500  110775500      2       1  150064       1.9495     0.025621
enh68725    5  112310800  112311800      2       1  150064       2.6321    0.0042434
enh68749    5  114590400  114591400      2       1  150064       2.0078     0.022331
enh68760    5  114943400  114944400      1       1  150064       2.0515      0.02011
enh68769    5  115412000  115413000      7       3  150064       1.9816     0.023763
enh68770    5  115418600  115419600      2       1  150064        2.698    0.0034876
enh68771    5  115422000  115423000      7       3  150064       1.8376     0.033059
enh68772    5  115471600  115472600     11       5  150064       2.3173     0.010245
enh68773    5  115480600  115481600      3       2  150064        2.057     0.019841
enh68803    5  118685700  118686700      5       3  150064       1.7292     0.041885
enh68808    5  118721900  118722900      1       1  150064       1.7184      0.04286
enh68857    5  125709300  125710300      2       1  150064       1.7938     0.036426
enh68858    5  125761000  125762000      2       1  150064       1.6474     0.049743
enh68877    5  126082900  126083900      1       1  150064       2.0554      0.01992
enh68881    5  126098300  126099300      6       2  150064       2.5357    0.0056111
enh68888    5  126131600  126132600      3       1  150064       2.2704      0.01159
enh68895    5  126182000  126183000      1       1  150064       2.3708     0.008876
enh68898    5  126204100  126205100      5       3  150064       2.9094    0.0018108
enh68901    5  126323600  126324600      6       2  150064       2.1607     0.015358
enh68903    5  126363800  126364800      4       2  150064        2.748    0.0029982
enh68961    5  130649200  130650200      1       1  150064       1.7445      0.04054
enh68974    5  130697800  130698800      1       1  150064       1.7379      0.04111
enh68979    5  130707100  130708100      2       1  150064       1.7431     0.040654
enh68990    5  130781800  130782800      1       1  150064       1.8522        0.032
enh68997    5  130806100  130807100      1       1  150064       1.8782      0.03018
enh69010    5  130859900  130860900      1       1  150064       1.7659      0.03871
enh69018    5  130898000  130899000      1       1  150064       1.6961      0.04493
enh69020    5  130903700  130904700      1       1  150064       1.7737      0.03806
enh69021    5  130920000  130921000      2       1  150064       1.7333     0.041525
enh69033    5  130963400  130964400      2       1  150064       1.6671     0.047748
enh69058    5  131396200  131397200      2       1  150064        1.808     0.035305
enh69060    5  131406200  131407200      3       1  150064       1.8251     0.033997
enh69083    5  131770300  131771300      2       1  150064       1.8845      0.02975
enh69086    5  131781700  131782700      1       1  150064       2.2489      0.01226
enh69088    5  131788100  131789100      6       2  150064       2.1888     0.014305
enh69089    5  131790000  131791000      4       2  150064       2.0098     0.022227
enh69090    5  131797300  131798300      2       1  150064       1.8349     0.033258
enh69091    5  131800900  131801900      7       4  150064       2.2034     0.013783
enh69092    5  131804300  131805300      3       2  150064       1.7259     0.042181
enh69093    5  131806100  131807100      5       2  150064       1.7579     0.039382
enh69094    5  131808000  131809000      3       1  150064       2.5429    0.0054964
enh69102    5  131864500  131865500      1       1  150064       2.0612      0.01964
enh69134    5  132391600  132392600      2       1  150064        1.667     0.047753
enh69231    5  133922600  133923600      2       1  150064       1.9294     0.026841
enh69238    5  133968600  133969600      2       1  150064       1.9464     0.025804
enh69281    5  135372300  135373300      1       1  150064       2.2179      0.01328
enh69289    5  137068200  137069200      1       1  150064       3.1885    0.0007151
enh69291    5  137078400  137079400      1       1  150064       3.2042    0.0006772
enh69292    5  137085400  137086400      2       1  150064       2.7947    0.0025974
enh69295    5  137194100  137195100      3       2  150064        2.066     0.019414
enh69298    5  137225200  137226200      2       1  150064       2.3254     0.010024
enh69299    5  137331000  137332000      1       1  150064       2.1746      0.01483
enh69301    5  137359200  137360200      4       2  150064       1.7696     0.038396
enh69302    5  137363500  137364500      1       1  150064       2.1297       0.0166
enh69303    5  137365100  137366100      1       1  150064       1.7893      0.03678
enh69304    5  137365700  137366700      1       1  150064       1.7893      0.03678
enh69305    5  137369300  137370300      1       1  150064       1.7626      0.03898
enh69310    5  137431400  137432400      3       1  150064       1.8681     0.030874
enh69319    5  137672100  137673100      5       3  150064       2.9152    0.0017774
enh69320    5  137675900  137676900      3       1  150064       3.2208   0.00063924
enh69322    5  137696200  137697200      1       1  150064       2.5148     0.005955
enh69325    5  137705300  137706300      4       2  150064       2.0601     0.019694
enh69327    5  137775200  137776200      3       2  150064       4.4343   4.6181e-06
enh69328    5  137785000  137786000      1       1  150064       3.4458    0.0002847
enh69330    5  137798400  137799400      6       2  150064       3.7326    9.477e-05
enh69333    5  137856300  137857300      2       1  150064       3.7258   9.7348e-05
enh69334    5  137857300  137858300      1       1  150064       4.3504    6.795e-06
enh69338    5  137881800  137882800      2       1  150064       4.6279   1.8473e-06
enh69339    5  137883500  137884500      5       3  150064       3.0261    0.0012387
enh69340    5  137884800  137885800      1       1  150064       3.9542    3.839e-05
enh69343    5  137899500  137900500      1       1  150064       5.2497    7.617e-08
enh69344    5  137902200  137903200      3       2  150064         5.48   2.1271e-08
enh69345    5  137905400  137906400      3       2  150064       4.3625   6.4293e-06
enh69347    5  137911700  137912700      1       1  150064       3.1966    0.0006954
enh69355    5  138160400  138161400      1       1  150064       2.5696     0.005091
enh69380    5  138688500  138689500      3       2  150064        1.893     0.029181
enh69392    5  138772900  138773900      3       1  150064        2.209     0.013586
enh69399    5  138848500  138849500      1       1  150064       2.2055      0.01371
enh69406    5  138872100  138873100      2       1  150064       1.9077     0.028216
enh69408    5  138890200  138891200      3       2  150064       1.7957     0.036268
enh69412    5  138922400  138923400      2       1  150064       2.3016      0.01068
enh69424    5  138986500  138987500      2       1  150064       2.0527     0.020051
enh69432    5  139040800  139041800      3       2  150064       1.8762     0.030313
enh69433    5  139043300  139044300      2       1  150064       2.3112     0.010411
enh69435    5  139050600  139051600      1       1  150064       2.9118     0.001797
enh69438    5  139080400  139081400      1       1  150064       3.8986    4.837e-05
enh69444    5  139226700  139227700      1       1  150064       2.1675       0.0151
enh69452    5  139523300  139524300      3       2  150064       1.7786     0.037649
enh69453    5  139536000  139537000      2       1  150064       3.5479   0.00019415
enh69454    5  139536700  139537700      2       1  150064       3.3347    0.0004269
enh69467    5  139664100  139665100      5       2  150064       1.6924     0.045284
enh69470    5  139680600  139681600      1       1  150064       3.6524    0.0001299
enh69474    5  139730900  139731900      3       2  150064         3.11   0.00093533
enh69477    5  139779000  139780000      1       1  150064       3.8515    5.871e-05
enh69480    5  139797800  139798800      1       1  150064       3.7659    8.299e-05
enh69482    5  139809800  139810800      1       1  150064       3.2537    0.0005696
enh69483    5  139812300  139813300      3       1  150064       3.7868    7.631e-05
enh69486    5  139925900  139926900      3       2  150064       2.7348    0.0031207
enh69495    5  139988500  139989500      1       1  150064       2.8179     0.002417
enh69496    5  140012800  140013800      3       1  150064       3.3482   0.00040674
enh69497    5  140017600  140018600      3       2  150064       2.3221     0.010115
enh69499    5  140024900  140025900      4       2  150064       3.1794    0.0007378
enh69500    5  140028900  140029900      3       2  150064       3.9468   3.9604e-05
enh69501    5  140042800  140043800      2       1  150064       3.6706     0.000121
enh69502    5  140046400  140047400      4       1  150064       2.9811    0.0014362
enh69503    5  140051900  140052900      1       1  150064       4.0009    3.155e-05
enh69504    5  140068300  140069300      1       1  150064       4.2764    9.497e-06
enh69505    5  140072100  140073100      6       2  150064       4.2453   1.0916e-05
enh69506    5  140081100  140082100      3       1  150064       3.9874   3.3404e-05
enh69507    5  140089200  140090200      2       1  150064       2.6155    0.0044554
enh69508    5  140091100  140092100      2       1  150064       3.9564   3.8051e-05
enh69509    5  140105500  140106500      1       1  150064        4.319    7.836e-06
enh69510    5  140464400  140465400      5       2  150064       1.7326     0.041582
enh69541    5  141062900  141063900      1       1  150064       2.2371      0.01264
enh69544    5  141178400  141179400      6       2  150064       2.0607     0.019667
enh69545    5  141215400  141216400      4       1  150064       2.4037    0.0081154
enh69569    5  141443000  141444000      1       1  150064       2.0168      0.02186
enh69570    5  141453100  141454100      4       2  150064       2.0643     0.019495
enh69582    5  141515000  141516000      3       2  150064       1.8395      0.03292
enh69593    5  141702100  141703100      1       1  150064       2.7084      0.00338
enh69597    5  141763400  141764400      4       2  150064       2.0732     0.019078
enh69603    5  141820800  141821800      4       1  150064       1.7112     0.043523
enh69616    5  142154800  142155800      6       1  150064       2.4501    0.0071406
enh69619    5  142158500  142159500      1       1  150064       3.1275    0.0008816
enh69673    5  142693400  142694400      3       2  150064       2.2909     0.010986
enh69677    5  142706800  142707800      4       2  150064       2.0346     0.020947
enh69681    5  142718100  142719100      3       2  150064       1.9724     0.024281
enh69690    5  142754200  142755200      2       1  150064       2.2916     0.010966
enh69769    5  148229400  148230400      2       1  150064       2.0699     0.019231
enh69784    5  148809800  148810800      3       2  150064       2.1632     0.015263
enh69789    5  148913400  148914400      2       1  150064       1.8538     0.031881
enh69793    5  148931600  148932600      2       1  150064       1.8835     0.029815
enh69800    5  149026000  149027000      4       2  150064       1.9818     0.023752
enh69802    5  149112200  149113200      5       3  150064       2.1764     0.014761
enh69805    5  149155900  149156900      2       1  150064         1.75     0.040058
enh69911    5  150993900  150994900      4       2  150064       1.7072     0.043891
enh69925    5  151160600  151161600      2       1  150064       1.6847     0.046019
enh69937    5  151906400  151907400      3       2  150064       4.8291   6.8585e-07
enh69938    5  151907300  151908300      6       2  150064        4.165   1.5569e-05
enh69939    5  152732300  152733300      5       2  150064       3.1109   0.00093271
enh69941    5  153339800  153340800      4       2  150064       2.6228    0.0043599
enh69943    5  153419200  153420200      4       2  150064       3.3554   0.00039631
enh69944    5  153420000  153421000      1       1  150064       3.6341    0.0001395
enh69945    5  153421500  153422500      1       1  150064       3.2758    0.0005269
enh69949    5  153438000  153439000      3       2  150064       3.0783    0.0010409
enh69950    5  153451700  153452700      2       1  150064       3.2966   0.00048932
enh69951    5  153455000  153456000      7       2  150064       3.8632   5.5954e-05
enh69952    5  153559500  153560500      4       2  150064       2.0912     0.018256
enh69955    5  153573600  153574600      2       1  150064       2.1697     0.015015
enh69956    5  153576200  153577200      3       2  150064       2.5435     0.005487
enh69958    5  153579000  153580000      1       1  150064       3.4745    0.0002559
enh69959    5  153581100  153582100      3       2  150064       2.2382     0.012603
enh69960    5  153582900  153583900      6       1  150064        3.532   0.00020618
enh69961    5  153584300  153585300      8       2  150064       4.0553    2.503e-05
enh69962    5  153593900  153594900      5       3  150064       4.1282   1.8279e-05
enh69963    5  153599200  153600200      2       1  150064        1.682     0.046286
enh69964    5  153607700  153608700      5       2  150064        3.535   0.00020386
enh69967    5  153615500  153616500      3       1  150064       3.3002   0.00048311
enh69969    5  153618400  153619400      3       1  150064       3.3166   0.00045556
enh69970    5  153652100  153653100      7       2  150064       4.6462   1.6907e-06
enh69974    5  153784800  153785800      5       2  150064       2.7745    0.0027647
enh69983    5  154148100  154149100      6       4  150064       1.9164     0.027657
enh69991    5  154193400  154194400      1       1  150064       2.0556      0.01991
enh69993    5  154213700  154214700      2       1  150064       1.7723     0.038174
enh70024    5  156570800  156571800      2       1  150064       1.6565     0.048815
enh70026    5  156583100  156584100      2       1  150064       2.1171     0.017127
enh70030    5  156605500  156606500      3       1  150064       1.9742      0.02418
enh70069    5  156891100  156892100      5       2  150064       1.6746     0.047004
enh70121    5  157661100  157662100      3       2  150064        1.733      0.04155
enh70138    5  158546600  158547600      9       1  150064         3.19   0.00071126
enh70141    5  158584300  158585300      1       1  150064        4.245    1.093e-05
enh70147    5  158610600  158611600      1       1  150064       4.3201    7.798e-06
enh70148    5  158612600  158613600      2       1  150064       2.4428    0.0072876
enh70149    5  158614400  158615400      8       4  150064       2.6827     0.003652
enh70154    5  158627800  158628800      4       2  150064       2.2141     0.013411
enh70155    5  158637300  158638300      2       1  150064       3.2814   0.00051655
enh70158    5  158668900  158669900      3       2  150064       3.6537   0.00012924
enh70159    5  158688100  158689100      1       1  150064       4.3746    6.083e-06
enh70163    5  158701000  158702000      1       1  150064       2.5228     0.005822
enh70167    5  158766300  158767300      1       1  150064       1.6976      0.04479
enh70203    5  162884100  162885100      3       2  150064       3.1791   0.00073858
enh70221    5  167914600  167915600      1       1  150064       2.1444        0.016
enh70262    5  169843400  169844400      2       1  150064       2.0233     0.021523
enh70270    5  170823400  170824400      4       1  150064       1.6824     0.046242
enh70271    5  170825900  170826900      4       1  150064       1.7357     0.041312
enh70274    5  170845000  170846000      3       1  150064       1.7012     0.044452
enh70301    5  171413400  171414400      1       1  150064       1.7699      0.03837
enh70305    5  171420800  171421800      1       1  150064       1.7921      0.03656
enh70336    5  171590500  171591500      4       1  150064       1.7854       0.0371
enh70381    5  172324100  172325100      5       3  150064       2.1727     0.014902
enh70385    5  172409100  172410100      1       1  150064       2.9807     0.001438
enh70386    5  172414800  172415800      2       1  150064       1.8717     0.030623
enh70393    5  172452800  172453800      2       1  150064       1.6982     0.044731
enh70398    5  172481300  172482300      2       1  150064       2.7605    0.0028859
enh70399    5  172487300  172488300      3       2  150064       1.8377     0.033052
enh70400    5  172490500  172491500      4       2  150064        2.371    0.0088692
enh70401    5  172493200  172494200      3       2  150064       1.7346     0.041403
enh70402    5  172494900  172495900      3       2  150064       1.7742     0.038017
enh70404    5  172499200  172500200      6       2  150064       1.8898     0.029391
enh70405    5  172502300  172503300      1       1  150064       2.6632      0.00387
enh70406    5  172506100  172507100      2       1  150064       2.1015     0.017797
enh70409    5  172526400  172527400      2       1  150064       3.2538    0.0005694
enh70410    5  172570400  172571400      2       1  150064       1.8837     0.029804
enh70416    5  173168600  173169600      5       2  150064       1.7557     0.039568
enh70421    5  173310600  173311600      4       2  150064       2.1033     0.017722
enh70424    5  173321700  173322700      2       1  150064       1.7127      0.04338
enh70435    5  173400400  173401400      2       1  150064       1.7728     0.038129
enh70445    5  174932900  174933900      7       2  150064       2.0769     0.018905
enh70446    5  174934600  174935600     10       2  150064       2.2556     0.012047
enh70448    5  174946600  174947600      1       1  150064       1.7093       0.0437
enh70449    5  174948600  174949600      2       1  150064       1.8126     0.034943
enh70450    5  174951500  174952500      2       1  150064       2.1312     0.016536
enh70451    5  174953400  174954400      1       1  150064       1.8983      0.02883
enh70453    5  174961400  174962400      1       1  150064       2.0183      0.02178
enh70469    5  175105800  175106800      1       1  150064        1.853      0.03194
enh70471    5  175116500  175117500      1       1  150064       1.6907      0.04545
enh70505    5  175956700  175957700     13       5  150064       1.9138     0.027822
enh70512    5  176072700  176073700      1       1  150064       1.6691      0.04755
enh70552    5  176733000  176734000      3       1  150064        1.714     0.043268
enh70575    5  176841500  176842500      2       1  150064       1.6921     0.045314
enh70576    5  176843100  176844100      1       1  150064       2.8094     0.002482
enh70594    5  176934200  176935200      2       1  150064       2.8206    0.0023966
enh70595    5  176937500  176938500      1       1  150064       2.2911      0.01098
enh70598    5  176947400  176948400      3       2  150064       1.7456     0.040445
enh70600    5  176972800  176973800      1       1  150064       3.0418     0.001176
enh70601    5  176974800  176975800      2       1  150064        2.483    0.0065141
enh70603    5  176981900  176982900      3       1  150064       3.0297    0.0012238
enh70604    5  176983800  176984800      1       1  150064       3.0843      0.00102
enh70628    5  177577100  177578100      3       2  150064        1.754     0.039717
enh70632    5  177635800  177636800      3       2  150064       2.0819     0.018676
enh70634    5  177642000  177643000      5       2  150064       1.8106     0.035098
enh70636    5  177655100  177656100      5       2  150064       2.4857    0.0064648
enh70666    5  179040000  179041000      4       2  150064       1.6657      0.04789
enh70667    5  179042000  179043000      3       2  150064       1.8366     0.033137
enh70678    5  179173700  179174700      2       1  150064        2.379    0.0086801
enh70680    5  179180500  179181500      3       2  150064       2.1336     0.016439
enh70682    5  179183400  179184400      1       1  150064       2.3515     0.009349
enh70683    5  179185200  179186200      3       2  150064       2.4975    0.0062533
enh70690    5  179229000  179230000      4       2  150064       1.7728     0.038128
enh70691    5  179234600  179235600      2       1  150064       1.9462     0.025818
enh70736    5  180209200  180210200      4       2  150064       1.6521     0.049254
enh70753    5  180609300  180610300      5       3  150064       1.7756     0.037896
enh70757    5  180630000  180631000      2       1  150064       1.8985     0.028816
enh70765    5  180678100  180679100      1       1  150064       2.0041      0.02253
enh70768    5  180689600  180690600      1       1  150064       2.0264      0.02136
enh70834    6     660600     661600      3       1  150064        1.913     0.027875
enh70836    6     663400     664400      2       1  150064       1.6874     0.045767
enh70883    6    2763800    2764800     12       4  150064         2.12     0.017001
enh70920    6    2958000    2959000     12       3  150064       2.2925     0.010938
enh70924    6    2972200    2973200      7       2  150064       1.9215     0.027336
enh70932    6    3020900    3021900      9       3  150064        1.652     0.049264
enh70945    6    3086500    3087500      5       2  150064       2.0792     0.018801
enh70956    6    3279600    3280600      7       2  150064       2.2624     0.011836
enh70969    6    3749300    3750300      4       2  150064       2.9596    0.0015404
enh70973    6    3869600    3870600      3       1  150064         1.84     0.032883
enh70983    6    4030000    4031000      6       2  150064       1.8511     0.032074
enh70985    6    4055200    4056200      1       1  150064       1.8429      0.03267
enh71004    6    4806200    4807200      4       2  150064       1.7337     0.041489
enh71005    6    4811100    4812100      2       1  150064       1.8196     0.034406
enh71006    6    4814400    4815400      3       2  150064       2.4253    0.0076477
enh71012    6    4871500    4872500      1       1  150064       2.9376     0.001654
enh71018    6    4907600    4908600      2       1  150064       1.7585      0.03933
enh71019    6    4914100    4915100      4       2  150064       2.4935     0.006325
enh71021    6    4917000    4918000      9       3  150064       2.4769    0.0066265
enh71034    6    5274300    5275300      1       1  150064       1.8403      0.03286
enh71040    6    5338600    5339600      1       1  150064       2.1146      0.01723
enh71094    6    6885900    6886900      6       2  150064        2.446     0.007223
enh71098    6    7042200    7043200      1       1  150064       1.6586       0.0486
enh71100    6    7053100    7054100      2       1  150064       1.9897     0.023315
enh71107    6    7111300    7112300      1       1  150064       1.6656       0.0479
enh71109    6    7117100    7118100      1       1  150064        2.361     0.009114
enh71114    6    7130300    7131300      4       2  150064        2.148     0.015857
enh71122    6    7156000    7157000      3       2  150064       1.8772     0.030245
enh71132    6    7242200    7243200      1       1  150064       2.1028      0.01774
enh71135    6    7282100    7283100      7       3  150064       2.1078     0.017526
enh71158    6   10434200   10435200      2       1  150064       1.6871     0.045793
enh71188    6   11236300   11237300      6       3  150064       2.4664    0.0068243
enh71194    6   11292100   11293100      1       1  150064       1.7943      0.03638
enh71214    6   11383100   11384100      4       2  150064       1.7442      0.04056
enh71216    6   11413300   11414300      5       2  150064        1.923     0.027243
enh71219    6   11495900   11496900      5       2  150064        3.995   3.2351e-05
enh71241    6   11975600   11976600     10       2  150064       2.4923    0.0063456
enh71242    6   11978300   11979300      7       2  150064       2.3389    0.0096714
enh71245    6   12016300   12017300      5       3  150064       1.9087     0.028148
enh71247    6   12021000   12022000      7       3  150064       2.0278     0.021293
enh71250    6   12033600   12034600      4       2  150064       2.0892     0.018347
enh71251    6   12037000   12038000      6       2  150064       2.1347     0.016394
enh71272    6   12119200   12120200      4       2  150064       1.8227     0.034176
enh71283    6   13229300   13230300      1       1  150064       1.9693      0.02446
enh71285    6   13272000   13273000      1       1  150064       2.4184     0.007794
enh71286    6   13275000   13276000      4       1  150064       2.2782     0.011359
enh71305    6   13455200   13456200      2       1  150064        2.279     0.011334
enh71316    6   13611600   13612600      2       1  150064       1.7088     0.043746
enh71318    6   13617800   13618800      1       1  150064       2.3105      0.01043
enh71326    6   13642500   13643500      2       1  150064       2.3234     0.010079
enh71329    6   13649400   13650400      2       1  150064       2.2648     0.011763
enh71330    6   13653100   13654100      1       1  150064       1.7151      0.04316
enh71335    6   13673200   13674200      1       1  150064       1.8451      0.03251
enh71337    6   13683800   13684800      1       1  150064       1.6911      0.04541
enh71340    6   13693600   13694600      2       1  150064       2.0218       0.0216
enh71342    6   13707300   13708300      2       1  150064       2.7686    0.0028147
enh71343    6   13713400   13714400      1       1  150064       2.3145      0.01032
enh71344    6   13715000   13716000      4       2  150064       1.7623      0.03901
enh71346    6   13747600   13748600      5       2  150064       3.3266   0.00043955
enh71350    6   13795100   13796100      4       1  150064       1.6987     0.044685
enh71382    6   14542400   14543400      1       1  150064       1.8353      0.03323
enh71428    6   15293400   15294400      1       1  150064       1.6774      0.04673
enh71431    6   15299600   15300600      2       1  150064       2.0929     0.018181
enh71435    6   15318900   15319900      1       1  150064       1.6891       0.0456
enh71462    6   15409100   15410100      1       1  150064       2.0873      0.01843
enh71490    6   15653600   15654600      3       1  150064       1.8193     0.034431
enh71498    6   15879800   15880800      7       3  150064       2.3943     0.008326
enh71512    6   16404100   16405100      4       2  150064       1.8141     0.034831
enh71515    6   16409700   16410700      3       1  150064       1.8456     0.032472
enh71517    6   16412800   16413800      7       4  150064       1.7128     0.043373
enh71520    6   16433900   16434900      5       2  150064       2.0347     0.020939
enh71528    6   16484200   16485200      4       2  150064       1.7415     0.040794
enh71531    6   16493600   16494600      1       1  150064       1.8472      0.03236
enh71532    6   16495400   16496400      2       1  150064       2.2676     0.011678
enh71538    6   16533200   16534200      2       1  150064       1.7283     0.041969
enh71539    6   16534300   16535300      1       1  150064       1.8047      0.03556
enh71551    6   16671300   16672300      6       2  150064       1.8027     0.035715
enh71552    6   16673100   16674100      3       1  150064       2.5693    0.0050952
enh71556    6   16683800   16684800      6       2  150064       2.0326     0.021046
enh71563    6   16710900   16711900      8       3  150064       2.2704     0.011593
enh71564    6   16712000   16713000      3       1  150064       1.8002     0.035912
enh71567    6   16724700   16725700      2       1  150064       3.0784    0.0010407
enh71568    6   16728900   16729900      6       3  150064       2.7821    0.0027003
enh71569    6   16730500   16731500      6       3  150064       2.3837    0.0085689
enh71572    6   16740100   16741100      1       1  150064       2.2347      0.01272
enh71574    6   16743000   16744000     14       5  150064       1.7461     0.040393
enh71576    6   16752400   16753400      5       2  150064       2.5743    0.0050217
enh71602    6   18121700   18122700      2       1  150064        1.788      0.03689
enh71605    6   18171700   18172700      1       1  150064       1.7597      0.03923
enh71613    6   18269300   18270300      1       1  150064       1.8255      0.03396
enh71614    6   18327900   18328900      5       2  150064       1.8408     0.032823
enh71622    6   20173700   20174700      6       2  150064       1.7435      0.04062
enh71630    6   20292200   20293200      1       1  150064       2.1714      0.01495
enh71647    6   20528400   20529400      6       3  150064       1.9696     0.024441
enh71649    6   20535900   20536900      7       2  150064        2.686    0.0036159
enh71667    6   22146000   22147000      1       1  150064       2.1187      0.01706
enh71673    6   24360700   24361700      6       2  150064       2.2911     0.010979
enh71675    6   24493500   24494500      4       2  150064       2.4551    0.0070424
enh71677    6   24527800   24528800      3       2  150064       2.7381    0.0030894
enh71679    6   24646600   24647600      6       3  150064       3.0642    0.0010914
enh71680    6   24655700   24656700      3       1  150064       2.0646     0.019483
enh71681    6   24659200   24660200      3       2  150064       3.8387   6.1847e-05
enh71684    6   24664100   24665100      2       1  150064       2.8127    0.0024565
enh71685    6   24668500   24669500      5       3  150064       2.1416     0.016114
enh71687    6   24699700   24700700      3       2  150064       2.7119    0.0033447
enh71689    6   24711500   24712500      2       1  150064       2.7311     0.003156
enh71691    6   24715400   24716400      2       1  150064       2.7478    0.0029999
enh71693    6   24743200   24744200      1       1  150064       3.7557    8.642e-05
enh71697    6   24779500   24780500      1       1  150064       1.6974      0.04481
enh71702    6   24828800   24829800      7       2  150064       2.5341    0.0056369
enh71704    6   24835100   24836100      2       1  150064       2.5371    0.0055889
enh71715    6   24870400   24871400      5       2  150064       2.2177     0.013287
enh71716    6   24874600   24875600      3       1  150064       2.1014     0.017802
enh71719    6   24884100   24885100      4       2  150064        1.896     0.028979
enh71722    6   24895100   24896100      5       1  150064       3.4672   0.00026293
enh71724    6   24904900   24905900      5       2  150064       3.9684   3.6176e-05
enh71730    6   24951600   24952600      3       2  150064       1.6513     0.049336
enh71736    6   24998300   24999300      5       3  150064       2.4589    0.0069687
enh71739    6   25007400   25008400      1       1  150064       2.1088      0.01748
enh71740    6   25013900   25014900      5       3  150064       1.6654      0.04792
enh71743    6   25029000   25030000      1       1  150064       2.2325      0.01279
enh71745    6   25033300   25034300      2       1  150064       2.0573     0.019828
enh71746    6   25037700   25038700      1       1  150064       4.1744    1.494e-05
enh71747    6   25043600   25044600      2       1  150064       1.9277     0.026944
enh71749    6   25057400   25058400      3       1  150064       1.6789     0.046583
enh71752    6   25118500   25119500      5       3  150064       3.1012   0.00096369
enh71753    6   25120200   25121200      2       1  150064       3.9095   4.6239e-05
enh71754    6   25127800   25128800      3       1  150064       2.0935     0.018151
enh71758    6   25139400   25140400      7       2  150064       2.0607     0.019664
enh71759    6   25166800   25167800      3       2  150064       4.2933   8.8012e-06
enh71760    6   25223300   25224300      2       1  150064       2.0004      0.02273
enh71761    6   25223900   25224900      3       2  150064       2.7143    0.0033204
enh71764    6   25296000   25297000      2       1  150064       2.3161     0.010277
enh71771    6   25370900   25371900      6       2  150064       4.5012   3.3781e-06
enh71773    6   25407700   25408700      6       3  150064       1.8421     0.032727
enh71774    6   25412200   25413200      9       3  150064       2.7786    0.0027293
enh71780    6   25865400   25866400      7       4  150064       7.0244   1.0746e-12
enh71781    6   25866500   25867500      2       1  150064       6.8603    3.436e-12
enh71782    6   25873900   25874900      2       1  150064       7.0953   6.4519e-13
enh71783    6   25946700   25947700      3       2  150064       6.0176   8.8497e-10
enh71785    6   25960400   25961400      5       2  150064       5.9013    1.803e-09
enh71786    6   25965400   25966400      3       2  150064       3.6218    0.0001463
enh71791    6   25993500   25994500      3       1  150064       5.2068    9.608e-08
enh71794    6   26022500   26023500      4       2  150064       5.5222   1.6743e-08
enh71795    6   26025200   26026200      1       1  150064       7.9707    7.886e-16
enh71796    6   26028200   26029200      3       2  150064       3.4021   0.00033436
enh71797    6   26034300   26035300      2       1  150064       3.0294     0.001225
enh71798    6   26046000   26047000      4       2  150064       2.3168     0.010257
enh71799    6   26053400   26054400      3       2  150064       6.2917   1.5705e-10
enh71800    6   26057500   26058500      1       1  150064       8.0137    5.564e-16
enh71803    6   26088600   26089600      2       1  150064       2.8914    0.0019177
enh71804    6   26089200   26090200      2       1  150064       6.0177   8.8467e-10
enh71806    6   26104800   26105800      4       2  150064       6.3414   1.1387e-10
enh71807    6   26121000   26122000      3       1  150064       3.7562    8.626e-05
enh71808    6   26121800   26122800      6       2  150064       5.0796   1.8914e-07
enh71809    6   26129300   26130300      4       2  150064        1.845     0.032518
enh71811    6   26132800   26133800      3       2  150064       7.6132   1.3365e-14
enh71815    6   26160900   26161900      3       1  150064       4.2725   9.6633e-06
enh71817    6   26168500   26169500      5       3  150064       2.9961    0.0013674
enh71818    6   26169100   26170100      2       1  150064       1.8155     0.034726
enh71820    6   26175200   26176200      5       3  150064       7.2567   1.9835e-13
enh71824    6   26187500   26188500      1       1  150064       2.8691     0.002058
enh71827    6   26200400   26201400      5       2  150064       1.9877     0.023425
enh71832    6   26225600   26226600      3       2  150064       3.5422   0.00019839
enh71840    6   26254600   26255600      3       2  150064       2.5725    0.0050483
enh71841    6   26274700   26275700      3       2  150064       3.6425   0.00013498
enh71842    6   26283000   26284000      1       1  150064       4.3395    7.139e-06
enh71844    6   26305800   26306800      4       2  150064       2.9446    0.0016168
enh71848    6   26322900   26323900      9       3  150064       1.6458     0.049905
enh71849    6   26336100   26337100      7       2  150064       6.2264   2.3864e-10
enh71850    6   26341300   26342300      4       2  150064       1.6504     0.049427
enh71851    6   26342200   26343200      4       2  150064       7.0328   1.0124e-12
enh71852    6   26358300   26359300      3       1  150064       7.1195   5.4176e-13
enh71853    6   26361900   26362900      8       2  150064       7.3199    1.241e-13
enh71854    6   26368200   26369200      2       1  150064        6.802   5.1582e-12
enh71855    6   26372900   26373900      6       1  150064       6.9548   1.7657e-12
enh71857    6   26380900   26381900     13       4  150064       2.1815     0.014573
enh71859    6   26384600   26385600      5       3  150064       6.2525   2.0199e-10
enh71865    6   26420400   26421400      8       2  150064       3.7742   8.0262e-05
enh71868    6   26444100   26445100      6       2  150064       7.2472   2.1279e-13
enh71873    6   26461900   26462900      6       4  150064       6.5962    2.109e-11
enh71874    6   26468600   26469600      3       2  150064       6.5716   2.4885e-11
enh71875    6   26477000   26478000      3       1  150064       7.2006   2.9969e-13
enh71876    6   26519800   26520800      3       1  150064       3.3217   0.00044733
enh71877    6   26523400   26524400      4       2  150064       3.1376   0.00085175
enh71878    6   26532000   26533000      1       1  150064       3.2681    0.0005413
enh71879    6   26534800   26535800      4       2  150064       2.4876     0.006431
enh71881    6   26549700   26550700      3       2  150064       6.9316   2.0799e-12
enh71883    6   26555200   26556200      5       2  150064       6.3475   1.0943e-10
enh71884    6   26556000   26557000      3       2  150064       3.5055   0.00022786
enh71886    6   26571400   26572400      7       2  150064       3.4781   0.00025252
enh71887    6   26572800   26573800      5       1  150064       4.6633   1.5556e-06
enh71888    6   26595100   26596100      4       1  150064       3.2141   0.00065425
enh71889    6   26598800   26599800      3       2  150064       7.3204   1.2366e-13
enh71890    6   26607900   26608900      5       3  150064        3.637   0.00013793
enh71891    6   26657600   26658600      1       1  150064       1.7641      0.03886
enh71892    6   26660200   26661200      3       2  150064       2.6406    0.0041376
enh71893    6   27088400   27089400      4       2  150064       3.1482   0.00082134
enh71894    6   27093700   27094700      3       2  150064        3.147    0.0008249
enh71897    6   27103500   27104500      2       1  150064       7.2134   2.7294e-13
enh71900    6   27109900   27110900      2       1  150064        1.852     0.032012
enh71901    6   27115200   27116200      2       1  150064       4.9539   3.6368e-07
enh71904    6   27124400   27125400      1       1  150064       8.9005     2.78e-19
enh71906    6   27143800   27144800      2       1  150064       6.7562   7.0813e-12
enh71909    6   27341300   27342300      4       2  150064       5.1752   1.1385e-07
enh71910    6   27355300   27356300      5       2  150064       4.8663   5.6857e-07
enh71911    6   27357300   27358300      8       3  150064       8.2675   6.8397e-17
enh71912    6   27436200   27437200      3       1  150064        3.132   0.00086798
enh71914    6   27444600   27445600      1       1  150064       3.8096     6.96e-05
enh71915    6   27447800   27448800      1       1  150064       3.7828    7.755e-05
enh71916    6   27469400   27470400      3       2  150064       2.5146    0.0059583
enh71917    6   27472100   27473100      3       2  150064       2.5014    0.0061844
enh71920    6   27654400   27655400      5       3  150064        3.205   0.00067524
enh71921    6   27656000   27657000      8       4  150064       4.3331   7.3525e-06
enh71923    6   27660700   27661700      2       1  150064       1.6567     0.048793
enh71925    6   27719400   27720400      4       2  150064       5.3473   4.4639e-08
enh71926    6   27722000   27723000      2       1  150064       5.3927   3.4708e-08
enh71927    6   27724100   27725100      1       1  150064       2.7308     0.003159
enh71928    6   27728900   27729900      2       1  150064       7.4509   4.6367e-14
enh71929    6   27739800   27740800      5       2  150064       5.4194   2.9901e-08
enh71930    6   27758600   27759600      2       1  150064       7.4623   4.2514e-14
enh71931    6   27760500   27761500      1       1  150064       2.1576      0.01548
enh71932    6   27781100   27782100      3       1  150064       7.2383   2.2719e-13
enh71933    6   27783200   27784200      3       1  150064       7.7187   5.8751e-15
enh71935    6   27796700   27797700      1       1  150064       8.8453    4.565e-19
enh71937    6   27801700   27802700      2       1  150064        2.299     0.010751
enh71938    6   27835700   27836700      2       1  150064       6.9367   2.0067e-12
enh71939    6   27838600   27839600      1       1  150064       8.8446    4.593e-19
enh71942    6   27859300   27860300      3       1  150064       5.9631   1.2373e-09
enh71944    6   28046700   28047700      4       2  150064       5.0495    2.215e-07
enh71946    6   28090600   28091600      2       1  150064       7.5073   3.0171e-14
enh71947    6   28095700   28096700      2       1  150064       4.5759   2.3704e-06
enh71949    6   28106800   28107800      7       3  150064       6.4486   5.6437e-11
enh71950    6   28108300   28109300      4       1  150064       5.2275   8.5897e-08
enh71951    6   28111500   28112500      3       2  150064       4.5188   3.1102e-06
enh71952    6   28128400   28129400      2       1  150064       7.5909   1.5886e-14
enh71953    6   28129700   28130700     11       4  150064       7.7395   4.9906e-15
enh71954    6   28193600   28194600      2       1  150064       5.6816   6.6702e-09
enh71955    6   28217000   28218000      2       1  150064       2.0301     0.021175
enh71956    6   28217800   28218800      3       2  150064       6.1686   3.4456e-10
enh71957    6   28220400   28221400      2       1  150064       6.4919   4.2376e-11
enh71958    6   28226200   28227200      5       2  150064       3.5726    0.0001767
enh71959    6   28233400   28234400      1       1  150064       2.8127     0.002456
enh71961    6   28242500   28243500      2       1  150064       7.1187   5.4485e-13
enh71962    6   28271100   28272100      3       2  150064       7.8807    1.628e-15
enh71963    6   28302200   28303200      5       2  150064       3.8848   5.1199e-05
enh71964    6   28304800   28305800      5       2  150064       6.4841   4.4631e-11
enh71966    6   28318900   28319900      2       1  150064       6.5656   2.5912e-11
enh71968    6   28324000   28325000      3       2  150064       8.0768   3.3256e-16
enh71969    6   28351200   28352200      1       1  150064          7.1    6.236e-13
enh71970    6   28362000   28363000      8       4  150064       7.4182   5.9348e-14
enh71971    6   28364200   28365200      3       2  150064       8.0909   2.9615e-16
enh71974    6   28416600   28417600      4       2  150064       6.4679   4.9689e-11
enh71978    6   28804600   28805600      1       1  150064        11.38    2.635e-30
enh71981    6   28848900   28849900      2       1  150064       4.0706    2.345e-05
enh71982    6   28851100   28852100      8       3  150064       5.5499   1.4294e-08
enh71983    6   28853200   28854200      3       2  150064       2.3063     0.010546
enh71984    6   28862400   28863400      6       3  150064       7.4463   4.7988e-14
enh71985    6   28865900   28866900      3       2  150064       7.5653    1.935e-14
enh71988    6   28892400   28893400      2       1  150064       4.0359   2.7191e-05
enh71989    6   28904500   28905500      3       2  150064       5.6393   8.5382e-09
enh71992    6   28912100   28913100      8       4  150064       2.7917    0.0026218
enh71993    6   28920500   28921500      5       3  150064        7.523   2.6772e-14
enh71994    6   28922600   28923600      3       2  150064       8.0773     3.31e-16
enh71995    6   28945500   28946500      2       1  150064       2.7249     0.003216
enh71996    6   28947500   28948500      1       1  150064       11.134    4.283e-29
enh71997    6   28950400   28951400      2       1  150064        3.324   0.00044365
enh71999    6   28955400   28956400      2       1  150064       3.7527    8.748e-05
enh72000    6   28972300   28973300      1       1  150064       1.8353      0.03323
enh72001    6   28973600   28974600      1       1  150064       11.077    8.152e-29
enh72003    6   29483700   29484700      6       2  150064        7.005   1.2353e-12
enh72007    6   29609300   29610300      5       3  150064       6.9549   1.7641e-12
enh72008    6   29616300   29617300      1       1  150064       3.2036    0.0006787
enh72316    6   33160900   33161900      5       2  150064       3.7063   0.00010516
enh72321    6   33173800   33174800      3       1  150064       2.2869       0.0111
enh72323    6   33209400   33210400      2       1  150064       1.7587     0.039318
enh72328    6   33254800   33255800      2       1  150064       4.0001   3.1662e-05
enh72329    6   33258300   33259300      1       1  150064       4.0471    2.593e-05
enh72331    6   33268300   33269300      1       1  150064       2.0321      0.02107
enh72334    6   33283500   33284500      1       1  150064       4.7028    1.283e-06
enh72336    6   33291900   33292900      3       1  150064       4.8086   7.5992e-07
enh72337    6   33310100   33311100      2       1  150064       4.1257   1.8478e-05
enh72338    6   33313200   33314200      2       1  150064       3.1786   0.00073988
enh72340    6   33357800   33358800      2       1  150064       3.5014    0.0002314
enh72341    6   33361500   33362500      2       1  150064       3.7962   7.3471e-05
enh72342    6   33373100   33374100      5       3  150064       4.7777    8.866e-07
enh72343    6   33376600   33377600      4       2  150064       4.2285   1.1761e-05
enh72344    6   33381800   33382800      3       2  150064       5.4607   2.3707e-08
enh72345    6   33388600   33389600      5       3  150064       5.0316   2.4319e-07
enh72346    6   33391700   33392700      1       1  150064        3.638    0.0001374
enh72347    6   33394200   33395200      2       1  150064       5.7061   5.7793e-09
enh72348    6   33400300   33401300      4       2  150064       5.8471   2.5017e-09
enh72349    6   33412400   33413400      2       1  150064       2.7214      0.00325
enh72355    6   33501600   33502600      2       1  150064       3.4908    0.0002408
enh72356    6   33515500   33516500      6       2  150064       3.7804   7.8291e-05
enh72357    6   33537400   33538400      5       2  150064       5.3288   4.9441e-08
enh72358    6   33539800   33540800      2       1  150064       4.2654    9.977e-06
enh72361    6   33548000   33549000      3       2  150064       2.8272    0.0023479
enh72362    6   33552500   33553500      2       1  150064       1.7575     0.039419
enh72364    6   33558500   33559500      5       2  150064       3.1623   0.00078254
enh72365    6   33566900   33567900      7       4  150064       3.5956    0.0001618
enh72368    6   33591500   33592500      2       1  150064       2.8957    0.0018913
enh72369    6   33593200   33594200      6       2  150064        2.391    0.0084004
enh72371    6   33597800   33598800      5       2  150064       2.6934     0.003536
enh72372    6   33599800   33600800      3       1  150064       2.9817    0.0014333
enh72373    6   33602200   33603200      2       1  150064       1.7908      0.03666
enh72374    6   33603800   33604800      5       3  150064       2.5386    0.0055645
enh72376    6   33650600   33651600      6       2  150064       4.1039    2.031e-05
enh72377    6   33658900   33659900      6       1  150064       3.0516    0.0011381
enh72378    6   33661700   33662700      6       3  150064       4.5691   2.4491e-06
enh72379    6   33666900   33667900      6       2  150064       3.4051   0.00033075
enh72380    6   33677500   33678500      6       3  150064       2.4444    0.0072552
enh72381    6   33679600   33680600      7       2  150064       2.8356    0.0022866
enh72385    6   33739000   33740000      1       1  150064       5.4037    3.264e-08
enh72386    6   33752200   33753200      4       2  150064       3.0549    0.0011257
enh72388    6   33775100   33776100      4       1  150064       4.3227   7.7063e-06
enh72392    6   33842400   33843400      6       3  150064       3.6144   0.00015054
enh72393    6   33854400   33855400      3       2  150064       2.7031    0.0034352
enh72400    6   34012600   34013600      8       2  150064       2.0444     0.020459
enh72416    6   34252100   34253100      2       1  150064        1.787     0.036973
enh72422    6   34286200   34287200      3       2  150064       2.1003     0.017852
enh72429    6   34337500   34338500      2       1  150064       1.9495     0.025616
enh72432    6   34356400   34357400      1       1  150064       2.3809     0.008635
enh72433    6   34357700   34358700      1       1  150064       2.1859      0.01441
enh72438    6   34452700   34453700      2       1  150064       1.6546        0.049
enh72441    6   34559400   34560400      4       2  150064       2.7202    0.0032617
enh72443    6   34567600   34568600      3       2  150064       1.6909     0.045427
enh72444    6   34577400   34578400      3       2  150064       2.0154     0.021929
enh72465    6   34727100   34728100      2       1  150064       1.7645     0.038826
enh72521    6   35463200   35464200      2       1  150064       1.6832     0.046167
enh72572    6   35885600   35886600      2       1  150064       1.6486      0.04961
enh72601    6   36172300   36173300      2       1  150064       2.0439      0.02048
enh72602    6   36209500   36210500      2       1  150064       1.8221     0.034224
enh72603    6   36255000   36256000      2       1  150064       2.1229     0.016882
enh72654    6   36733500   36734500      4       2  150064       1.9655     0.024676
enh72656    6   36738300   36739300      3       2  150064       1.8488      0.03224
enh72706    6   37256800   37257800      3       2  150064       1.8428     0.032681
enh72725    6   37488200   37489200      4       2  150064       3.1558   0.00080037
enh72742    6   37758800   37759800      1       1  150064       2.0272      0.02132
enh72744    6   37789400   37790400      6       3  150064        1.862     0.031299
enh72747    6   37803400   37804400      1       1  150064       1.7499      0.04007
enh72748    6   37808600   37809600      5       3  150064       2.3222     0.010112
enh72749    6   37811000   37812000      2       1  150064       3.1694   0.00076382
enh72750    6   37812500   37813500      6       3  150064       3.3549   0.00039693
enh72757    6   37833900   37834900      2       1  150064       1.9808     0.023806
enh72759    6   37845800   37846800      2       1  150064       2.4726    0.0067064
enh72762    6   37864600   37865600      8       3  150064       1.8698     0.030755
enh72765    6   37875400   37876400      1       1  150064        1.784      0.03721
enh72767    6   37880800   37881800      3       1  150064       1.7539     0.039728
enh72770    6   37894400   37895400      2       1  150064       2.4469    0.0072049
enh72773    6   37906400   37907400      4       2  150064       1.8872     0.029565
enh72774    6   37910500   37911500      3       2  150064       2.2885     0.011053
enh72775    6   37917000   37918000      2       1  150064       2.2593     0.011931
enh72778    6   37948000   37949000      1       1  150064       2.6455     0.004078
enh72781    6   37958800   37959800      4       2  150064        2.707    0.0033943
enh72782    6   37984400   37985400      3       2  150064       1.8393     0.032938
enh72786    6   38001700   38002700      2       1  150064       1.9596     0.025021
enh72801    6   38670800   38671800      2       1  150064       2.1185     0.017065
enh72802    6   38681100   38682100      6       4  150064       2.4194    0.0077727
enh72822    6   40355900   40356900      2       1  150064       1.6782     0.046653
enh72823    6   40407200   40408200      3       2  150064       2.0432     0.020516
enh72825    6   40551000   40552000      1       1  150064       1.6817      0.04631
enh72864    6   41570200   41571200      4       1  150064       1.8836     0.029812
enh72873    6   41690100   41691100      2       1  150064       1.6616     0.048301
enh72883    6   41756200   41757200      1       1  150064       1.7191       0.0428
enh72885    6   41863900   41864900      3       1  150064       2.0017     0.022659
enh72896    6   41925700   41926700      1       1  150064       1.9265      0.02702
enh72957    6   42366200   42367200      3       2  150064       1.6829       0.0462
enh72964    6   42377600   42378600      1       1  150064       2.2811      0.01127
enh72968    6   42391700   42392700      2       1  150064       1.7848      0.03715
enh72981    6   42515600   42516600      1       1  150064       1.6976      0.04479
enh72989    6   42552200   42553200      1       1  150064       2.5942     0.004741
enh72996    6   42693300   42694300      1       1  150064        1.991      0.02324
enh72997    6   42695000   42696000      2       1  150064       1.8389     0.032965
enh73038    6   43028500   43029500      1       1  150064       1.9538      0.02536
enh73042    6   43137400   43138400      1       1  150064        2.825     0.002364
enh73043    6   43143300   43144300      1       1  150064       3.1302    0.0008734
enh73045    6   43151100   43152100      2       1  150064       3.4863   0.00024484
enh73047    6   43189500   43190500      4       2  150064       3.1628   0.00078143
enh73048    6   43193800   43194800      4       2  150064       3.0074    0.0013173
enh73051    6   43237400   43238400      2       1  150064       2.6257    0.0043238
enh73052    6   43275400   43276400      2       1  150064       2.0229     0.021543
enh73054    6   43299300   43300300      3       2  150064       2.2044     0.013749
enh73055    6   43301900   43302900      1       1  150064       2.9475     0.001602
enh73057    6   43337900   43338900      1       1  150064       4.7039    1.276e-06
enh73058    6   43345600   43346600      4       2  150064       3.0373    0.0011935
enh73059    6   43350000   43351000      3       2  150064        2.325     0.010035
enh73061    6   43357900   43358900      4       2  150064       3.3843   0.00035677
enh73062    6   43359400   43360400      2       1  150064       3.8892   5.0279e-05
enh73063    6   43394200   43395200      6       4  150064       3.5148   0.00022005
enh73066    6   43447100   43448100      2       1  150064        2.118     0.017088
enh73067    6   43449400   43450400      2       1  150064       2.7321    0.0031468
enh73068    6   43459300   43460300      2       1  150064        2.697    0.0034982
enh73069    6   43461800   43462800      1       1  150064       2.5763     0.004993
enh73070    6   43463400   43464400      1       1  150064       2.1132      0.01729
enh73071    6   43474100   43475100      3       2  150064       2.6343    0.0042157
enh73073    6   43482000   43483000      4       2  150064       3.8347   6.2868e-05
enh73074    6   43486800   43487800      1       1  150064       1.9733      0.02423
enh73075    6   43492200   43493200      1       1  150064       1.7372      0.04118
enh73076    6   43540700   43541700      1       1  150064       2.7917     0.002622
enh73078    6   43546100   43547100      2       1  150064       3.1246   0.00089034
enh73079    6   43551600   43552600      1       1  150064       1.8278      0.03379
enh73080    6   43553000   43554000      1       1  150064       3.4989    0.0002336
enh73081    6   43575800   43576800      2       1  150064       2.2263     0.012996
enh73082    6   43593800   43594800      1       1  150064       2.7006     0.003461
enh73086    6   43607200   43608200      2       1  150064        2.456    0.0070238
enh73089    6   43637500   43638500      2       1  150064       2.2722     0.011536
enh73107    6   44069600   44070600      2       1  150064       1.7765     0.037823
enh73108    6   44084500   44085500      4       2  150064       2.6464    0.0040681
enh73109    6   44088300   44089300      4       2  150064       2.4642     0.006865
enh73111    6   44097100   44098100      1       1  150064       3.8527    5.842e-05
enh73112    6   44100900   44101900      5       2  150064       3.6863   0.00011377
enh73124    6   44222300   44223300      1       1  150064       1.7708       0.0383
enh73135    6   44622500   44623500      5       3  150064       2.0033     0.022571
enh73136    6   44623100   44624100      5       3  150064       2.3675    0.0089533
enh73139    6   44776700   44777700      3       1  150064       2.1066     0.017576
enh73144    6   44826800   44827800      2       1  150064       2.8291    0.0023337
enh73145    6   44891600   44892600      1       1  150064       2.3481     0.009434
enh73148    6   44909700   44910700      2       1  150064       1.9017     0.028607
enh73153    6   44954800   44955800      5       3  150064       2.0429     0.020533
enh73154    6   44969600   44970600      1       1  150064       2.6696     0.003797
enh73161    6   45051900   45052900      3       2  150064       2.0874     0.018426
enh73163    6   45123200   45124200      6       3  150064       1.7328     0.041567
enh73165    6   45141500   45142500      3       2  150064        1.943     0.026011
enh73168    6   45277000   45278000      4       2  150064       2.5351    0.0056215
enh73170    6   45280400   45281400      3       2  150064       1.9777     0.023979
enh73172    6   45291700   45292700      4       2  150064       1.6543     0.049037
enh73176    6   45346500   45347500      2       1  150064       2.4551    0.0070428
enh73183    6   45400400   45401400      2       1  150064       2.1313      0.01653
enh73228    6   46086700   46087700      3       2  150064       1.8157     0.034705
enh73234    6   46816400   46817400      3       1  150064       1.9529     0.025414
enh73284    6   52230400   52231400      2       1  150064       1.8089     0.035231
enh73307    6   52435800   52436800      7       4  150064       2.4508    0.0071265
enh73311    6   52527600   52528600      5       2  150064       2.0264     0.021363
enh73337    6   53109300   53110300      5       2  150064       2.7214    0.0032504
enh73339    6   53148100   53149100      2       1  150064       2.6516     0.004005
enh73342    6   53158000   53159000      6       2  150064       2.3061     0.010554
enh73345    6   53170800   53171800      1       1  150064        2.835     0.002291
enh73346    6   53171500   53172500      2       1  150064       2.7491     0.002988
enh73350    6   53181200   53182200      5       3  150064       2.5471    0.0054306
enh73354    6   53191800   53192800      1       1  150064       2.0052      0.02247
enh73357    6   53210400   53211400      3       1  150064       1.8831     0.029844
enh73359    6   53226200   53227200      4       2  150064       2.5581    0.0052617
enh73362    6   53293800   53294800      3       1  150064       1.7393      0.04099
enh73379    6   56405000   56406000      2       1  150064       2.6956    0.0035127
enh73380    6   56458800   56459800      4       2  150064       2.7311    0.0031563
enh73381    6   56706000   56707000      2       1  150064         3.56   0.00018543
enh73382    6   56716700   56717700      1       1  150064       3.8618    5.628e-05
enh73383    6   56753600   56754600      1       1  150064       3.7973    7.313e-05
enh73384    6   56769200   56770200      5       2  150064       2.0906     0.018283
enh73397    6   57180600   57181600      3       1  150064       1.9809       0.0238
enh73400    6   57222400   57223400      2       1  150064       2.3881    0.0084675
enh73404    6   62284200   62285200     12       4  150064         2.06     0.019698
enh73406    6   64238800   64239800      2       1  150064       2.8558    0.0021465
enh73410    6   64286400   64287400      1       1  150064       2.8925     0.001911
enh73411    6   64308500   64309500      1       1  150064        3.014     0.001289
enh73412    6   64344000   64345000      3       2  150064       2.2995     0.010739
enh73413    6   64350200   64351200      3       2  150064       3.2517   0.00057364
enh73414    6   64363200   64364200      2       1  150064       3.1677   0.00076833
enh73421    6   64391700   64392700      2       1  150064       2.9198    0.0017515
enh73424    6   69450400   69451400      3       2  150064       2.6573    0.0039379
enh73427    6   70391200   70392200      7       2  150064       1.8279     0.033781
enh73428    6   70468200   70469200      2       1  150064        1.989     0.023348
enh73429    6   70470200   70471200      1       1  150064       1.8539      0.03188
enh73436    6   70491700   70492700      1       1  150064       1.8513      0.03206
enh73437    6   70492900   70493900      3       2  150064       2.0673     0.019355
enh73439    6   70496700   70497700      9       2  150064       1.6918     0.045344
enh73440    6   70501900   70502900      2       1  150064       1.7811     0.037451
enh73450    6   71360600   71361600      2       1  150064       1.8028     0.035711
enh73452    6   71385500   71386500      3       1  150064       1.8845     0.029747
enh73454    6   71394700   71395700      4       2  150064       2.1332     0.016454
enh73455    6   71403900   71404900      3       2  150064       2.0084     0.022298
enh73457    6   71413100   71414100      3       1  150064       2.3793    0.0086724
enh73465    6   71959500   71960500      4       2  150064       1.9897      0.02331
enh73504    6   74355600   74356600      2       1  150064       1.7076     0.043854
enh73540    6   76644100   76645100      4       2  150064       1.8031     0.035687
enh73567    6   80487800   80488800      2       1  150064       1.6971     0.044843
enh73579    6   80817300   80818300      5       3  150064       1.7981     0.036084
enh73582    6   80874800   80875800      1       1  150064       2.1439      0.01602
enh73586    6   82937100   82938100      2       1  150064       1.8242      0.03406
enh73589    6   82951200   82952200      2       1  150064       1.7866     0.037002
enh73594    6   83718200   83719200      1       1  150064       2.3578     0.009191
enh73598    6   83779300   83780300      2       1  150064       2.2818     0.011251
enh73599    6   83780200   83781200      3       1  150064       2.1561     0.015539
enh73601    6   83898900   83899900      1       1  150064       2.7122     0.003342
enh73602    6   83900600   83901600      1       1  150064        2.494     0.006316
enh73603    6   83904000   83905000      1       1  150064       1.8371       0.0331
enh73617    6   86174900   86175900      2       1  150064       2.1106     0.017403
enh73623    6   86297200   86298200      4       2  150064       2.4186    0.0077905
enh73625    6   86304600   86305600      3       1  150064       3.3952   0.00034293
enh73628    6   86334800   86335800      5       3  150064       2.9725    0.0014771
enh73631    6   86344200   86345200      5       3  150064       3.3843   0.00035677
enh73632    6   86347000   86348000      1       1  150064       3.2786    0.0005216
enh73633    6   86378900   86379900      1       1  150064       1.8519      0.03202
enh73637    6   86574800   86575800      3       1  150064       3.1272   0.00088246
enh73638    6   86575700   86576700      4       2  150064       1.8684      0.03085
enh73639    6   87860600   87861600      2       1  150064       2.8301    0.0023268
enh73640    6   87875400   87876400      6       3  150064       2.8517    0.0021742
enh73641    6   87886400   87887400     10       3  150064       1.8983     0.028828
enh73644    6   87897200   87898200      3       2  150064       2.4731    0.0066975
enh73645    6   87899100   87900100      3       1  150064       2.0743     0.019026
enh73650    6   87913100   87914100      5       2  150064       2.8198    0.0024027
enh73652    6   87941400   87942400      4       2  150064       1.8872     0.029569
enh73655    6   88043300   88044300      5       2  150064       2.1949     0.014086
enh73657    6   88183900   88184900      2       1  150064       2.3109      0.01042
enh73658    6   88224400   88225400      3       1  150064          2.5    0.0062098
enh73660    6   88283800   88284800      2       1  150064       2.5742    0.0050233
enh73661    6   88294200   88295200      6       2  150064       2.2595     0.011926
enh73662    6   88296500   88297500      1       1  150064       2.1137      0.01727
enh73664    6   88354100   88355100      5       2  150064       2.2345     0.012725
enh73665    6   88354900   88355900      3       1  150064        2.012     0.022111
enh73667    6   88364500   88365500      2       1  150064       2.3969    0.0082667
enh73668    6   88366100   88367100      8       3  150064       2.1492      0.01581
enh73671    6   88401300   88402300      3       2  150064       3.0373    0.0011934
enh73673    6   88412600   88413600      6       3  150064       1.9278     0.026938
enh73674    6   88423900   88424900      2       1  150064       2.2442     0.012409
enh73687    6   88722800   88723800      2       1  150064        2.012     0.022112
enh73742    6   90662100   90663100      5       3  150064       2.0125     0.022081
enh73774    6   90817200   90818200      1       1  150064       1.9403      0.02617
enh73776    6   90829200   90830200      4       1  150064       2.1317     0.016514
enh73782    6   90851700   90852700      3       1  150064       1.9443      0.02593
enh73785    6   90865700   90866700      3       2  150064       2.5945    0.0047365
enh73796    6   90921400   90922400      3       2  150064       2.4189    0.0077847
enh73797    6   90930400   90931400      3       2  150064       3.0507    0.0011414
enh73798    6   90931100   90932100      3       2  150064       3.2722   0.00053365
enh73801    6   90936100   90937100      3       2  150064       1.9868     0.023473
enh73805    6   90946100   90947100      2       1  150064       3.3546   0.00039745
enh73806    6   90947400   90948400      4       2  150064       3.0646    0.0010896
enh73807    6   90950400   90951400      3       1  150064       2.9784     0.001449
enh73810    6   90955200   90956200      1       1  150064       3.3697    0.0003762
enh73811    6   90957200   90958200      2       1  150064       2.5376    0.0055802
enh73813    6   90968900   90969900      2       1  150064        2.569    0.0051001
enh73814    6   90972200   90973200      2       1  150064        3.744   9.0572e-05
enh73816    6   90977000   90978000      2       1  150064       2.5376    0.0055814
enh73817    6   90979200   90980200      1       1  150064       3.3933    0.0003453
enh73818    6   91007600   91008600      1       1  150064       3.1422    0.0008384
enh73820    6   91012200   91013200      4       2  150064       2.8298    0.0023286
enh73828    6   91116000   91117000      5       1  150064       2.4669    0.0068148
enh73841    6   91271800   91272800      1       1  150064       1.6874      0.04576
enh73844    6   91289200   91290200      4       2  150064       2.0049     0.022488
enh73862    6   97333000   97334000      5       3  150064       1.8279     0.033784
enh73863    6   97341700   97342700      7       3  150064       2.1943     0.014108
enh73864    6   97342700   97343700      1       1  150064       2.3895     0.008436
enh73881    6   99842200   99843200      4       2  150064        1.866     0.031024
enh73902    6  104973100  104974100      2       1  150064       1.7951     0.036318
enh73905    6  105148400  105149400      2       1  150064       2.5089    0.0060549
enh73915    6  105846400  105847400      7       2  150064       2.1479     0.015862
enh73916    6  105848600  105849600      4       1  150064       2.2987      0.01076
enh73937    6  106347300  106348300      4       2  150064       1.7008     0.044491
enh73941    6  106485100  106486100      5       2  150064       2.1358     0.016346
enh73944    6  106530900  106531900      1       1  150064       2.2921      0.01095
enh73951    6  106573200  106574200      5       3  150064       2.0455     0.020402
enh73952    6  106574300  106575300      3       1  150064       1.7659      0.03871
enh73954    6  106590500  106591500      3       1  150064       1.8466     0.032403
enh74018    6  108037500  108038500      6       1  150064       1.7626     0.038985
enh74027    6  108096100  108097100      2       1  150064       3.5396   0.00020038
enh74029    6  108100800  108101800      2       1  150064       3.2687    0.0005403
enh74030    6  108102600  108103600      2       1  150064       3.1091   0.00093841
enh74031    6  108113800  108114800      1       1  150064       2.8775     0.002004
enh74032    6  108127100  108128100      1       1  150064       3.8148    6.815e-05
enh74033    6  108131000  108132000      6       2  150064       3.7521   8.7684e-05
enh74034    6  108132500  108133500      1       1  150064       2.8216     0.002389
enh74035    6  108136800  108137800      6       2  150064       3.4857   0.00024541
enh74036    6  108138900  108139900      4       2  150064       3.3277   0.00043778
enh74037    6  108142100  108143100      5       2  150064       2.1444     0.016001
enh74038    6  108145000  108146000      4       2  150064       2.1446     0.015994
enh74041    6  108164400  108165400      4       2  150064       2.9583    0.0015465
enh74042    6  108168400  108169400      3       1  150064       2.3022     0.010663
enh74043    6  108187900  108188900      6       2  150064       1.9621     0.024877
enh74044    6  108190800  108191800      4       1  150064       2.0603     0.019683
enh74045    6  108263100  108264100      3       2  150064       2.2655     0.011741
enh74048    6  108276000  108277000      2       1  150064       2.6695    0.0037985
enh74049    6  108279600  108280600      1       1  150064       2.2072      0.01365
enh74058    6  108753600  108754600      5       2  150064       2.1742     0.014844
enh74060    6  108862900  108863900      2       1  150064       2.5027    0.0061627
enh74062    6  108877600  108878600      3       2  150064        3.138   0.00085052
enh74063    6  108884500  108885500      2       1  150064       2.5882    0.0048246
enh74064    6  108887900  108888900      3       1  150064       2.1245     0.016813
enh74065    6  108889200  108890200      3       1  150064       2.1379     0.016261
enh74068    6  108901300  108902300      2       1  150064       2.6841    0.0036364
enh74072    6  108913200  108914200      1       1  150064       3.4308    0.0003009
enh74079    6  108943600  108944600      1       1  150064       4.6819    1.421e-06
enh74082    6  108951700  108952700      3       2  150064       3.5717   0.00017735
enh74086    6  108972100  108973100      1       1  150064       2.9933      0.00138
enh74087    6  108974000  108975000      4       1  150064       4.0524   2.5343e-05
enh74089    6  108994100  108995100      3       1  150064       4.6683   1.5188e-06
enh74090    6  108996200  108997200      5       2  150064       5.0421    2.302e-07
enh74091    6  109035500  109036500      7       3  150064       2.4762    0.0066403
enh74093    6  109103500  109104500      1       1  150064       2.3058      0.01056
enh74115    6  109287800  109288800      2       1  150064       2.4536    0.0070723
enh74124    6  109354000  109355000      2       1  150064       2.5379    0.0055756
enh74131    6  109392400  109393400      2       1  150064       2.3728    0.0088267
enh74179    6  110858200  110859200      1       1  150064       1.7049      0.04411
enh74185    6  111009100  111010100      3       2  150064       1.9384     0.026285
enh74186    6  111105200  111106200      1       1  150064       1.7324       0.0416
enh74187    6  111134100  111135100      3       2  150064       2.5452    0.0054608
enh74188    6  111137500  111138500      3       2  150064       2.5932    0.0047541
enh74192    6  111193800  111194800      3       1  150064         2.03     0.021178
enh74194    6  111202400  111203400      2       1  150064       2.3419     0.009593
enh74195    6  111203400  111204400      5       2  150064       2.0025     0.022617
enh74196    6  111204700  111205700      6       2  150064       2.4584    0.0069773
enh74197    6  111207400  111208400      5       3  150064       1.9053     0.028373
enh74198    6  111265900  111266900      2       1  150064       2.8414    0.0022459
enh74200    6  111280900  111281900      6       2  150064       2.2583     0.011964
enh74202    6  111304500  111305500      7       2  150064       2.3387    0.0096768
enh74207    6  111426400  111427400      2       1  150064       3.0585    0.0011123
enh74208    6  111433800  111434800      1       1  150064       3.9948    3.238e-05
enh74209    6  111435800  111436800      2       1  150064       3.5346   0.00020418
enh74211    6  111477700  111478700      2       1  150064       3.2857   0.00050869
enh74212    6  111480100  111481100      2       1  150064       4.2973   8.6456e-06
enh74216    6  111579400  111580400      5       3  150064       3.0165    0.0012785
enh74217    6  111581800  111582800      2       1  150064       3.5659   0.00018128
enh74219    6  111584800  111585800      4       2  150064       3.9649   3.6716e-05
enh74220    6  111588700  111589700      1       1  150064        2.914     0.001784
enh74221    6  111589400  111590400      4       2  150064       2.6787    0.0036959
enh74223    6  111615400  111616400      6       3  150064       2.3234      0.01008
enh74228    6  111748000  111749000      1       1  150064       3.0846     0.001019
enh74229    6  111748800  111749800      3       2  150064       1.9585     0.025088
enh74233    6  111783700  111784700      3       2  150064        3.402   0.00033442
enh74234    6  111792600  111793600      3       1  150064       2.2264     0.012993
enh74235    6  111793600  111794600      4       2  150064       3.7969   7.3264e-05
enh74237    6  111800200  111801200      1       1  150064       3.6755    0.0001187
enh74239    6  111806800  111807800      1       1  150064       4.0197    2.914e-05
enh74241    6  111809300  111810300      4       2  150064       3.8388   6.1823e-05
enh74243    6  111854000  111855000      2       1  150064       3.5397   0.00020028
enh74245    6  111857800  111858800      2       1  150064        3.667   0.00012272
enh74249    6  111889000  111890000      2       1  150064        4.466   3.9839e-06
enh74250    6  111894000  111895000      1       1  150064       3.9924    3.271e-05
enh74251    6  111895700  111896700      6       2  150064       4.7261   1.1441e-06
enh74252    6  111896900  111897900      4       2  150064       4.5017   3.3699e-06
enh74253    6  111905000  111906000      2       1  150064       3.3987   0.00033853
enh74255    6  111909100  111910100      4       2  150064       2.7196    0.0032676
enh74256    6  111910200  111911200      4       2  150064       4.2875   9.0338e-06
enh74258    6  111922100  111923100      3       2  150064       3.2819   0.00051557
enh74260    6  111928000  111929000      1       1  150064       3.6699    0.0001213
enh74288    6  112117900  112118900      1       1  150064       1.7062      0.04399
enh74289    6  112118800  112119800      2       1  150064       1.7408     0.040861
enh74292    6  112128700  112129700      4       2  150064       2.0983     0.017939
enh74294    6  112141000  112142000      3       1  150064       1.8741     0.030461
enh74297    6  112151200  112152200      4       2  150064       1.9029      0.02853
enh74301    6  112195700  112196700      2       1  150064        1.836     0.033178
enh74338    6  116576300  116577300      4       2  150064       1.9876     0.023427
enh74339    6  116589300  116590300      2       1  150064       1.8956      0.02901
enh74350    6  116732000  116733000      3       1  150064       1.8053     0.035514
enh74357    6  116886000  116887000      1       1  150064       1.6575      0.04871
enh74359    6  116936400  116937400      3       1  150064       2.5053     0.006118
enh74364    6  117000500  117001500      2       1  150064       2.0314     0.021109
enh74365    6  117004000  117005000      2       1  150064       1.9709     0.024365
enh74366    6  117006700  117007700      3       1  150064       1.8036     0.035649
enh74370    6  117870600  117871600      2       1  150064       2.6924    0.0035471
enh74373    6  117903800  117904800      2       1  150064       2.5036    0.0061476
enh74374    6  117905000  117906000      1       1  150064       2.8744     0.002024
enh74376    6  117919500  117920500      1       1  150064       2.5567     0.005284
enh74381    6  117999600  118000600      4       2  150064       2.7954    0.0025914
enh74382    6  118003100  118004100      6       3  150064       2.2439      0.01242
enh74383    6  118006200  118007200      2       1  150064       2.2503     0.012214
enh74385    6  118011800  118012800      3       2  150064       2.8122    0.0024601
enh74395    6  118857300  118858300      2       1  150064        1.692      0.04532
enh74396    6  118858400  118859400      1       1  150064       1.9738       0.0242
enh74403    6  118881800  118882800      2       1  150064       1.6943     0.045101
enh74446    6  119043300  119044300      2       1  150064       1.8545      0.03183
enh74455    6  119116800  119117800      6       3  150064       2.3158     0.010284
enh74458    6  119131900  119132900      2       1  150064       3.0056    0.0013254
enh74459    6  119134400  119135400      2       1  150064       1.8417      0.03276
enh74462    6  119182600  119183600      6       3  150064       2.1132     0.017291
enh74464    6  119186000  119187000      3       2  150064       1.6865     0.045853
enh74465    6  119193600  119194600      4       1  150064       2.8631    0.0020979
enh74467    6  119201300  119202300      1       1  150064       3.2377    0.0006024
enh74468    6  119204000  119205000      2       1  150064       2.5389    0.0055597
enh74469    6  119207500  119208500      2       1  150064       1.8497     0.032177
enh74471    6  119211400  119212400      3       2  150064       1.9661     0.024641
enh74474    6  119254300  119255300      9       3  150064        2.293     0.010924
enh74475    6  119257100  119258100      6       2  150064       2.3745    0.0087853
enh74476    6  119373400  119374400      2       1  150064       2.0561     0.019888
enh74483    6  119468400  119469400      6       2  150064       1.7513     0.039947
enh74488    6  119588900  119589900      5       2  150064       1.6899     0.045526
enh74500    6  119665400  119666400      3       1  150064       1.6469     0.049792
enh74501    6  119672400  119673400      3       2  150064       1.7671     0.038604
enh74523    6  123072000  123073000      5       2  150064        2.579     0.004955
enh74535    6  126115700  126116700      1       1  150064       1.8129      0.03492
enh74546    6  126142500  126143500      2       1  150064       2.2248     0.013048
enh74547    6  126145900  126146900      5       2  150064       1.6453     0.049952
enh74555    6  126231000  126232000      1       1  150064       2.5285     0.005727
enh74639    6  128312600  128313600      6       3  150064       3.9221   4.3895e-05
enh74664    6  129998700  129999700      3       2  150064       2.0361     0.020869
enh74709    6  130581100  130582100     11       3  150064       3.4117   0.00032277
enh74710    6  130603000  130604000      5       1  150064       3.4377    0.0002933
enh74711    6  130685500  130686500      5       2  150064       3.5573   0.00018735
enh74718    6  130845900  130846900      3       1  150064       2.4682    0.0067901
enh74733    6  131169800  131170800      2       1  150064       2.2508     0.012199
enh74734    6  131234000  131235000      5       2  150064       1.6681     0.047643
enh74735    6  131301400  131302400      1       1  150064        2.048      0.02028
enh74784    6  132820300  132821300      1       1  150064       2.0421      0.02057
enh74918    6  135945200  135946200      2       1  150064       1.7776     0.037737
enh74940    6  136686700  136687700      1       1  150064       1.7393      0.04099
enh74948    6  136965000  136966000      3       1  150064       1.9464     0.025801
enh74979    6  137416400  137417400      3       2  150064       1.7774     0.037749
enh75001    6  137735300  137736300      2       1  150064       1.7138     0.043282
enh75008    6  137960000  137961000     13       4  150064       1.8771     0.030254
enh75039    6  138249600  138250600      2       1  150064       2.0178     0.021807
enh75041    6  138265600  138266600      3       2  150064       1.6851     0.045983
enh75070    6  139289600  139290600      3       2  150064       2.0585     0.019773
enh75082    6  139445400  139446400      6       2  150064       2.2914      0.01097
enh75083    6  139449500  139450500      4       1  150064       2.3166     0.010263
enh75084    6  139453200  139454200      2       1  150064       2.2435     0.012431
enh75086    6  139462500  139463500      5       1  150064        1.875     0.030395
enh75088    6  139476700  139477700      4       2  150064       2.9544    0.0015663
enh75089    6  139477700  139478700      5       2  150064       2.8667    0.0020738
enh75092    6  139490800  139491800      3       1  150064       2.2834     0.011202
enh75096    6  139499600  139500600      2       1  150064       1.9435     0.025977
enh75098    6  139506100  139507100      7       2  150064       2.1402     0.016168
enh75099    6  139531600  139532600      8       2  150064       2.7649     0.002847
enh75122    6  139849300  139850300      4       2  150064       2.0534     0.020018
enh75126    6  139860800  139861800      3       1  150064       1.9496     0.025614
enh75140    6  142396400  142397400      1       1  150064       1.7839      0.03722
enh75155    6  142553500  142554500      5       2  150064       1.9601     0.024991
enh75156    6  142652000  142653000      1       1  150064       1.7321      0.04163
enh75160    6  142865600  142866600      2       1  150064       1.9187     0.027513
enh75162    6  142871800  142872800      3       2  150064        1.931     0.026742
enh75173    6  143050200  143051200      3       2  150064       2.3046     0.010594
enh75206    6  143157500  143158500      2       1  150064        1.884     0.029784
enh75210    6  143185600  143186600      3       1  150064       1.7855     0.037091
enh75212    6  143190800  143191800      2       1  150064       2.3124     0.010378
enh75213    6  143197500  143198500      4       2  150064       2.4371    0.0074028
enh75331    6  144882300  144883300      2       1  150064       1.7523     0.039863
enh75349    6  144992300  144993300      1       1  150064       1.6698      0.04748
enh75351    6  144996100  144997100      6       2  150064       1.7822     0.037362
enh75361    6  146130400  146131400      2       1  150064       2.2344     0.012729
enh75363    6  146137100  146138100      1       1  150064       2.9092     0.001812
enh75376    6  147178800  147179800      1       1  150064       1.8305      0.03359
enh75409    6  149079900  149080900      3       1  150064       2.1538     0.015628
enh75411    6  149087200  149088200      5       2  150064       2.0901     0.018306
enh75412    6  149092000  149093000      4       2  150064       1.8592     0.031502
enh75442    6  149462700  149463700      2       1  150064       2.3722    0.0088404
enh75521    6  149963800  149964800      1       1  150064       1.6578      0.04868
enh75522    6  149967200  149968200      1       1  150064       1.8082      0.03529
enh75529    6  150034800  150035800      2       1  150064       1.6557     0.048888
enh75531    6  150049600  150050600      1       1  150064       1.7135      0.04331
enh75532    6  150065800  150066800      3       1  150064       1.8131      0.03491
enh75534    6  150073300  150074300      2       1  150064        1.655     0.048966
enh75539    6  150185800  150186800      4       2  150064       1.9908     0.023251
enh75540    6  150217200  150218200      2       1  150064       1.9846     0.023592
enh75546    6  150388800  150389800      4       1  150064       1.8679     0.030888
enh75556    6  150944000  150945000      4       2  150064       2.6848    0.0036283
enh75557    6  150952700  150953700      3       1  150064       2.4799    0.0065718
enh75566    6  151308300  151309300      4       2  150064        3.161   0.00078617
[truncated: 636,991 more chars]
