# Supplementary material for: Identifying enhancer properties associated with genetic risk for complex traits using regulome-wide association studies
Source: PLoS Comput Biol. 2022 Sep 7;18(9):e1010430. doi: 10.1371/journal.pcbi.1010430 (PMC9484640; doi:10.1371/journal.pcbi.1010430)
Supplement: S3 Table — Sample names are as described in the ROADMAP epigenomics project integrative analysis portal: https://egg2.wustl.edu/roadmap/web_portal/meta.html. (ZIP) [file pcbi.1010430.s010.zip › supplemental_table3/E049stromal-connective_sig_enhancers05.gcov.out]

GENE       CHR      START       STOP  NSNPS  NPARAM       N        ZSTAT            P
enh52104     1     841400     842400      1       1  150064       1.8239      0.03408
enh52105     1     845200     846200      4       1  150064         1.71     0.043636
enh52120     1    1168500    1169500      3       1  150064       1.9619      0.02489
enh52121     1    1172200    1173200      1       1  150064       2.0969        0.018
enh52158     1    1473700    1474700      1       1  150064       1.6972      0.04483
enh52163     1    1501800    1502800      1       1  150064       1.9612      0.02493
enh52180     1    1706300    1707300      2       1  150064       2.8494    0.0021899
enh52211     1    2063100    2064100      3       2  150064       3.1698   0.00076283
enh52213     1    2071200    2072200      5       2  150064       3.2169   0.00064792
enh52214     1    2101100    2102100      1       1  150064       3.4508    0.0002795
enh52220     1    2126700    2127700      2       1  150064       2.5265    0.0057606
enh52224     1    2137500    2138500      2       1  150064       2.6153    0.0044576
enh52230     1    2173600    2174600      1       1  150064       3.7831    7.743e-05
enh52242     1    2211200    2212200      3       1  150064       2.1734     0.014875
enh52250     1    2233200    2234200      2       1  150064        2.019     0.021745
enh52265     1    2381200    2382200      5       2  150064       5.0325   2.4207e-07
enh52266     1    2383100    2384100      4       2  150064       3.1182    0.0009098
enh52267     1    2391200    2392200      5       2  150064       4.0566     2.49e-05
enh52275     1    2486600    2487600      1       1  150064       2.5752     0.005009
enh52280     1    2525200    2526200      3       1  150064        2.806    0.0025081
enh52293     1    3120600    3121600      2       1  150064       1.8472     0.032361
enh52362     1    6260200    6261200      1       1  150064       1.7453      0.04047
enh52388     1    6552500    6553500      3       1  150064       2.0573     0.019831
enh52389     1    6555200    6556200      3       1  150064       2.1548      0.01559
enh52393     1    6575600    6576600      1       1  150064       2.1343      0.01641
enh52405     1    6648900    6649900      4       2  150064       1.7673     0.038589
enh52406     1    6649400    6650400      1       1  150064       2.1607      0.01536
enh52409     1    6658100    6659100      6       3  150064       1.6901     0.045505
enh52411     1    6669100    6670100      2       1  150064       1.8024     0.035742
enh52413     1    6676200    6677200      2       1  150064       3.3689   0.00037737
enh52417     1    6712800    6713800      3       1  150064       3.5336   0.00020498
enh52420     1    6759700    6760700      2       1  150064       3.5669   0.00018061
enh52428     1    6847000    6848000      3       1  150064       1.7795     0.037581
enh52435     1    6863000    6864000      4       2  150064       2.8429     0.002235
enh52446     1    7020100    7021100      1       1  150064       1.9101      0.02806
enh52526     1    8195000    8196000      8       3  150064        2.217      0.01331
enh52548     1    8361600    8362600      3       1  150064       4.3294   7.4745e-06
enh52549     1    8362900    8363900      3       1  150064       2.8474    0.0022042
enh52552     1    8403900    8404900      2       1  150064       3.1255   0.00088761
enh52554     1    8413000    8414000      2       1  150064       1.7281     0.041985
enh52555     1    8423500    8424500      5       2  150064       3.9983   3.1898e-05
enh52556     1    8427300    8428300      1       1  150064       2.9348     0.001669
enh52558     1    8429800    8430800      3       1  150064       2.8972    0.0018824
enh52559     1    8431900    8432900      3       2  150064        4.388   5.7203e-06
enh52560     1    8433500    8434500      2       1  150064       2.9669     0.001504
enh52564     1    8444400    8445400      2       1  150064       4.8974   4.8548e-07
enh52566     1    8454300    8455300      2       1  150064       3.3185   0.00045251
enh52567     1    8456800    8457800      1       1  150064       1.6541      0.04905
enh52570     1    8466400    8467400      5       2  150064       5.5447    1.472e-08
enh52573     1    8472700    8473700      2       1  150064       4.9856   3.0891e-07
enh52575     1    8484500    8485500      3       2  150064       5.1566   1.2572e-07
enh52576     1    8487300    8488300      2       1  150064       4.9564   3.5904e-07
enh52577     1    8498600    8499600      1       1  150064        5.656    7.747e-09
enh52578     1    8508300    8509300      1       1  150064       2.0523      0.02007
enh52580     1    8515900    8516900      2       1  150064       3.2735   0.00053114
enh52581     1    8523200    8524200      1       1  150064       2.4231     0.007694
enh52582     1    8537000    8538000      2       1  150064       3.2278   0.00062379
enh52583     1    8542900    8543900      2       1  150064       2.1847     0.014455
enh52584     1    8557100    8558100      2       1  150064       2.8573    0.0021361
enh52585     1    8569000    8570000      2       1  150064       2.9289    0.0017009
enh52586     1    8569500    8570500      3       1  150064       2.7786    0.0027297
enh52588     1    8576100    8577100      1       1  150064       3.0786      0.00104
enh52591     1    8580300    8581300      3       2  150064       2.3313    0.0098686
enh52594     1    8600400    8601400      3       2  150064       3.6892    0.0001125
enh52595     1    8614800    8615800      2       1  150064       3.0698    0.0010711
enh52597     1    8620700    8621700      1       1  150064       2.5716     0.005062
enh52598     1    8623200    8624200      3       2  150064       2.3761    0.0087482
enh52600     1    8655600    8656600      2       1  150064       2.6443    0.0040927
enh52601     1    8657900    8658900      6       2  150064       2.9865    0.0014112
enh52604     1    8690700    8691700      1       1  150064       3.1268    0.0008837
enh52605     1    8707100    8708100      2       1  150064       2.9936    0.0013784
enh52608     1    8718900    8719900      1       1  150064       2.4949       0.0063
enh52611     1    8726000    8727000      1       1  150064       2.8965     0.001887
enh52613     1    8730100    8731100      3       2  150064       2.5074    0.0060804
enh52614     1    8734700    8735700      1       1  150064       2.7007      0.00346
enh52617     1    8741200    8742200      2       1  150064         2.38    0.0086572
enh52620     1    8757900    8758900      1       1  150064       2.7985     0.002567
enh52621     1    8758800    8759800      1       1  150064       1.7527      0.03983
enh52625     1    8773000    8774000      1       1  150064       2.6506     0.004018
enh52630     1    8800400    8801400      1       1  150064       1.7758      0.03788
enh52633     1    8868700    8869700      2       1  150064       2.1269     0.016714
enh52634     1    8871600    8872600      3       1  150064       2.0592     0.019736
enh52643     1    8928300    8929300      1       1  150064       1.9841      0.02362
enh52649     1    8959700    8960700      2       1  150064       1.9551     0.025288
enh52652     1    8999200    9000200      6       3  150064       2.7005    0.0034615
enh52653     1    9001500    9002500      6       3  150064       3.0003    0.0013487
enh52672     1    9221900    9222900      1       1  150064       1.9856      0.02354
enh52692     1    9330300    9331300      4       2  150064       1.9758     0.024088
enh52711     1    9422500    9423500      4       2  150064       1.7315     0.041684
enh52758     1    9903800    9904800      1       1  150064       1.7461       0.0404
enh52766     1    9960200    9961200      1       1  150064       1.9806      0.02382
enh52808     1   10346800   10347800      3       1  150064       1.6461     0.049876
enh52853     1   10960300   10961300      2       1  150064       2.3164     0.010269
enh52854     1   10961100   10962100      3       1  150064       2.1209     0.016963
enh52862     1   11117900   11118900      2       1  150064       1.7327     0.041571
enh52876     1   11335000   11336000      1       1  150064       2.0523      0.02007
enh52879     1   11376400   11377400      3       1  150064       2.2901     0.011008
enh52903     1   11981000   11982000      6       3  150064       1.9053      0.02837
enh52906     1   11990200   11991200      2       1  150064       1.7587     0.039313
enh52908     1   11996600   11997600      3       1  150064        2.566    0.0051442
enh52909     1   11997400   11998400      3       1  150064       2.7109    0.0033549
enh52910     1   11997800   11998800      1       1  150064       2.7935     0.002607
enh52911     1   11999100   12000100      5       2  150064       2.1527     0.015672
enh52912     1   12000400   12001400      4       1  150064       2.0448     0.020437
enh52913     1   12012400   12013400      8       2  150064       2.2746     0.011466
enh52926     1   12107800   12108800      4       2  150064       1.6733     0.047134
enh52927     1   12112000   12113000      4       2  150064       1.7134     0.043322
enh52928     1   12127700   12128700      2       1  150064       2.6411    0.0041314
enh52929     1   12135500   12136500      4       2  150064        1.864     0.031162
enh52933     1   12190200   12191200      3       1  150064       1.6689     0.047567
enh53011     1   14033500   14034500      2       1  150064       1.8504     0.032129
enh53016     1   14074200   14075200      2       1  150064       1.6562     0.048838
enh53031     1   14234200   14235200      1       1  150064        2.576     0.004998
enh53036     1   14344000   14345000      4       2  150064       1.9106      0.02803
enh53037     1   14381800   14382800      5       2  150064       1.6964      0.04491
enh53039     1   14467300   14468300      5       1  150064       1.7796     0.037574
enh53054     1   14813200   14814200      3       2  150064        2.427    0.0076113
enh53057     1   14847200   14848200      1       1  150064       2.0798      0.01877
enh53072     1   15207100   15208100      1       1  150064        1.871      0.03067
enh53167     1   16151900   16152900      8       1  150064        1.908     0.028199
enh53204     1   16345900   16346900      7       3  150064       1.8537     0.031893
enh53205     1   16353000   16354000      4       2  150064       2.2654     0.011743
enh53229     1   16535500   16536500      1       1  150064       2.3332      0.00982
enh53230     1   16542000   16543000      5       2  150064       1.9718     0.024318
enh53232     1   16564000   16565000      2       1  150064       2.7283    0.0031827
enh53233     1   16570400   16571400      1       1  150064        2.126      0.01675
enh53234     1   16575000   16576000      1       1  150064       2.3933     0.008348
enh53235     1   16577500   16578500      2       1  150064       1.8597     0.031464
enh53237     1   16582500   16583500      2       1  150064       1.7719     0.038202
enh53240     1   16593300   16594300      6       1  150064       2.1866     0.014387
enh53242     1   16617200   16618200      2       1  150064        2.191     0.014226
enh53243     1   16620000   16621000      3       2  150064       1.8576     0.031611
enh53245     1   16644900   16645900      3       1  150064       2.0685     0.019295
enh53247     1   16649900   16650900      2       1  150064       2.6991    0.0034766
enh53251     1   16674400   16675400      1       1  150064       1.9579      0.02512
enh53252     1   16679400   16680400      1       1  150064       2.0801      0.01876
enh53253     1   16690800   16691800      3       1  150064       1.9097     0.028088
enh53256     1   16697200   16698200      2       1  150064       1.6637     0.048085
enh53257     1   16698500   16699500      2       1  150064       1.7669     0.038622
enh53259     1   16702800   16703800      3       1  150064       1.9638     0.024774
enh53260     1   16710700   16711700      1       1  150064       1.8349      0.03326
enh53261     1   16714400   16715400      2       1  150064       1.7653      0.03876
enh53263     1   16719900   16720900      4       2  150064       2.2242     0.013068
enh53264     1   16722300   16723300      5       2  150064       2.0027     0.022605
enh53267     1   16839500   16840500      1       1  150064       2.1937      0.01413
enh53283     1   17287800   17288800      3       2  150064       1.8156     0.034716
enh53287     1   17308000   17309000      4       2  150064       2.1727     0.014903
enh53288     1   17310700   17311700      4       2  150064       4.2187   1.2287e-05
enh53292     1   17342100   17343100      5       1  150064       2.0792     0.018802
enh53294     1   17371100   17372100      8       3  150064       2.3862    0.0085127
enh53295     1   17372600   17373600      3       1  150064       2.2668     0.011702
enh53296     1   17378200   17379200      3       2  150064       2.7772    0.0027413
enh53298     1   17386400   17387400      2       1  150064       3.0875    0.0010093
enh53300     1   17390100   17391100      9       3  150064       2.0368     0.020835
enh53315     1   17552400   17553400      4       2  150064       2.3533    0.0093034
enh53361     1   19217700   19218700      3       1  150064       1.9578     0.025127
enh53372     1   19263600   19264600      2       1  150064       1.7529     0.039814
enh53407     1   19639700   19640700      5       3  150064       1.6512     0.049344
enh53408     1   19641600   19642600      4       2  150064       1.8414     0.032783
enh53413     1   19695600   19696600      3       2  150064       1.9097     0.028084
enh53453     1   19821700   19822700      2       1  150064       3.1151    0.0009193
enh53455     1   19832100   19833100      7       3  150064       1.8529     0.031947
enh53456     1   19835400   19836400      6       2  150064       1.6627     0.048186
enh53464     1   19925200   19926200      6       3  150064       1.6957     0.044967
enh53468     1   19943000   19944000      1       1  150064       1.9601      0.02499
enh53474     1   19966300   19967300      2       1  150064       2.1289     0.016633
enh53521     1   20732400   20733400      6       2  150064       2.1527     0.015672
enh53522     1   20735000   20736000     10       3  150064       2.0144     0.021985
enh53541     1   21059900   21060900      1       1  150064       2.8655     0.002082
enh53542     1   21065600   21066600      3       1  150064       2.7123    0.0033411
enh53543     1   21068800   21069800      1       1  150064       2.5969     0.004704
enh53546     1   21114700   21115700      1       1  150064       2.5834     0.004892
enh53548     1   21156200   21157200      2       1  150064       1.8852     0.029698
enh53550     1   21194000   21195000      3       2  150064       2.5493    0.0053971
enh53553     1   21232900   21233900      2       1  150064       2.4483    0.0071758
enh53559     1   21339000   21340000      3       2  150064       1.6757       0.0469
enh53560     1   21344900   21345900      2       1  150064        2.259     0.011943
enh53561     1   21347300   21348300      1       1  150064       1.8589      0.03152
enh53562     1   21348800   21349800      2       1  150064       2.0738     0.019051
enh53563     1   21368600   21369600      4       2  150064       2.2067     0.013668
enh53564     1   21369600   21370600      3       2  150064       1.9724     0.024282
enh53566     1   21376200   21377200      3       1  150064       2.3494     0.009401
enh53568     1   21385300   21386300      4       2  150064       2.3221     0.010114
enh53569     1   21395600   21396600      2       1  150064       1.9849      0.02358
enh53571     1   21402700   21403700      3       1  150064       2.1445     0.015997
enh53572     1   21409600   21410600      2       1  150064       2.4697    0.0067617
enh53573     1   21415700   21416700      3       1  150064       2.7094    0.0033702
enh53574     1   21417400   21418400      2       1  150064       2.9799    0.0014419
enh53577     1   21441200   21442200      3       1  150064       1.7377     0.041129
enh53585     1   21477500   21478500      2       1  150064       2.7957    0.0025891
enh53587     1   21489200   21490200      2       1  150064        2.621    0.0043839
enh53588     1   21491700   21492700      4       2  150064       2.5446    0.0054697
enh53589     1   21497100   21498100      3       1  150064       2.9716     0.001481
enh53590     1   21498100   21499100      2       1  150064        2.091     0.018263
enh53591     1   21499600   21500600      5       3  150064        2.557    0.0052783
enh53592     1   21521100   21522100      1       1  150064       1.7381       0.0411
enh53645     1   22031400   22032400      2       1  150064       2.3152     0.010301
enh53646     1   22085800   22086800      2       1  150064       2.0773     0.018885
enh53647     1   22090800   22091800      5       2  150064        1.912      0.02794
enh53684     1   22350000   22351000      5       2  150064       2.2927     0.010933
enh53687     1   22374600   22375600      4       2  150064       3.2881   0.00050426
enh53691     1   22389100   22390100      5       2  150064       2.5164    0.0059277
enh53692     1   22392900   22393900      2       1  150064       1.8091     0.035216
enh53697     1   22418500   22419500      1       1  150064       1.7696       0.0384
enh53702     1   22441400   22442400      4       2  150064       2.9973    0.0013617
enh53704     1   22448700   22449700      7       4  150064       1.7571     0.039447
enh53824     1   23912300   23913300      1       1  150064        1.799      0.03601
enh53868     1   24372700   24373700      3       1  150064       2.5782    0.0049652
enh53893     1   24676400   24677400      1       1  150064       2.1953      0.01407
enh53895     1   24690200   24691200      5       3  150064       1.7211     0.042618
enh53901     1   24716100   24717100      6       3  150064       1.8932     0.029164
enh53902     1   24717300   24718300      5       2  150064       1.7514     0.039939
enh53903     1   24719700   24720700      2       1  150064       2.3716    0.0088561
enh53909     1   24744300   24745300      2       1  150064       2.1965     0.014027
enh53918     1   24867300   24868300      6       2  150064       2.8995    0.0018685
enh53925     1   24986000   24987000      2       1  150064        1.755     0.039627
enh53927     1   25004600   25005600      1       1  150064        3.688     0.000113
enh53947     1   25078900   25079900      2       1  150064       1.8978      0.02886
enh53970     1   25156200   25157200      1       1  150064       2.1589      0.01543
enh54112     1   26699900   26700900      2       1  150064        1.667      0.04776
enh54113     1   26701300   26702300      4       2  150064       2.1344     0.016403
enh54117     1   26712400   26713400      2       1  150064       2.0498      0.02019
enh54124     1   26809400   26810400      2       1  150064       1.9254     0.027087
enh54128     1   26881900   26882900      1       1  150064       2.1998      0.01391
enh54129     1   26900800   26901800      6       3  150064       2.2813     0.011264
enh54140     1   27027900   27028900      2       1  150064       2.6067    0.0045713
enh54142     1   27033600   27034600      2       1  150064       2.6037    0.0046111
enh54143     1   27039700   27040700      1       1  150064        2.725     0.003215
enh54145     1   27045200   27046200      3       2  150064       1.7862     0.037034
enh54146     1   27048500   27049500      1       1  150064       2.7248     0.003217
enh54147     1   27049900   27050900      2       1  150064        2.294     0.010895
enh54148     1   27052200   27053200      3       1  150064       2.5882    0.0048246
enh54149     1   27056800   27057800      1       1  150064       2.7106     0.003358
enh54152     1   27069800   27070800      2       1  150064       2.0605     0.019674
enh54155     1   27094500   27095500      1       1  150064       2.7557     0.002928
enh54160     1   27123700   27124700      2       1  150064       2.0149     0.021956
enh54166     1   27157800   27158800      1       1  150064        2.646     0.004073
enh54168     1   27175300   27176300      1       1  150064       2.4217     0.007724
enh54169     1   27179400   27180400      1       1  150064       3.8436    6.061e-05
enh54170     1   27187900   27188900      1       1  150064       2.4105     0.007966
enh54173     1   27214400   27215400      1       1  150064       2.4794      0.00658
enh54177     1   27247000   27248000      2       1  150064       2.7103    0.0033606
enh54178     1   27249700   27250700      1       1  150064        2.512     0.006003
enh54190     1   27424100   27425100      1       1  150064       1.8901      0.02937
enh54196     1   27449100   27450100      2       1  150064        2.571    0.0050697
enh54215     1   27667700   27668700      1       1  150064       2.8448     0.002222
enh54218     1   27693800   27694800      1       1  150064       1.8301      0.03362
enh54267     1   27899800   27900800      2       1  150064       1.7821     0.037367
enh54280     1   27932600   27933600      1       1  150064       2.0323      0.02106
enh54281     1   27955400   27956400      1       1  150064       1.6769      0.04678
enh54329     1   28431400   28432400      3       2  150064        2.405    0.0080863
enh54330     1   28439000   28440000      4       2  150064       1.7302     0.041799
enh54337     1   28499500   28500500      2       1  150064       3.6693   0.00012161
enh54339     1   28557000   28558000      4       2  150064       1.8181     0.034526
enh54356     1   28699800   28700800      2       1  150064       2.2181     0.013274
enh54357     1   28701000   28702000      2       1  150064       2.1404     0.016161
enh54358     1   28718200   28719200      4       1  150064       1.9943     0.023059
enh54359     1   28721400   28722400      5       1  150064       1.7638     0.038882
enh54361     1   28743400   28744400      2       1  150064       2.0408     0.020638
enh54363     1   28751700   28752700      1       1  150064       2.1095      0.01745
enh54366     1   28763300   28764300      2       1  150064       1.9885     0.023379
enh54367     1   28766000   28767000      2       1  150064       1.7025     0.044334
enh54368     1   28774100   28775100      1       1  150064       1.8358      0.03319
enh54370     1   28782100   28783100      2       1  150064       1.8159     0.034693
enh54372     1   28839800   28840800      2       1  150064       1.9974      0.02289
enh54374     1   28845600   28846600      1       1  150064       2.4689     0.006776
enh54376     1   28905000   28906000      2       1  150064       2.7673    0.0028261
enh54380     1   28967000   28968000      2       1  150064       2.2745     0.011467
enh54381     1   28970700   28971700      1       1  150064       2.3123      0.01038
enh54390     1   29070400   29071400      2       1  150064       3.3538   0.00039852
enh54395     1   29080900   29081900      2       1  150064       2.4124    0.0079235
enh54396     1   29082400   29083400      2       1  150064       3.3866   0.00035378
enh54398     1   29116800   29117800      1       1  150064       4.0584     2.47e-05
enh54401     1   29211100   29212100      3       1  150064       2.0323     0.021064
enh54408     1   29446600   29447600      3       1  150064       3.2265   0.00062646
enh54409     1   29451600   29452600      4       2  150064        3.172   0.00075707
enh54410     1   29462600   29463600      5       3  150064       1.8254      0.03397
enh54411     1   29471700   29472700      2       1  150064       2.3739    0.0088008
enh54419     1   29512500   29513500      2       1  150064       2.4132    0.0079063
enh54424     1   29555600   29556600      4       2  150064       1.8991     0.028773
enh54425     1   29557600   29558600      3       1  150064       2.1232     0.016867
enh54429     1   29572100   29573100      4       2  150064       1.7063     0.043975
enh54430     1   29575200   29576200      3       2  150064       2.6613    0.0038925
enh54431     1   29576600   29577600      4       2  150064       1.7276     0.042028
enh54434     1   29590900   29591900      2       1  150064       2.2692     0.011628
enh54446     1   30112700   30113700      5       3  150064       1.8202     0.034367
enh54452     1   30446800   30447800      3       2  150064       4.8083   7.6117e-07
enh54457     1   30851900   30852900      4       2  150064       2.0148     0.021965
enh54465     1   31142000   31143000      1       1  150064        2.498     0.006244
enh54466     1   31145100   31146100      6       2  150064       2.0922     0.018211
enh54467     1   31148100   31149100      3       1  150064       1.8175      0.03457
enh54484     1   31274500   31275500      1       1  150064       1.7209      0.04263
enh54485     1   31278000   31279000      1       1  150064       1.7053      0.04407
enh54486     1   31281400   31282400      1       1  150064        1.797      0.03617
enh54493     1   31350100   31351100      3       2  150064       1.8692     0.030796
enh54513     1   31463400   31464400      3       2  150064       1.7212     0.042607
enh54540     1   31771800   31772800      5       2  150064       3.9229   4.3737e-05
enh54542     1   31799500   31800500      3       2  150064       2.6718    0.0037719
enh54543     1   31844700   31845700      3       2  150064       2.0867     0.018456
enh54544     1   31847100   31848100      2       1  150064       2.7671    0.0028278
enh54545     1   31849000   31850000      1       1  150064       3.3277    0.0004379
enh54546     1   31853600   31854600      2       1  150064        3.904   4.7308e-05
enh54547     1   31866800   31867800      4       1  150064       2.8658    0.0020799
enh54548     1   31870000   31871000      3       1  150064       3.5009   0.00023187
enh54549     1   31872600   31873600      2       1  150064        3.656   0.00012811
enh54550     1   31883200   31884200      5       1  150064       2.6723    0.0037666
enh54551     1   31888100   31889100      1       1  150064        2.833     0.002306
enh54553     1   31891200   31892200      2       1  150064       2.9711    0.0014836
enh54554     1   31894700   31895700      3       1  150064       1.7846     0.037167
enh54562     1   32029700   32030700      1       1  150064       2.3782     0.008699
enh54581     1   32138400   32139400      2       1  150064       1.7052     0.044079
enh54607     1   32312000   32313000      2       1  150064        1.935     0.026496
enh54618     1   32398700   32399700      3       2  150064       2.0779     0.018861
enh54652     1   32616700   32617700      1       1  150064       2.0177      0.02181
enh54667     1   32707500   32708500      3       1  150064       1.7063     0.043974
enh54668     1   32712900   32713900      1       1  150064       1.6948      0.04506
enh54712     1   33233000   33234000      2       1  150064       2.3703    0.0088876
enh54718     1   33256300   33257300      3       2  150064       2.4122    0.0079291
enh54725     1   33337800   33338800      2       1  150064        1.997     0.022915
enh54763     1   33593400   33594400      1       1  150064       2.1316      0.01652
enh54765     1   33618500   33619500      2       1  150064       1.9122     0.027923
enh54766     1   33626400   33627400      2       1  150064       1.6613     0.048329
enh54779     1   33758200   33759200      2       1  150064       1.7152     0.043157
enh54780     1   33760900   33761900      3       1  150064       1.8874     0.029554
enh54781     1   33766300   33767300      4       2  150064       1.9561     0.025227
enh54782     1   33785800   33786800      1       1  150064       1.7225      0.04249
enh54812     1   33936200   33937200      3       1  150064       1.7455     0.040446
enh54815     1   34175100   34176100      3       2  150064       2.1499     0.015783
enh54836     1   35318200   35319200      4       2  150064       1.8872     0.029566
enh54837     1   35322800   35323800      4       2  150064        1.898     0.028849
enh54848     1   35585600   35586600      2       1  150064       1.7055      0.04405
enh54850     1   35647700   35648700      2       1  150064       3.4701   0.00026011
enh54893     1   36101700   36102700      1       1  150064       1.7839      0.03722
enh54895     1   36174000   36175000      2       1  150064       2.7847    0.0026785
enh54897     1   36181900   36182900      1       1  150064       3.4063    0.0003292
enh54900     1   36310900   36311900      2       1  150064       2.7211    0.0032536
enh54901     1   36316600   36317600      3       2  150064       3.0233    0.0012503
enh54907     1   36400700   36401700      2       1  150064       2.7758    0.0027532
enh54910     1   36555600   36556600      3       2  150064        3.192   0.00070642
enh54912     1   36565800   36566800      2       1  150064       2.0505     0.020156
enh54914     1   36574900   36575900      1       1  150064       2.3702      0.00889
enh54915     1   36581100   36582100      3       1  150064       2.1813     0.014579
enh54916     1   36584700   36585700      2       1  150064       1.8279     0.033785
enh54917     1   36588900   36589900      2       1  150064       3.7128   0.00010249
enh54919     1   36600200   36601200      3       1  150064       3.6681   0.00012219
enh54920     1   36603000   36604000      2       1  150064       3.7673   8.2503e-05
enh54921     1   36605900   36606900      1       1  150064       3.1162     0.000916
enh54922     1   36607500   36608500      2       1  150064       3.3975   0.00034006
enh54923     1   36612600   36613600      2       1  150064       3.3903    0.0003491
enh54930     1   36637400   36638400      1       1  150064       4.5633    2.518e-06
enh54934     1   36653100   36654100      3       1  150064       2.6234    0.0043531
enh55015     1   38271800   38272800      4       2  150064       2.3417     0.009599
enh55019     1   38285500   38286500      4       2  150064       2.4588      0.00697
enh55021     1   38315400   38316400      1       1  150064        3.465    0.0002651
enh55023     1   38322800   38323800      1       1  150064       3.1702    0.0007616
enh55024     1   38326200   38327200      3       2  150064       1.9187     0.027513
enh55025     1   38327800   38328800      1       1  150064        2.751     0.002971
enh55026     1   38331000   38332000      3       2  150064       2.6496    0.0040289
enh55027     1   38355900   38356900      4       2  150064       3.1962   0.00069617
enh55032     1   38395800   38396800      3       1  150064       2.8765    0.0020106
enh55037     1   38453400   38454400      1       1  150064        2.104      0.01769
enh55058     1   38909900   38910900      3       1  150064       2.6613    0.0038918
enh55066     1   39339900   39340900      5       3  150064       2.0375     0.020801
enh55077     1   39464900   39465900      8       4  150064       2.4226    0.0077051
enh55078     1   39468300   39469300      1       1  150064       2.3639     0.009042
enh55079     1   39490600   39491600      2       1  150064       1.8507     0.032107
enh55080     1   39493000   39494000      5       2  150064       1.7435     0.040624
enh55081     1   39512800   39513800      4       2  150064       2.0411     0.020618
enh55082     1   39541400   39542400      2       1  150064       2.9168    0.0017683
enh55083     1   39542100   39543100      2       1  150064       3.1046   0.00095283
enh55089     1   39574900   39575900      2       1  150064       1.7871     0.036959
enh55090     1   39577600   39578600      4       2  150064       2.3646    0.0090258
enh55092     1   39582500   39583500      4       2  150064       1.8098      0.03516
enh55097     1   39602600   39603600      6       3  150064       1.8472     0.032362
enh55110     1   39637200   39638200      1       1  150064       1.7855      0.03709
enh55114     1   39644700   39645700      1       1  150064       1.8615      0.03134
enh55115     1   39648900   39649900      2       1  150064       1.8156     0.034712
enh55117     1   39650600   39651600      1       1  150064       1.7696       0.0384
enh55126     1   39668800   39669800      2       1  150064       1.7404     0.040897
enh55156     1   39859100   39860100      2       1  150064       1.7647     0.038809
enh55158     1   39862900   39863900      4       2  150064       2.4163    0.0078392
enh55175     1   39974300   39975300      2       1  150064       1.8254     0.033968
enh55181     1   40091000   40092000      1       1  150064       2.1072      0.01755
enh55198     1   40337600   40338600      1       1  150064       2.1497      0.01579
enh55201     1   40346600   40347600      4       2  150064       2.1626     0.015285
enh55202     1   40358200   40359200      1       1  150064       1.8066      0.03541
enh55238     1   40775300   40776300      3       2  150064       1.7119     0.043456
enh55243     1   40842500   40843500      4       2  150064       2.3464    0.0094777
enh55260     1   40998200   40999200      3       2  150064       1.9022     0.028572
enh55266     1   41155800   41156800      3       2  150064       2.3236     0.010073
enh55267     1   41159300   41160300      4       2  150064       2.4007     0.008182
enh55268     1   41164400   41165400      2       1  150064       2.6446    0.0040899
enh55270     1   41169200   41170200      5       2  150064       2.1253     0.016781
enh55271     1   41178700   41179700      3       2  150064       2.5619    0.0052053
enh55278     1   41205200   41206200      5       3  150064       3.2739   0.00053034
enh55281     1   41220400   41221400      3       1  150064       2.2407     0.012522
enh55293     1   41380600   41381600      5       3  150064       2.0864     0.018472
enh55299     1   41433600   41434600      5       3  150064       3.2419   0.00059358
enh55303     1   41469300   41470300      5       2  150064       2.2817     0.011254
enh55310     1   41574900   41575900      2       1  150064        2.326     0.010009
enh55311     1   41588800   41589800      2       1  150064       1.6467     0.049808
enh55312     1   41617800   41618800      3       2  150064        2.078     0.018855
enh55318     1   41721400   41722400      6       3  150064       2.0301     0.021175
enh55324     1   41845400   41846400      1       1  150064       3.4912    0.0002404
enh55325     1   41846300   41847300      3       2  150064       3.1758   0.00074719
enh55326     1   41853500   41854500      3       1  150064       2.0269     0.021335
enh55328     1   41897200   41898200      7       3  150064       2.1618     0.015315
enh55329     1   41899200   41900200      2       1  150064       2.2991     0.010749
enh55330     1   41900900   41901900      7       3  150064       1.9809     0.023799
enh55331     1   41908200   41909200      5       2  150064       2.1459     0.015941
enh55339     1   41950900   41951900      5       3  150064       3.4851   0.00024599
enh55341     1   41960700   41961700      5       2  150064       3.6371   0.00013785
enh55342     1   41962300   41963300      4       2  150064       3.8047   7.0975e-05
enh55345     1   41981200   41982200      1       1  150064       1.7727      0.03814
enh55381     1   42249500   42250500      2       1  150064       1.6709     0.047368
enh55389     1   42317100   42318100      2       1  150064       1.8417     0.032759
enh55464     1   43419500   43420500      3       2  150064       2.1424      0.01608
enh55468     1   43432400   43433400      6       3  150064       2.2228     0.013115
enh55476     1   43760200   43761200      1       1  150064       3.2077     0.000669
enh55480     1   43815600   43816600      1       1  150064       3.5706    0.0001781
enh55481     1   43820200   43821200      1       1  150064       3.5092    0.0002247
enh55482     1   43826800   43827800      1       1  150064       2.7397     0.003075
enh55483     1   43830800   43831800      2       1  150064       1.9653     0.024692
enh55485     1   43841000   43842000      1       1  150064       3.6578    0.0001272
enh55488     1   43856500   43857500      3       1  150064       3.6146   0.00015038
enh55489     1   43901200   43902200      2       1  150064       3.4636   0.00026649
enh55491     1   43930500   43931500      1       1  150064       3.6313     0.000141
enh55492     1   43938200   43939200      1       1  150064       3.0047     0.001329
enh55493     1   43941300   43942300      3       1  150064       3.6843   0.00011465
enh55494     1   43958900   43959900      3       1  150064       2.1636     0.015246
enh55501     1   44010900   44011900      2       1  150064       3.4093   0.00032567
enh55502     1   44013600   44014600      4       2  150064       2.7468    0.0030086
enh55503     1   44018300   44019300      1       1  150064       3.1374    0.0008524
enh55504     1   44023900   44024900      1       1  150064       3.1078    0.0009423
enh55506     1   44031700   44032700      2       1  150064       2.2048     0.013733
enh55507     1   44047400   44048400      5       2  150064       2.8226    0.0023819
enh55508     1   44053000   44054000      2       1  150064       1.9244     0.027151
enh55510     1   44113800   44114800      3       1  150064       3.3624   0.00038635
enh55511     1   44117600   44118600      3       2  150064       4.0608   2.4453e-05
enh55515     1   44136800   44137800      2       1  150064       2.7227    0.0032376
enh55517     1   44152700   44153700      3       1  150064       3.3764   0.00036717
enh55518     1   44154900   44155900      1       1  150064       3.3162    0.0004562
enh55520     1   44171100   44172100      2       1  150064       2.8891     0.001932
enh55523     1   44177700   44178700      2       1  150064       2.5679    0.0051161
enh55524     1   44184600   44185600      4       2  150064       2.3228     0.010095
enh55525     1   44185600   44186600      3       2  150064       4.6482    1.674e-06
enh55526     1   44195400   44196400      2       1  150064       2.5985    0.0046822
enh55527     1   44226400   44227400      2       1  150064       2.8904    0.0019235
enh55528     1   44228700   44229700      1       1  150064       3.2448    0.0005877
enh55529     1   44239900   44240900      2       1  150064       2.7456    0.0030204
enh55530     1   44241700   44242700      2       1  150064       2.4065    0.0080536
enh55531     1   44246900   44247900      1       1  150064       2.9904     0.001393
enh55532     1   44248900   44249900      3       2  150064       3.7981   7.2899e-05
enh55533     1   44252100   44253100      4       2  150064       1.8474     0.032347
enh55539     1   44301100   44302100      1       1  150064       2.9436     0.001622
enh55541     1   44318700   44319700      2       1  150064        3.435   0.00029627
enh55543     1   44326600   44327600      4       2  150064       2.9253    0.0017207
enh55544     1   44333700   44334700      2       1  150064       2.8449    0.0022214
enh55545     1   44344500   44345500      2       1  150064       3.9801   3.4443e-05
enh55547     1   44378000   44379000      3       2  150064       2.5971    0.0047002
enh55548     1   44387100   44388100      3       2  150064       1.9916     0.023209
enh55549     1   44395200   44396200      6       2  150064       2.3778    0.0087089
enh55551     1   44399400   44400400      2       1  150064       2.7352    0.0031173
enh55552     1   44414200   44415200      2       1  150064       2.8877    0.0019403
enh55553     1   44417100   44418100      1       1  150064       3.1562    0.0007992
enh55554     1   44439200   44440200      3       2  150064       3.1146   0.00092101
enh55555     1   44446500   44447500      4       2  150064       1.9822     0.023726
enh55556     1   44448600   44449600      1       1  150064       2.4361     0.007424
enh55557     1   44456000   44457000      1       1  150064       2.0898      0.01832
enh55571     1   44573400   44574400      6       3  150064       2.1059     0.017607
enh55573     1   44677700   44678700      1       1  150064       2.7892     0.002642
enh55575     1   44685900   44686900      2       1  150064       2.0377     0.020791
enh55576     1   44705300   44706300      2       1  150064       2.2454      0.01237
enh55745     1   46987300   46988300      4       1  150064       1.6758      0.04689
enh55800     1   48223500   48224500      1       1  150064       1.8873      0.02956
enh55804     1   48347200   48348200      2       1  150064       1.9375      0.02634
enh55808     1   48399700   48400700      5       2  150064       1.7379     0.041113
enh55822     1   48527000   48528000      3       2  150064       1.6655     0.047904
enh55844     1   49334500   49335500      5       2  150064       2.2236     0.013088
enh55846     1   49343800   49344800      1       1  150064       1.6698      0.04748
enh55848     1   49396400   49397400      7       2  150064       2.0397     0.020692
enh55852     1   49571700   49572700      1       1  150064       3.0436     0.001169
enh55863     1   51214400   51215400      2       1  150064       2.1639     0.015235
enh55877     1   51633600   51634600      4       2  150064       2.2826     0.011228
enh55890     1   51761600   51762600      4       2  150064       1.7318     0.041651
enh55913     1   51985700   51986700      4       2  150064       1.6839     0.046102
enh56050     1   53641600   53642600      4       2  150064       1.9399     0.026196
enh56051     1   53645600   53646600      4       2  150064       2.1028     0.017741
enh56054     1   53660900   53661900      1       1  150064        2.074      0.01904
enh56055     1   53664200   53665200      2       1  150064       3.0935   0.00098902
enh56056     1   53665000   53666000      2       1  150064       1.7556     0.039581
enh56058     1   53684200   53685200      2       1  150064       2.1388     0.016228
enh56060     1   53701900   53702900      2       1  150064       2.4523    0.0070978
enh56061     1   53711800   53712800      1       1  150064       3.3865    0.0003539
enh56113     1   54437000   54438000      1       1  150064       2.2144       0.0134
enh56115     1   54502200   54503200      1       1  150064       1.6561      0.04885
enh56123     1   54623400   54624400      1       1  150064       2.1553      0.01557
enh56126     1   54667300   54668300      1       1  150064       2.2007      0.01388
enh56127     1   54684400   54685400      3       2  150064       2.0054      0.02246
enh56129     1   54694000   54695000      6       2  150064       1.7397     0.040955
enh56153     1   54845300   54846300      5       2  150064       1.8482     0.032285
enh56154     1   54850600   54851600      3       1  150064       1.7544     0.039679
enh56182     1   55326700   55327700      7       2  150064       2.0501     0.020179
enh56220     1   55673100   55674100      3       1  150064       1.6451     0.049979
enh56249     1   56001600   56002600      6       3  150064       1.9936       0.0231
enh56252     1   56011400   56012400      4       2  150064       1.7639     0.038871
enh56254     1   56038100   56039100      5       3  150064       1.8783     0.030168
enh56255     1   56041100   56042100      4       2  150064       1.8826     0.029874
enh56266     1   56136700   56137700      3       1  150064       1.9419     0.026073
enh56270     1   56161200   56162200      9       2  150064       1.8404     0.032857
enh56371     1   57281400   57282400      2       1  150064       2.1203      0.01699
enh56372     1   57283500   57284500      5       2  150064       2.1552     0.015572
enh56373     1   57286300   57287300      5       2  150064       1.7706     0.038315
enh56385     1   57596800   57597800      2       1  150064       2.1165     0.017151
enh56397     1   58874900   58875900      5       2  150064       1.6609     0.048363
enh56440     1   59344600   59345600      1       1  150064       1.7333      0.04152
enh56478     1   59621500   59622500      9       3  150064        1.672     0.047257
enh56480     1   59635000   59636000     10       3  150064       2.2163     0.013334
enh56482     1   59645600   59646600      5       2  150064       2.0582     0.019786
enh56483     1   59669100   59670100      4       2  150064       1.7797     0.037562
enh56540     1   60203900   60204900      5       3  150064       2.3562    0.0092322
enh56543     1   60224200   60225200      2       1  150064       2.2913     0.010974
enh56555     1   60625600   60626600      2       1  150064        2.299     0.010753
enh56557     1   60637000   60638000      2       1  150064       2.6792    0.0036897
enh56558     1   60693100   60694100      2       1  150064       2.2664     0.011715
enh56564     1   61062300   61063300      3       1  150064       3.7045   0.00010589
enh56574     1   61456200   61457200      1       1  150064       2.0214      0.02162
enh56597     1   61703700   61704700      5       3  150064       1.6634     0.048112
enh56598     1   61709500   61710500      3       1  150064       2.0719     0.019136
enh56614     1   61917400   61918400      2       1  150064       1.9357     0.026452
enh56617     1   62035800   62036800      2       1  150064       2.0876     0.018417
enh56632     1   62353000   62354000      3       2  150064       1.9173       0.0276
enh56646     1   62850100   62851100      1       1  150064       2.0361      0.02087
enh56671     1   63477600   63478600      9       2  150064       3.2375   0.00060281
enh56698     1   64135300   64136300      1       1  150064       1.7968      0.03618
enh56828     1   65359100   65360100      3       1  150064       2.8452    0.0022195
enh56829     1   65360200   65361200      3       1  150064       1.8943     0.029093
enh56833     1   65376800   65377800      3       1  150064       2.6756    0.0037299
enh56834     1   65379300   65380300      2       1  150064        1.913     0.027875
enh56836     1   65382900   65383900      3       1  150064       3.4743   0.00025612
enh56839     1   65388500   65389500      4       2  150064       2.0678     0.019328
enh56840     1   65390800   65391800      1       1  150064       2.6456     0.004077
enh56841     1   65397800   65398800      2       1  150064       2.5747    0.0050159
enh56842     1   65400400   65401400      3       2  150064       3.3548   0.00039706
enh56843     1   65401700   65402700      4       2  150064       1.7347     0.041401
enh56846     1   65421000   65422000      7       3  150064       2.3126     0.010373
enh56847     1   65422400   65423400      4       2  150064       2.9045     0.001839
enh56848     1   65427700   65428700      5       2  150064       2.9459    0.0016099
enh56849     1   65429200   65430200      7       4  150064       1.8366     0.033137
enh56857     1   65525500   65526500      2       1  150064       2.2948     0.010872
enh56861     1   65606800   65607800      4       2  150064       1.8617     0.031322
enh56862     1   65615900   65616900      1       1  150064       2.0298      0.02119
enh56868     1   65641800   65642800      3       2  150064       2.0039     0.022542
enh56869     1   65646400   65647400      4       1  150064        2.168     0.015081
enh56870     1   65655200   65656200      3       1  150064       1.9476     0.025732
enh56871     1   65661900   65662900      3       2  150064       2.9923    0.0013845
enh56905     1   66153100   66154100      4       2  150064       2.8438    0.0022287
enh56908     1   66200400   66201400      3       2  150064       2.7774    0.0027398
enh56910     1   66227500   66228500      3       1  150064       1.7533     0.039774
enh56914     1   66267000   66268000      1       1  150064       1.9238      0.02719
enh56916     1   66276900   66277900      3       2  150064        1.849     0.032229
enh56917     1   66279000   66280000      2       1  150064       2.1222     0.016911
enh56921     1   66309100   66310100      4       2  150064       3.1427   0.00083692
enh56922     1   66309900   66310900      2       1  150064       4.2284   1.1767e-05
enh56923     1   66323200   66324200      3       2  150064       3.6604   0.00012589
enh56927     1   66362100   66363100      3       2  150064       2.1505     0.015759
enh56928     1   66370000   66371000      2       1  150064       1.9366     0.026395
enh56931     1   66414400   66415400      4       2  150064        2.249     0.012257
enh56932     1   66418300   66419300      2       1  150064       2.4171    0.0078227
enh56934     1   66425100   66426100      4       2  150064       1.9979     0.022864
enh56935     1   66430400   66431400      2       1  150064        2.661    0.0038954
enh56936     1   66444400   66445400      1       1  150064       1.7883      0.03686
enh56937     1   66455600   66456600      2       1  150064        2.091     0.018264
enh56938     1   66457200   66458200      2       1  150064       2.1868     0.014378
enh56939     1   66461100   66462100      2       1  150064       3.0722    0.0010625
enh56941     1   66545100   66546100      4       2  150064       2.9574    0.0015511
enh56961     1   66732300   66733300      2       1  150064       2.6176    0.0044279
enh56962     1   66735700   66736700      6       3  150064       2.7852     0.002675
enh56963     1   66738000   66739000      3       1  150064       2.4017    0.0081602
enh56964     1   66740200   66741200      2       1  150064       2.2364     0.012662
enh56967     1   66758300   66759300      2       1  150064       2.1378     0.016266
enh56969     1   66765700   66766700      5       1  150064       2.1653     0.015182
enh56970     1   66767100   66768100      3       1  150064        2.034     0.020978
enh56979     1   66810800   66811800      1       1  150064       1.9498       0.0256
enh56996     1   66902700   66903700      5       2  150064       2.2273     0.012965
enh57030     1   67198200   67199200      3       2  150064       2.0004      0.02273
enh57083     1   68002900   68003900      2       1  150064       2.2326     0.012789
enh57095     1   68077200   68078200      5       3  150064        1.936     0.026435
enh57098     1   68083300   68084300      5       2  150064        2.693    0.0035411
enh57099     1   68084800   68085800      3       1  150064       2.7008    0.0034582
enh57106     1   68148200   68149200      3       1  150064         1.99     0.023296
enh57107     1   68154900   68155900      5       2  150064       2.4228    0.0077013
enh57130     1   68257500   68258500      4       2  150064       3.7431   9.0892e-05
enh57131     1   68260400   68261400      3       1  150064       3.3003   0.00048284
enh57133     1   68269600   68270600      2       1  150064       2.3567      0.00922
enh57136     1   68280700   68281700      3       2  150064       3.1099   0.00093561
enh57137     1   68282700   68283700      5       3  150064       3.6275   0.00014308
enh57138     1   68284200   68285200      1       1  150064       1.8032      0.03568
enh57140     1   68295200   68296200      3       2  150064       3.7091   0.00010398
enh57141     1   68303000   68304000      3       1  150064       3.9633    3.696e-05
enh57145     1   68345600   68346600      2       1  150064       1.7791     0.037609
enh57148     1   68363000   68364000      6       2  150064       2.9791    0.0014456
enh57149     1   68373900   68374900      2       1  150064       2.6553    0.0039623
enh57152     1   68407400   68408400      2       1  150064       1.7686      0.03848
enh57155     1   68444800   68445800      1       1  150064       1.6489      0.04958
enh57202     1   69886700   69887700      5       3  150064       1.8729     0.030543
enh57213     1   70448500   70449500      2       1  150064       1.8532     0.031928
enh57214     1   70456800   70457800      2       1  150064       2.4572    0.0070016
enh57215     1   70459800   70460800      6       2  150064       2.6131    0.0044859
enh57231     1   70792700   70793700      1       1  150064       2.5499     0.005388
enh57241     1   71244300   71245300      1       1  150064       1.9312      0.02673
enh57247     1   71528500   71529500      1       1  150064       1.9719      0.02431
enh57256     1   71816500   71817500      3       2  150064       2.6391    0.0041558
enh57259     1   72026400   72027400      1       1  150064       1.8824      0.02989
enh57263     1   72103800   72104800      2       1  150064       2.2705     0.011588
enh57265     1   72122800   72123800      5       2  150064       4.0161   2.9588e-05
enh57266     1   72125400   72126400      3       1  150064       3.6356   0.00013865
enh57267     1   72130100   72131100      4       1  150064       3.4553    0.0002748
enh57268     1   72132400   72133400      2       1  150064       3.4153   0.00031857
enh57277     1   72471600   72472600      5       2  150064       1.6568     0.048785
enh57291     1   72751700   72752700      3       2  150064       2.4332    0.0074836
enh57296     1   72981800   72982800      1       1  150064       1.6566       0.0488
enh57298     1   73100900   73101900      5       2  150064       1.8849     0.029723
enh57301     1   73627400   73628400      3       1  150064       4.7416   1.0601e-06
enh57302     1   74058800   74059800      3       1  150064       2.6569    0.0039432
enh57308     1   74891400   74892400      2       1  150064       2.3226     0.010099
enh57334     1   76619400   76620400      2       1  150064       1.6795     0.046531
enh57349     1   77464000   77465000      6       3  150064       2.0772     0.018891
enh57375     1   77939100   77940100      5       2  150064       2.0154     0.021929
enh57384     1   78005900   78006900      5       2  150064       2.3985    0.0082302
enh57386     1   78011300   78012300      2       1  150064       2.2619     0.011851
enh57412     1   78299000   78300000      1       1  150064       2.6962     0.003507
enh57422     1   78447300   78448300      3       2  150064       1.8653     0.031073
enh57423     1   78449600   78450600      5       3  150064       2.0855     0.018514
enh57425     1   78465600   78466600      1       1  150064       1.7875      0.03693
enh57429     1   78524200   78525200      1       1  150064       1.9996      0.02277
enh57437     1   78561500   78562500      2       1  150064       1.7587     0.039313
enh57482     1   79114600   79115600      1       1  150064       2.3844     0.008554
enh57484     1   79156900   79157900      1       1  150064       1.8475      0.03234
enh57485     1   79169300   79170300     12       4  150064       1.9396     0.026212
enh57486     1   79180300   79181300      4       2  150064       2.0028     0.022599
enh57487     1   79188200   79189200     12       3  150064       3.0871    0.0010107
enh57488     1   79290100   79291100      2       1  150064       1.8131     0.034905
enh57517     1   80683000   80684000      7       3  150064       1.6947     0.045064
enh57539     1   82125700   82126700      5       2  150064        1.654     0.049062
enh57541     1   82135800   82136800      3       2  150064       2.0532     0.020027
enh57542     1   82146500   82147500      4       2  150064       1.8182     0.034516
enh57546     1   82164500   82165500      5       2  150064       2.1782     0.014695
enh57548     1   82169800   82170800      3       2  150064       3.1337   0.00086319
enh57549     1   82172400   82173400      8       3  150064        3.243   0.00059129
enh57610     1   84062000   84063000      5       2  150064       2.0175     0.021823
enh57615     1   84155500   84156500      4       2  150064       1.9433     0.025992
enh57616     1   84157500   84158500      3       2  150064       2.2405     0.012529
enh57619     1   84261600   84262600      1       1  150064       2.5731      0.00504
enh57621     1   84284300   84285300      2       1  150064       3.7057   0.00010539
enh57622     1   84288100   84289100      4       1  150064       4.4159   5.0302e-06
enh57629     1   84393900   84394900      3       1  150064       1.7039     0.044199
enh57631     1   84540800   84541800      2       1  150064       1.9202     0.027417
enh57639     1   84611000   84612000      1       1  150064       1.7697      0.03839
enh57640     1   84621800   84622800      2       1  150064       2.1147     0.017226
enh57641     1   84639600   84640600      1       1  150064        1.923      0.02724
enh57664     1   84966900   84967900      2       1  150064       1.9051     0.028385
enh57687     1   85218700   85219700      4       1  150064        1.818     0.034532
enh57697     1   85316900   85317900      5       2  150064        1.781     0.037452
enh57698     1   85319800   85320800      3       1  150064       2.2982     0.010774
enh57699     1   85348500   85349500      4       2  150064       1.7864     0.037015
enh57715     1   85710100   85711100      4       2  150064       1.7827     0.037317
enh57719     1   85722000   85723000      2       1  150064       2.5448    0.0054666
enh57733     1   85779500   85780500      2       1  150064        2.087     0.018442
enh57734     1   85784400   85785400      2       1  150064       1.7053     0.044073
enh57742     1   85820700   85821700      1       1  150064       2.1111      0.01738
enh57745     1   85828700   85829700      2       1  150064       1.9954     0.023002
enh57748     1   85835600   85836600      4       2  150064       2.5559    0.0052964
enh57751     1   85841900   85842900      3       1  150064       2.0362     0.020866
enh57752     1   85845000   85846000      5       2  150064       2.2581     0.011969
enh57754     1   85859100   85860100      5       2  150064       1.8255     0.033962
enh57758     1   85872600   85873600      1       1  150064       2.0853      0.01852
enh57759     1   85874200   85875200      4       2  150064       3.2055   0.00067424
enh57760     1   85878200   85879200      1       1  150064       2.0809      0.01872
enh57763     1   85892300   85893300      2       1  150064       1.7253     0.042234
enh57764     1   85893400   85894400      4       2  150064       2.2369     0.012648
enh57767     1   85909800   85910800      4       2  150064       1.9564     0.025208
enh57768     1   85911100   85912100      3       2  150064       2.1536     0.015635
enh57769     1   85914600   85915600      8       3  150064       2.0648     0.019472
enh57770     1   85916700   85917700      1       1  150064       2.6717     0.003773
enh57771     1   85917900   85918900      8       4  150064       1.7475     0.040279
enh57772     1   85920300   85921300      8       4  150064       1.7703     0.038336
enh57773     1   85924800   85925800      5       2  150064       1.8171     0.034598
enh57775     1   85931600   85932600      2       1  150064       1.8037     0.035636
enh57777     1   85938300   85939300     16       6  150064       2.2006     0.013882
enh57803     1   86043900   86044900      2       1  150064       2.2819     0.011249
enh57824     1   86534200   86535200      3       1  150064       1.7232      0.04243
enh57825     1   86603000   86604000      4       2  150064       1.7676     0.038566
enh57847     1   86969300   86970300      2       1  150064       2.1501     0.015774
enh57907     1   87929300   87930300      4       2  150064       2.0591     0.019742
enh57940     1   88641100   88642100      3       1  150064       1.9437     0.025963
enh57943     1   88749700   88750700      3       2  150064        2.231     0.012839
enh57998     1   89828800   89829800      1       1  150064       2.1685      0.01506
enh58019     1   90132600   90133600      2       1  150064         2.09     0.018307
enh58021     1   90157600   90158600      2       1  150064       2.2254     0.013027
enh58022     1   90184700   90185700      1       1  150064       1.6991      0.04465
enh58023     1   90186600   90187600      1       1  150064       1.9352      0.02648
enh58026     1   90204600   90205600      1       1  150064       1.7364      0.04125
enh58029     1   90223000   90224000      3       2  150064       1.8802     0.030044
enh58031     1   90273700   90274700      1       1  150064       2.1419       0.0161
enh58035     1   90307600   90308600      3       2  150064       2.4101    0.0079752
enh58038     1   90312500   90313500      2       1  150064       2.7441    0.0030334
enh58040     1   90321400   90322400      5       3  150064       1.7005     0.044515
enh58060     1   90445800   90446800      4       2  150064       1.8077     0.035326
enh58071     1   91388800   91389800      2       1  150064       2.0817     0.018684
enh58072     1   91391300   91392300      2       1  150064       2.1155     0.017195
enh58073     1   91401000   91402000      2       1  150064       1.7685     0.038489
enh58074     1   91422600   91423600      1       1  150064       2.0218       0.0216
enh58077     1   91439600   91440600      1       1  150064       2.1706      0.01498
enh58080     1   91482400   91483400      4       2  150064       2.8199    0.0024016
enh58082     1   91488100   91489100      3       1  150064       2.4412    0.0073191
enh58083     1   91965200   91966200      3       2  150064       2.3068     0.010532
enh58089     1   92021200   92022200      5       1  150064       1.7154     0.043137
enh58117     1   92239900   92240900      5       2  150064       1.7116     0.043485
enh58118     1   92248000   92249000      6       1  150064       2.1202     0.016993
enh58148     1   92766100   92767100      3       2  150064       1.8755     0.030364
enh58149     1   92780900   92781900      1       1  150064       1.7483      0.04021
enh58150     1   92794500   92795500      4       2  150064       3.1718   0.00075759
enh58152     1   92967500   92968500      3       2  150064       2.1129     0.017306
enh58158     1   93175100   93176100      1       1  150064        1.834      0.03333
enh58160     1   93218700   93219700      2       1  150064       1.8372      0.03309
enh58172     1   93348100   93349100      2       1  150064        1.731     0.041726
enh58174     1   93380900   93381900      3       1  150064       1.7196     0.042752
enh58175     1   93381900   93382900      1       1  150064       1.7669      0.03862
enh58178     1   93394800   93395800      1       1  150064       1.6959      0.04495
enh58179     1   93400600   93401600      3       1  150064        1.798     0.036085
enh58180     1   93405400   93406400      1       1  150064       1.7733      0.03809
enh58181     1   93416100   93417100      3       1  150064       1.8399     0.032888
enh58182     1   93423700   93424700      1       1  150064       1.7987      0.03603
enh58184     1   93455400   93456400      1       1  150064       2.1102      0.01742
enh58187     1   93481100   93482100      3       1  150064       1.8628     0.031247
enh58296     1   94527800   94528800      3       2  150064       1.9738     0.024204
enh58297     1   94533800   94534800      2       1  150064       1.6821     0.046279
enh58387     1   95364100   95365100      1       1  150064       2.3685     0.008929
enh58398     1   95402900   95403900      3       2  150064       1.8982     0.028837
enh58409     1   95453400   95454400      1       1  150064       3.0715     0.001065
enh58410     1   95461000   95462000      2       1  150064       3.0329    0.0012112
enh58418     1   95500100   95501100      2       1  150064       2.2198     0.013215
enh58419     1   95506800   95507800      3       1  150064       2.1884     0.014321
enh58420     1   95508800   95509800      6       2  150064       1.8187     0.034478
enh58422     1   95551900   95552900      5       3  150064       2.5276    0.0057422
enh58423     1   95553300   95554300      4       1  150064       2.1442      0.01601
enh58425     1   95663000   95664000      1       1  150064       2.2038      0.01377
enh58427     1   95692500   95693500      3       2  150064       1.7099     0.043638
enh58433     1   96719200   96720200      2       1  150064       3.5275   0.00020972
enh58436     1   96772000   96773000      4       1  150064       2.7933    0.0026084
enh58437     1   96775100   96776100      6       2  150064       2.7175    0.0032891
enh58438     1   96778400   96779400      2       1  150064       2.0762      0.01894
enh58439     1   96828000   96829000      1       1  150064       2.5649      0.00516
enh58440     1   96836000   96837000     11       4  150064       2.6646    0.0038537
enh58442     1   96854000   96855000      5       2  150064       2.0425     0.020553
enh58443     1   96881500   96882500      4       2  150064       2.6126    0.0044929
enh58445     1   96952100   96953100      4       1  150064       3.0241     0.001247
enh58446     1   96953000   96954000      2       1  150064       2.3162     0.010272
enh58453     1   97063400   97064400      1       1  150064       2.7308     0.003159
enh58456     1   97186000   97187000      2       1  150064       1.7221     0.042524
enh58457     1   97189400   97190400      4       1  150064       3.7569   8.6005e-05
enh58458     1   97195800   97196800      5       2  150064       2.9647    0.0015149
enh58459     1   97229500   97230500      2       1  150064       3.0763    0.0010478
enh58479     1   97609900   97610900      1       1  150064       3.3871    0.0003532
enh58481     1   97658000   97659000      1       1  150064       3.7842    7.709e-05
enh58482     1   97669700   97670700      4       2  150064       3.4601   0.00027003
enh58484     1   97711200   97712200      2       1  150064       2.1219     0.016922
enh58486     1   97717200   97718200      6       2  150064       2.5427    0.0054998
enh58487     1   97737200   97738200      5       2  150064       3.2498   0.00057741
enh58489     1   97798000   97799000      6       3  150064       2.5548    0.0053124
enh58490     1   97799900   97800900      2       1  150064        3.376    0.0003677
enh58491     1   97806600   97807600      4       2  150064       2.7307    0.0031601
enh58493     1   97829700   97830700      5       2  150064       3.2497   0.00057767
enh58494     1   97844700   97845700      4       2  150064        4.412    5.121e-06
enh58495     1   97849700   97850700      7       2  150064       4.5794   2.3319e-06
enh58498     1   98046600   98047600      6       2  150064       3.8927   4.9571e-05
enh58500     1   98113400   98114400      1       1  150064       4.2566    1.038e-05
enh58501     1   98186400   98187400      1       1  150064       2.3469     0.009464
enh58507     1   98271500   98272500      1       1  150064       2.9651     0.001513
enh58508     1   98279200   98280200      2       1  150064       2.8517    0.0021743
enh58510     1   98297600   98298600      2       1  150064       5.3535   4.3124e-08
enh58511     1   98315100   98316100      1       1  150064       6.4331    6.251e-11
enh58512     1   98359100   98360100      3       1  150064       5.5964   1.0941e-08
enh58513     1   98364300   98365300      2       1  150064       2.4682      0.00679
enh58514     1   98365900   98366900      2       1  150064       2.4364     0.007418
enh58516     1   98370600   98371600      4       2  150064       5.4629   2.3425e-08
enh58518     1   98375800   98376800      4       2  150064       6.1589   3.6635e-10
enh58519     1   98376600   98377600      1       1  150064       6.0414    7.639e-10
enh58520     1   98382100   98383100      3       1  150064       5.9479    1.358e-09
enh58522     1   98403200   98404200      1       1  150064       5.2412    7.977e-08
enh58524     1   98409100   98410100      5       2  150064       6.3305   1.2217e-10
enh58527     1   98464900   98465900      3       2  150064       6.4694   4.9195e-11
enh58530     1   98474600   98475600      3       2  150064       6.5716   2.4884e-11
enh58531     1   98494800   98495800      1       1  150064       7.6348    1.131e-14
enh58532     1   98500000   98501000      6       2  150064       2.6659    0.0038395
enh58533     1   98508100   98509100      4       2  150064       5.9478   1.3585e-09
enh58534     1   98517700   98518700      2       1  150064       2.3784    0.0086942
enh58535     1   98543100   98544100      2       1  150064       2.3932    0.0083511
enh58537     1   98569600   98570600      1       1  150064        3.596    0.0001616
enh58542     1   98667000   98668000      3       2  150064        3.117   0.00091348
enh58543     1   98669000   98670000      3       2  150064       2.6135    0.0044811
enh58553     1   98854200   98855200      4       2  150064       2.2336     0.012754
enh58554     1   98863600   98864600      1       1  150064       3.2254     0.000629
enh58555     1   98864500   98865500      1       1  150064       3.1699    0.0007624
enh58556     1   98870600   98871600      5       2  150064         2.96    0.0015384
enh58557     1   98871400   98872400      4       1  150064       3.0149    0.0012854
enh58558     1   98885700   98886700      2       1  150064       2.5819    0.0049132
enh58559     1   98932500   98933500      1       1  150064       1.7209      0.04263
enh58560     1   98933200   98934200      1       1  150064       1.7209      0.04263
enh58564     1   99137400   99138400      3       1  150064       1.8356     0.033209
enh58565     1   99139000   99140000      4       2  150064       2.2298      0.01288
enh58566     1   99142300   99143300      1       1  150064        2.136      0.01634
enh58594     1  100101600  100102600      5       2  150064       2.9731    0.0014741
enh58595     1  100109400  100110400      4       2  150064       2.3833    0.0085792
enh58600     1  100146400  100147400      5       2  150064       2.0007     0.022712
enh58665     1  101191700  101192700      1       1  150064       3.0645      0.00109
enh58666     1  101195300  101196300      2       1  150064       2.2625     0.011834
enh58667     1  101200900  101201900      1       1  150064       1.7563      0.03952
enh58673     1  101326900  101327900      3       1  150064       1.8631     0.031225
enh58674     1  101330900  101331900      3       1  150064       3.2502   0.00057662
enh58693     1  101604200  101605200      6       2  150064       1.7042     0.044173
enh58699     1  101655700  101656700     11       3  150064       2.0562     0.019881
enh58715     1  103264500  103265500      8       4  150064       3.8146   6.8189e-05
enh58718     1  103316600  103317600      7       3  150064       2.3691    0.0089161
enh58719     1  103318400  103319400      5       2  150064       1.9989     0.022807
enh58721     1  103349300  103350300      3       1  150064       3.4453   0.00028516
enh58723     1  103362700  103363700      5       3  150064       3.3666   0.00038045
enh58725     1  103384800  103385800      4       2  150064       2.9851    0.0014172
enh58741     1  103662700  103663700      2       1  150064       2.1055     0.017624
enh58767     1  107618800  107619800      2       1  150064       2.6095    0.0045338
enh58779     1  108363300  108364300      2       1  150064       2.2574      0.01199
enh58782     1  108508200  108509200      5       3  150064       2.2686     0.011647
enh58791     1  108660500  108661500      6       3  150064       1.9794     0.023886
enh58794     1  108692300  108693300      2       1  150064       2.5442    0.0054765
enh58795     1  108733000  108734000      2       1  150064       2.9407    0.0016371
enh58796     1  108736400  108737400      3       1  150064       2.3533    0.0093029
enh58797     1  108739900  108740900      5       2  150064        2.451    0.0071232
enh58910     1  110178700  110179700      4       2  150064        2.074     0.019042
enh58944     1  110438200  110439200      5       2  150064       1.9161     0.027674
enh58956     1  110530300  110531300      1       1  150064       2.2206      0.01319
enh58961     1  110545700  110546700      1       1  150064        1.927      0.02699
enh58968     1  110576000  110577000      1       1  150064       2.1318      0.01651
enh58979     1  110745700  110746700      1       1  150064       2.2414       0.0125
enh58986     1  110851300  110852300      6       3  150064       1.8731     0.030529
enh58990     1  110891800  110892800      3       2  150064       2.0104     0.022194
enh58991     1  110892400  110893400      2       1  150064       2.8163    0.0024291
enh58996     1  110925700  110926700      4       2  150064         2.06     0.019699
enh59007     1  111019500  111020500      2       1  150064        2.358    0.0091872
enh59033     1  111994700  111995700      2       1  150064       1.8799     0.030059
enh59047     1  112134300  112135300      3       2  150064       2.8477     0.002202
enh59049     1  112139800  112140800      2       1  150064       1.7785     0.037657
enh59050     1  112147800  112148800      3       2  150064       1.9887     0.023367
enh59051     1  112164600  112165600      7       4  150064       2.0755     0.018972
enh59053     1  112171200  112172200      2       1  150064         1.96     0.024998
enh59059     1  112203100  112204100      4       2  150064       1.8296     0.033652
enh59080     1  112447100  112448100      3       1  150064       2.1347     0.016393
enh59081     1  112462600  112463600      3       1  150064       2.4432    0.0072786
enh59082     1  112490600  112491600      5       2  150064       1.6947     0.045069
enh59083     1  112553600  112554600      3       2  150064       1.6589     0.048566
enh59096     1  112934400  112935400      2       1  150064       1.8858     0.029664
enh59097     1  112935500  112936500      3       1  150064       1.6799     0.046484
enh59098     1  112941700  112942700      3       1  150064        2.087     0.018442
enh59099     1  112944200  112945200      2       1  150064       2.2625     0.011834
enh59100     1  112947900  112948900      4       2  150064       1.8516     0.032044
enh59102     1  112951800  112952800      4       1  150064       2.5727    0.0050457
enh59103     1  112986300  112987300      2       1  150064       2.4024    0.0081436
enh59104     1  112989000  112990000      3       1  150064       2.3213     0.010135
enh59105     1  112993600  112994600      2       1  150064        2.373    0.0088219
enh59108     1  113007100  113008100      1       1  150064       2.0222      0.02158
enh59110     1  113055500  113056500      2       1  150064        4.041   2.6614e-05
enh59115     1  113079400  113080400      1       1  150064       3.4164    0.0003173
enh59118     1  113099800  113100800      2       1  150064       3.0521    0.0011361
enh59119     1  113117900  113118900      2       1  150064       3.0798    0.0010357
enh59120     1  113124200  113125200      2       1  150064       2.6258    0.0043225
enh59121     1  113159200  113160200      4       2  150064       3.5631   0.00018324
enh59127     1  113181500  113182500      2       1  150064       4.2597   1.0237e-05
enh59129     1  113215300  113216300      4       2  150064       4.0198   2.9123e-05
enh59130     1  113218800  113219800      2       1  150064       2.7755    0.0027562
enh59132     1  113240900  113241900      2       1  150064       3.6358   0.00013855
enh59164     1  113660500  113661500      3       1  150064       1.8198     0.034393
enh59166     1  113682800  113683800      1       1  150064       1.6575      0.04871
enh59228     1  114841800  114842800      3       2  150064       1.8492     0.032213
enh59230     1  114853300  114854300      3       1  150064       2.3074     0.010518
enh59231     1  114857500  114858500      4       2  150064       2.0638     0.019521
enh59232     1  114860900  114861900      2       1  150064       1.6813     0.046355
enh59242     1  115000400  115001400      2       1  150064       2.0958     0.018052
enh59248     1  115032500  115033500      5       2  150064       2.1041     0.017687
enh59250     1  115050300  115051300      1       1  150064       2.5298     0.005706
enh59259     1  115259800  115260800      1       1  150064       1.8554      0.03177
enh59260     1  115261800  115262800      2       1  150064       3.7947   7.3924e-05
enh59261     1  115287100  115288100      3       1  150064       3.2312   0.00061628
enh59263     1  115294300  115295300      1       1  150064       3.3803     0.000362
enh59264     1  115301200  115302200      2       1  150064       1.7248     0.042279
enh59265     1  115321200  115322200      1       1  150064       1.8218      0.03424
enh59269     1  115599500  115600500      3       1  150064       1.6865     0.045846
enh59271     1  115604900  115605900      2       1  150064       2.1718     0.014936
enh59272     1  115614100  115615100      5       1  150064       1.8434     0.032637
enh59273     1  115627500  115628500      3       2  150064         3.46   0.00027013
enh59277     1  115642800  115643800      6       2  150064       3.8735   5.3648e-05
enh59280     1  115677400  115678400      3       2  150064        3.298   0.00048681
enh59282     1  115684000  115685000      2       1  150064       2.4803    0.0065639
enh59284     1  115711000  115712000      2       1  150064       1.9822     0.023726
enh59285     1  115721900  115722900     13       4  150064       3.0345    0.0012047
enh59286     1  115724600  115725600      5       2  150064         2.54     0.005542
enh59287     1  115726300  115727300      4       2  150064       2.6196    0.0044012
enh59289     1  115732500  115733500      3       2  150064       1.6909     0.045425
enh59291     1  115752700  115753700      7       3  150064       2.4916    0.0063576
enh59293     1  115772800  115773800      2       1  150064       3.0474     0.001154
enh59295     1  115794200  115795200      3       1  150064        2.657    0.0039421
enh59296     1  115797200  115798200      6       3  150064       2.1442     0.016008
enh59298     1  115805300  115806300      7       3  150064       2.7459    0.0030177
enh59306     1  115855900  115856900      7       2  150064       2.7292    0.0031745
enh59307     1  115870800  115871800      4       2  150064       1.9198      0.02744
enh59308     1  115890900  115891900      2       1  150064       1.6831     0.046173
enh59309     1  115906600  115907600      6       2  150064       2.6484    0.0040439
enh59311     1  115919700  115920700      5       3  150064       2.8172    0.0024222
enh59314     1  115954500  115955500      2       1  150064       2.2094     0.013575
enh59316     1  115970500  115971500      3       2  150064       1.8231     0.034144
enh59317     1  115974300  115975300      5       2  150064       1.7641     0.038861
enh59331     1  116185900  116186900      1       1  150064       2.1895      0.01428
enh59332     1  116189200  116190200      2       1  150064       1.8622     0.031288
enh59336     1  116219400  116220400      3       2  150064       1.9971     0.022909
enh59391     1  117253700  117254700      6       2  150064       1.6534      0.04912
enh59393     1  117305600  117306600      3       2  150064       2.1517     0.015709
enh59394     1  117320000  117321000      2       1  150064       2.8327    0.0023078
enh59395     1  117362800  117363800      4       2  150064        3.243    0.0005913
enh59396     1  117367500  117368500      2       1  150064       3.8933   4.9437e-05
enh59406     1  117514500  117515500      3       2  150064       1.9822     0.023729
enh59420     1  117689400  117690400      7       1  150064        1.791     0.036649
enh59428     1  118052600  118053600      1       1  150064       1.9453      0.02587
enh59437     1  118229200  118230200      2       1  150064       1.7018     0.044394
enh59468     1  118677700  118678700      1       1  150064       2.0744      0.01902
enh59474     1  118751700  118752700      6       2  150064       2.2656     0.011739
enh59790     1  145588000  145589000      3       1  150064       1.9471     0.025762
enh59795     1  145630300  145631300      2       1  150064       1.6689      0.04757
enh59812     1  146637200  146638200      2       1  150064       1.7438     0.040594
enh59813     1  146638600  146639600      3       1  150064       2.0981     0.017948
enh59816     1  146649600  146650600      7       2  150064       2.1739     0.014857
enh59817     1  146654600  146655600      9       3  150064       2.0723     0.019121
enh59819     1  146716300  146717300      4       2  150064       2.1871     0.014367
enh59820     1  146718700  146719700      5       3  150064       1.7537     0.039744
enh59822     1  146743800  146744800      1       1  150064       1.9186      0.02752
enh59823     1  146745700  146746700      5       2  150064       2.7335     0.003133
enh59865     1  149887500  149888500      1       1  150064       1.7468      0.04034
enh59866     1  149889400  149890400      1       1  150064       1.7202       0.0427
enh59867     1  149896900  149897900      3       1  150064       1.6586     0.048598
enh59884     1  149984100  149985100      2       1  150064       1.9331     0.026611
enh59886     1  149992900  149993900      1       1  150064       2.0556      0.01991
enh59888     1  150036900  150037900      1       1  150064       5.5334     1.57e-08
enh59889     1  150055800  150056800      1       1  150064       5.6017    1.061e-08
enh59890     1  150107400  150108400      1       1  150064       5.7086    5.695e-09
enh59893     1  150129000  150130000      2       1  150064       5.0532   2.1723e-07
enh59895     1  150133200  150134200      3       1  150064       5.6361   8.6982e-09
enh59897     1  150137600  150138600      3       1  150064       5.1269   1.4729e-07
enh59898     1  150153800  150154800      1       1  150064       5.5829    1.183e-08
enh59900     1  150159100  150160100      1       1  150064       5.4736    2.205e-08
enh59901     1  150165100  150166100      3       1  150064       1.9888     0.023361
enh59902     1  150185000  150186000      3       2  150064       4.6806   1.4303e-06
enh59904     1  150209000  150210000      2       1  150064       1.9992     0.022793
enh59905     1  150229000  150230000      1       1  150064        2.696     0.003509
enh59908     1  150245900  150246900      1       1  150064        5.069        2e-07
enh59910     1  150267200  150268200      2       1  150064       1.9883     0.023391
enh59911     1  150339600  150340600      2       1  150064       1.7546     0.039661
enh59915     1  150361800  150362800      3       2  150064       4.0914   2.1441e-05
enh59916     1  150377500  150378500      3       2  150064       1.8845     0.029749
enh59917     1  150381500  150382500      2       1  150064       3.9694   3.6027e-05
enh59918     1  150383200  150384200      3       2  150064       3.5653    0.0001817
enh59919     1  150384100  150385100      5       2  150064       4.9641   3.4503e-07
enh59922     1  150460700  150461700      3       1  150064       4.5462   2.7315e-06
enh59923     1  150479700  150480700      5       2  150064       1.8588      0.03153
enh59924     1  150486800  150487800      2       1  150064       4.1525   1.6446e-05
enh59925     1  150488800  150489800      2       1  150064       4.4767   3.7907e-06
enh59930     1  150510100  150511100      5       2  150064       3.2311   0.00061661
enh59934     1  150536600  150537600      2       1  150064        2.174     0.014852
enh59939     1  150546200  150547200      3       1  150064       1.8757     0.030351
enh59942     1  150581500  150582500      2       1  150064       2.5851    0.0048673
enh59943     1  150583600  150584600      3       2  150064       1.6885     0.045655
enh59945     1  150586600  150587600      7       3  150064       2.0873     0.018433
enh59952     1  150736600  150737600      2       1  150064       3.4244   0.00030811
enh59971     1  150967900  150968900      3       2  150064       3.7924     7.46e-05
enh59972     1  150971600  150972600      1       1  150064       4.9978    2.899e-07
enh59983     1  151037800  151038800      1       1  150064       3.6986    0.0001084
enh59984     1  151041200  151042200      3       2  150064       3.2117   0.00065987
enh59985     1  151042000  151043000      2       1  150064       3.0845    0.0010194
enh59986     1  151044300  151045300      6       4  150064       2.3316    0.0098612
enh59987     1  151069600  151070600      3       2  150064       2.5844    0.0048774
enh59995     1  151182800  151183800      3       2  150064       2.5802    0.0049377
enh60002     1  151228200  151229200      2       1  150064       3.4523   0.00027791
enh60014     1  151374600  151375600      1       1  150064       1.6925      0.04528
enh60015     1  151388600  151389600      2       1  150064       3.0277    0.0012323
enh60016     1  151407200  151408200      2       1  150064       2.6866    0.0036087
enh60020     1  151427300  151428300      1       1  150064       3.3109     0.000465
enh60045     1  151611600  151612600      1       1  150064       2.6561     0.003953
enh60063     1  151887400  151888400      1       1  150064       1.6659      0.04787
enh60090     1  152157400  152158400      2       1  150064       1.8032     0.035677
enh60097     1  152414700  152415700      8       2  150064       2.0014     0.022674
enh60143     1  153635500  153636500      2       1  150064       1.8781     0.030183
enh60145     1  153669800  153670800      1       1  150064       2.0054      0.02246
enh60147     1  153702700  153703700      2       1  150064       1.9206     0.027394
enh60157     1  153761500  153762500      1       1  150064       2.5081     0.006069
enh60159     1  153777700  153778700      2       1  150064       3.7987   7.2743e-05
enh60160     1  153793600  153794600      2       1  150064        3.304   0.00047659
enh60161     1  153814100  153815100      1       1  150064       3.6578    0.0001272
enh60162     1  153838500  153839500      1       1  150064       2.2649      0.01176
enh60163     1  153852700  153853700      2       1  150064       3.3154   0.00045762
enh60165     1  153859400  153860400      3       2  150064       3.1057   0.00094922
enh60166     1  153860400  153861400      2       1  150064       1.7103     0.043603
enh60167     1  153868200  153869200      2       1  150064       2.0912     0.018253
enh60168     1  153868800  153869800      1       1  150064       2.1646      0.01521
enh60169     1  153876600  153877600      1       1  150064       3.5105    0.0002236
enh60171     1  153896400  153897400      2       1  150064        2.061     0.019652
enh60172     1  153901300  153902300      2       1  150064       1.8265      0.03389
enh60173     1  153916800  153917800      3       2  150064        2.213     0.013448
enh60174     1  153919400  153920400      2       1  150064       2.1054     0.017629
enh60176     1  153931400  153932400      5       3  150064       2.2696     0.011615
enh60177     1  153933400  153934400      2       1  150064       2.7014    0.0034523
enh60178     1  153938200  153939200      2       1  150064       2.7928     0.002613
enh60185     1  153965800  153966800      6       3  150064       2.7704     0.002799
enh60188     1  154123500  154124500      1       1  150064       2.2337      0.01275
enh60191     1  154148900  154149900      4       2  150064        2.879    0.0019948
enh60192     1  154152300  154153300      1       1  150064       2.3617     0.009096
enh60197     1  154236200  154237200      1       1  150064       2.2613      0.01187
enh60198     1  154243400  154244400      1       1  150064       1.8912       0.0293
enh60200     1  154278700  154279700      3       2  150064       1.7729     0.038123
enh60203     1  154305800  154306800      2       1  150064        2.663    0.0038726
enh60206     1  154324200  154325200      4       2  150064       2.4754    0.0066543
enh60211     1  154395100  154396100      5       2  150064       1.7845     0.037174
enh60214     1  154404900  154405900      3       2  150064       1.8075     0.035343
enh60215     1  154414200  154415200      2       1  150064       2.7097    0.0033674
enh60216     1  154415400  154416400      4       2  150064       2.2968     0.010815
enh60217     1  154418000  154419000      4       1  150064       2.4225    0.0077068
enh60223     1  154527900  154528900      2       1  150064       2.1382     0.016251
enh60231     1  154581800  154582800      2       1  150064       1.6851      0.04598
enh60234     1  154596000  154597000      4       2  150064       2.0149     0.021958
enh60243     1  154832300  154833300      5       2  150064       2.9623    0.0015266
enh60244     1  154833900  154834900      6       3  150064       3.2291   0.00062093
enh60248     1  154910500  154911500      3       1  150064       3.6817   0.00011585
enh60249     1  154914300  154915300      2       1  150064       3.8289   6.4357e-05
enh60250     1  154926600  154927600      1       1  150064       2.0764      0.01893
enh60261     1  154979500  154980500      4       2  150064       1.6482     0.049652
enh60264     1  154983400  154984400      3       2  150064       2.5274    0.0057453
enh60265     1  154984200  154985200      1       1  150064       2.1154       0.0172
enh60266     1  154988700  154989700      2       1  150064       1.7026     0.044321
enh60267     1  154990800  154991800      1       1  150064       2.3559      0.00924
enh60269     1  155017200  155018200      2       1  150064       2.4019    0.0081556
enh60273     1  155042400  155043400      3       1  150064       3.1173   0.00091248
enh60280     1  155110800  155111800      2       1  150064       1.7452     0.040475
enh60287     1  155181100  155182100      3       2  150064       2.0116     0.022132
enh60289     1  155189400  155190400      2       1  150064       2.2491     0.012254
enh60295     1  155214900  155215900      1       1  150064       2.2046      0.01374
enh60297     1  155222600  155223600      3       1  150064       2.0189     0.021748
enh60299     1  155229800  155230800      2       1  150064       2.0295     0.021205
enh60301     1  155240800  155241800      2       1  150064       2.3411     0.009613
enh60303     1  155247900  155248900      2       1  150064       2.2396     0.012558
enh60304     1  155275000  155276000      3       1  150064       2.4548    0.0070485
enh60305     1  155277200  155278200      2       1  150064       2.5297     0.005708
enh60307     1  155289300  155290300      2       1  150064       1.8741      0.03046
enh60318     1  155477000  155478000      2       1  150064       2.2419     0.012485
enh60325     1  155505700  155506700      1       1  150064        2.431     0.007528
enh60331     1  155614700  155615700      1       1  150064       2.5991     0.004673
enh60332     1  155616300  155617300      1       1  150064       2.6751     0.003735
enh60333     1  155618200  155619200      2       1  150064       1.8937     0.029134
enh60340     1  155675600  155676600      1       1  150064        3.092     0.000994
enh60348     1  155827400  155828400      1       1  150064       2.1047      0.01766
enh60351     1  155843400  155844400      2       1  150064       1.9611     0.024934
enh60354     1  155861800  155862800      2       1  150064       1.9774     0.024001
enh60357     1  155879000  155880000      1       1  150064       1.9714      0.02434
enh60358     1  155882200  155883200      2       1  150064       1.8049     0.035542
enh60359     1  155884500  155885500      1       1  150064       2.3591      0.00916
enh60360     1  155899000  155900000      2       1  150064       2.8539    0.0021592
enh60361     1  155904600  155905600      1       1  150064       2.0349      0.02093
enh60364     1  155914400  155915400      2       1  150064        1.843     0.032664
enh60366     1  155929500  155930500      4       1  150064       2.4357    0.0074308
enh60367     1  155930600  155931600      2       1  150064       2.8968    0.0018848
enh60373     1  155959000  155960000      1       1  150064       2.1154       0.0172
enh60374     1  155960500  155961500      1       1  150064       2.0103       0.0222
enh60376     1  155974800  155975800      2       1  150064       2.5033    0.0061523
enh60377     1  155976200  155977200      1       1  150064       3.3362    0.0004246
enh60379     1  156010300  156011300      1       1  150064        1.663      0.04816
enh60383     1  156049200  156050200      2       1  150064       2.7774      0.00274
enh60388     1  156070900  156071900      2       1  150064       1.7808     0.037472
enh60392     1  156100200  156101200      5       1  150064       1.6464     0.049836
enh60396     1  156116200  156117200      2       1  150064       2.6298    0.0042723
enh60397     1  156120800  156121800      2       1  150064       1.8736      0.03049
enh60399     1  156131900  156132900      1       1  150064       3.0823     0.001027
enh60400     1  156133700  156134700      1       1  150064       3.0204     0.001262
enh60446     1  156627200  156628200      2       1  150064        1.661     0.048354
enh60459     1  156709200  156710200      3       2  150064        1.714     0.043261
enh60460     1  156711500  156712500      4       2  150064       2.4346    0.0074544
enh60472     1  156770900  156771900      2       1  150064       1.7927     0.036514
enh60516     1  157961500  157962500      3       1  150064       1.7069     0.043921
enh60554     1  159072600  159073600      1       1  150064       1.9721       0.0243
enh60558     1  159462200  159463200     10       3  150064       1.8083     0.035282
enh60559     1  159564100  159565100      2       1  150064       2.9841    0.0014223
enh60586     1  159965800  159966800      1       1  150064       2.1487      0.01583
enh60587     1  159988400  159989400      5       1  150064       1.9862     0.023507
enh60588     1  159993700  159994700      3       1  150064       2.0628     0.019566
enh60593     1  160069100  160070100      1       1  150064       2.4918     0.006355
enh60604     1  160162200  160163200      4       2  150064       1.6516     0.049309
enh60605     1  160163000  160164000      4       2  150064       2.5539    0.0053259
enh60606     1  160173800  160174800      1       1  150064       3.0586     0.001112
enh60607     1  160177300  160178300      1       1  150064       2.3579     0.009189
enh60609     1  160186800  160187800      1       1  150064       2.1502      0.01577
enh60610     1  160189300  160190300      2       1  150064       2.8634    0.0020956
enh60611     1  160192200  160193200      1       1  150064       1.6642      0.04804
enh60612     1  160214800  160215800      4       2  150064        2.822    0.0023865
enh60614     1  160226500  160227500      2       1  150064       2.4212    0.0077354
enh60616     1  160278200  160279200      1       1  150064        3.005     0.001328
enh60618     1  160308700  160309700      6       2  150064       3.1099   0.00093587
enh60619     1  160314100  160315100      1       1  150064       2.4281     0.007589
enh60620     1  160327300  160328300      2       1  150064       2.0007      0.02271
enh60654     1  161155200  161156200      3       1  150064       1.8047      0.03556
enh60661     1  161179500  161180500      1       1  150064       2.1338      0.01643
enh60729     1  162182800  162183800      2       1  150064       1.7972     0.036152
enh60730     1  162183200  162184200      2       1  150064       1.7728     0.038131
enh60745     1  162529700  162530700      2       1  150064       1.9254      0.02709
enh60746     1  162536900  162537900      2       1  150064       2.1886     0.014314
enh60749     1  162547400  162548400      1       1  150064       2.6482     0.004046
enh60782     1  162663700  162664700      3       2  150064       2.1235     0.016855
enh60788     1  162679600  162680600      4       2  150064       1.6848     0.046018
enh60802     1  162817700  162818700      2       1  150064       1.8175     0.034572
enh60823     1  162955300  162956300      3       1  150064       2.5747    0.0050162
enh60831     1  163037700  163038700      3       1  150064       2.1946     0.014098
enh60836     1  163132900  163133900      3       2  150064       2.0621       0.0196
enh60838     1  163141000  163142000      4       2  150064       2.2854     0.011143
enh60843     1  163200700  163201700      5       2  150064       1.7135      0.04331
enh60844     1  163213600  163214600      1       1  150064       2.2147      0.01339
enh60845     1  163219600  163220600      5       2  150064       1.9238     0.027188
enh60847     1  163277400  163278400      5       2  150064       1.8958      0.02899
enh60850     1  163326600  163327600      1       1  150064        1.693      0.04523
enh60851     1  163765300  163766300      1       1  150064       4.4302    4.708e-06
enh60852     1  163793000  163794000      3       1  150064       2.8249    0.0023646
enh60853     1  163812700  163813700      7       2  150064       2.5921    0.0047696
enh60857     1  163845800  163846800      1       1  150064       1.6693      0.04753
enh60889     1  164739800  164740800      3       1  150064       1.8145       0.0348
enh60892     1  164754900  164755900      1       1  150064       2.9073     0.001823
enh60894     1  164763600  164764600      3       1  150064       1.8793     0.030105
enh60902     1  165393800  165394800      3       2  150064       2.3695     0.008905
enh60905     1  165570500  165571500      6       3  150064       1.8958     0.028994
enh60906     1  165598800  165599800      8       2  150064       1.7086     0.043758
enh60920     1  165724600  165725600      2       1  150064       2.1669      0.01512
enh60922     1  165739400  165740400      3       2  150064       2.0668     0.019375
enh60926     1  165810800  165811800      4       2  150064       2.0894     0.018337
enh60927     1  165812100  165813100      4       2  150064       1.8804     0.030028
enh60928     1  165820100  165821100      2       1  150064       1.7741      0.03802
enh60929     1  165821800  165822800      2       1  150064       2.2491     0.012252
enh60930     1  165826000  165827000      2       1  150064       3.1549   0.00080287
enh60950     1  166813800  166814800      2       1  150064       2.0991     0.017905
enh60959     1  167127300  167128300      4       2  150064       2.0973     0.017984
enh60961     1  167187900  167188900      1       1  150064       2.7692      0.00281
enh61022     1  168053800  168054800      1       1  150064       2.2271      0.01297
enh61038     1  168270500  168271500      1       1  150064       1.7344      0.04142
enh61047     1  168408800  168409800      2       1  150064       2.0125     0.022083
enh61091     1  169088500  169089500      2       1  150064       2.0685     0.019296
enh61092     1  169093400  169094400      5       2  150064        2.161     0.015346
enh61129     1  169848000  169849000      4       2  150064       1.8119     0.035003
enh61132     1  169883500  169884500      5       2  150064       1.7891     0.036801
enh61140     1  170001100  170002100      3       1  150064       1.6688     0.047576
enh61189     1  170505200  170506200      2       1  150064       2.1229     0.016883
enh61262     1  171404300  171405300      5       3  150064       1.9886     0.023371
enh61266     1  171436900  171437900      3       1  150064       1.8908     0.029328
enh61274     1  171564200  171565200      2       1  150064       2.0335     0.021002
enh61286     1  171751900  171752900      3       1  150064       2.1709     0.014968
enh61288     1  171757100  171758100      5       2  150064       2.1623     0.015297
enh61289     1  171757800  171758800      5       2  150064       2.1327     0.016476
enh61290     1  171762600  171763600      2       1  150064       1.7148     0.043193
enh61291     1  171767800  171768800      4       2  150064       2.2178     0.013284
enh61308     1  172209000  172210000      1       1  150064       1.9153      0.02773
enh61309     1  172215500  172216500      2       1  150064        1.893     0.029181
enh61310     1  172223300  172224300      7       2  150064       1.9056     0.028352
enh61315     1  172242600  172243600      3       2  150064        1.893     0.029179
enh61321     1  172292600  172293600      3       2  150064       2.5438    0.0054828
enh61323     1  172311200  172312200      1       1  150064       2.2439      0.01242
enh61326     1  172325600  172326600      3       2  150064       1.7834     0.037264
enh61327     1  172329000  172330000      1       1  150064       1.8053      0.03551
enh61329     1  172352400  172353400      2       1  150064       2.4364    0.0074169
enh61330     1  172359600  172360600      5       2  150064       2.3137     0.010341
enh61331     1  172363200  172364200      6       2  150064       1.8056     0.035494
enh61371     1  172878400  172879400      4       2  150064       1.7689     0.038459
enh61373     1  172897600  172898600      3       1  150064       2.3776     0.008713
enh61378     1  172929100  172930100      2       1  150064       1.8827     0.029871
enh61407     1  173352200  173353200      2       1  150064       2.0558       0.0199
enh61412     1  173388800  173389800      5       2  150064       2.6576    0.0039345
enh61413     1  173389300  173390300      3       1  150064       2.0669     0.019374
enh61414     1  173394100  173395100      1       1  150064       2.2271      0.01297
enh61415     1  173397800  173398800      4       2  150064       2.3375    0.0097071
enh61417     1  173422800  173423800      2       1  150064       2.2138     0.013423
enh61418     1  173436400  173437400      2       1  150064       1.6759      0.04688
enh61420     1  173443300  173444300      4       2  150064       1.7862     0.037036
enh61424     1  173685900  173686900      1       1  150064       3.4989    0.0002336
enh61427     1  173822000  173823000      1       1  150064        3.358    0.0003926
enh61428     1  173831900  173832900      6       3  150064       1.6501     0.049457
enh61429     1  173838600  173839600      2       1  150064       3.0471    0.0011552
enh61431     1  173966800  173967800      3       1  150064       3.5217   0.00021441
enh61432     1  173969300  173970300      1       1  150064       3.4298     0.000302
enh61433     1  173974100  173975100      2       1  150064       2.9816    0.0014339
enh61434     1  173977000  173978000      6       1  150064        3.256   0.00056493
enh61436     1  173985600  173986600      1       1  150064       3.4224    0.0003103
enh61437     1  173986900  173987900      5       2  150064       3.6225   0.00014591
enh61438     1  173992200  173993200      2       1  150064       2.9267    0.0017129
enh61439     1  174129600  174130600      2       1  150064       3.0947   0.00098495
enh61441     1  174175000  174176000      3       2  150064       2.9516    0.0015809
enh61444     1  174595300  174596300      3       2  150064       3.2358   0.00060645
enh61445     1  174628900  174629900      1       1  150064       2.7995     0.002559
enh61448     1  174767600  174768600      1       1  150064       3.2494    0.0005783
enh61453     1  174945300  174946300      1       1  150064       2.8844     0.001961
enh61455     1  174960100  174961100      2       1  150064        2.055     0.019939
enh61463     1  174998400  174999400      2       1  150064       1.9851     0.023567
enh61464     1  175030600  175031600      1       1  150064       2.3824     0.008599
enh61465     1  175040800  175041800      3       2  150064       1.7792     0.037602
enh61469     1  175119300  175120300      2       1  150064       2.9425    0.0016277
enh61471     1  175126900  175127900      6       2  150064       3.0109    0.0013026
enh61472     1  175138300  175139300      3       1  150064       3.3641   0.00038396
enh61473     1  175143200  175144200      2       1  150064       3.8131   6.8629e-05
enh61475     1  175154700  175155700      1       1  150064       2.6445      0.00409
enh61477     1  175162500  175163500      4       1  150064       3.3679   0.00037868
enh61483     1  175288100  175289100      4       2  150064       1.9354     0.026468
enh61490     1  176111200  176112200      3       2  150064       1.7278     0.042013
enh61502     1  176625700  176626700      3       2  150064       1.8445     0.032556
enh61505     1  176789300  176790300      5       2  150064       2.2067     0.013667
enh61509     1  177178600  177179600      4       2  150064       3.1563   0.00079901
enh61512     1  177243400  177244400      1       1  150064       4.1036    2.034e-05
enh61514     1  177278700  177279700      1       1  150064       2.9973     0.001362
enh61515     1  177297200  177298200      6       2  150064       4.2008   1.3297e-05
enh61517     1  177394000  177395000      4       2  150064       4.6422   1.7238e-06
enh61521     1  177841900  177842900      3       2  150064       2.0415       0.0206
enh61555     1  178118000  178119000      1       1  150064        3.014     0.001289
enh61587     1  178314900  178315900      1       1  150064       1.7373      0.04117
enh61591     1  178331600  178332600      3       2  150064        2.107      0.01756
enh61592     1  178341400  178342400      1       1  150064       3.3527    0.0004002
enh61594     1  178357700  178358700      1       1  150064       1.8337      0.03335
enh61595     1  178361000  178362000      2       1  150064       1.6598     0.048475
enh61596     1  178366400  178367400      2       1  150064       2.5179     0.005903
enh61597     1  178386800  178387800      2       1  150064       1.8688     0.030827
enh61600     1  178454900  178455900      1       1  150064       2.4263     0.007627
enh61661     1  179088600  179089600     10       3  150064       1.7695     0.038403
enh61665     1  179099300  179100300      4       2  150064       1.7937      0.03643
enh61670     1  179115300  179116300      1       1  150064       2.0951      0.01808
enh61672     1  179122200  179123200      5       3  150064       2.0903     0.018296
enh61677     1  179138200  179139200      3       2  150064       1.8159     0.034695
enh61681     1  179159800  179160800      2       1  150064       1.8908     0.029325
enh61682     1  179162000  179163000      3       1  150064       1.8642     0.031149
enh61686     1  179199400  179200400      1       1  150064       1.8435      0.03263
enh61687     1  179200900  179201900      7       2  150064       2.4017     0.008159
enh61697     1  179783000  179784000      2       1  150064       1.8026     0.035728
enh61700     1  179844100  179845100      1       1  150064       1.9217      0.02732
enh61703     1  179890500  179891500      3       1  150064       1.8242     0.034059
enh61704     1  179895400  179896400      3       1  150064       1.7534     0.039769
enh61735     1  180351100  180352100      2       1  150064        1.799     0.036007
enh61744     1  180497900  180498900      5       3  150064       2.4019    0.0081553
enh61761     1  180612600  180613600      2       1  150064       2.1936     0.014133
enh61764     1  180721000  180722000      5       2  150064         3.82   6.6733e-05
enh61765     1  180742300  180743300      5       3  150064       2.5442     0.005476
enh61766     1  180753900  180754900      2       1  150064       1.7704     0.038334
enh61767     1  180761600  180762600      3       1  150064        2.325     0.010036
enh61769     1  180811100  180812100      2       1  150064       1.9967     0.022931
enh61774     1  180895200  180896200      6       3  150064       2.0865     0.018469
enh61824     1  182306600  182307600      4       2  150064       2.3977    0.0082496
enh61841     1  182668100  182669100      2       1  150064       2.4933    0.0063289
enh61844     1  182746000  182747000      3       1  150064       3.6229   0.00014566
enh61886     1  183076000  183077000      6       1  150064       1.8417     0.032762
enh61914     1  183256100  183257100      2       1  150064       1.8527     0.031966
enh61916     1  183272200  183273200      2       1  150064       2.0999      0.01787
enh61917     1  183285000  183286000      1       1  150064       2.3343     0.009789
enh61919     1  183293000  183294000      2       1  150064       2.0194     0.021722
enh61922     1  183332900  183333900      3       2  150064       2.0108     0.022173
enh61925     1  183449800  183450800      3       2  150064       2.6169    0.0044365
enh61931     1  183537600  183538600      4       2  150064       2.3604    0.0091275
enh61957     1  183787000  183788000      3       2  150064       1.9505     0.025558
enh61970     1  183895700  183896700      1       1  150064       2.0017      0.02266
enh61994     1  184120100  184121100      1       1  150064       2.2839      0.01119
enh62001     1  184188000  184189000      6       2  150064       2.3795    0.0086685
enh62003     1  184229200  184230200      8       2  150064       3.2382   0.00060143
enh62009     1  184331700  184332700      2       1  150064       2.7741    0.0027674
enh62017     1  184452800  184453800      5       2  150064       2.3151     0.010303
enh62020     1  184463000  184464000      2       1  150064        1.661     0.048356
enh62023     1  184475900  184476900      1       1  150064       2.4618     0.006913
enh62027     1  184503800  184504800      4       2  150064       2.7983    0.0025684
enh62032     1  184543500  184544500      5       2  150064       2.3178      0.01023
enh62041     1  184604600  184605600      2       1  150064       1.8448     0.032533
enh62049     1  184663200  184664200      3       1  150064       2.0199     0.021699
enh62051     1  184714700  184715700      4       2  150064       2.0694     0.019256
enh62055     1  184725000  184726000      3       1  150064       2.1648       0.0152
enh62071     1  184879300  184880300      2       1  150064        2.768    0.0028202
enh62074     1  184920900  184921900      1       1  150064       2.2153      0.01337
enh62075     1  184922800  184923800      4       1  150064        1.903     0.028518
enh62076     1  184928000  184929000      5       3  150064       1.9742      0.02418
enh62078     1  184939700  184940700      1       1  150064       2.8973     0.001882
enh62079     1  184950800  184951800      3       1  150064        2.411    0.0079547
enh62088     1  185127400  185128400      1       1  150064       1.9047      0.02841
enh62089     1  185128800  185129800      2       1  150064       2.1552     0.015572
enh62108     1  185374100  185375100      3       2  150064       1.9813     0.023778
enh62160     1  186062800  186063800      1       1  150064       1.6637      0.04809
enh62165     1  186123900  186124900      3       2  150064       1.9593     0.025038
enh62176     1  186176800  186177800      1       1  150064        1.951      0.02553
enh62186     1  186370400  186371400      3       2  150064         1.73     0.041816
enh62241     1  188394600  188395600      2       1  150064       2.8489    0.0021937
enh62248     1  192102500  192103500      1       1  150064       2.6099     0.004528
enh62264     1  192503400  192504400      3       1  150064       2.0863     0.018474
enh62268     1  192515400  192516400      5       2  150064       1.7198     0.042733
enh62281     1  192608600  192609600      2       1  150064       1.6739     0.047071
enh62285     1  192670100  192671100      1       1  150064       2.0749        0.019
enh62288     1  192716400  192717400      1       1  150064       2.2052      0.01372
enh62294     1  192793000  192794000      3       1  150064       2.8674    0.0020696
enh62295     1  192795700  192796700      4       2  150064       2.5129     0.005988
enh62299     1  192873500  192874500      4       2  150064       2.1658     0.015163
enh62310     1  193039900  193040900      1       1  150064       2.3353     0.009763
enh62312     1  193056600  193057600      2       1  150064        2.477    0.0066245
enh62313     1  193071300  193072300      2       1  150064       1.6499      0.04948
enh62314     1  193074800  193075800      5       2  150064       2.2378     0.012616
enh62318     1  193093700  193094700      1       1  150064       3.2099     0.000664
enh62324     1  193157800  193158800      4       2  150064       2.9851    0.0014173
enh62325     1  193158600  193159600      2       1  150064       2.6785    0.0036974
enh62326     1  193159300  193160300      1       1  150064       3.2848    0.0005103
enh62336     1  193290900  193291900      6       1  150064       2.9122    0.0017945
enh62337     1  193304700  193305700      2       1  150064       2.4165    0.0078361
enh62338     1  193307000  193308000      2       1  150064       2.8759    0.0020145
enh62339     1  193317500  193318500      1       1  150064        2.979     0.001446
enh62345     1  193538300  193539300      4       2  150064       1.7268     0.042105
enh62349     1  196128900  196129900      1       1  150064       1.6995      0.04461
enh62350     1  196150000  196151000      6       2  150064       2.9482    0.0015981
enh62354     1  196369800  196370800      1       1  150064       2.2115       0.0135
enh62372     1  197003700  197004700      1       1  150064       2.3116       0.0104
enh62373     1  197011800  197012800      2       1  150064       1.8399     0.032888
enh62394     1  197629100  197630100      1       1  150064       2.4905     0.006379
enh62395     1  197632200  197633200      1       1  150064       2.5566     0.005285
enh62401     1  197741600  197742600      1       1  150064       2.5419     0.005513
enh62402     1  197745500  197746500      1       1  150064       2.5951     0.004728
enh62403     1  197751800  197752800      1       1  150064        2.368     0.008942
enh62404     1  197767800  197768800      8       3  150064       2.1571     0.015501
enh62405     1  197807500  197808500      1       1  150064        2.235      0.01271
enh62409     1  197908200  197909200      2       1  150064       1.8083     0.035278
enh62410     1  197924400  197925400      2       1  150064       1.7872     0.036956
enh62419     1  198070400  198071400      2       1  150064       2.5227    0.0058228
enh62437     1  198171600  198172600      4       2  150064        1.932     0.026681
enh62486     1  198574600  198575600      4       2  150064        1.812     0.034995
enh62490     1  198637200  198638200      2       1  150064       1.8331     0.033396
enh62494     1  198649600  198650600      3       1  150064       1.9788     0.023917
enh62503     1  198778100  198779100      2       1  150064       1.9599     0.025003
enh62533     1  199266500  199267500      2       1  150064       2.6527    0.0039923
enh62535     1  199372500  199373500      2       1  150064       2.9479    0.0015998
enh62537     1  199518600  199519600      4       1  150064       2.7483    0.0029956
enh62543     1  199825800  199826800      2       1  150064       1.7008     0.044489
enh62556     1  200201200  200202200      3       1  150064       2.5893    0.0048082
enh62559     1  200265000  200266000      9       2  150064       3.2588   0.00055941
enh62560     1  200270200  200271200      3       2  150064       2.2916     0.010963
enh62563     1  200288900  200289900      1       1  150064       2.4154     0.007858
enh62564     1  200292600  200293600      3       1  150064       2.2584     0.011959
enh62565     1  200301600  200302600      1       1  150064       2.8441     0.002227
enh62566     1  200305600  200306600      2       1  150064       2.1533     0.015649
enh62567     1  200312000  200313000      1       1  150064       2.8541     0.002158
enh62568     1  200315200  200316200      4       1  150064       3.0148    0.0012856
enh62569     1  200320000  200321000      1       1  150064       2.8818     0.001977
enh62570     1  200322500  200323500      3       1  150064        2.769    0.0028118
enh62571     1  200328700  200329700      7       1  150064       2.8861      0.00195
enh62573     1  200345600  200346600      2       1  150064       1.9188     0.027504
enh62574     1  200348600  200349600      4       1  150064       2.7903    0.0026332
enh62576     1  200361200  200362200      4       1  150064       2.9582     0.001547
enh62577     1  200368700  200369700      2       1  150064       2.2195     0.013225
enh62578     1  200371900  200372900      1       1  150064       2.5707     0.005074
enh62581     1  200397800  200398800      4       2  150064        2.779    0.0027264
enh62583     1  200407600  200408600      2       1  150064       1.8712     0.030659
enh62587     1  200442300  200443300      3       1  150064       2.9337    0.0016746
enh62589     1  200449100  200450100      4       2  150064        2.592    0.0047713
enh62590     1  200452600  200453600      4       1  150064       2.1779     0.014706
enh62592     1  200481100  200482100      8       4  150064       3.9551   3.8244e-05
enh62593     1  200494400  200495400      3       2  150064       2.3663    0.0089839
enh62611     1  200771500  200772500      1       1  150064       2.3823     0.008602
enh62617     1  200874400  200875400      4       1  150064       3.5285   0.00020897
enh62618     1  200876600  200877600      2       1  150064       3.0823    0.0010271
enh62620     1  201011500  201012500      6       3  150064       2.6968    0.0035006
enh62623     1  201106500  201107500      2       1  150064       1.7983     0.036062
enh62638     1  201353100  201354100      5       2  150064       2.3105      0.01043
enh62651     1  201451300  201452300      6       2  150064       2.0981     0.017949
enh62656     1  201468200  201469200      1       1  150064       1.8734      0.03051
enh62744     1  201814300  201815300      2       1  150064       1.7378      0.04112
enh62750     1  201856600  201857600      2       1  150064       2.2893     0.011031
enh62753     1  201872400  201873400      3       1  150064       2.3209     0.010146
enh62754     1  201881900  201882900      3       2  150064       1.8143     0.034812
enh62781     1  202111200  202112200      5       2  150064       2.1389      0.01622
enh62782     1  202114400  202115400      1       1  150064         1.77      0.03836
enh62783     1  202118100  202119100      1       1  150064       2.3698       0.0089
enh62824     1  202587400  202588400      1       1  150064       1.7735      0.03807
enh62826     1  202688600  202689600      4       2  150064       1.9076     0.028221
enh62851     1  203015700  203016700      1       1  150064       2.0533      0.02002
enh62855     1  203098200  203099200      4       1  150064       2.1093     0.017458
enh62881     1  203323000  203324000      2       1  150064        1.962     0.024882
enh62914     1  203566500  203567500      3       1  150064       1.8166     0.034641
enh62934     1  203664100  203665100      2       1  150064       2.0097      0.02223
enh62955     1  204011000  204012000      1       1  150064       2.6966     0.003503
enh62956     1  204026700  204027700      3       1  150064       2.3745    0.0087852
enh62958     1  204045600  204046600      2       1  150064       2.5349    0.0056243
enh62961     1  204057800  204058800      5       2  150064       2.3561    0.0092328
enh62997     1  204407200  204408200      1       1  150064       2.0255      0.02141
enh62999     1  204411800  204412800      1       1  150064       2.1158      0.01718
enh63000     1  204435200  204436200      2       1  150064       2.0783     0.018842
enh63002     1  204489700  204490700      2       1  150064       2.1818     0.014561
enh63005     1  204547200  204548200      3       2  150064       2.5157    0.0059397
enh63007     1  204558200  204559200      2       1  150064       3.1674   0.00076899
enh63008     1  204560700  204561700      4       2  150064       3.2411   0.00059533
enh63009     1  204606500  204607500      7       3  150064       2.3109     0.010419
enh63032     1  204963000  204964000      1       1  150064       2.0056      0.02245
enh63033     1  204973100  204974100      6       2  150064       3.1987   0.00069027
enh63034     1  204982200  204983200      4       2  150064        2.557    0.0052791
enh63035     1  205042400  205043400      5       3  150064       4.1755   1.4867e-05
enh63036     1  205046000  205047000      1       1  150064       4.2927    8.824e-06
enh63037     1  205057300  205058300      2       1  150064       1.8004     0.035895
enh63039     1  205077300  205078300      4       2  150064        3.464   0.00026608
enh63040     1  205088600  205089600      3       1  150064       2.0764      0.01893
enh63042     1  205110200  205111200      4       1  150064       3.5775   0.00017346
enh63043     1  205110800  205111800      5       2  150064       3.9274   4.2929e-05
enh63044     1  205114500  205115500      4       2  150064       3.1111     0.000932
enh63046     1  205137200  205138200      1       1  150064       3.9998     3.17e-05
enh63047     1  205143100  205144100      3       1  150064        3.982   3.4169e-05
enh63048     1  205148800  205149800      4       1  150064       3.7945   7.3984e-05
enh63049     1  205152500  205153500      5       1  150064       4.3302   7.4479e-06
enh63050     1  205159900  205160900      1       1  150064       3.9929    3.264e-05
enh63051     1  205168000  205169000      2       1  150064       3.7848   7.6904e-05
enh63052     1  205172700  205173700      3       1  150064       3.7427   9.1036e-05
enh63053     1  205173700  205174700      2       1  150064       3.7212   9.9155e-05
enh63054     1  205178400  205179400      2       1  150064       3.9688   3.6121e-05
enh63055     1  205181200  205182200      2       1  150064       3.1831   0.00072844
enh63057     1  205198600  205199600      6       3  150064       2.8526    0.0021679
enh63059     1  205216300  205217300      5       2  150064       2.0254     0.021415
enh63061     1  205227700  205228700      1       1  150064       1.8197       0.0344
enh63066     1  205263100  205264100      3       2  150064       2.0907      0.01828
enh63067     1  205268700  205269700      2       1  150064       1.9678     0.024543
enh63072     1  205286200  205287200      3       1  150064       1.8951     0.029038
enh63079     1  205344500  205345500      2       1  150064       2.3517    0.0093442
enh63085     1  205461500  205462500      6       2  150064       1.9059     0.028332
enh63086     1  205462300  205463300      2       1  150064       2.6007    0.0046512
enh63091     1  205567900  205568900      9       3  150064       2.4451    0.0072407
enh63139     1  206531700  206532700      1       1  150064       1.6921      0.04531
enh63157     1  206645400  206646400      6       3  150064       1.6566     0.048801
enh63209     1  207024300  207025300      2       1  150064       2.3101      0.01044
enh63210     1  207038200  207039200      2       1  150064       2.5308    0.0056901
enh63220     1  207208200  207209200      1       1  150064       3.4425    0.0002882
enh63222     1  207219800  207220800      2       1  150064        3.258   0.00056106
enh63223     1  207221900  207222900      2       1  150064       3.6673   0.00012256
enh63234     1  207880300  207881300      9       2  150064       2.9729     0.001475
enh63236     1  207923400  207924400      2       1  150064       3.7753   7.9905e-05
enh63237     1  207927100  207928100      5       2  150064       2.2685     0.011651
enh63240     1  207970600  207971600      3       2  150064        2.105     0.017645
enh63242     1  207979200  207980200      2       1  150064       3.2204   0.00063997
enh63243     1  207983300  207984300      5       3  150064       2.7015    0.0034518
enh63245     1  207990800  207991800      3       2  150064       3.3647   0.00038314
enh63246     1  207991900  207992900      1       1  150064       4.9996    2.872e-07
enh63247     1  208000200  208001200      3       2  150064       4.0616   2.4372e-05
enh63248     1  208004600  208005600      2       1  150064       2.2068     0.013663
enh63249     1  208011300  208012300      2       1  150064       2.2074     0.013642
enh63250     1  208021100  208022100      2       1  150064       3.4104   0.00032436
enh63251     1  208026300  208027300      5       2  150064       2.5168    0.0059219
enh63252     1  208031800  208032800      6       3  150064       3.0814    0.0010301
enh63253     1  208034500  208035500      6       2  150064       3.2288   0.00062155
enh63257     1  208058200  208059200      4       1  150064       2.3278    0.0099622
enh63273     1  208263200  208264200      4       2  150064       3.0281    0.0012306
enh63274     1  208267100  208268100      2       1  150064       2.2526     0.012141
enh63277     1  208293100  208294100      5       2  150064       2.2735     0.011499
enh63278     1  208305400  208306400      3       2  150064       2.9641    0.0015178
enh63279     1  208322900  208323900      3       1  150064       2.1308     0.016553
enh63290     1  208380700  208381700      3       1  150064       1.9987     0.022822
enh63292     1  208386600  208387600      2       1  150064       2.0546     0.019961
enh63294     1  208390800  208391800      7       4  150064       1.7064     0.043968
enh63295     1  208392900  208393900      2       1  150064       2.4943    0.0063098
enh63300     1  208408400  208409400      5       3  150064       1.8248     0.034019
enh63301     1  208408900  208409900      5       2  150064        2.023     0.021538
enh63302     1  208409600  208410600      8       5  150064       2.0992       0.0179
enh63332     1  209577600  209578600      2       1  150064       2.2044     0.013747
enh63445     1  211434800  211435800      6       3  150064       3.0778    0.0010428
enh63446     1  211435400  211436400      4       2  150064       2.0044     0.022516
enh63460     1  211684900  211685900     10       3  150064       1.7809     0.037468
enh63461     1  211686700  211687700      6       2  150064       2.1991     0.013937
enh63518     1  212419900  212420900      2       1  150064       2.0505     0.020158
enh63520     1  212429100  212430100      6       2  150064       2.3535    0.0092989
enh63523     1  212474800  212475800      3       2  150064       1.9601     0.024994
enh63525     1  212483400  212484400      1       1  150064       2.2238      0.01308
enh63526     1  212485000  212486000      2       1  150064       1.9171     0.027611
enh63531     1  212575400  212576400      2       1  150064       1.8339     0.033333
enh63533     1  212605000  212606000      5       3  150064       2.1691     0.015036
enh63534     1  212607400  212608400      1       1  150064       2.1962      0.01404
enh63554     1  212769200  212770200      5       3  150064       2.1181     0.017082
enh63555     1  212785900  212786900      4       2  150064       2.2373     0.012633
enh63561     1  212829200  212830200      1       1  150064       2.0886      0.01837
enh63613     1  214432600  214433600      1       1  150064       3.8431    6.075e-05
enh63621     1  214470000  214471000      1       1  150064       2.0958      0.01805
enh63626     1  214492000  214493000      4       2  150064        2.684    0.0036379
enh63631     1  214522700  214523700      2       1  150064       2.3815    0.0086217
enh63637     1  214545100  214546100      3       2  150064       1.8027     0.035717
enh63654     1  214602800  214603800      5       2  150064       2.0455     0.020405
enh63665     1  214639900  214640900      5       1  150064       1.7118     0.043469
enh63671     1  214659600  214660600      5       3  150064       1.8559     0.031734
enh63675     1  214671400  214672400      3       1  150064        1.701     0.044468
enh63678     1  214685100  214686100      5       2  150064       2.2401     0.012543
enh63680     1  214688500  214689500      5       1  150064       1.7746     0.037982
enh63682     1  214693600  214694600      2       1  150064       1.9989     0.022807
enh63687     1  214714800  214715800      2       1  150064       1.9683     0.024519
enh63690     1  214731400  214732400      4       2  150064       2.2984      0.01077
enh63691     1  214741500  214742500      3       1  150064       2.0141     0.022002
enh63704     1  214965200  214966200      5       1  150064       2.2938       0.0109
enh63708     1  215015900  215016900      1       1  150064       2.3321     0.009849
enh63719     1  215152300  215153300      5       2  150064       1.7074     0.043871
enh63771     1  216017800  216018800      2       1  150064       1.9192     0.027477
enh63782     1  216636000  216637000      1       1  150064       2.8493     0.002191
enh63796     1  217801500  217802500      3       2  150064        1.734     0.041457
enh63797     1  217833200  217834200      1       1  150064       2.1154       0.0172
enh63798     1  218054400  218055400      5       3  150064        1.818     0.034536
enh63827     1  218597400  218598400      3       1  150064       1.8981      0.02884
enh63830     1  218632200  218633200      3       2  150064       2.6463    0.0040688
enh63864     1  219041300  219042300      4       1  150064       2.3934    0.0083455
enh63865     1  219047400  219048400      4       2  150064       1.6459     0.049895
enh63927     1  219965700  219966700      4       1  150064       1.6501      0.04946
enh63935     1  220217100  220218100      4       2  150064       2.0934     0.018156
enh63937     1  220266500  220267500      2       1  150064        2.041     0.020624
enh63946     1  220392300  220393300      2       1  150064       2.3684    0.0089325
enh63952     1  220447200  220448200      2       1  150064       1.6588     0.048577
enh63962     1  220905300  220906300      2       1  150064        1.773     0.038112
enh64008     1  221456600  221457600      4       2  150064       2.4047    0.0080929
enh64012     1  221509700  221510700      2       1  150064       1.6949      0.04505
enh64015     1  221555000  221556000      2       1  150064       1.7499     0.040068
enh64091     1  222260500  222261500      3       1  150064       2.0372     0.020816
enh64108     1  222627200  222628200      1       1  150064       1.7845      0.03717
enh64109     1  222629200  222630200      2       1  150064        1.982     0.023738
enh64116     1  222763800  222764800      2       1  150064       1.9374     0.026347
enh64118     1  222773200  222774200      1       1  150064       2.1056      0.01762
enh64120     1  222793300  222794300      5       2  150064        1.977     0.024021
enh64124     1  222815800  222816800      1       1  150064       2.1669      0.01512
enh64125     1  222818600  222819600      1       1  150064       2.1321       0.0165
enh64132     1  222945800  222946800      4       1  150064       2.4529     0.007086
enh64180     1  223839700  223840700      7       2  150064       2.1201     0.016999
enh64183     1  223890700  223891700      1       1  150064       3.7366    9.327e-05
enh64185     1  223898700  223899700      4       2  150064       3.3897    0.0003498
enh64186     1  223906200  223907200      7       2  150064       3.0932   0.00098999
enh64187     1  223908400  223909400      6       2  150064       3.0468    0.0011563
enh64188     1  223909900  223910900      3       1  150064       2.4529    0.0070849
enh64189     1  223913100  223914100      1       1  150064       2.8498     0.002187
enh64190     1  223915200  223916200      3       1  150064       2.7735    0.0027725
enh64191     1  223917400  223918400      3       2  150064       2.3796    0.0086658
enh64193     1  223921700  223922700      2       1  150064       2.9336    0.0016751
enh64194     1  223925600  223926600      4       2  150064       2.1817     0.014566
enh64195     1  223932900  223933900     10       1  150064       1.8922     0.029232
enh64197     1  223936700  223937700      3       1  150064       2.5361    0.0056044
enh64198     1  223948200  223949200      5       2  150064       2.6689    0.0038054
enh64199     1  223952500  223953500      3       1  150064       2.5186    0.0058919
enh64200     1  223957800  223958800      2       1  150064       3.8742   5.3491e-05
enh64201     1  223959800  223960800      7       2  150064       2.7142    0.0033219
enh64202     1  223962400  223963400      1       1  150064       2.2774      0.01138
enh64203     1  223963900  223964900      3       2  150064       2.6997    0.0034696
enh64206     1  223979800  223980800      2       1  150064       3.0106    0.0013035
enh64207     1  223997800  223998800      2       1  150064       3.3625   0.00038614
enh64209     1  224007600  224008600      2       1  150064       3.2512   0.00057456
enh64210     1  224014700  224015700      1       1  150064       3.5115    0.0002228
enh64211     1  224018600  224019600      6       3  150064       2.7035    0.0034309
enh64212     1  224019300  224020300      4       2  150064       3.2273   0.00062475
enh64213     1  224021100  224022100      6       2  150064       2.6392    0.0041545
enh64215     1  224028100  224029100      2       1  150064       1.8336     0.033354
enh64216     1  224029000  224030000      2       1  150064       3.1084   0.00094055
enh64217     1  224029800  224030800      2       1  150064       2.9574    0.0015512
enh64218     1  224030400  224031400      1       1  150064       3.5734    0.0001762
enh64254     1  224546200  224547200      2       1  150064       2.3981    0.0082411
enh64255     1  224564300  224565300      3       1  150064       2.3911    0.0083999
enh64256     1  224566400  224567400      2       1  150064       2.4161    0.0078444
enh64259     1  224595600  224596600      4       2  150064       2.4815    0.0065416
enh64261     1  224614200  224615200      2       1  150064       2.1558      0.01555
enh64262     1  224616100  224617100      3       1  150064       2.2799     0.011308
enh64263     1  224623900  224624900      1       1  150064        2.526     0.005768
enh64265     1  224644000  224645000      6       2  150064       2.5847    0.0048737
enh64269     1  224684900  224685900      1       1  150064       2.0878      0.01841
enh64270     1  224686800  224687800      4       2  150064       2.8332    0.0023039
enh64274     1  224698100  224699100      3       2  150064        1.891     0.029314
enh64282     1  224766800  224767800      6       4  150064       2.0396     0.020697
enh64285     1  224813400  224814400      6       2  150064       1.7758     0.037883
enh64287     1  224822900  224823900      1       1  150064       2.6603     0.003903
enh64289     1  224837600  224838600      3       1  150064       2.1216     0.016936
enh64293     1  224907200  224908200      6       2  150064       1.8962     0.028964
enh64294     1  224910500  224911500      7       4  150064       2.0531      0.02003
enh64300     1  224932500  224933500      2       1  150064       1.6828     0.046205
enh64313     1  225628400  225629400      1       1  150064       1.9171      0.02761
enh64386     1  225960300  225961300      1       1  150064       1.8249      0.03401
enh64395     1  226013200  226014200      2       1  150064       1.8479     0.032311
enh64399     1  226053500  226054500      2       1  150064         2.39    0.0084246
enh64401     1  226064300  226065300      3       1  150064       2.8898    0.0019273
enh64402     1  226066200  226067200      2       1  150064       2.5513    0.0053659
enh64409     1  226187600  226188600      3       2  150064       1.8656     0.031051
enh64415     1  226254200  226255200      2       1  150064       2.7206    0.0032585
enh64416     1  226269800  226270800      2       1  150064       2.3561    0.0092342
enh64422     1  226298800  226299800      1       1  150064        2.313      0.01036
enh64424     1  226310200  226311200      1       1  150064       2.5982     0.004686
enh64425     1  226312400  226313400      3       2  150064       2.0554     0.019921
enh64426     1  226322600  226323600      1       1  150064       2.6331     0.004231
enh64440     1  226584700  226585700      3       1  150064       1.7595     0.039244
enh64441     1  226591100  226592100      3       2  150064       1.7182      0.04288
enh64442     1  226593100  226594100      5       2  150064         1.67     0.047458
enh64447     1  226789500  226790500      6       3  150064       4.4629   4.0431e-06
enh64461     1  226896000  226897000      3       2  150064       2.3533    0.0093048
enh64465     1  226924200  226925200      1       1  150064        1.829       0.0337
enh64466     1  226927300  226928300      2       1  150064       2.0898     0.018317
enh64467     1  226952200  226953200      1       1  150064       2.1459      0.01594
enh64472     1  227014700  227015700      5       2  150064       2.1254     0.016775
enh64477     1  227069700  227070700      3       1  150064       2.4777     0.006611
enh64478     1  227070500  227071500      4       1  150064        1.938     0.026313
enh64487     1  227245900  227246900      3       2  150064       1.8274     0.033816
enh64494     1  227412400  227413400      5       3  150064       1.7531     0.039792
enh64507     1  227531300  227532300      4       1  150064       1.8481     0.032296
enh64509     1  227544600  227545600      5       2  150064        2.537    0.0055896
enh64512     1  227560100  227561100      3       2  150064       2.0453     0.020411
enh64561     1  228677500  228678500      1       1  150064       1.6749      0.04698
enh64571     1  229038300  229039300      2       1  150064        2.217      0.01331
enh64577     1  229162800  229163800      1       1  150064       1.8157      0.03471
enh64578     1  229163400  229164400      1       1  150064       1.8157      0.03471
enh64638     1  230237900  230238900      6       3  150064       3.7804   7.8274e-05
enh64639     1  230241900  230242900      6       3  150064        3.227   0.00062552
enh64640     1  230243200  230244200      5       3  150064       3.2921    0.0004972
enh64641     1  230245500  230246500      2       1  150064       3.2993   0.00048469
enh64642     1  230247400  230248400      3       2  150064       4.1016   2.0518e-05
enh64643     1  230250500  230251500      2       1  150064       3.7005    0.0001076
enh64648     1  230269200  230270200      5       3  150064       1.8903     0.029356
enh64649     1  230272600  230273600     11       5  150064       3.5771   0.00017372
enh64650     1  230275200  230276200      8       3  150064       3.6246   0.00014473
enh64651     1  230276500  230277500      5       3  150064       2.5174    0.0059112
enh64663     1  230312900  230313900      3       1  150064       1.7817     0.037402
enh64665     1  230322000  230323000      5       2  150064       1.7516     0.039924
enh64681     1  230406000  230407000      2       1  150064       2.0144     0.021985
enh64682     1  230439400  230440400      5       3  150064       1.7334     0.041508
enh64758     1  231558600  231559600      2       1  150064       2.0492     0.020222
enh64816     1  232564600  232565600      1       1  150064       2.6404     0.004141
enh64817     1  232585800  232586800      1       1  150064       2.9876     0.001406
enh64818     1  232609000  232610000      1       1  150064       2.3859     0.008518
enh64819     1  232612700  232613700      1       1  150064       1.8193      0.03443
enh64820     1  232622000  232623000      3       1  150064       2.4342    0.0074614
enh64875     1  234623100  234624100      2       1  150064       1.9415     0.026101
enh64876     1  234629800  234630800      7       3  150064       2.3425    0.0095772
enh64877     1  234631400  234632400      9       2  150064       1.8844     0.029753
enh64878     1  234633800  234634800      4       2  150064       2.8166    0.0024266
enh64880     1  234638900  234639900      1       1  150064       1.9488      0.02566
enh64881     1  234640900  234641900      4       2  150064       1.8159     0.034691
enh64883     1  234651400  234652400      4       1  150064       2.6331    0.0042308
enh64921     1  234895800  234896800      3       2  150064       1.7982     0.036074
enh65091     1  238386400  238387400      6       3  150064       1.7379     0.041116
enh65096     1  238646300  238647300      3       1  150064       2.3445    0.0095271
enh65117     1  240073000  240074000      3       1  150064       2.0443     0.020461
enh65123     1  240190100  240191100      7       3  150064       2.1412     0.016129
enh65124     1  240194300  240195300      4       2  150064       3.1986   0.00069042
enh65125     1  240207500  240208500      7       2  150064       2.4716    0.0067258
enh65137     1  240312200  240313200      3       1  150064       2.0653     0.019447
enh65138     1  240315600  240316600      4       2  150064       1.7757     0.037895
enh65140     1  240352200  240353200      2       1  150064        1.906     0.028328
enh65142     1  240356800  240357800      3       2  150064       3.1075   0.00094333
enh65144     1  240374100  240375100      1       1  150064       3.4751    0.0002553
enh65145     1  240393900  240394900      3       1  150064       2.6681    0.0038138
enh65146     1  240397900  240398900      2       1  150064         2.81    0.0024769
enh65149     1  240419000  240420000      4       2  150064       2.5364    0.0055996
enh65150     1  240421300  240422300      4       1  150064       2.0804     0.018746
enh65152     1  240428200  240429200      5       1  150064       2.7486    0.0029922
enh65166     1  240507200  240508200      3       2  150064       1.8567     0.031676
enh65170     1  240549200  240550200      3       1  150064       1.9693     0.024461
enh65171     1  240554100  240555100      2       1  150064       1.8071     0.035372
enh65172     1  240559000  240560000      3       1  150064       1.7355     0.041329
enh65175     1  240567100  240568100      3       2  150064       1.9043     0.028433
enh65206     1  240769100  240770100      2       1  150064       1.8302     0.033609
enh65218     1  240908400  240909400      4       1  150064       1.7626     0.038987
enh65224     1  240994300  240995300      1       1  150064       1.8921      0.02924
enh65238     1  241767200  241768200      4       2  150064       1.7101     0.043626
enh65241     1  241775200  241776200      3       2  150064       2.2145     0.013397
enh65243     1  241790300  241791300      6       3  150064        2.565    0.0051584
enh65244     1  241790900  241791900      5       2  150064       2.6692    0.0038018
enh65272     1  242926800  242927800      5       2  150064       1.6711     0.047351
enh65274     1  243367900  243368900      1       1  150064       3.2555    0.0005659
enh65276     1  243376700  243377700      4       2  150064       2.4387    0.0073694
enh65277     1  243380200  243381200      4       1  150064       4.2809    9.306e-06
enh65279     1  243407100  243408100      1       1  150064       3.8631    5.598e-05
enh65280     1  243410600  243411600      4       2  150064       3.2022   0.00068191
enh65281     1  243412800  243413800      2       1  150064       4.0336   2.7463e-05
enh65282     1  243420800  243421800      2       1  150064       4.0095   3.0424e-05
enh65287     1  243435000  243436000      2       1  150064       4.2646   1.0011e-05
enh65288     1  243447700  243448700      1       1  150064       3.9403    4.069e-05
enh65289     1  243450200  243451200      1       1  150064       4.8728    5.502e-07
enh65291     1  243457600  243458600      1       1  150064       5.0243    2.527e-07
enh65294     1  243518000  243519000      2       1  150064       3.4178    0.0003157
enh65300     1  243645100  243646100      1       1  150064       4.8235    7.053e-07
enh65301     1  243648200  243649200      2       1  150064       2.9379    0.0016523
enh65302     1  243654200  243655200      1       1  150064       4.2856    9.112e-06
enh65305     1  243664100  243665100      3       1  150064       4.8922   4.9864e-07
enh65306     1  243669000  243670000      2       1  150064       4.7365   1.0872e-06
enh65307     1  243676900  243677900      1       1  150064       3.9017    4.776e-05
enh65309     1  243712400  243713400      2       1  150064         4.03   2.7884e-05
enh65310     1  243714000  243715000      1       1  150064       2.7345     0.003124
enh65311     1  243731700  243732700      2       1  150064        4.853     6.08e-07
enh65313     1  243760100  243761100      1       1  150064       1.9669       0.0246
enh65315     1  243806000  243807000      2       1  150064       4.4845    3.654e-06
enh65317     1  243877600  243878600      3       2  150064       4.8314   6.7774e-07
enh65321     1  243894700  243895700      2       1  150064       3.8836   5.1468e-05
enh65322     1  243897200  243898200      1       1  150064       4.7869     8.47e-07
enh65325     1  243908400  243909400      1       1  150064       4.8466     6.28e-07
enh65326     1  243911300  243912300      2       1  150064       3.8305    6.393e-05
enh65327     1  243924400  243925400      1       1  150064       4.7492    1.021e-06
enh65329     1  243954100  243955100      5       3  150064       3.4163   0.00031743
enh65330     1  243955200  243956200      2       1  150064       4.2876   9.0309e-06
enh65331     1  243957700  243958700      1       1  150064       3.3098    0.0004668
enh65332     1  243962200  243963200      2       1  150064       4.5191   3.1046e-06
enh65334     1  243990400  243991400      3       1  150064       4.3839   5.8276e-06
enh65335     1  243994400  243995400      3       1  150064       4.0601   2.4523e-05
enh65339     1  244014600  244015600      1       1  150064       3.3251     0.000442
enh65340     1  244045200  244046200      1       1  150064       2.5067     0.006094
enh65341     1  244046600  244047600      1       1  150064       2.9643     0.001517
enh65342     1  244053700  244054700      1       1  150064       2.2984      0.01077
enh65344     1  244094000  244095000      1       1  150064       2.6135     0.004481
enh65346     1  244131600  244132600      1       1  150064       2.2527      0.01214
enh65347     1  244139900  244140900      2       1  150064       2.1067      0.01757
enh65353     1  244231000  244232000      1       1  150064       1.7366      0.04123
enh65363     1  244377300  244378300      6       2  150064       2.5072    0.0060851
enh65379     1  244545800  244546800      3       2  150064       2.0009     0.022702
enh65380     1  244552200  244553200      2       1  150064       3.4996   0.00023301
enh65386     1  244585500  244586500      1       1  150064       2.2574      0.01199
enh65390     1  244602400  244603400      4       2  150064       2.1017     0.017792
enh65392     1  244607400  244608400      1       1  150064       2.2307      0.01285
enh65395     1  244623300  244624300      1       1  150064       1.7102      0.04361
enh65401     1  244829400  244830400      2       1  150064       2.2031     0.013795
enh65402     1  244836200  244837200      4       2  150064       1.7491     0.040141
enh65403     1  244841400  244842400      2       1  150064       2.2845     0.011172
enh65447     1  245762300  245763300      6       1  150064       2.5013    0.0061871
enh65473     1  246149600  246150600      3       2  150064       2.1807     0.014603
enh65474     1  246160700  246161700      9       3  150064       2.1372     0.016291
enh65481     1  246230200  246231200      6       2  150064       2.3426    0.0095751
enh65482     1  246230700  246231700     10       3  150064       1.6835     0.046141
enh65489     1  246362100  246363100      6       2  150064        2.091     0.018266
enh65490     1  246377900  246378900      9       2  150064       1.8542     0.031852
enh65491     1  246384600  246385600     13       3  150064       2.6402     0.004143
enh65492     1  246408200  246409200      6       1  150064       2.4274    0.0076043
enh65493     1  246410900  246411900     14       2  150064       2.6865    0.0036102
enh65509     1  246624800  246625800      4       2  150064       1.9533     0.025391
enh65510     1  246639600  246640600      4       2  150064       1.7248     0.042281
enh65513     1  246665900  246666900      6       2  150064       1.7489     0.040157
enh65521     1  246749700  246750700      1       1  150064       1.7767      0.03781
enh65526     1  246760200  246761200      2       1  150064       1.7267     0.042114
enh65527     1  246771900  246772900      2       1  150064       2.2501      0.01222
enh65528     1  246776100  246777100      5       2  150064       2.0101     0.022209
enh65529     1  246780000  246781000      2       1  150064       1.9448     0.025902
enh65536     1  246859900  246860900      3       1  150064       1.7629     0.038958
enh65541     1  246932200  246933200      2       1  150064        1.668     0.047662
enh65577     1  247715100  247716100      3       1  150064       2.0772     0.018894
enh65585     1  249134500  249135500      1       1  150064       2.4173     0.007817
enh65587     1  249136800  249137800      1       1  150064       2.2483      0.01228
enh65590     1  249153600  249154600      1       1  150064       1.7791      0.03761
enh65591     1  249156400  249157400      1       1  150064       1.8718      0.03062
enh73338     2     193100     194100      5       2  150064         2.05      0.02018
enh73347     2     568400     569400      3       1  150064       1.7687     0.038474
enh73355     2     956300     957300      1       1  150064       2.3026      0.01065
enh73357     2    1005900    1006900      2       1  150064       2.2477     0.012297
enh73358     2    1020600    1021600      6       2  150064       2.3052     0.010578
enh73384     2    1655000    1656000      1       1  150064       1.7368      0.04121
enh73397     2    1726800    1727800      1       1  150064       1.6887      0.04564
enh73400     2    1733400    1734400      8       3  150064       2.0296     0.021197
enh73403     2    1739100    1740100      1       1  150064       1.7441      0.04057
enh73407     2    1752100    1753100      2       1  150064       2.6197    0.0044009
enh73439     2    3621600    3622600      1       1  150064       2.0286      0.02125
enh73442     2    3642600    3643600      3       2  150064         1.74     0.040934
enh73446     2    5279800    5280800      3       1  150064       1.9638     0.024778
enh73461     2    6321700    6322700      2       1  150064       1.7199     0.042729
enh73463     2    6508000    6509000      3       2  150064       2.1117     0.017357
enh73464     2    6511900    6512900      3       2  150064       2.0307     0.021142
enh73469     2    7056600    7057600      3       2  150064       2.8319    0.0023136
enh73470     2    7060800    7061800      7       3  150064       1.9392     0.026238
enh73471     2    7066800    7067800      2       1  150064       2.7035    0.0034308
enh73488     2    7832500    7833500      1       1  150064       1.9468      0.02578
enh73493     2    7935600    7936600      3       1  150064       2.7251    0.0032145
enh73528     2    8587500    8588500      4       1  150064       2.6439     0.004098
enh73534     2    8665600    8666600      2       1  150064       1.6534     0.049129
enh73536     2    8680000    8681000      3       1  150064       2.4331    0.0074859
enh73557     2    8961600    8962600      2       1  150064       2.3217     0.010124
enh73560     2    8989100    8990100      3       2  150064       1.9191     0.027485
enh73593     2    9314600    9315600      3       1  150064       2.0327     0.021043
enh73596     2    9327500    9328500      5       1  150064       1.9464     0.025804
enh73597     2    9330200    9331200      3       1  150064        2.161     0.015347
enh73602     2    9352300    9353300      6       4  150064       1.7396     0.040964
enh73603     2    9355600    9356600      3       1  150064       2.9002    0.0018646
enh73608     2    9368200    9369200      2       1  150064       2.7065    0.0033994
enh73609     2    9372300    9373300      1       1  150064       1.8161      0.03468
enh73611     2    9374600    9375600      2       1  150064       2.4192    0.0077773
enh73617     2    9392200    9393200      1       1  150064       3.1605    0.0007874
enh73619     2    9400300    9401300      3       2  150064       2.4898    0.0063913
enh73621     2    9404100    9405100      1       1  150064        3.188    0.0007163
enh73623     2    9406600    9407600      1       1  150064        3.206    0.0006729
enh73666     2    9685600    9686600      3       2  150064       2.0401     0.020668
enh73685     2    9795700    9796700      8       2  150064       1.9066     0.028288
enh73723     2   10143600   10144600      2       1  150064       1.8196     0.034409
enh73728     2   10186800   10187800      1       1  150064       1.7217      0.04256
enh73786     2   10948000   10949000      8       2  150064       1.9353      0.02648
enh73847     2   11602500   11603500      6       1  150064       1.8077      0.03533
enh73868     2   11889500   11890500      4       2  150064       1.7365     0.041234
enh73870     2   11914600   11915600      4       2  150064       2.0882     0.018391
enh73871     2   11918500   11919500      2       1  150064        1.751      0.03997
enh73873     2   11924600   11925600      2       1  150064       2.6214     0.004379
enh73906     2   12272100   12273100      4       2  150064       1.6938     0.045149
enh73912     2   12367900   12368900      2       1  150064       2.9579    0.0015488
enh73915     2   12427100   12428100      5       2  150064       1.6543     0.049033
enh73918     2   12444100   12445100      2       1  150064       1.8588     0.031527
enh73940     2   12644200   12645200      3       2  150064       1.6727      0.04719
enh73947     2   12696000   12697000      1       1  150064       2.4465     0.007213
enh74040     2   15310600   15311600      4       2  150064       2.5748    0.0050146
enh74041     2   15317100   15318100      3       2  150064        2.255     0.012068
enh74042     2   15363800   15364800      2       1  150064       2.6988    0.0034797
enh74046     2   15415100   15416100      2       1  150064       1.8685     0.030845
enh74048     2   15442200   15443200      1       1  150064       2.3932     0.008352
enh74049     2   15447400   15448400      2       1  150064       2.0164     0.021881
enh74050     2   15494500   15495500      1       1  150064       1.7738      0.03805
enh74057     2   15698800   15699800      4       1  150064       1.8447     0.032539
enh74089     2   17389400   17390400      4       1  150064        2.041     0.020627
enh74094     2   17487400   17488400      1       1  150064       2.5839     0.004885
enh74110     2   17848600   17849600      1       1  150064       2.4336     0.007474
enh74111     2   17854100   17855100      5       2  150064        1.785     0.037129
enh74112     2   17860800   17861800      1       1  150064       2.1995      0.01392
enh74114     2   17910600   17911600      2       1  150064       1.6685     0.047604
enh74121     2   17932200   17933200      2       1  150064       1.9987     0.022823
enh74123     2   17940600   17941600      3       2  150064         2.06       0.0197
enh74124     2   17961600   17962600      3       2  150064       2.0591     0.019741
enh74126     2   17974800   17975800      1       1  150064       2.1191      0.01704
enh74127     2   17980800   17981800      9       2  150064       2.5341    0.0056366
enh74128     2   17993600   17994600      2       1  150064       1.9517     0.025486
enh74130     2   18038100   18039100      7       3  150064       4.0172   2.9448e-05
enh74131     2   18096800   18097800      3       2  150064       2.9631     0.001523
enh74137     2   18258400   18259400      8       2  150064        1.903      0.02852
enh74210     2   19314100   19315100      1       1  150064       2.6166     0.004441
enh74211     2   19319400   19320400      5       2  150064       2.4243    0.0076695
enh74212     2   19321300   19322300      4       2  150064       1.9945     0.023048
enh74217     2   19376000   19377000      1       1  150064       2.1964      0.01403
enh74222     2   19419000   19420000      6       2  150064       2.1768     0.014749
enh74224     2   19426900   19427900      3       2  150064       2.5194    0.0058778
enh74229     2   19548000   19549000      2       1  150064        2.264     0.011786
enh74235     2   19673600   19674600      2       1  150064       1.8197     0.034405
enh74270     2   20087400   20088400      5       3  150064       1.7413     0.040816
enh74285     2   20242500   20243500      2       1  150064       1.9731      0.02424
enh74286     2   20247000   20248000      4       2  150064       2.2004      0.01389
enh74287     2   20262000   20263000      4       2  150064       2.4855    0.0064688
enh74288     2   20266700   20267700      1       1  150064       1.7132      0.04334
enh74303     2   20366000   20367000      2       1  150064       1.6935     0.045183
enh74350     2   20768700   20769700      6       3  150064       2.2953     0.010859
enh74351     2   20772500   20773500      7       3  150064       2.0413      0.02061
enh74352     2   20778200   20779200      4       2  150064       2.1941     0.014115
enh74354     2   20789700   20790700      5       2  150064       1.8173     0.034583
enh74356     2   20799100   20800100      3       2  150064       2.4934    0.0063268
enh74360     2   20816300   20817300      9       2  150064       1.8809     0.029991
enh74361     2   20825800   20826800      4       2  150064       1.8225     0.034186
enh74382     2   22059400   22060400      2       1  150064       1.9162     0.027669
enh74384     2   23264700   23265700      7       3  150064       1.7346      0.04141
enh74406     2   23703500   23704500      4       2  150064       1.8388     0.032972
enh74426     2   23920700   23921700      9       3  150064       2.0161     0.021894
enh74430     2   23980300   23981300      1       1  150064       2.0403      0.02066
enh74436     2   24065300   24066300      3       2  150064       2.2515     0.012177
enh74438     2   24082700   24083700      4       2  150064       2.0489     0.020234
enh74439     2   24122600   24123600      4       2  150064       2.2744      0.01147
enh74440     2   24124600   24125600      1       1  150064       2.0809      0.01872
enh74441     2   24126600   24127600      3       2  150064       1.6499     0.049485
enh74442     2   24127200   24128200      2       1  150064       2.0112     0.022153
enh74443     2   24128200   24129200      1       1  150064       2.0699      0.01923
enh74444     2   24138900   24139900      1       1  150064       2.1244      0.01682
enh74446     2   24151300   24152300      2       1  150064       1.9116     0.027966
enh74447     2   24161400   24162400      1       1  150064       2.2362      0.01267
enh74449     2   24166500   24167500      5       2  150064       2.4833    0.0065081
enh74450     2   24167700   24168700      4       2  150064       1.9244     0.027149
enh74451     2   24192600   24193600      5       3  150064       2.2954     0.010854
enh74462     2   24347100   24348100      2       1  150064       1.6722     0.047238
enh74479     2   24658600   24659600      4       2  150064       2.9918    0.0013869
enh74486     2   24782100   24783100      2       1  150064       1.7998     0.035949
enh74489     2   24946900   24947900      3       2  150064       1.7307     0.041749
enh74522     2   25328300   25329300      3       1  150064       3.6525   0.00012984
enh74523     2   25420400   25421400      2       1  150064       2.6263    0.0043163
enh74531     2   25486500   25487500      6       3  150064       2.7204      0.00326
enh74532     2   25498000   25499000      1       1  150064       2.1462      0.01593
enh74536     2   25528800   25529800      1       1  150064       3.7197    9.974e-05
enh74547     2   25750700   25751700      1       1  150064       1.8522        0.032
enh74557     2   25980500   25981500      5       2  150064       1.7765     0.037825
enh74564     2   26066900   26067900      3       1  150064       1.8093     0.035201
enh74566     2   26074800   26075800      5       2  150064       1.9901     0.023289
enh74573     2   26187500   26188500      3       1  150064       1.9861     0.023509
enh74581     2   26205600   26206600      2       1  150064       1.6586     0.048595
enh74582     2   26214400   26215400      3       1  150064        3.715   0.00010161
enh74583     2   26219900   26220900      7       3  150064       2.8477    0.0022021
enh74585     2   26231400   26232400      5       1  150064         1.72     0.042716
enh74588     2   26254800   26255800      2       1  150064        2.286     0.011128
enh74592     2   26267200   26268200      2       1  150064       3.0726    0.0010609
enh74600     2   26302700   26303700      2       1  150064       1.9167     0.027639
enh74601     2   26309000   26310000      5       2  150064       1.9481       0.0257
enh74603     2   26330800   26331800      1       1  150064       2.1892      0.01429
enh74606     2   26402200   26403200      3       1  150064        1.709     0.043728
enh74614     2   26491700   26492700      2       1  150064       2.1871     0.014367
enh74618     2   26523400   26524400      3       2  150064       1.6587     0.048589
enh74643     2   26927200   26928200      2       1  150064       1.7498     0.040079
enh74647     2   26957700   26958700      1       1  150064       1.7795      0.03758
enh74649     2   26979100   26980100      1       1  150064       3.3366    0.0004241
enh74652     2   26989700   26990700      4       2  150064       3.0451     0.001163
enh74653     2   26991800   26992800      2       1  150064       3.1258   0.00088647
enh74654     2   26994400   26995400      3       1  150064        3.144   0.00083325
enh74658     2   27030400   27031400      3       1  150064       3.4726   0.00025773
enh74660     2   27184200   27185200      3       2  150064       2.1409     0.016141
enh74661     2   27187400   27188400      2       1  150064       2.6516    0.0040054
enh74668     2   27226400   27227400      1       1  150064       3.3039    0.0004768
enh74669     2   27233500   27234500      2       1  150064       3.1174   0.00091222
enh74672     2   27254000   27255000      1       1  150064       3.0193     0.001267
enh74675     2   27271800   27272800      2       1  150064       3.4335   0.00029787
enh74676     2   27275300   27276300      2       1  150064       2.6178    0.0044244
enh74678     2   27286400   27287400      2       1  150064       2.8908    0.0019214
enh74679     2   27290700   27291700      2       1  150064       2.8484    0.0021971
enh74682     2   27307500   27308500      2       1  150064       2.5213    0.0058457
enh74683     2   27309800   27310800      1       1  150064        2.979     0.001446
enh74686     2   27328600   27329600      1       1  150064       2.0363      0.02086
enh74687     2   27355000   27356000      2       1  150064       2.4193    0.0077762
enh74691     2   27406100   27407100      3       2  150064       1.9848     0.023583
enh74692     2   27432400   27433400      7       3  150064       2.4129     0.007913
enh74694     2   27441500   27442500      6       3  150064       2.6812    0.0036678
enh74695     2   27472000   27473000      2       1  150064       2.1552     0.015573
enh74698     2   27503800   27504800      1       1  150064       2.3305     0.009891
enh74700     2   27525400   27526400      1       1  150064       2.1382      0.01625
enh74704     2   27558000   27559000      2       1  150064       3.3902   0.00034924
enh74709     2   27595200   27596200      2       1  150064       2.3713    0.0088636
enh74710     2   27599100   27600100      2       1  150064       2.9818    0.0014328
enh74717     2   27716000   27717000      2       1  150064       3.0186    0.0012695
enh74719     2   27789100   27790100      1       1  150064       3.0656     0.001086
enh74720     2   27807600   27808600      3       2  150064       2.7382    0.0030892
enh74723     2   27814100   27815100      5       2  150064       3.0759    0.0010492
enh74725     2   27829400   27830400      3       2  150064       2.4612    0.0069235
enh74728     2   27852600   27853600      4       2  150064       1.6601     0.048445
enh74729     2   27860800   27861800      2       1  150064        1.682      0.04628
enh74731     2   27877900   27878900      1       1  150064       3.9509    3.893e-05
enh74733     2   27888400   27889400      2       1  150064        1.985     0.023573
enh74737     2   27937100   27938100      1       1  150064       2.8369     0.002278
enh74738     2   27938700   27939700      2       1  150064       3.5124   0.00022205
enh74742     2   27977100   27978100      1       1  150064       2.4741     0.006678
enh74745     2   27988000   27989000      1       1  150064       4.1169     1.92e-05
enh74746     2   27988800   27989800      3       2  150064       4.4211   4.9099e-06
enh74751     2   28020600   28021600      3       1  150064       4.2568   1.0368e-05
enh74754     2   28054900   28055900      3       2  150064       3.2106   0.00066238
enh74756     2   28078900   28079900      4       1  150064        4.014   2.9847e-05
enh74761     2   28124100   28125100      1       1  150064        3.996    3.221e-05
enh74764     2   28143000   28144000      1       1  150064       3.6355    0.0001387
enh74765     2   28155100   28156100      3       1  150064       3.6442    0.0001341
enh74767     2   28181500   28182500      2       1  150064       4.3615   6.4582e-06
enh74768     2   28184200   28185200      2       1  150064       3.1366    0.0008547
enh74769     2   28189100   28190100      3       2  150064       2.8324    0.0023101
enh74770     2   28196100   28197100      1       1  150064       3.7683    8.218e-05
enh74771     2   28200100   28201100      2       1  150064       3.2357   0.00060681
enh74772     2   28202400   28203400      2       1  150064         4.51   3.2416e-06
enh74785     2   28319300   28320300      5       2  150064       2.0546      0.01996
enh74815     2   28543100   28544100      1       1  150064        1.844      0.03259
enh74817     2   28550300   28551300      1       1  150064       2.5517      0.00536
enh74826     2   28611800   28612800      2       1  150064       3.1887   0.00071447
enh74832     2   28646500   28647500      6       3  150064       3.0378    0.0011914
enh74833     2   28650900   28651900      2       1  150064        2.569    0.0050992
enh74836     2   28766300   28767300      4       2  150064       1.9596     0.025021
enh74838     2   28768600   28769600      7       3  150064       2.1193     0.017033
enh74875     2   28982600   28983600      4       2  150064       2.2686     0.011645
enh74878     2   28997400   28998400      4       2  150064       2.6867     0.003608
enh74879     2   29001200   29002200      4       2  150064       2.5745    0.0050194
enh74881     2   29025200   29026200      1       1  150064       2.8096      0.00248
enh74882     2   29032400   29033400      3       1  150064       3.1758   0.00074719
enh74888     2   29150300   29151300      3       2  150064       1.9268     0.027002
enh74896     2   29276200   29277200      6       3  150064       2.1929     0.014157
enh74904     2   29340800   29341800      2       1  150064       1.9973     0.022896
enh74907     2   29349800   29350800      1       1  150064       2.1387      0.01623
enh74912     2   29388300   29389300      2       1  150064       1.8471     0.032369
enh74921     2   29643500   29644500      2       1  150064       3.7114   0.00010305
enh74922     2   29644000   29645000      2       1  150064       3.5124   0.00022205
enh74923     2   29678100   29679100      4       2  150064       2.1187     0.017056
enh74924     2   29682400   29683400      3       1  150064       2.3845    0.0085508
enh74925     2   29685000   29686000      8       3  150064       2.4311    0.0075262
enh74926     2   29686800   29687800      3       1  150064        2.588    0.0048274
enh74929     2   29732300   29733300      2       1  150064       2.7668    0.0028305
enh74951     2   30368200   30369200      2       1  150064       1.8372     0.033087
enh74958     2   30447400   30448400      5       2  150064       2.1539     0.015623
enh75013     2   31520100   31521100      1       1  150064       1.9569      0.02518
enh75025     2   31736000   31737000      2       1  150064        2.351    0.0093612
enh75026     2   31751900   31752900      3       2  150064       1.7315     0.041682
enh75034     2   32212700   32213700      3       2  150064       2.0009     0.022703
enh75038     2   32236700   32237700      2       1  150064       2.3303    0.0098956
enh75181     2   35522900   35523900      2       1  150064       2.0403     0.020659
enh75191     2   36601700   36602700      3       2  150064       2.3787     0.008687
enh75194     2   36614900   36615900      7       3  150064       1.7482     0.040212
enh75201     2   36631800   36632800      7       4  150064       1.7478      0.04025
enh75205     2   36641700   36642700      4       2  150064       2.2387     0.012587
enh75207     2   36647000   36648000      1       1  150064       2.3588     0.009167
enh75209     2   36656600   36657600      3       1  150064       1.9622     0.024871
enh75215     2   36675700   36676700      1       1  150064       2.2365      0.01266
enh75221     2   36696900   36697900      1       1  150064       1.6574      0.04872
enh75225     2   36710000   36711000      2       1  150064       1.8705     0.030706
enh75226     2   36712900   36713900      2       1  150064       1.9432     0.025999
enh75228     2   36718500   36719500      4       1  150064       2.0248     0.021445
enh75239     2   36760600   36761600      2       1  150064       1.6475     0.049731
enh75248     2   36791000   36792000      4       2  150064       2.0959     0.018048
enh75258     2   36822200   36823200      6       2  150064       1.7792     0.037606
enh75271     2   36928000   36929000     13       4  150064       2.0478     0.020289
enh75272     2   36930200   36931200     12       3  150064       2.2577     0.011983
enh75279     2   37048100   37049100     14       3  150064       2.0559     0.019898
enh75280     2   37116700   37117700      2       1  150064       2.0112     0.022153
enh75284     2   37178100   37179100      5       3  150064       1.6727      0.04719
enh75285     2   37247600   37248600      1       1  150064       3.0485      0.00115
enh75288     2   37325300   37326300      2       1  150064       2.1263     0.016739
enh75292     2   37384400   37385400      3       1  150064       1.8706     0.030697
enh75295     2   37424900   37425900      5       3  150064       2.8351    0.0022909
enh75297     2   37438600   37439600      3       2  150064       3.7619   8.4321e-05
enh75300     2   37460000   37461000      5       2  150064        3.157   0.00079709
enh75301     2   37476800   37477800      5       3  150064       2.4588    0.0069695
enh75302     2   37477900   37478900      4       2  150064       2.2126     0.013463
enh75303     2   37510200   37511200      3       2  150064       2.5236     0.005808
enh75304     2   37528300   37529300      9       3  150064       3.6653   0.00012352
enh75305     2   37539000   37540000      5       2  150064       4.0551    2.506e-05
enh75306     2   37545100   37546100      2       1  150064       3.1965   0.00069552
enh75307     2   37548200   37549200      3       1  150064       3.5795   0.00017209
enh75308     2   37570400   37571400      8       4  150064       4.1255   1.8498e-05
enh75309     2   37572200   37573200      5       3  150064       1.9198     0.027439
enh75310     2   37577400   37578400      4       2  150064       1.7096     0.043671
enh75315     2   37642000   37643000      3       1  150064       2.1615     0.015329
enh75324     2   37733500   37734500      4       1  150064       1.8585     0.031551
enh75343     2   37883000   37884000      1       1  150064       2.3419     0.009592
enh75385     2   38151200   38152200      4       2  150064       1.9939     0.023079
enh75387     2   38166700   38167700      4       1  150064       2.2787     0.011343
enh75389     2   38241200   38242200      4       2  150064       1.9911     0.023237
enh75398     2   38323000   38324000      2       1  150064       2.0748     0.019001
enh75432     2   38632800   38633800      5       2  150064       2.2969     0.010814
enh75465     2   38929400   38930400      1       1  150064       2.7657      0.00284
enh75466     2   38943000   38944000      3       2  150064       2.0726     0.019104
enh75467     2   38947400   38948400      1       1  150064       3.2525    0.0005719
enh75471     2   38980700   38981700      3       1  150064       1.8303     0.033603
enh75472     2   38992100   38993100      2       1  150064       2.0452     0.020419
enh75475     2   39057200   39058200      1       1  150064       2.1365      0.01632
enh75489     2   39367000   39368000      3       2  150064       2.1444     0.016001
enh75494     2   39388000   39389000      1       1  150064       1.7183      0.04287
enh75495     2   39429900   39430900      1       1  150064       2.4234     0.007687
enh75496     2   39454700   39455700      3       2  150064       1.8022     0.035754
enh75509     2   39609200   39610200      3       2  150064       1.9668     0.024605
enh75524     2   39652700   39653700      1       1  150064       2.7394     0.003078
enh75535     2   39724100   39725100      1       1  150064       1.7132      0.04334
enh75546     2   39795200   39796200      2       1  150064       2.4136    0.0078969
enh75549     2   39820600   39821600      1       1  150064        2.696     0.003509
enh75550     2   39830300   39831300      3       1  150064       2.8637    0.0020938
enh75553     2   39859000   39860000      2       1  150064       2.7981    0.0025706
enh75556     2   39945400   39946400      1       1  150064       2.6065     0.004573
enh75562     2   39982600   39983600      1       1  150064       2.5926     0.004762
enh75563     2   39999000   40000000      5       1  150064       2.5979      0.00469
enh75565     2   40000700   40001700      1       1  150064       2.0746      0.01901
enh75567     2   40003500   40004500      1       1  150064       2.1843      0.01447
enh75569     2   40009900   40010900      1       1  150064       1.6763      0.04684
enh75579     2   40169700   40170700      1       1  150064        1.909      0.02813
enh75580     2   40174900   40175900      2       1  150064       2.6604     0.003902
enh75581     2   40181100   40182100      4       2  150064       3.0628    0.0010963
enh75583     2   40221200   40222200      5       2  150064       2.3334    0.0098125
enh75586     2   40260200   40261200      2       1  150064       2.8164     0.002428
enh75591     2   40353700   40354700      3       1  150064       2.1162     0.017165
enh75594     2   40427200   40428200      4       2  150064       2.3134     0.010349
enh75598     2   40467100   40468100      5       2  150064       2.5466    0.0054393
enh75599     2   40470600   40471600      3       2  150064       2.3736    0.0088074
enh75602     2   40510300   40511300      3       1  150064       1.6625     0.048206
enh75607     2   40573100   40574100      5       2  150064       2.1196     0.017022
enh75608     2   40579400   40580400      3       2  150064       2.3671     0.008964
enh75609     2   40587500   40588500      3       1  150064        1.653      0.04917
enh75617     2   40630100   40631100      3       1  150064       2.0112     0.022152
enh75619     2   40639200   40640200      6       2  150064       2.3709    0.0088714
enh75621     2   40660200   40661200      5       3  150064       1.7093     0.043696
enh75623     2   40667700   40668700      5       2  150064       2.0459     0.020383
enh75627     2   40715100   40716100      4       2  150064       1.9466     0.025791
enh75630     2   40738000   40739000      2       1  150064        2.759     0.002899
enh75631     2   40739400   40740400      5       2  150064        3.587   0.00016727
enh75635     2   40893200   40894200      2       1  150064       2.7074    0.0033901
enh75636     2   40895100   40896100      5       3  150064       2.0646      0.01948
enh75639     2   40961600   40962600      4       2  150064       1.8091     0.035215
enh75643     2   41825000   41826000      6       1  150064       2.0005     0.022722
enh75654     2   42067200   42068200      2       1  150064        2.308       0.0105
enh75655     2   42068600   42069600      5       1  150064       2.4789    0.0065887
enh75656     2   42086700   42087700      4       2  150064       2.2208     0.013182
enh75662     2   42133100   42134100      7       2  150064       1.9902     0.023284
enh75741     2   42981500   42982500      5       2  150064        1.738     0.041106
enh75754     2   43072100   43073100      4       2  150064       1.9494     0.025626
enh75755     2   43075100   43076100      1       1  150064       1.6794      0.04654
enh75761     2   43106700   43107700      3       1  150064       1.6831     0.046179
enh75762     2   43108300   43109300      1       1  150064       2.2876      0.01108
enh75787     2   43253700   43254700     10       4  150064       1.7871     0.036963
enh75855     2   43793200   43794200      2       1  150064       1.6688      0.04758
enh75887     2   44324900   44325900      4       2  150064        2.445    0.0072436
enh75889     2   44330100   44331100      5       3  150064       2.1278     0.016678
enh75902     2   44432000   44433000      1       1  150064       1.8418      0.03275
enh75957     2   45502400   45503400      7       3  150064       1.6878     0.045724
enh75975     2   45671700   45672700      6       3  150064       1.9395     0.026221
enh75981     2   45781400   45782400      4       1  150064       1.9771     0.024014
enh75996     2   45895800   45896800      2       1  150064       2.0769     0.018907
enh75997     2   45901800   45902800      3       2  150064       1.9215     0.027334
enh76004     2   45982600   45983600      6       2  150064        2.001     0.022695
enh76005     2   45986400   45987400      3       2  150064       2.0413     0.020609
enh76017     2   46077400   46078400      4       2  150064       1.7998     0.035947
enh76021     2   46115600   46116600      1       1  150064       2.2402      0.01254
enh76034     2   46195300   46196300      5       2  150064       2.1091      0.01747
enh76035     2   46218600   46219600      6       2  150064       1.6502     0.049447
enh76038     2   46235400   46236400      1       1  150064       2.6476     0.004053
enh76040     2   46247500   46248500      6       3  150064       3.2417   0.00059408
enh76045     2   46269500   46270500      3       1  150064       2.5109    0.0060207
enh76046     2   46285000   46286000      5       3  150064        2.454    0.0070639
enh76047     2   46292800   46293800      4       2  150064       2.9166    0.0017696
enh76105     2   46747900   46748900      6       3  150064       1.6783      0.04664
enh76108     2   46772700   46773700      1       1  150064       1.6782      0.04665
enh76111     2   46791300   46792300      4       2  150064       1.8325     0.033439
enh76133     2   46942000   46943000      2       1  150064        2.291     0.010982
enh76150     2   47038300   47039300      5       2  150064       1.7492     0.040124
enh76151     2   47040700   47041700      4       1  150064       2.0049     0.022488
enh76154     2   47057200   47058200      5       3  150064       2.0876     0.018415
enh76159     2   47102300   47103300      2       1  150064       1.8473     0.032349
enh76179     2   47212000   47213000      1       1  150064       1.7302       0.0418
enh76209     2   47435600   47436600      3       1  150064       2.2505     0.012207
enh76210     2   47448700   47449700      6       2  150064       2.3732    0.0088178
enh76238     2   47979200   47980200      3       2  150064       1.6925     0.045279
enh76239     2   47994500   47995500      3       2  150064        2.471    0.0067377
enh76241     2   48012400   48013400      6       3  150064       2.3971    0.0082621
enh76244     2   48060400   48061400      5       3  150064       2.0753     0.018978
enh76245     2   48072000   48073000      1       1  150064       2.2486      0.01227
enh76249     2   48094200   48095200      5       2  150064       2.4631    0.0068862
enh76250     2   48097100   48098100      3       1  150064        2.669    0.0038038
enh76253     2   48115500   48116500      5       3  150064       3.1409   0.00084206
enh76254     2   48118700   48119700      5       3  150064       2.7142    0.0033215
enh76255     2   48120800   48121800      3       1  150064       2.5496    0.0053923
enh76256     2   48122000   48123000      2       1  150064       2.3482    0.0094325
enh76259     2   48126400   48127400      6       3  150064       1.7252     0.042249
enh76261     2   48128800   48129800      1       1  150064       2.9361     0.001662
enh76266     2   48340600   48341600      1       1  150064       2.0415       0.0206
enh76269     2   48402000   48403000      5       3  150064        1.703     0.044286
enh76274     2   48476000   48477000      1       1  150064       2.1128      0.01731
enh76275     2   48533600   48534600      3       1  150064       2.6845    0.0036317
enh76276     2   48539900   48540900      5       2  150064       2.7155    0.0033084
enh76277     2   48543700   48544700      1       1  150064       2.8941     0.001901
enh76278     2   48547600   48548600      3       1  150064       2.4079    0.0080221
enh76279     2   48566200   48567200      3       1  150064       3.1904   0.00071027
enh76280     2   48568200   48569200      5       2  150064       3.0855    0.0010161
enh76281     2   48568600   48569600      6       3  150064       3.1742   0.00075125
enh76283     2   48572300   48573300      8       3  150064       2.1779     0.014706
enh76284     2   48573700   48574700      6       4  150064       3.7599   8.5003e-05
enh76285     2   48579000   48580000      3       2  150064       1.6704     0.047424
enh76287     2   48583800   48584800      6       3  150064       2.2021     0.013828
enh76288     2   48639100   48640100      4       2  150064        1.838      0.03303
enh76289     2   48642300   48643300      5       3  150064       2.5089    0.0060555
enh76290     2   48646900   48647900      5       3  150064       1.6782      0.04665
enh76291     2   48650100   48651100      5       2  150064       2.0343     0.020963
enh76293     2   48674100   48675100      3       2  150064        2.315     0.010305
enh76297     2   48723600   48724600      4       1  150064        2.084      0.01858
enh76299     2   48736300   48737300      2       1  150064       2.8269      0.00235
enh76302     2   48754500   48755500      6       3  150064       1.9294     0.026842
enh76309     2   48795800   48796800      5       3  150064       1.8262     0.033913
enh76313     2   48877700   48878700      3       2  150064       2.0516     0.020106
enh76316     2   48941500   48942500      3       1  150064       1.7554     0.039598
enh76339     2   50719000   50720000      1       1  150064       3.0002     0.001349
enh76344     2   51073000   51074000      2       1  150064       2.1905     0.014245
enh76348     2   51185200   51186200      1       1  150064       2.3845     0.008551
enh76349     2   51239900   51240900      1       1  150064       2.1981      0.01397
enh76385     2   52766300   52767300      1       1  150064       2.1948      0.01409
enh76406     2   53821600   53822600      3       2  150064       1.7518     0.039905
enh76408     2   53859700   53860700      5       2  150064       2.3225     0.010104
enh76409     2   53863800   53864800      6       2  150064       3.0509    0.0011406
enh76411     2   53966100   53967100      1       1  150064       2.5202     0.005865
enh76412     2   53969000   53970000      2       1  150064       2.0773     0.018886
enh76413     2   53971600   53972600      2       1  150064       3.1339   0.00086253
enh76414     2   53978700   53979700      2       1  150064       2.6112    0.0045118
enh76415     2   53982000   53983000      4       2  150064       2.1473     0.015884
enh76416     2   53995600   53996600      5       2  150064       2.3528    0.0093154
enh76419     2   54010700   54011700      2       1  150064        3.487   0.00024424
enh76420     2   54015600   54016600      2       1  150064       2.2842     0.011179
enh76421     2   54017600   54018600      1       1  150064       2.8188      0.00241
enh76422     2   54053700   54054700      3       2  150064       2.6099    0.0045285
enh76425     2   54106100   54107100      2       1  150064       1.9123     0.027921
enh76426     2   54107000   54108000      3       2  150064       2.7523     0.002959
enh76428     2   54123800   54124800      1       1  150064        3.483    0.0002479
enh76429     2   54140200   54141200      1       1  150064       1.7532      0.03978
enh76430     2   54140900   54141900      4       2  150064       2.1922     0.014183
enh76431     2   54166700   54167700      1       1  150064       2.5182     0.005898
enh76432     2   54172300   54173300      2       1  150064       1.7235     0.042399
enh76433     2   54176300   54177300      3       2  150064       2.2085     0.013603
enh76436     2   54194000   54195000      5       2  150064       1.9327     0.026638
enh76439     2   54242800   54243800      1       1  150064       2.2655      0.01174
enh76440     2   54265600   54266600      4       2  150064       1.6884     0.045669
enh76442     2   54274400   54275400      4       2  150064       2.9882    0.0014033
enh76443     2   54280500   54281500      2       1  150064       2.1753     0.014802
enh76444     2   54286800   54287800      1       1  150064       1.7875      0.03693
enh76445     2   54290400   54291400      3       1  150064       2.0956     0.018058
enh76446     2   54292300   54293300      3       1  150064       1.9107     0.028019
enh76447     2   54295000   54296000      3       2  150064       3.8093   6.9669e-05
enh76449     2   54314900   54315900      2       1  150064       1.8354     0.033224
enh76450     2   54330100   54331100      3       2  150064       2.3776     0.008714
enh76454     2   54389000   54390000      3       1  150064       3.5509   0.00019199
enh76476     2   54629000   54630000      6       2  150064       2.0744      0.01902
enh76493     2   54711400   54712400      6       3  150064       1.9338     0.026568
enh76497     2   54721400   54722400      2       1  150064       3.4754   0.00025508
enh76501     2   54740800   54741800      2       1  150064         1.88     0.030054
enh76504     2   54750700   54751700      3       2  150064       2.1289      0.01663
enh76506     2   54755400   54756400      2       1  150064        1.838     0.033028
enh76515     2   54796000   54797000      5       2  150064       1.7598     0.039218
enh76516     2   54801500   54802500      8       3  150064       2.4712    0.0067325
enh76517     2   54804600   54805600      5       1  150064       1.8425       0.0327
enh76518     2   54807200   54808200     10       1  150064        1.821     0.034306
enh76519     2   54812000   54813000      3       1  150064        2.372    0.0088449
enh76521     2   54816600   54817600      2       1  150064       1.9997     0.022765
enh76524     2   54829800   54830800      8       4  150064       1.7225     0.042485
enh76525     2   54837600   54838600      6       3  150064       2.6008    0.0046504
enh76526     2   54840000   54841000      5       2  150064       2.4294    0.0075625
enh76529     2   54851500   54852500      1       1  150064       2.3642     0.009035
enh76532     2   54863300   54864300      4       2  150064       2.3264    0.0099975
enh76533     2   54884900   54885900      5       2  150064       3.2844   0.00051093
enh76537     2   54896900   54897900      3       2  150064       1.7683     0.038502
enh76541     2   54907100   54908100      7       4  150064       2.8883     0.001937
enh76545     2   55036800   55037800      7       3  150064       2.1214     0.016946
enh76548     2   55087200   55088200      3       2  150064       3.1327   0.00086614
enh76550     2   55136000   55137000      3       2  150064        1.866     0.031019
enh76551     2   55172700   55173700      5       2  150064       2.3761    0.0087491
enh76558     2   55209700   55210700      1       1  150064       2.0183      0.02178
enh76562     2   55222600   55223600      5       2  150064       2.7688     0.002813
enh76563     2   55231100   55232100      5       3  150064       2.3893    0.0084406
enh76564     2   55241100   55242100      3       1  150064        1.882     0.029917
enh76565     2   55244900   55245900      4       2  150064       1.9155     0.027717
enh76569     2   55271000   55272000      4       1  150064       1.7911     0.036635
enh76571     2   55283100   55284100      1       1  150064       2.6145     0.004468
enh76587     2   55402500   55403500      1       1  150064       2.6422     0.004118
enh76609     2   55649200   55650200      2       1  150064       1.9223     0.027287
enh76611     2   55657100   55658100      1       1  150064       1.9064       0.0283
enh76633     2   55999100   56000100      1       1  150064       3.1415    0.0008405
enh76634     2   56006800   56007800      5       3  150064       1.6914     0.045376
enh76635     2   56013400   56014400      2       1  150064       2.4077    0.0080258
enh76636     2   56031400   56032400      1       1  150064       2.8782        0.002
enh76637     2   56037600   56038600      5       3  150064       1.6586     0.048597
enh76638     2   56054500   56055500      4       1  150064       2.8151    0.0024379
enh76642     2   56086800   56087800      3       2  150064       2.2499     0.012229
enh76644     2   56101900   56102900      6       2  150064       1.7575     0.039415
enh76645     2   56110500   56111500      4       2  150064       1.8479     0.032308
enh76647     2   56127900   56128900      6       3  150064       1.6823     0.046253
enh76655     2   56182200   56183200      4       2  150064       2.0175     0.021824
enh76657     2   56187700   56188700      5       2  150064        1.657     0.048756
enh76658     2   56188500   56189500      7       2  150064       1.9899     0.023301
enh76659     2   56190000   56191000      1       1  150064       2.1558      0.01555
enh76662     2   56219600   56220600      2       1  150064       2.3018     0.010673
enh76664     2   56235700   56236700      2       1  150064        2.049     0.020231
enh76675     2   56443800   56444800      1       1  150064       2.6054     0.004588
enh76677     2   56466200   56467200      8       3  150064       2.9484    0.0015969
enh76679     2   56475800   56476800      3       1  150064       2.3843     0.008556
enh76706     2   57947100   57948100      3       2  150064       4.1313   1.8035e-05
enh76707     2   57948300   57949300      1       1  150064       4.7256    1.147e-06
enh76709     2   57987200   57988200      4       2  150064        6.132   4.3395e-10
enh76712     2   58117600   58118600      1       1  150064       4.4379    4.542e-06
enh76713     2   58170100   58171100      2       1  150064       5.0112   2.7045e-07
enh76717     2   58269400   58270400      2       1  150064       3.1586   0.00079263
enh76718     2   58272200   58273200      3       1  150064       3.1905   0.00071004
enh76719     2   58275500   58276500      2       1  150064       3.6076   0.00015451
enh76723     2   58333800   58334800      1       1  150064       3.5709    0.0001779
enh76724     2   58336100   58337100      3       2  150064       2.5118    0.0060055
enh76726     2   58359000   58360000      2       1  150064       2.7443    0.0030322
enh76727     2   58364300   58365300      1       1  150064       2.0191      0.02174
enh76729     2   58373600   58374600      2       1  150064       1.8145     0.034804
enh76730     2   58383900   58384900      2       1  150064       3.3539   0.00039839
enh76731     2   58453900   58454900      4       2  150064       2.7728     0.002779
enh76732     2   58460200   58461200      1       1  150064       3.0987    0.0009719
enh76733     2   58466200   58467200      2       1  150064       2.1378     0.016265
enh76734     2   58674700   58675700      3       2  150064       2.7116    0.0033483
enh76735     2   58710600   58711600      2       1  150064       1.7152     0.043158
enh76736     2   58711300   58712300      1       1  150064        1.737      0.04119
enh76738     2   59126200   59127200      5       2  150064       2.4655    0.0068403
enh76742     2   60710500   60711500      4       2  150064       3.0833    0.0010235
enh76743     2   60743100   60744100      1       1  150064       2.4357     0.007432
enh76744     2   60754800   60755800      3       2  150064       2.0133      0.02204
enh76758     2   61186800   61187800      3       1  150064       1.6578     0.048677
enh76759     2   61191800   61192800      2       1  150064        2.347    0.0094639
enh76766     2   61372800   61373800      2       1  150064       1.6976     0.044788
enh76767     2   61409400   61410400      2       1  150064       1.8222      0.03421
enh76778     2   61519000   61520000      7       3  150064       1.6577     0.048691
enh76781     2   61567100   61568100      2       1  150064       1.9528     0.025421
enh76782     2   61582700   61583700      3       1  150064       2.7758    0.0027534
enh76784     2   61592200   61593200      3       2  150064       1.6989     0.044671
enh76786     2   61606800   61607800      2       1  150064        3.034    0.0012067
enh76787     2   61642200   61643200      2       1  150064       2.4816    0.0065405
enh76793     2   61662500   61663500      6       3  150064       3.1696   0.00076313
enh76798     2   61685700   61686700      2       1  150064        1.899     0.028781
enh76800     2   61691900   61692900      3       1  150064        2.493    0.0063342
enh76839     2   62491500   62492500      5       2  150064        2.541    0.0055275
enh76840     2   62493600   62494600      3       1  150064       2.2941     0.010892
enh76851     2   62683200   62684200      1       1  150064       1.9283      0.02691
enh76856     2   62702900   62703900      2       1  150064       3.1968   0.00069488
enh76859     2   62713000   62714000      2       1  150064       2.3474     0.009452
enh76860     2   62716000   62717000      5       3  150064       2.9446    0.0016166
enh76861     2   62722700   62723700      3       2  150064       3.5736   0.00017604
enh76862     2   62726300   62727300      5       2  150064       1.9787     0.023924
enh76863     2   62728500   62729500      3       1  150064       2.2075      0.01364
enh76864     2   62733800   62734800      3       2  150064       1.9632     0.024809
enh76870     2   62798200   62799200      3       2  150064        1.649      0.04957
enh76871     2   62800100   62801100      1       1  150064       1.7374      0.04116
enh76874     2   62815300   62816300      4       2  150064       1.9124      0.02791
enh76879     2   62889700   62890700      5       2  150064       2.9129    0.0017905
enh76882     2   62925400   62926400      2       1  150064       1.9809     0.023803
enh76889     2   62965800   62966800      1       1  150064       2.8398     0.002257
enh76890     2   62968900   62969900      1       1  150064       2.8907     0.001922
enh76892     2   62987400   62988400      4       2  150064       3.0513    0.0011394
enh76895     2   63011300   63012300      1       1  150064       2.8579     0.002132
enh76897     2   63013200   63014200      1       1  150064       2.8445     0.002224
enh76906     2   63052800   63053800      2       1  150064       1.7936     0.036435
enh76908     2   63115400   63116400      1       1  150064       2.6882     0.003592
enh76912     2   63166800   63167800      3       1  150064       3.0863    0.0010132
enh76938     2   64047500   64048500      1       1  150064       1.9382       0.0263
enh76940     2   64064000   64065000      2       1  150064       1.8105     0.035108
enh76964     2   64290900   64291900      2       1  150064       1.9995     0.022775
enh76975     2   64429000   64430000      1       1  150064       1.6741      0.04706
enh76997     2   64674800   64675800      1       1  150064       2.2436      0.01243
enh77008     2   64813800   64814800      5       2  150064       1.8747     0.030416
enh77010     2   64828000   64829000      2       1  150064       2.8091     0.002484
enh77011     2   64832200   64833200      1       1  150064       2.0075      0.02235
enh77113     2   65571100   65572100      5       2  150064       1.8444     0.032565
enh77150     2   65752500   65753500      4       2  150064       1.8831     0.029842
enh77151     2   65757400   65758400      2       1  150064       2.8554    0.0021488
enh77152     2   65765000   65766000      4       2  150064       2.7093    0.0033711
enh77153     2   65772800   65773800      2       1  150064       2.6961    0.0035078
enh77154     2   65775300   65776300      2       1  150064       2.8881    0.0019378
enh77158     2   65794000   65795000      9       3  150064       1.9967     0.022931
enh77159     2   65800600   65801600      9       2  150064       1.9801     0.023844
enh77183     2   66781800   66782800      2       1  150064       2.3121     0.010385
enh77186     2   66792000   66793000      4       2  150064       1.7437     0.040606
enh77212     2   67616200   67617200      4       2  150064       2.2801     0.011301
enh77213     2   67620900   67621900      3       1  150064       2.2859     0.011129
enh77220     2   67788200   67789200      1       1  150064        1.647      0.04978
enh77246     2   68266600   68267600      2       1  150064       1.8622     0.031287
enh77251     2   68349000   68350000      3       2  150064       1.7271     0.042072
enh77252     2   68351300   68352300      3       2  150064       1.8592     0.031496
enh77254     2   68386400   68387400      3       2  150064       3.0763     0.001048
enh77255     2   68415600   68416600      2       1  150064       2.5703    0.0050809
enh77256     2   68417200   68418200      3       2  150064       2.5196    0.0058743
enh77259     2   68422500   68423500      7       3  150064       2.3469     0.009465
enh77263     2   68444500   68445500      1       1  150064       3.0899     0.001001
enh77270     2   68474700   68475700      4       1  150064       2.4528    0.0070881
enh77271     2   68481600   68482600      5       2  150064       2.0353     0.020911
enh77286     2   68654400   68655400      1       1  150064       1.7041      0.04418
enh77307     2   69153500   69154500      4       2  150064       2.5911    0.0047837
enh77308     2   69158800   69159800      5       2  150064        1.901     0.028653
enh77355     2   69423000   69424000      2       1  150064       2.1456     0.015953
enh77357     2   69429500   69430500      1       1  150064       1.9359      0.02644
enh77366     2   69525600   69526600      7       2  150064       2.2894     0.011029
enh77368     2   69536500   69537500      1       1  150064       1.9178      0.02757
enh77380     2   69662500   69663500      1       1  150064       2.0166      0.02187
enh77429     2   69970600   69971600      2       1  150064       2.0354     0.020905
enh77430     2   69971300   69972300      3       1  150064        1.813     0.034918
enh77444     2   70008500   70009500      1       1  150064        1.646      0.04988
enh77446     2   70018000   70019000      3       1  150064       1.7801     0.037527
enh77450     2   70055000   70056000      3       1  150064        1.947      0.02577
enh77455     2   70145500   70146500      5       1  150064       1.7858     0.037066
enh77456     2   70153900   70154900      3       1  150064       1.7061     0.043991
enh77458     2   70161800   70162800      1       1  150064       1.6574      0.04872
enh77465     2   70261900   70262900      2       1  150064       1.6648     0.047979
enh77468     2   70295000   70296000      1       1  150064       1.8048      0.03555
enh77492     2   70486900   70487900      2       1  150064       1.6595     0.048504
enh77493     2   70488000   70489000      2       1  150064       2.0876     0.018417
enh77497     2   70527400   70528400      2       1  150064       2.0229     0.021543
enh77501     2   70584600   70585600      2       1  150064       2.0984     0.017934
enh77507     2   71006900   71007900      4       2  150064        1.699     0.044662
enh77525     2   71533600   71534600      7       3  150064       2.3967    0.0082707
enh77526     2   71562400   71563400      2       1  150064       2.6686    0.0038087
enh77528     2   71567000   71568000      6       3  150064        2.399      0.00822
enh77529     2   71605100   71606100      6       3  150064       2.8419    0.0022425
enh77531     2   71607400   71608400      2       1  150064       2.8404    0.0022526
enh77534     2   71679500   71680500      2       1  150064       2.3736    0.0088076
enh77535     2   71682900   71683900      1       1  150064       2.0494      0.02021
enh77536     2   71685300   71686300      3       1  150064       2.3418    0.0095958
enh77537     2   71698000   71699000      1       1  150064       2.1012      0.01781
enh77556     2   71947600   71948600      1       1  150064       2.6898     0.003575
enh77557     2   71954400   71955400      2       1  150064       1.9094     0.028103
enh77582     2   72335000   72336000      3       2  150064       2.8102    0.0024755
enh77585     2   72357300   72358300      3       1  150064       3.4237   0.00030884
enh77589     2   72438700   72439700      3       2  150064       2.1717     0.014938
enh77625     2   73167600   73168600      3       1  150064       4.1935   1.3735e-05
enh77626     2   73216700   73217700      1       1  150064        4.059    2.464e-05
enh77629     2   73247900   73248900      4       2  150064        3.782   7.7791e-05
enh77634     2   73295700   73296700      1       1  150064       3.5033    0.0002298
enh77638     2   73318400   73319400      3       1  150064       3.0385    0.0011887
enh77639     2   73329300   73330300      6       2  150064       3.5872   0.00016714
enh77640     2   73332800   73333800      1       1  150064       3.2815    0.0005162
enh77643     2   73344100   73345100      2       1  150064       1.9153     0.027728
enh77644     2   73438900   73439900      3       2  150064       2.4308    0.0075324
enh77645     2   73439800   73440800      2       1  150064       2.4099    0.0079777
enh77648     2   73465000   73466000      2       1  150064       1.6809     0.046393
enh77650     2   73641500   73642500      5       2  150064       3.8795   5.2343e-05
enh77651     2   73645400   73646400      2       1  150064        2.894    0.0019017
enh77655     2   73867700   73868700      3       1  150064       4.0881   2.1749e-05
enh77656     2   73986500   73987500      2       1  150064       3.3062   0.00047286
enh77660     2   74058200   74059200      3       2  150064       2.4619    0.0069097
enh77664     2   74086400   74087400      6       3  150064       2.9217    0.0017409
enh77683     2   74259600   74260600      2       1  150064       2.6726    0.0037635
enh77745     2   74967400   74968400      2       1  150064       2.4491    0.0071609
enh77765     2   75114400   75115400      6       2  150064       2.0817     0.018687
enh77766     2   75120100   75121100      2       1  150064       2.6601    0.0039054
enh77787     2   75466400   75467400      2       1  150064       1.7895     0.036764
enh77794     2   75602700   75603700      6       2  150064       2.5245    0.0057924
enh77833     2   77094600   77095600      1       1  150064       1.8696      0.03077
enh77835     2   77739600   77740600      3       2  150064       3.0483    0.0011507
enh77842     2   79943900   79944900      4       2  150064       2.0532     0.020025
enh77865     2   83591800   83592800      6       1  150064       1.7615     0.039078
enh77866     2   84614600   84615600      4       2  150064        2.224     0.013073
enh77876     2   84714100   84715100      4       2  150064       2.2462     0.012346
enh77888     2   85066000   85067000      2       1  150064       1.8288     0.033715
enh77913     2   85218700   85219700      2       1  150064       1.6812     0.046364
enh77975     2   85609800   85610800      4       2  150064       2.2774     0.011381
enh77980     2   85636400   85637400      1       1  150064       2.1964      0.01403
enh77981     2   85646700   85647700      5       3  150064       1.9963     0.022953
enh78008     2   85844600   85845600      1       1  150064       2.0794      0.01879
enh78009     2   85846100   85847100      2       1  150064       2.1427     0.016069
enh78033     2   85986500   85987500      1       1  150064       2.2461      0.01235
enh78038     2   85995100   85996100      1       1  150064       2.6539     0.003978
enh78039     2   85998800   85999800      3       1  150064       2.2507     0.012201
enh78040     2   86001400   86002400      4       1  150064       1.8896     0.029408
enh78075     2   86295800   86296800      6       2  150064       1.8888     0.029457
enh78112     2   86974800   86975800      2       1  150064       2.5472    0.0054289
enh78152     2   88890400   88891400      3       2  150064       1.6466     0.049816
enh78181     2   95832400   95833400      1       1  150064       1.8692       0.0308
enh78192     2   96193700   96194700      2       1  150064       2.0633     0.019543
enh78197     2   96335600   96336600      1       1  150064       1.7518       0.0399
enh78201     2   96384400   96385400      1       1  150064       3.4295    0.0003024
enh78206     2   96813100   96814100      3       1  150064       1.6875     0.045755
enh78208     2   96841700   96842700      2       1  150064       3.4032   0.00033298
enh78211     2   96861000   96862000      2       1  150064       3.3592   0.00039078
enh78214     2   96875600   96876600      1       1  150064       3.9123    4.571e-05
enh78220     2   96924600   96925600      3       2  150064       3.7121   0.00010279
enh78221     2   96927500   96928500      1       1  150064        3.299    0.0004851
enh78225     2   96969500   96970500      1       1  150064       3.4386    0.0002924
enh78231     2   97019500   97020500      3       1  150064       3.2502   0.00057661
enh78248     2   97205000   97206000      1       1  150064       1.9382       0.0263
enh78249     2   97206800   97207800      4       2  150064       1.9647     0.024723
enh78253     2   97281800   97282800      1       1  150064       1.9348      0.02651
enh78255     2   97285600   97286600      2       1  150064       2.3241     0.010059
enh78258     2   97297600   97298600      1       1  150064        2.562     0.005203
enh78262     2   97395600   97396600      1       1  150064       2.3479     0.009439
enh78264     2   97412900   97413900      2       1  150064       3.9458   3.9765e-05
enh78266     2   97425400   97426400      2       1  150064       1.9136     0.027833
enh78267     2   97433800   97434800      1       1  150064       2.3494     0.009401
enh78270     2   97477600   97478600      1       1  150064        1.928      0.02693
enh78272     2   97483400   97484400      1       1  150064       2.1714      0.01495
enh78273     2   97498300   97499300      1       1  150064       2.0026      0.02261
enh78275     2   97524800   97525800      1       1  150064       2.0166      0.02187
enh78276     2   97532000   97533000      1       1  150064       2.6807     0.003673
enh78277     2   97540500   97541500      3       1  150064       3.0089    0.0013111
enh78278     2   97546900   97547900      1       1  150064       1.7491      0.04014
enh78281     2   97563100   97564100      2       1  150064       1.8191     0.034449
enh78282     2   97564400   97565400      1       1  150064        3.734    9.424e-05
enh78283     2   97571600   97572600      6       1  150064       3.6787   0.00011723
enh78284     2   97573200   97574200      4       1  150064         3.47   0.00026018
enh78286     2   97594000   97595000      2       1  150064       4.0478   2.5853e-05
enh78289     2   97761000   97762000      5       1  150064       2.6068      0.00457
enh78295     2   98317900   98318900      2       1  150064       2.3276    0.0099666
enh78296     2   98344400   98345400      2       1  150064       1.9617     0.024899
enh78310     2   98561900   98562900      1       1  150064       1.7704      0.03833
enh78311     2   98566100   98567100      3       2  150064       2.9216    0.0017413
enh78312     2   98567200   98568200      4       2  150064       1.9454     0.025862
enh78316     2   98608000   98609000      1       1  150064       2.0385      0.02075
enh78317     2   98608900   98609900      2       1  150064       2.9515     0.001581
enh78318     2   98626500   98627500      1       1  150064       3.2918    0.0004978
enh78319     2   98629200   98630200      3       2  150064       1.8218     0.034245
enh78336     2   99028000   99029000      1       1  150064       1.9065      0.02829
enh78337     2   99028900   99029900      1       1  150064        1.811      0.03507
enh78338     2   99062800   99063800      5       2  150064       2.1669     0.015122
enh78339     2   99070800   99071800      1       1  150064       1.7237      0.04238
enh78341     2   99073900   99074900      2       1  150064       1.7555     0.039587
enh78345     2   99084800   99085800      3       1  150064       1.7322     0.041623
enh78347     2   99102800   99103800      5       1  150064       1.6953      0.04501
enh78353     2   99215100   99216100      2       1  150064       2.1865     0.014389
enh78355     2   99222200   99223200      2       1  150064       1.8082     0.035286
enh78356     2   99227200   99228200      1       1  150064       1.8062      0.03544
enh78363     2   99409300   99410300      1       1  150064       1.8603      0.03142
enh78365     2   99422100   99423100      3       1  150064       1.7118      0.04347
enh78409     2  100252500  100253500      2       1  150064       3.1745   0.00075046
enh78410     2  100260500  100261500      3       2  150064       3.2647   0.00054787
enh78412     2  100268300  100269300      4       1  150064       3.3701   0.00037566
enh78417     2  100314400  100315400      5       2  150064       1.8463     0.032423
enh78421     2  100345300  100346300      4       2  150064       2.1264     0.016734
enh78424     2  100422900  100423900      3       2  150064       1.8244     0.034049
enh78428     2  100453000  100454000      1       1  150064       1.7687      0.03847
enh78429     2  100475400  100476400      2       1  150064       1.7498     0.040077
enh78433     2  100557200  100558200      2       1  150064       2.0487     0.020247
enh78456     2  101349800  101350800      7       2  150064       2.4091    0.0079954
enh78459     2  101364300  101365300      4       2  150064       2.3063     0.010548
enh78461     2  101371300  101372300      2       1  150064       2.0696     0.019245
enh78463     2  101383200  101384200      2       1  150064       1.7774     0.037753
enh78464     2  101396700  101397700      3       2  150064        2.002     0.022641
enh78475     2  101494000  101495000      4       2  150064       1.9468     0.025777
enh78479     2  101541500  101542500      6       2  150064        1.864     0.031159
enh78501     2  101776400  101777400      3       1  150064       1.8091     0.035215
enh78502     2  101791600  101792600      2       1  150064       2.2807     0.011284
enh78509     2  101888800  101889800      1       1  150064       2.5485      0.00541
enh78514     2  101954200  101955200      4       1  150064       1.8959     0.028988
enh78515     2  101966500  101967500      1       1  150064       1.6514      0.04933
enh78516     2  101972400  101973400      5       2  150064       2.3653    0.0090085
enh78523     2  102063200  102064200      5       2  150064        1.656     0.048866
enh78621     2  102697900  102698900      3       2  150064       1.9792     0.023897
enh78624     2  102716700  102717700      3       1  150064       2.2144     0.013402
enh78627     2  102728000  102729000      5       2  150064       3.0678    0.0010782
enh78628     2  102729500  102730500      4       2  150064       1.7803      0.03751
enh78630     2  102737100  102738100      5       2  150064       2.0712      0.01917
enh78631     2  102738100  102739100      5       2  150064       2.0454     0.020407
enh78633     2  102740000  102741000      2       1  150064       1.9465     0.025799
enh78634     2  102743300  102744300      1       1  150064       1.9096      0.02809
enh78635     2  102746800  102747800      1       1  150064       2.8873     0.001943
enh78637     2  102754800  102755800      1       1  150064       2.8171     0.002423
enh78640     2  102757300  102758300      4       2  150064       2.2424     0.012468
enh78642     2  102770000  102771000      1       1  150064       2.4897     0.006392
enh78643     2  102773200  102774200      3       1  150064       2.4933    0.0063281
enh78645     2  102779000  102780000      2       1  150064       2.8197    0.0024034
enh78646     2  102781400  102782400      6       3  150064       2.2664     0.011714
enh78647     2  102782400  102783400      3       2  150064       2.7428    0.0030459
enh78650     2  102801500  102802500      4       2  150064       2.3564    0.0092256
enh78652     2  102822900  102823900     11       2  150064       1.6999     0.044576
enh78668     2  103351400  103352400      2       1  150064       2.8196    0.0024038
enh78672     2  103531000  103532000      2       1  150064       2.3796    0.0086664
enh78684     2  105856200  105857200      3       2  150064       2.1553     0.015568
enh78685     2  105864700  105865700      3       1  150064       1.8343     0.033303
enh78695     2  105946800  105947800      2       1  150064       1.7449     0.040499
enh78698     2  105977200  105978200      4       2  150064        1.759     0.039292
enh78728     2  106348300  106349300      7       4  150064       2.0342     0.020965
enh78755     2  106535400  106536400      3       2  150064       1.6844     0.046052
enh78783     2  107598900  107599900      4       2  150064       1.9383     0.026295
enh78801     2  108608000  108609000      5       2  150064       2.8334    0.0023025
enh78815     2  108979700  108980700      1       1  150064       2.6078     0.004556
enh78818     2  109061400  109062400      2       1  150064       2.0938     0.018139
enh78821     2  109108100  109109100      3       1  150064       1.8389     0.032962
enh78826     2  109149000  109150000      1       1  150064        1.995      0.02302
enh78830     2  109168600  109169600      1       1  150064       2.0803      0.01875
enh78840     2  109200000  109201000      3       2  150064       2.3212     0.010138
enh78844     2  109208400  109209400      6       3  150064       2.4494    0.0071557
enh78849     2  109228500  109229500      1       1  150064       2.0866      0.01846
enh78927     2  110271500  110272500      3       2  150064        3.763   8.3956e-05
enh78929     2  110315600  110316600      2       1  150064       3.8335   6.3177e-05
enh78930     2  110318100  110319100      2       1  150064       2.9339    0.0016739
enh78931     2  110319800  110320800      1       1  150064        4.832    6.759e-07
enh78932     2  110321200  110322200      2       1  150064       3.9741   3.5322e-05
enh78933     2  110348300  110349300      2       1  150064       2.7893    0.0026413
enh78935     2  110363500  110364500      1       1  150064       3.8623    5.617e-05
enh78936     2  110365800  110366800      2       1  150064       4.0009   3.1548e-05
enh78937     2  110367900  110368900      2       1  150064       2.5291    0.0057185
enh78938     2  110374500  110375500      2       1  150064       2.7704    0.0027992
enh78939     2  110395300  110396300      3       1  150064        2.386    0.0085156
enh78946     2  110486100  110487100      2       1  150064       1.7444     0.040546
enh78948     2  110852500  110853500      3       1  150064        1.774     0.038033
enh78952     2  110873800  110874800      3       2  150064       2.1485     0.015839
enh78953     2  110878200  110879200      1       1  150064       1.9413      0.02611
enh78954     2  110883000  110884000      4       2  150064        2.339    0.0096676
enh78955     2  110906800  110907800      2       1  150064        2.578    0.0049685
enh78956     2  110913600  110914600      1       1  150064       1.9038      0.02847
enh78961     2  110970400  110971400      3       1  150064       2.1607     0.015358
enh78962     2  110974200  110975200      2       1  150064       2.1056     0.017617
enh78977     2  111918000  111919000      4       2  150064       1.7494     0.040109
enh78980     2  111936200  111937200      2       1  150064        2.345    0.0095133
enh78981     2  111942000  111943000      1       1  150064       2.3272     0.009977
enh79005     2  112249000  112250000      3       1  150064       1.8719     0.030608
enh79007     2  112257400  112258400      1       1  150064       2.2616      0.01186
enh79011     2  112374500  112375500      4       2  150064       1.8578     0.031597
enh79013     2  112380000  112381000      2       1  150064       1.6795     0.046528
enh79027     2  112675600  112676600      1       1  150064       2.1304      0.01657
enh79029     2  112703700  112704700      3       1  150064       1.7818     0.037389
enh79033     2  112743800  112744800      8       2  150064       1.8739     0.030473
enh79050     2  113008700  113009700      2       1  150064       2.2526     0.012141
enh79107     2  113943000  113944000      4       2  150064       1.9288     0.026877
enh79123     2  114081400  114082400      4       2  150064        1.824     0.034076
enh79146     2  114635100  114636100      3       2  150064       2.6739    0.0037492
enh79150     2  114654500  114655500      3       1  150064       1.9159     0.027686
enh79154     2  114667400  114668400      5       2  150064        2.007     0.022376
enh79181     2  118817700  118818700      2       1  150064          2.3     0.010723
enh79184     2  118853500  118854500      1       1  150064       2.0045      0.02251
enh79194     2  119032300  119033300      3       2  150064       3.2261   0.00062735
enh79195     2  119049500  119050500      2       1  150064       2.5146     0.005958
enh79197     2  119144900  119145900      3       1  150064       2.0439     0.020484
enh79208     2  119443500  119444500      2       1  150064       1.8348     0.033267
enh79209     2  119462300  119463300      6       3  150064       2.4769    0.0066256
enh79211     2  119480700  119481700      7       3  150064       1.8135     0.034874
enh79212     2  119496000  119497000      2       1  150064       1.8167     0.034629
enh79222     2  119982900  119983900      6       3  150064       1.7663     0.038673
enh79292     2  121125000  121126000     10       2  150064       2.5448    0.0054677
enh79299     2  121261400  121262400      1       1  150064       2.0304      0.02116
enh79315     2  121377400  121378400      4       2  150064       1.6629      0.04817
enh79390     2  121954400  121955400      3       1  150064       1.7022     0.044361
enh79399     2  122229500  122230500      2       1  150064       1.6831     0.046175
enh79409     2  122277000  122278000      2       1  150064       2.0019     0.022649
enh79412     2  122289800  122290800      4       2  150064       2.2455     0.012369
enh79434     2  122392700  122393700      3       2  150064       1.9142     0.027798
enh79445     2  122485100  122486100      1       1  150064       2.3585     0.009175
enh79450     2  122547600  122548600      1       1  150064       2.3516     0.009346
enh79470     2  125011700  125012700      4       2  150064       2.1418     0.016106
enh79471     2  125014800  125015800      9       5  150064       2.4314    0.0075194
enh79473     2  125024600  125025600      2       1  150064       2.7264     0.003201
enh79474     2  125025400  125026400      3       2  150064       2.4836    0.0065037
enh79492     2  127803100  127804100      2       1  150064       1.8029     0.035702
enh79502     2  127845200  127846200      3       2  150064       3.0629    0.0010961
enh79503     2  127852100  127853100      2       1  150064       2.9506    0.0015858
enh79504     2  127853900  127854900      7       4  150064       3.0487     0.001149
enh79505     2  127859100  127860100      5       2  150064       1.9317     0.026701
enh79595     2  128786200  128787200      2       1  150064       1.7097     0.043657
enh79618     2  129145700  129146700      1       1  150064       2.2652      0.01175
enh79619     2  129166000  129167000      5       2  150064       1.9077     0.028216
enh79658     2  131132300  131133300      1       1  150064       2.2907      0.01099
enh79662     2  131149600  131150600      1       1  150064       2.1072      0.01755
enh79670     2  131812800  131813800      1       1  150064       3.2902    0.0005006
enh79674     2  131851800  131852800      2       1  150064       2.6769    0.0037155
enh79675     2  131861100  131862100      4       2  150064        3.335   0.00042656
enh79676     2  131864600  131865600      2       1  150064        2.684    0.0036368
enh79686     2  132398700  132399700      1       1  150064       2.2584      0.01196
enh79690     2  132431600  132432600      3       1  150064       2.3255     0.010023
enh79696     2  133105600  133106600      1       1  150064       1.6687      0.04759
enh79697     2  133131700  133132700      1       1  150064       1.7173      0.04296
enh79735     2  133681300  133682300      3       1  150064       2.0043     0.022519
enh79740     2  133811400  133812400      2       1  150064       1.8736      0.03049
enh79756     2  134051100  134052100      1       1  150064         1.85      0.03216
enh79817     2  134570300  134571300      2       1  150064       2.0846     0.018552
enh79818     2  134575200  134576200      4       2  150064       1.7073     0.043887
enh79819     2  134578600  134579600      4       2  150064       1.8406      0.03284
enh79823     2  134729800  134730800      3       2  150064       1.7637     0.038889
enh79832     2  134860500  134861500      3       1  150064       1.6861     0.045893
enh79833     2  134875600  134876600      2       1  150064       2.7512    0.0029685
enh79835     2  134879200  134880200      4       2  150064       2.8228      0.00238
enh79837     2  134889000  134890000      1       1  150064       2.7632     0.002862
enh79838     2  134895000  134896000      2       1  150064       3.6551   0.00012852
enh79839     2  134900200  134901200      2       1  150064       3.3207   0.00044901
enh79841     2  134904100  134905100      1       1  150064       1.7945      0.03637
enh79884     2  135594400  135595400      1       1  150064       1.8082      0.03529
enh79885     2  135602800  135603800      3       2  150064       2.5593     0.005244
enh79887     2  135657000  135658000      1       1  150064       2.5555     0.005302
enh79888     2  135674200  135675200      1       1  150064       3.0217     0.001257
enh79920     2  136530900  136531900      1       1  150064       1.8062      0.03544
enh79974     2  138737700  138738700      1       1  150064        1.833       0.0334
enh79988     2  139122600  139123600      1       1  150064       2.9193     0.001754
enh79990     2  139153200  139154200      4       1  150064       3.0996   0.00096897
enh79992     2  139190400  139191400      1       1  150064       3.6078    0.0001544
enh79993     2  139229000  139230000      6       2  150064       3.2789   0.00052115
enh79994     2  139251600  139252600      3       2  150064       1.9377     0.026328
enh79998     2  139359000  139360000      1       1  150064       2.0686      0.01929
enh80000     2  139465600  139466600      3       2  150064       2.5046    0.0061302
enh80001     2  139469300  139470300      3       2  150064       2.3454    0.0095021
enh80002     2  139704800  139705800      2       1  150064       1.6969      0.04486
enh80003     2  139705900  139706900      2       1  150064       2.7912    0.0026259
enh80005     2  139754800  139755800      1       1  150064       2.5724      0.00505
enh80006     2  139755400  139756400      2       1  150064        1.886      0.02965
enh80010     2  141260200  141261200      3       1  150064       3.2709     0.000536
enh80055     2  144230700  144231700      4       2  150064       1.8423     0.032712
enh80056     2  144232600  144233600      1       1  150064       2.5366     0.005597
enh80074     2  144658000  144659000      4       2  150064       1.9513     0.025511
enh80075     2  144659100  144660100      5       3  150064       1.7364     0.041249
enh80084     2  144857400  144858400      1       1  150064       2.1594      0.01541
enh80088     2  144901100  144902100      2       1  150064       1.9214     0.027343
enh80095     2  145087500  145088500      3       1  150064       1.9044      0.02843
enh80096     2  145090400  145091400      1       1  150064       3.2093    0.0006652
enh80099     2  145117100  145118100      1       1  150064       3.3639    0.0003842
enh80102     2  145129800  145130800      1       1  150064       2.7902     0.002634
enh80110     2  145182200  145183200      2       1  150064       2.3847    0.0085468
enh80111     2  145183500  145184500      2       1  150064       3.8243   6.5569e-05
enh80113     2  145187500  145188500      1       1  150064        3.432    0.0002996
enh80117     2  145198900  145199900      1       1  150064       3.8733    5.369e-05
enh80122     2  145214500  145215500      3       2  150064       4.1281   1.8286e-05
enh80124     2  145220100  145221100      3       1  150064         1.77     0.038367
enh80135     2  145259900  145260900      1       1  150064       1.9658      0.02466
enh80162     2  145763700  145764700      2       1  150064       2.1769     0.014746
enh80165     2  145772600  145773600      3       1  150064       2.2277      0.01295
enh80171     2  145787600  145788600      3       1  150064       2.0443     0.020464
enh80180     2  145867000  145868000      2       1  150064       2.8295    0.0023314
enh80182     2  145874400  145875400      3       1  150064       2.7218    0.0032461
enh80183     2  145915300  145916300      1       1  150064       1.8551      0.03179
enh80189     2  146113000  146114000      3       2  150064       2.8164    0.0024285
enh80201     2  146411200  146412200      3       2  150064       2.5035    0.0061482
enh80202     2  146439800  146440800      2       1  150064       5.0361   2.3756e-07
enh80213     2  146666700  146667700      3       2  150064       1.8521     0.032008
enh80234     2  147391800  147392800      1       1  150064       1.8679      0.03089
enh80237     2  147578500  147579500      2       1  150064       4.3816   5.8918e-06
enh80240     2  147611100  147612100      2       1  150064       3.5042   0.00022899
enh80243     2  147674500  147675500      1       1  150064       2.3878     0.008475
enh80244     2  147697000  147698000      2       1  150064       1.7672     0.038597
enh80245     2  147697900  147698900      2       1  150064       1.9798     0.023861
enh80246     2  147701600  147702600      3       1  150064       1.7666     0.038647
enh80247     2  147709000  147710000      2       1  150064       2.6067    0.0045711
enh80252     2  147765700  147766700      3       2  150064       2.1724     0.014915
enh80256     2  147833900  147834900      4       2  150064       1.6749     0.046975
enh80258     2  147857300  147858300      3       1  150064       2.0959     0.018045
enh80259     2  147866300  147867300      1       1  150064       2.0375       0.0208
enh80260     2  147867800  147868800      3       1  150064        1.736     0.041283
enh80261     2  147891000  147892000      2       1  150064       1.6471     0.049768
enh80289     2  148605800  148606800      2       1  150064       1.9005     0.028685
enh80296     2  148747300  148748300      2       1  150064        1.652     0.049272
enh80298     2  148755400  148756400      1       1  150064       2.2966      0.01082
enh80306     2  149002000  149003000      3       2  150064       2.0629     0.019559
enh80307     2  149030400  149031400      3       1  150064        2.659    0.0039185
enh80309     2  149055300  149056300      3       2  150064       2.2032     0.013791
enh80310     2  149058000  149059000      1       1  150064       1.8135      0.03488
enh80311     2  149060500  149061500      1       1  150064       2.5422     0.005508
enh80312     2  149095800  149096800      3       2  150064       2.0302     0.021168
enh80319     2  149273000  149274000      1       1  150064       2.3742     0.008793
enh80320     2  149339900  149340900      2       1  150064       2.8356    0.0022872
enh80323     2  149403800  149404800      3       1  150064       1.7192     0.042789
enh80330     2  149513700  149514700      2       1  150064       2.1811     0.014587
enh80340     2  149834800  149835800      1       1  150064       2.5856     0.004861
enh80342     2  149861600  149862600      3       1  150064       2.5305    0.0056946
enh80359     2  150429800  150430800      5       2  150064       2.1587     0.015436
enh80362     2  150453400  150454400      3       2  150064       2.2572     0.011997
enh80363     2  150454700  150455700      2       1  150064       1.9964     0.022947
enh80369     2  150589900  150590900      5       1  150064       1.9443      0.02593
enh80376     2  150715400  150716400      2       1  150064       2.3679     0.008944
enh80377     2  150727900  150728900      4       2  150064       2.1405     0.016158
enh80378     2  150728800  150729800      5       2  150064       2.1021     0.017774
enh80385     2  150848000  150849000      4       2  150064       1.7901     0.036723
enh80411     2  151128300  151129300      1       1  150064       2.0969        0.018
enh80413     2  151152900  151153900      3       1  150064       1.9129     0.027881
enh80416     2  151233000  151234000      1       1  150064       1.9201      0.02742
enh80536     2  152919500  152920500      2       1  150064       1.8037     0.035642
enh80539     2  153022000  153023000      3       1  150064       1.7032     0.044263
enh80540     2  153023600  153024600      2       1  150064       2.3393    0.0096609
enh80541     2  153024700  153025700      4       2  150064       1.8093     0.035202
enh80542     2  153025700  153026700      1       1  150064       3.1589    0.0007919
enh80545     2  153029200  153030200      3       2  150064       2.2354     0.012697
enh80546     2  153029800  153030800      3       2  150064       3.2124   0.00065821
enh80547     2  153056300  153057300      2       1  150064       3.3625   0.00038614
enh80548     2  153057500  153058500      4       1  150064       3.4491   0.00028119
enh80549     2  153079700  153080700      1       1  150064       2.8087     0.002487
enh80550     2  153084400  153085400      2       1  150064       2.6717    0.0037739
enh80551     2  153100000  153101000      3       2  150064       2.5596    0.0052395
enh80553     2  153108000  153109000      3       1  150064       1.9933     0.023117
enh80554     2  153176000  153177000      6       2  150064       2.1768     0.014749
enh80555     2  153194200  153195200      2       1  150064       1.7245     0.042307
enh80557     2  153211300  153212300      1       1  150064        1.891      0.02931
enh80560     2  153225800  153226800      1       1  150064       1.9705      0.02439
enh80563     2  153250900  153251900      3       1  150064       2.0931     0.018171
enh80565     2  153257100  153258100      6       2  150064       2.3195     0.010184
enh80569     2  153275300  153276300      7       3  150064       2.2314     0.012828
enh80570     2  153277700  153278700      2       1  150064       2.4095    0.0079867
enh80573     2  153289200  153290200      1       1  150064       2.5792     0.004952
enh80578     2  153325800  153326800      1       1  150064        2.779     0.002726
enh80603     2  153450600  153451600      3       1  150064       1.8641     0.031157
enh80607     2  153468800  153469800      5       2  150064       1.8902     0.029367
enh80608     2  153483300  153484300      2       1  150064       2.9082    0.0018175
enh80612     2  153551300  153552300      2       1  150064        2.609    0.0045403
enh80616     2  153618300  153619300      3       2  150064       3.8899    5.015e-05
enh80619     2  155000000  155001000      4       2  150064       1.6465     0.049832
enh80632     2  157200400  157201400      1       1  150064       2.1432      0.01605
enh80635     2  157255100  157256100      2       1  150064       1.9594     0.025035
enh80636     2  157279500  157280500      2       1  150064       1.8105     0.035109
enh80676     2  158046300  158047300      3       2  150064        1.784     0.037212
enh80681     2  158110300  158111300      1       1  150064       1.6624      0.04822
enh80711     2  158541500  158542500      3       1  150064       1.9584     0.025094
enh80714     2  158582200  158583200      1       1  150064       1.7279        0.042
enh80715     2  158603600  158604600      1       1  150064       2.2924      0.01094
enh80732     2  158695200  158696200      1       1  150064       1.7127      0.04338
enh80758     2  159251100  159252100      9       3  150064       2.5617    0.0052078
enh80761     2  159316200  159317200      5       3  150064        2.406    0.0080642
enh80762     2  159316900  159317900      4       2  150064        3.117   0.00091365
enh80763     2  159319900  159320900      1       1  150064       1.8669      0.03096
enh80766     2  159338900  159339900      5       2  150064       3.5198   0.00021596
enh80767     2  159342500  159343500      2       1  150064       2.6683    0.0038118
enh80768     2  159344200  159345200      5       3  150064       3.1035   0.00095612
enh80770     2  159349800  159350800      4       2  150064       3.4879   0.00024343
enh80771     2  159350800  159351800      2       1  150064        2.639     0.004158
enh80772     2  159351400  159352400      4       2  150064        2.028     0.021278
enh80776     2  159366400  159367400      5       3  150064       2.3128     0.010367
enh80778     2  159375500  159376500      2       1  150064       1.6493     0.049542
enh80779     2  159385500  159386500      3       2  150064        2.239     0.012579
enh80780     2  159395400  159396400      1       1  150064       1.8639      0.03117
enh80781     2  159442600  159443600      4       2  150064       2.3947    0.0083161
enh80784     2  159493700  159494700      4       2  150064       3.4109   0.00032376
enh80785     2  159500300  159501300      5       2  150064       2.8096    0.0024799
enh80802     2  159698300  159699300      1       1  150064       2.2162      0.01334
enh80876     2  160373200  160374200      3       1  150064       3.2503   0.00057649
enh80882     2  160451800  160452800      1       1  150064       2.6667      0.00383
enh80883     2  160456900  160457900      2       1  150064       1.7557      0.03957
enh80884     2  160462200  160463200      5       2  150064       2.5663    0.0051388
enh80885     2  160468400  160469400      2       1  150064       2.9327      0.00168
enh80886     2  160474100  160475100      2       1  150064       3.4676   0.00026257
enh80887     2  160491400  160492400      5       3  150064       2.4369     0.007407
enh80888     2  160494000  160495000      9       4  150064       1.8292     0.033685
enh80890     2  160540800  160541800      3       2  150064       2.6856    0.0036201
enh80892     2  160563000  160564000      8       4  150064       1.6799     0.046493
enh80893     2  160567000  160568000      5       2  150064       2.1417     0.016107
enh80894     2  160571600  160572600      4       1  150064       2.4048    0.0080913
enh80895     2  160573500  160574500      3       1  150064       2.3256     0.010019
enh80897     2  160592200  160593200      6       2  150064       2.5834    0.0048923
enh80898     2  160600700  160601700     10       4  150064       3.0965   0.00097898
enh80900     2  160651400  160652400      4       2  150064       2.2215      0.01316
enh80902     2  160655000  160656000      3       1  150064       2.7305    0.0031624
enh80907     2  160816900  160817900      1       1  150064        2.297      0.01081
enh80963     2  161230600  161231600      1       1  150064       1.8975      0.02888
enh80974     2  161272400  161273400      1       1  150064       2.1489      0.01582
enh80993     2  161338100  161339100      1       1  150064       3.1088    0.0009392
enh81002     2  161389600  161390600      1       1  150064        1.896      0.02898
enh81013     2  161503300  161504300      2       1  150064         1.76     0.039205
enh81014     2  161508000  161509000      2       1  150064       1.7171     0.042984
enh81055     2  162015400  162016400      3       2  150064       3.6754   0.00011873
enh81060     2  162028000  162029000      1       1  150064       3.1888    0.0007143
enh81062     2  162060900  162061900      1       1  150064        2.121      0.01696
enh81080     2  162878800  162879800      1       1  150064       3.1915    0.0007078
enh81082     2  162885400  162886400      2       1  150064       3.1838   0.00072676
enh81083     2  162894000  162895000      2       1  150064       2.8345    0.0022948
enh81130     2  164520900  164521900      1       1  150064       1.8013      0.03583
enh81133     2  164547300  164548300      3       2  150064       1.8749     0.030403
enh81134     2  164573800  164574800      3       2  150064       1.6894      0.04557
enh81196     2  166017400  166018400      8       2  150064       1.8846     0.029745
enh81220     2  166693500  166694500      4       2  150064       3.1035   0.00095639
enh81221     2  166698600  166699600      2       1  150064       1.7526     0.039837
enh81222     2  166724500  166725500      3       2  150064       2.1442     0.016007
enh81223     2  166733500  166734500      5       3  150064       2.0492     0.020222
enh81227     2  166811200  166812200      3       2  150064       3.2386   0.00060064
enh81234     2  167170400  167171400      6       1  150064       2.8978     0.001879
enh81236     2  167213200  167214200      7       3  150064       2.2926     0.010936
enh81259     2  168437800  168438800      3       2  150064       1.9833     0.023666
enh81306     2  169314800  169315800      3       2  150064       2.2001     0.013901
enh81307     2  169323100  169324100      2       1  150064       1.7044     0.044157
enh81313     2  169375200  169376200      5       2  150064       1.9554     0.025268
enh81314     2  169377300  169378300      3       1  150064       1.8381     0.033021
enh81315     2  169378000  169379000      2       1  150064       1.8807     0.030008
enh81317     2  169386200  169387200      3       1  150064       1.7742     0.038014
enh81322     2  169424500  169425500      1       1  150064       1.9423      0.02605
enh81330     2  169491500  169492500      3       1  150064       3.4519   0.00027834
enh81331     2  169495600  169496600      3       1  150064        2.075     0.018993
enh81362     2  170364500  170365500      4       2  150064       1.6791     0.046571
enh81398     2  171021600  171022600      2       1  150064       1.9507     0.025547
enh81420     2  171795400  171796400      3       1  150064       1.7342      0.04144
enh81427     2  171943400  171944400      1       1  150064       3.1075    0.0009435
enh81428     2  171990900  171991900      4       1  150064        1.931     0.026742
enh81430     2  171994600  171995600      2       1  150064         2.37    0.0088941
enh81432     2  172002900  172003900      4       2  150064       2.1514     0.015721
enh81437     2  172041800  172042800      3       1  150064       2.0288     0.021238
enh81438     2  172042600  172043600      3       2  150064       2.5819    0.0049133
enh81441     2  172101000  172102000      4       2  150064       1.8396     0.032913
enh81442     2  172128000  172129000      3       1  150064       2.4973    0.0062564
enh81470     2  172546800  172547800      1       1  150064       1.9937      0.02309
enh81473     2  172567300  172568300      4       2  150064        3.045    0.0011635
enh81475     2  172569600  172570600      2       1  150064       3.6122   0.00015182
enh81480     2  172619400  172620400      6       2  150064       4.4565    4.165e-06
enh81481     2  172650100  172651100      2       1  150064       3.4659   0.00026427
enh81482     2  172654700  172655700      2       1  150064       3.7259   9.7329e-05
enh81483     2  172656600  172657600      1       1  150064       3.1072    0.0009443
enh81484     2  172663700  172664700      3       2  150064       1.9055     0.028358
enh81498     2  172885200  172886200      5       2  150064       3.3846   0.00035646
enh81500     2  172903300  172904300      2       1  150064       1.7443     0.040554
enh81501     2  172910500  172911500      2       1  150064       3.8556    5.773e-05
enh81503     2  172916600  172917600      3       2  150064       2.6666    0.0038317
enh81504     2  172962400  172963400      3       2  150064       2.0472      0.02032
enh81513     2  173139000  173140000      6       3  150064       2.1399     0.016182
enh81515     2  173158400  173159400      5       2  150064       2.2216     0.013155
enh81544     2  173519700  173520700      4       2  150064       2.4218    0.0077227
enh81550     2  173565800  173566800      2       1  150064       1.8664      0.03099
enh81581     2  173943400  173944400      4       2  150064       1.7994     0.035978
enh81585     2  173955700  173956700      3       2  150064       1.6887     0.045641
enh81587     2  173973500  173974500      3       2  150064       1.6966     0.044891
enh81591     2  173991200  173992200      3       1  150064       1.6904     0.045479
enh81592     2  173999100  174000100      4       2  150064       1.8704     0.030713
enh81593     2  174000300  174001300      3       2  150064       2.9722    0.0014783
enh81594     2  174001700  174002700      5       2  150064       2.8835    0.0019665
enh81595     2  174014700  174015700      4       2  150064       2.5967    0.0047058
enh81600     2  174050100  174051100      5       3  150064       2.2024      0.01382
enh81601     2  174055800  174056800      1       1  150064       2.3478     0.009442
enh81606     2  174074800  174075800      7       4  150064       2.6491    0.0040349
enh81607     2  174082700  174083700      4       2  150064         1.95     0.025587
enh81619     2  174494900  174495900      3       2  150064       2.6863    0.0036119
enh81628     2  174787000  174788000      3       1  150064       1.9503      0.02557
enh81632     2  174805200  174806200      6       3  150064       1.8803     0.030032
enh81634     2  174813000  174814000      3       2  150064       1.7069      0.04392
enh81635     2  174816200  174817200      7       3  150064       1.9265     0.027019
enh81637     2  174824600  174825600      6       3  150064       1.7813     0.037428
enh81640     2  174844400  174845400      5       3  150064       1.6998      0.04458
enh81651     2  174874900  174875900      7       3  150064       2.5524    0.0053486
enh81652     2  174879000  174880000      2       1  150064       1.7088     0.043747
enh81653     2  174888200  174889200      2       1  150064       2.3109     0.010421
enh81663     2  174983700  174984700      3       1  150064       2.3109     0.010418
enh81664     2  175018700  175019700      3       2  150064       2.1357     0.016352
enh81665     2  175041600  175042600      2       1  150064       1.9012     0.028638
enh81667     2  175109400  175110400      2       1  150064       1.6588     0.048581
enh81668     2  175111200  175112200      2       1  150064       2.6259    0.0043211
enh81684     2  175463400  175464400      1       1  150064       2.3746     0.008783
enh81686     2  175467500  175468500      3       1  150064       2.0291     0.021226
enh81688     2  175469400  175470400      4       1  150064       2.3146     0.010318
enh81689     2  175470600  175471600      1       1  150064       2.5642     0.005171
enh81692     2  175475000  175476000      3       2  150064       2.8635    0.0020949
enh81693     2  175476200  175477200      1       1  150064       2.5245     0.005793
enh81694     2  175477200  175478200      2       1  150064       2.7522    0.0029603
enh81704     2  175519400  175520400      1       1  150064       1.9824      0.02372
enh81715     2  175628900  175629900      3       2  150064       1.9024     0.028562
enh81717     2  175637200  175638200      2       1  150064       1.9154     0.027723
enh81727     2  175691200  175692200      3       2  150064       2.0816     0.018691
enh81748     2  175895000  175896000      4       2  150064          2.1     0.017866
enh81749     2  175901100  175902100      6       2  150064       1.9787     0.023922
enh81777     2  177160400  177161400      3       2  150064       1.9609     0.024943
enh81785     2  177325900  177326900      3       2  150064       1.9113     0.027983
enh81883     2  178853600  178854600      3       1  150064       1.9823     0.023722
enh81884     2  178862200  178863200      5       2  150064       2.3405    0.0096302
enh81886     2  178976200  178977200      2       1  150064       1.9619     0.024889
enh81887     2  178978400  178979400      2       1  150064       2.7261    0.0032045
enh81921     2  179621300  179622300      2       1  150064       1.7078     0.043833
enh81962     2  180276400  180277400      2       1  150064       1.6643     0.048029
enh81965     2  180324500  180325500      6       3  150064       5.1949   1.0244e-07
enh81966     2  180331700  180332700      4       2  150064       2.0776     0.018872
enh81995     2  180877200  180878200      4       2  150064       2.3772    0.0087231
enh81996     2  180881100  180882100      5       2  150064       1.8173     0.034584
enh81997     2  180904600  180905600      3       1  150064       2.0256     0.021404
enh82001     2  180990400  180991400      3       1  150064       3.7398   9.2083e-05
enh82018     2  181486500  181487500      3       2  150064       1.7454     0.040453
enh82080     2  182780700  182781700      2       1  150064       1.7826     0.037327
enh82096     2  182993400  182994400      9       1  150064       1.7285     0.041947
enh82123     2  183369800  183370800      5       2  150064       2.5566    0.0052855
enh82127     2  183423300  183424300      3       1  150064       2.3628    0.0090682
enh82129     2  183452100  183453100      3       2  150064       2.4405     0.007333
enh82136     2  183536900  183537900      4       2  150064       1.8584     0.031559
enh82146     2  183751300  183752300      4       2  150064       1.6449     0.049992
enh82147     2  183758800  183759800      2       1  150064       1.7805       0.0375
enh82153     2  183813900  183814900      2       1  150064       1.8571     0.031646
enh82154     2  183817000  183818000      3       1  150064       2.0499     0.020189
enh82156     2  183874600  183875600      2       1  150064       3.0777     0.001043
enh82161     2  183889500  183890500      1       1  150064       1.9455      0.02586
enh82162     2  183890300  183891300      5       2  150064       1.9618     0.024891
enh82163     2  183893700  183894700      4       2  150064       2.0579     0.019801
enh82166     2  183921700  183922700      3       2  150064       2.2836     0.011196
enh82173     2  183990500  183991500      9       3  150064       1.9821     0.023734
enh82252     2  188255500  188256500      1       1  150064       1.7603      0.03918
enh82265     2  188390900  188391900      4       2  150064       1.7897      0.03675
enh82267     2  188404200  188405200      1       1  150064       1.8122      0.03498
enh82270     2  188419400  188420400      2       1  150064       1.9497     0.025604
enh82286     2  189160000  189161000      7       3  150064       2.6238    0.0043476
enh82287     2  189168100  189169100      2       1  150064       2.7644    0.0028516
enh82288     2  189170900  189171900      1       1  150064       2.6407     0.004137
enh82292     2  189191700  189192700      1       1  150064       2.7714     0.002791
enh82296     2  189246500  189247500      2       1  150064       2.9245     0.001725
enh82302     2  189360600  189361600      3       2  150064       1.6526     0.049204
enh82304     2  189388800  189389800      1       1  150064       1.9926      0.02315
enh82314     2  189493800  189494800      4       2  150064       1.9699     0.024422
enh82322     2  189592100  189593100      3       1  150064       1.9507     0.025549
enh82323     2  189630500  189631500      4       1  150064        2.312     0.010389
enh82325     2  189649300  189650300      5       3  150064        2.075     0.018994
enh82326     2  189654300  189655300      4       2  150064       2.8204    0.0023979
enh82329     2  189713300  189714300      4       1  150064       1.9589     0.025063
enh82332     2  189748500  189749500      4       2  150064       1.6727      0.04719
enh82359     2  189939700  189940700      2       1  150064       2.1005     0.017841
enh82434     2  190399100  190400100      1       1  150064        1.646      0.04988
enh82463     2  190708300  190709300      3       2  150064       1.9314     0.026714
enh82464     2  190714000  190715000      3       1  150064       2.1559     0.015545
enh82468     2  190734600  190735600      1       1  150064       2.1414      0.01612
enh82472     2  190974600  190975600      1       1  150064       1.8201      0.03437
enh82493     2  191209900  191210900      1       1  150064       2.5887     0.004817
enh82501     2  191315900  191316900      1       1  150064       2.2173       0.0133
enh82504     2  191365600  191366600      1       1  150064       2.2356      0.01269
enh82506     2  191393900  191394900      5       2  150064        1.753     0.039804
enh82509     2  191409200  191410200      4       2  150064       1.9001     0.028707
enh82514     2  191472000  191473000      1       1  150064       2.1667      0.01513
enh82536     2  191657200  191658200      2       1  150064       1.9628     0.024833
enh82542     2  191684100  191685100      2       1  150064       1.9923     0.023172
enh82543     2  191686600  191687600      1       1  150064       1.9537      0.02537
enh82544     2  191699000  191700000      2       1  150064       2.0952     0.018075
enh82546     2  191707100  191708100      1       1  150064       1.7373      0.04117
enh82550     2  191719100  191720100      3       1  150064        1.869      0.03081
enh82557     2  191774100  191775100      2       1  150064       1.7749     0.037958
enh82561     2  191789200  191790200      3       2  150064       1.7089     0.043738
enh82569     2  191824300  191825300      2       1  150064       2.0971     0.017993
enh82571     2  191827800  191828800      4       1  150064       1.6618     0.048281
enh82575     2  191838000  191839000      4       2  150064       1.7884     0.036852
enh82578     2  191849100  191850100      1       1  150064       2.0331      0.02102
enh82583     2  191879400  191880400      4       2  150064       1.7544     0.039678
enh82585     2  191886400  191887400      6       3  150064       2.0466     0.020346
enh82587     2  191897200  191898200      1       1  150064       2.2945      0.01088
enh82589     2  191906100  191907100      1       1  150064       2.1558      0.01555
enh82661     2  192266700  192267700      1       1  150064       1.7079      0.04383
enh82664     2  192306100  192307100      1       1  150064       1.9478      0.02572
enh82665     2  192330500  192331500      1       1  150064       2.3347      0.00978
enh82728     2  194327200  194328200      2       1  150064       3.4035   0.00033265
enh82729     2  194382400  194383400      1       1  150064       5.1445    1.341e-07
enh82730     2  194648100  194649100      3       1  150064       4.5936   2.1787e-06
enh82731     2  194658300  194659300      4       1  150064       4.4498   4.2977e-06
enh82732     2  194670600  194671600      2       1  150064       2.6361    0.0041939
enh82749     2  196385300  196386300      4       1  150064       3.4052   0.00033053
enh82751     2  196399300  196400300      2       1  150064       1.9021     0.028581
enh82752     2  196408900  196409900      5       2  150064       3.6552   0.00012851
enh82753     2  196427200  196428200      5       2  150064       2.6125    0.0044946
enh82756     2  196465600  196466600      2       1  150064       2.4135    0.0079001
enh82771     2  196763000  196764000      3       2  150064       1.9823      0.02372
enh82772     2  196923700  196924700      3       1  150064       3.2109    0.0006615
enh82773     2  196931800  196932800      4       2  150064       1.7793     0.037596
enh82776     2  196965100  196966100      3       2  150064       2.0841     0.018577
enh82777     2  196974200  196975200      3       1  150064       2.0331      0.02102
enh82778     2  196976700  196977700      3       1  150064       1.8839     0.029786
enh82779     2  196978700  196979700      5       2  150064       1.9762     0.024068
enh82780     2  196988100  196989100      2       1  150064        1.928     0.026927
enh82782     2  197001600  197002600      1       1  150064       2.0268      0.02134
enh82784     2  197022800  197023800      6       1  150064       1.7958     0.036261
enh82785     2  197026000  197027000      2       1  150064       1.8671     0.030943
enh82803     2  197143200  197144200      8       2  150064       2.7112    0.0033518
enh82804     2  197148200  197149200      3       1  150064        2.549     0.005402
enh82805     2  197150100  197151100      2       1  150064       2.5238    0.0058055
enh82806     2  197156500  197157500      4       2  150064       3.1434   0.00083509
enh82807     2  197159000  197160000      2       1  150064       1.8905     0.029343
enh82816     2  197255200  197256200      7       3  150064       1.8592     0.031502
enh82817     2  197264400  197265400      3       2  150064       1.6888     0.045631
enh82822     2  197323800  197324800     11       1  150064       2.6727     0.003762
enh82825     2  197352100  197353100      2       1  150064       2.0462     0.020369
enh82828     2  197409100  197410100      1       1  150064       3.5218    0.0002143
enh82829     2  197431500  197432500      2       1  150064       2.4131    0.0079082
enh82830     2  197450900  197451900      6       2  150064       2.7834    0.0026896
enh82831     2  197454600  197455600      2       1  150064       2.5583    0.0052596
enh82833     2  197465800  197466800      1       1  150064       2.9887     0.001401
enh82834     2  197472400  197473400      2       1  150064       2.5373    0.0055858
enh82841     2  197623400  197624400      6       1  150064       1.9983     0.022839
enh82842     2  197648100  197649100      2       1  150064       1.6848     0.046012
enh82843     2  197662400  197663400      1       1  150064       2.2505      0.01221
enh82846     2  197788700  197789700      1       1  150064       2.0893      0.01834
enh82847     2  197792600  197793600      2       1  150064       1.7068     0.043934
enh82851     2  197834600  197835600      1       1  150064       2.6795     0.003687
enh82854     2  197853200  197854200      2       1  150064       2.7117    0.0033466
enh82859     2  197956800  197957800      3       2  150064        2.643    0.0041089
enh82860     2  197962100  197963100      2       1  150064       2.4016    0.0081622
enh82861     2  197966600  197967600      2       1  150064       2.2828     0.011221
enh82864     2  197994700  197995700      1       1  150064       2.5018     0.006178
enh82866     2  198017000  198018000      4       2  150064       2.1824      0.01454
enh82880     2  198107000  198108000      1       1  150064        1.867      0.03095
enh82881     2  198115300  198116300      3       1  150064       2.6266    0.0043118
enh82884     2  198123100  198124100      1       1  150064       2.6007     0.004652
enh82886     2  198130400  198131400      4       2  150064       1.8806     0.030011
enh82888     2  198143000  198144000      5       2  150064       1.6469     0.049789
enh82889     2  198144100  198145100      4       1  150064       4.3624   6.4318e-06
enh82890     2  198151800  198152800      2       1  150064       4.1386   1.7469e-05
enh82893     2  198171400  198172400      3       2  150064       5.2905   6.0986e-08
enh82896     2  198223500  198224500      1       1  150064       4.2718    9.697e-06
enh82900     2  198242400  198243400      1       1  150064       6.0861    5.786e-10
enh82903     2  198265200  198266200      3       1  150064       5.8879   1.9558e-09
enh82914     2  198402800  198403800      2       1  150064       5.4894   2.0166e-08
enh82916     2  198435800  198436800      1       1  150064       6.3151     1.35e-10
enh82918     2  198444800  198445800      3       2  150064       4.9626   3.4771e-07
enh82921     2  198477800  198478800      1       1  150064       6.0145     9.02e-10
enh82922     2  198491900  198492900      5       1  150064       2.9932    0.0013802
enh82923     2  198493200  198494200      6       2  150064       4.3364   7.2429e-06
enh82924     2  198513100  198514100      2       1  150064       5.2128   9.2999e-08
enh82925     2  198541300  198542300      2       1  150064       4.6838    1.408e-06
enh82926     2  198568800  198569800      1       1  150064       4.1225    1.874e-05
enh82927     2  198573400  198574400      2       1  150064        4.101   2.0565e-05
enh82928     2  198667600  198668600      2       1  150064       4.1812   1.4498e-05
enh82929     2  198693100  198694100      2       1  150064       4.6435   1.7132e-06
enh82930     2  198702000  198703000      1       1  150064       2.7909     0.002628
enh82931     2  198711400  198712400      4       1  150064       4.8388   6.5325e-07
enh82933     2  198737900  198738900      1       1  150064       4.2984    8.603e-06
enh82935     2  198743500  198744500      3       1  150064       5.0854   1.8339e-07
enh82937     2  198753600  198754600      2       1  150064       4.2409   1.1133e-05
enh82940     2  198780200  198781200      2       1  150064       3.5144   0.00022033
enh82941     2  198834400  198835400      4       2  150064       5.0958   1.7361e-07
enh82943     2  198942200  198943200      1       1  150064       4.3917    5.624e-06
enh82968     2  200024800  200025800      3       2  150064        4.356   6.6223e-06
enh82969     2  200025500  200026500      3       1  150064       4.7889   8.3864e-07
enh82972     2  200125600  200126600      7       3  150064       4.8146   7.3754e-07
enh82974     2  200166600  200167600      2       1  150064       3.0812    0.0010308
enh82975     2  200170100  200171100      2       1  150064       4.8431   6.3929e-07
enh82976     2  200174300  200175300      1       1  150064       3.0511      0.00114
enh82977     2  200180400  200181400      1       1  150064       3.0535     0.001131
enh82978     2  200194000  200195000      6       2  150064       4.0692   2.3587e-05
enh82985     2  200244500  200245500      3       2  150064       2.7644     0.002851
enh82988     2  200268800  200269800      1       1  150064        2.774     0.002769
enh82992     2  200275900  200276900      2       1  150064       2.2419     0.012485
enh82996     2  200304400  200305400      2       1  150064       2.4599     0.006948
enh82997     2  200306700  200307700      1       1  150064       2.2179      0.01328
enh82998     2  200308400  200309400      2       1  150064        1.758     0.039378
enh82999     2  200310400  200311400      1       1  150064       1.7813      0.03743
enh83000     2  200312500  200313500      2       1  150064       4.1779   1.4712e-05
enh83018     2  200675100  200676100      1       1  150064       2.6814     0.003666
enh83019     2  200679000  200680000      2       1  150064       3.2866   0.00050696
enh83020     2  200683900  200684900      1       1  150064       4.3977     5.47e-06
enh83024     2  200777800  200778800      4       2  150064       5.6966   6.1128e-09
enh83026     2  200787000  200788000      7       3  150064       6.0004   9.8419e-10
enh83027     2  200787400  200788400      4       2  150064       6.1855   3.0962e-10
enh83032     2  200817700  200818700      2       1  150064       5.8308   2.7575e-09
enh83039     2  200852900  200853900      3       2  150064        1.968     0.024532
enh83041     2  200906900  200907900      3       2  150064       2.5205    0.0058592
enh83044     2  200995100  200996100      3       2  150064       2.3616    0.0090976
enh83045     2  201003000  201004000      2       1  150064        4.846      6.3e-07
enh83046     2  201021200  201022200      2       1  150064       4.8568   5.9644e-07
enh83047     2  201024200  201025200      2       1  150064       5.4442   2.6026e-08
enh83049     2  201036900  201037900      3       2  150064       2.3702    0.0088904
enh83050     2  201042200  201043200      1       1  150064       3.5659    0.0001813
enh83052     2  201087700  201088700      7       3  150064       3.1485    0.0008206
enh83055     2  201116400  201117400      6       3  150064       4.9623   3.4828e-07
enh83057     2  201138700  201139700      2       1  150064       4.0677   2.3739e-05
enh83058     2  201143600  201144600      6       3  150064       4.7362    1.089e-06
enh83060     2  201162700  201163700      3       2  150064       2.2925     0.010938
enh83062     2  201176500  201177500      4       2  150064       2.4416    0.0073108
enh83063     2  201179500  201180500      3       2  150064       2.5797     0.004945
enh83065     2  201185200  201186200      2       1  150064       2.0784     0.018838
enh83074     2  201212700  201213700      4       2  150064        1.711     0.043541
enh83075     2  201215600  201216600      5       3  150064       1.9377      0.02633
enh83077     2  201218000  201219000      1       1  150064       2.9942     0.001376
enh83078     2  201221700  201222700      3       2  150064       4.1614   1.5815e-05
enh83081     2  201241100  201242100      3       2  150064       3.8096   6.9599e-05
enh83084     2  201269500  201270500      3       2  150064       2.3572    0.0092073
enh83087     2  201276300  201277300      3       1  150064        3.257   0.00056302
enh83089     2  201302300  201303300      2       1  150064       3.9084   4.6463e-05
enh83090     2  201306800  201307800      2       1  150064       3.3803   0.00036206
enh83091     2  201319700  201320700      4       2  150064       3.5682   0.00017971
enh83092     2  201331400  201332400      2       1  150064       3.1014   0.00096296
enh83100     2  201468700  201469700      6       3  150064       2.1516     0.015715
enh83102     2  201474200  201475200      7       3  150064       1.8347     0.033274
enh83114     2  201606300  201607300      5       2  150064       1.9379     0.026317
enh83119     2  201621600  201622600      3       1  150064       2.0946     0.018104
enh83123     2  201642600  201643600      5       2  150064       2.1931     0.014149
enh83124     2  201648700  201649700      1       1  150064        2.068      0.01932
enh83164     2  202118800  202119800      8       4  150064        3.382   0.00035982
enh83166     2  202128400  202129400      1       1  150064       1.6548      0.04898
enh83168     2  202162500  202163500      5       3  150064       1.9173       0.0276
enh83199     2  202572100  202573100      8       3  150064       2.0408     0.020635
enh83225     2  202835100  202836100      5       1  150064       2.0275     0.021306
enh83264     2  203246900  203247900      3       1  150064       1.9004     0.028688
enh83284     2  203748500  203749500      4       2  150064       1.9972     0.022904
enh83289     2  203877600  203878600      1       1  150064       2.9017     0.001856
enh83290     2  203884400  203885400      1       1  150064       1.7339      0.04147
enh83294     2  203901000  203902000      2       1  150064        1.819     0.034454
enh83298     2  203976600  203977600      1       1  150064       2.0202      0.02168
enh83299     2  204029000  204030000      2       1  150064       2.8166    0.0024265
enh83300     2  204039600  204040600      3       2  150064       2.2608     0.011885
enh83302     2  204105400  204106400      3       1  150064        2.359    0.0091633
enh83309     2  204276700  204277700      3       1  150064       1.8478     0.032316
enh83313     2  204298900  204299900      3       2  150064       1.9813     0.023777
enh83314     2  204302200  204303200      2       1  150064       2.5487    0.0054067
enh83319     2  204326300  204327300      2       1  150064       2.4178    0.0078078
enh83320     2  204328000  204329000      3       1  150064       1.9328      0.02663
enh83322     2  204331000  204332000      1       1  150064       2.6006     0.004653
enh83324     2  204336000  204337000      2       1  150064       1.8086     0.035255
enh83325     2  204337700  204338700      2       1  150064       1.8895     0.029411
enh83327     2  204349400  204350400      1       1  150064       2.5535     0.005332
enh83328     2  204355900  204356900      3       1  150064       2.4265    0.0076217
enh83333     2  204366300  204367300      4       2  150064       1.6829     0.046198
enh83339     2  204380200  204381200      1       1  150064        2.406     0.008064
enh83346     2  204393400  204394400      2       1  150064        1.765     0.038779
enh83361     2  204520800  204521800      1       1  150064       1.9296      0.02683
enh83448     2  205837200  205838200      1       1  150064       2.1553      0.01557
enh83458     2  206175900  206176900      4       2  150064       1.6617     0.048282
enh83459     2  206185500  206186500      3       2  150064       2.1538     0.015628
enh83460     2  206217300  206218300      5       2  150064       2.2819     0.011248
enh83462     2  206250600  206251600      4       2  150064       1.6526     0.049202
enh83466     2  206339200  206340200      2       1  150064       2.2213     0.013167
enh83467     2  206341900  206342900      4       1  150064       1.9334     0.026594
enh83468     2  206375800  206376800      1       1  150064       2.4364     0.007418
enh83487     2  206570500  206571500      1       1  150064       2.3354     0.009761
enh83501     2  206713100  206714100      1       1  150064       2.7572     0.002915
enh83503     2  206773200  206774200      3       2  150064        1.942      0.02607
enh83512     2  206947400  206948400      3       2  150064       1.9901     0.023292
enh83518     2  207027400  207028400      4       2  150064       2.0237     0.021501
enh83519     2  207028700  207029700      5       2  150064       2.7236    0.0032285
enh83520     2  207058400  207059400      4       2  150064       1.7156      0.04312
enh83526     2  207106100  207107100      2       1  150064       1.9241     0.027171
enh83542     2  207906200  207907200      1       1  150064        1.648      0.04968
enh83543     2  207906700  207907700      3       1  150064       1.7653     0.038753
enh83544     2  207911200  207912200      3       2  150064       1.8611     0.031363
enh83566     2  208039000  208040000      3       2  150064       2.2422     0.012475
enh83588     2  208234500  208235500      3       2  150064       2.7171    0.0032928
enh83590     2  208259000  208260000      8       4  150064       1.7264     0.042134
enh83591     2  208272400  208273400      4       2  150064       3.0147    0.0012862
enh83592     2  208273300  208274300      4       1  150064        2.292     0.010953
enh83598     2  208332100  208333100      4       2  150064       3.7581    8.559e-05
enh83600     2  208339900  208340900      3       1  150064       3.3487   0.00040597
enh83601     2  208343600  208344600      5       1  150064       1.6662     0.047841
enh83602     2  208348200  208349200      3       1  150064       1.7542     0.039696
enh83605     2  208370800  208371800      2       1  150064       3.5615   0.00018438
enh83607     2  208398300  208399300      2       1  150064       3.6579   0.00012715
enh83608     2  208411400  208412400      1       1  150064       4.0566     2.49e-05
enh83611     2  208422100  208423100      2       1  150064       3.8072   7.0284e-05
enh83612     2  208425900  208426900      2       1  150064       3.1947   0.00069982
enh83615     2  208464700  208465700      2       1  150064       3.4169   0.00031668
enh83616     2  208481500  208482500      3       1  150064       3.7659    8.296e-05
enh83618     2  208497400  208498400      2       1  150064       3.4618   0.00026826
enh83619     2  208528200  208529200      1       1  150064        3.282    0.0005154
enh83621     2  208531200  208532200      3       1  150064       3.9529   3.8602e-05
enh83668     2  208961800  208962800      3       2  150064       1.8167     0.034628
enh83686     2  210340700  210341700      2       1  150064       1.9478      0.02572
enh83692     2  210799200  210800200      1       1  150064       1.7697      0.03839
enh83703     2  211368000  211369000      2       1  150064       1.6503     0.049444
enh83706     2  211449100  211450100      4       2  150064       1.6653      0.04793
enh83721     2  213092000  213093000      5       1  150064       3.0079    0.0013154
enh83723     2  213279100  213280100      4       2  150064       1.8582     0.031568
enh83725     2  213414000  213415000      1       1  150064       2.7305     0.003162
enh83730     2  213587600  213588600      4       2  150064       2.2976     0.010792
enh83731     2  213641800  213642800      4       2  150064       2.0216     0.021611
enh83744     2  213836900  213837900      2       1  150064       1.6976     0.044793
enh83745     2  213839200  213840200      3       2  150064       1.8883     0.029495
enh83785     2  215407200  215408200      2       1  150064       2.4191    0.0077803
enh83797     2  216001600  216002600      4       2  150064         1.69     0.045517
enh83798     2  216002600  216003600      3       2  150064       1.7691     0.038437
enh83905     2  216693600  216694600      4       2  150064       1.7267     0.042114
enh83906     2  216698500  216699500      1       1  150064       1.8863      0.02963
enh83907     2  216707300  216708300      2       1  150064       1.8164     0.034657
enh83927     2  216895800  216896800      2       1  150064       2.5682    0.0051117
enh83950     2  217086700  217087700      2       1  150064          1.7     0.044565
enh83954     2  217163500  217164500      2       1  150064       1.7118     0.043465
enh83965     2  217288500  217289500      3       1  150064       3.1787   0.00073967
enh83969     2  217342700  217343700      1       1  150064       2.8023     0.002537
enh83972     2  217360300  217361300      4       2  150064       1.8798     0.030068
enh83973     2  217366900  217367900      3       2  150064       2.8024    0.0025361
enh83975     2  217375100  217376100      5       3  150064       2.2671     0.011694
enh83980     2  217417800  217418800      5       3  150064       1.7594     0.039251
enh83981     2  217423800  217424800      6       2  150064       2.4861    0.0064572
enh83983     2  217430100  217431100      2       1  150064       1.9011     0.028645
enh83984     2  217438200  217439200      2       1  150064       2.1204     0.016987
enh83986     2  217447500  217448500      3       2  150064       2.7106    0.0033585
enh83989     2  217483900  217484900      4       2  150064       1.9169     0.027628
enh83997     2  217529600  217530600      2       1  150064       2.1836     0.014494
enh84033     2  217939600  217940600     10       4  150064       2.3359    0.0097472
enh84063     2  218235300  218236300      1       1  150064       1.7168      0.04301
enh84090     2  218432800  218433800      2       1  150064       1.6626     0.048194
enh84116     2  218642400  218643400      1       1  150064       1.8864      0.02962
enh84118     2  218654800  218655800      1       1  150064       2.4451      0.00724
enh84143     2  218774500  218775500      3       1  150064       3.5978   0.00016045
enh84145     2  218782900  218783900     13       3  150064       2.7179    0.0032853
enh84147     2  218788300  218789300      4       2  150064       1.6741     0.047052
enh84155     2  218817800  218818800      1       1  150064       1.7368      0.04121
enh84185     2  219140200  219141200      1       1  150064       1.8132       0.0349
enh84235     2  219935900  219936900      3       1  150064       1.6493     0.049548
enh84239     2  219981600  219982600      1       1  150064        2.351     0.009361
enh84241     2  220006800  220007800      2       1  150064       2.3236     0.010074
enh84242     2  220014100  220015100      2       1  150064       2.3677    0.0089503
enh84243     2  220023300  220024300      1       1  150064       1.9307      0.02676
enh84244     2  220025600  220026600      2       1  150064       2.6891    0.0035818
enh84246     2  220038800  220039800      1       1  150064       4.2093    1.281e-05
enh84247     2  220039800  220040800      2       1  150064       3.3886   0.00035125
enh84248     2  220044200  220045200      2       1  150064       3.8727   5.3813e-05
enh84249     2  220072700  220073700      1       1  150064       2.2918      0.01096
enh84252     2  220091800  220092800      2       1  150064       1.9286     0.026889
enh84303     2  220526500  220527500      2       1  150064       1.7379     0.041118
enh84320     2  220930400  220931400      4       2  150064       2.2356     0.012688
enh84350     2  221823600  221824600      1       1  150064       2.5469     0.005435
enh84359     2  222308300  222309300      3       1  150064       1.7569      0.03947
enh84366     2  222393700  222394700      2       1  150064       3.0741    0.0010556
enh84367     2  222395000  222396000      4       2  150064        2.334    0.0097972
enh84372     2  222644500  222645500      3       1  150064        2.206     0.013693
enh84457     2  224180100  224181100      4       2  150064        1.935     0.026497
enh84461     2  224307300  224308300      1       1  150064       1.9877      0.02342
enh84466     2  224372600  224373600      2       1  150064       1.9799      0.02386
enh84467     2  224387100  224388100      3       2  150064       1.9109     0.028008
enh84468     2  224396700  224397700      6       3  150064       1.7413     0.040813
enh84469     2  224402900  224403900      2       1  150064       1.9621     0.024878
enh84471     2  224428000  224429000      1       1  150064       2.1643      0.01522
enh84541     2  224905900  224906900      2       1  150064       1.8287     0.033719
enh84553     2  225026800  225027800      2       1  150064       2.3872    0.0084876
enh84558     2  225075700  225076700      4       1  150064       2.5992    0.0046721
enh84560     2  225086000  225087000      1       1  150064       1.7432      0.04065
enh84569     2  225266600  225267600      7       2  150064       2.7121    0.0033427
enh84570     2  225276000  225277000      2       1  150064        2.515    0.0059508
enh84571     2  225277500  225278500      3       1  150064       3.4512   0.00027905
enh84572     2  225349400  225350400      2       1  150064       2.0473     0.020315
enh84576     2  225385200  225386200      3       2  150064       3.5683   0.00017969
enh84581     2  225392800  225393800      7       2  150064       3.0817     0.001029
enh84582     2  225409100  225410100      1       1  150064       2.3762     0.008746
enh84583     2  225411400  225412400      1       1  150064       2.1044      0.01767
enh84586     2  225425600  225426600      7       3  150064       2.6451     0.004083
enh84589     2  225434800  225435800      1       1  150064       1.6773      0.04674
enh84590     2  225439600  225440600      6       2  150064        3.536   0.00020315
enh84592     2  225446700  225447700      2       1  150064       4.7216   1.1702e-06
enh84595     2  225543100  225544100      1       1  150064       1.9343      0.02654
enh84596     2  225587300  225588300      1       1  150064       2.7417     0.003056
enh84605     2  225700400  225701400      4       2  150064       1.9106      0.02803
enh84606     2  225702300  225703300      3       2  150064       2.2422     0.012475
enh84612     2  225768800  225769800      2       1  150064       1.6763     0.046844
enh84614     2  225774700  225775700      6       3  150064       2.1711      0.01496
enh84615     2  225779700  225780700      4       2  150064       1.8997     0.028736
enh84616     2  225786800  225787800      6       3  150064       1.7546     0.039663
enh84624     2  225813200  225814200      2       1  150064       2.8813      0.00198
enh84648     2  225889600  225890600      3       2  150064       2.2588     0.011947
enh84650     2  225901700  225902700      2       1  150064       3.3212   0.00044823
enh84657     2  225968400  225969400      8       1  150064       1.7752     0.037936
enh84658     2  225978000  225979000      6       2  150064       1.7424     0.040718
enh84659     2  225978800  225979800      4       1  150064       1.7347     0.041397
enh84661     2  225984600  225985600      4       2  150064       1.8381     0.033024
enh84662     2  226029400  226030400      7       2  150064       1.8207     0.034324
enh84698     2  227283200  227284200      3       2  150064        2.061     0.019651
enh84750     2  227702100  227703100      4       1  150064       1.8952     0.029032
enh84751     2  227733300  227734300      5       2  150064        1.886     0.029647
enh84752     2  227750400  227751400      6       1  150064        1.718     0.042899
enh84754     2  227756800  227757800      2       1  150064       2.5105    0.0060282
enh84757     2  227780300  227781300      1       1  150064       2.3855     0.008527
enh84762     2  227842000  227843000      1       1  150064       1.8402      0.03287
enh84765     2  227859900  227860900      2       1  150064       1.6823     0.046252
enh84784     2  228275900  228276900      3       2  150064       2.1261     0.016749
enh84799     2  228380200  228381200      5       2  150064       2.0463     0.020364
enh84800     2  228382200  228383200      3       2  150064       1.7766     0.037816
enh84822     2  229409500  229410500      1       1  150064       1.9317       0.0267
enh84842     2  230165200  230166200      2       1  150064       1.6727     0.047192
enh84845     2  230211400  230212400      3       2  150064       1.6835     0.046139
enh84884     2  230845100  230846100      1       1  150064        2.353     0.009312
enh84900     2  231220600  231221600      5       2  150064       1.9516     0.025491
enh84958     2  232003200  232004200      1       1  150064       1.8867       0.0296
enh84980     2  232264600  232265600      1       1  150064       2.3044       0.0106
enh84984     2  232325800  232326800      1       1  150064       2.7003     0.003464
enh84985     2  232330000  232331000      2       1  150064       2.7802    0.0027166
enh84993     2  232470200  232471200      2       1  150064       1.7846      0.03716
enh85004     2  232527200  232528200      1       1  150064       2.3914     0.008391
enh85006     2  232532000  232533000      2       1  150064       2.2746     0.011466
enh85009     2  232542200  232543200      5       3  150064       1.7949     0.036334
enh85037     2  233428000  233429000     10       2  150064       1.6679      0.04767
enh85042     2  233441200  233442200      5       2  150064        1.965     0.024706
enh85043     2  233453500  233454500      3       1  150064       1.7228     0.042464
enh85044     2  233457300  233458300      1       1  150064       2.1019      0.01778
enh85051     2  233579600  233580600      2       1  150064       5.3475   4.4581e-08
enh85055     2  233646100  233647100      4       2  150064       4.2163    1.242e-05
enh85056     2  233659900  233660900      2       1  150064       3.8559   5.7654e-05
enh85057     2  233699900  233700900      5       3  150064       2.5359    0.0056073
enh85058     2  233702700  233703700      1       1  150064       3.5443    0.0001968
enh85059     2  233719000  233720000      2       1  150064       5.4357   2.7291e-08
enh85060     2  233735500  233736500      8       2  150064       4.4104    5.158e-06
enh85061     2  233739000  233740000      3       2  150064       3.0502    0.0011434
enh85062     2  233744600  233745600      5       2  150064       4.9905   3.0104e-07
enh85063     2  233749100  233750100      4       2  150064       5.6711   7.0944e-09
enh85065     2  233756100  233757100      1       1  150064       4.2405    1.115e-05
enh85066     2  233766100  233767100      3       2  150064       5.1329   1.4266e-07
enh85073     2  233897900  233898900      4       2  150064       2.7711    0.0027936
enh85074     2  233903800  233904800      1       1  150064       1.7938      0.03642
enh85075     2  233918800  233919800      1       1  150064       2.5708     0.005073
enh85139     2  235111000  235112000      1       1  150064       2.0033      0.02257
enh85164     2  235353300  235354300      5       2  150064        1.669     0.047558
enh85165     2  235357500  235358500      3       1  150064        1.688      0.04571
enh85239     2  236015200  236016200     14       3  150064       1.7704     0.038327
enh85244     2  236080300  236081300      9       3  150064       2.0679     0.019326
enh85255     2  236179100  236180100      6       2  150064       2.3616     0.009099
enh85267     2  236325400  236326400      1       1  150064       1.6815      0.04633
enh85280     2  236419600  236420600      2       1  150064        2.523    0.0058172
enh85281     2  236420200  236421200      3       2  150064       2.2755     0.011438
enh85283     2  236471800  236472800      1       1  150064       2.0511      0.02013
enh85289     2  236514100  236515100      1       1  150064       1.8251      0.03399
enh85295     2  236543200  236544200      3       1  150064        2.049     0.020229
enh85296     2  236547500  236548500      1       1  150064       2.0452      0.02042
enh85297     2  236550100  236551100      3       1  150064       2.0383     0.020761
enh85306     2  236611100  236612100      4       2  150064        1.647     0.049783
enh85307     2  236617700  236618700      9       5  150064       1.9716     0.024328
enh85312     2  236742400  236743400      1       1  150064       2.5595     0.005241
enh85313     2  236747100  236748100      3       2  150064       1.7689     0.038455
enh85314     2  236785700  236786700      3       2  150064       3.2192   0.00064284
enh85316     2  236866600  236867600      1       1  150064       1.8695      0.03078
enh85318     2  237406900  237407900      1       1  150064       2.0443      0.02046
enh85324     2  237551000  237552000      4       2  150064       2.2977     0.010791
enh85327     2  237573300  237574300      8       3  150064       1.7286     0.041936
enh85339     2  237677700  237678700      4       2  150064       2.1651     0.015189
enh85341     2  237691100  237692100      3       1  150064       2.0616     0.019624
enh85444     2  238480800  238481800      1       1  150064       2.1434      0.01604
enh85457     2  238571800  238572800      4       2  150064       1.7817     0.037396
enh85481     2  238652400  238653400      7       1  150064       1.8832     0.029837
enh85575     2  240024700  240025700      3       2  150064       2.3248     0.010041
enh85577     2  240061000  240062000      3       2  150064       1.7291       0.0419
enh85678     2  241948300  241949300      5       3  150064       1.8338     0.033341
enh85679     2  241949800  241950800      1       1  150064       1.6691      0.04755
enh85680     2  242000200  242001200      5       2  150064       2.6992    0.0034751
enh85682     2  242033800  242034800      4       2  150064       1.9812     0.023786
enh85712     2  242320800  242321800      5       3  150064       1.9771     0.024017
enh85714     2  242350400  242351400      7       4  150064        2.214     0.013416
enh85719     2  242490000  242491000      7       4  150064       2.0166     0.021869
enh85720     2  242497000  242498000      5       3  150064       1.8813     0.029966
enh85729     2  242573900  242574900      3       2  150064       1.8432     0.032647
enh85730     2  242578500  242579500      3       1  150064       2.3244     0.010052
enh85733     2  242604600  242605600      3       1  150064       2.1349     0.016386
enh85759     2  242907200  242908200      2       1  150064       1.7049     0.044102
enh85780     3    1237300    1238300      1       1  150064       2.1984      0.01396
enh85790     3    3221500    3222500      5       1  150064       1.9388     0.026265
enh85796     3    4347600    4348600      3       2  150064       2.4356    0.0074327
enh85817     3    4697400    4698400      5       3  150064       2.7604    0.0028869
enh85836     3    4894700    4895700      1       1  150064       2.3182      0.01022
enh85840     3    4990900    4991900      7       3  150064       1.8771     0.030253
enh85850     3    5068500    5069500      6       2  150064       2.1935     0.014137
enh85869     3    5241000    5242000      3       1  150064       1.8008     0.035866
enh85873     3    5259500    5260500      7       2  150064       1.7606     0.039154
enh85903     3    8525500    8526500      1       1  150064       2.0306      0.02115
enh85923     3    8622000    8623000     15       1  150064       1.6628     0.048176
enh85953     3    9032200    9033200      1       1  150064       2.4414     0.007316
enh85956     3    9069400    9070400      7       3  150064        2.941    0.0016359
enh85963     3    9164300    9165300      4       2  150064       2.4238     0.007679
enh85982     3    9403100    9404100      3       2  150064       2.0005     0.022725
enh85983     3    9406000    9407000      4       2  150064       2.0666     0.019388
enh85984     3    9426200    9427200      4       2  150064       1.9915     0.023214
enh85989     3    9448000    9449000      3       1  150064        2.615    0.0044618
enh85992     3    9461400    9462400      2       1  150064       2.2432     0.012441
enh85996     3    9493500    9494500      3       2  150064       2.1722     0.014919
enh86080     3   10398800   10399800      4       2  150064       3.0189    0.0012684
enh86082     3   10411800   10412800      3       2  150064        3.313    0.0004615
enh86083     3   10415400   10416400      3       1  150064       1.9155     0.027715
enh86089     3   10593300   10594300      3       1  150064       2.2016     0.013848
enh86092     3   10642500   10643500      3       2  150064       1.9418     0.026081
enh86147     3   11479800   11480800      2       1  150064        2.094     0.018131
enh86149     3   11488700   11489700      4       2  150064       1.6459     0.049893
enh86191     3   11669800   11670800      9       3  150064       2.3016     0.010678
enh86194     3   11703100   11704100      2       1  150064       3.0804    0.0010335
enh86201     3   11798600   11799600      6       2  150064        1.875     0.030396
enh86202     3   11806200   11807200      4       2  150064       2.6584    0.0039256
enh86208     3   12185200   12186200      2       1  150064       2.9421    0.0016298
enh86210     3   12197500   12198500      3       2  150064       2.4043    0.0081019
enh86214     3   12219900   12220900      1       1  150064       3.2532    0.0005705
enh86216     3   12229900   12230900      6       2  150064       1.6715     0.047307
enh86218     3   12239500   12240500      3       1  150064       1.7183     0.042869
enh86223     3   12280100   12281100      1       1  150064       2.2533      0.01212
enh86224     3   12321500   12322500      1       1  150064       2.9461     0.001609
enh86225     3   12322000   12323000      2       1  150064          2.7    0.0034672
enh86231     3   12391800   12392800      3       1  150064       1.8904     0.029351
enh86245     3   12503600   12504600      4       2  150064       1.9011     0.028642
enh86247     3   12521100   12522100      4       1  150064       2.2434     0.012436
enh86248     3   12524200   12525200      3       1  150064       1.9132     0.027863
enh86253     3   12548700   12549700      1       1  150064       2.1719      0.01493
enh86254     3   12550200   12551200      3       2  150064       2.4871    0.0064398
enh86255     3   12558800   12559800      4       2  150064       2.1019     0.017779
enh86258     3   12601400   12602400      2       1  150064       2.4155    0.0078571
enh86259     3   12604300   12605300      1       1  150064       2.5015     0.006183
enh86260     3   12617300   12618300      4       2  150064       2.9778    0.0014516
enh86261     3   12618100   12619100      3       2  150064       1.9046     0.028414
enh86265     3   12632700   12633700      3       2  150064       1.7527      0.03983
enh86266     3   12640400   12641400      1       1  150064       2.6123     0.004497
enh86268     3   12663300   12664300      2       1  150064       1.8685     0.030845
enh86272     3   12679100   12680100      2       1  150064        2.729    0.0031768
enh86277     3   12689700   12690700      3       1  150064       1.8254      0.03397
enh86280     3   12697700   12698700      1       1  150064       2.2325      0.01279
enh86282     3   12702200   12703200      5       2  150064       1.7319     0.041648
enh86284     3   12735500   12736500      5       2  150064       2.1544     0.015605
enh86285     3   12746900   12747900      1       1  150064       2.0179       0.0218
enh86331     3   13122000   13123000      6       3  150064       3.0012    0.0013447
enh86334     3   13342600   13343600      1       1  150064       1.7837      0.03724
enh86337     3   13420000   13421000      4       2  150064       2.6281    0.0042936
enh86338     3   13421900   13422900      6       1  150064       2.0755     0.018968
enh86366     3   14211900   14212900      2       1  150064       2.0244     0.021464
enh86386     3   14443000   14444000      1       1  150064       1.7653      0.03876
enh86407     3   14602300   14603300      1       1  150064       1.9952      0.02301
enh86410     3   14676400   14677400      1       1  150064       2.1881      0.01433
enh86411     3   14691800   14692800      2       1  150064       1.7422     0.040736
enh86415     3   14845000   14846000      1       1  150064       1.8796      0.03008
enh86416     3   14878000   14879000      4       2  150064        2.191     0.014224
enh86418     3   14962200   14963200      2       1  150064       2.6052    0.0045911
enh86489     3   15679000   15680000      2       1  150064       1.6901     0.045507
enh86499     3   15768000   15769000      8       3  150064       1.7882     0.036871
enh86508     3   15812800   15813800      1       1  150064       2.8168     0.002425
enh86514     3   15832100   15833100      3       2  150064       1.9923     0.023167
enh86533     3   16000300   16001300      2       1  150064       2.3095     0.010458
enh86540     3   16068000   16069000      5       2  150064        1.848     0.032299
enh86576     3   16309800   16310800      2       1  150064        2.097     0.017998
enh86577     3   16318800   16319800      4       1  150064        2.087     0.018446
enh86581     3   16353200   16354200      3       1  150064       1.7802      0.03752
enh86589     3   16420100   16421100      7       3  150064       1.6682     0.047641
enh86593     3   16435700   16436700      8       2  150064       1.8401     0.032879
enh86599     3   16460300   16461300      4       2  150064       1.7414     0.040808
enh86615     3   16558100   16559100      2       1  150064         1.85     0.032154
enh86625     3   16770100   16771100      5       2  150064       1.7505      0.04002
enh86628     3   16850400   16851400      7       3  150064       2.7067    0.0033975
enh86629     3   16891100   16892100      6       3  150064       2.5667    0.0051332
enh86635     3   16948200   16949200      2       1  150064       2.0693     0.019258
enh86636     3   16958400   16959400      4       1  150064       3.3791   0.00036362
enh86637     3   16974600   16975600      4       2  150064       1.7915     0.036606
enh86638     3   17016600   17017600      4       2  150064       1.8021     0.035763
enh86641     3   17081300   17082300      3       2  150064       1.8085     0.035267
enh86644     3   17118500   17119500      4       2  150064       2.7585    0.0029033
enh86645     3   17130100   17131100      3       2  150064       2.8742    0.0020252
enh86647     3   17199100   17200100      2       1  150064       1.6523     0.049232
enh86649     3   17220900   17221900      3       1  150064       4.2715   9.7099e-06
enh86651     3   17236800   17237800      2       1  150064       3.8841   5.1359e-05
enh86652     3   17248500   17249500      4       2  150064       3.8924   4.9636e-05
enh86653     3   17397600   17398600      4       1  150064       4.0469   2.5951e-05
enh86654     3   17401400   17402400      1       1  150064       1.8031      0.03569
enh86655     3   17408000   17409000      6       2  150064       2.6777    0.0037059
enh86656     3   17408600   17409600      4       2  150064       3.7201   9.9585e-05
enh86657     3   17414100   17415100      7       3  150064       3.6946   0.00011011
enh86658     3   17443100   17444100      4       1  150064       3.0978   0.00097479
enh86659     3   17448800   17449800      4       2  150064       4.2324   1.1561e-05
enh86660     3   17465400   17466400      2       1  150064        3.761   8.4606e-05
enh86661     3   17473100   17474100      2       1  150064       3.6793   0.00011695
enh86664     3   17533000   17534000      1       1  150064       1.7854       0.0371
enh86666     3   17576600   17577600      1       1  150064       4.1572    1.611e-05
enh86670     3   17670600   17671600      3       1  150064        3.739   9.2382e-05
enh86671     3   17673500   17674500      3       2  150064       3.3203   0.00044954
enh86673     3   17678600   17679600      2       1  150064       4.0834   2.2193e-05
enh86674     3   17681000   17682000      1       1  150064       4.3788    5.968e-06
enh86675     3   17685500   17686500      3       1  150064       4.0619   2.4342e-05
enh86677     3   17719400   17720400      4       1  150064       4.6646   1.5463e-06
enh86679     3   17778700   17779700      1       1  150064       4.9638    3.457e-07
enh86680     3   17780600   17781600      3       1  150064       4.7586    9.748e-07
enh86681     3   17784800   17785800      4       1  150064         2.91     0.001807
enh86682     3   17794500   17795500      1       1  150064       4.6398    1.744e-06
enh86684     3   17851300   17852300      5       2  150064       3.0198    0.0012648
enh86686     3   17882300   17883300      2       1  150064       4.1648   1.5584e-05
enh86687     3   17887400   17888400      3       1  150064       4.4535   4.2248e-06
enh86690     3   18050200   18051200      2       1  150064       2.1008      0.01783
enh86707     3   19929700   19930700      4       2  150064       1.6829     0.046197
enh86708     3   19931300   19932300      3       2  150064        1.655     0.048961
enh86709     3   19939900   19940900      2       1  150064       2.5623    0.0051998
enh86711     3   19991300   19992300      6       3  150064       1.6766     0.046809
enh86751     3   21685700   21686700      6       2  150064       2.1213     0.016947
enh86752     3   21695800   21696800      7       3  150064       2.2574     0.011991
enh86756     3   21771200   21772200      8       3  150064       1.7913      0.03662
enh86763     3   21961100   21962100     20       3  150064        2.182     0.014554
enh86764     3   21983700   21984700      5       2  150064       1.7045     0.044146
enh86765     3   21996100   21997100      8       2  150064       2.5733    0.0050368
enh86766     3   22003600   22004600     10       3  150064       2.5417    0.0055164
enh86786     3   23126600   23127600      3       1  150064        2.053     0.020035
enh86790     3   23240100   23241100      4       2  150064        2.153      0.01566
enh86792     3   23246200   23247200      1       1  150064       1.8886      0.02947
enh86822     3   23769900   23770900      1       1  150064       1.8874      0.02955
enh86831     3   23853000   23854000      4       2  150064       3.4433    0.0002873
enh86834     3   23897400   23898400      2       1  150064       1.8287     0.033724
enh86840     3   23916100   23917100      2       1  150064       2.3334    0.0098147
enh86856     3   24040300   24041300      2       1  150064       2.0099     0.022223
enh86858     3   24089200   24090200      3       2  150064       2.9405    0.0016382
enh86862     3   24138200   24139200      2       1  150064       2.9852    0.0014169
enh86863     3   24142100   24143100      4       2  150064       2.2029     0.013801
enh86864     3   24151500   24152500      2       1  150064       3.0365    0.0011969
enh86866     3   24164700   24165700      2       1  150064       3.1042   0.00095385
enh86867     3   24169700   24170700      1       1  150064       1.8406      0.03284
enh86868     3   24176300   24177300      5       3  150064       2.4505    0.0071332
enh86869     3   24186400   24187400      3       2  150064       2.7284     0.003182
enh86872     3   24253800   24254800      5       2  150064        2.942    0.0016304
enh86874     3   24266400   24267400      9       4  150064       1.7199     0.042725
enh86894     3   24554200   24555200      2       1  150064       3.3086   0.00046886
enh86904     3   25006700   25007700      4       2  150064       2.4994    0.0062194
enh86907     3   25077000   25078000      5       2  150064       2.2975     0.010795
enh86916     3   25395700   25396700      3       2  150064       2.4166    0.0078336
enh86918     3   25421900   25422900      6       2  150064       2.0963     0.018027
enh86929     3   25514200   25515200      2       1  150064       2.7866    0.0026636
enh86930     3   25515600   25516600      5       3  150064       2.2977      0.01079
enh86932     3   25521400   25522400      3       2  150064       2.1813      0.01458
enh86933     3   25524500   25525500      1       1  150064       1.8719      0.03061
enh86939     3   25569000   25570000      6       2  150064       2.1372     0.016293
enh86947     3   25634200   25635200      2       1  150064       1.7533     0.039775
enh86953     3   25822700   25823700      2       1  150064       1.8144      0.03481
enh87042     3   28363700   28364700      1       1  150064       1.7538      0.03973
enh87051     3   28833000   28834000      1       1  150064       2.7854     0.002673
enh87055     3   28958400   28959400      1       1  150064       2.1239      0.01684
enh87062     3   29106800   29107800      2       1  150064       1.8967     0.028931
enh87066     3   29220300   29221300      6       2  150064       1.8402     0.032873
enh87068     3   29243400   29244400      4       1  150064       1.8914     0.029286
enh87070     3   29268000   29269000      4       2  150064       2.4955    0.0062884
enh87071     3   29273900   29274900      4       2  150064       2.6079     0.004555
enh87095     3   29411400   29412400      6       4  150064       1.9529     0.025415
enh87101     3   29450500   29451500      6       3  150064       2.1043     0.017675
enh87106     3   29474500   29475500      3       2  150064       2.6464    0.0040677
enh87108     3   29480000   29481000      3       2  150064       2.2587     0.011952
enh87110     3   29482700   29483700      6       3  150064       1.8524     0.031983
enh87126     3   29593400   29594400      6       2  150064       2.0761     0.018941
enh87127     3   29597500   29598500     11       4  150064       1.9788      0.02392
enh87128     3   29606300   29607300      5       3  150064       1.7463     0.040378
enh87137     3   29695000   29696000      4       2  150064       1.8235     0.034112
enh87139     3   29728400   29729400      5       1  150064       1.9859     0.023525
enh87140     3   29732100   29733100      6       2  150064       1.9088     0.028141
enh87141     3   29735300   29736300      2       1  150064       2.2729     0.011515
enh87144     3   29801500   29802500      3       1  150064       2.5746    0.0050174
enh87145     3   29804900   29805900      6       2  150064        2.876    0.0020138
enh87150     3   29932400   29933400      5       2  150064       1.6647      0.04799
enh87153     3   29964200   29965200      3       1  150064       3.9647   3.6751e-05
enh87157     3   30014500   30015500      3       1  150064       2.0918     0.018229
enh87158     3   30018800   30019800      1       1  150064       3.8178    6.732e-05
enh87159     3   30043800   30044800      3       2  150064       3.5648   0.00018206
enh87160     3   30045400   30046400      1       1  150064       3.5731    0.0001764
enh87161     3   30047000   30048000      2       1  150064       3.5191   0.00021647
enh87162     3   30071000   30072000      5       2  150064       3.9111    4.594e-05
enh87164     3   30154300   30155300      2       1  150064       2.8283      0.00234
enh87165     3   30198000   30199000      1       1  150064       3.4963    0.0002359
enh87173     3   30272200   30273200      5       2  150064       3.3218   0.00044714
enh87175     3   30275400   30276400      3       2  150064       1.6913     0.045391
enh87176     3   30302200   30303200      1       1  150064       2.8739     0.002027
enh87177     3   30304600   30305600      3       1  150064       2.5268    0.0057558
enh87178     3   30323400   30324400      4       2  150064       2.1982     0.013967
enh87181     3   30334300   30335300      4       2  150064       3.7404   9.1871e-05
enh87182     3   30340700   30341700      4       2  150064       2.4321    0.0075062
enh87184     3   30356500   30357500      3       2  150064       2.1243     0.016821
enh87185     3   30375500   30376500      4       2  150064       1.8437     0.032612
enh87191     3   30412000   30413000      3       2  150064       3.1646   0.00077635
enh87201     3   30518000   30519000      1       1  150064       2.0844      0.01856
enh87249     3   31095000   31096000      2       1  150064       1.7512     0.039954
enh87251     3   31118600   31119600      3       2  150064       1.8417     0.032756
enh87267     3   31401900   31402900      5       2  150064       1.6796     0.046514
enh87268     3   31403100   31404100      2       1  150064       1.6575     0.048711
enh87269     3   31405800   31406800      6       2  150064       1.7008     0.044487
enh87272     3   31446600   31447600      5       1  150064       2.2608     0.011885
enh87273     3   31448700   31449700      5       2  150064       2.3595    0.0091505
enh87274     3   31571800   31572800      2       1  150064       3.0998   0.00096833
enh87277     3   31580700   31581700      1       1  150064       1.6725      0.04721
enh87280     3   31589200   31590200      2       1  150064       2.6233    0.0043544
enh87282     3   31654500   31655500      3       1  150064       2.7931    0.0026105
enh87283     3   31675900   31676900      2       1  150064       2.6739    0.0037483
enh87310     3   31986700   31987700      2       1  150064       2.5406    0.0055332
enh87314     3   32002800   32003800      5       2  150064       1.6866     0.045835
enh87315     3   32003700   32004700      4       2  150064       2.3995    0.0082085
enh87316     3   32004800   32005800      3       2  150064       1.8079     0.035315
enh87318     3   32011000   32012000      2       1  150064       2.4254    0.0076456
enh87320     3   32017100   32018100      2       1  150064       2.0356     0.020898
enh87321     3   32018800   32019800      5       2  150064       2.6108    0.0045168
enh87322     3   32043700   32044700      3       2  150064       3.0943   0.00098645
enh87323     3   32059900   32060900      1       1  150064       3.1554    0.0008015
enh87327     3   32104000   32105000      7       2  150064       1.7517      0.03991
enh87329     3   32123800   32124800      1       1  150064       1.8345      0.03329
enh87330     3   32132700   32133700      5       1  150064       1.9288     0.026877
enh87344     3   32345200   32346200      3       1  150064       2.1335     0.016442
enh87370     3   32656100   32657100      1       1  150064       1.8469      0.03238
enh87371     3   32673800   32674800      4       1  150064       1.9946     0.023044
enh87374     3   32744700   32745700      5       3  150064       1.6734     0.047124
enh87379     3   32891800   32892800      2       1  150064       1.8081     0.035298
enh87392     3   33139100   33140100      1       1  150064        1.795      0.03633
enh87397     3   33175200   33176200      3       1  150064       1.6474     0.049738
enh87400     3   33208800   33209800      3       2  150064       1.8827     0.029868
enh87410     3   33363400   33364400      6       3  150064        2.038     0.020777
enh87414     3   33402100   33403100      3       1  150064       2.8936    0.0019042
enh87416     3   33413500   33414500      2       1  150064       2.9284    0.0017038
enh87417     3   33414200   33415200      2       1  150064       2.7776    0.0027379
enh87418     3   33419100   33420100      1       1  150064       2.8652     0.002084
enh87420     3   33432800   33433800      2       1  150064       1.7525      0.03984
enh87422     3   33443800   33444800      1       1  150064       2.6583     0.003927
enh87423     3   33458400   33459400      2       1  150064       1.9733     0.024231
enh87424     3   33469600   33470600      1       1  150064       2.3278     0.009962
enh87425     3   33474800   33475800      7       3  150064         2.96    0.0015383
enh87427     3   33523400   33524400      2       1  150064       2.8429    0.0022355
enh87428     3   33619800   33620800      2       1  150064       1.6786     0.046615
enh87429     3   33638400   33639400      1       1  150064       2.2307      0.01285
enh87443     3   33843700   33844700      5       1  150064       1.7311     0.041718
enh87457     3   34053100   34054100      4       2  150064       2.5003    0.0062049
enh87472     3   35464300   35465300      2       1  150064       3.4109   0.00032369
enh87494     3   36566600   36567600      1       1  150064       2.1439      0.01602
enh87496     3   36633800   36634800      3       1  150064       2.0985     0.017929
enh87499     3   36704600   36705600      3       1  150064       1.7426     0.040703
enh87507     3   36881600   36882600      2       1  150064       2.6429    0.0041105
enh87508     3   36932700   36933700      2       1  150064       2.2695     0.011618
enh87509     3   36934200   36935200      4       2  150064       3.0456     0.001161
enh87512     3   36973900   36974900      2       1  150064       2.5998    0.0046632
enh87513     3   36978600   36979600      4       1  150064       3.2021   0.00068225
enh87515     3   36984600   36985600      2       1  150064       2.7253    0.0032117
enh87516     3   36999200   37000200      1       1  150064       2.6176     0.004428
enh87517     3   37011100   37012100      2       1  150064       2.7975    0.0025753
enh87521     3   37090600   37091600      1       1  150064       3.0162      0.00128
enh87522     3   37094100   37095100      3       1  150064       2.8271    0.0023487
enh87523     3   37096200   37097200      3       1  150064       2.6126    0.0044934
enh87525     3   37115000   37116000      1       1  150064       2.9017     0.001856
enh87526     3   37138000   37139000      1       1  150064       2.9884     0.001402
enh87527     3   37150400   37151400      3       2  150064       1.9031     0.028515
enh87530     3   37156300   37157300      1       1  150064       3.0861     0.001014
enh87531     3   37165900   37166900      1       1  150064       3.0645      0.00109
enh87533     3   37172900   37173900      1       1  150064       3.0572     0.001117
enh87536     3   37196000   37197000      2       1  150064        2.251     0.012192
enh87537     3   37202700   37203700      3       2  150064       2.0158     0.021909
enh87538     3   37205300   37206300      1       1  150064       3.0516     0.001138
enh87539     3   37210400   37211400      4       2  150064        2.769    0.0028116
enh87540     3   37213300   37214300      1       1  150064       3.0054     0.001326
enh87541     3   37214400   37215400      2       1  150064       2.0011     0.022689
enh87543     3   37220600   37221600      5       3  150064       2.2979     0.010784
enh87544     3   37223200   37224200      2       1  150064       2.6543    0.0039731
enh87545     3   37225900   37226900      3       2  150064       1.6764     0.046833
enh87551     3   37262800   37263800      3       1  150064       2.6039    0.0046085
enh87556     3   37307900   37308900      2       1  150064       1.9375     0.026341
enh87558     3   37324000   37325000      2       1  150064       2.5437    0.0054847
enh87561     3   37329100   37330100      4       2  150064       1.8576     0.031611
enh87567     3   37352400   37353400      2       1  150064        1.672     0.047267
enh87569     3   37365800   37366800      1       1  150064       1.9351      0.02649
enh87572     3   37534200   37535200      1       1  150064        1.971      0.02436
enh87573     3   37552500   37553500      2       1  150064       2.0508     0.020145
enh87588     3   37906900   37907900      2       1  150064        2.173     0.014889
enh87593     3   37948700   37949700      4       2  150064       1.8508     0.032096
enh87594     3   37951500   37952500      2       1  150064       3.4042   0.00033181
enh87595     3   37963200   37964200      2       1  150064       3.6835     0.000115
enh87596     3   37963700   37964700      2       1  150064       3.6835     0.000115
enh87597     3   37965400   37966400      2       1  150064       2.6884    0.0035896
enh87600     3   37977500   37978500      2       1  150064       3.6058    0.0001556
enh87639     3   38445200   38446200      3       1  150064       3.2364   0.00060527
enh87640     3   38497200   38498200      3       1  150064       3.1928   0.00070448
enh87641     3   38498400   38499400      4       1  150064        3.105    0.0009515
enh87642     3   38499900   38500900      3       2  150064       2.6357    0.0041986
enh87643     3   38501000   38502000      2       1  150064        2.792    0.0026195
enh87645     3   38536900   38537900      4       2  150064       2.8552    0.0021503
enh87648     3   38565300   38566300      3       2  150064       1.8969     0.028919
enh87650     3   38763900   38764900      3       2  150064       1.7189     0.042816
enh87655     3   39027400   39028400      3       1  150064       2.2651     0.011753
enh87695     3   40003000   40004000      3       2  150064       2.9596    0.0015402
enh87727     3   40732300   40733300      3       1  150064       1.8355     0.033214
enh87842     3   42190200   42191200      3       2  150064       3.2587   0.00055968
enh87843     3   42198800   42199800      1       1  150064       1.8966      0.02894
enh87845     3   42202500   42203500      1       1  150064       1.7506      0.04001
enh87846     3   42205600   42206600      2       1  150064       1.7237     0.042378
enh87848     3   42220200   42221200      5       2  150064       2.7289    0.0031772
enh87849     3   42221000   42222000      3       1  150064        2.453    0.0070843
enh87850     3   42225200   42226200      4       2  150064       2.0604     0.019678
enh87851     3   42233800   42234800      6       2  150064       2.4383    0.0073782
enh87852     3   42237100   42238100      3       1  150064       2.5243    0.0057956
enh87859     3   42417300   42418300      4       1  150064       2.5323    0.0056658
enh87864     3   42644300   42645300      3       2  150064       1.7247     0.042289
enh87870     3   42689700   42690700      3       2  150064       1.6832     0.046165
enh87899     3   43213000   43214000      2       1  150064        1.814     0.034838
enh87912     3   43367800   43368800      3       2  150064       2.4438     0.007266
enh87915     3   43386700   43387700      2       1  150064       1.8421      0.03273
enh87934     3   43680000   43681000      1       1  150064       1.7368      0.04121
enh87936     3   43688800   43689800      2       1  150064       2.1929     0.014158
enh87940     3   43737600   43738600      3       1  150064       2.7653    0.0028431
enh87943     3   43764000   43765000      3       1  150064       2.8491    0.0021923
enh87944     3   43769000   43770000      7       2  150064       3.5518   0.00019129
enh87946     3   43778200   43779200      1       1  150064       3.6714    0.0001206
enh87949     3   43795100   43796100      4       2  150064       3.3299   0.00043445
enh87950     3   43800200   43801200      2       1  150064       2.1932     0.014145
enh87951     3   43806800   43807800      4       2  150064        2.036     0.020873
enh87953     3   43811800   43812800      1       1  150064       1.6469      0.04979
enh87957     3   43894900   43895900      4       2  150064       1.8481     0.032296
enh87960     3   43914300   43915300      1       1  150064       1.8833      0.02983
enh87971     3   44061500   44062500      4       2  150064       3.3457   0.00041037
enh87972     3   44062100   44063100      3       2  150064       2.1525     0.015679
enh87974     3   44072700   44073700      2       1  150064       3.9032   4.7459e-05
enh87982     3   44110500   44111500      3       2  150064       1.8397     0.032907
enh87987     3   44226000   44227000      6       3  150064       2.8343    0.0022962
enh87988     3   44264600   44265600      3       1  150064       2.1857     0.014418
enh87994     3   44396800   44397800      5       2  150064        2.871    0.0020458
enh88041     3   45126400   45127400      2       1  150064       2.5509    0.0053718
enh88045     3   45153900   45154900      3       2  150064        2.873    0.0020328
enh88046     3   45155000   45156000      6       3  150064       2.3941    0.0083298
enh88052     3   45180300   45181300      8       4  150064       2.1403     0.016165
enh88058     3   45219400   45220400     10       4  150064       1.8367     0.033125
enh88079     3   45527600   45528600      4       2  150064       1.7256      0.04221
enh88169     3   46579500   46580500      1       1  150064       1.8384        0.033
enh88176     3   46648500   46649500      2       1  150064       1.9329     0.026623
enh88266     3   47628200   47629200      2       1  150064       1.7428     0.040684
enh88268     3   47642400   47643400      2       1  150064       1.9518      0.02548
enh88270     3   47653300   47654300      1       1  150064       2.0591      0.01974
enh88276     3   47710600   47711600      1       1  150064       2.1641      0.01523
enh88286     3   47931400   47932400      2       1  150064       1.8561     0.031721
enh88289     3   47937500   47938500      1       1  150064       1.9806      0.02382
enh88303     3   48063500   48064500      1       1  150064       1.8167      0.03463
enh88317     3   48099400   48100400      1       1  150064        1.666      0.04786
enh88331     3   48166500   48167500      1       1  150064       1.8551      0.03179
enh88334     3   48192800   48193800      5       1  150064       2.0903     0.018296
enh88338     3   48235800   48236800      1       1  150064       2.3208      0.01015
enh88340     3   48273700   48274700      1       1  150064       2.3819     0.008612
enh88341     3   48274200   48275200      2       1  150064       2.8184    0.0024135
enh88343     3   48281600   48282600      3       1  150064       2.1688     0.015048
enh88347     3   48325700   48326700      1       1  150064       2.3222      0.01011
enh88384     3   48670600   48671600      2       1  150064       2.3217     0.010125
enh88386     3   48694000   48695000      2       1  150064        2.453    0.0070845
enh88390     3   48724000   48725000      1       1  150064       2.3709     0.008872
enh88391     3   48730000   48731000      2       1  150064       2.2037     0.013774
enh88392     3   48733300   48734300      2       1  150064       1.9281     0.026919
enh88393     3   48737800   48738800      3       1  150064       2.1449      0.01598
enh88394     3   48740000   48741000      1       1  150064       2.0337      0.02099
enh88396     3   48744400   48745400      3       1  150064       2.3301    0.0099007
enh88399     3   48748900   48749900      4       1  150064       2.3221     0.010114
enh88401     3   48751800   48752800      2       1  150064       2.1101     0.017423
enh88402     3   48777200   48778200      1       1  150064        1.712      0.04345
enh88410     3   48863700   48864700      1       1  150064        1.765      0.03878
enh88428     3   49004700   49005700      1       1  150064       1.8945      0.02908
enh88434     3   49088200   49089200      3       2  150064        1.806     0.035457
enh88441     3   49156000   49157000      2       1  150064       2.1108     0.017397
enh88446     3   49199900   49200900      3       1  150064       2.4053    0.0080805
enh88449     3   49211400   49212400      2       1  150064       2.1347     0.016391
enh88453     3   49275600   49276600      5       2  150064       1.7737     0.038055
enh88454     3   49285900   49286900      3       2  150064       1.9876     0.023429
enh88458     3   49334300   49335300      4       2  150064       1.8961     0.028972
enh88461     3   49383400   49384400      1       1  150064       1.7386      0.04105
enh88468     3   49414300   49415300      2       1  150064       1.8493     0.032206
enh88472     3   49423200   49424200      2       1  150064       1.9127     0.027893
enh88473     3   49425600   49426600      2       1  150064       2.6292    0.0042788
enh88475     3   49437000   49438000      3       2  150064       2.1673     0.015107
enh88482     3   49458900   49459900      3       1  150064       2.1882     0.014328
enh88483     3   49465300   49466300      2       1  150064       2.3632    0.0090586
enh88488     3   49498900   49499900      3       2  150064       2.1739     0.014857
enh88497     3   49556600   49557600      2       1  150064       1.8477     0.032325
enh88511     3   49736200   49737200      1       1  150064       1.8495      0.03219
enh88516     3   49783000   49784000      2       1  150064       1.7009     0.044481
enh88522     3   49821800   49822800      1       1  150064       2.3219      0.01012
enh88524     3   49836700   49837700      1       1  150064       1.7144      0.04323
enh88525     3   49842900   49843900      1       1  150064       2.0166      0.02187
enh88526     3   49849700   49850700      1       1  150064       2.3804     0.008648
enh88527     3   49851600   49852600      2       1  150064       2.4112      0.00795
enh88529     3   49938000   49939000      1       1  150064       2.8215      0.00239
enh88530     3   49940700   49941700      1       1  150064        2.735     0.003119
enh88531     3   49941200   49942200      1       1  150064        2.735     0.003119
enh88532     3   49942800   49943800      2       1  150064       1.6838     0.046107
enh88535     3   49961800   49962800      1       1  150064       2.1409      0.01614
enh88536     3   49965100   49966100      3       2  150064       1.7315      0.04168
enh88537     3   49967800   49968800      1       1  150064       3.0538      0.00113
enh88538     3   49978700   49979700      2       1  150064        2.531    0.0056873
enh88540     3   49997500   49998500      3       1  150064       3.1182   0.00090988
enh88541     3   50004100   50005100      1       1  150064       3.0519     0.001137
enh88546     3   50078200   50079200      2       1  150064       2.4036    0.0081174
enh88547     3   50087400   50088400      5       3  150064       2.5474     0.005427
enh88549     3   50128600   50129600      2       1  150064       2.5338    0.0056422
enh88552     3   50161800   50162800      2       1  150064       2.3336    0.0098081
enh88555     3   50195900   50196900      3       2  150064       1.8003     0.035905
enh88557     3   50202700   50203700      4       2  150064       2.1295     0.016605
enh88558     3   50207700   50208700      2       1  150064       1.8387     0.032981
enh88560     3   50249500   50250500      1       1  150064        3.317     0.000455
enh88565     3   50267800   50268800      1       1  150064       2.4402     0.007339
enh88572     3   50291700   50292700      4       2  150064       3.0069    0.0013198
enh88587     3   50361600   50362600      1       1  150064       2.1638      0.01524
enh88619     3   51320200   51321200      1       1  150064       2.5272     0.005749
enh88620     3   51376300   51377300      2       1  150064       1.8869     0.029588
enh88625     3   51425600   51426600      2       1  150064       2.0594     0.019727
enh88627     3   51430500   51431500      1       1  150064       2.1198      0.01701
enh88631     3   51505900   51506900      1       1  150064       2.1873      0.01436
enh88632     3   51532000   51533000      2       1  150064       1.8601     0.031432
enh88635     3   51593100   51594100      3       2  150064       3.2458   0.00058557
enh88639     3   51654900   51655900      1       1  150064       1.7551      0.03962
enh88672     3   52083400   52084400      1       1  150064       1.8409      0.03282
enh88678     3   52142300   52143300      2       1  150064       2.0145     0.021978
enh88690     3   52229900   52230900      2       1  150064       3.5017   0.00023113
enh88691     3   52233200   52234200      1       1  150064       3.9421    4.039e-05
enh88692     3   52234100   52235100      1       1  150064       3.8338    6.309e-05
enh88694     3   52243900   52244900      1       1  150064       3.7656    8.308e-05
enh88696     3   52269300   52270300      4       2  150064         2.35    0.0093863
enh88701     3   52287200   52288200      2       1  150064       5.4157   3.0521e-08
enh88703     3   52304700   52305700      2       1  150064         4.45   4.2937e-06
enh88709     3   52347700   52348700      2       1  150064       2.8812     0.001981
enh88720     3   52488200   52489200      4       2  150064       2.5507    0.0053758
enh88721     3   52491200   52492200      3       2  150064       3.2098   0.00066409
enh88728     3   52532200   52533200      1       1  150064       3.8262    6.506e-05
enh88729     3   52541000   52542000      2       1  150064       4.3487   6.8486e-06
enh88730     3   52559000   52560000      1       1  150064       4.7662    9.387e-07
enh88731     3   52563100   52564100      4       2  150064       4.0827   2.2255e-05
enh88733     3   52573000   52574000      4       2  150064       4.1864   1.4171e-05
enh88734     3   52573700   52574700      3       1  150064       3.1335   0.00086361
enh88738     3   52603700   52604700      1       1  150064       4.7159    1.203e-06
enh88741     3   52683500   52684500      4       2  150064       4.8697   5.5886e-07
enh88744     3   52706100   52707100      3       1  150064       4.8072   7.6548e-07
enh88746     3   52716400   52717400      4       1  150064       4.5002   3.3949e-06
enh88747     3   52717000   52718000      2       1  150064       4.2166   1.2399e-05
enh88748     3   52722900   52723900      1       1  150064       1.6711      0.04735
enh88749     3   52724800   52725800      1       1  150064       4.6283    1.843e-06
enh88750     3   52725900   52726900      2       1  150064       4.4815   3.7057e-06
enh88752     3   52728400   52729400      1       1  150064       4.9168    4.399e-07
enh88753     3   52731600   52732600      1       1  150064       5.8612    2.297e-09
enh88755     3   52741700   52742700      3       1  150064       5.1293   1.4544e-07
enh88756     3   52797000   52798000      1       1  150064       5.0263      2.5e-07
enh88760     3   52868900   52869900      2       1  150064       4.8526   6.0923e-07
enh88761     3   52878600   52879600      1       1  150064       5.6423    8.392e-09
enh88762     3   52882400   52883400      2       1  150064       4.9173   4.3883e-07
enh88763     3   52907400   52908400      1       1  150064       5.6131    9.939e-09
enh88764     3   52925000   52926000      1       1  150064       4.9932    2.969e-07
enh88765     3   52927600   52928600      3       1  150064       5.1139   1.5783e-07
enh88767     3   52931800   52932800      2       1  150064        4.483   3.6795e-06
enh88769     3   53023700   53024700      2       1  150064       3.3831   0.00035843
enh88771     3   53073900   53074900      3       1  150064        3.124   0.00089216
enh88772     3   53077400   53078400      2       1  150064       4.0936   2.1237e-05
enh88773     3   53105800   53106800      2       1  150064       2.1692     0.015032
enh88774     3   53117600   53118600      3       1  150064       2.7505    0.0029753
enh88775     3   53137900   53138900      1       1  150064       2.8338       0.0023
enh88780     3   53174200   53175200      1       1  150064       5.8968    1.853e-09
enh88781     3   53184000   53185000      2       1  150064       1.7249     0.042276
enh88791     3   53267200   53268200      8       2  150064       1.9903     0.023277
enh88792     3   53269100   53270100      9       2  150064       2.4404    0.0073348
enh88794     3   53273000   53274000      5       2  150064       4.1058   2.0148e-05
enh88795     3   53275500   53276500      7       3  150064          2.2     0.013905
enh88796     3   53277800   53278800      7       3  150064       3.0421    0.0011748
enh88798     3   53290000   53291000      4       2  150064       2.6459    0.0040737
enh88799     3   53293000   53294000      5       2  150064       4.0014   3.1484e-05
enh88801     3   53303100   53304100      2       1  150064       1.7912     0.036629
enh88803     3   53321100   53322100      1       1  150064       2.3171      0.01025
enh88809     3   53362500   53363500      2       1  150064       3.4599   0.00027018
enh88810     3   53378100   53379100      1       1  150064       4.1205     1.89e-05
enh88821     3   53913700   53914700      1       1  150064       2.2603       0.0119
enh88822     3   53923400   53924400      2       1  150064       1.9728     0.024257
enh88851     3   55108800   55109800      2       1  150064       2.7366    0.0031042
enh88860     3   55214200   55215200      3       1  150064       2.0925     0.018199
enh88862     3   55216600   55217600      6       1  150064       2.1769     0.014745
enh88883     3   55444800   55445800      1       1  150064       2.0807      0.01873
enh88884     3   55450200   55451200      2       1  150064       1.9065     0.028296
enh88915     3   56153500   56154500      3       1  150064        2.311     0.010416
enh88927     3   56713700   56714700      4       1  150064       2.3096     0.010455
enh88937     3   56869600   56870600      4       2  150064       2.6777    0.0037061
enh88998     3   57790500   57791500      2       1  150064       1.6791     0.046565
enh89036     3   58021800   58022800      1       1  150064       1.7185      0.04285
enh89060     3   58149800   58150800      2       1  150064       1.8904      0.02935
enh89062     3   58160800   58161800      4       2  150064       2.6702    0.0037904
enh89077     3   58326600   58327600      2       1  150064       2.0399     0.020679
enh89085     3   58360000   58361000      4       2  150064       2.0545     0.019962
enh89086     3   58368900   58369900      4       2  150064       1.8692     0.030799
enh89087     3   58372700   58373700      5       2  150064       2.1006      0.01784
enh89088     3   58376800   58377800      4       2  150064       2.1425     0.016075
enh89089     3   58389900   58390900      6       2  150064       2.3311    0.0098732
enh89090     3   58396400   58397400     10       4  150064       2.0892     0.018345
enh89091     3   58400000   58401000      2       1  150064       1.8105     0.035106
enh89092     3   58405400   58406400      5       1  150064       2.2201     0.013206
enh89093     3   58410400   58411400      3       1  150064       2.3536    0.0092974
enh89095     3   58417300   58418300      3       1  150064       2.3392    0.0096615
enh89100     3   58456700   58457700      3       2  150064       2.0161     0.021894
enh89101     3   58460800   58461800      2       1  150064       2.0264      0.02136
enh89160     3   59411400   59412400      9       2  150064       1.7329     0.041555
enh89162     3   59436900   59437900     10       2  150064        1.829     0.033697
enh89167     3   59525700   59526700      4       2  150064       3.0204     0.001262
enh89169     3   59545000   59546000      4       2  150064       2.3523    0.0093282
enh89171     3   59553400   59554400      1       1  150064       2.2168      0.01332
enh89177     3   59638800   59639800      1       1  150064       1.7714      0.03825
enh89182     3   59744700   59745700     10       3  150064       2.5525    0.0053484
enh89192     3   59847800   59848800      2       1  150064       2.3908    0.0084066
enh89197     3   60146100   60147100      1       1  150064        2.155      0.01558
enh89199     3   60280000   60281000      7       2  150064       3.9775   3.4826e-05
enh89200     3   60286800   60287800      1       1  150064       3.6921    0.0001112
enh89201     3   60289300   60290300      5       2  150064       5.3693   3.9516e-08
enh89202     3   60301700   60302700      1       1  150064       3.6131    0.0001513
enh89214     3   60706600   60707600      3       2  150064       1.8599     0.031449
enh89221     3   61237800   61238800      5       2  150064       1.9063     0.028308
enh89265     3   61827000   61828000      3       1  150064       1.7369     0.041207
enh89266     3   61833800   61834800      4       1  150064       2.2022     0.013826
enh89268     3   61840700   61841700      2       1  150064       2.8095    0.0024807
enh89270     3   61860600   61861600      1       1  150064        1.974      0.02419
enh89288     3   62051600   62052600      4       2  150064       3.0947   0.00098512
enh89290     3   62086300   62087300      5       2  150064       2.0691     0.019266
enh89291     3   62095200   62096200      7       2  150064       1.9881     0.023402
enh89317     3   62672400   62673400      6       3  150064       2.3764     0.008742
enh89332     3   63747500   63748500      3       2  150064       2.8782    0.0019997
enh89333     3   63748600   63749600      7       3  150064       3.4198   0.00031332
enh89337     3   63840800   63841800      1       1  150064       3.9631    3.699e-05
enh89339     3   63850800   63851800      4       2  150064       2.2454      0.01237
enh89343     3   63871600   63872600      3       2  150064       3.5685   0.00017954
enh89345     3   63881900   63882900      2       1  150064       2.1238     0.016843
enh89348     3   63896000   63897000      4       2  150064       2.3692    0.0089141
enh89349     3   63899800   63900800      1       1  150064       5.1478    1.318e-07
enh89350     3   63903500   63904500      2       1  150064       4.6483   1.6731e-06
enh89351     3   63912800   63913800      3       1  150064       3.1973   0.00069368
enh89352     3   63917600   63918600      1       1  150064       4.8673    5.657e-07
enh89355     3   63925800   63926800      3       2  150064       4.6544   1.6249e-06
enh89360     3   63946400   63947400      1       1  150064       2.7057     0.003408
enh89362     3   63951700   63952700      2       1  150064       4.1676   1.5389e-05
enh89366     3   63961800   63962800      3       2  150064       3.0614    0.0011014
enh89368     3   63993100   63994100      4       2  150064       2.9673    0.0015023
enh89369     3   63994500   63995500      4       2  150064       4.9005   4.7802e-07
enh89370     3   63996500   63997500      2       1  150064       1.9559     0.025236
enh89371     3   63997400   63998400      5       3  150064       3.0089    0.0013109
enh89373     3   64006700   64007700      4       2  150064       1.9426     0.026032
enh89375     3   64015800   64016800      4       2  150064       1.6919     0.045328
enh89376     3   64032700   64033700      2       1  150064       2.5564    0.0052886
enh89382     3   64136500   64137500      4       2  150064       3.1658   0.00077342
enh89384     3   64152300   64153300      5       2  150064       3.7546   8.6821e-05
enh89387     3   64161900   64162900      5       3  150064       2.3617    0.0090953
enh89388     3   64168100   64169100      4       2  150064       3.3651   0.00038265
enh89389     3   64171100   64172100      8       3  150064       3.8912   4.9882e-05
enh89390     3   64174500   64175500      3       1  150064       3.8714   5.4105e-05
enh89392     3   64176800   64177800      6       3  150064       2.2171     0.013307
enh89397     3   64196100   64197100      2       1  150064       1.6875     0.045755
enh89399     3   64200600   64201600      3       2  150064       2.6393    0.0041541
enh89400     3   64201600   64202600      5       3  150064       1.8334     0.033373
enh89402     3   64204800   64205800      5       3  150064        1.843     0.032667
enh89403     3   64207700   64208700      3       2  150064       1.9626     0.024847
enh89406     3   64224900   64225900      3       2  150064       2.5603    0.0052296
enh89408     3   64229400   64230400      2       1  150064       1.8275     0.033815
enh89409     3   64242500   64243500      4       2  150064       2.6028    0.0046233
enh89425     3   64403200   64404200      4       2  150064        2.592    0.0047704
enh89428     3   64445900   64446900      4       2  150064       1.9387     0.026269
enh89447     3   64973100   64974100      8       2  150064       1.9166     0.027642
enh89472     3   65604800   65605800      5       2  150064       1.8333     0.033382
enh89494     3   65837200   65838200      1       1  150064       1.7034      0.04425
enh89497     3   65869000   65870000      8       2  150064       1.9126     0.027897
enh89498     3   65874100   65875100      4       2  150064       1.8886     0.029473
enh89528     3   66028200   66029200      3       1  150064       1.6573     0.048725
enh89535     3   66080800   66081800      2       1  150064       1.9798     0.023862
enh89575     3   66531600   66532600      1       1  150064       1.7962      0.03623
enh89583     3   66743800   66744800      5       2  150064       1.7836     0.037246
enh89597     3   67140600   67141600      3       2  150064        2.691     0.003562
enh89606     3   67651100   67652100      2       1  150064        2.351    0.0093625
enh89607     3   67655300   67656300      7       1  150064       2.6603    0.0039036
enh89608     3   67660700   67661700      9       1  150064       2.7459    0.0030174
enh89610     3   67685800   67686800      2       1  150064       1.9451     0.025884
enh89612     3   67696400   67697400      6       1  150064       1.9801     0.023845
enh89613     3   67697500   67698500      2       1  150064       2.0366     0.020846
enh89614     3   67699400   67700400      4       2  150064       2.3395    0.0096546
enh89615     3   67702700   67703700      4       1  150064       2.1123     0.017329
enh89617     3   67996200   67997200      3       1  150064       2.7465    0.0030114
enh89653     3   69355000   69356000      2       1  150064       2.7099    0.0033647
enh89656     3   69413300   69414300     11       2  150064       3.0841    0.0010208
enh89657     3   69417900   69418900      6       1  150064       2.9053    0.0018346
enh89660     3   69437300   69438300      4       2  150064       2.7004     0.003463
enh89664     3   69469700   69470700      3       2  150064       2.3952    0.0083052
enh89666     3   69493100   69494100      5       2  150064       1.9796     0.023872
enh89675     3   69741600   69742600      2       1  150064       2.0315       0.0211
enh89679     3   69796100   69797100      2       1  150064       2.9621    0.0015276
enh89680     3   69811900   69812900      1       1  150064       3.0159     0.001281
enh89682     3   69825800   69826800      1       1  150064       3.3402    0.0004186
enh89683     3   69835100   69836100      2       1  150064        2.464    0.0068695
enh89685     3   69841200   69842200      3       1  150064       2.9141    0.0017835
enh89686     3   69852700   69853700      1       1  150064       2.4621     0.006907
enh89688     3   69869900   69870900     10       3  150064       3.9496   3.9148e-05
enh89689     3   69871100   69872100      3       2  150064        3.512   0.00022235
enh89690     3   69887300   69888300      5       2  150064       2.7303    0.0031637
enh89697     3   70569100   70570100      1       1  150064       2.8143     0.002444
enh89702     3   70784900   70785900      1       1  150064       1.7541      0.03971
enh89703     3   70790900   70791900      2       1  150064       2.1442     0.016007
enh89704     3   70820000   70821000      1       1  150064         2.38     0.008657
enh89707     3   70861900   70862900      2       1  150064       2.4023    0.0081458
enh89709     3   70873200   70874200      1       1  150064       3.0469     0.001156
enh89720     3   71012400   71013400      2       1  150064       2.3281    0.0099531
enh89739     3   71080600   71081600      3       1  150064       1.6838     0.046113
enh89746     3   71117200   71118200      1       1  150064       1.8504      0.03213
enh89749     3   71124700   71125700      1       1  150064       2.1439      0.01602
enh89750     3   71127300   71128300      5       1  150064       1.9644      0.02474
enh89751     3   71129300   71130300      4       2  150064       2.0209     0.021646
enh89756     3   71148700   71149700      1       1  150064       1.7816      0.03741
enh89759     3   71155900   71156900      3       2  150064       2.2134     0.013434
enh89760     3   71157800   71158800      3       2  150064       1.9673     0.024572
enh89763     3   71168000   71169000      1       1  150064       1.7172      0.04297
enh89764     3   71170400   71171400      3       2  150064       2.7672    0.0028269
enh89765     3   71175400   71176400      8       2  150064       2.2052     0.013719
enh89766     3   71180500   71181500      1       1  150064       1.7229      0.04245
enh89772     3   71229100   71230100      1       1  150064       1.6993      0.04463
enh89779     3   71273900   71274900      2       1  150064       4.0355    2.724e-05
enh89780     3   71276300   71277300      2       1  150064        2.926    0.0017167
enh89781     3   71288700   71289700      2       1  150064       3.6057   0.00015566
enh89783     3   71294800   71295800      1       1  150064       2.5053     0.006117
enh89787     3   71320300   71321300      3       1  150064       3.1865   0.00072006
enh89792     3   71366500   71367500      1       1  150064       1.8233      0.03413
enh89793     3   71390400   71391400      2       1  150064       2.4791    0.0065852
enh89794     3   71394400   71395400      4       1  150064       3.5436   0.00019735
enh89795     3   71399900   71400900      6       2  150064        3.082    0.0010282
enh89807     3   71472100   71473100      3       2  150064        2.349    0.0094126
enh89813     3   71496100   71497100      1       1  150064       2.2262        0.013
enh89814     3   71504400   71505400      1       1  150064       3.2727    0.0005326
enh89815     3   71505900   71506900      3       2  150064        1.718     0.042898
enh89817     3   71515100   71516100      3       1  150064       2.1307     0.016557
enh89818     3   71515900   71516900      3       1  150064       2.9943    0.0013753
enh89820     3   71543700   71544700      3       1  150064        4.452   4.2529e-06
enh89821     3   71545600   71546600      5       1  150064       2.6258     0.004322
enh89822     3   71547800   71548800      2       1  150064       2.5321    0.0056698
enh89823     3   71551100   71552100      3       2  150064       4.2767   9.4847e-06
enh89824     3   71552200   71553200      2       1  150064       4.4334   4.6379e-06
enh89825     3   71554500   71555500      4       1  150064       3.0593    0.0011094
enh89826     3   71558900   71559900      2       1  150064       2.4626    0.0068976
enh89827     3   71561900   71562900      3       2  150064        2.298     0.010781
enh89828     3   71563600   71564600      3       2  150064       4.1891   1.4004e-05
enh89829     3   71566300   71567300      1       1  150064        2.639     0.004158
enh89830     3   71568500   71569500      2       1  150064        5.043   2.2911e-07
enh89831     3   71571000   71572000      4       1  150064       4.4782   3.7636e-06
enh89832     3   71572600   71573600      1       1  150064       2.6649     0.003851
enh89834     3   71581800   71582800      3       2  150064       3.6914   0.00011151
enh89835     3   71584300   71585300      1       1  150064       3.1928    0.0007044
enh89836     3   71586100   71587100      3       2  150064       3.5472   0.00019469
enh89837     3   71589800   71590800      4       2  150064       2.1136     0.017275
enh89839     3   71592200   71593200      1       1  150064       3.4803    0.0002504
enh89841     3   71599000   71600000      1       1  150064       3.4666    0.0002635
enh89843     3   71608100   71609100      2       1  150064       2.8987    0.0018736
enh89847     3   71636100   71637100      1       1  150064       3.3249    0.0004422
enh89848     3   71648600   71649600      1       1  150064         3.43    0.0003018
enh89849     3   71650800   71651800      2       1  150064       2.7169    0.0032945
enh89876     3   72191900   72192900      2       1  150064        1.733     0.041552
enh89885     3   72235100   72236100      5       2  150064       2.0673     0.019352
enh89914     3   72531200   72532200      4       1  150064       1.9651     0.024701
enh89946     3   73050000   73051000      6       1  150064       2.0491     0.020225
enh89947     3   73050900   73051900      5       1  150064       1.9259     0.027059
enh89949     3   73057400   73058400      9       2  150064       2.0777     0.018869
enh89950     3   73061900   73062900      2       1  150064        1.903     0.028522
enh89951     3   73069600   73070600      2       1  150064        2.162     0.015311
enh89952     3   73070900   73071900      3       1  150064       1.8459     0.032452
enh89956     3   73080500   73081500      1       1  150064       1.8203      0.03436
enh89957     3   73083000   73084000      3       1  150064       1.7981     0.036083
enh89959     3   73086900   73087900      2       1  150064       2.4145    0.0078774
enh89961     3   73094800   73095800      6       2  150064       1.8651     0.031083
enh89963     3   73103800   73104800      2       1  150064       1.7836     0.037245
enh89965     3   73108800   73109800      2       1  150064       1.8869      0.02959
enh89966     3   73110200   73111200      3       2  150064        1.663     0.048154
enh89967     3   73115800   73116800      2       1  150064       1.9343     0.026536
enh89968     3   73120600   73121600      2       1  150064       2.2687     0.011643
enh89970     3   73134600   73135600      1       1  150064       2.1323      0.01649
enh89978     3   73426900   73427900      3       2  150064       2.2088     0.013594
enh90013     3   73667400   73668400      2       1  150064       1.7881     0.036884
enh90015     3   73675600   73676600      1       1  150064       2.1507      0.01575
enh90023     3   73756800   73757800      4       2  150064       1.8244     0.034045
enh90059     3   75865700   75866700      1       1  150064        2.068      0.01932
enh90107     3   79920500   79921500      3       2  150064        2.706    0.0034048
enh90108     3   80238900   80239900      2       1  150064       1.6755     0.046921
enh90112     3   81264600   81265600      3       2  150064       1.8177     0.034552
enh90113     3   81265300   81266300      4       1  150064        1.746     0.040407
enh90118     3   81497800   81498800      3       1  150064       1.7853     0.037105
enh90120     3   81514400   81515400      2       1  150064       1.7656     0.038733
enh90122     3   81540500   81541500      2       1  150064       1.6955     0.044991
enh90125     3   81594300   81595300      1       1  150064       1.6889      0.04562
enh90135     3   81741900   81742900      2       1  150064       2.1326     0.016478
enh90144     3   81781500   81782500      1       1  150064       2.2135      0.01343
enh90152     3   81805400   81806400      1       1  150064       2.0665      0.01939
enh90153     3   81811600   81812600      5       2  150064       1.6726     0.047206
enh90261     3   88762300   88763300      4       1  150064       1.8206     0.034331
enh90309     3   93562400   93563400      3       2  150064       2.3644    0.0090301
enh90317     3   93720800   93721800      2       1  150064       2.0024      0.02262
enh90329     3   93964400   93965400      1       1  150064       2.1978      0.01398
enh90340     3   94413100   94414100      2       1  150064       2.7917    0.0026214
enh90341     3   94854100   94855100     11       3  150064       2.5184    0.0058938
enh90342     3   94999400   95000400      1       1  150064       3.1928    0.0007045
enh90343     3   94999900   95000900      3       1  150064       2.8503    0.0021837
enh90346     3   95038500   95039500      3       2  150064       2.6985    0.0034824
enh90347     3   95641600   95642600      2       1  150064       2.1384     0.016243
enh90352     3   97543000   97544000      1       1  150064       1.7723      0.03817
enh90358     3   97604800   97605800      2       1  150064       1.9437     0.025968
enh90359     3   97620000   97621000      2       1  150064       1.6937      0.04516
enh90376     3   98411600   98412600      1       1  150064       2.4857     0.006465
enh90443     3   99203200   99204200      7       2  150064       1.8657     0.031041
enh90463     3   99362800   99363800      2       1  150064       1.7251     0.042256
enh90469     3   99377500   99378500      4       1  150064       1.9359     0.026441
enh90471     3   99381600   99382600      4       2  150064       1.8464     0.032416
enh90475     3   99388800   99389800      3       1  150064       1.9327     0.026637
enh90477     3   99391500   99392500      2       1  150064       1.7976     0.036119
enh90479     3   99396500   99397500      3       1  150064       2.0202      0.02168
enh90480     3   99397800   99398800      2       1  150064       1.7842     0.037195
enh90484     3   99418000   99419000      2       1  150064       2.4522    0.0070995
enh90485     3   99419000   99420000      4       2  150064       2.3631    0.0090611
enh90488     3   99425800   99426800      2       1  150064       2.5051    0.0061212
enh90489     3   99427900   99428900      2       1  150064       1.8602     0.031429
enh90490     3   99432300   99433300      2       1  150064       2.4835    0.0065042
enh90492     3   99439900   99440900      3       1  150064       2.6473    0.0040564
enh90495     3   99466400   99467400      2       1  150064       2.1725     0.014908
enh90497     3   99469900   99470900      3       1  150064       2.3727    0.0088282
enh90631     3  100599700  100600700      2       1  150064       2.0373     0.020812
enh90633     3  100611800  100612800      5       2  150064       1.7459     0.040412
enh90723     3  101714200  101715200      2       1  150064       1.6758     0.046887
enh90728     3  101771800  101772800      1       1  150064       1.9742      0.02418
enh90746     3  101924400  101925400      5       1  150064       1.6903     0.045483
enh90776     3  104670700  104671700      5       2  150064       1.6867     0.045833
enh90778     3  104868900  104869900      7       3  150064        2.089     0.018352
enh90786     3  105070500  105071500      6       3  150064       2.3133     0.010352
enh90787     3  105074100  105075100      4       2  150064        2.104     0.017688
enh90794     3  105118600  105119600      2       1  150064        2.116     0.017174
enh90796     3  105136200  105137200      3       1  150064       1.8799     0.030064
enh90800     3  105162900  105163900      4       2  150064       2.1505     0.015759
enh90803     3  105183800  105184800      3       2  150064        2.337    0.0097193
enh90805     3  105189500  105190500      4       2  150064       2.5453    0.0054588
enh90808     3  105213000  105214000      1       1  150064       1.8111      0.03506
enh90813     3  105231000  105232000      3       2  150064       1.7502     0.040046
enh90815     3  105237000  105238000      4       2  150064       2.3782    0.0086983
enh90835     3  105448600  105449600      7       3  150064       1.9173     0.027602
enh90845     3  105495600  105496600      3       1  150064       2.4741    0.0066784
enh90846     3  105497600  105498600      3       2  150064       1.7143     0.043236
enh90847     3  105498500  105499500      2       1  150064       2.1538      0.01563
enh90849     3  105502000  105503000      2       1  150064       2.0823     0.018655
enh90851     3  105504000  105505000      2       1  150064       2.1845     0.014464
enh90855     3  105512500  105513500      4       2  150064       2.1705     0.014984
enh90857     3  105523700  105524700      4       2  150064       2.7549    0.0029359
enh90858     3  105525500  105526500      4       2  150064       2.8814    0.0019793
enh90859     3  105527000  105528000      3       2  150064       1.7636       0.0389
enh90861     3  105532200  105533200      2       1  150064         2.05     0.020183
enh90864     3  105544100  105545100      4       2  150064       1.7998     0.035946
enh90868     3  105556700  105557700      2       1  150064       1.8393     0.032939
enh90871     3  105567400  105568400      5       2  150064       1.8942     0.029096
enh90872     3  105575200  105576200      3       2  150064       1.7642     0.038849
enh90873     3  105576300  105577300      2       1  150064       1.8703      0.03072
enh90878     3  105603700  105604700      3       1  150064       1.9195     0.027459
enh90909     3  105931200  105932200      1       1  150064       1.7705      0.03832
enh90910     3  105951700  105952700      5       2  150064       2.3102     0.010438
enh90921     3  106143600  106144600      6       1  150064       2.0983     0.017941
enh90935     3  106335200  106336200      1       1  150064       2.2138      0.01342
enh90983     3  106982400  106983400      4       2  150064        2.014     0.022006
enh90989     3  107245200  107246200      1       1  150064       2.1432      0.01605
enh90992     3  107297600  107298600      1       1  150064       2.1095      0.01745
enh90998     3  107360400  107361400      2       1  150064       2.6226     0.004363
enh90999     3  107363300  107364300      3       2  150064       2.7359    0.0031106
enh91001     3  107378800  107379800      3       2  150064         2.02     0.021692
enh91003     3  107386600  107387600      2       1  150064       1.9639     0.024768
enh91018     3  107563600  107564600      3       1  150064       2.8519    0.0021726
enh91037     3  107871900  107872900      2       1  150064       3.1187   0.00090816
enh91038     3  107878400  107879400      2       1  150064       3.0694    0.0010724
enh91039     3  107899000  107900000      7       2  150064        3.361   0.00038836
enh91040     3  107920700  107921700      8       1  150064        3.359   0.00039106
enh91041     3  107934500  107935500      7       3  150064       2.7484    0.0029945
enh91042     3  107937200  107938200     11       2  150064       2.9905    0.0013925
enh91045     3  108107200  108108200      3       1  150064        1.748      0.04023
enh91049     3  108172200  108173200      2       1  150064       2.0259     0.021386
enh91095     3  110532200  110533200      3       2  150064       1.8184     0.034502
enh91100     3  110797700  110798700      3       1  150064       1.8054     0.035503
enh91109     3  110934000  110935000      4       2  150064       2.9734    0.0014726
enh91118     3  111040200  111041200      8       2  150064       1.9455     0.025856
enh91120     3  111203700  111204700      1       1  150064       2.2365      0.01266
enh91121     3  111231400  111232400      3       1  150064       1.9524     0.025442
enh91215     3  112287100  112288100      3       1  150064        1.713     0.043357
enh91301     3  113457900  113458900      3       1  150064       1.9299     0.026811
enh91316     3  113617300  113618300      5       3  150064       2.0123     0.022093
enh91332     3  114094600  114095600      2       1  150064       1.6744     0.047028
enh91345     3  114173900  114174900      1       1  150064       3.2368    0.0006044
enh91351     3  114263600  114264600      1       1  150064       1.9326      0.02664
enh91358     3  114340500  114341500      5       2  150064       3.1661   0.00077254
enh91359     3  114345700  114346700      1       1  150064       1.7002      0.04455
enh91361     3  114377500  114378500      1       1  150064       3.0888     0.001005
enh91363     3  114388100  114389100      2       1  150064       2.3689    0.0089197
enh91419     3  115100500  115101500      2       1  150064       1.8216     0.034261
enh91422     3  115115900  115116900     12       3  150064       2.5631    0.0051871
enh91448     3  115507800  115508800      1       1  150064       1.8109      0.03508
enh91477     3  116778100  116779100      5       3  150064       1.6508     0.049388
enh91512     3  117508800  117509800      1       1  150064       2.9274     0.001709
enh91513     3  117539600  117540600      4       2  150064       3.3824   0.00035924
enh91514     3  117548800  117549800      7       4  150064       3.2312   0.00061627
enh91515     3  117554600  117555600      6       2  150064       2.9122    0.0017947
enh91519     3  117603700  117604700      3       2  150064       2.7086    0.0033781
enh91520     3  117611400  117612400      3       2  150064       2.7136    0.0033275
enh91521     3  117621700  117622700      4       2  150064       3.4479   0.00028248
enh91522     3  117646000  117647000      2       1  150064       2.1744     0.014836
enh91523     3  117651000  117652000      3       1  150064       3.9188   4.4487e-05
enh91524     3  117681000  117682000      5       3  150064       2.9321    0.0016833
enh91526     3  118651600  118652600      2       1  150064       2.1444     0.015999
enh91532     3  118913500  118914500      3       2  150064       1.6988     0.044679
enh91565     3  119151400  119152400      5       2  150064       1.7536      0.03975
enh91566     3  119178000  119179000      1       1  150064       1.9395      0.02622
enh91568     3  119186600  119187600      4       2  150064       1.6637     0.048088
enh91571     3  119277900  119278900      7       2  150064       2.1004     0.017848
enh91576     3  119314000  119315000      2       1  150064       2.1319      0.01651
enh91595     3  119648800  119649800      1       1  150064        2.457     0.007006
enh91622     3  119890000  119891000      5       2  150064        1.672     0.047266
enh91628     3  120042400  120043400      1       1  150064       1.9912      0.02323
enh91630     3  120069300  120070300      1       1  150064       1.7053      0.04407
enh91639     3  120145000  120146000      1       1  150064       1.7654      0.03875
enh91651     3  120214500  120215500      5       2  150064       1.6803     0.046453
enh91652     3  120215500  120216500      2       1  150064       1.7165     0.043037
enh91660     3  120286800  120287800      6       3  150064       2.1265      0.01673
enh91685     3  121151300  121152300      2       1  150064       1.9809     0.023799
enh91699     3  121713900  121714900      3       1  150064        2.163     0.015272
enh91700     3  121716600  121717600      2       1  150064       2.1789     0.014668
enh91735     3  122409800  122410800      5       2  150064       1.8349     0.033263
enh91742     3  122608500  122609500      1       1  150064        3.126    0.0008861
enh91753     3  122787600  122788600      5       2  150064       2.9058    0.0018317
enh91754     3  122789100  122790100      4       1  150064       2.8865     0.001948
enh91756     3  122797500  122798500      3       1  150064       2.4276    0.0076001
enh91762     3  122822800  122823800      5       3  150064       3.0767    0.0010467
enh91786     3  123372800  123373800      1       1  150064       3.5324    0.0002059
enh91823     3  123588000  123589000      2       1  150064       1.6619     0.048265
enh91840     3  123887200  123888200      4       2  150064       1.7054      0.04406
enh91844     3  123967200  123968200      3       2  150064       3.5508   0.00019206
enh91846     3  123979300  123980300      5       2  150064       3.9116   4.5852e-05
enh91847     3  123981700  123982700      3       2  150064       4.4017   5.3713e-06
enh91848     3  123985000  123986000      4       2  150064       4.2502   1.0678e-05
enh91849     3  123991500  123992500      3       2  150064       2.9628    0.0015243
enh91850     3  123995300  123996300      3       1  150064       3.9678    3.627e-05
enh91852     3  124082300  124083300      1       1  150064       4.5459    2.735e-06
enh91853     3  124102100  124103100      6       2  150064       2.2405     0.012529
enh91855     3  124120400  124121400      3       1  150064       3.4534   0.00027678
enh91856     3  124147200  124148200      1       1  150064       2.9762     0.001459
enh91858     3  124228700  124229700      5       2  150064       2.5619    0.0052054
enh91861     3  124277300  124278300      3       1  150064       2.8608    0.0021129
enh91901     3  124545600  124546600      4       1  150064       1.9968     0.022925
enh91912     3  124572100  124573100      5       2  150064       2.3675    0.0089546
enh91913     3  124577200  124578200      7       2  150064       2.3147     0.010315
enh91914     3  124592100  124593100      5       2  150064       2.2692     0.011628
enh91915     3  124593400  124594400      2       1  150064       1.6521     0.049254
enh91917     3  124597500  124598500      2       1  150064        2.161     0.015349
enh91922     3  124704300  124705300      4       1  150064       1.6788       0.0466
enh91940     3  124817400  124818400      4       1  150064       2.1136     0.017276
enh91943     3  124838000  124839000      4       2  150064       3.7935   7.4274e-05
enh91945     3  124844600  124845600      8       3  150064       3.3295   0.00043499
enh91954     3  124913400  124914400      3       2  150064       1.7976     0.036122
enh91956     3  124955000  124956000      2       1  150064       2.5184    0.0058943
enh91958     3  125000000  125001000      3       1  150064       1.6615     0.048305
enh91966     3  125068100  125069100      1       1  150064       2.6005     0.004654
enh91967     3  125070000  125071000      2       1  150064       1.8656     0.031048
enh91989     3  125236900  125237900      6       3  150064       1.7114     0.043499
enh91994     3  125308100  125309100      2       1  150064       2.4263     0.007626
enh91995     3  125309600  125310600      2       1  150064       2.4667     0.006818
enh91997     3  125321800  125322800      5       3  150064         1.89     0.029379
enh92010     3  125732900  125733900      5       2  150064       1.9469     0.025771
enh92051     3  126429700  126430700      1       1  150064       2.1859      0.01441
enh92060     3  126530100  126531100      1       1  150064       1.7109      0.04355
enh92069     3  126614300  126615300      1       1  150064       1.6957      0.04497
enh92086     3  126729200  126730200      8       3  150064       1.7808     0.037476
enh92087     3  126730500  126731500      2       1  150064       1.7051     0.044087
enh92103     3  127175800  127176800      6       2  150064        1.855     0.031798
enh92108     3  127305100  127306100      1       1  150064       1.6953      0.04501
enh92117     3  127390000  127391000      1       1  150064        1.789      0.03681
enh92159     3  127725800  127726800      7       3  150064       2.3168     0.010258
enh92161     3  127769300  127770300      3       2  150064       1.7282     0.041973
enh92162     3  127774800  127775800      2       1  150064       2.4886    0.0064115
enh92164     3  127779500  127780500      5       2  150064        2.047     0.020327
enh92168     3  127799500  127800500      3       1  150064       1.9766     0.024045
enh92178     3  127898300  127899300      3       2  150064       3.9156   4.5091e-05
enh92179     3  127929000  127930000      3       2  150064       3.1391   0.00084735
enh92180     3  127936300  127937300      2       1  150064       3.7885   7.5779e-05
enh92181     3  127947700  127948700      3       1  150064       3.8282   6.4549e-05
enh92187     3  128072800  128073800      3       1  150064       2.0288     0.021241
enh92233     3  128805700  128806700      1       1  150064       2.0976      0.01797
enh92234     3  128824700  128825700      2       1  150064       1.6768     0.046795
enh92238     3  128841500  128842500      2       1  150064       1.7523      0.03986
enh92245     3  128906000  128907000      1       1  150064       2.2691      0.01163
enh92249     3  128930200  128931200      1       1  150064        2.084      0.01858
enh92253     3  128958200  128959200      1       1  150064       2.8863     0.001949
enh92256     3  128971200  128972200      1       1  150064       3.0267     0.001236
enh92257     3  128984100  128985100      2       1  150064       2.6247    0.0043358
enh92258     3  128995900  128996900      2       1  150064       3.1611   0.00078597
enh92259     3  128998800  128999800      2       1  150064         3.13   0.00087403
enh92260     3  129001000  129002000      3       1  150064       3.2125   0.00065798
enh92261     3  129004600  129005600      2       1  150064       3.1021   0.00096063
enh92262     3  129007600  129008600      1       1  150064       3.5297     0.000208
enh92263     3  129023100  129024100      1       1  150064       3.6939    0.0001104
enh92265     3  129032500  129033500      2       1  150064       2.9966    0.0013648
enh92266     3  129035800  129036800      1       1  150064       3.4195    0.0003137
enh92295     3  129319100  129320100      1       1  150064       1.7308      0.04174
enh92296     3  129328900  129329900      5       2  150064       2.0069     0.022379
enh92297     3  129334400  129335400      3       2  150064       1.7441     0.040567
enh92315     3  129511700  129512700      1       1  150064         1.87      0.03074
enh92346     3  130467500  130468500      1       1  150064       1.9268        0.027
enh92388     3  131262600  131263600      2       1  150064       1.8569     0.031664
enh92389     3  131273800  131274800      1       1  150064       2.0227      0.02155
enh92397     3  131855300  131856300      7       3  150064       1.8042     0.035596
enh92432     3  132388000  132389000      1       1  150064       3.1672    0.0007695
enh92436     3  132468700  132469700      1       1  150064       2.4066     0.008051
enh92437     3  132491200  132492200      2       1  150064       1.7753     0.037924
enh92438     3  132501800  132502800      3       2  150064       1.8385     0.032997
enh92446     3  132591700  132592700      3       2  150064       2.5724    0.0050504
enh92455     3  132930000  132931000      2       1  150064        2.422    0.0077176
enh92458     3  133012400  133013400      3       1  150064       2.5427    0.0055003
enh92459     3  133013900  133014900      8       3  150064       3.2726   0.00053273
enh92460     3  133019800  133020800      3       2  150064       1.6933     0.045199
enh92461     3  133047400  133048400      1       1  150064       2.5845     0.004876
enh92464     3  133127400  133128400      4       2  150064       1.7826     0.037325
enh92480     3  133259600  133260600      3       1  150064       1.8878     0.029523
enh92496     3  133540200  133541200      9       4  150064       2.1688     0.015048
enh92501     3  133656300  133657300      2       1  150064       2.7084    0.0033802
enh92504     3  133681500  133682500      8       2  150064       2.4644    0.0068626
enh92570     3  134428200  134429200      2       1  150064       1.8343     0.033303
enh92584     3  135614600  135615600      2       1  150064       2.9708    0.0014852
enh92585     3  135648300  135649300      1       1  150064       3.9984    3.189e-05
enh92586     3  135663700  135664700      1       1  150064       3.9272    4.297e-05
enh92587     3  135686800  135687800      2       1  150064       3.6211   0.00014665
enh92588     3  135688200  135689200      2       1  150064       3.2036   0.00067863
enh92592     3  135707900  135708900      2       1  150064        3.569   0.00017919
enh92593     3  135710200  135711200      2       1  150064       2.1566     0.015519
enh92596     3  135790400  135791400      3       1  150064       1.6749     0.046977
enh92597     3  135793700  135794700      2       1  150064       2.4321    0.0075061
enh92602     3  135872800  135873800      2       1  150064       4.7454   1.0407e-06
enh92605     3  135889300  135890300      2       1  150064        3.314   0.00045987
enh92610     3  135916500  135917500      2       1  150064       2.8409    0.0022496
enh92611     3  135968200  135969200      2       1  150064       3.6371   0.00013789
enh92613     3  136051900  136052900      3       2  150064        3.642   0.00013525
enh92614     3  136054800  136055800      4       2  150064       2.3513     0.009355
enh92616     3  136069300  136070300      3       2  150064        3.621   0.00014672
enh92618     3  136181600  136182600      3       2  150064        3.141   0.00084193
enh92619     3  136183200  136184200      4       2  150064       2.6901     0.003571
enh92620     3  136192400  136193400      3       2  150064       3.1965   0.00069542
enh92626     3  136291600  136292600      1       1  150064       3.5323     0.000206
enh92627     3  136314200  136315200      2       1  150064       1.6888     0.045632
enh92630     3  136335100  136336100      2       1  150064       2.5686    0.0051059
enh92631     3  136340100  136341100      3       2  150064       2.4703    0.0067498
enh92635     3  136351400  136352400      3       1  150064       1.6761     0.046861
enh92636     3  136358000  136359000      4       2  150064       2.0812     0.018709
enh92637     3  136377200  136378200      1       1  150064       5.9056    1.757e-09
enh92641     3  136390500  136391500      2       1  150064       2.8367    0.0022794
enh92643     3  136397400  136398400      2       1  150064       4.6016    2.096e-06
enh92648     3  136449700  136450700      2       1  150064       2.5073    0.0060829
enh92652     3  136464400  136465400      2       1  150064         2.49     0.006388
enh92653     3  136467200  136468200      4       2  150064        2.843    0.0022346
enh92654     3  136502200  136503200      1       1  150064       3.1101     0.000935
enh92656     3  136508200  136509200      4       2  150064       1.9776     0.023989
enh92657     3  136521000  136522000      2       1  150064       2.3337    0.0098062
enh92658     3  136536400  136537400      3       1  150064       3.0338    0.0012075
enh92659     3  136539200  136540200      2       1  150064       2.7808    0.0027115
enh92660     3  136554800  136555800      2       1  150064        2.781    0.0027097
enh92661     3  136557400  136558400      2       1  150064       2.0929     0.018179
enh92662     3  136612400  136613400      1       1  150064       3.0285     0.001229
enh92663     3  136628600  136629600      1       1  150064       2.6579     0.003931
enh92664     3  136643200  136644200      2       1  150064       1.8349      0.03326
enh92665     3  136648600  136649600      4       1  150064        2.867    0.0020716
enh92666     3  136650500  136651500      2       1  150064       2.6076    0.0045595
enh92669     3  136661300  136662300      2       1  150064       2.4908    0.0063731
enh92671     3  136679600  136680600      1       1  150064       3.7885    7.579e-05
enh92672     3  136703300  136704300      4       1  150064       3.8156   6.7914e-05
enh92673     3  136713600  136714600      2       1  150064       1.9002     0.028701
enh92675     3  136732000  136733000      1       1  150064       4.2938    8.784e-06
enh92676     3  136742100  136743100      2       1  150064       3.8164   6.7709e-05
enh92702     3  137904800  137905800      2       1  150064       1.9238     0.027192
enh92704     3  137940000  137941000      3       2  150064       2.7622     0.002871
enh92726     3  138392100  138393100      1       1  150064       2.1802      0.01462
enh92729     3  138415000  138416000      2       1  150064        2.088     0.018398
enh92732     3  138483200  138484200      1       1  150064       2.0492      0.02022
enh92736     3  138521300  138522300      1       1  150064        1.937      0.02637
enh92740     3  138563700  138564700      1       1  150064       1.8789      0.03013
enh92794     3  140264500  140265500      3       1  150064       1.7098     0.043647
enh92795     3  140299500  140300500      6       2  150064       2.4165    0.0078361
enh92799     3  140347700  140348700      7       3  150064       4.1688   1.5311e-05
enh92800     3  140355100  140356100      8       2  150064       3.8544   5.8004e-05
enh92803     3  140432400  140433400      6       1  150064       2.3707    0.0088769
enh92804     3  140435000  140436000      8       3  150064       3.0033    0.0013353
enh92805     3  140436800  140437800      8       1  150064       2.7429    0.0030451
enh92806     3  140438600  140439600      6       1  150064       2.8913     0.001918
enh92817     3  140794900  140795900      3       1  150064       1.9318     0.026695
enh92849     3  141133500  141134500      3       1  150064       1.8346     0.033283
enh92851     3  141143500  141144500      6       2  150064       2.0622     0.019594
enh92873     3  141220600  141221600      1       1  150064        2.099      0.01791
enh92876     3  141257400  141258400      3       2  150064       2.1158     0.017181
enh92926     3  142037500  142038500      1       1  150064        1.863      0.03123
enh92944     3  142572100  142573100      1       1  150064       1.7397      0.04096
enh92958     3  142706100  142707100      3       2  150064       1.9128     0.027886
enh92961     3  142722200  142723200      3       2  150064       2.0135     0.022032
enh92977     3  143021100  143022100      5       3  150064       2.1562     0.015535
enh92981     3  143140000  143141000      6       2  150064         1.82     0.034378
enh93009     3  143527800  143528800      1       1  150064       1.8626      0.03126
enh93036     3  144362400  144363400      2       1  150064       2.1401     0.016174
enh93042     3  145654400  145655400      7       3  150064       2.3984    0.0082323
enh93133     3  147016300  147017300      2       1  150064       1.8204     0.034351
enh93136     3  147239100  147240100      1       1  150064       2.1656      0.01517
enh93161     3  147784200  147785200      2       1  150064       2.1241      0.01683
enh93175     3  148230400  148231400      2       1  150064        1.648     0.049679
enh93189     3  148474900  148475900      1       1  150064       2.0657      0.01943
enh93195     3  148619800  148620800      3       1  150064       2.1331     0.016459
enh93218     3  148939300  148940300      5       2  150064       2.1003      0.01785
enh93220     3  148943300  148944300      1       1  150064       2.5604     0.005228
enh93225     3  148990300  148991300      1       1  150064       3.4546    0.0002756
enh93226     3  148992000  148993000      3       1  150064       1.9756     0.024099
enh93228     3  149016100  149017100      2       1  150064       1.8686     0.030841
enh93344     3  149779000  149780000      2       1  150064       2.3153     0.010298
enh93389     3  150106300  150107300      1       1  150064       2.0441      0.02047
enh93396     3  150153300  150154300      3       1  150064        1.662      0.04826
enh93438     3  150688300  150689300      2       1  150064       2.7165    0.0032989
enh93478     3  151278500  151279500      5       3  150064       2.2713     0.011565
enh93510     3  151793100  151794100      4       2  150064       2.0332     0.021018
enh93514     3  151867000  151868000      3       1  150064        1.749     0.040143
enh93548     3  152054600  152055600      5       2  150064       1.7383     0.041083
enh93551     3  152065500  152066500      4       2  150064       2.3281    0.0099536
enh93558     3  152092800  152093800      1       1  150064       2.2571        0.012
enh93576     3  152147300  152148300      1       1  150064       1.6567      0.04879
enh93585     3  152190000  152191000      3       2  150064       1.7883     0.036867
enh93587     3  152215200  152216200      3       1  150064       1.9367      0.02639
enh93588     3  152237000  152238000      3       1  150064       3.2488   0.00057951
enh93591     3  152299700  152300700      2       1  150064       2.1727     0.014902
enh93594     3  152314300  152315300      1       1  150064       2.1906      0.01424
enh93598     3  152436500  152437500      1       1  150064        2.134      0.01642
enh93600     3  152497300  152498300      2       1  150064       1.8089      0.03523
enh93601     3  152626900  152627900      2       1  150064       2.3332    0.0098192
enh93604     3  152762200  152763200      3       2  150064       1.7691     0.038438
enh93636     3  153068000  153069000      2       1  150064       2.0813     0.018702
enh93692     3  155081200  155082200      6       3  150064       2.0135     0.022034
enh93701     3  155215700  155216700      3       1  150064       2.5181    0.0058987
enh93702     3  155289200  155290200      2       1  150064       2.5251     0.005783
enh93705     3  155422100  155423100      3       2  150064       2.6168    0.0044378
enh93736     3  156018500  156019500      1       1  150064       1.6965       0.0449
enh93754     3  156239800  156240800      2       1  150064       2.2778      0.01137
enh93770     3  156360300  156361300      1       1  150064       2.0379      0.02078
enh93788     3  156469800  156470800      2       1  150064       1.9412     0.026119
enh93813     3  156793700  156794700      3       2  150064       2.1932     0.014147
enh93820     3  156816200  156817200      2       1  150064       2.6785    0.0036981
enh93822     3  156833600  156834600      3       2  150064        2.147     0.015896
enh93943     3  158881500  158882500      1       1  150064       2.1829      0.01452
enh93946     3  158917900  158918900      4       1  150064       1.7684     0.038495
enh93953     3  158977700  158978700      4       1  150064       1.9003     0.028698
enh93955     3  159073800  159074800      5       2  150064       2.2261     0.013004
enh93956     3  159074400  159075400      1       1  150064       1.8383      0.03301
enh93958     3  159168800  159169800      1       1  150064       3.0007     0.001347
enh93960     3  159175600  159176600      2       1  150064       2.4551    0.0070418
enh93996     3  159554000  159555000      2       1  150064       1.6507     0.049398
enh93998     3  159558300  159559300      1       1  150064       1.8891      0.02944
enh94000     3  159562400  159563400      3       1  150064       1.7571     0.039448
enh94020     3  159645300  159646300      5       2  150064       2.0823     0.018656
enh94035     3  159815800  159816800      1       1  150064       2.3051      0.01058
enh94048     3  159977000  159978000      1       1  150064       1.7991        0.036
enh94063     3  160191100  160192100      3       1  150064         1.89     0.029378
enh94083     3  160513900  160514900      6       2  150064       1.8441     0.032582
enh94085     3  160519900  160520900      1       1  150064       1.6932      0.04521
enh94087     3  160527800  160528800      4       2  150064       1.8615     0.031337
enh94094     3  160821400  160822400      2       1  150064       2.4988    0.0062306
enh94095     3  160823000  160824000      3       2  150064       2.1065     0.017582
enh94097     3  160866200  160867200      2       1  150064       2.4591    0.0069652
enh94098     3  160867200  160868200      1       1  150064       2.4805     0.006559
enh94099     3  160880400  160881400      1       1  150064       2.2383       0.0126
enh94101     3  160899200  160900200      4       2  150064       2.7764    0.0027479
enh94103     3  160936100  160937100      1       1  150064       2.3152       0.0103
enh94106     3  160981200  160982200      3       1  150064       3.2504   0.00057623
enh94107     3  160984000  160985000      1       1  150064       1.9003       0.0287
enh94108     3  161067000  161068000      3       1  150064       1.9737     0.024208
enh94109     3  161067900  161068900      4       2  150064       1.9673     0.024574
enh94111     3  161133200  161134200      1       1  150064       2.3963      0.00828
enh94114     3  161277500  161278500      5       3  150064       1.6731      0.04715
enh94118     3  161632100  161633100      1       1  150064       2.2101      0.01355
enh94119     3  161657400  161658400      1       1  150064       3.5127    0.0002218
enh94120     3  161687100  161688100      1       1  150064       3.2582    0.0005606
enh94121     3  161694800  161695800      2       1  150064       2.0006     0.022717
enh94122     3  161852100  161853100      3       2  150064        4.311   8.1242e-06
enh94126     3  161920900  161921900      6       2  150064       3.7562   8.6266e-05
enh94128     3  161934600  161935600      3       1  150064       2.1501     0.015773
enh94129     3  161935300  161936300      5       2  150064       2.8452    0.0022192
enh94130     3  161942000  161943000      5       2  150064       2.4095    0.0079879
enh94162     3  167569700  167570700      3       2  150064       3.2462   0.00058469
enh94163     3  167579400  167580400      4       2  150064       3.4199   0.00031324
enh94165     3  167594900  167595900      3       1  150064       2.2692     0.011627
enh94166     3  167604400  167605400      4       1  150064       2.7259    0.0032059
enh94185     3  167804200  167805200      2       1  150064       2.2317     0.012816
enh94186     3  167805700  167806700      4       1  150064       2.3456    0.0094992
enh94187     3  167808800  167809800      4       1  150064       2.1899     0.014266
enh94188     3  167814800  167815800      1       1  150064       2.2984      0.01077
enh94189     3  167818600  167819600      4       1  150064       2.2673     0.011685
enh94190     3  167834400  167835400      4       1  150064       1.9661     0.024641
enh94191     3  167838800  167839800      1       1  150064       1.8286      0.03373
enh94209     3  168669600  168670600      4       2  150064       1.7705     0.038321
enh94217     3  168759700  168760700      3       2  150064       1.6929     0.045233
enh94220     3  168789800  168790800      4       1  150064       2.5271    0.0057511
enh94223     3  168808900  168809900      5       2  150064       2.1691     0.015037
enh94225     3  168829200  168830200      2       1  150064       2.6132     0.004485
enh94234     3  169040800  169041800      1       1  150064       2.0792       0.0188
enh94238     3  169107400  169108400      2       1  150064       2.2091     0.013583
enh94248     3  169417100  169418100      2       1  150064       2.2414     0.012499
enh94249     3  169480600  169481600      1       1  150064       2.2445       0.0124
enh94250     3  169492800  169493800      1       1  150064       2.6313     0.004253
enh94251     3  169528400  169529400      3       1  150064       1.8795      0.03009
enh94252     3  169535800  169536800      1       1  150064        2.598     0.004688
enh94253     3  169554300  169555300      3       1  150064       2.4372    0.0074011
enh94254     3  169596900  169597900      2       1  150064       2.3363    0.0097367
enh94256     3  169687100  169688100      2       1  150064       1.6492     0.049557
enh94257     3  169697300  169698300      1       1  150064       2.1399      0.01618
enh94258     3  169716300  169717300      3       1  150064       1.9151     0.027738
enh94259     3  169721400  169722400      1       1  150064       1.8547      0.03182
enh94261     3  169767100  169768100      2       1  150064        2.146     0.015937
enh94265     3  169825600  169826600      2       1  150064       2.1028      0.01774
enh94269     3  169880000  169881000      2       1  150064       2.0947     0.018099
enh94271     3  169889300  169890300      3       1  150064       2.3266    0.0099939
enh94272     3  169896000  169897000      2       1  150064       2.1719     0.014933
enh94306     3  170237400  170238400      2       1  150064        2.748    0.0029984
enh94307     3  170241100  170242100      7       4  150064       2.8487    0.0021952
enh94312     3  170332000  170333000      5       2  150064       2.1023     0.017761
enh94345     3  170762700  170763700      4       2  150064       2.9499    0.0015896
enh94356     3  170883200  170884200      2       1  150064       1.7317     0.041666
enh94358     3  170894200  170895200      4       1  150064       1.9176     0.027584
enh94379     3  171135200  171136200      2       1  150064        1.944     0.025946
enh94394     3  171429800  171430800      1       1  150064       1.6568      0.04878
enh94395     3  171466000  171467000      1       1  150064       1.8479      0.03231
enh94399     3  171499700  171500700      6       2  150064       1.9964     0.022943
enh94400     3  171507800  171508800      1       1  150064       2.5503     0.005382
enh94401     3  171519200  171520200      4       2  150064       2.2414     0.012501
enh94402     3  171521700  171522700      7       3  150064       2.1576      0.01548
enh94406     3  171530300  171531300      2       1  150064       1.6712     0.047344
enh94512     3  172024800  172025800      3       2  150064       1.9309     0.026748
enh94523     3  172073300  172074300      3       2  150064       1.6708     0.047381
enh94528     3  172102000  172103000      3       2  150064        1.734     0.041457
enh94535     3  172229700  172230700      2       1  150064       1.6973     0.044821
enh94547     3  172311900  172312900      8       2  150064       2.7606    0.0028851
enh94548     3  172312800  172313800      3       2  150064       1.8051      0.03553
enh94579     3  173112000  173113000      5       2  150064       1.8128     0.034929
enh94580     3  173116600  173117600      3       2  150064       2.8236    0.0023741
enh94582     3  173129000  173130000      1       1  150064       2.8377     0.002272
enh94583     3  173129400  173130400      2       1  150064       2.0813     0.018704
enh94601     3  173655900  173656900      3       1  150064       1.9751     0.024126
enh94602     3  173701000  173702000      4       2  150064       2.4848    0.0064817
enh94603     3  173710300  173711300      1       1  150064       2.6597      0.00391
enh94604     3  173733800  173734800      6       2  150064       2.0149     0.021958
enh94605     3  173808300  173809300      2       1  150064       1.6662     0.047842
enh94606     3  173844700  173845700      8       2  150064       1.9028     0.028531
enh94607     3  173871500  173872500      4       1  150064       1.8179     0.034541
enh94616     3  173960800  173961800      4       2  150064       1.7147     0.043197
enh94626     3  174213100  174214100      6       1  150064         2.85    0.0021863
enh94627     3  174216200  174217200      1       1  150064        2.395     0.008311
enh94652     3  175101300  175102300      5       1  150064       1.9645     0.024738
enh94655     3  175129100  175130100      4       2  150064       3.0673    0.0010799
enh94656     3  175139100  175140100      3       1  150064       2.9647    0.0015149
enh94657     3  175149900  175150900      1       1  150064       3.3597    0.0003901
enh94666     3  175700500  175701500      1       1  150064       2.1314      0.01653
enh94668     3  176004100  176005100      1       1  150064       1.8062      0.03544
enh94672     3  176238900  176239900      2       1  150064       1.7941     0.036398
enh94681     3  176638100  176639100      7       2  150064       2.3057     0.010563
enh94682     3  176643700  176644700      6       2  150064       1.9968     0.022926
enh94688     3  176705800  176706800      5       3  150064       3.0936   0.00098887
enh94691     3  176758300  176759300      2       1  150064       2.5578    0.0052673
enh94696     3  176778000  176779000      1       1  150064        3.166    0.0007728
enh94699     3  176787300  176788300      2       1  150064       2.3702    0.0088881
enh94700     3  176806800  176807800      4       2  150064       1.6843     0.046064
enh94702     3  176821800  176822800      5       2  150064       2.9531    0.0015729
enh94705     3  176827100  176828100      3       2  150064       1.7555      0.03959
enh94706     3  176834600  176835600      3       2  150064       2.4218    0.0077223
enh94711     3  176851600  176852600      3       2  150064       2.1543     0.015608
enh94713     3  176863800  176864800      4       2  150064       2.6366    0.0041868
enh94714     3  176866900  176867900      4       2  150064       1.8897     0.029397
enh94728     3  177002000  177003000      1       1  150064       1.9435      0.02598
enh94730     3  177051300  177052300      1       1  150064       2.2524      0.01215
enh94732     3  177057800  177058800      1       1  150064       2.6273     0.004303
enh94733     3  177059400  177060400      3       1  150064       2.3562    0.0092309
enh94734     3  177062900  177063900      3       2  150064       1.7049     0.044104
enh94764     3  177332600  177333600      5       3  150064       2.8736    0.0020291
enh94767     3  177348500  177349500      5       2  150064       3.5385   0.00020119
enh94769     3  177358400  177359400      4       2  150064       2.1131     0.017296
enh94785     3  177494500  177495500      4       2  150064       1.7867     0.036996
enh94798     3  177553200  177554200      3       2  150064       1.6687     0.047587
enh94822     3  177885400  177886400      3       1  150064       2.3673    0.0089585
enh94823     3  177888600  177889600      3       2  150064       1.9287     0.026883
enh94827     3  177928500  177929500      6       2  150064       1.9206      0.02739
enh94828     3  177953800  177954800      3       1  150064       2.2613     0.011871
enh94833     3  178014400  178015400      3       1  150064       1.7048     0.044113
enh94834     3  178037900  178038900      7       3  150064       2.5421    0.0055099
enh94837     3  178059200  178060200      4       2  150064       1.9085     0.028166
enh94838     3  178060000  178061000      3       2  150064       2.0029     0.022592
enh94863     3  178436600  178437600      1       1  150064       1.8943      0.02909
enh94950     3  179992300  179993300      3       1  150064       2.2843     0.011178
enh94953     3  180100900  180101900      3       2  150064        1.887     0.029577
enh94954     3  180126800  180127800      6       2  150064       1.9369     0.026377
enh94960     3  180589000  180590000      4       2  150064       4.8867   5.1273e-07
enh94961     3  180629000  180630000      2       1  150064       5.4446   2.5956e-08
enh94962     3  180632700  180633700      1       1  150064       6.2898    1.589e-10
enh94963     3  180636100  180637100      3       2  150064       5.9897   1.0513e-09
enh94964     3  180637400  180638400      2       1  150064       5.6619   7.4871e-09
enh94969     3  180708200  180709200      1       1  150064       5.9882    1.061e-09
enh94984     3  182504800  182505800      1       1  150064       1.8782      0.03018
enh94998     3  182626400  182627400      1       1  150064       1.7084      0.04378
enh94999     3  182638700  182639700      3       1  150064       1.7776     0.037733
enh95000     3  182642800  182643800      3       1  150064       2.5998    0.0046634
enh95004     3  182695600  182696600      1       1  150064       1.8448      0.03253
enh95005     3  182698800  182699800      1       1  150064       1.6873      0.04577
enh95008     3  182751100  182752100      6       3  150064       2.4218     0.007722
enh95017     3  182903100  182904100      1       1  150064       2.4024     0.008144
enh95050     3  183379900  183380900      8       1  150064       1.6854      0.04596
enh95063     3  183599800  183600800      2       1  150064       2.0495     0.020209
enh95069     3  183732600  183733600      1       1  150064       1.8079      0.03531
enh95128     3  184396100  184397100      2       1  150064       1.7178     0.042921
enh95136     3  184444800  184445800      7       3  150064        1.646     0.049881
enh95140     3  184473600  184474600      3       2  150064       2.2035     0.013778
enh95199     3  185411200  185412200      2       1  150064       2.2588     0.011948
enh95201     3  185419600  185420600      1       1  150064       1.8946      0.02907
enh95202     3  185426600  185427600      1       1  150064       2.6721     0.003769
enh95209     3  185442400  185443400      2       1  150064        2.733    0.0031385
enh95210     3  185444000  185445000      3       1  150064       3.3558   0.00039573
enh95212     3  185446700  185447700      2       1  150064       1.8029     0.035703
enh95242     3  185570200  185571200      7       2  150064       1.8466     0.032403
enh95248     3  185676500  185677500      1       1  150064       2.4354     0.007437
enh95261     3  185823600  185824600      4       2  150064       2.1608     0.015357
enh95272     3  185998800  185999800      6       3  150064       1.9533     0.025394
enh95274     3  186005500  186006500      7       3  150064       2.9115    0.0017982
enh95277     3  186098300  186099300      1       1  150064        1.693      0.04523
enh95297     3  186506600  186507600      1       1  150064       1.7292      0.04189
enh95298     3  186508100  186509100      8       2  150064       2.2902     0.011005
enh95332     3  186891100  186892100      4       2  150064       1.9813     0.023778
enh95335     3  186911000  186912000      3       2  150064       2.2249     0.013044
enh95336     3  186927200  186928200      2       1  150064       2.7487    0.0029916
enh95393     3  187881700  187882700      1       1  150064       1.6793      0.04655
enh95394     3  187884600  187885600      6       2  150064       1.8134     0.034884
enh95395     3  187886800  187887800      8       2  150064       4.1933   1.3747e-05
enh95396     3  187896900  187897900      6       2  150064       1.8511     0.032075
enh95400     3  187914100  187915100      4       2  150064       2.3358    0.0097514
enh95449     3  188108800  188109800      3       2  150064         2.35    0.0093868
enh95460     3  188185000  188186000      3       1  150064        2.669    0.0038036
enh95461     3  188186900  188187900      2       1  150064       3.9851   3.3728e-05
enh95465     3  188191700  188192700      4       2  150064         2.58    0.0049393
enh95466     3  188194500  188195500      2       1  150064       2.9073    0.0018226
enh95468     3  188199700  188200700      8       3  150064       2.5285    0.0057282
enh95501     3  188343700  188344700      2       1  150064       2.3056     0.010566
enh95502     3  188349000  188350000      1       1  150064        2.181      0.01459
enh95504     3  188353000  188354000      6       3  150064       2.6232    0.0043559
enh95515     3  188401700  188402700      9       2  150064        1.693     0.045228
enh95533     3  188550900  188551900      1       1  150064       1.8142      0.03482
enh95551     3  188661800  188662800      1       1  150064       1.7079      0.04383
enh95571     3  188903600  188904600      3       2  150064       2.4384    0.0073752
enh95574     3  188987100  188988100      1       1  150064       2.6057     0.004585
enh95614     3  189483800  189484800      3       2  150064       1.8207     0.034325
enh95615     3  189489500  189490500      2       1  150064       2.5109    0.0060216
enh95637     3  189712800  189713800      4       2  150064       1.8734     0.030509
enh95639     3  189720300  189721300      1       1  150064       2.7557     0.002928
enh95640     3  189722100  189723100      5       3  150064       2.4502    0.0071383
enh95641     3  189728000  189729000      6       3  150064       2.4806    0.0065581
enh95642     3  189732300  189733300      2       1  150064       2.7999     0.002556
enh95674     3  189839700  189840700      6       2  150064       2.1578     0.015471
enh95710     3  190240200  190241200      3       2  150064       2.2165     0.013329
enh95715     3  190292000  190293000      3       2  150064       1.8405     0.032851
enh95716     3  190298600  190299600      3       2  150064       2.0301     0.021171
enh95722     3  190434500  190435500      2       1  150064       1.7844     0.037181
enh95723     3  190436400  190437400      2       1  150064       1.9604     0.024972
enh95729     3  190783500  190784500      6       2  150064       1.8234     0.034123
enh95740     3  191000200  191001200      6       1  150064       2.0205     0.021668
enh95762     3  191470600  191471600      4       1  150064       2.9876    0.0014059
enh95763     3  191479300  191480300      2       1  150064       1.8475     0.032335
enh95764     3  191492600  191493600      6       3  150064       2.5502    0.0053827
enh95766     3  191809200  191810200      5       2  150064       1.7765     0.037829
enh95790     3  192769800  192770800      4       2  150064       1.7371     0.041187
enh95803     3  193540400  193541400      2       1  150064       1.9137     0.027826
enh95808     3  193587200  193588200      8       4  150064        2.756    0.0029258
enh95823     3  193806800  193807800      4       2  150064       2.4049    0.0080891
enh95832     3  193865900  193866900      8       2  150064       2.6038    0.0046097
enh95889     3  194303500  194304500      5       2  150064       1.7737     0.038057
enh95893     3  194352300  194353300      1       1  150064       2.1808       0.0146
enh95943     3  194928500  194929500      1       1  150064       1.7171      0.04298
enh95953     3  195006800  195007800      1       1  150064       1.7106      0.04358
enh95967     3  195271700  195272700      3       1  150064       1.8182     0.034514
enh96008     3  195928800  195929800      9       3  150064        3.314   0.00045989
enh96010     3  195945200  195946200      3       2  150064       2.5484    0.0054108
enh96013     3  195973600  195974600      2       1  150064       3.0091      0.00131
enh96015     3  196001400  196002400      4       2  150064       1.7876     0.036919
enh96016     3  196004700  196005700      5       2  150064       2.5027    0.0061624
enh96017     3  196005900  196006900      5       1  150064       1.7428     0.040681
enh96018     3  196008800  196009800      2       1  150064       2.9455    0.0016124
enh96020     3  196054100  196055100      5       2  150064       2.2961     0.010834
enh96022     3  196067700  196068700      6       3  150064        2.512    0.0060022
enh96023     3  196115600  196116600      1       1  150064        3.161    0.0007862
enh96024     3  196126100  196127100      1       1  150064       2.9415     0.001633
enh96027     3  196141000  196142000      1       1  150064       3.0899     0.001001
enh96028     3  196156800  196157800      3       2  150064       1.8914     0.029284
enh96029     3  196167200  196168200      7       4  150064       3.0107    0.0013034
enh96034     3  196311500  196312500      1       1  150064       2.3127      0.01037
enh96052     3  196481400  196482400      3       2  150064       2.7108    0.0033566
enh96053     3  196484200  196485200      5       2  150064       1.7144     0.043231
enh96054     3  196499200  196500200      2       1  150064       1.9046     0.028414
enh96058     3  196519500  196520500      5       2  150064       2.5748    0.0050152
[truncated: 1,156,185 more chars]
