# Supplementary material for: Identifying enhancer properties associated with genetic risk for complex traits using regulome-wide association studies
Source: PLoS Comput Biol. 2022 Sep 7;18(9):e1010430. doi: 10.1371/journal.pcbi.1010430 (PMC9484640; doi:10.1371/journal.pcbi.1010430)
Supplement: S3 Table — Sample names are as described in the ROADMAP epigenomics project integrative analysis portal: https://egg2.wustl.edu/roadmap/web_portal/meta.html. (ZIP) [file pcbi.1010430.s010.zip › supplemental_table3/E098pancreas_sig_enhancers05.gcov.out]

GENE      CHR      START       STOP  NSNPS  NPARAM       N        ZSTAT            P
enh35799    1     841200     842200      1       1  150064       1.8239      0.03408
enh35812    1     966100     967100      1       1  150064       1.6666       0.0478
enh35833    1    1168400    1169400      2       1  150064       1.7908     0.036659
enh35835    1    1205200    1206200      2       1  150064       1.6686     0.047598
enh35843    1    1253300    1254300      2       1  150064       1.8249     0.034007
enh35872    1    1473800    1474800      1       1  150064       1.6972      0.04483
enh35920    1    1841000    1842000      3       1  150064       2.0797     0.018775
enh35936    1    2058900    2059900      1       1  150064       3.2129    0.0006569
enh35938    1    2063400    2064400      1       1  150064       2.0727       0.0191
enh35940    1    2080100    2081100      1       1  150064       3.5192    0.0002164
enh35941    1    2081800    2082800      7       2  150064       3.2744   0.00052934
enh35942    1    2086500    2087500      3       1  150064       3.2789   0.00052105
enh35948    1    2126800    2127800      2       1  150064       2.5265    0.0057606
enh35951    1    2134000    2135000      1       1  150064       2.3953     0.008303
enh35953    1    2137200    2138200      2       1  150064       2.3226       0.0101
enh35954    1    2139500    2140500      3       2  150064       1.7966       0.0362
enh35961    1    2173700    2174700      1       1  150064       3.7831    7.743e-05
enh35963    1    2181900    2182900      4       2  150064        1.749     0.040148
enh35968    1    2214900    2215900      5       3  150064       1.7983     0.036064
enh35984    1    2347100    2348100      8       4  150064       1.7127     0.043385
enh35996    1    2486000    2487000      1       1  150064       2.5752     0.005009
enh36004    1    2524600    2525600      7       2  150064       2.8255    0.0023604
enh36005    1    2542100    2543100      1       1  150064       2.6463     0.004069
enh36017    1    3043600    3044600      2       1  150064       1.6696     0.047495
enh36022    1    3085800    3086800      5       2  150064       1.8139     0.034844
enh36030    1    3123200    3124200      3       1  150064       3.2339    0.0006105
enh36031    1    3130500    3131500      2       1  150064       2.8381    0.0022695
enh36032    1    3133200    3134200      4       2  150064       2.7573    0.0029145
enh36033    1    3136800    3137800      6       2  150064       1.9972     0.022899
enh36038    1    3208700    3209700      6       3  150064       2.3063     0.010546
enh36105    1    6087800    6088800      3       2  150064       1.8115     0.035031
enh36116    1    6260200    6261200      1       1  150064       1.7453      0.04047
enh36117    1    6264400    6265400      3       2  150064         2.25     0.012223
enh36141    1    6531700    6532700      2       1  150064       2.2622     0.011844
enh36146    1    6551700    6552700      3       1  150064       1.9459     0.025835
enh36150    1    6561900    6562900      2       1  150064       3.1144   0.00092158
enh36156    1    6644000    6645000      1       1  150064       3.4842    0.0002468
enh36158    1    6657100    6658100      6       2  150064       1.7669      0.03862
enh36159    1    6658600    6659600      8       5  150064       2.7934    0.0026075
enh36160    1    6659600    6660600      2       1  150064       3.0805    0.0010333
enh36162    1    6675600    6676600      3       1  150064       2.1533     0.015649
enh36163    1    6684200    6685200      2       1  150064       2.1264     0.016733
enh36164    1    6686000    6687000      2       1  150064       3.2428   0.00059191
enh36165    1    6687500    6688500      2       1  150064       1.7913     0.036624
enh36166    1    6759900    6760900      1       1  150064        3.769    8.194e-05
enh36197    1    7531000    7532000      5       3  150064       1.8014     0.035816
enh36255    1    8373400    8374400      4       2  150064       4.3324   7.3757e-06
enh36256    1    8377400    8378400      1       1  150064       3.5064    0.0002271
enh36257    1    8378300    8379300      2       1  150064        2.753    0.0029529
enh36258    1    8403200    8404200      3       2  150064       2.8493    0.0021907
enh36261    1    8412700    8413700      3       2  150064       4.7419   1.0588e-06
enh36262    1    8417700    8418700      3       1  150064       4.8702   5.5744e-07
enh36264    1    8426200    8427200      1       1  150064       1.7279        0.042
enh36265    1    8427200    8428200      1       1  150064       2.9348     0.001669
enh36266    1    8431600    8432600      4       2  150064       5.2959   5.9221e-08
enh36268    1    8436200    8437200      3       2  150064       4.5939   2.1755e-06
enh36269    1    8438700    8439700      1       1  150064       5.5166    1.728e-08
enh36270    1    8440600    8441600      2       1  150064       3.2036   0.00067861
enh36273    1    8451000    8452000      2       1  150064       3.1964   0.00069587
enh36274    1    8452300    8453300      1       1  150064       5.5087    1.807e-08
enh36277    1    8464500    8465500      2       1  150064       4.6602   1.5796e-06
enh36278    1    8468500    8469500      2       1  150064       4.9784   3.2059e-07
enh36280    1    8473400    8474400      2       1  150064       2.8875    0.0019416
enh36285    1    8486800    8487800      2       1  150064       4.9564   3.5904e-07
enh36286    1    8487800    8488800      1       1  150064       5.7199     5.33e-09
enh36287    1    8490900    8491900      2       1  150064       4.9962   2.9234e-07
enh36291    1    8509900    8510900      2       1  150064       3.3195   0.00045086
enh36292    1    8510400    8511400      3       2  150064        3.055    0.0011253
enh36293    1    8516200    8517200      2       1  150064       3.2735   0.00053114
enh36294    1    8523200    8524200      1       1  150064       2.4231     0.007694
enh36295    1    8525500    8526500      2       1  150064       2.7846    0.0026793
enh36296    1    8557000    8558000      2       1  150064       2.8573    0.0021361
enh36297    1    8569700    8570700      3       1  150064       2.7786    0.0027297
enh36303    1    8612100    8613100      1       1  150064        3.126    0.0008859
enh36304    1    8623000    8624000      3       2  150064       2.3761    0.0087482
enh36306    1    8627600    8628600      2       1  150064       2.5035    0.0061482
enh36308    1    8658500    8659500      4       1  150064        3.028    0.0012308
enh36309    1    8662600    8663600      3       1  150064        2.622    0.0043712
enh36310    1    8686300    8687300      1       1  150064       2.9013     0.001858
enh36313    1    8690200    8691200      1       1  150064       3.1268    0.0008837
enh36314    1    8702600    8703600      1       1  150064       3.0783     0.001041
enh36315    1    8703200    8704200      1       1  150064       2.8288     0.002336
enh36316    1    8703900    8704900      1       1  150064       2.8288     0.002336
enh36317    1    8706600    8707600      2       1  150064       2.9936    0.0013784
enh36319    1    8712600    8713600      2       1  150064       2.6253    0.0043289
enh36320    1    8720700    8721700      2       1  150064       3.4347   0.00029658
enh36321    1    8722200    8723200      1       1  150064       2.2886      0.01105
enh36324    1    8725800    8726800      2       1  150064        2.806    0.0025081
enh36326    1    8730400    8731400      2       1  150064       2.3313     0.009868
enh36328    1    8740000    8741000      2       1  150064       2.1019     0.017779
enh36330    1    8744500    8745500      2       1  150064       2.1884     0.014321
enh36333    1    8766900    8767900      4       2  150064       2.4406    0.0073308
enh36334    1    8772300    8773300      1       1  150064       1.7195      0.04276
enh36340    1    8871400    8872400      3       2  150064       2.4797    0.0065747
enh36374    1    9330400    9331400      5       2  150064       2.0821     0.018668
enh36393    1    9409700    9410700      1       1  150064       1.7885      0.03685
enh36441    1    9960200    9961200      1       1  150064       1.9806      0.02382
enh36468    1   10317600   10318600      2       1  150064       1.6877     0.045736
enh36469    1   10346800   10347800      3       1  150064       1.6461     0.049876
enh36502    1   10774100   10775100      1       1  150064       1.9622      0.02487
enh36525    1   10960900   10961900      3       1  150064       2.1209     0.016963
enh36559    1   11767500   11768500      4       2  150064       1.7161     0.043076
enh36568    1   11849600   11850600      1       1  150064       2.1348      0.01639
enh36580    1   11990200   11991200      2       1  150064       1.7587     0.039313
enh36583    1   11998500   11999500      2       1  150064       1.9438      0.02596
enh36595    1   12127800   12128800      2       1  150064       2.6411    0.0041314
enh36597    1   12190200   12191200      3       1  150064       1.6689     0.047567
enh36673    1   14057300   14058300      3       2  150064       1.7182     0.042885
enh36680    1   14090900   14091900      1       1  150064       1.8683      0.03086
enh36694    1   14586000   14587000      6       3  150064       1.8558      0.03174
enh36698    1   14847700   14848700      1       1  150064       2.0798      0.01877
enh36707    1   15207200   15208200      1       1  150064        1.871      0.03067
enh36711    1   15252900   15253900      4       1  150064       1.7052      0.04408
enh36742    1   15506200   15507200      1       1  150064       2.0118      0.02212
enh36769    1   15691000   15692000      2       1  150064       1.6764     0.046832
enh36783    1   15769500   15770500      4       2  150064       1.7458      0.04042
enh36857    1   16345800   16346800      8       3  150064       1.9396     0.026214
enh36858    1   16353100   16354100      4       2  150064       2.2654     0.011743
enh36895    1   16563900   16564900      2       1  150064       2.7283    0.0031827
enh36896    1   16570400   16571400      1       1  150064        2.126      0.01675
enh36897    1   16574600   16575600      1       1  150064       2.3933     0.008348
enh36898    1   16577100   16578100      2       1  150064       1.8597     0.031464
enh36902    1   16644800   16645800      3       1  150064       2.0685     0.019295
enh36907    1   16679200   16680200      1       1  150064       2.0801      0.01876
enh36909    1   16697800   16698800      2       1  150064       1.6637     0.048085
enh36910    1   16698900   16699900      2       1  150064       1.7669     0.038622
enh36913    1   16703100   16704100      4       1  150064       1.9451     0.025883
enh36915    1   16711800   16712800      2       1  150064       1.7801     0.037533
enh36916    1   16713800   16714800      2       1  150064       1.8111     0.035064
enh36941    1   17287400   17288400      4       2  150064       2.8364    0.0022815
enh36943    1   17306800   17307800      3       1  150064       2.1523     0.015685
enh36944    1   17310800   17311800      3       2  150064        4.112   1.9615e-05
enh36949    1   17378600   17379600      2       1  150064       2.7791    0.0027255
enh36950    1   17407100   17408100      9       3  150064        2.637    0.0041819
enh37012    1   19256200   19257200      3       2  150064       1.6644      0.04802
enh37014    1   19262900   19263900      2       1  150064        1.845     0.032521
enh37049    1   19640900   19641900      2       1  150064       1.6538     0.049083
enh37089    1   19821200   19822200      4       2  150064       3.0065    0.0013212
enh37090    1   19831600   19832600      7       3  150064       1.9153     0.027725
enh37096    1   19939400   19940400      1       1  150064       1.7696       0.0384
enh37099    1   19966700   19967700      1       1  150064       2.3371     0.009718
enh37135    1   20651800   20652800      7       2  150064       2.3049     0.010585
enh37153    1   21059800   21060800      2       1  150064       2.8097    0.0024792
enh37155    1   21114600   21115600      2       1  150064       2.4415    0.0073133
enh37156    1   21323600   21324600      4       2  150064       1.8866     0.029605
enh37158    1   21361200   21362200      2       1  150064       2.2974     0.010797
enh37159    1   21475800   21476800      2       1  150064       2.8011    0.0025466
enh37160    1   21500500   21501500      2       1  150064       2.3653    0.0090067
enh37225    1   21992000   21993000      5       3  150064        2.509    0.0060539
enh37227    1   22090800   22091800      5       2  150064        1.912      0.02794
enh37257    1   22349200   22350200      3       2  150064       2.4102    0.0079729
enh37258    1   22350200   22351200      4       2  150064       1.7882     0.036872
enh37263    1   22369300   22370300      1       1  150064       3.2129     0.000657
enh37266    1   22382000   22383000      2       1  150064       2.7113    0.0033512
enh37268    1   22386100   22387100      5       2  150064       2.2699     0.011607
enh37273    1   22398700   22399700      1       1  150064       3.3647    0.0003831
enh37274    1   22401400   22402400      3       2  150064       2.1345     0.016401
enh37280    1   22448700   22449700      7       4  150064       1.7571     0.039447
enh37281    1   22458300   22459300      5       3  150064       2.6627    0.0038753
enh37286    1   22560000   22561000      2       1  150064       2.8383    0.0022675
enh37325    1   23141100   23142100      9       2  150064       1.9122     0.027924
enh37381    1   23888600   23889600      1       1  150064       2.2754      0.01144
enh37442    1   24690200   24691200      5       3  150064       1.7211     0.042618
enh37443    1   24691400   24692400      3       2  150064       1.7634     0.038918
enh37448    1   24712600   24713600      4       1  150064       2.1959     0.014051
enh37452    1   24744600   24745600      2       1  150064       2.1965     0.014027
enh37458    1   24867500   24868500      7       3  150064       2.6823    0.0036556
enh37628    1   26757600   26758600      1       1  150064       1.8722      0.03059
enh37639    1   26868900   26869900      1       1  150064       1.7021      0.04437
enh37641    1   26873000   26874000      3       2  150064       2.0171     0.021842
enh37642    1   26900800   26901800      6       3  150064       2.2813     0.011264
enh37644    1   27020500   27021500      2       1  150064       2.5533    0.0053346
enh37647    1   27038000   27039000      1       1  150064        2.726     0.003205
enh37650    1   27048700   27049700      1       1  150064       2.7248     0.003217
enh37651    1   27050300   27051300      3       1  150064       2.6605    0.0039014
enh37653    1   27070400   27071400      3       2  150064        1.957     0.025176
enh37655    1   27079300   27080300      2       1  150064       2.5595    0.0052415
enh37657    1   27094100   27095100      1       1  150064       2.0566      0.01986
enh37658    1   27095000   27096000      1       1  150064       2.7557     0.002928
enh37659    1   27098300   27099300      1       1  150064       2.7473     0.003004
enh37664    1   27157700   27158700      1       1  150064        2.646     0.004073
enh37666    1   27175200   27176200      1       1  150064       2.4217     0.007724
enh37671    1   27214800   27215800      1       1  150064       2.4794      0.00658
enh37673    1   27225200   27226200      1       1  150064        2.489     0.006405
enh37675    1   27233800   27234800      2       1  150064       2.7458    0.0030178
enh37677    1   27241000   27242000      2       1  150064        1.826     0.033925
enh37678    1   27247200   27248200      2       1  150064       2.7103    0.0033606
enh37679    1   27249600   27250600      1       1  150064        2.512     0.006003
enh37695    1   27396900   27397900      4       1  150064        1.756     0.039544
enh37696    1   27412800   27413800      1       1  150064       2.0484      0.02026
enh37697    1   27425400   27426400      1       1  150064         2.29      0.01101
enh37700    1   27448700   27449700      1       1  150064       2.1775      0.01472
enh37727    1   27693700   27694700      1       1  150064       1.8301      0.03362
enh37728    1   27695400   27696400      1       1  150064       2.9448     0.001616
enh37735    1   27726300   27727300      1       1  150064       1.7424      0.04072
enh37762    1   27861200   27862200      1       1  150064       1.8429      0.03267
enh37770    1   27899800   27900800      2       1  150064       1.7821     0.037367
enh37777    1   27920800   27921800      2       1  150064       1.8933     0.029158
enh37780    1   27947700   27948700      2       1  150064       1.6501     0.049462
enh37781    1   27951400   27952400      1       1  150064       2.1084       0.0175
enh37782    1   27954900   27955900      2       1  150064        1.664     0.048061
enh37783    1   27958000   27959000      6       2  150064       1.8263     0.033902
enh37806    1   28269800   28270800      1       1  150064        2.197      0.01401
enh37812    1   28431200   28432200      2       1  150064       1.9801     0.023844
enh37820    1   28500100   28501100      2       1  150064       3.6693   0.00012161
enh37825    1   28575400   28576400      3       2  150064       2.1177     0.017102
enh37830    1   28622400   28623400      2       1  150064        2.398    0.0082421
enh37831    1   28623000   28624000      3       2  150064       2.0438     0.020484
enh37834    1   28695200   28696200      2       1  150064       1.9333     0.026598
enh37835    1   28697200   28698200      2       1  150064         3.39   0.00034946
enh37843    1   28853300   28854300      4       1  150064       2.7444    0.0030313
enh37846    1   28967700   28968700      2       1  150064       2.2942     0.010889
enh37847    1   28970600   28971600      1       1  150064       2.3123      0.01038
enh37848    1   28974600   28975600      6       3  150064       2.1643     0.015222
enh37855    1   29080800   29081800      3       2  150064         2.31     0.010444
enh37856    1   29082800   29083800      2       1  150064       3.3866   0.00035378
enh37858    1   29187000   29188000      1       1  150064       1.7425      0.04071
enh37860    1   29211300   29212300      3       1  150064       2.2239     0.013079
enh37866    1   29447600   29448600      2       1  150064       1.8517     0.032037
enh37867    1   29451400   29452400      5       2  150064       1.9699     0.024426
enh37868    1   29460100   29461100      2       1  150064       1.7028     0.044305
enh37873    1   29498600   29499600      3       2  150064       2.5666    0.0051352
enh37875    1   29505500   29506500      2       1  150064       2.4541    0.0070626
enh37877    1   29528400   29529400      2       1  150064       2.3593    0.0091552
enh37878    1   29556000   29557000      3       1  150064       2.0326     0.021045
enh37880    1   29575200   29576200      3       2  150064       2.6613    0.0038925
enh37888    1   30457600   30458600      5       2  150064       4.9039   4.6976e-07
enh37891    1   30851700   30852700      5       2  150064       2.8295    0.0023314
enh37912    1   31350200   31351200      2       1  150064       1.7686     0.038478
enh37913    1   31351900   31352900      2       1  150064        1.785     0.037131
enh37916    1   31363200   31364200      1       1  150064       2.0245      0.02146
enh37927    1   31449700   31450700      1       1  150064       1.7721      0.03819
enh37943    1   31688600   31689600      8       2  150064       2.9787    0.0014475
enh37945    1   31770900   31771900      2       1  150064       3.3482   0.00040666
enh37946    1   31841300   31842300      2       1  150064       1.6729     0.047174
enh37948    1   31854200   31855200      4       2  150064       4.6026   2.0864e-06
enh37949    1   31866800   31867800      4       1  150064       2.8658    0.0020799
enh37950    1   31884900   31885900      3       1  150064       2.8511    0.0021782
enh37952    1   31888600   31889600      2       1  150064        2.709    0.0033745
enh37953    1   31895000   31896000      5       2  150064       2.0482     0.020269
enh37992    1   32261600   32262600      1       1  150064       1.7442      0.04056
enh38038    1   32707800   32708800      3       1  150064       1.7063     0.043974
enh38049    1   32810900   32811900      1       1  150064        2.932     0.001684
enh38076    1   33223000   33224000      3       1  150064        2.368    0.0089431
enh38084    1   33279900   33280900      2       1  150064        1.684      0.04609
enh38086    1   33337900   33338900      2       1  150064        1.997     0.022915
enh38118    1   33593400   33594400      1       1  150064       2.1316      0.01652
enh38132    1   33724400   33725400      3       2  150064       2.2615     0.011863
enh38139    1   33766200   33767200      3       2  150064       2.3437    0.0095463
enh38143    1   33803100   33804100      3       2  150064       1.9475     0.025736
enh38147    1   33811400   33812400      1       1  150064       1.7861      0.03704
enh38160    1   33921400   33922400      1       1  150064        1.962      0.02488
enh38187    1   35318100   35319100      4       2  150064       1.8872     0.029566
enh38188    1   35323300   35324300      3       2  150064       2.0918     0.018229
enh38196    1   35611500   35612500      2       1  150064       1.8724     0.030576
enh38218    1   36102600   36103600      1       1  150064       3.9314    4.222e-05
enh38223    1   36275400   36276400      4       2  150064       4.3204    7.789e-06
enh38224    1   36316500   36317500      4       2  150064        3.494    0.0002379
enh38228    1   36397400   36398400      1       1  150064        3.492    0.0002397
enh38230    1   36500400   36501400      1       1  150064       4.0461    2.604e-05
enh38232    1   36553400   36554400      1       1  150064       3.1405    0.0008432
enh38233    1   36555300   36556300      3       2  150064        3.192   0.00070642
enh38235    1   36565100   36566100      6       2  150064       2.3137     0.010343
enh38237    1   36588400   36589400      2       1  150064       3.2811   0.00051699
enh38238    1   36600700   36601700      2       1  150064       3.3181   0.00045322
enh38240    1   36613500   36614500      2       1  150064       3.6811   0.00011612
enh38241    1   36616200   36617200      4       2  150064       4.9148   4.4438e-07
enh38243    1   36620000   36621000      3       2  150064       2.8632    0.0020969
enh38245    1   36625000   36626000      3       2  150064       2.2319     0.012811
enh38246    1   36627900   36628900      2       1  150064       3.9956   3.2268e-05
enh38249    1   36633700   36634700      2       1  150064       3.8296   6.4181e-05
enh38250    1   36634800   36635800      2       1  150064       3.7511   8.8027e-05
enh38254    1   36653100   36654100      3       1  150064       2.6234    0.0043531
enh38297    1   37169200   37170200      1       1  150064        2.832     0.002313
enh38323    1   38331200   38332200      2       1  150064       2.4932    0.0063296
enh38325    1   38395800   38396800      3       1  150064       2.8765    0.0020106
enh38330    1   38464400   38465400      1       1  150064       1.9588      0.02507
enh38343    1   39193800   39194800      2       1  150064        1.899      0.02878
enh38348    1   39407300   39408300      2       1  150064       1.6718     0.047283
enh38351    1   39490800   39491800      2       1  150064       1.8507     0.032107
enh38353    1   39541800   39542800      2       1  150064       2.9168    0.0017683
enh38356    1   39568400   39569400      1       1  150064        1.984      0.02363
enh38360    1   39581900   39582900      3       1  150064       2.2439     0.012419
enh38378    1   39660100   39661100      3       2  150064       1.7081     0.043804
enh38383    1   39671400   39672400      3       2  150064       2.5326    0.0056613
enh38392    1   39862000   39863000      1       1  150064       2.2334      0.01276
enh38395    1   39875900   39876900      1       1  150064       2.1881      0.01433
enh38401    1   39974600   39975600      4       2  150064       2.3427    0.0095713
enh38408    1   40090900   40091900      1       1  150064       2.1072      0.01755
enh38414    1   40166600   40167600      2       1  150064       2.5858    0.0048577
enh38423    1   40341400   40342400      1       1  150064       1.8639      0.03117
enh38426    1   40364100   40365100      2       1  150064        1.836     0.033181
enh38467    1   40997700   40998700      1       1  150064       1.8274      0.03382
enh38477    1   41175600   41176600      4       2  150064       3.1749   0.00074956
enh38481    1   41205200   41206200      5       3  150064       3.2739   0.00053034
enh38482    1   41206000   41207000      2       1  150064       2.3034     0.010628
enh38500    1   41364400   41365400      5       2  150064       1.8147     0.034785
enh38512    1   41446900   41447900      4       2  150064       2.3025     0.010653
enh38513    1   41452300   41453300      2       1  150064       2.6895    0.0035779
enh38514    1   41468800   41469800      5       2  150064        2.221     0.013176
enh38518    1   41574600   41575600      4       2  150064       2.1731     0.014886
enh38519    1   41617500   41618500      2       1  150064         2.58    0.0049407
enh38527    1   41836000   41837000      4       2  150064       3.7158   0.00010128
enh38530    1   41851100   41852100      5       2  150064       2.7126    0.0033377
enh38531    1   41853100   41854100      2       1  150064       1.9565     0.025206
enh38534    1   41898000   41899000      6       3  150064       2.2582     0.011965
enh38539    1   41931500   41932500      2       1  150064       1.7805     0.037494
enh38543    1   41950300   41951300      7       4  150064       2.8808    0.0019834
enh38544    1   41960700   41961700      5       2  150064       3.6371   0.00013785
enh38546    1   41969600   41970600      3       2  150064       2.3629    0.0090673
enh38647    1   43415100   43416100      7       2  150064       1.9365     0.026402
enh38649    1   43421000   43422000      3       1  150064         2.19     0.014263
enh38651    1   43426500   43427500      7       2  150064       1.9346     0.026522
enh38653    1   43432500   43433500      7       3  150064       2.1356     0.016354
enh38675    1   43760000   43761000      2       1  150064        2.976    0.0014603
enh38676    1   43766000   43767000      1       1  150064       3.1944    0.0007005
enh38678    1   43779000   43780000      2       1  150064       2.9815    0.0014343
enh38681    1   43812000   43813000      2       1  150064       3.1179   0.00091072
enh38684    1   43825400   43826400      3       2  150064       3.7678   8.2356e-05
enh38685    1   43830800   43831800      2       1  150064       1.9653     0.024692
enh38689    1   43856300   43857300      4       2  150064       4.1648   1.5578e-05
enh38690    1   43917600   43918600      3       2  150064        3.853   5.8332e-05
enh38691    1   43920400   43921400      4       2  150064       4.1611   1.5834e-05
enh38692    1   43938200   43939200      1       1  150064       3.0047     0.001329
enh38693    1   43941000   43942000      3       1  150064       3.6843   0.00011465
enh38696    1   43998600   43999600      3       2  150064       2.5678    0.0051167
enh38697    1   44000900   44001900      2       1  150064       2.6946    0.0035232
enh38699    1   44006000   44007000      1       1  150064       2.9099     0.001808
enh38700    1   44008700   44009700      1       1  150064       1.6873      0.04577
enh38701    1   44012500   44013500      3       2  150064       2.8609    0.0021123
enh38702    1   44014600   44015600      3       1  150064       2.0947     0.018098
enh38703    1   44018300   44019300      1       1  150064       3.1374    0.0008524
enh38704    1   44022700   44023700      1       1  150064       3.0287     0.001228
enh38705    1   44024000   44025000      2       1  150064       2.6016    0.0046399
enh38708    1   44031700   44032700      2       1  150064       2.2048     0.013733
enh38709    1   44042700   44043700      4       2  150064       3.9293   4.2603e-05
enh38710    1   44047600   44048600      5       2  150064       2.8226    0.0023819
enh38711    1   44051600   44052600     10       3  150064       3.6382   0.00013726
enh38712    1   44052200   44053200      5       1  150064       2.4539    0.0070661
enh38713    1   44114300   44115300      5       2  150064       4.0012   3.1507e-05
enh38714    1   44117300   44118300      1       1  150064       4.3591    6.529e-06
enh38716    1   44229000   44230000      1       1  150064       3.2448    0.0005877
enh38717    1   44248700   44249700      3       2  150064       4.2994   8.5643e-06
enh38722    1   44299900   44300900      2       1  150064       2.7912    0.0026254
enh38723    1   44301400   44302400      2       1  150064         2.25     0.012225
enh38726    1   44318700   44319700      2       1  150064        3.435   0.00029627
enh38728    1   44333700   44334700      2       1  150064       2.8449    0.0022214
enh38729    1   44345400   44346400      1       1  150064       3.8293    6.425e-05
enh38732    1   44400200   44401200      2       1  150064       2.2372     0.012635
enh38733    1   44402400   44403400      4       2  150064        2.011      0.02216
enh38735    1   44414200   44415200      2       1  150064       2.8877    0.0019403
enh38737    1   44439200   44440200      3       2  150064       3.1146   0.00092101
enh38738    1   44442800   44443800      5       2  150064       2.5588    0.0052521
enh38740    1   44456000   44457000      1       1  150064       2.0898      0.01832
enh38741    1   44458000   44459000      1       1  150064       2.9213     0.001743
enh38743    1   44479400   44480400      2       1  150064       3.2733   0.00053156
enh38751    1   44677700   44678700      1       1  150064       2.7892     0.002642
enh38864    1   46713800   46714800      2       1  150064       1.7757      0.03789
enh38865    1   46764600   46765600      1       1  150064       2.5042     0.006137
enh38879    1   46985800   46986800      4       1  150064       2.0555     0.019915
enh38899    1   47264300   47265300      3       1  150064       1.9283     0.026908
enh38901    1   47269400   47270400      2       1  150064       2.0418     0.020587
enh38907    1   47640500   47641500      4       2  150064       1.8457     0.032464
enh38935    1   48275800   48276800      1       1  150064        2.217      0.01331
enh38936    1   48303500   48304500      2       1  150064       1.6773      0.04674
enh38938    1   48337400   48338400      5       3  150064       2.6703    0.0037895
enh38941    1   48399800   48400800      5       2  150064       1.7379     0.041113
enh38956    1   49076400   49077400      4       2  150064        1.823     0.034149
enh38957    1   49240700   49241700      5       3  150064       1.6972     0.044829
enh38965    1   51436600   51437600      2       1  150064       2.0978     0.017961
enh38975    1   51733000   51734000      2       1  150064       1.7671     0.038602
enh39042    1   52988600   52989600      1       1  150064       1.8582      0.03157
enh39078    1   53641500   53642500      4       2  150064       1.9399     0.026196
enh39079    1   53648300   53649300      2       1  150064       2.0932     0.018164
enh39080    1   53661200   53662200      1       1  150064       2.0792       0.0188
enh39083    1   53702000   53703000      2       1  150064       2.4523    0.0070978
enh39085    1   53722600   53723600      4       1  150064       2.8776    0.0020038
enh39087    1   53758500   53759500      1       1  150064       1.8966      0.02894
enh39088    1   53759600   53760600      1       1  150064         2.26      0.01191
enh39089    1   53760400   53761400      4       2  150064       3.3613   0.00038792
enh39091    1   53771700   53772700      4       2  150064       2.1252     0.016783
enh39126    1   54685200   54686200      3       2  150064       2.1506     0.015755
enh39128    1   54694800   54695800      1       1  150064       2.0633      0.01954
enh39158    1   54801100   54802100      2       1  150064       1.6758     0.046885
enh39171    1   54837000   54838000      1       1  150064       2.1367      0.01631
enh39176    1   54843700   54844700      3       1  150064       1.8273      0.03383
enh39178    1   54850400   54851400      1       1  150064       2.1615      0.01533
enh39213    1   55323300   55324300      4       2  150064       1.9801     0.023847
enh39214    1   55326600   55327600      8       3  150064       2.1813      0.01458
enh39226    1   55529600   55530600      1       1  150064       1.7152      0.04315
enh39248    1   56088400   56089400      9       4  150064        2.265     0.011756
enh39249    1   56184500   56185500      2       1  150064       1.7767      0.03781
enh39315    1   59183800   59184800      1       1  150064       1.8184       0.0345
enh39318    1   59219600   59220600      3       2  150064       1.8151     0.034756
enh39326    1   59276900   59277900      3       2  150064       1.6482     0.049659
enh39332    1   59323600   59324600      3       2  150064       2.1509     0.015741
enh39372    1   59612700   59613700      2       1  150064       2.1872     0.014363
enh39374    1   59622000   59623000      8       1  150064       1.6942     0.045117
enh39407    1   60207400   60208400      2       1  150064        1.999     0.022806
enh39418    1   61039400   61040400      1       1  150064       3.0103     0.001305
enh39419    1   61087400   61088400      6       3  150064       3.1695   0.00076338
enh39425    1   61455100   61456100      4       2  150064       1.7392     0.041002
enh39455    1   61696000   61697000      3       1  150064       1.8764     0.030301
enh39458    1   61709500   61710500      3       1  150064       2.0719     0.019136
enh39474    1   61805000   61806000      4       2  150064       1.9214     0.027339
enh39475    1   61869400   61870400      1       1  150064       2.1912      0.01422
enh39566    1   64504600   64505600      1       1  150064       2.6022     0.004631
enh39577    1   64947600   64948600      1       1  150064       1.7013      0.04444
enh39589    1   65223200   65224200      3       1  150064       1.6984     0.044713
enh39596    1   65359400   65360400      3       1  150064       2.8452    0.0022195
enh39597    1   65360200   65361200      3       1  150064       1.8943     0.029093
enh39603    1   65379300   65380300      2       1  150064        1.913     0.027875
enh39606    1   65382900   65383900      3       1  150064       3.4743   0.00025612
enh39608    1   65390000   65391000      3       1  150064       2.5278    0.0057395
enh39609    1   65391900   65392900      4       2  150064       2.7526     0.002956
enh39610    1   65393300   65394300      1       1  150064       2.9146     0.001781
enh39611    1   65398000   65399000      3       1  150064       2.3488    0.0094178
enh39612    1   65399100   65400100      3       2  150064       2.5166    0.0059254
enh39614    1   65401800   65402800      4       2  150064       1.7347     0.041401
enh39615    1   65402400   65403400      3       2  150064       3.1377   0.00085137
enh39618    1   65412600   65413600      2       1  150064       2.8544    0.0021562
enh39620    1   65415400   65416400      3       2  150064       2.7614    0.0028777
enh39621    1   65417400   65418400      4       2  150064       2.9826    0.0014292
enh39623    1   65419600   65420600      2       1  150064       1.9861     0.023509
enh39624    1   65421500   65422500      2       1  150064       2.4354    0.0074375
enh39625    1   65423400   65424400      8       2  150064       2.5629    0.0051894
enh39626    1   65426900   65427900      3       2  150064       2.0695     0.019248
enh39627    1   65427900   65428900      5       2  150064       2.9459    0.0016099
enh39628    1   65430200   65431200      3       2  150064       1.7017      0.04441
enh39633    1   65521000   65522000      5       2  150064       1.9944     0.023054
enh39638    1   65640200   65641200      5       1  150064       1.8082     0.035289
enh39639    1   65641800   65642800      3       2  150064       2.0039     0.022542
enh39640    1   65643800   65644800      1       1  150064       2.0028       0.0226
enh39649    1   65932900   65933900      8       3  150064       1.8564     0.031702
enh39656    1   66277600   66278600      1       1  150064       1.6821      0.04627
enh39657    1   66736700   66737700      2       1  150064       1.7028     0.044304
enh39658    1   66740600   66741600      1       1  150064       2.3167      0.01026
enh39694    1   67858600   67859600      2       1  150064       2.1733     0.014877
enh39707    1   68083600   68084600      5       2  150064       2.3905    0.0084128
enh39714    1   68166400   68167400      4       2  150064       1.9657     0.024668
enh39716    1   68174800   68175800      2       1  150064       1.8513     0.032063
enh39722    1   68186600   68187600      1       1  150064       2.2524      0.01215
enh39730    1   68214400   68215400      2       1  150064       2.0104     0.022192
enh39732    1   68219400   68220400      4       2  150064       1.8291     0.033689
enh39737    1   68257500   68258500      4       2  150064       3.7431   9.0892e-05
enh39738    1   68268000   68269000      6       3  150064        1.801      0.03585
enh39739    1   68269200   68270200      3       2  150064       2.5673    0.0051245
enh39740    1   68277800   68278800      3       1  150064       1.8056     0.035487
enh39741    1   68281300   68282300      4       2  150064       3.3275   0.00043813
enh39742    1   68284400   68285400      1       1  150064       1.8032      0.03568
enh39743    1   68285000   68286000      3       2  150064       2.6741    0.0037461
enh39744    1   68290800   68291800      3       1  150064       1.8229      0.03416
enh39745    1   68299200   68300200      5       2  150064       3.7049   0.00010574
enh39746    1   68303800   68304800      5       2  150064       3.9573   3.7908e-05
enh39747    1   68305200   68306200      2       1  150064       2.2469     0.012322
enh39748    1   68362500   68363500      5       3  150064       3.2828   0.00051395
enh39790    1   74059000   74060000      2       1  150064       2.2666     0.011706
enh39796    1   76193200   76194200      5       3  150064       1.6523     0.049241
enh39823    1   78298700   78299700      1       1  150064       2.6962     0.003507
enh39826    1   78446200   78447200      3       2  150064       1.9066     0.028289
enh39827    1   78447800   78448800      2       1  150064       1.9019     0.028593
enh39843    1   81814400   81815400      2       1  150064       2.3452    0.0095088
enh39848    1   81943500   81944500      6       4  150064        1.674     0.047063
enh39850    1   82145400   82146400      3       2  150064       2.2103     0.013542
enh39851    1   82146700   82147700      4       2  150064       1.8182     0.034516
enh39875    1   84945700   84946700      2       1  150064       2.3296     0.009913
enh39877    1   84969000   84970000      3       1  150064       1.9225     0.027274
enh39891    1   85319500   85320500      4       1  150064       2.4091    0.0079965
enh39901    1   85728400   85729400      1       1  150064       2.0187      0.02176
enh39902    1   85740000   85741000      2       1  150064       1.9502     0.025574
enh39908    1   85779900   85780900      1       1  150064       2.1203      0.01699
enh39913    1   85914400   85915400      8       4  150064       2.2358     0.012681
enh39914    1   85919200   85920200      2       1  150064       1.8111     0.035059
enh39915    1   85926000   85927000      5       2  150064       2.5868    0.0048438
enh39923    1   86043600   86044600      1       1  150064       2.5962     0.004713
enh39958    1   88640900   88641900      4       1  150064       1.9237     0.027195
enh39977    1   89776700   89777700      2       1  150064       2.6612    0.0038928
enh39978    1   89817600   89818600      4       2  150064       1.8792     0.030111
enh39979    1   89828500   89829500      2       1  150064       1.8371     0.033094
enh39980    1   89829300   89830300      3       2  150064       1.8499     0.032165
enh39987    1   90068800   90069800      3       1  150064       1.8446     0.032545
enh40001    1   90273400   90274400      1       1  150064       2.1474      0.01588
enh40008    1   90307800   90308800      3       2  150064       2.4101    0.0079752
enh40020    1   91227200   91228200      4       1  150064        1.964     0.024765
enh40024    1   91484800   91485800      5       2  150064       1.8113     0.035044
enh40025    1   91965300   91966300      3       2  150064       2.3068     0.010532
enh40028    1   92021000   92022000      5       1  150064        1.719      0.04281
enh40055    1   92242300   92243300      8       2  150064       2.4263    0.0076275
enh40056    1   92244500   92245500      4       1  150064       2.2105     0.013536
enh40057    1   92247500   92248500      6       3  150064        1.696      0.04494
enh40058    1   92254800   92255800      3       2  150064       2.6423    0.0041168
enh40080    1   92765200   92766200      2       1  150064        2.813     0.002454
enh40081    1   93003800   93004800      2       1  150064       3.2544   0.00056808
enh40082    1   93175400   93176400      1       1  150064        1.834      0.03333
enh40083    1   93176800   93177800      5       2  150064       1.6458       0.0499
enh40086    1   93221800   93222800      2       1  150064       1.7861     0.037044
enh40093    1   93415400   93416400      1       1  150064       1.8858      0.02966
enh40094    1   93416500   93417500      2       1  150064        1.846     0.032449
enh40096    1   93437900   93438900      1       1  150064       1.6825      0.04624
enh40107    1   93922000   93923000      1       1  150064       1.7906      0.03668
enh40196    1   94992800   94993800      1       1  150064       2.1873      0.01436
enh40243    1   95319500   95320500      2       1  150064        1.685     0.045994
enh40245    1   95330000   95331000      5       3  150064       2.7381      0.00309
enh40250    1   95349000   95350000      3       2  150064       2.5628    0.0051921
enh40269    1   95437200   95438200      2       1  150064       2.2949      0.01087
enh40277    1   95507200   95508200      2       1  150064       2.0905     0.018287
enh40278    1   95508400   95509400      7       2  150064       1.9798     0.023862
enh40280    1   95552200   95553200      3       1  150064       2.2242     0.013066
enh40287    1   98096200   98097200      1       1  150064       2.5085     0.006062
enh40289    1   98351400   98352400      2       1  150064       4.9823   3.1417e-07
enh40329    1  101918200  101919200      6       3  150064       2.5781    0.0049671
enh40339    1  108439700  108440700      6       2  150064       1.8204     0.034349
enh40341    1  108492800  108493800      2       1  150064       1.7858     0.037066
enh40343    1  108669000  108670000      5       2  150064       2.8524    0.0021695
enh40415    1  110077800  110078800      2       1  150064         1.88     0.030057
enh40425    1  110178500  110179500      3       2  150064       1.7713     0.038254
enh40428    1  110199200  110200200      3       2  150064       2.2718     0.011549
enh40454    1  110438000  110439000      6       2  150064       1.9746     0.024159
enh40456    1  110446700  110447700      1       1  150064       1.7552      0.03961
enh40481    1  110745600  110746600      1       1  150064       2.2414       0.0125
enh40492    1  110948700  110949700      1       1  150064       2.5722     0.005052
enh40495    1  111009000  111010000      4       2  150064       1.8261     0.033916
enh40496    1  111019600  111020600      1       1  150064       2.4479     0.007185
enh40500    1  111322900  111323900      5       2  150064       2.6028    0.0046239
enh40505    1  111735600  111736600      2       1  150064       1.7778     0.037716
enh40536    1  112164500  112165500      7       4  150064       2.0755     0.018972
enh40541    1  112203100  112204100      4       2  150064       1.8296     0.033652
enh40553    1  112423600  112424600      4       2  150064       2.6988    0.0034797
enh40554    1  112462600  112463600      3       1  150064       2.4432    0.0072786
enh40555    1  112490600  112491600      5       2  150064       1.6947     0.045069
enh40556    1  112498400  112499400      1       1  150064       2.0179       0.0218
enh40558    1  112520600  112521600      2       1  150064       1.6637     0.048089
enh40569    1  112936600  112937600      4       1  150064       1.8506     0.032113
enh40572    1  113007300  113008300      1       1  150064       2.0222      0.02158
enh40575    1  113054800  113055800      2       1  150064       3.7133   0.00010228
enh40577    1  113086600  113087600      4       1  150064       3.1044   0.00095343
enh40578    1  113159900  113160900      3       1  150064       3.2165   0.00064893
enh40579    1  113163400  113164400      3       1  150064       3.0998   0.00096841
enh40581    1  113169600  113170600      5       2  150064       2.6285    0.0042875
enh40583    1  113188600  113189600      2       1  150064       2.7473    0.0030041
enh40584    1  113216000  113217000      2       1  150064       3.0364    0.0011973
enh40586    1  113230000  113231000      3       1  150064       2.3508    0.0093666
enh40587    1  113242900  113243900      2       1  150064       2.8446    0.0022237
enh40588    1  113246100  113247100      4       2  150064       2.5308    0.0056894
enh40603    1  113683200  113684200      1       1  150064       1.6575      0.04871
enh40604    1  113689500  113690500      5       2  150064       1.7981     0.036078
enh40605    1  113751800  113752800      1       1  150064       2.0814       0.0187
enh40651    1  115008800  115009800      2       1  150064       2.0465     0.020354
enh40654    1  115050400  115051400      2       1  150064       2.0404     0.020655
enh40662    1  115604700  115605700      3       1  150064        2.168      0.01508
enh40663    1  115610200  115611200      2       1  150064       2.2853     0.011149
enh40664    1  115611300  115612300      5       2  150064       2.2915     0.010966
enh40665    1  115618400  115619400      6       2  150064       3.2091   0.00066582
enh40666    1  115627800  115628800      3       2  150064         3.46   0.00027013
enh40667    1  115632600  115633600      6       2  150064       2.0595     0.019721
enh40672    1  115856400  115857400      2       1  150064       2.8495    0.0021896
enh40673    1  115857600  115858600      6       3  150064       1.7916     0.036601
enh40674    1  115875200  115876200      1       1  150064       2.3746     0.008783
enh40675    1  115878200  115879200      4       2  150064       1.9246     0.027141
enh40676    1  115879000  115880000      3       2  150064       2.1412     0.016129
enh40677    1  115906700  115907700      6       2  150064       2.6484    0.0040439
enh40681    1  116185400  116186400      4       1  150064       2.7837     0.002687
enh40682    1  116188400  116189400      6       2  150064       1.8477     0.032325
enh40701    1  116353400  116354400      4       2  150064       2.1851     0.014441
enh40764    1  117165200  117166200      1       1  150064       1.9752      0.02412
enh40767    1  117189100  117190100      1       1  150064       1.7897      0.03675
enh40773    1  117362600  117363600      1       1  150064       3.1865      0.00072
enh40774    1  117367800  117368800      3       1  150064       3.6779   0.00011757
enh40801    1  117688800  117689800      5       1  150064       1.8514     0.032054
enh40802    1  117705200  117706200      2       1  150064       1.6579     0.048671
enh40804    1  117714300  117715300      4       2  150064       2.8175    0.0024202
enh40821    1  118083200  118084200      4       2  150064       2.0251      0.02143
enh40856    1  118837600  118838600      1       1  150064        1.886      0.02965
enh40870    1  120188200  120189200      1       1  150064       1.9527      0.02543
enh40971    1  145588100  145589100      3       1  150064       1.9471     0.025762
enh40973    1  145609300  145610300      1       1  150064       1.8132       0.0349
enh40980    1  145727000  145728000      1       1  150064        1.699      0.04466
enh40983    1  146639900  146640900      1       1  150064       2.1682      0.01507
enh40984    1  146641800  146642800      4       2  150064       2.2889     0.011044
enh40986    1  146694800  146695800      7       2  150064       2.5897    0.0048026
enh40987    1  146702800  146703800      5       2  150064       2.2941     0.010892
enh40988    1  146708800  146709800      2       1  150064       3.5005   0.00023223
enh40990    1  146716400  146717400      5       2  150064       2.2623     0.011838
enh41001    1  147233600  147234600      4       2  150064       1.7592     0.039269
enh41010    1  149819900  149820900      1       1  150064       2.4705     0.006747
enh41013    1  149887900  149888900      1       1  150064       1.7468      0.04034
enh41015    1  149897900  149898900      2       1  150064       1.6838     0.046111
enh41024    1  149993200  149994200      4       1  150064       1.8382     0.033014
enh41027    1  150124000  150125000      2       1  150064        4.783   8.6332e-07
enh41030    1  150134200  150135200      3       2  150064       5.3151   5.3312e-08
enh41032    1  150228500  150229500      1       1  150064        2.696     0.003509
enh41036    1  150241700  150242700      3       1  150064       4.9797   3.1842e-07
enh41037    1  150266800  150267800      1       1  150064       1.7334      0.04151
enh41038    1  150294600  150295600      3       2  150064       4.6921    1.352e-06
enh41039    1  150334800  150335800      5       2  150064       4.6395   1.7465e-06
enh41040    1  150339000  150340000      2       1  150064       4.0374   2.7028e-05
enh41043    1  150361200  150362200      3       1  150064       3.6115   0.00015222
enh41044    1  150377800  150378800      3       2  150064       1.8845     0.029749
enh41046    1  150382800  150383800      3       1  150064       4.4268   4.7811e-06
enh41047    1  150449500  150450500      6       3  150064       4.1928   1.3775e-05
enh41048    1  150479900  150480900      5       2  150064       1.8588      0.03153
enh41050    1  150486600  150487600      1       1  150064       5.0598    2.098e-07
enh41053    1  150506200  150507200      4       2  150064       3.8042   7.1137e-05
enh41055    1  150510200  150511200      5       2  150064       3.3805   0.00036178
enh41060    1  150537300  150538300      3       2  150064       2.0641     0.019503
enh41063    1  150546400  150547400      2       1  150064       1.9164     0.027657
enh41064    1  150552600  150553600      2       1  150064       1.6658      0.04788
enh41075    1  150736300  150737300      2       1  150064       3.4244   0.00030811
enh41078    1  150842600  150843600      1       1  150064       2.8772     0.002006
enh41080    1  150847100  150848100      2       1  150064       2.7463    0.0030133
enh41086    1  150967900  150968900      3       2  150064       3.7924     7.46e-05
enh41095    1  151041800  151042800      2       1  150064       3.0844    0.0010198
enh41097    1  151115200  151116200      5       2  150064       2.8999    0.0018665
enh41098    1  151116400  151117400      4       2  150064       3.3482   0.00040662
enh41099    1  151117400  151118400      3       2  150064       3.6025   0.00015761
enh41100    1  151119600  151120600      3       2  150064       2.7149    0.0033143
enh41106    1  151168100  151169100      3       2  150064        2.444    0.0072633
enh41109    1  151228000  151229000      2       1  150064       3.4523   0.00027791
enh41120    1  151417000  151418000      2       1  150064        2.118     0.017088
enh41121    1  151429200  151430200      5       2  150064       2.7873    0.0026579
enh41150    1  151878000  151879000      2       1  150064       1.9296      0.02683
enh41172    1  152414800  152415800      8       2  150064       2.0014     0.022674
enh41196    1  153498200  153499200      1       1  150064       2.0546      0.01996
enh41225    1  153670200  153671200      1       1  150064       2.0054      0.02246
enh41227    1  153703000  153704000      2       1  150064       1.9206     0.027394
enh41242    1  153776400  153777400      2       1  150064       3.5068   0.00022676
enh41243    1  153777500  153778500      3       1  150064       3.8478   5.9588e-05
enh41244    1  153845600  153846600      4       2  150064       2.2599     0.011915
enh41247    1  153892700  153893700      1       1  150064       2.8069     0.002501
enh41248    1  153900900  153901900      4       2  150064       2.9509    0.0015842
enh41249    1  153916400  153917400      3       2  150064        2.213     0.013448
enh41250    1  153919200  153920200      1       1  150064       2.1821      0.01455
enh41252    1  153931800  153932800      4       2  150064       1.9594     0.025031
enh41253    1  153933700  153934700      2       1  150064       2.7014    0.0034523
enh41254    1  153941200  153942200      3       1  150064       2.4604    0.0069387
enh41255    1  153948100  153949100      2       1  150064       2.2278     0.012946
enh41260    1  154127100  154128100      4       2  150064       1.9295     0.026836
enh41262    1  154148400  154149400      3       2  150064       3.1236   0.00089326
enh41270    1  154245800  154246800      1       1  150064       2.0864      0.01847
enh41274    1  154323900  154324900      3       2  150064       2.1166     0.017146
enh41276    1  154358800  154359800      2       1  150064       2.2642     0.011781
enh41286    1  154414100  154415100      2       1  150064       2.7097    0.0033674
enh41294    1  154467700  154468700      2       1  150064       2.0616     0.019625
enh41299    1  154528300  154529300      1       1  150064       2.2665      0.01171
enh41304    1  154581400  154582400      2       1  150064       1.6851      0.04598
enh41305    1  154595300  154596300      3       2  150064       1.7237      0.04238
enh41306    1  154598600  154599600      1       1  150064       2.1672      0.01511
enh41315    1  154806300  154807300      2       1  150064       2.2517     0.012171
enh41319    1  154842400  154843400      1       1  150064       3.8504    5.896e-05
enh41320    1  154849200  154850200      4       1  150064        4.006   3.0874e-05
enh41321    1  154856300  154857300      2       1  150064        3.115    0.0009198
enh41322    1  154858600  154859600      2       1  150064        3.916   4.5007e-05
enh41325    1  154910500  154911500      3       1  150064       3.6817   0.00011585
enh41326    1  154914600  154915600      2       1  150064       3.8289   6.4357e-05
enh41327    1  154925600  154926600      1       1  150064       2.1154       0.0172
enh41333    1  154940900  154941900      1       1  150064        2.829     0.002335
enh41339    1  154983500  154984500      3       2  150064       2.5274    0.0057453
enh41340    1  154988700  154989700      2       1  150064       1.7026     0.044321
enh41341    1  154990200  154991200      1       1  150064       4.5142    3.178e-06
enh41342    1  154991000  154992000      1       1  150064       2.3559      0.00924
enh41343    1  154995000  154996000      2       1  150064       3.2291   0.00062084
enh41347    1  155020800  155021800      1       1  150064       3.3362    0.0004246
enh41351    1  155042300  155043300      1       1  150064       1.8595      0.03148
enh41352    1  155043600  155044600      2       1  150064       2.7308    0.0031594
enh41364    1  155111100  155112100      2       1  150064       1.7452     0.040475
enh41373    1  155194700  155195700      2       1  150064       1.9981     0.022851
enh41378    1  155219600  155220600      2       1  150064       2.0696     0.019246
enh41380    1  155222900  155223900      1       1  150064       2.1998      0.01391
enh41382    1  155230100  155231100      1       1  150064       2.0678      0.01933
enh41384    1  155241600  155242600      1       1  150064       1.9162      0.02767
enh41385    1  155247900  155248900      2       1  150064       2.2396     0.012558
enh41386    1  155277300  155278300      1       1  150064        2.564     0.005174
enh41387    1  155279900  155280900      1       1  150064       2.7019     0.003447
enh41396    1  155513800  155514800      1       1  150064       2.6225     0.004365
enh41404    1  155656800  155657800      1       1  150064       3.3819    0.0003599
enh41408    1  155862800  155863800      1       1  150064       3.1041    0.0009543
enh41409    1  155879500  155880500      3       1  150064       2.0894     0.018336
enh41418    1  155943600  155944600      1       1  150064        2.173      0.01489
enh41420    1  155958400  155959400      2       1  150064       2.2436      0.01243
enh41421    1  155958900  155959900      1       1  150064       2.1154       0.0172
enh41423    1  155974300  155975300      3       2  150064       3.7577   8.5757e-05
enh41426    1  156022000  156023000      1       1  150064        3.503      0.00023
enh41428    1  156033100  156034100      1       1  150064       1.7568      0.03948
enh41431    1  156049700  156050700      1       1  150064       2.4265     0.007623
enh41433    1  156060200  156061200      1       1  150064       1.7503      0.04003
enh41434    1  156066100  156067100      1       1  150064       1.6961      0.04493
enh41439    1  156082600  156083600      3       1  150064       1.8479     0.032306
enh41441    1  156088400  156089400      2       1  150064       1.6726     0.047208
enh41449    1  156116000  156117000      2       1  150064       2.6298    0.0042723
enh41453    1  156131000  156132000      4       2  150064       3.1085   0.00094024
enh41490    1  156627200  156628200      2       1  150064        1.661     0.048354
enh41495    1  156643800  156644800      5       2  150064       1.7643     0.038843
enh41505    1  156711200  156712200      3       2  150064        2.387    0.0084932
enh41507    1  156722400  156723400      2       1  150064        2.493     0.006334
enh41545    1  157962000  157963000      2       1  150064       1.7299     0.041822
enh41547    1  157970900  157971900      1       1  150064       1.7935      0.03645
enh41562    1  158082600  158083600      2       1  150064       2.9793    0.0014443
enh41589    1  159890900  159891900      2       1  150064        1.986     0.023515
enh41603    1  160069100  160070100      1       1  150064       2.4918     0.006355
enh41611    1  160163300  160164300      4       2  150064       2.5539    0.0053259
enh41614    1  160186900  160187900      1       1  150064       2.1502      0.01577
enh41615    1  160188600  160189600      1       1  150064        2.995     0.001372
enh41616    1  160227100  160228100      1       1  150064       2.5181       0.0059
enh41617    1  160230000  160231000      1       1  150064       2.8501     0.002185
enh41618    1  160232600  160233600      2       1  150064       2.3287    0.0099381
enh41620    1  160310300  160311300      1       1  150064       2.7614     0.002878
enh41622    1  160316200  160317200      3       1  150064       2.5981    0.0046871
enh41623    1  160345200  160346200      3       1  150064       2.9575     0.001551
enh41624    1  160376900  160377900      3       1  150064        1.821     0.034304
enh41625    1  160377800  160378800      5       2  150064       2.1186     0.017063
enh41627    1  160398600  160399600      3       2  150064       2.2241     0.013071
enh41645    1  160894900  160895900      4       2  150064       2.2244     0.013061
enh41678    1  161185900  161186900      3       2  150064       2.0847     0.018546
enh41679    1  161194800  161195800      1       1  150064        1.863      0.03123
enh41720    1  162176800  162177800      3       2  150064       2.0176     0.021818
enh41721    1  162182900  162183900      2       1  150064       1.7972     0.036152
enh41728    1  162323100  162324100      1       1  150064       1.6608      0.04838
enh41736    1  162534300  162535300      1       1  150064       2.6076     0.004559
enh41737    1  162535000  162536000      3       2  150064       1.8788     0.030133
enh41752    1  162679300  162680300      3       2  150064        1.952     0.025469
enh41761    1  163290200  163291200      1       1  150064       1.7976      0.03612
enh41826    1  164763500  164764500      3       1  150064       1.8793     0.030105
enh41827    1  164770000  164771000      4       2  150064       1.9239     0.027183
enh41829    1  164775600  164776600      4       2  150064       1.8302      0.03361
enh41830    1  164805800  164806800      2       1  150064       1.9839     0.023631
enh41836    1  165393600  165394600      3       2  150064       1.7568     0.039472
enh41838    1  165570700  165571700      8       4  150064       1.9019     0.028591
enh41847    1  165616800  165617800      5       3  150064       1.6932     0.045208
enh41848    1  165738800  165739800      2       1  150064       2.3176     0.010235
enh41853    1  165811100  165812100      4       2  150064       2.0756     0.018967
enh41854    1  165813400  165814400      2       1  150064       2.1728     0.014896
enh41855    1  165818200  165819200      1       1  150064       2.3829     0.008588
enh41856    1  165819900  165820900      1       1  150064       2.3611      0.00911
enh41857    1  165823000  165824000      1       1  150064       2.4075     0.008032
enh41859    1  165826700  165827700      2       1  150064       2.5516    0.0053621
enh41860    1  165828500  165829500      2       1  150064       2.7052    0.0034133
enh41880    1  166813700  166814700      2       1  150064       2.0991     0.017905
enh41882    1  166843400  166844400      2       1  150064       3.4847   0.00024635
enh41889    1  167131500  167132500      6       3  150064       1.7197     0.042748
enh41895    1  167393600  167394600      3       2  150064       2.0935     0.018154
enh41898    1  167470600  167471600      4       1  150064       1.6964     0.044905
enh41945    1  167883000  167884000      2       1  150064       2.2423      0.01247
enh41949    1  168054100  168055100      1       1  150064       2.2271      0.01297
enh41992    1  168941600  168942600      4       2  150064       1.9465     0.025795
enh42003    1  169087100  169088100      5       2  150064       1.8013     0.035827
enh42004    1  169088200  169089200      7       3  150064       2.7534    0.0029491
enh42005    1  169089000  169090000      1       1  150064       2.5028     0.006161
enh42009    1  169429000  169430000      1       1  150064       1.9559      0.02524
enh42020    1  170036200  170037200      3       1  150064       1.6511     0.049358
enh42026    1  170667500  170668500      1       1  150064       1.9528      0.02542
enh42040    1  171460000  171461000      4       2  150064       1.8907      0.02933
enh42048    1  171712200  171713200      3       1  150064       1.8565     0.031693
enh42049    1  171751600  171752600      6       2  150064        2.082     0.018673
enh42067    1  172359600  172360600      5       2  150064       2.3137     0.010341
enh42068    1  172363200  172364200      6       2  150064       1.8056     0.035494
enh42069    1  172368000  172369000      3       2  150064       1.9916     0.023205
enh42091    1  172929400  172930400      1       1  150064       2.6738      0.00375
enh42101    1  173389000  173390000      5       2  150064       2.6576    0.0039345
enh42102    1  173398500  173399500      1       1  150064       2.3196      0.01018
enh42105    1  173448300  173449300      3       1  150064       2.3809    0.0086353
enh42106    1  173792000  173793000      3       1  150064        2.451    0.0071221
enh42107    1  173822000  173823000      1       1  150064        3.358    0.0003926
enh42113    1  173970200  173971200      2       1  150064       3.2422   0.00059298
enh42114    1  173980700  173981700      1       1  150064       3.4179    0.0003155
enh42115    1  173987400  173988400      4       2  150064       3.5258    0.0002111
enh42116    1  173989200  173990200      2       1  150064       3.3167   0.00045536
enh42117    1  173992100  173993100      2       1  150064       2.9267    0.0017129
enh42120    1  174862600  174863600      1       1  150064         1.71      0.04363
enh42122    1  174871100  174872100      3       2  150064       2.3534    0.0093019
enh42127    1  174934700  174935700      1       1  150064       2.9455     0.001612
enh42129    1  174945400  174946400      1       1  150064       2.8844     0.001961
enh42130    1  174958600  174959600      2       1  150064       1.7845     0.037175
enh42133    1  174997800  174998800      1       1  150064       2.4331     0.007486
enh42134    1  174998300  174999300      2       1  150064       1.9851     0.023567
enh42135    1  175040800  175041800      3       2  150064       1.7792     0.037602
enh42137    1  175139000  175140000      3       1  150064       3.2591   0.00055889
enh42140    1  175151600  175152600      4       2  150064       3.7674   8.2469e-05
enh42142    1  175153000  175154000      4       2  150064       3.7158   0.00010127
enh42143    1  175155600  175156600      5       2  150064       3.5617   0.00018423
enh42145    1  175159300  175160300      2       1  150064       3.0324    0.0012129
enh42146    1  175162400  175163400      5       1  150064       3.3626   0.00038601
enh42152    1  175287200  175288200      1       1  150064       2.0206      0.02166
enh42155    1  176171000  176172000      1       1  150064       3.4701    0.0002601
enh42156    1  176172600  176173600      2       1  150064        2.864    0.0020919
enh42160    1  176662500  176663500      3       1  150064       2.3633    0.0090561
enh42164    1  177271400  177272400      3       2  150064       3.8799   5.2256e-05
enh42165    1  177320500  177321500      2       1  150064       2.2797     0.011314
enh42169    1  177840900  177841900      3       2  150064       1.6623      0.04823
enh42176    1  178025900  178026900      2       1  150064       2.0695     0.019247
enh42177    1  178029700  178030700      6       3  150064       2.1663     0.015143
enh42183    1  178141800  178142800      4       2  150064       2.1307     0.016557
enh42191    1  178455400  178456400      3       1  150064       2.3519    0.0093384
enh42192    1  178455800  178456800      3       2  150064        2.969    0.0014937
enh42217    1  179095200  179096200      2       1  150064       1.6824      0.04625
enh42218    1  179098200  179099200      4       1  150064       1.6833     0.046155
enh42224    1  179261800  179262800      1       1  150064       1.7587      0.03931
enh42227    1  179333700  179334700      4       2  150064         2.81    0.0024768
enh42229    1  179783000  179784000      2       1  150064       1.8026     0.035728
enh42248    1  180371200  180372200      3       2  150064       2.2616     0.011861
enh42251    1  180490200  180491200      6       2  150064       1.7624     0.039004
enh42254    1  180498400  180499400      3       2  150064       1.7441     0.040574
enh42261    1  180572300  180573300      2       1  150064       2.4331    0.0074857
enh42267    1  180722000  180723000      3       2  150064       2.1347     0.016392
enh42270    1  180892300  180893300      6       2  150064       2.1044     0.017671
enh42271    1  180895300  180896300      6       3  150064       2.0865     0.018469
enh42301    1  181108200  181109200     11       2  150064       1.6601     0.048445
enh42318    1  182114900  182115900      3       2  150064       2.1801     0.014627
enh42327    1  182259900  182260900      3       1  150064       1.7631     0.038939
enh42333    1  182306800  182307800      1       1  150064       2.1135      0.01728
enh42337    1  182354700  182355700      3       1  150064       2.1262     0.016742
enh42340    1  182362600  182363600      1       1  150064       2.0259      0.02139
enh42348    1  182643600  182644600      5       2  150064        2.867    0.0020718
enh42389    1  183256000  183257000      2       1  150064       1.8527     0.031966
enh42395    1  183442400  183443400      1       1  150064       3.0045      0.00133
enh42396    1  183449300  183450300      2       1  150064       2.7001    0.0034661
enh42399    1  183537000  183538000      5       2  150064       2.1417     0.016109
enh42433    1  184120000  184121000      1       1  150064       2.2839      0.01119
enh42438    1  184266300  184267300      3       1  150064       1.8519     0.032018
enh42451    1  184429800  184430800      1       1  150064       1.8826      0.02988
enh42452    1  184452700  184453700      5       2  150064       2.3151     0.010303
enh42453    1  184458900  184459900      3       2  150064       2.5246    0.0057912
enh42454    1  184460700  184461700      4       2  150064       2.2105     0.013535
enh42455    1  184463000  184464000      2       1  150064        1.661     0.048356
enh42459    1  184504200  184505200      2       1  150064       2.7738      0.00277
enh42460    1  184524600  184525600      3       2  150064       2.2174     0.013297
enh42468    1  184632900  184633900      2       1  150064       2.3325    0.0098362
enh42471    1  184725400  184726400      1       1  150064       2.1735      0.01487
enh42492    1  184897200  184898200      4       2  150064       1.7964     0.036217
enh42494    1  184908400  184909400      1       1  150064        2.336     0.009745
enh42495    1  184925800  184926800      4       2  150064       2.3201     0.010168
enh42496    1  184927900  184928900      6       3  150064       2.1692     0.015034
enh42497    1  184940000  184941000      2       1  150064       2.3995    0.0082089
enh42501    1  185037200  185038200      1       1  150064        1.771      0.03828
enh42503    1  185127600  185128600      2       1  150064       2.1308     0.016552
enh42525    1  186345600  186346600      1       1  150064       1.7256      0.04221
enh42530    1  192503600  192504600      3       1  150064       2.0863     0.018474
enh42540    1  193072400  193073400      1       1  150064       3.0838     0.001022
enh42542    1  193092200  193093200      2       1  150064       2.6343     0.004216
enh42546    1  193558200  193559200      3       1  150064       1.6962     0.044926
enh42555    1  197740200  197741200      2       1  150064       1.8132     0.034902
enh42556    1  197741300  197742300      1       1  150064       2.5419     0.005513
enh42558    1  197751800  197752800      1       1  150064        2.368     0.008942
enh42598    1  200452600  200453600      4       1  150064       2.1779     0.014706
enh42599    1  200457300  200458300      3       2  150064       2.6382    0.0041671
enh42615    1  200865600  200866600      4       2  150064        2.182     0.014555
enh42618    1  200873200  200874200      2       1  150064       1.8173     0.034585
enh42619    1  200877000  200878000      3       1  150064       3.5225   0.00021377
enh42620    1  200884700  200885700      4       2  150064        3.617   0.00014902
enh42621    1  200939000  200940000      2       1  150064       3.5174   0.00021793
enh42623    1  200983000  200984000      3       2  150064       3.1954   0.00069808
enh42625    1  200989700  200990700      4       2  150064       3.5212   0.00021479
enh42628    1  200997300  200998300      2       1  150064       2.2783     0.011353
enh42630    1  201093900  201094900      2       1  150064       1.7862     0.037037
enh42632    1  201106400  201107400      2       1  150064       1.7983     0.036062
enh42647    1  201353000  201354000      5       2  150064       2.3105      0.01043
enh42649    1  201363600  201364600      8       4  150064       2.1016     0.017793
enh42659    1  201435100  201436100      4       2  150064       2.2423     0.012472
enh42663    1  201451100  201452100      7       2  150064       2.0246     0.021452
enh42666    1  201468300  201469300      1       1  150064       1.8734      0.03051
enh42734    1  201856800  201857800      2       1  150064       2.2893     0.011031
enh42736    1  201874000  201875000      2       1  150064       2.1808       0.0146
enh42762    1  202103700  202104700      1       1  150064       2.7921     0.002618
enh42793    1  202584700  202585700      1       1  150064        1.812      0.03499
enh42794    1  202587500  202588500      1       1  150064       1.7735      0.03807
enh42821    1  203098500  203099500      2       1  150064       2.3209     0.010145
enh42879    1  203599600  203600600      1       1  150064        1.656      0.04886
enh42894    1  203664200  203665200      2       1  150064       2.0097      0.02223
enh42901    1  204010100  204011100      3       2  150064       2.0032     0.022576
enh42902    1  204010800  204011800      1       1  150064       2.6966     0.003503
enh42904    1  204045200  204046200      1       1  150064       2.6213      0.00438
enh42905    1  204046800  204047800      3       2  150064       3.0915   0.00099578
enh42906    1  204049900  204050900      2       1  150064       2.3558    0.0092406
enh42915    1  204069500  204070500      5       2  150064       3.2139    0.0006548
enh42917    1  204076400  204077400      2       1  150064       2.4232    0.0076912
enh42932    1  204233500  204234500      4       1  150064       2.1106     0.017401
enh42936    1  204249300  204250300      5       3  150064       2.3009     0.010697
enh42938    1  204253600  204254600      5       2  150064        2.261     0.011879
enh42969    1  204415400  204416400      2       1  150064       1.9149     0.027755
enh42971    1  204424500  204425500      4       1  150064        1.987      0.02346
enh42976    1  204461000  204462000      1       1  150064       3.1617    0.0007842
enh42978    1  204482100  204483100      2       1  150064       3.1888   0.00071438
enh42979    1  204484400  204485400      3       1  150064       3.0715    0.0010648
enh42981    1  204487500  204488500      1       1  150064       3.3525    0.0004004
enh42982    1  204490100  204491100      3       1  150064       1.9384     0.026287
enh42983    1  204543400  204544400      3       2  150064       3.2053   0.00067472
enh42984    1  204547000  204548000      1       1  150064       3.4754     0.000255
enh42996    1  204982700  204983700      5       2  150064       1.6684     0.047616
enh42997    1  205089200  205090200      5       1  150064       2.1326     0.016477
enh42999    1  205110400  205111400      5       2  150064       3.7788   7.8797e-05
enh43000    1  205144400  205145400      1       1  150064       4.3031    8.423e-06
enh43001    1  205152400  205153400      4       1  150064       4.0881   2.1748e-05
enh43002    1  205160000  205161000      1       1  150064       3.9929    3.264e-05
enh43003    1  205161000  205162000      4       2  150064       3.4903   0.00024123
enh43004    1  205172600  205173600      3       1  150064       3.7427   9.1036e-05
enh43005    1  205178700  205179700      4       2  150064       4.4417   4.4622e-06
enh43007    1  205198600  205199600      6       3  150064       2.8526    0.0021679
enh43008    1  205216300  205217300      5       2  150064       2.0254     0.021415
enh43009    1  205218000  205219000      3       2  150064       2.3691    0.0089157
enh43013    1  205243800  205244800      1       1  150064       1.7506      0.04001
enh43015    1  205263000  205264000      3       2  150064       2.0907      0.01828
enh43026    1  205325400  205326400      2       1  150064        1.846     0.032445
enh43027    1  205335000  205336000      2       1  150064       2.1379     0.016263
enh43037    1  205461700  205462700      4       2  150064       2.3781    0.0087014
enh43043    1  205481900  205482900      3       2  150064       1.7214     0.042591
enh43046    1  205487900  205488900      4       2  150064       1.7937     0.036428
enh43052    1  205544200  205545200      5       3  150064       2.2067     0.013668
enh43053    1  205551200  205552200      4       2  150064       1.6664     0.047813
enh43057    1  205562800  205563800      6       2  150064       1.7132     0.043337
enh43059    1  205568100  205569100      7       3  150064       2.3512     0.009356
enh43065    1  205630800  205631800      6       2  150064       1.6473     0.049747
enh43066    1  205633600  205634600      4       2  150064       1.7177     0.042924
enh43071    1  205640900  205641900      3       2  150064       1.7645     0.038828
enh43074    1  205649600  205650600      2       1  150064       2.2197     0.013221
enh43082    1  205774400  205775400      3       1  150064       1.7156     0.043116
enh43127    1  206711400  206712400      1       1  150064       1.8291      0.03369
enh43128    1  206713400  206714400      1       1  150064       1.7644      0.03883
enh43183    1  207224900  207225900      3       1  150064       3.1904    0.0007105
enh43185    1  207232700  207233700      2       1  150064       2.3197     0.010178
enh43187    1  207243400  207244400      2       1  150064       2.9267    0.0017129
enh43202    1  207910600  207911600      4       2  150064       2.4837     0.006502
enh43203    1  207921300  207922300      1       1  150064       2.8594     0.002122
enh43204    1  207927100  207928100      5       2  150064       2.2685     0.011651
enh43206    1  207948800  207949800      4       2  150064       3.1797   0.00073705
enh43208    1  207971200  207972200      3       2  150064       3.8717   5.4031e-05
enh43209    1  207978600  207979600      5       2  150064       4.6209   1.9107e-06
enh43210    1  207982800  207983800      4       2  150064       2.9729    0.0014748
enh43211    1  207988400  207989400      1       1  150064       2.0922      0.01821
enh43212    1  207998000  207999000      4       2  150064       2.7092    0.0033718
enh43213    1  208000200  208001200      3       2  150064       4.0616   2.4372e-05
enh43214    1  208001300  208002300      1       1  150064       4.9466    3.777e-07
enh43215    1  208004200  208005200      2       1  150064       1.6881     0.045692
enh43216    1  208005800  208006800      2       1  150064       4.4772    3.781e-06
enh43217    1  208006500  208007500      4       2  150064       4.6652   1.5417e-06
enh43218    1  208007000  208008000      3       2  150064       3.8044   7.1075e-05
enh43219    1  208009200  208010200      1       1  150064       1.8747      0.03042
enh43220    1  208009900  208010900      2       1  150064       2.1681     0.015076
enh43221    1  208010600  208011600      4       2  150064       2.7929    0.0026119
enh43222    1  208011700  208012700      1       1  150064       1.9286      0.02689
enh43223    1  208014900  208015900      3       2  150064       3.7542    8.695e-05
enh43224    1  208016800  208017800      6       3  150064       4.2131   1.2592e-05
enh43225    1  208018100  208019100      5       2  150064       4.1152   1.9342e-05
enh43226    1  208022900  208023900      2       1  150064       1.7487     0.040174
enh43227    1  208025200  208026200      1       1  150064        4.001    3.154e-05
enh43228    1  208026500  208027500      7       2  150064       2.1935     0.014135
enh43229    1  208031900  208032900      8       4  150064        3.038    0.0011909
enh43230    1  208032400  208033400      8       3  150064       2.9015    0.0018566
enh43231    1  208034800  208035800      6       2  150064       3.2288   0.00062155
enh43232    1  208037600  208038600      5       2  150064       3.3961   0.00034176
enh43233    1  208039400  208040400      7       4  150064        3.108   0.00094166
enh43235    1  208046000  208047000      2       1  150064       2.4233    0.0076908
enh43257    1  208263000  208264000      5       2  150064       2.8939    0.0019023
enh43258    1  208263800  208264800      2       1  150064       2.0736     0.019059
enh43261    1  208290200  208291200      2       1  150064       1.8702     0.030726
enh43262    1  208294100  208295100      3       2  150064        2.474    0.0066796
enh43263    1  208303400  208304400      4       2  150064       2.6757    0.0037288
enh43264    1  208305200  208306200      3       2  150064       2.9641    0.0015178
enh43265    1  208307400  208308400      2       1  150064       2.7083    0.0033817
enh43268    1  208323200  208324200      1       1  150064       1.7063      0.04398
enh43274    1  208349800  208350800      2       1  150064       1.6756     0.046906
enh43283    1  208386700  208387700      2       1  150064       2.0546     0.019961
enh43284    1  208393000  208394000      2       1  150064       2.9953    0.0013711
enh43334    1  210410000  210411000      2       1  150064       1.8007     0.035876
enh43352    1  211434400  211435400      6       4  150064       2.5508    0.0053739
enh43358    1  211514100  211515100      2       1  150064       1.8677     0.030902
enh43368    1  211748800  211749800      1       1  150064       2.2159      0.01335
enh43413    1  212429400  212430400      3       1  150064       2.4502    0.0071387
enh43419    1  212483500  212484500      1       1  150064       2.2238      0.01308
enh43421    1  212604600  212605600      6       3  150064       1.8601     0.031435
enh43422    1  212607100  212608100      1       1  150064       2.1962      0.01404
enh43433    1  212769500  212770500      6       3  150064       1.9121      0.02793
enh43463    1  214175200  214176200      3       2  150064       2.8987    0.0018733
enh43464    1  214186900  214187900      2       1  150064       3.0792    0.0010377
enh43469    1  214280200  214281200      4       2  150064       1.9413      0.02611
enh43474    1  214452300  214453300      1       1  150064       2.1338      0.01643
enh43481    1  214510500  214511500      3       2  150064        2.452    0.0071034
enh43494    1  214645200  214646200     11       2  150064       1.6832     0.046173
enh43495    1  214649300  214650300      1       1  150064       1.7057      0.04403
enh43498    1  214677600  214678600      6       2  150064       2.1605     0.015369
enh43501    1  214687600  214688600      2       1  150064       2.1348     0.016389
enh43504    1  214715300  214716300      5       2  150064       1.8872     0.029567
enh43506    1  214722200  214723200      2       1  150064       1.7843     0.037187
enh43508    1  214777400  214778400      2       1  150064       1.6883     0.045676
enh43525    1  217261600  217262600      3       2  150064       1.7196     0.042757
enh43557    1  220217700  220218700      2       1  150064       2.0112     0.022151
enh43572    1  220924000  220925000      1       1  150064       2.1008      0.01783
enh43597    1  221912000  221913000      3       1  150064       2.5101    0.0060354
enh43598    1  221916800  221917800      5       2  150064       3.1988   0.00068992
enh43611    1  222792500  222793500      1       1  150064       1.6887      0.04564
enh43616    1  222945600  222946600      3       1  150064       2.5563    0.0052903
enh43644    1  223423700  223424700      1       1  150064       2.1857      0.01442
enh43650    1  223839800  223840800      7       2  150064       2.1201     0.016999
enh43652    1  223855500  223856500      2       1  150064       1.7682     0.038512
enh43654    1  223888100  223889100      1       1  150064       1.9712      0.02435
enh43656    1  223896400  223897400      3       1  150064       1.8715     0.030636
enh43657    1  223898700  223899700      4       2  150064       3.3897    0.0003498
enh43659    1  223904400  223905400      3       1  150064       2.3498     0.009392
enh43661    1  223914000  223915000      1       1  150064       2.9057     0.001832
enh43663    1  223920900  223921900      1       1  150064       2.7258     0.003207
enh43664    1  223923500  223924500      3       2  150064       3.4294   0.00030247
enh43668    1  223929200  223930200      2       1  150064       1.6798     0.046502
enh43669    1  223930300  223931300      9       2  150064        1.693     0.045231
enh43670    1  223935400  223936400      1       1  150064       1.9807      0.02381
enh43671    1  223952700  223953700      3       1  150064       2.5186    0.0058919
enh43672    1  223959200  223960200      4       2  150064       3.7196   9.9754e-05
enh43673    1  223963700  223964700      3       2  150064       2.6997    0.0034696
enh43675    1  224010500  224011500      4       1  150064       3.4388   0.00029213
enh43676    1  224012100  224013100      1       1  150064       3.5115    0.0002228
enh43678    1  224014600  224015600      1       1  150064       3.5115    0.0002228
enh43680    1  224023600  224024600      1       1  150064       3.4465     0.000284
enh43681    1  224025300  224026300      2       1  150064       2.0076     0.022345
enh43683    1  224028200  224029200      2       1  150064       1.8336     0.033354
enh43702    1  224546200  224547200      2       1  150064       2.3981    0.0082411
enh43703    1  224547100  224548100      5       2  150064       2.8665    0.0020749
enh43704    1  224565400  224566400      3       1  150064       1.8923     0.029228
enh43706    1  224618900  224619900      1       1  150064       2.3934     0.008346
enh43707    1  224626200  224627200      2       1  150064       2.3043     0.010602
enh43708    1  224642900  224643900      1       1  150064       2.9781      0.00145
enh43710    1  224690600  224691600      2       1  150064       2.2192     0.013236
enh43719    1  224826700  224827700      2       1  150064       2.4575    0.0069946
enh43751    1  225880200  225881200      2       1  150064       2.2068     0.013665
enh43756    1  225934000  225935000      3       2  150064       1.8934     0.029152
enh43764    1  226003100  226004100      1       1  150064       2.6396      0.00415
enh43766    1  226013000  226014000      3       2  150064       2.0645     0.019485
enh43774    1  226065800  226066800      1       1  150064       2.6318     0.004247
enh43776    1  226077500  226078500      4       2  150064       2.0269     0.021338
enh43786    1  226184900  226185900      2       1  150064       1.8909     0.029316
enh43793    1  226270000  226271000      2       1  150064       2.3561    0.0092342
enh43797    1  226311400  226312400      1       1  150064       2.6169     0.004437
enh43798    1  226315200  226316200      4       2  150064       1.6576       0.0487
enh43802    1  226372200  226373200      3       2  150064       1.9477     0.025725
enh43806    1  226587800  226588800      2       1  150064       1.6568     0.048784
enh43807    1  226591600  226592600      1       1  150064       1.8744      0.03044
enh43812    1  226776200  226777200      1       1  150064       1.9868      0.02347
enh43813    1  226790000  226791000      7       3  150064       4.0789    2.262e-05
enh43818    1  226831200  226832200      2       1  150064        1.786     0.037052
enh43839    1  226915800  226916800      2       1  150064       1.8192     0.034437
enh43840    1  226919000  226920000      4       2  150064        2.085     0.018535
enh43841    1  226920300  226921300      2       1  150064       2.5632    0.0051859
enh43842    1  226923300  226924300      2       1  150064       1.9673     0.024574
enh43846    1  227015000  227016000      3       1  150064       2.1328     0.016472
enh43847    1  227059900  227060900      2       1  150064       2.0152     0.021944
enh43849    1  227070000  227071000      2       1  150064       2.4803    0.0065635
enh43851    1  227079500  227080500      7       2  150064       2.3018     0.010672
enh43882    1  227544600  227545600      5       2  150064        2.537    0.0055896
enh43949    1  228677500  228678500      1       1  150064       1.6749      0.04698
enh43954    1  228873800  228874800      8       4  150064        1.893     0.029178
enh43972    1  229035600  229036600      2       1  150064       1.9543     0.025331
enh43973    1  229038000  229039000      2       1  150064        2.217      0.01331
enh43975    1  229066000  229067000      3       2  150064        1.754     0.039717
enh43985    1  229162900  229163900      1       1  150064       1.8157      0.03471
enh44014    1  229412800  229413800      1       1  150064       1.6464      0.04984
enh44057    1  230236600  230237600      8       2  150064       3.6151   0.00015013
enh44058    1  230237400  230238400      4       2  150064       3.7309    9.541e-05
enh44059    1  230238200  230239200      3       2  150064       3.3968    0.0003409
enh44060    1  230239200  230240200      3       1  150064       3.5544   0.00018939
enh44061    1  230240100  230241100      3       1  150064       3.9094   4.6264e-05
enh44062    1  230241800  230242800      6       3  150064       3.6284    0.0001426
enh44063    1  230243200  230244200      5       3  150064       3.2921    0.0004972
enh44064    1  230244500  230245500      6       2  150064       3.9115   4.5865e-05
enh44065    1  230245500  230246500      2       1  150064       3.2993   0.00048469
enh44066    1  230246500  230247500      6       2  150064        3.593   0.00016342
enh44067    1  230248600  230249600      2       1  150064       3.1845    0.0007249
enh44068    1  230256100  230257100      3       2  150064       2.5537    0.0053289
enh44070    1  230260100  230261100      2       1  150064       1.9589     0.025062
enh44072    1  230263600  230264600      8       2  150064       3.3067   0.00047209
enh44073    1  230265800  230266800      2       1  150064       1.8541     0.031859
enh44074    1  230272300  230273300     11       5  150064       3.7391   9.2329e-05
enh44075    1  230275000  230276000      7       3  150064        3.821   6.6448e-05
enh44076    1  230275800  230276800      5       3  150064       2.1215     0.016938
enh44086    1  230301000  230302000      5       2  150064       1.7598     0.039222
enh44088    1  230305400  230306400      3       2  150064       1.7605     0.039163
enh44090    1  230310200  230311200      9       2  150064        1.843     0.032667
enh44094    1  230325600  230326600      1       1  150064       2.1306      0.01656
enh44096    1  230328600  230329600      4       2  150064       1.6655     0.047909
enh44109    1  230406300  230407300      1       1  150064       2.4014     0.008167
enh44128    1  230843700  230844700      7       3  150064       1.6771     0.046766
enh44219    1  232608600  232609600      2       1  150064       1.9085     0.028161
enh44220    1  232613600  232614600      2       1  150064       1.8114      0.03504
enh44269    1  234397900  234398900      3       2  150064       2.2873     0.011088
enh44274    1  234610600  234611600      9       2  150064       1.9318     0.026689
enh44275    1  234622800  234623800      4       2  150064       1.7362     0.041268
enh44276    1  234630500  234631500      5       2  150064       1.9164     0.027658
enh44277    1  234634700  234635700      4       2  150064       2.3377    0.0097027
enh44279    1  234638600  234639600      3       1  150064       2.2505      0.01221
enh44280    1  234650900  234651900      2       1  150064       1.9779     0.023968
enh44316    1  234895700  234896700      3       2  150064       1.7982     0.036074
enh44330    1  235010900  235011900      3       1  150064       1.9239     0.027182
enh44342    1  235095200  235096200      6       3  150064       1.9138     0.027826
enh44430    1  236464500  236465500      4       2  150064       1.7699     0.038375
enh44439    1  236665700  236666700      1       1  150064       1.7372      0.04118
enh44460    1  237258400  237259400      3       2  150064       2.4945    0.0063075
enh44461    1  237263800  237264800      1       1  150064       1.8375      0.03307
enh44477    1  241801100  241802100      7       3  150064       1.9372     0.026359
enh44482    1  243419800  243420800      1       1  150064       4.8412    6.453e-07
enh44484    1  243431600  243432600      1       1  150064       4.8918    4.997e-07
enh44486    1  243451100  243452100      4       2  150064       5.2305    8.452e-08
enh44489    1  243645400  243646400      1       1  150064       3.8909    4.993e-05
enh44494    1  243894400  243895400      2       1  150064       3.8836   5.1468e-05
enh44495    1  243894900  243895900      1       1  150064       3.8931    4.948e-05
enh44497    1  243914600  243915600      2       1  150064        3.559   0.00018614
enh44498    1  243966800  243967800      1       1  150064       4.7773    8.883e-07
enh44499    1  244011600  244012600      3       2  150064       3.0738    0.0010569
enh44500    1  244081000  244082000      1       1  150064       2.2101      0.01355
enh44518    1  244487100  244488100     14       2  150064       1.9633     0.024803
enh44519    1  244510000  244511000      4       2  150064       1.9606     0.024964
enh44523    1  244602500  244603500      4       2  150064       2.1017     0.017792
enh44526    1  244607900  244608900      1       1  150064       2.2307      0.01285
enh44527    1  244608700  244609700      2       1  150064       2.3236     0.010074
enh44528    1  244611600  244612600      2       1  150064       1.7693     0.038418
enh44529    1  244612800  244613800      2       1  150064        2.641    0.0041333
enh44530    1  244623300  244624300      1       1  150064       1.7102      0.04361
enh44535    1  244828800  244829800      5       2  150064       2.0407     0.020639
enh44558    1  245761700  245762700     10       2  150064       2.3951    0.0083082
enh44568    1  246160500  246161500     11       2  150064       1.9683     0.024514
enh44572    1  246447000  246448000      3       2  150064       2.4047    0.0080937
enh44579    1  246750000  246751000      1       1  150064       1.7767      0.03781
enh44580    1  246760500  246761500      2       1  150064       1.7267     0.042114
enh44582    1  246771900  246772900      2       1  150064       2.2501      0.01222
enh44583    1  246780400  246781400      2       1  150064       1.9448     0.025902
enh44588    1  246859700  246860700      2       1  150064       2.1614     0.015334
enh44618    1  249134200  249135200      1       1  150064       2.4173     0.007817
enh44621    1  249153600  249154600      1       1  150064       1.7791      0.03761
enh44622    1  249156400  249157400      1       1  150064       1.8718      0.03062
enh44623    1  249157600  249158600      4       1  150064       1.6878      0.04572
enh51037    2      47400      48400      2       1  150064       1.9365     0.026405
enh51051    2     826400     827400      3       2  150064       2.5051    0.0061206
enh51052    2     970000     971000      3       1  150064       1.8026     0.035722
enh51083    2    1734700    1735700      6       3  150064       2.0286     0.021248
enh51086    2    1743800    1744800      4       2  150064        1.974     0.024191
enh51087    2    1745400    1746400      5       2  150064       2.5343     0.005634
enh51088    2    1748700    1749700      8       2  150064       2.1025     0.017753
enh51104    2    3203000    3204000      3       1  150064       2.1825     0.014537
enh51105    2    3240900    3241900      4       1  150064       2.5753     0.005008
enh51106    2    3286600    3287600      4       2  150064       2.0602     0.019688
enh51107    2    3298000    3299000      1       1  150064       2.2206      0.01319
enh51129    2    3621800    3622800      1       1  150064       2.0286      0.02125
enh51130    2    3624400    3625400     12       5  150064       1.8717     0.030627
enh51132    2    3642200    3643200      4       2  150064        2.878    0.0020011
enh51157    2    7055400    7056400      2       1  150064       3.4444    0.0002862
enh51158    2    7056600    7057600      3       2  150064       2.8319    0.0023136
enh51159    2    7059700    7060700      4       2  150064        2.114     0.017259
enh51160    2    7060800    7061800      7       3  150064       1.9392     0.026238
enh51161    2    7065000    7066000      3       1  150064        2.074     0.019038
enh51162    2    7070800    7071800      4       2  150064       1.9314     0.026716
enh51192    2    7558400    7559400      1       1  150064       1.8692       0.0308
enh51195    2    7932000    7933000      5       1  150064       2.0996      0.01788
enh51214    2    8543700    8544700      7       3  150064       1.7001     0.044555
enh51215    2    8549800    8550800      6       3  150064       2.0144     0.021985
enh51219    2    8580200    8581200      1       1  150064       2.3299     0.009907
enh51234    2    8665600    8666600      2       1  150064       1.6534     0.049129
enh51237    2    8679400    8680400      3       1  150064        2.355    0.0092626
enh51238    2    8684000    8685000      3       2  150064       1.8768     0.030272
enh51249    2    8825800    8826800      3       1  150064       1.8469     0.032377
enh51269    2    9331000    9332000      2       1  150064       2.0791     0.018805
enh51271    2    9352500    9353500      5       3  150064       1.9588     0.025067
enh51272    2    9355600    9356600      3       1  150064       2.9002    0.0018646
enh51276    2    9364600    9365600      1       1  150064       3.2358    0.0006066
enh51279    2    9370400    9371400      2       1  150064       1.9918     0.023194
enh51280    2    9374800    9375800      3       2  150064       2.6613    0.0038922
enh51289    2    9391200    9392200      7       2  150064        3.044    0.0011674
enh51293    2    9404000    9405000      2       1  150064       2.7762    0.0027498
enh51314    2    9685600    9686600      3       2  150064       2.0401     0.020668
enh51323    2    9747600    9748600      3       1  150064       1.6503     0.049439
enh51358    2   10131800   10132800      3       1  150064       2.3264    0.0099986
enh51360    2   10159200   10160200      8       4  150064        2.151     0.015739
enh51372    2   10259600   10260600      3       2  150064       2.0375     0.020802
enh51415    2   10542000   10543000      4       2  150064       1.7464     0.040367
enh51416    2   10547200   10548200      4       1  150064       2.1025     0.017756
enh51433    2   10953200   10954200      6       3  150064       2.0708     0.019191
enh51470    2   11533500   11534500      2       1  150064       2.2141     0.013412
enh51476    2   11602400   11603400      4       1  150064       1.8165     0.034648
enh51499    2   11904700   11905700      1       1  150064       2.2185      0.01326
enh51501    2   11918800   11919800      2       1  150064        1.751      0.03997
enh51502    2   11924700   11925700      2       1  150064       2.6214     0.004379
enh51516    2   12640600   12641600      4       2  150064       1.9469     0.025773
enh51517    2   12677600   12678600      1       1  150064       1.7193      0.04278
enh51518    2   12695100   12696100      2       1  150064       1.8598     0.031459
enh51548    2   15698800   15699800      4       1  150064       1.8447     0.032539
enh51549    2   15699700   15700700      1       1  150064       1.9012      0.02864
enh51563    2   16105200   16106200      2       1  150064       1.6605      0.04841
enh51590    2   17828200   17829200      3       2  150064       1.7582     0.039355
enh51591    2   17933400   17934400      1       1  150064       2.1042      0.01768
enh51594    2   17980600   17981600      9       3  150064       2.5616    0.0052101
enh51597    2   18011500   18012500      1       1  150064       2.9298     0.001696
enh51598    2   18093200   18094200      7       4  150064       2.5386    0.0055653
enh51637    2   20261700   20262700      4       2  150064       2.4096    0.0079844
enh51654    2   20369400   20370400      6       3  150064       1.8979     0.028855
enh51660    2   20407100   20408100      4       2  150064       2.2144     0.013399
enh51670    2   20533000   20534000      1       1  150064       1.9423      0.02605
enh51673    2   20541200   20542200      1       1  150064       1.6584      0.04862
enh51704    2   20768400   20769400      8       3  150064       2.2647     0.011765
enh51705    2   20773600   20774600      3       1  150064       2.7904    0.0026325
enh51706    2   20775800   20776800      2       1  150064       2.3012     0.010691
enh51707    2   20777900   20778900      3       2  150064       2.0854     0.018516
enh51714    2   20816400   20817400      9       2  150064       1.8948      0.02906
enh51717    2   20841500   20842500      4       2  150064       2.0273     0.021318
enh51728    2   21493200   21494200      1       1  150064       2.1294      0.01661
enh51742    2   23703600   23704600      4       2  150064       1.8388     0.032972
enh51744    2   23726000   23727000      5       2  150064       4.2256   1.1917e-05
enh51746    2   23735400   23736400      5       2  150064       3.7094   0.00010387
enh51748    2   23742700   23743700      1       1  150064       3.4082     0.000327
enh51764    2   23920600   23921600     11       3  150064        1.966     0.024651
enh51767    2   24127800   24128800      1       1  150064        2.071      0.01918
enh51770    2   24161800   24162800      2       1  150064       2.4363     0.007419
enh51772    2   24167200   24168200      6       2  150064       2.7704     0.002799
enh51792    2   24657700   24658700      2       1  150064       2.5822    0.0049087
enh51800    2   24782100   24783100      2       1  150064       1.7998     0.035949
enh51802    2   24836000   24837000      2       1  150064       1.8495     0.032195
enh51820    2   25321200   25322200      2       1  150064       1.9089     0.028136
enh51822    2   25351500   25352500      6       3  150064        4.357    6.593e-06
enh51824    2   25406600   25407600      2       1  150064       2.8543    0.0021569
enh51825    2   25420500   25421500      2       1  150064       2.6263    0.0043163
enh51827    2   25453500   25454500      3       2  150064       3.6029   0.00015733
enh51833    2   25508300   25509300      2       1  150064       1.9292     0.026854
enh51834    2   25513700   25514700      2       1  150064       2.3426    0.0095756
enh51837    2   25526000   25527000      4       2  150064       2.7383    0.0030879
enh51840    2   25529600   25530600      4       2  150064       3.9156    4.509e-05
enh51841    2   25535900   25536900      2       1  150064       3.1032   0.00095731
enh51842    2   25546400   25547400      2       1  150064       1.7595     0.039251
enh51847    2   25559200   25560200      1       1  150064       1.7268       0.0421
enh51853    2   25585400   25586400      5       2  150064       1.6943     0.045104
enh51858    2   25781600   25782600      1       1  150064       3.2057    0.0006736
enh51860    2   25840600   25841600      1       1  150064       2.0558       0.0199
enh51869    2   26161800   26162800      1       1  150064       1.9976      0.02288
enh51870    2   26202700   26203700      1       1  150064       2.0723      0.01912
enh51872    2   26214500   26215500      4       2  150064       3.7867   7.6332e-05
enh51873    2   26220200   26221200      7       3  150064       2.8477    0.0022021
enh51875    2   26231200   26232200      5       1  150064         1.72     0.042716
enh51880    2   26262800   26263800      2       1  150064       2.6277    0.0042987
enh51890    2   26402000   26403000      3       1  150064        1.709     0.043728
enh51899    2   26523000   26524000      4       2  150064       1.6737     0.047096
enh51905    2   26700200   26701200      5       2  150064       2.4833    0.0065086
enh51908    2   26828800   26829800      2       1  150064       1.6939     0.045143
enh51916    2   26919800   26920800      1       1  150064       2.0103       0.0222
enh51917    2   26929500   26930500      1       1  150064       2.0956      0.01806
enh51925    2   26985900   26986900      2       1  150064       3.1708   0.00076023
enh51927    2   26990100   26991100      3       1  150064       3.0209      0.00126
enh51928    2   26991900   26992900      2       1  150064       3.1258   0.00088647
enh51929    2   26994400   26995400      3       1  150064        3.144   0.00083325
enh51931    2   27184400   27185400      4       2  150064       2.9554    0.0015615
enh51935    2   27202000   27203000      1       1  150064       3.2649    0.0005475
enh51936    2   27204500   27205500      2       1  150064       2.6912    0.0035593
enh51937    2   27224400   27225400      1       1  150064       3.1894    0.0007128
enh51939    2   27242400   27243400      4       2  150064       2.9606    0.0015351
enh51940    2   27243200   27244200      1       1  150064       3.3071    0.0004713
enh51942    2   27292200   27293200      3       1  150064       3.2354   0.00060736
enh51945    2   27300600   27301600      2       1  150064       3.1008   0.00096492
enh51947    2   27307700   27308700      2       1  150064       2.5213    0.0058457
enh51952    2   27355100   27356100      2       1  150064       2.4193    0.0077762
enh51957    2   27441000   27442000      9       3  150064       2.3197      0.01018
enh51961    2   27525600   27526600      2       1  150064       1.9622      0.02487
enh51963    2   27543400   27544400      2       1  150064       1.9898     0.023304
enh51964    2   27544000   27545000      2       1  150064       1.9898     0.023304
enh51970    2   27594900   27595900      2       1  150064       2.3713    0.0088636
enh51972    2   27603900   27604900      1       1  150064       3.0578     0.001115
enh51973    2   27630300   27631300      1       1  150064       3.1035    0.0009562
enh51974    2   27632800   27633800      2       1  150064       2.0799     0.018769
enh51979    2   27668300   27669300      2       1  150064        1.806     0.035459
enh51980    2   27711400   27712400      4       2  150064       3.6298   0.00014183
enh51981    2   27712800   27713800      2       1  150064        2.505    0.0061232
enh51984    2   27807200   27808200      4       2  150064       2.3097     0.010454
enh51985    2   27850400   27851400      2       1  150064       1.8163      0.03466
enh51986    2   27852400   27853400      3       2  150064       1.6838     0.046106
enh51991    2   27937200   27938200      2       1  150064       2.0899     0.018314
enh51992    2   27938900   27939900      2       1  150064       3.5124   0.00022205
enh51996    2   27950900   27951900      1       1  150064       3.7603    8.484e-05
enh51997    2   27952700   27953700      2       1  150064       3.7337   9.4329e-05
enh51999    2   27974900   27975900      2       1  150064       4.2084   1.2859e-05
enh52001    2   27984000   27985000      2       1  150064       2.0176     0.021815
enh52003    2   27987900   27988900      1       1  150064       4.1169     1.92e-05
enh52004    2   27988900   27989900      2       1  150064       2.9112    0.0018005
enh52005    2   27993400   27994400      1       1  150064       3.8587      5.7e-05
enh52007    2   28020000   28021000      3       1  150064       4.2659   9.9555e-06
enh52008    2   28023400   28024400      4       2  150064       5.2017   9.8762e-08
enh52009    2   28031600   28032600      2       1  150064       4.1818   1.4459e-05
enh52012    2   28139000   28140000      1       1  150064       2.2514      0.01218
enh52014    2   28152700   28153700      2       1  150064       3.0591    0.0011101
enh52016    2   28189000   28190000      3       2  150064       2.8324    0.0023101
enh52020    2   28325200   28326200      1       1  150064       2.2133      0.01344
enh52046    2   28604000   28605000      2       1  150064       2.2766     0.011404
enh52049    2   28612000   28613000      1       1  150064        2.969     0.001494
enh52050    2   28619500   28620500      3       1  150064       2.3435    0.0095507
enh52052    2   28629600   28630600      4       2  150064       1.9916      0.02321
enh52053    2   28636100   28637100      2       1  150064       1.9748     0.024147
enh52054    2   28646400   28647400      6       3  150064       3.0378    0.0011914
enh52055    2   28653000   28654000      1       1  150064       2.2089      0.01359
enh52056    2   28659200   28660200      3       2  150064       3.1227   0.00089589
enh52057    2   28660400   28661400      3       2  150064       2.7958    0.0025889
enh52058    2   28668100   28669100      4       2  150064        2.542    0.0055112
enh52091    2   28992400   28993400      4       2  150064       2.8241    0.0023707
enh52092    2   28994600   28995600      2       1  150064        2.601    0.0046479
enh52093    2   28997700   28998700      4       2  150064       2.6867     0.003608
enh52094    2   29032500   29033500      2       1  150064        3.181   0.00073373
enh52113    2   30368400   30369400      2       1  150064       1.8372     0.033087
enh52243    2   36600200   36601200      1       1  150064       2.1792      0.01466
enh52250    2   36632000   36633000      6       3  150064        2.015     0.021951
enh52252    2   36636200   36637200      1       1  150064       1.8342      0.03331
enh52258    2   36651200   36652200      1       1  150064       2.1612      0.01534
enh52259    2   36654400   36655400      8       3  150064       2.3854    0.0085301
enh52265    2   36668100   36669100      4       1  150064       1.8784     0.030163
enh52266    2   36676100   36677100      1       1  150064       2.2365      0.01266
enh52272    2   36687900   36688900      2       1  150064       1.8887     0.029466
enh52275    2   36710700   36711700      4       2  150064       1.6997     0.044598
enh52276    2   36712200   36713200      4       1  150064       1.8048     0.035554
enh52281    2   36822200   36823200      6       2  150064       1.7792     0.037606
enh52282    2   36823100   36824100      2       1  150064       1.7264     0.042141
enh52286    2   37178000   37179000      4       2  150064       1.8639     0.031171
enh52288    2   37190400   37191400      4       2  150064       1.7158     0.043097
enh52289    2   37194600   37195600      1       1  150064       2.9809     0.001437
enh52296    2   37424500   37425500      3       2  150064       1.7105      0.04359
enh52297    2   37425600   37426600      2       1  150064       2.8072    0.0024987
enh52298    2   37456600   37457600      2       1  150064       1.6981     0.044743
enh52299    2   37459700   37460700      6       2  150064       1.9448     0.025901
enh52300    2   37533400   37534400      5       3  150064       3.1934   0.00070297
enh52301    2   37543000   37544000      7       2  150064       3.4551   0.00027501
enh52302    2   37549200   37550200      3       2  150064       4.5438    2.763e-06
enh52303    2   37552500   37553500      3       2  150064       3.5159   0.00021917
enh52304    2   37571000   37572000      5       3  150064       2.4303    0.0075439
enh52305    2   37576800   37577800      2       1  150064       2.7638    0.0028562
enh52310    2   37733800   37734800      4       1  150064       1.8585     0.031551
enh52344    2   38151100   38152100      4       2  150064       1.9939     0.023079
enh52364    2   38604900   38605900      4       2  150064       1.8559     0.031732
enh52367    2   38645600   38646600      2       1  150064       2.4327    0.0074931
enh52369    2   38665600   38666600      3       2  150064       2.0174     0.021826
enh52371    2   38670100   38671100      2       1  150064       2.1099     0.017433
enh52388    2   38947600   38948600      1       1  150064       3.2525    0.0005719
enh52395    2   39101600   39102600      5       1  150064       1.8361     0.033174
enh52402    2   39345200   39346200      3       1  150064       1.7073     0.043887
enh52407    2   39608500   39609500      1       1  150064        2.056      0.01989
enh52432    2   39767800   39768800      3       2  150064       2.6328    0.0042341
enh52433    2   39776900   39777900      3       1  150064       2.5931    0.0047557
enh52434    2   39795500   39796500      2       1  150064       2.4136    0.0078969
enh52441    2   40009900   40010900      1       1  150064       1.6763      0.04684
enh52442    2   40392400   40393400      5       2  150064        1.833     0.033401
enh52443    2   40467400   40468400      5       2  150064       2.4196     0.007769
enh52448    2   40630000   40631000      3       1  150064       2.0112     0.022152
enh52452    2   40715100   40716100      4       2  150064       1.9466     0.025791
enh52457    2   42086900   42087900      4       2  150064       2.2208     0.013182
enh52508    2   42981700   42982700      6       3  150064       1.7115     0.043491
enh52509    2   43015000   43016000     12       2  150064       1.7046     0.044132
enh52519    2   43072500   43073500      3       1  150064       2.2827     0.011225
enh52524    2   43106300   43107300      3       1  150064       1.6831     0.046179
enh52531    2   43160900   43161900      4       2  150064       1.9837     0.023643
enh52533    2   43164400   43165400      4       2  150064       1.6623     0.048227
enh52538    2   43183200   43184200      5       3  150064       1.9733     0.024233
enh52576    2   43379900   43380900      5       2  150064       1.9536     0.025374
enh52579    2   43392600   43393600      1       1  150064       1.8068       0.0354
enh52638    2   44397900   44398900      3       1  150064       1.8541     0.031859
enh52639    2   44399400   44400400      1       1  150064       2.1429      0.01606
enh52642    2   44422200   44423200      2       1  150064       1.8623     0.031283
enh52663    2   45881100   45882100      3       1  150064       1.6803     0.046453
enh52664    2   45901900   45902900      3       2  150064       1.9215     0.027334
enh52674    2   45981400   45982400      3       2  150064       1.7562     0.039524
enh52675    2   45986400   45987400      3       2  150064       2.0413     0.020609
enh52705    2   46139000   46140000      2       1  150064       1.9839     0.023634
enh52714    2   46196000   46197000      8       3  150064         2.29     0.011011
enh52715    2   46219500   46220500      3       2  150064       2.4645    0.0068611
enh52718    2   46257500   46258500      2       1  150064       2.2846     0.011169
enh52720    2   46266900   46267900      1       1  150064       1.6664      0.04782
enh52722    2   46285000   46286000      5       3  150064        2.454    0.0070639
enh52723    2   46290200   46291200      4       2  150064         3.29    0.0005009
enh52731    2   46369300   46370300      4       2  150064        2.003     0.022586
enh52792    2   46790000   46791000      1       1  150064       1.7709      0.03829
enh52793    2   46794200   46795200      2       1  150064       1.7672     0.038598
enh52857    2   47399700   47400700      1       1  150064       2.0276       0.0213
enh52874    2   47994600   47995600      3       2  150064        2.471    0.0067377
enh52875    2   48012200   48013200      6       3  150064       2.3277    0.0099645
enh52877    2   48094700   48095700      4       2  150064       2.3041     0.010607
enh52878    2   48095500   48096500      2       1  150064        1.951     0.025531
enh52879    2   48097900   48098900      4       2  150064       3.1389   0.00084787
enh52880    2   48112000   48113000      2       1  150064       2.1082     0.017507
enh52882    2   48128600   48129600      1       1  150064       2.9361     0.001662
enh52887    2   48340300   48341300      1       1  150064       2.0415       0.0206
enh52890    2   48424000   48425000      2       1  150064       2.2301      0.01287
enh52891    2   48476200   48477200      1       1  150064       2.1128      0.01731
enh52892    2   48533400   48534400      2       1  150064        2.354    0.0092865
enh52894    2   48573100   48574100      2       1  150064        3.744   9.0567e-05
enh52896    2   48580000   48581000      2       1  150064       1.9463     0.025807
enh52897    2   48642000   48643000      3       2  150064       2.1391     0.016214
enh52898    2   48643000   48644000      6       3  150064       2.1638     0.015239
enh52899    2   48647200   48648200      4       2  150064       2.5545    0.0053166
enh52902    2   48701400   48702400      2       1  150064       2.2353     0.012699
enh52903    2   48706900   48707900      2       1  150064       3.8153   6.8017e-05
enh52910    2   48794800   48795800      5       3  150064       2.1054     0.017629
enh52911    2   48942200   48943200      5       3  150064       2.6766     0.003719
enh52913    2   50719000   50720000      1       1  150064       3.0002     0.001349
enh52914    2   51239800   51240800      1       1  150064       2.1981      0.01397
enh52919    2   53995200   53996200      4       1  150064       1.6645     0.048004
enh52921    2   54015800   54016800      3       1  150064       2.7678    0.0028214
enh52922    2   54176700   54177700      5       3  150064       2.4142    0.0078856
enh52924    2   54184200   54185200      2       1  150064       2.3289    0.0099325
enh52925    2   54187600   54188600      4       2  150064       2.1225     0.016899
enh52926    2   54188300   54189300      2       1  150064       2.4166    0.0078321
enh52931    2   54291000   54292000      2       1  150064       3.1703   0.00076139
enh52932    2   54315100   54316100      2       1  150064       1.8354     0.033224
enh52933    2   54330600   54331600      4       2  150064       2.5832    0.0048945
enh52945    2   54685100   54686100      1       1  150064       1.9939      0.02308
enh52948    2   54700600   54701600      6       4  150064       1.7264      0.04214
enh52956    2   54724800   54725800      6       4  150064       3.2476   0.00058198
enh52957    2   54725600   54726600      6       4  150064       2.7483     0.002995
enh52958    2   54727600   54728600      8       2  150064       1.6689     0.047572
enh52964    2   54746600   54747600      2       1  150064       3.2837   0.00051231
enh52971    2   54775100   54776100      2       1  150064       1.9466     0.025793
enh52973    2   54778800   54779800      5       2  150064       1.8162     0.034671
enh52974    2   54779600   54780600      3       2  150064       1.7175     0.042946
enh52981    2   54803700   54804700      4       2  150064       1.7048     0.044117
enh52982    2   54807900   54808900     11       2  150064       2.2419     0.012484
enh52983    2   54809600   54810600      3       1  150064       1.6892     0.045595
enh52984    2   54811500   54812500      3       1  150064       2.3829    0.0085877
enh52990    2   54818400   54819400      3       1  150064        1.707     0.043912
enh52991    2   54823200   54824200      6       3  150064       1.9981     0.022853
enh52992    2   54826200   54827200      2       1  150064       1.7435     0.040623
enh52993    2   54830700   54831700      3       2  150064       2.9489    0.0015943
enh52996    2   54840000   54841000      5       2  150064       2.4294    0.0075625
enh52997    2   54845500   54846500      4       2  150064       2.6634    0.0038682
enh52998    2   54851900   54852900      2       1  150064       2.8326    0.0023083
enh52999    2   54853500   54854500      5       3  150064       1.7194     0.042768
enh53001    2   54860900   54861900      4       2  150064       2.3791    0.0086773
enh53002    2   54863400   54864400      3       2  150064       2.2396      0.01256
enh53005    2   54867100   54868100      6       3  150064       2.5437    0.0054839
enh53007    2   54884500   54885500      4       2  150064       3.4471   0.00028336
enh53013    2   55172600   55173600      5       2  150064       2.3761    0.0087491
enh53014    2   55189400   55190400      9       4  150064       1.9744     0.024168
enh53019    2   55222400   55223400      5       2  150064       2.7688     0.002813
enh53022    2   55231600   55232600      4       2  150064       3.0157    0.0012819
enh53025    2   55241600   55242600      3       1  150064       2.3019     0.010671
enh53032    2   55270800   55271800      4       2  150064        2.022     0.021587
enh53033    2   55273200   55274200      1       1  150064       1.9138      0.02782
enh53039    2   55346800   55347800      7       4  150064       1.9847     0.023589
enh53046    2   55379600   55380600      4       2  150064       3.1493   0.00081832
enh53047    2   55387800   55388800      3       2  150064       3.7842   7.7108e-05
enh53065    2   56006200   56007200      4       2  150064       2.4414    0.0073149
enh53071    2   56149300   56150300      1       1  150064       3.2915    0.0004983
enh53078    2   58274800   58275800      1       1  150064       4.4393    4.513e-06
enh53080    2   58334700   58335700      3       2  150064       3.6433   0.00013457
enh53088    2   60440700   60441700      3       2  150064        2.635    0.0042066
enh53099    2   60706800   60707800      5       2  150064       3.1426   0.00083721
enh53102    2   60725000   60726000      1       1  150064       4.0529    2.529e-05
enh53103    2   60726800   60727800      2       1  150064       4.5044   3.3277e-06
enh53105    2   60735400   60736400      1       1  150064        1.657      0.04876
enh53106    2   60739000   60740000      1       1  150064        2.438     0.007384
enh53107    2   60740800   60741800      2       1  150064       3.0157     0.001282
enh53109    2   60744000   60745000      5       3  150064         1.94     0.026191
enh53126    2   61406400   61407400      6       4  150064       1.8196     0.034408
enh53136    2   61675800   61676800      2       1  150064       2.9334    0.0016762
enh53138    2   61685600   61686600      2       1  150064        1.899     0.028781
enh53141    2   61692200   61693200      3       2  150064       2.6498    0.0040264
enh53143    2   61699300   61700300      1       1  150064        1.971      0.02436
enh53161    2   62429000   62430000      2       1  150064        2.396    0.0082874
enh53163    2   62431700   62432700      2       1  150064       1.8729     0.030541
enh53172    2   62531800   62532800      4       2  150064       1.7705      0.03832
enh53173    2   62534200   62535200      3       1  150064       1.8191      0.03445
enh53174    2   62536200   62537200      1       1  150064       2.1125      0.01732
enh53176    2   62625200   62626200      4       2  150064       2.0457     0.020395
enh53177    2   62638300   62639300      2       1  150064       1.8643     0.031142
enh53178    2   62651500   62652500      3       2  150064       2.0885     0.018375
enh53179    2   62677400   62678400      4       2  150064       4.2936    8.789e-06
enh53180    2   62683400   62684400      1       1  150064       1.9283      0.02691
enh53181    2   62684400   62685400      1       1  150064       1.9612      0.02493
enh53183    2   62701800   62702800      1       1  150064       2.9232     0.001732
enh53184    2   62702600   62703600      3       2  150064       2.7505    0.0029754
enh53186    2   62713400   62714400      2       1  150064       2.8406    0.0022514
enh53188    2   62796900   62797900      4       2  150064       1.8094     0.035196
enh53189    2   62804300   62805300      7       3  150064       2.5001    0.0062074
enh53190    2   62891600   62892600      2       1  150064       1.8688     0.030828
enh53191    2   62934200   62935200      1       1  150064       3.1879    0.0007165
enh53192    2   62952200   62953200      1       1  150064       2.6627     0.003876
enh53226    2   64429000   64430000      1       1  150064       1.6741      0.04706
enh53267    2   65024000   65025000      1       1  150064       1.8649       0.0311
enh53322    2   65571400   65572400      3       1  150064        1.876     0.030326
enh53344    2   65634400   65635400      3       1  150064       1.6661     0.047848
enh53354    2   65772500   65773500      1       1  150064       3.1367    0.0008544
enh53400    2   67787900   67788900      1       1  150064        1.647      0.04978
enh53414    2   68385800   68386800      4       2  150064       2.0064     0.022405
enh53415    2   68415600   68416600      2       1  150064       2.5703    0.0050809
enh53421    2   68474600   68475600      4       1  150064       2.4528    0.0070881
enh53432    2   68992800   68993800      1       1  150064       1.6585      0.04861
enh53475    2   69662600   69663600      1       1  150064       2.0166      0.02187
enh53514    2   69960800   69961800      2       1  150064       1.7617     0.039063
enh53515    2   69962400   69963400      4       1  150064       2.0079     0.022328
enh53517    2   69971000   69972000      3       1  150064        1.813     0.034918
enh53518    2   69972000   69973000      1       1  150064       2.1137      0.01727
enh53529    2   69997000   69998000      1       1  150064       1.7877      0.03691
enh53534    2   70016600   70017600      4       2  150064       1.7944     0.036376
enh53545    2   70190900   70191900      1       1  150064       2.1937      0.01413
enh53547    2   70202800   70203800      1       1  150064       1.7773      0.03776
enh53553    2   70261900   70262900      2       1  150064       1.6648     0.047979
enh53554    2   70270800   70271800      3       1  150064       1.6476     0.049712
enh53572    2   70430000   70431000      1       1  150064       1.7451      0.04048
enh53573    2   70439400   70440400      3       2  150064       1.9916     0.023209
enh53578    2   70487100   70488100      2       1  150064       1.6595     0.048504
enh53579    2   70519000   70520000      1       1  150064       1.7556      0.03958
enh53581    2   70584600   70585600      2       1  150064       2.0984     0.017934
enh53585    2   70736200   70737200      3       2  150064       1.7775      0.03774
enh53596    2   71057000   71058000      3       2  150064       1.8959     0.028989
enh53607    2   71250200   71251200      6       2  150064       1.9603     0.024981
enh53608    2   71250900   71251900      5       2  150064       1.7343     0.041428
enh53618    2   71561800   71562800      3       1  150064       2.2041     0.013757
enh53620    2   71567000   71568000      6       3  150064        2.399      0.00822
enh53621    2   71679100   71680100      2       1  150064       2.3736    0.0088076
enh53623    2   71685200   71686200      3       1  150064       2.3418    0.0095958
enh53644    2   71947700   71948700      1       1  150064       2.6898     0.003575
enh53657    2   72365000   72366000      1       1  150064        2.597     0.004702
enh53671    2   73211400   73212400      2       1  150064       3.6391   0.00013679
enh53672    2   73260700   73261700      3       2  150064       4.4475   4.3448e-06
enh53674    2   73296000   73297000      1       1  150064       3.5033    0.0002298
enh53677    2   73316400   73317400      3       1  150064       2.3541    0.0092831
enh53678    2   73319900   73320900      4       1  150064       3.1299   0.00087433
enh53679    2   73321000   73322000      5       2  150064       2.9955    0.0013701
enh53680    2   73329900   73330900      4       2  150064       2.8765    0.0020107
enh53681    2   73334300   73335300      2       1  150064       3.4372   0.00029392
enh53684    2   73442000   73443000      4       2  150064       2.4479     0.007184
enh53685    2   73462700   73463700      3       1  150064       3.7782   7.8976e-05
enh53686    2   73463400   73464400      1       1  150064       4.0458    2.607e-05
enh53687    2   73512000   73513000      1       1  150064       1.8279      0.03378
enh53689    2   73867900   73868900      1       1  150064       4.1306    1.809e-05
enh53690    2   73912600   73913600      2       1  150064       2.0516     0.020106
enh53694    2   74057600   74058600      3       1  150064       2.5124    0.0059954
enh53708    2   74218600   74219600      3       2  150064       2.1414     0.016121
enh53717    2   74247700   74248700      1       1  150064       2.1868      0.01438
enh53718    2   74252900   74253900      5       1  150064       3.0081    0.0013146
enh53719    2   74257700   74258700      5       2  150064        2.621    0.0043836
enh53720    2   74259100   74260100      2       1  150064       2.3726    0.0088325
enh53721    2   74263400   74264400      2       1  150064       2.3035     0.010625
enh53724    2   74265800   74266800      2       1  150064       2.5673    0.0051242
enh53725    2   74266400   74267400      1       1  150064        3.108    0.0009418
enh53726    2   74272200   74273200      2       1  150064       2.4259    0.0076357
enh53728    2   74401700   74402700      6       2  150064       1.8584     0.031554
enh53734    2   74428300   74429300      2       1  150064        2.288     0.011069
enh53771    2   74967500   74968500      4       1  150064       2.1729     0.014896
enh53795    2   75785900   75786900      3       2  150064       1.7691     0.038437
enh53806    2   83758000   83759000      4       2  150064       1.7278     0.042008
enh53813    2   85056400   85057400      2       1  150064       3.0502    0.0011435
enh53818    2   85125700   85126700      1       1  150064        1.984      0.02363
enh53840    2   85384800   85385800      2       1  150064       1.8849     0.029719
enh53854    2   85471700   85472700      4       2  150064       2.0482     0.020268
enh53865    2   85623500   85624500      2       1  150064       1.6886     0.045644
enh53868    2   85636200   85637200      2       1  150064       2.6479    0.0040492
enh53869    2   85637200   85638200      2       1  150064       3.2842   0.00051131
enh53871    2   85644600   85645600      5       2  150064       3.2498   0.00057749
enh53873    2   85650400   85651400      2       1  150064       2.2434     0.012434
enh53902    2   85844400   85845400      1       1  150064       2.0794      0.01879
enh53916    2   85992200   85993200      7       2  150064       2.2354     0.012697
enh53917    2   85997900   85998900      2       1  150064        2.375    0.0087748
enh53948    2   86294900   86295900      3       2  150064       2.1238     0.016845
enh53977    2   86859200   86860200      4       2  150064       1.9584     0.025092
enh53980    2   86902600   86903600      2       1  150064       2.3893    0.0084397
enh54004    2   88903400   88904400      1       1  150064       1.9455      0.02586
enh54047    2   96056500   96057500      4       2  150064       2.2059     0.013694
enh54051    2   96194000   96195000      2       1  150064       2.0633     0.019543
enh54055    2   96352200   96353200      1       1  150064       1.7291       0.0419
enh54063    2   96808000   96809000      1       1  150064       1.7112      0.04352
enh54066    2   96865700   96866700      1       1  150064       3.9562    3.808e-05
enh54078    2   96927000   96928000      1       1  150064        3.299    0.0004851
enh54090    2   97096700   97097700      2       1  150064       2.6512    0.0040106
enh54097    2   97205200   97206200      1       1  150064       1.9382       0.0263
enh54099    2   97215200   97216200      1       1  150064        1.664      0.04806
enh54106    2   97297600   97298600      1       1  150064        2.562     0.005203
enh54111    2   97351000   97352000      2       1  150064       2.5752    0.0050088
enh54112    2   97379600   97380600      1       1  150064       3.7135    0.0001022
enh54118    2   97437700   97438700      2       1  150064       2.9127    0.0017917
enh54119    2   97454100   97455100      2       1  150064       2.3678     0.008946
enh54123    2   97483700   97484700      1       1  150064       2.1714      0.01495
enh54124    2   97485500   97486500      1       1  150064       1.7377      0.04113
enh54127    2   97497700   97498700      1       1  150064       2.0026      0.02261
enh54128    2   97504800   97505800      1       1  150064       2.0077      0.02234
enh54129    2   97524600   97525600      1       1  150064       2.0166      0.02187
enh54132    2   97532200   97533200      1       1  150064       2.6807     0.003673
enh54133    2   97536600   97537600      2       1  150064       1.9317     0.026699
enh54134    2   97539200   97540200      1       1  150064       3.1536    0.0008064
enh54135    2   97548000   97549000      1       1  150064        3.716    0.0001012
enh54140    2   97561400   97562400      6       2  150064       2.3819    0.0086126
enh54141    2   97563900   97564900      2       1  150064        2.942    0.0016304
enh54142    2   97569000   97570000      4       2  150064       3.6407   0.00013596
enh54143    2   97572600   97573600      3       1  150064        3.547   0.00019479
enh54144    2   97578200   97579200      2       1  150064       3.0262    0.0012384
enh54147    2   97593300   97594300      1       1  150064       3.4016     0.000335
enh54150    2   97622800   97623800      5       2  150064       1.7894     0.036779
enh54153    2   97761000   97762000      5       1  150064       2.6068      0.00457
enh54154    2   98261000   98262000      3       1  150064       2.6678    0.0038176
enh54166    2   98567400   98568400      3       2  150064       2.3493    0.0094037
enh54168    2   98582800   98583800      1       1  150064       2.9781      0.00145
enh54178    2   98701200   98702200      3       1  150064       1.9712     0.024353
enh54181    2   98780000   98781000      2       1  150064       1.7801     0.037533
enh54188    2   99063000   99064000      4       1  150064       2.1642     0.015226
enh54190    2   99068400   99069400      1       1  150064         1.78      0.03754
enh54199    2   99087200   99088200      1       1  150064        1.792      0.03657
enh54200    2   99088700   99089700      2       1  150064       1.8067     0.035403
enh54206    2   99098600   99099600      1       1  150064        1.862       0.0313
enh54207    2   99099900   99100900      2       1  150064       1.7708     0.038301
enh54209    2   99102800   99103800      5       1  150064       1.6953      0.04501
enh54211    2   99104900   99105900      3       1  150064       1.7361     0.041272
enh54212    2   99108600   99109600      2       1  150064       1.7642     0.038849
enh54219    2   99178700   99179700      1       1  150064       1.8114      0.03504
enh54220    2   99222600   99223600      3       1  150064       1.6702     0.047443
enh54221    2   99226000   99227000      2       1  150064       1.7774     0.037748
enh54249    2   99449700   99450700      3       1  150064       1.7629     0.038962
enh54271    2  100252400  100253400      2       1  150064       3.1745   0.00075046
enh54275    2  100308300  100309300      3       2  150064       1.8918     0.029256
enh54278    2  100364200  100365200      3       1  150064       1.8638     0.031174
enh54299    2  101396700  101397700      3       2  150064        2.002     0.022641
enh54300    2  101398100  101399100      3       1  150064       1.8236     0.034106
enh54320    2  101494000  101495000      4       2  150064       1.9468     0.025777
enh54327    2  101540800  101541800      3       2  150064       1.6633     0.048122
enh54329    2  101562100  101563100      3       1  150064       1.8009     0.035858
enh54352    2  101850500  101851500      2       1  150064       2.4755    0.0066531
enh54360    2  101889200  101890200      1       1  150064       2.5485      0.00541
enh54362    2  101916900  101917900      5       2  150064       2.3846    0.0085493
enh54363    2  101918700  101919700      2       1  150064       1.6736     0.047109
enh54364    2  101920200  101921200      2       1  150064       1.7964     0.036218
enh54434    2  102667100  102668100      1       1  150064       1.7585      0.03933
enh54441    2  102717100  102718100      5       3  150064       1.9019     0.028594
enh54443    2  102722200  102723200      5       2  150064       3.8689   5.4669e-05
enh54444    2  102727500  102728500      6       2  150064       3.2296   0.00061977
enh54445    2  102729600  102730600      4       2  150064       1.7803      0.03751
enh54446    2  102731400  102732400      6       3  150064       2.0973     0.017986
enh54448    2  102737400  102738400      6       2  150064       2.0762     0.018937
enh54449    2  102757300  102758300      4       2  150064       2.2424     0.012468
enh54450    2  102763400  102764400      3       2  150064       1.6996     0.044599
enh54454    2  102775400  102776400      1       1  150064        1.752      0.03989
enh54456    2  102777700  102778700      5       3  150064       1.8146     0.034791
enh54458    2  102806500  102807500      1       1  150064       1.9317       0.0267
enh54459    2  102823000  102824000     10       2  150064       1.6732     0.047141
enh54474    2  103221000  103222000      2       1  150064        1.996     0.022969
enh54476    2  103351100  103352100      3       1  150064       2.6778    0.0037058
enh54494    2  105994700  105995700      2       1  150064       2.2448     0.012392
enh54528    2  106369600  106370600      3       1  150064       1.7621     0.039027
enh54529    2  106371500  106372500      4       1  150064       1.8943      0.02909
enh54532    2  106376800  106377800      4       1  150064       2.7082    0.0033821
enh54535    2  106380200  106381200      7       2  150064       1.6886     0.045649
enh54591    2  106551900  106552900      3       1  150064       2.1603     0.015374
enh54602    2  106776200  106777200      1       1  150064       1.8693      0.03079
enh54622    2  108835800  108836800      3       2  150064       1.8453     0.032494
enh54631    2  109168600  109169600      1       1  150064       2.0803      0.01875
enh54642    2  109200100  109201100      4       2  150064       2.1656     0.015173
enh54650    2  109231500  109232500      3       1  150064       1.8293     0.033678
enh54653    2  109236700  109237700      1       1  150064       2.0736      0.01906
enh54742    2  110271300  110272300      3       2  150064        3.763   8.3956e-05
enh54744    2  110292800  110293800      1       1  150064       4.1748    1.491e-05
enh54745    2  110315200  110316200      1       1  150064       1.7032      0.04427
enh54747    2  110363200  110364200      2       1  150064       4.0565   2.4907e-05
enh54748    2  110364000  110365000      2       1  150064       3.9318   4.2148e-05
enh54749    2  110368800  110369800      5       3  150064       3.4337   0.00029767
enh54750    2  110369500  110370500      5       3  150064       3.7879    7.597e-05
enh54751    2  110402000  110403000      3       2  150064       2.6335    0.0042256
enh54763    2  110860500  110861500      5       2  150064       1.6492     0.049551
enh54782    2  111935200  111936200      6       1  150064       2.3166     0.010262
enh54783    2  111943000  111944000      4       1  150064       2.1884     0.014319
enh54784    2  111974500  111975500      2       1  150064       1.6774      0.04673
enh54788    2  112253000  112254000      2       1  150064       2.6208    0.0043864
enh54801    2  112462700  112463700      4       2  150064        1.688     0.045706
enh54803    2  112654000  112655000      2       1  150064       1.6624     0.048215
enh54807    2  112676800  112677800      3       1  150064       2.1929     0.014157
enh54808    2  112679200  112680200      3       1  150064       2.1012     0.017812
enh54810    2  112703600  112704600      3       1  150064       1.7818     0.037389
enh54812    2  112722400  112723400      4       2  150064       1.6468     0.049801
enh54821    2  112816800  112817800      3       2  150064       2.5904    0.0047926
enh54898    2  114651500  114652500      7       3  150064       1.8205     0.034339
enh54900    2  114657400  114658400      4       2  150064       2.3854    0.0085306
enh54903    2  114667300  114668300      3       1  150064       2.1529     0.015662
enh54918    2  118926600  118927600      3       1  150064       1.9362     0.026422
enh54923    2  119983000  119984000      6       3  150064       1.7663     0.038673
enh54982    2  121015400  121016400      2       1  150064       1.6983     0.044727
enh54984    2  121030400  121031400      2       1  150064        1.915     0.027746
enh54987    2  121044600  121045600      3       1  150064       1.7418     0.040776
enh54989    2  121076400  121077400      2       1  150064        1.706     0.044004
enh55011    2  121498200  121499200      2       1  150064       1.8336      0.03336
enh55021    2  121550800  121551800      4       1  150064       1.8439     0.032601
enh55048    2  121954400  121955400      3       1  150064       1.7022     0.044361
enh55055    2  122120800  122121800      1       1  150064       2.0078      0.02233
enh55063    2  122289600  122290600      6       2  150064       1.8393     0.032938
enh55064    2  122290300  122291300      2       1  150064        2.287     0.011099
enh55080    2  122453800  122454800      2       1  150064       1.9531     0.025406
enh55087    2  122534400  122535400      4       2  150064       1.9518     0.025483
enh55102    2  127533600  127534600      4       2  150064       2.4173    0.0078178
enh55115    2  127844700  127845700      1       1  150064       2.7431     0.003043
enh55116    2  127851500  127852500      3       1  150064       3.1673   0.00076944
enh55117    2  127854100  127855100      7       4  150064       2.9824    0.0014298
enh55118    2  127856100  127857100      2       1  150064       3.2115   0.00066012
enh55120    2  127859700  127860700      3       2  150064       2.8397    0.0022576
enh55121    2  127860500  127861500      3       1  150064       2.2293     0.012896
enh55124    2  127885800  127886800      5       1  150064       2.0111     0.022158
enh55126    2  127903000  127904000      7       4  150064       1.8756     0.030356
enh55181    2  128613000  128614000      2       1  150064       1.9235     0.027207
enh55190    2  128786200  128787200      2       1  150064       1.7097     0.043657
enh55223    2  129153300  129154300      9       1  150064       1.9092     0.028119
enh55224    2  129165700  129166700      6       3  150064       2.2666     0.011708
enh55267    2  131131800  131132800      3       1  150064       2.1006     0.017839
enh55271    2  131149500  131150500      1       1  150064       2.1072      0.01755
enh55283    2  131654400  131655400      1       1  150064       2.2825      0.01123
enh55287    2  131799000  131800000      1       1  150064       3.4002    0.0003367
enh55288    2  131813600  131814600      1       1  150064       3.2902    0.0005006
enh55289    2  131821500  131822500      1       1  150064       2.6426     0.004114
enh55292    2  131849000  131850000      1       1  150064       2.5573     0.005274
enh55294    2  131861400  131862400      4       2  150064        3.335   0.00042656
enh55295    2  131864300  131865300      2       1  150064        2.684    0.0036368
enh55335    2  134889000  134890000      1       1  150064       2.7632     0.002862
enh55336    2  134891600  134892600      3       2  150064       3.2345   0.00060923
enh55337    2  134893000  134894000      3       2  150064       1.7024     0.044336
enh55339    2  134894600  134895600      2       1  150064       3.6551   0.00012852
enh55340    2  134895400  134896400      3       1  150064       3.9695   3.6018e-05
enh55341    2  134896700  134897700      2       1  150064       3.5825   0.00017015
enh55342    2  134897900  134898900      3       2  150064       3.6291    0.0001422
enh55343    2  134899700  134900700      3       1  150064        2.675    0.0037366
enh55357    2  134945400  134946400      7       3  150064       1.6896     0.045554
enh55360    2  134948700  134949700      5       3  150064       2.0902     0.018301
enh55401    2  135164400  135165400      2       1  150064       1.9326     0.026643
enh55405    2  135192600  135193600      1       1  150064       2.1964      0.01403
enh55407    2  135198700  135199700      1       1  150064       1.6977      0.04478
enh55420    2  135678700  135679700      2       1  150064         2.09      0.01831
enh55423    2  135693600  135694600      3       2  150064       2.2393     0.012569
enh55455    2  139033600  139034600      4       2  150064       1.6769     0.046781
enh55462    2  139293400  139294400      4       2  150064        2.345    0.0095147
enh55468    2  144232700  144233700      1       1  150064       2.5366     0.005597
enh55474    2  144713000  144714000      1       1  150064       2.9506     0.001586
enh55478    2  145161100  145162100      2       1  150064       4.2078   1.2891e-05
enh55479    2  145171400  145172400      2       1  150064       2.9452    0.0016138
enh55480    2  145184300  145185300      2       1  150064       3.2428   0.00059181
enh55481    2  145187000  145188000      1       1  150064        3.432    0.0002996
enh55483    2  145198100  145199100      6       3  150064       2.3436    0.0095487
enh55484    2  145201600  145202600      1       1  150064       4.3878    5.724e-06
enh55488    2  145213900  145214900      3       1  150064       4.0622   2.4309e-05
enh55512    2  148113400  148114400      6       2  150064        2.473    0.0066997
enh55515    2  148612400  148613400      2       1  150064       2.1293     0.016614
enh55517    2  148734800  148735800      1       1  150064        1.891      0.02931
enh55520    2  149258800  149259800      1       1  150064       2.4484     0.007175
enh55525    2  149411600  149412600      2       1  150064       4.6748   1.4713e-06
enh55538    2  149986000  149987000      5       2  150064        2.063     0.019554
enh55544    2  150436200  150437200      1       1  150064       2.1749      0.01482
enh55547    2  150468000  150469000      1       1  150064       1.6918      0.04534
enh55550    2  150983000  150984000      2       1  150064       1.7862     0.037035
enh55555    2  151165400  151166400      4       1  150064       2.2938       0.0109
enh55578    2  152953400  152954400      2       1  150064       2.0321      0.02107
enh55580    2  153025400  153026400      2       1  150064       2.4332     0.007482
enh55583    2  153029600  153030600      3       2  150064       3.2124   0.00065821
enh55584    2  153056800  153057800      2       1  150064       3.3625   0.00038614
enh55586    2  153236600  153237600      6       2  150064       1.7094     0.043691
enh55589    2  153263700  153264700      2       1  150064       1.6738     0.047084
enh55594    2  153277900  153278900      1       1  150064       2.5947     0.004734
enh55595    2  153287900  153288900      1       1  150064       1.9508      0.02554
enh55601    2  153323300  153324300      3       1  150064       1.7491     0.040137
enh55602    2  153325400  153326400      1       1  150064        2.779     0.002726
enh55614    2  153450800  153451800      4       1  150064       1.8652     0.031074
enh55615    2  153468100  153469100      4       2  150064       2.1314     0.016528
enh55616    2  153503900  153504900      2       1  150064       2.3385    0.0096814
enh55617    2  153539000  153540000      3       2  150064       2.0851     0.018532
enh55618    2  153572100  153573100      6       4  150064       2.2742     0.011476
enh55623    2  157197000  157198000      3       1  150064       2.6281    0.0042929
enh55656    2  158695200  158696200      1       1  150064       1.7127      0.04338
enh55669    2  159315100  159316100      3       2  150064       3.1817   0.00073218
enh55671    2  159317800  159318800      1       1  150064       3.0743     0.001055
enh55672    2  159333700  159334700      1       1  150064       3.0841     0.001021
enh55674    2  159349700  159350700      6       2  150064       2.8574    0.0021356
enh55680    2  159507300  159508300      5       3  150064        1.712     0.043448
enh55743    2  160448700  160449700      4       1  150064       2.5188    0.0058886
enh55744    2  160461100  160462100      8       2  150064       2.6222    0.0043678
enh55745    2  160462400  160463400      6       3  150064       2.9034    0.0018458
enh55746    2  160466400  160467400      2       1  150064       2.9439    0.0016207
enh55747    2  160468700  160469700      1       1  150064       2.9459      0.00161
enh55749    2  160494000  160495000      9       4  150064       1.8292     0.033685
enh55752    2  160578400  160579400      5       3  150064        1.766     0.038694
enh55754    2  160599800  160600800      6       2  150064       3.0613    0.0011017
enh55758    2  160651700  160652700      1       1  150064       2.7293     0.003173
enh55759    2  160653100  160654100      2       1  150064       1.8829     0.029859
enh55767    2  161055200  161056200      1       1  150064       2.6844     0.003633
enh55818    2  161276500  161277500      2       1  150064       1.7479     0.040244
enh55820    2  161284100  161285100      3       1  150064       3.0143    0.0012879
enh55826    2  161320200  161321200      2       1  150064       2.3861    0.0085146
enh55849    2  162831800  162832800      2       1  150064       2.4165    0.0078348
enh55928    2  169323200  169324200      2       1  150064       1.7044     0.044157
enh55930    2  169326500  169327500      1       1  150064       2.2774      0.01138
enh55940    2  169386400  169387400      5       2  150064       1.8739     0.030475
enh55943    2  169406800  169407800      4       2  150064       2.4677    0.0067991
enh55945    2  169425300  169426300      2       1  150064       1.8069      0.03539
enh55946    2  169438000  169439000      2       1  150064       2.5969    0.0047033
enh55949    2  169469400  169470400      2       1  150064       2.4375    0.0073951
enh55950    2  169482400  169483400      6       2  150064       3.5883   0.00016643
enh55951    2  169489200  169490200      4       2  150064       2.4168     0.007829
enh55952    2  169491300  169492300      4       2  150064       3.0841    0.0010209
enh55953    2  169495800  169496800      3       1  150064       3.2013   0.00068399
enh55955    2  169555200  169556200      6       2  150064       1.8284     0.033746
enh55968    2  170335000  170336000      1       1  150064       1.7735      0.03807
enh55984    2  171787000  171788000      2       1  150064       1.8832     0.029834
enh55990    2  171999000  172000000      2       1  150064       1.7314     0.041692
enh55991    2  172002200  172003200      2       1  150064       2.0362     0.020867
enh55995    2  172014700  172015700      2       1  150064       2.3051     0.010581
enh55996    2  172037700  172038700      6       2  150064       1.8628     0.031245
enh56001    2  172546800  172547800      1       1  150064       1.9937      0.02309
enh56005    2  172779800  172780800      5       3  150064       3.9207   4.4146e-05
enh56007    2  172812400  172813400      7       3  150064        3.976   3.5049e-05
enh56021    2  173149500  173150500      5       2  150064       2.0878     0.018406
enh56063    2  173943400  173944400      4       2  150064       1.7994     0.035978
enh56065    2  173947000  173948000      5       3  150064       2.4241    0.0076737
enh56067    2  173955800  173956800      3       2  150064       1.6887     0.045641
enh56070    2  173988900  173989900      3       2  150064         2.95    0.0015887
enh56072    2  174036400  174037400      4       2  150064       3.3542   0.00039798
enh56073    2  174052800  174053800      4       2  150064       2.7049    0.0034158
enh56075    2  174082800  174083800      4       2  150064         1.95     0.025587
enh56086    2  174785900  174786900      4       2  150064       1.9108     0.028015
enh56091    2  174805000  174806000      3       2  150064       2.1016     0.017793
enh56092    2  174806600  174807600      2       1  150064        2.177     0.014741
enh56094    2  174808500  174809500      7       4  150064       2.1002     0.017857
enh56095    2  174811200  174812200      3       2  150064       1.8972     0.028902
enh56096    2  174824100  174825100      4       2  150064       1.6724     0.047225
enh56105    2  174896400  174897400      7       2  150064       2.5773    0.0049786
enh56110    2  175018200  175019200      3       1  150064       2.7363    0.0031069
enh56111    2  175098800  175099800      3       2  150064       3.1054   0.00095009
enh56112    2  175111200  175112200      2       1  150064       2.6259    0.0043211
enh56113    2  175258700  175259700      2       1  150064       3.0919   0.00099448
enh56117    2  175450700  175451700      2       1  150064        1.709     0.043724
enh56118    2  175456200  175457200      3       2  150064       1.6973     0.044824
enh56122    2  175471200  175472200      2       1  150064       2.0666     0.019385
enh56124    2  175475000  175476000      3       2  150064       2.8635    0.0020949
enh56135    2  175545600  175546600      1       1  150064       3.2549    0.0005671
enh56136    2  175636800  175637800      4       1  150064       1.6662      0.04784
enh56143    2  175892200  175893200      1       1  150064        1.768      0.03853
enh56151    2  177257000  177258000      2       1  150064       1.7992     0.035994
enh56195    2  178977900  178978900      1       1  150064       2.1118      0.01735
enh56207    2  179671700  179672700      4       2  150064        1.787      0.03697
enh56219    2  180293400  180294400      3       2  150064       2.6631    0.0038718
enh56226    2  180870200  180871200      1       1  150064       3.3229    0.0004455
enh56237    2  182655200  182656200      4       2  150064       1.7244     0.042318
enh56261    2  183874600  183875600      2       1  150064       3.0777     0.001043
enh56264    2  183893900  183894900      4       2  150064       2.0579     0.019801
enh56266    2  183990200  183991200      8       3  150064       2.1003     0.017852
enh56286    2  188411800  188412800      3       1  150064       1.6685     0.047606
enh56289    2  189150000  189151000      5       2  150064       2.6841    0.0036365
enh56291    2  189159600  189160600      5       3  150064       2.4962    0.0062764
enh56292    2  189163200  189164200      3       2  150064       1.8551     0.031793
enh56296    2  189198200  189199200      2       1  150064        2.091     0.018266
enh56297    2  189246600  189247600      2       1  150064       2.9245     0.001725
enh56311    2  190433600  190434600      2       1  150064       2.1181     0.017084
enh56319    2  190647000  190648000      1       1  150064       1.7279        0.042
enh56325    2  191217000  191218000      2       1  150064       1.8244     0.034047
enh56326    2  191218900  191219900      5       1  150064       1.9129     0.027881
enh56327    2  191220600  191221600      1       1  150064       1.7229      0.04245
enh56329    2  191277800  191278800      1       1  150064       1.8367      0.03313
enh56336    2  191364500  191365500      4       2  150064        1.799     0.036008
enh56338    2  191394000  191395000      6       2  150064       1.8963      0.02896
enh56340    2  191448000  191449000      1       1  150064       2.3852     0.008536
enh56342    2  191492700  191493700      2       1  150064       2.4091    0.0079953
enh56343    2  191515000  191516000      1       1  150064       1.8236      0.03411
enh56357    2  191828800  191829800      3       1  150064       1.8804     0.030025
enh56362    2  191885900  191886900      4       2  150064       2.4662    0.0068282
enh56364    2  191906200  191907200      1       1  150064       2.1558      0.01555
enh56389    2  192282300  192283300      1       1  150064       1.8519      0.03202
enh56390    2  192306000  192307000      1       1  150064       1.9478      0.02572
enh56392    2  192331500  192332500      2       1  150064       2.2975     0.010794
enh56410    2  196398600  196399600      3       2  150064       2.4275    0.0076017
enh56411    2  196423700  196424700      3       1  150064       3.5588   0.00018624
enh56414    2  196524100  196525100      2       1  150064       2.1327     0.016475
enh56420    2  197033400  197034400      1       1  150064       1.6869      0.04581
enh56431    2  197140400  197141400      4       2  150064       2.5991    0.0046729
enh56432    2  197156700  197157700      4       2  150064       3.1434   0.00083509
enh56436    2  197379300  197380300      4       2  150064        3.435   0.00029628
enh56437    2  197504800  197505800      2       1  150064       1.8353     0.033232
enh56439    2  197789500  197790500      1       1  150064       2.0893      0.01834
enh56442    2  197831600  197832600      3       1  150064       2.6391    0.0041565
enh56450    2  198016800  198017800      3       1  150064       2.2758     0.011429
enh56460    2  198114400  198115400      3       1  150064       2.5013     0.006186
enh56465    2  198166400  198167400      2       1  150064       4.9679   3.3832e-07
enh56466    2  198171900  198172900      2       1  150064       5.3304   4.9004e-08
enh56470    2  198292700  198293700      1       1  150064       6.4019    7.671e-11
enh56474    2  198361200  198362200      1       1  150064       6.2257    2.397e-10
enh56475    2  198362200  198363200      2       1  150064       5.8251   2.8541e-09
enh56479    2  198492600  198493600      3       1  150064       2.4528    0.0070883
enh56480    2  198513000  198514000      3       1  150064       4.8472   6.2596e-07
enh56483    2  198573400  198574400      2       1  150064        4.101   2.0565e-05
enh56484    2  198758600  198759600      2       1  150064       4.0666   2.3857e-05
enh56487    2  198917600  198918600      3       1  150064       3.2415    0.0005945
enh56488    2  200774900  200775900      3       2  150064       5.8052   3.2138e-09
enh56489    2  200777000  200778000      2       1  150064       5.9365    1.456e-09
enh56490    2  200818200  200819200      6       3  150064        6.199   2.8416e-10
enh56492    2  200822300  200823300      5       2  150064       3.5162   0.00021886
enh56495    2  200995200  200996200      3       2  150064       2.3616    0.0090976
enh56496    2  201085200  201086200      5       3  150064       2.0659     0.019417
enh56500    2  201173100  201174100      3       2  150064       5.7037   5.8609e-09
enh56501    2  201176500  201177500      4       2  150064       2.4416    0.0073108
enh56502    2  201180900  201181900      1       1  150064       2.5725     0.005049
enh56503    2  201183600  201184600      4       2  150064        2.565    0.0051586
enh56505    2  201192400  201193400      4       2  150064       3.9877   3.3361e-05
enh56506    2  201193900  201194900      4       2  150064       2.8612    0.0021102
enh56507    2  201199800  201200800      2       1  150064        4.056   2.4955e-05
enh56512    2  201215400  201216400      6       4  150064       1.7277     0.042018
enh56515    2  201221100  201222100      2       1  150064       4.1552   1.6251e-05
enh56516    2  201224700  201225700      1       1  150064       3.5893    0.0001658
enh56517    2  201229000  201230000      3       1  150064       4.8925   4.9787e-07
enh56518    2  201238700  201239700      3       2  150064       4.0677   2.3737e-05
enh56519    2  201241600  201242600      4       2  150064        5.263   7.0867e-08
enh56521    2  201244500  201245500      2       1  150064       3.6479   0.00013221
enh56524    2  201270400  201271400      1       1  150064       3.5598    0.0001856
enh56526    2  201320000  201321000      1       1  150064       3.8819    5.182e-05
enh56527    2  201331400  201332400      2       1  150064       3.1014   0.00096296
enh56528    2  201373000  201374000      5       3  150064       2.0277     0.021297
enh56529    2  201391400  201392400      1       1  150064       2.5776     0.004974
enh56536    2  201606300  201607300      5       2  150064       1.9379     0.026317
enh56566    2  202022100  202023100      3       2  150064       1.9268     0.027001
enh56572    2  202093400  202094400      1       1  150064       2.3302     0.009897
enh56576    2  202118900  202119900      9       4  150064       3.3699   0.00037591
enh56578    2  202124800  202125800      2       1  150064       2.1583     0.015454
enh56614    2  203452900  203453900      1       1  150064       1.7028       0.0443
enh56615    2  203453500  203454500      3       2  150064       1.6602     0.048435
enh56620    2  203582300  203583300      1       1  150064       1.8509      0.03209
enh56626    2  204104800  204105800      2       1  150064       2.6149    0.0044624
enh56637    2  204521300  204522300      6       2  150064       1.6772     0.046752
enh56639    2  204554400  204555400      1       1  150064       1.9738       0.0242
enh56645    2  204772600  204773600      2       1  150064       1.7097     0.043664
enh56670    2  206595000  206596000      3       2  150064       1.6625     0.048209
enh56689    2  206947800  206948800      3       1  150064       2.2145     0.013396
enh56695    2  207905800  207906800      1       1  150064        1.648      0.04968
enh56730    2  208272600  208273600      4       2  150064       3.3696   0.00037633
enh56731    2  208273600  208274600      3       1  150064       2.5903    0.0047951
enh56734    2  208369500  208370500      2       1  150064       2.6081    0.0045524
enh56735    2  208398600  208399600      2       1  150064       3.6579   0.00012715
enh56738    2  208412400  208413400      2       1  150064        3.581   0.00017111
enh56740    2  208481500  208482500      3       1  150064       3.7659    8.296e-05
enh56804    2  214504800  214505800      2       1  150064       1.8361     0.033169
enh56830    2  217277600  217278600      2       1  150064       3.6258   0.00014403
enh56831    2  217278000  217279000      3       1  150064       2.8614    0.0021086
enh56834    2  217404400  217405400      2       1  150064       1.9987     0.022821
enh56841    2  217484200  217485200      3       1  150064       2.1843     0.014469
enh56850    2  217521800  217522800      3       1  150064        1.825     0.033998
enh56851    2  217523400  217524400      1       1  150064       1.9774        0.024
enh56852    2  217526100  217527100      2       1  150064       1.8677     0.030903
enh56854    2  217544200  217545200      3       1  150064       2.0846     0.018553
enh56877    2  217939400  217940400     10       3  150064       1.8883     0.029496
enh56911    2  218620600  218621600      4       2  150064       1.7853     0.037103
enh56912    2  218654600  218655600      2       1  150064       2.6739    0.0037486
enh56923    2  218697600  218698600      1       1  150064       1.7481      0.04022
enh56939    2  218774000  218775000      1       1  150064        3.827    6.486e-05
enh56940    2  218787400  218788400      6       3  150064        1.698      0.04475
enh56944    2  218813100  218814100      1       1  150064       1.7665      0.03866
enh57020    2  219946800  219947800      5       2  150064       1.8635     0.031196
enh57023    2  219975800  219976800      1       1  150064       1.7384      0.04107
enh57024    2  219981400  219982400      1       1  150064        2.351     0.009361
enh57027    2  219992900  219993900      1       1  150064       2.9174     0.001765
enh57028    2  220024000  220025000      2       1  150064       2.6937    0.0035333
enh57030    2  220039900  220040900      2       1  150064       3.3886   0.00035125
enh57032    2  220072500  220073500      1       1  150064       2.2918      0.01096
enh57036    2  220107800  220108800      2       1  150064       1.7459     0.040414
enh57037    2  220112500  220113500      3       2  150064       1.7818     0.037392
enh57080    2  222391800  222392800      3       2  150064       3.3528   0.00039999
enh57081    2  222393200  222394200      3       1  150064       2.5562     0.005291
enh57082    2  222394800  222395800      3       2  150064       1.6472     0.049754
enh57105    2  223728100  223729100      2       1  150064       1.6604     0.048413
enh57125    2  224403400  224404400      3       2  150064       2.2004      0.01389
enh57126    2  224410200  224411200      1       1  150064       2.2374      0.01263
enh57153    2  225349700  225350700      2       1  150064       1.9061     0.028321
enh57154    2  225384800  225385800      3       2  150064       3.6737   0.00011953
enh57156    2  225428400  225429400      3       2  150064       1.7376      0.04114
enh57157    2  225434600  225435600      1       1  150064       1.6773      0.04674
enh57158    2  225437000  225438000      5       2  150064       4.4131   5.0947e-06
enh57162    2  225446600  225447600      3       1  150064       4.8104   7.5306e-07
enh57164    2  225774500  225775500      7       3  150064       2.0494     0.020212
enh57206    2  227699300  227700300      1       1  150064       2.8092     0.002483
enh57207    2  227701700  227702700      2       1  150064        1.826     0.033928
enh57208    2  227756200  227757200      1       1  150064       1.9007      0.02867
enh57209    2  227772600  227773600      3       1  150064       2.0618     0.019612
enh57217    2  228280300  228281300      4       2  150064       2.6493    0.0040327
enh57228    2  228383100  228384100      8       3  150064       2.4844    0.0064886
enh57232    2  228646200  228647200      9       3  150064       2.4877    0.0064292
enh57238    2  230024800  230025800      5       2  150064       1.8154     0.034734
enh57240    2  230130900  230131900      2       1  150064       1.7272     0.042064
enh57259    2  231082000  231083000      2       1  150064       1.6688     0.047582
enh57262    2  231190800  231191800      5       1  150064       1.6993     0.044628
enh57333    2  232134300  232135300      1       1  150064       1.6987      0.04469
enh57346    2  232264000  232265000      3       2  150064       1.6577     0.048685
enh57350    2  232326000  232327000      2       1  150064       1.9244     0.027151
enh57352    2  232330000  232331000      2       1  150064       2.7802    0.0027166
enh57362    2  232470100  232471100      2       1  150064       1.7846      0.03716
enh57371    2  232527400  232528400      1       1  150064       2.3914     0.008391
enh57373    2  232531800  232532800      2       1  150064       2.2746     0.011466
enh57375    2  232542200  232543200      5       3  150064       1.7949     0.036334
enh57395    2  232984800  232985800      4       2  150064       1.7169     0.042995
enh57400    2  233102400  233103400      1       1  150064       1.6755      0.04692
enh57412    2  233416400  233417400      1       1  150064       1.6581      0.04865
enh57415    2  233453000  233454000      4       1  150064       1.7787     0.037648
enh57416    2  233457700  233458700      3       1  150064       1.9682      0.02452
enh57420    2  233567200  233568200      3       2  150064       5.1993   1.0002e-07
enh57421    2  233702700  233703700      1       1  150064       3.5443    0.0001968
enh57422    2  233738400  233739400      2       1  150064       2.3585    0.0091752
enh57424    2  233766300  233767300      2       1  150064       5.2903   6.1042e-08
enh57429    2  233916000  233917000      3       2  150064       2.1693      0.01503
enh57430    2  233924000  233925000      6       2  150064       1.8414     0.032782
enh57501    2  235354300  235355300      6       2  150064       1.8994     0.028756
enh57514    2  235781800  235782800      4       2  150064       1.9651     0.024701
enh57557    2  236325500  236326500      1       1  150064       1.6815      0.04633
enh57571    2  236419800  236420800      1       1  150064       2.9263     0.001715
enh57589    2  236471700  236472700      1       1  150064       2.0511      0.02013
enh57600    2  236514000  236515000      1       1  150064       1.8251      0.03399
enh57601    2  236516600  236517600      3       2  150064       1.9775     0.023993
enh57606    2  236547900  236548900      2       1  150064       2.1495     0.015796
enh57607    2  236552200  236553200      5       2  150064       1.6555     0.048915
enh57627    2  236617400  236618400     10       4  150064       1.7999     0.035938
enh57646    2  237550900  237551900      6       2  150064       2.0007      0.02271
enh57676    2  237897500  237898500      3       1  150064       1.8737     0.030484
enh57732    2  238483500  238484500      9       3  150064       1.7736     0.038063
enh57779    2  238649100  238650100      4       1  150064       1.7396     0.040963
enh57780    2  238650700  238651700      6       2  150064       1.8146     0.034791
enh57781    2  238652000  238653000      8       2  150064       1.8747     0.030416
enh57782    2  238653200  238654200      8       2  150064       1.7157      0.04311
enh57911    2  240229400  240230400      1       1  150064        2.016       0.0219
enh57977    2  241331400  241332400      4       2  150064       2.3036     0.010623
enh57978    2  241366300  241367300      9       2  150064       3.0826    0.0010261
enh57982    2  241386700  241387700     12       3  150064       1.7198     0.042734
enh58023    2  241948200  241949200      4       2  150064       1.9416     0.026094
enh58043    2  242224400  242225400      4       2  150064       1.7112      0.04352
enh58062    2  242320100  242321100      3       2  150064       2.6115    0.0045079
enh58082    2  242555600  242556600      2       1  150064       2.3737    0.0088059
enh58086    2  242577700  242578700      3       1  150064       2.6366    0.0041871
enh58087    2  242578400  242579400      3       1  150064       2.3244     0.010052
enh58088    2  242579700  242580700      2       1  150064        2.187     0.014372
enh58089    2  242584700  242585700      5       2  150064       2.3207     0.010152
enh58102    2  242820200  242821200      4       2  150064       1.6515     0.049323
enh58109    2  242841600  242842600      7       3  150064       1.6592     0.048538
enh58122    3     525200     526200      1       1  150064       1.6813      0.04635
enh58129    3    3233800    3234800      1       1  150064       2.0972      0.01799
enh58131    3    4348500    4349500      2       1  150064       2.5024    0.0061681
enh58141    3    4575100    4576100      3       1  150064       1.7872     0.036951
enh58191    3    5175000    5176000      2       1  150064         1.65     0.049467
enh58197    3    5227600    5228600      1       1  150064       1.6719      0.04727
enh58202    3    5238200    5239200      1       1  150064       2.1472      0.01589
enh58203    3    5259800    5260800      6       2  150064       1.6473     0.049752
enh58211    3    8524200    8525200      7       2  150064       1.7872     0.036953
enh58237    3    9069400    9070400      7       3  150064        2.941    0.0016359
enh58241    3    9182500    9183500      1       1  150064       2.2035      0.01378
enh58246    3    9221200    9222200      1       1  150064       1.6988      0.04468
enh58252    3    9436200    9437200      5       2  150064         1.74     0.040926
enh58253    3    9441900    9442900      1       1  150064       2.1246      0.01681
enh58257    3    9455600    9456600      3       2  150064       2.1035     0.017711
enh58258    3    9460600    9461600      1       1  150064       2.5563     0.005289
enh58259    3    9464300    9465300      3       2  150064       1.8481     0.032294
enh58307    3   10240300   10241300      2       1  150064       1.7216     0.042573
enh58362    3   11601900   11602900      3       1  150064       1.6568      0.04878
enh58363    3   11609000   11610000      3       1  150064       1.9176      0.02758
enh58384    3   11667700   11668700      3       2  150064        1.687     0.045801
enh58386    3   11673000   11674000      5       2  150064        2.347    0.0094633
enh58389    3   11680500   11681500      5       3  150064       1.9744      0.02417
enh58390    3   11702300   11703300      4       2  150064       3.2625   0.00055222
enh58400    3   11886200   11887200      8       1  150064       2.3888    0.0084513
enh58401    3   11888400   11889400      3       1  150064       2.1749      0.01482
enh58403    3   12185400   12186400      5       3  150064       2.1581      0.01546
enh58417    3   12391600   12392600      3       1  150064       1.8904     0.029351
enh58418    3   12392400   12393400      1       1  150064       2.2495      0.01224
enh58423    3   12486200   12487200      7       4  150064       2.0473     0.020314
enh58424    3   12503400   12504400      4       2  150064       1.9011     0.028642
enh58425    3   12512400   12513400      3       2  150064       2.5137    0.0059735
enh58427    3   12521300   12522300      4       2  150064       2.1823     0.014543
enh58428    3   12524500   12525500      3       1  150064       1.9132     0.027863
enh58432    3   12563800   12564800      3       1  150064       2.8724     0.002037
enh58434    3   12595400   12596400      5       3  150064       2.8141    0.0024458
enh58436    3   12599700   12600700      3       2  150064        2.173     0.014889
enh58437    3   12602000   12603000      2       1  150064        2.105     0.017645
enh58438    3   12603200   12604200      2       1  150064         2.25     0.012224
enh58445    3   12679200   12680200      2       1  150064        2.729    0.0031768
enh58449    3   12689600   12690600      3       1  150064       1.8254      0.03397
enh58450    3   12697800   12698800      2       1  150064       2.2178     0.013283
enh58451    3   12699400   12700400      2       1  150064       2.2026     0.013811
enh58454    3   12723100   12724100      1       1  150064       2.3974     0.008255
enh58456    3   12761000   12762000      2       1  150064       1.7552      0.03961
enh58479    3   13028000   13029000      1       1  150064       1.6731      0.04715
enh58481    3   13036600   13037600      5       2  150064       1.7541     0.039707
enh58489    3   13087800   13088800      4       1  150064       2.3735    0.0088105
enh58490    3   13111200   13112200      9       3  150064       2.5152     0.005948
enh58492    3   13123200   13124200      4       2  150064       2.9498    0.0015901
enh58503    3   13342800   13343800      1       1  150064       1.7837      0.03724
enh58504    3   13367100   13368100      2       1  150064       2.4311    0.0075262
enh58506    3   13388000   13389000      2       1  150064       2.1091     0.017467
enh58508    3   13457000   13458000      3       1  150064       1.8222     0.034211
enh58510    3   13462300   13463300      4       2  150064       2.1871     0.014368
enh58511    3   13493600   13494600      4       2  150064       1.8773     0.030239
enh58555    3   14376700   14377700     11       4  150064       2.1718     0.014934
enh58559    3   14415200   14416200      4       2  150064       1.8382     0.033017
enh58560    3   14418000   14419000      4       1  150064        1.878     0.030188
enh58561    3   14419300   14420300      6       1  150064       2.3087     0.010479
enh58564    3   14443000   14444000      1       1  150064       1.7653      0.03876
enh58583    3   14565500   14566500      6       2  150064       2.0251     0.021429
enh58588    3   14690100   14691100      3       1  150064       1.7374     0.041157
enh58596    3   14877600   14878600      3       1  150064       2.6067    0.0045712
enh58608    3   14962400   14963400      3       1  150064       2.8547    0.0021541
enh58615    3   15138800   15139800      2       1  150064       1.7907     0.036672
enh58694    3   16353500   16354500      4       1  150064       1.8998     0.028732
enh58701    3   16441000   16442000      5       2  150064       2.0809      0.01872
enh58716    3   16558000   16559000      2       1  150064         1.85     0.032154
enh58720    3   16879800   16880800      1       1  150064       1.8239      0.03408
enh58728    3   16946800   16947800      2       1  150064       2.0614     0.019632
enh58731    3   16958400   16959400      4       1  150064       3.3791   0.00036362
enh58739    3   17047500   17048500      2       1  150064       2.2391     0.012573
enh58742    3   17080300   17081300      2       1  150064       2.3698    0.0088991
enh58743    3   17085200   17086200      3       2  150064       1.9608     0.024949
enh58745    3   17198600   17199600      1       1  150064       2.0579       0.0198
enh58746    3   17199800   17200800      3       2  150064       2.1612      0.01534
enh58748    3   17231700   17232700      1       1  150064       4.6319    1.812e-06
enh58750    3   17465400   17466400      2       1  150064        3.761   8.4606e-05
enh58752    3   17780200   17781200      3       2  150064       4.6669   1.5285e-06
enh58753    3   17780900   17781900      4       1  150064       4.7449   1.0431e-06
enh58754    3   17781500   17782500      3       1  150064       4.6253   1.8705e-06
enh58755    3   17791000   17792000      2       1  150064        2.359    0.0091613
enh58759    3   19989600   19990600      4       2  150064       1.8598     0.031457
enh58760    3   19990600   19991600      6       3  150064       2.0977     0.017964
enh58776    3   21685400   21686400      3       1  150064       2.0556     0.019909
enh58777    3   21686400   21687400      5       2  150064       1.9394     0.026225
enh58797    3   23851000   23852000      1       1  150064       2.4976     0.006252
enh58808    3   23960000   23961000      1       1  150064       1.8918      0.02926
enh58817    3   24100600   24101600      5       2  150064       1.8052      0.03552
enh58819    3   24160600   24161600      1       1  150064       3.2787    0.0005214
enh58820    3   24179000   24180000      1       1  150064       2.9301     0.001694
enh58842    3   24531400   24532400      5       2  150064        3.236   0.00060598
enh58844    3   24562200   24563200      4       1  150064       1.6896     0.045552
enh58863    3   25823100   25824100      3       1  150064       1.7311     0.041713
enh58880    3   27809600   27810600      2       1  150064       1.8515     0.032048
enh58890    3   28785500   28786500      1       1  150064       2.9116     0.001798
enh58899    3   29451400   29452400      4       2  150064       3.0084     0.001313
enh58900    3   29494900   29495900      4       2  150064       2.8451    0.0022197
enh58904    3   29735200   29736200      3       2  150064       2.1283     0.016657
enh58906    3   29793000   29794000      6       2  150064       2.9614    0.0015313
enh58907    3   29799800   29800800      1       1  150064       2.8172     0.002422
enh58909    3   30269600   30270600      3       2  150064       2.2904     0.010999
enh58911    3   30331600   30332600      5       2  150064       2.7368     0.003102
enh58912    3   30391000   30392000      5       2  150064       2.0295     0.021205
enh58914    3   30411400   30412400      4       2  150064       1.9883     0.023387
enh58916    3   30482400   30483400      4       2  150064       1.7017     0.044403
enh58943    3   30706200   30707200      2       1  150064       2.5237    0.0058069
enh58944    3   30706600   30707600      1       1  150064       2.8953     0.001894
enh58963    3   31464800   31465800      2       1  150064       1.9217      0.02732
enh58964    3   31490000   31491000      2       1  150064        1.684     0.046087
enh58969    3   31588600   31589600      2       1  150064       2.6997    0.0034698
enh58973    3   31637400   31638400      3       2  150064       2.2756     0.011434
enh58986    3   31987600   31988600      5       2  150064       2.3864     0.008508
enh58991    3   32020900   32021900      1       1  150064       1.7796      0.03757
enh59009    3   32326000   32327000      5       2  150064       1.6621     0.048249
enh59010    3   32327600   32328600      2       1  150064       2.0786     0.018828
enh59012    3   32343700   32344700      6       3  150064       1.6664     0.047817
enh59043    3   32835900   32836900      2       1  150064       2.0059     0.022435
enh59053    3   33413900   33414900      1       1  150064       3.0412     0.001178
enh59054    3   33468900   33469900      7       3  150064       3.1247    0.0008899
enh59055    3   33471800   33472800      1       1  150064       2.7243     0.003222
enh59056    3   33473200   33474200      4       2  150064       3.2911   0.00049894
enh59057    3   33475400   33476400      2       1  150064       1.9566     0.025194
enh59059    3   33478700   33479700      3       2  150064        2.521    0.0058515
enh59060    3   33483100   33484100      6       3  150064       2.7076    0.0033882
enh59061    3   33638600   33639600      1       1  150064       2.2307      0.01285
enh59067    3   33843200   33844200      5       2  150064       1.7755      0.03791
enh59071    3   34403000   34404000      1       1  150064       2.8407     0.002251
enh59073    3   36934200   36935200      4       2  150064       3.0456     0.001161
enh59075    3   36946800   36947800      1       1  150064       2.6066     0.004572
enh59076    3   36949900   36950900      1       1  150064       2.8166     0.002427
enh59077    3   36953300   36954300      1       1  150064       4.3847    5.808e-06
enh59078    3   36965200   36966200      2       1  150064       2.1535      0.01564
enh59079    3   36984600   36985600      2       1  150064       2.7253    0.0032117
enh59081    3   37035600   37036600      2       1  150064        2.908     0.001819
enh59082    3   37069800   37070800      3       1  150064       2.2659     0.011729
enh59083    3   37094700   37095700      1       1  150064       2.4176     0.007812
enh59084    3   37095800   37096800      3       2  150064       2.6262    0.0043168
enh59085    3   37096800   37097800      2       1  150064       2.1367     0.016313
enh59089    3   37185000   37186000      3       2  150064        2.791     0.002627
enh59090    3   37187400   37188400      7       4  150064       2.2112     0.013512
enh59092    3   37204400   37205400      3       1  150064       3.0441    0.0011669
enh59094    3   37214400   37215400      2       1  150064       2.0011     0.022689
enh59097    3   37219600   37220600      1       1  150064        2.948     0.001599
enh59099    3   37225100   37226100      7       3  150064       2.6122    0.0044976
enh59110    3   37532500   37533500      4       2  150064       2.2062     0.013686
enh59111    3   37534400   37535400      1       1  150064        1.971      0.02436
enh59113    3   37552700   37553700      2       1  150064       2.0508     0.020145
enh59115    3   37584800   37585800      1       1  150064       2.5285     0.005727
enh59122    3   37694000   37695000      6       1  150064       2.1961     0.014044
enh59123    3   37709800   37710800      1       1  150064       2.3815      0.00862
enh59128    3   37749100   37750100      5       2  150064       2.3711    0.0088677
enh59130    3   37771800   37772800      4       2  150064       1.7547     0.039658
enh59132    3   37811500   37812500      3       2  150064       1.8413     0.032792
enh59135    3   37894600   37895600      2       1  150064       2.4824    0.0065249
enh59146    3   37944700   37945700      4       2  150064       3.7374   9.2962e-05
enh59150    3   37950600   37951600      2       1  150064       3.6389   0.00013692
enh59151    3   37951900   37952900      4       1  150064       3.5907    0.0001649
enh59152    3   37959400   37960400      5       3  150064       2.6845     0.003632
enh59153    3   37961100   37962100      4       2  150064       1.7385     0.041061
enh59154    3   37962400   37963400      5       2  150064       3.6222   0.00014605
enh59155    3   37962800   37963800      2       1  150064       3.0185    0.0012702
enh59156    3   37963400   37964400      2       1  150064       3.6835     0.000115
enh59157    3   37964000   37965000      1       1  150064       3.7125    0.0001026
enh59158    3   37966100   37967100      4       2  150064       2.8943    0.0019001
enh59159    3   37977200   37978200      3       2  150064        3.341    0.0004174
enh59166    3   37998000   37999000      2       1  150064       2.0516     0.020107
enh59172    3   38015400   38016400      2       1  150064       1.8799     0.030058
enh59204    3   38494100   38495100      3       1  150064       3.1473   0.00082402
enh59205    3   38497400   38498400      3       1  150064       3.1542   0.00080478
enh59206    3   38499300   38500300      1       1  150064       3.5425    0.0001982
enh59207    3   38501800   38502800      1       1  150064       3.2383    0.0006013
enh59208    3   38513500   38514500      2       1  150064       3.2491    0.0005789
enh59209    3   38514300   38515300      2       1  150064       2.3891    0.0084459
enh59210    3   38520800   38521800      4       2  150064       3.2937   0.00049431
enh59213    3   38621200   38622200      2       1  150064       1.8995     0.028748
enh59215    3   38759100   38760100      5       2  150064       1.8228      0.03417
enh59222    3   39149600   39150600      8       4  150064       2.0115     0.022138
enh59257    3   40002700   40003700      2       1  150064       2.2238     0.013081
enh59258    3   40019400   40020400      4       2  150064       1.6751     0.046958
enh59274    3   40754600   40755600      4       2  150064       1.8068     0.035397
enh59275    3   40783100   40784100      1       1  150064       1.9651       0.0247
enh59341    3   42190600   42191600      1       1  150064       3.0188     0.001269
enh59344    3   42202400   42203400      1       1  150064       1.7506      0.04001
enh59345    3   42202900   42203900      1       1  150064       1.7506      0.04001
enh59346    3   42205700   42206700      2       1  150064       1.7237     0.042378
enh59348    3   42207800   42208800      1       1  150064       1.8153      0.03474
enh59350    3   42214600   42215600      1       1  150064         2.26      0.01191
enh59351    3   42217600   42218600      3       2  150064       2.5686    0.0051049
enh59352    3   42220200   42221200      5       2  150064       2.7289    0.0031772
enh59353    3   42222400   42223400      6       3  150064       2.7247     0.003218
enh59354    3   42223600   42224600      6       2  150064       2.5029    0.0061595
enh59355    3   42226000   42227000      7       2  150064       2.2189     0.013248
enh59356    3   42229200   42230200      8       1  150064       1.9834     0.023663
enh59357    3   42230100   42231100      6       2  150064        2.679    0.0036925
enh59358    3   42232200   42233200      4       2  150064       3.0996   0.00096902
enh59375    3   42644200   42645200      3       2  150064       1.7247     0.042289
enh59392    3   42790800   42791800      2       1  150064        1.707      0.04391
enh59409    3   43131800   43132800      5       2  150064       2.1664     0.015139
enh59432    3   43358900   43359900      2       1  150064       1.7782     0.037685
enh59436    3   43367600   43368600      2       1  150064       2.3507    0.0093685
enh59442    3   43435200   43436200      3       2  150064       2.4605    0.0069373
enh59444    3   43464600   43465600      3       1  150064       2.1292     0.016619
enh59450    3   43691000   43692000      2       1  150064       2.2161     0.013341
enh59453    3   43764100   43765100      3       1  150064       2.8491    0.0021923
enh59455    3   43800200   43801200      2       1  150064       2.1932     0.014145
enh59456    3   43810100   43811100      5       3  150064       1.7592     0.039271
enh59457    3   43811800   43812800      1       1  150064       1.6469      0.04979
enh59464    3   44388400   44389400      3       2  150064       2.9162    0.0017716
enh59465    3   44396800   44397800      5       2  150064        2.871    0.0020458
enh59466    3   44400400   44401400      2       1  150064       2.9193    0.0017543
enh59471    3   44597200   44598200      1       1  150064       3.0287     0.001228
enh59504    3   45154500   45155500      4       2  150064       2.0524     0.020064
enh59509    3   45179800   45180800      7       4  150064       2.5554    0.0053033
enh59513    3   45219300   45220300     10       4  150064       1.8367     0.033125
enh59609    3   46616000   46617000      2       1  150064        1.924     0.027176
enh59711    3   48181400   48182400      1       1  150064       2.0727       0.0191
enh59713    3   48192800   48193800      5       1  150064       2.0903     0.018296
enh59718    3   48273800   48274800      1       1  150064       2.3819     0.008612
enh59724    3   48343400   48344400      4       1  150064        1.983     0.023681
enh59753    3   48661400   48662400      1       1  150064        2.289      0.01104
enh59754    3   48671100   48672100      2       1  150064       2.3372    0.0097139
enh59760    3   48731700   48732700      3       1  150064       1.8575     0.031623
enh59762    3   48746100   48747100      2       1  150064       1.6997     0.044593
enh59763    3   48752200   48753200      1       1  150064       2.2268      0.01298
enh59765    3   48754800   48755800      1       1  150064       2.1125      0.01732
enh59772    3   48883400   48884400      1       1  150064       1.9677      0.02455
enh59781    3   49035500   49036500      1       1  150064        1.878      0.03019
enh59795    3   49156300   49157300      2       1  150064       2.1108     0.017397
enh59799    3   49201900   49202900      1       1  150064       2.1306      0.01656
enh59801    3   49211100   49212100      2       1  150064       2.1347     0.016391
enh59805    3   49275600   49276600      5       2  150064       1.7737     0.038055
enh59812    3   49334200   49335200      4       2  150064       1.8961     0.028972
enh59814    3   49378600   49379600      3       1  150064       1.7785     0.037657
enh59819    3   49414800   49415800      2       1  150064       1.9668     0.024604
enh59822    3   49425100   49426100      2       1  150064       1.9651       0.0247
enh59825    3   49437500   49438500      5       2  150064       2.2242     0.013066
enh59833    3   49459200   49460200      2       1  150064       2.2189     0.013248
enh59835    3   49497600   49498600      1       1  150064       2.1711      0.01496
enh59836    3   49504100   49505100      1       1  150064       2.2731      0.01151
enh59839    3   49520400   49521400      2       1  150064        1.945     0.025888
enh59849    3   49556400   49557400      2       1  150064       1.8477     0.032325
enh59870    3   49818600   49819600      1       1  150064       1.7784      0.03767
enh59872    3   49843400   49844400      1       1  150064       2.0166      0.02187
enh59873    3   49846000   49847000      1       1  150064       2.3799     0.008658
enh59874    3   49849700   49850700      1       1  150064       2.3804     0.008648
enh59877    3   49892700   49893700      2       1  150064       2.2205     0.013191
enh59878    3   49910200   49911200      3       2  150064       1.9178     0.027566
enh59879    3   49918300   49919300      1       1  150064       1.9222      0.02729
enh59881    3   49938100   49939100      1       1  150064       2.8215      0.00239
enh59882    3   49942600   49943600      2       1  150064       1.6838     0.046107
enh59883    3   49965200   49966200      3       2  150064       1.7315      0.04168
enh59885    3   49976600   49977600      2       1  150064       1.7141     0.043251
enh59886    3   49978400   49979400      2       1  150064        2.531    0.0056873
enh59888    3   50161600   50162600      3       1  150064       2.5561    0.0052929
enh59891    3   50187200   50188200      4       2  150064       1.9405     0.026157
enh59898    3   50239400   50240400      5       3  150064       2.3546    0.0092715
enh59899    3   50248700   50249700      3       2  150064       2.5537    0.0053298
enh59909    3   50286400   50287400      2       1  150064       2.4995    0.0062189
enh59911    3   50291700   50292700      4       2  150064       3.0069    0.0013198
enh59945    3   50518300   50519300      2       1  150064       2.6644    0.0038561
enh59946    3   50519600   50520600      1       1  150064       1.7064      0.04397
enh59947    3   50552800   50553800      2       1  150064        2.688    0.0035943
enh59968    3   51393100   51394100      1       1  150064        2.173      0.01489
enh59971    3   51425500   51426500      2       1  150064       2.0594     0.019727
enh59980    3   51655800   51656800      3       1  150064       1.8953     0.029025
enh59983    3   51707600   51708600      2       1  150064       1.8649     0.031095
enh59984    3   51714800   51715800      1       1  150064       1.7926      0.03652
enh60008    3   52083300   52084300      1       1  150064       1.8409      0.03282
enh60017    3   52122400   52123400      1       1  150064        1.723      0.04244
enh60022    3   52143000   52144000      3       1  150064       2.0685     0.019296
enh60033    3   52228000   52229000      3       1  150064       3.6779    0.0001176
enh60034    3   52230000   52231000      2       1  150064       3.5017   0.00023113
enh60035    3   52236200   52237200      1       1  150064        3.771    8.131e-05
enh60036    3   52238000   52239000      2       1  150064       3.7873   7.6159e-05
enh60040    3   52269300   52270300      4       2  150064         2.35    0.0093863
enh60046    3   52287400   52288400      1       1  150064       5.6654    7.336e-09
enh60048    3   52305400   52306400      3       2  150064        4.546   2.7339e-06
enh60049    3   52308400   52309400      3       2  150064       5.0398   2.3298e-07
enh60054    3   52324800   52325800      3       2  150064       4.2851   9.1323e-06
enh60056    3   52333300   52334300      4       2  150064       3.9249   4.3386e-05
enh60057    3   52341000   52342000      2       1  150064       4.0216   2.8898e-05
enh60058    3   52347400   52348400      2       1  150064       2.8812     0.001981
enh60071    3   52478500   52479500      2       1  150064       2.5522    0.0053525
enh60074    3   52487900   52488900      3       2  150064       3.1092   0.00093793
enh60075    3   52490900   52491900      3       1  150064       3.8496   5.9145e-05
enh60082    3   52532000   52533000      2       1  150064       2.9165    0.0017697
enh60084    3   52558900   52559900      2       1  150064       4.4184   4.9711e-06
enh60085    3   52561200   52562200      1       1  150064       4.1021    2.047e-05
enh60086    3   52564600   52565600      3       1  150064       3.3555   0.00039616
enh60087    3   52568400   52569400      2       1  150064       4.5023    3.361e-06
enh60089    3   52572500   52573500      4       2  150064       3.1443   0.00083228
enh60090    3   52588200   52589200      2       1  150064       1.9529     0.025416
enh60093    3   52717200   52718200      3       1  150064       4.3424   7.0472e-06
enh60094    3   52721100   52722100      1       1  150064       4.9238    4.245e-07
enh60095    3   52737700   52738700      1       1  150064       4.5918    2.197e-06
enh60096    3   52741200   52742200      1       1  150064       3.4679    0.0002623
enh60097    3   52748300   52749300      1       1  150064       4.6624    1.563e-06
enh60098    3   52803200   52804200      1       1  150064       5.0609    2.086e-07
enh60101    3   52862000   52863000      4       2  150064       5.4531   2.4749e-08
enh60103    3   52869300   52870300      2       1  150064       4.6622   1.5639e-06
enh60104    3   52878500   52879500      1       1  150064       5.6423    8.392e-09
enh60108    3   52923600   52924600      2       1  150064       4.7464   1.0355e-06
enh60109    3   52924400   52925400      1       1  150064       1.7474      0.04028
enh60110    3   52926300   52927300      3       1  150064       1.6979     0.044759
enh60111    3   52928600   52929600      2       1  150064       2.3767     0.008734
enh60113    3   53011900   53012900      1       1  150064       3.0485      0.00115
enh60115    3   53072600   53073600      1       1  150064       2.8509      0.00218
enh60116    3   53077400   53078400      2       1  150064       4.0936   2.1237e-05
enh60117    3   53077800   53078800      2       1  150064       5.4856   2.0605e-08
enh60118    3   53105900   53106900      3       1  150064       1.8597     0.031461
enh60125    3   53174300   53175300      1       1  150064       5.8968    1.853e-09
enh60134    3   53227400   53228400      3       2  150064       2.6979    0.0034888
enh60136    3   53269800   53270800     10       2  150064       2.5014    0.0061859
enh60137    3   53272100   53273100      4       2  150064       2.9854    0.0014158
enh60138    3   53276700   53277700      6       2  150064       2.4138    0.0078946
enh60139    3   53285100   53286100      3       2  150064       3.1891    0.0007136
enh60140    3   53290000   53291000      4       2  150064       2.6459    0.0040737
enh60141    3   53293100   53294100      3       1  150064        3.754   8.7031e-05
enh60143    3   53298600   53299600      1       1  150064       3.9283    4.277e-05
enh60144    3   53303800   53304800      1       1  150064       1.9089      0.02814
enh60148    3   53362400   53363400      2       1  150064       3.4599   0.00027018
enh60149    3   53379800   53380800      1       1  150064        4.146    1.692e-05
enh60150    3   53512500   53513500      2       1  150064       3.2651   0.00054707
enh60165    3   53923800   53924800      1       1  150064       2.6099     0.004528
enh60166    3   54079400   54080400      2       1  150064       1.6581     0.048646
enh60188    3   56644600   56645600      7       3  150064       1.9478      0.02572
enh60189    3   56662900   56663900      1       1  150064       2.4286     0.007579
enh60209    3   56889600   56890600      2       1  150064         1.66     0.048452
enh60237    3   57263000   57264000      1       1  150064       1.7645      0.03882
enh60243    3   57572200   57573200      4       2  150064       1.6587     0.048593
enh60296    3   58087900   58088900      1       1  150064       2.0337      0.02099
enh60300    3   58105200   58106200      4       2  150064        1.765     0.038785
enh60301    3   58105800   58106800      2       1  150064       2.0228     0.021544
enh60306    3   58151100   58152100      5       2  150064       2.2749     0.011455
enh60308    3   58160400   58161400      5       2  150064       1.9982     0.022847
enh60322    3   58320900   58321900      5       2  150064       2.5917    0.0047745
enh60325    3   58371200   58372200      4       2  150064       2.1847     0.014455
enh60326    3   58372600   58373600      4       2  150064       1.7764     0.037835
enh60327    3   58405000   58406000      7       2  150064       2.2735     0.011499
enh60328    3   58417600   58418600      2       1  150064       2.2582     0.011967
enh60330    3   58419900   58420900      8       3  150064       2.2925     0.010937
enh60332    3   58456600   58457600      2       1  150064       2.2212     0.013169
enh60335    3   58478600   58479600      2       1  150064       1.8898     0.029391
enh60357    3   59639700   59640700      4       2  150064       2.2378     0.012618
enh60366    3   61207200   61208200      3       1  150064       1.8367     0.033127
enh60367    3   61225500   61226500      4       2  150064       2.1778     0.014709
enh60368    3   61235400   61236400      1       1  150064       2.0873      0.01843
enh60394    3   61833700   61834700      3       1  150064       2.2755     0.011438
enh60396    3   61860800   61861800      1       1  150064        1.974      0.02419
enh60416    3   63850600   63851600      5       2  150064       2.7717    0.0027884
enh60417    3   63857700   63858700      2       1  150064       2.8442     0.002226
enh60418    3   63862800   63863800      2       1  150064       4.7223   1.1659e-06
enh60420    3   63896400   63897400      3       2  150064       3.5619   0.00018409
enh60421    3   63899700   63900700      1       1  150064       5.1478    1.318e-07
enh60422    3   63916600   63917600      3       2  150064       2.7044    0.0034218
enh60424    3   63919500   63920500      1       1  150064       2.6535     0.003983
enh60426    3   63925500   63926500      3       2  150064       2.5713    0.0050657
enh60432    3   63941900   63942900      7       3  150064        3.243   0.00059137
enh60434    3   63950200   63951200      5       3  150064       2.7735    0.0027728
enh60435    3   63951400   63952400      2       1  150064       4.1676   1.5389e-05
enh60437    3   63954100   63955100      3       1  150064       2.8903    0.0019243
enh60440    3   63958600   63959600      2       1  150064       2.9836    0.0014242
enh60441    3   63959600   63960600      3       2  150064       3.6189   0.00014794
enh60442    3   63961600   63962600      2       1  150064       2.3863    0.0085094
enh60446    3   63967300   63968300      3       2  150064       2.2201     0.013207
enh60448    3   63993900   63994900      7       4  150064       5.2784   6.5174e-08
enh60449    3   63997100   63998100      4       2  150064       3.2143   0.00065381
enh60451    3   64006600   64007600      4       2  150064       1.9426     0.026032
enh60454    3   64136500   64137500      4       2  150064       3.1658   0.00077342
enh60455    3   64142800   64143800      2       1  150064       2.1274     0.016694
enh60456    3   64174000   64175000      3       1  150064       3.2845   0.00051086
enh60462    3   64205700   64206700      5       2  150064        2.264     0.011787
enh60463    3   64207800   64208800      3       2  150064       1.9626     0.024847
enh60467    3   64242600   64243600      3       2  150064       2.8856    0.0019532
enh60476    3   64353900   64354900      2       1  150064       2.2337     0.012751
enh60513    3   65869000   65870000      8       2  150064       1.9126     0.027897
enh60580    3   66531200   66532200      1       1  150064       1.7962      0.03623
enh60597    3   67047600   67048600      1       1  150064       2.2613      0.01187
enh60602    3   67639000   67640000      2       1  150064       1.9335     0.026586
enh60603    3   67644000   67645000      3       1  150064       2.5176    0.0059074
enh60604    3   67650800   67651800      1       1  150064       2.4551     0.007043
enh60605    3   67685800   67686800      2       1  150064       1.9451     0.025884
enh60606    3   67688400   67689400      2       1  150064       1.7652     0.038767
enh60608    3   67692800   67693800      3       1  150064       1.8759     0.030337
enh60609    3   67698000   67699000      4       1  150064       2.0394     0.020704
enh60610    3   67699800   67700800      3       2  150064       2.2937     0.010905
enh60634    3   69297400   69298400      3       2  150064       2.5685    0.0051066
enh60636    3   69355800   69356800      6       3  150064       1.9619     0.024885
enh60639    3   69413000   69414000      9       2  150064       2.5659    0.0051455
enh60640    3   69417200   69418200     11       1  150064       2.9979    0.0013593
enh60648    3   69795800   69796800      1       1  150064       3.1258    0.0008866
enh60652    3   69823500   69824500      3       2  150064       3.0826    0.0010261
enh60654    3   69860600   69861600      5       1  150064       3.1552   0.00080184
enh60662    3   71033000   71034000      1       1  150064       1.8091      0.03522
enh60675    3   71101000   71102000      3       2  150064       1.7975     0.036128
enh60677    3   71105600   71106600      2       1  150064       1.7902     0.036712
enh60680    3   71115300   71116300      2       1  150064       1.7472     0.040304
enh60682    3   71117200   71118200      1       1  150064       1.8504      0.03213
enh60684    3   71126100   71127100      3       2  150064       3.0428    0.0011718
enh60685    3   71127700   71128700      4       1  150064       1.8485     0.032265
enh60689    3   71150500   71151500      3       1  150064       2.7376    0.0030947
enh60691    3   71152300   71153300      2       1  150064       1.9843     0.023609
enh60692    3   71156700   71157700      1       1  150064       2.2562      0.01203
enh60694    3   71161600   71162600      3       2  150064       3.5233   0.00021307
enh60695    3   71166700   71167700      1       1  150064       3.1354    0.0008581
enh60696    3   71168100   71169100      1       1  150064       1.7172      0.04297
enh60697    3   71169400   71170400      4       2  150064        2.694    0.0035296
enh60698    3   71169800   71170800      5       2  150064       2.4283    0.0075859
enh60699    3   71171900   71172900      2       1  150064       3.4366    0.0002945
enh60700    3   71173800   71174800      4       2  150064       3.2681   0.00054128
enh60701    3   71175400   71176400      8       2  150064       2.2052     0.013719
enh60710    3   71254400   71255400      1       1  150064       5.1579    1.249e-07
enh60711    3   71256600   71257600      6       3  150064       1.7165     0.043035
enh60714    3   71289000   71290000      5       1  150064       3.7249   9.7678e-05
enh60715    3   71294800   71295800      1       1  150064       2.5053     0.006117
enh60716    3   71297300   71298300      4       2  150064        3.897   4.8698e-05
enh60717    3   71302200   71303200      4       2  150064       3.7634   8.3814e-05
enh60718    3   71311800   71312800      1       1  150064       2.4199     0.007763
enh60719    3   71314200   71315200      3       2  150064       4.2244   1.1977e-05
enh60721    3   71354800   71355800      2       1  150064       3.3036   0.00047728
enh60722    3   71365000   71366000      3       1  150064       1.7128     0.043375
enh60723    3   71397200   71398200      2       1  150064       4.5228    3.051e-06
enh60732    3   71472000   71473000      3       2  150064        2.349    0.0094126
enh60735    3   71481000   71482000      4       2  150064       2.2854     0.011144
enh60736    3   71482700   71483700      8       3  150064       2.1356     0.016357
enh60742    3   71506600   71507600      2       1  150064       2.6267    0.0043104
enh60744    3   71545100   71546100      4       2  150064       3.9227   4.3781e-05
enh60745    3   71547000   71548000      2       1  150064       4.1833   1.4364e-05
enh60747    3   71580000   71581000      1       1  150064       1.7832      0.03728
enh60749    3   71585700   71586700      3       2  150064       3.5472   0.00019469
enh60750    3   71591700   71592700      1       1  150064       3.4803    0.0002504
enh60751    3   71594800   71595800      3       1  150064       3.1147   0.00092072
enh60779    3   72345200   72346200      5       3  150064       2.3868    0.0084989
enh60780    3   72347700   72348700      4       2  150064       2.2237     0.013086
enh60781    3   72352600   72353600      4       2  150064       1.9033     0.028502
enh60786    3   72378200   72379200      2       1  150064       2.3925    0.0083672
enh60795    3   72446400   72447400      3       2  150064         1.78      0.03754
enh60809    3   72531300   72532300      4       1  150064       1.9651     0.024701
enh60811    3   72572000   72573000      2       1  150064       1.7675     0.038576
enh60812    3   72598600   72599600      2       1  150064       2.3116       0.0104
enh60824    3   73048300   73049300      3       1  150064       1.8751     0.030387
enh60827    3   73065800   73066800      2       1  150064       1.8878     0.029529
enh60828    3   73070800   73071800      2       1  150064       1.7264     0.042141
enh60833    3   73086500   73087500      2       1  150064       1.9033     0.028498
enh60834    3   73093200   73094200      6       2  150064       1.6736     0.047109
enh60835    3   73104400   73105400      1       1  150064       1.6871      0.04579
enh60844    3   73493600   73494600      2       1  150064       2.2903     0.011002
enh60856    3   73565700   73566700      1       1  150064       1.9348      0.02651
enh60858    3   73568600   73569600      1       1  150064       1.7643      0.03884
enh60902    3   85839400   85840400      1       1  150064       1.6913      0.04539
enh60912    3   89156200   89157200      2       1  150064       1.9681     0.024529
enh60918    3   93798700   93799700      2       1  150064       2.0702     0.019216
enh60928    3   97675400   97676400      2       1  150064       1.9477     0.025724
enh60946    3   99377800   99378800      4       1  150064       1.9359     0.026441
enh61042    3  105072000  105073000      5       2  150064       2.5057      0.00611
enh61046    3  105509200  105510200      3       2  150064       1.7655     0.038743
enh61047    3  105511100  105512100      3       2  150064       1.7735     0.038075
enh61048    3  105527800  105528800      3       2  150064       2.0647     0.019475
enh61049    3  105542000  105543000      1       1  150064       1.7223      0.04251
enh61054    3  105582600  105583600      5       3  150064       1.7373     0.041169
enh61060    3  107244800  107245800      3       2  150064       2.0587     0.019761
enh61062    3  107361800  107362800      5       2  150064       1.9043     0.028435
enh61063    3  107380200  107381200      1       1  150064       2.2708      0.01158
enh61064    3  107402800  107403800      1       1  150064       2.6608     0.003898
enh61079    3  107772000  107773000      2       1  150064       1.7919     0.036572
enh61080    3  107807200  107808200      2       1  150064       2.4846    0.0064842
enh61081    3  107843100  107844100      2       1  150064       3.4463   0.00028421
enh61082    3  107846000  107847000      2       1  150064       3.3802   0.00036222
enh61086    3  107939200  107940200      4       1  150064       3.1598   0.00078945
enh61100    3  111457000  111458000      3       1  150064       1.6848     0.046011
enh61133    3  112353400  112354400      1       1  150064       2.2966      0.01082
enh61157    3  112966600  112967600      6       3  150064       1.7387     0.041046
enh61186    3  114173800  114174800      1       1  150064       3.2368    0.0006044
enh61196    3  114341800  114342800      2       1  150064       2.4413    0.0073176
enh61198    3  114345200  114346200      1       1  150064       1.7002      0.04455
enh61199    3  114378100  114379100      4       2  150064        2.748    0.0029978
enh61207    3  114564700  114565700      2       1  150064       2.0951     0.018083
enh61256    3  119186700  119187700      4       2  150064       1.6637     0.048088
enh61305    3  120316900  120317900      9       4  150064       2.1225     0.016898
enh61321    3  121713800  121714800      3       1  150064        2.163     0.015272
enh61344    3  122369600  122370600      5       1  150064       2.5034    0.0061496
enh61347    3  122477500  122478500      6       4  150064       1.6661     0.047848
enh61349    3  122486500  122487500      3       1  150064       1.7351     0.041362
enh61362    3  122787600  122788600      5       2  150064       2.9058    0.0018317
enh61363    3  122789100  122790100      4       1  150064       2.8865     0.001948
enh61364    3  122790600  122791600      3       2  150064       2.2736     0.011494
enh61432    3  123753200  123754200      2       1  150064        2.168      0.01508
enh61439    3  123967700  123968700      5       3  150064       3.7697   8.1732e-05
enh61441    3  123978900  123979900      4       1  150064       3.3847    0.0003563
enh61442    3  123995500  123996500      3       1  150064       3.9678    3.627e-05
enh61444    3  124231600  124232600      4       2  150064       2.1287      0.01664
enh61448    3  124277400  124278400      1       1  150064       2.6641      0.00386
enh61465    3  124449900  124450900      6       3  150064       2.1201     0.017001
enh61486    3  124570300  124571300      3       1  150064       1.8537     0.031891
enh61487    3  124577600  124578600      3       2  150064       2.4668    0.0068169
enh61492    3  124603200  124604200      6       1  150064       2.0389     0.020728
enh61496    3  124704300  124705300      4       1  150064       1.6788       0.0466
enh61502    3  124722200  124723200      2       1  150064       1.9773     0.024002
enh61514    3  124771100  124772100      5       3  150064       2.5744    0.0050206
enh61521    3  124844600  124845600      8       3  150064       3.3295   0.00043499
enh61527    3  124926200  124927200     11       2  150064       2.6294    0.0042764
enh61528    3  124927200  124928200      8       2  150064       2.4612    0.0069231
enh61534    3  125078200  125079200      1       1  150064       2.6884      0.00359
enh61544    3  125309700  125310700      2       1  150064       2.4667     0.006818
enh61545    3  125311400  125312400      3       2  150064       1.6546     0.049005
enh61546    3  125311900  125312900      5       3  150064       2.0693     0.019259
enh61574    3  126107800  126108800      2       1  150064        2.122      0.01692
enh61616    3  126856600  126857600      6       3  150064        1.754     0.039717
enh61629    3  127348900  127349900      2       1  150064       1.9376     0.026336
enh61630    3  127389900  127390900      1       1  150064        1.789      0.03681
enh61675    3  127773600  127774600      2       1  150064       2.6506    0.0040175
enh61685    3  127934900  127935900      4       2  150064       4.2966    8.671e-06
enh61686    3  127937400  127938400      4       2  150064        3.718    0.0001004
enh61696    3  128035800  128036800      2       1  150064       2.7039    0.0034266
enh61697    3  128038400  128039400      2       1  150064       3.1549   0.00080271
enh61698    3  128041300  128042300      2       1  150064       1.6651     0.047944
enh61704    3  128072800  128073800      3       1  150064       2.0288     0.021241
enh61705    3  128080800  128081800      1       1  150064       3.2474    0.0005823
enh61710    3  128111700  128112700      2       1  150064       2.4779     0.006607
enh61711    3  128113900  128114900      1       1  150064       2.3185      0.01021
enh61712    3  128121600  128122600      3       2  150064       2.7884    0.0026484
enh61715    3  128242900  128243900      5       2  150064       2.0232     0.021525
enh61737    3  128505600  128506600      2       1  150064        2.623    0.0043584
enh61765    3  128805400  128806400      1       1  150064       2.0976      0.01797
enh61770    3  128878000  128879000      2       1  150064       1.6767     0.046798
enh61784    3  128966600  128967600      3       1  150064       2.7164    0.0033002
enh61786    3  128996300  128997300      3       2  150064        3.131   0.00087118
enh61787    3  129000800  129001800      3       1  150064       3.2125   0.00065798
enh61788    3  129023500  129024500      1       1  150064       3.6939    0.0001104
enh61791    3  129032200  129033200      2       1  150064       2.9966    0.0013648
enh61792    3  129035800  129036800      1       1  150064       3.4195    0.0003137
enh61793    3  129065800  129066800      5       2  150064       1.7032      0.04427
enh61812    3  129209100  129210100      3       1  150064       1.7024     0.044341
enh61826    3  129311700  129312700      2       1  150064       1.7392     0.040999
enh61828    3  129320500  129321500      4       2  150064       1.7953     0.036304
enh61831    3  129334300  129335300      3       2  150064       1.7441     0.040567
enh61856    3  130746000  130747000      3       2  150064       1.8342     0.033309
enh61884    3  133099500  133100500      2       1  150064       2.3061     0.010554
enh61885    3  133160400  133161400      2       1  150064       1.7137     0.043293
enh61890    3  133242000  133243000      2       1  150064       2.8772    0.0020063
enh61901    3  133539500  133540500      4       2  150064       1.9887     0.023365
enh61902    3  133540400  133541400      8       4  150064        1.912     0.027941
enh61907    3  133681200  133682200      8       3  150064       2.6187    0.0044133
enh61908    3  133683200  133684200      4       2  150064       2.0005     0.022726
enh61971    3  135626800  135627800      1       1  150064       4.1707    1.518e-05
enh61972    3  135683100  135684100      2       1  150064       3.2415   0.00059451
enh61973    3  135686400  135687400      3       1  150064       4.1747   1.4919e-05
enh61974    3  135691800  135692800      1       1  150064       3.8522    5.852e-05
enh61975    3  135693400  135694400      1       1  150064       4.0427    2.642e-05
enh61982    3  135889800  135890800      1       1  150064       2.2668       0.0117
enh61989    3  135910400  135911400      3       2  150064       4.3954   5.5288e-06
enh61990    3  135968200  135969200      2       1  150064       3.6371   0.00013789
enh61994    3  136344500  136345500      2       1  150064       2.8073    0.0024978
enh61995    3  136350800  136351800      4       2  150064       3.4995    0.0002331
enh61997    3  136444600  136445600      1       1  150064       3.1766    0.0007451
enh62001    3  136454400  136455400      1       1  150064       2.9758     0.001461
enh62002    3  136464000  136465000      2       1  150064         2.49     0.006388
enh62003    3  136467700  136468700      3       2  150064       3.8258    6.517e-05
enh62004    3  136472300  136473300      3       2  150064       3.2031   0.00067987
enh62005    3  136505400  136506400      2       1  150064        3.281   0.00051724
enh62006    3  136521100  136522100      2       1  150064       2.3337    0.0098062
enh62007    3  136536700  136537700      3       1  150064       3.0338    0.0012075
enh62008    3  136579100  136580100      1       1  150064       3.0474     0.001154
enh62009    3  136582000  136583000      3       1  150064        3.124   0.00089195
enh62010    3  136612500  136613500      1       1  150064       3.0285     0.001229
enh62011    3  136625300  136626300      3       1  150064       2.5698    0.0050877
enh62012    3  136661300  136662300      2       1  150064       2.4908    0.0063731
enh62013    3  136674200  136675200      3       2  150064       3.5954   0.00016192
enh62014    3  136703200  136704200      4       1  150064       3.8156   6.7914e-05
enh62015    3  136713800  136714800      1       1  150064       1.7135      0.04331
enh62017    3  136751300  136752300      5       1  150064       4.0192   2.9198e-05
enh62018    3  136784500  136785500      1       1  150064       2.2963      0.01083
enh62020    3  137716800  137717800      2       1  150064         2.05     0.020184
enh62030    3  137904800  137905800      2       1  150064       1.9238     0.027192
enh62032    3  137924000  137925000      1       1  150064       2.1035      0.01771
enh62033    3  138070500  138071500      2       1  150064       1.8739     0.030472
enh62042    3  138118200  138119200      1       1  150064       2.0893      0.01834
enh62051    3  138522000  138523000      2       1  150064       1.9634     0.024798
enh62052    3  138536700  138537700      1       1  150064       1.8135      0.03488
enh62090    3  140348000  140349000      5       3  150064       4.1508   1.6566e-05
enh62098    3  140823000  140824000      1       1  150064       3.5491    0.0001933
enh62132    3  141134800  141135800      6       2  150064       2.2176     0.013291
enh62133    3  141138600  141139600      5       2  150064       2.2662      0.01172
enh62170    3  142572400  142573400      1       1  150064       1.7397      0.04096
enh62173    3  143026000  143027000      3       2  150064       1.6952     0.045015
enh62184    3  144355400  144356400      3       1  150064       2.9493    0.0015927
enh62200    3  146228800  146229800      1       1  150064       2.0542      0.01998
enh62223    3  149016000  149017000      3       2  150064       2.2015     0.013849
enh62263    3  149297900  149298900      1       1  150064       1.7712      0.03826
enh62303    3  150066300  150067300      3       2  150064       1.7522     0.039868
enh62304    3  150067200  150068200      3       2  150064        1.648     0.049676
enh62372    3  152026000  152027000      1       1  150064       1.9048       0.0284
enh62376    3  152048800  152049800      1       1  150064       2.1107       0.0174
enh62403    3  154037900  154038900      1       1  150064       2.4668     0.006817
enh62410    3  155378800  155379800      1       1  150064        1.942      0.02607
enh62412    3  155422600  155423600      4       2  150064       2.9846    0.0014197
enh62413    3  155455000  155456000      1       1  150064        2.304      0.01061
enh62437    3  156360700  156361700      1       1  150064       2.0379      0.02078
enh62461    3  156815800  156816800      1       1  150064       2.6597     0.003911
enh62493    3  158494000  158495000      2       1  150064       1.7285     0.041954
enh62500    3  159479700  159480700      4       2  150064       1.7059     0.044012
enh62514    3  159562400  159563400      3       1  150064       1.7571     0.039448
enh62543    3  160519300  160520300      3       1  150064       2.0256     0.021403
enh62545    3  160543400  160544400      3       1  150064       2.1743     0.014841
enh62546    3  160587300  160588300      3       1  150064       2.0913     0.018249
enh62548    3  160603800  160604800      3       2  150064       2.4849    0.0064802
enh62550    3  160647100  160648100      5       3  150064       2.8687    0.0020607
enh62554    3  161033600  161034600      1       1  150064       3.1483    0.0008211
enh62555    3  161065400  161066400      2       1  150064       3.4799   0.00025083
enh62556    3  161067000  161068000      3       1  150064       1.9737     0.024208
enh62557    3  161133600  161134600      2       1  150064       2.0542      0.01998
enh62563    3  167531200  167532200      2       1  150064        1.852     0.032015
enh62569    3  167804200  167805200      2       1  150064       2.2317     0.012816
enh62570    3  167809400  167810400      5       1  150064       2.1498     0.015786
enh62571    3  167810600  167811600      2       1  150064       2.5665    0.0051368
enh62572    3  167811000  167812000      2       1  150064       2.5665    0.0051368
enh62586    3  169013500  169014500      4       2  150064       1.7971     0.036159
enh62587    3  169016600  169017600      6       3  150064       2.0504     0.020161
enh62593    3  169106700  169107700      4       2  150064       2.0287     0.021245
enh62601    3  169351300  169352300      1       1  150064       1.7068      0.04393
enh62604    3  169417600  169418600      3       2  150064       2.2713     0.011565
enh62605    3  169491800  169492800      1       1  150064       2.6075      0.00456
enh62610    3  169688600  169689600      2       1  150064       2.0416     0.020596
enh62611    3  169689800  169690800      1       1  150064       2.1659      0.01516
enh62612    3  169763200  169764200      1       1  150064       2.0343      0.02096
enh62632    3  170584700  170585700      2       1  150064       2.1509     0.015742
enh62640    3  170891400  170892400      2       1  150064       1.6851     0.045987
enh62642    3  170893900  170894900      5       2  150064       1.7852     0.037112
enh62645    3  170983800  170984800      1       1  150064       2.2536      0.01211
enh62651    3  171046200  171047200      1       1  150064       2.0855      0.01851
enh62675    3  171509600  171510600      4       1  150064       1.9826     0.023706
enh62676    3  171519600  171520600      3       1  150064         2.18     0.014629
enh62773    3  172312500  172313500      7       2  150064         2.72    0.0032646
enh62787    3  172419200  172420200      5       2  150064       1.8783      0.03017
enh62789    3  172426700  172427700      1       1  150064       2.6366     0.004187
enh62802    3  176638000  176639000      7       2  150064       2.2051     0.013722
enh62803    3  176753000  176754000      1       1  150064       1.7274      0.04205
enh62804    3  176758900  176759900      1       1  150064        2.666     0.003838
enh62807    3  176788000  176789000      7       3  150064       2.2842      0.01118
enh62808    3  176806600  176807600      4       2  150064        1.838     0.033032
enh62814    3  176847200  176848200      5       2  150064       2.5699    0.0050865
enh62828    3  177001900  177002900      1       1  150064       1.9435      0.02598
enh62831    3  177051400  177052400      1       1  150064       2.2524      0.01215
enh62833    3  177053800  177054800      1       1  150064        3.067     0.001081
enh62835    3  177058000  177059000      1       1  150064       2.6273     0.004303
enh62836    3  177062500  177063500      3       2  150064       1.7049     0.044104
enh62861    3  177332700  177333700      4       2  150064       2.7936    0.0026061
enh62879    3  178038100  178039100      7       2  150064       2.0287     0.021243
enh62882    3  178225300  178226300      8       2  150064        2.085     0.018533
enh62894    3  178968700  178969700      2       1  150064       2.3805    0.0086449
enh62913    3  180632000  180633000      4       2  150064       5.8872   1.9634e-09
enh62915    3  180638000  180639000      4       2  150064       3.8483   5.9477e-05
enh62916    3  180648900  180649900      4       2  150064       5.4646   2.3201e-08
enh62920    3  182355100  182356100      2       1  150064       1.8186     0.034487
enh62932    3  182698600  182699600      1       1  150064       1.6873      0.04577
enh62969    3  183544400  183545400      3       1  150064       2.2147     0.013392
enh62970    3  183600700  183601700      5       2  150064       1.8624     0.031275
enh63039    3  184473900  184474900      5       2  150064       2.5502    0.0053834
enh63048    3  184871300  184872300      1       1  150064       2.1402      0.01617
enh63074    3  185426000  185427000      2       1  150064       2.3257     0.010018
enh63081    3  185482300  185483300      1       1  150064       2.1268      0.01672
enh63085    3  185514400  185515400      3       1  150064       2.1154     0.017198
enh63093    3  185650400  185651400      1       1  150064       3.3611    0.0003882
enh63094    3  185655800  185656800      1       1  150064       2.0847      0.01855
enh63096    3  185677400  185678400      4       2  150064       2.3319    0.0098521
enh63098    3  185762600  185763600      3       2  150064       1.7934     0.036458
enh63099    3  185811200  185812200      3       1  150064       1.7306     0.041762
enh63130    3  186503600  186504600      3       2  150064        1.719     0.042807
enh63197    3  187794200  187795200      5       3  150064       1.7977      0.03611
enh63199    3  187869800  187870800      2       1  150064       1.7929     0.036493
enh63203    3  187880500  187881500      6       3  150064       2.8996    0.0018681
enh63204    3  187882100  187883100      2       1  150064       1.6832      0.04617
enh63205    3  187887200  187888200      8       3  150064       4.3928   5.5952e-06
enh63206    3  187888700  187889700      3       1  150064       2.1511     0.015734
enh63207    3  187891800  187892800      3       2  150064       1.8607     0.031394
enh63213    3  187907800  187908800      7       3  150064       2.0306     0.021147
enh63250    3  188134800  188135800      2       1  150064       1.9766     0.024041
enh63257    3  188341200  188342200      5       3  150064       2.3943    0.0083251
enh63258    3  188352800  188353800      4       2  150064       2.9446     0.001617
enh63270    3  188550200  188551200      2       1  150064       1.6838     0.046108
enh63273    3  188662400  188663400      1       1  150064       1.7079      0.04383
enh63283    3  188905800  188906800      1       1  150064       2.0073      0.02236
enh63336    3  193506000  193507000      6       2  150064       1.9538     0.025362
enh63338    3  193511500  193512500      3       2  150064       2.2378     0.012616
enh63346    3  193587300  193588300      9       4  150064       2.5995    0.0046685
enh63367    3  193789300  193790300      2       1  150064       2.0231     0.021531
enh63370    3  193807000  193808000      4       2  150064       2.4049    0.0080891
enh63372    3  193815200  193816200      2       1  150064       2.1404     0.016161
enh63381    3  193866000  193867000      7       2  150064       2.7371    0.0030991
enh63423    3  194341700  194342700      5       2  150064       1.9654     0.024685
enh63433    3  194461600  194462600      3       2  150064       1.8006     0.035882
enh63497    3  195271500  195272500      3       1  150064       1.8182     0.034514
enh63548    3  195942800  195943800      2       1  150064       2.1105     0.017407
enh63549    3  195946200  195947200      2       1  150064        2.403    0.0081312
enh63551    3  195980000  195981000      4       2  150064       3.0738    0.0010569
enh63552    3  196005800  196006800      5       1  150064       1.7428     0.040681
enh63553    3  196012000  196013000      2       1  150064       2.7924     0.002616
enh63554    3  196012800  196013800      1       1  150064       1.9832      0.02367
enh63575    3  196481000  196482000      4       2  150064       2.5822     0.004909
enh63579    3  196519600  196520600      3       2  150064       2.7879    0.0026521
enh63583    3  196670400  196671400      1       1  150064       2.0387      0.02074
enh63588    3  196961600  196962600      1       1  150064       2.0492      0.02022
enh63589    3  196964200  196965200      5       3  150064       2.0702     0.019215
enh63590    3  197020200  197021200      7       1  150064       2.6481     0.004047
enh63601    3  197183800  197184800      3       2  150064       1.9565     0.025205
enh63604    3  197195300  197196300      2       1  150064       2.2304      0.01286
enh63605    3  197221300  197222300      4       2  150064       3.4503   0.00027995
enh63608    3  197247900  197248900      6       2  150064       1.7079     0.043827
enh63609    3  197267900  197268900      4       2  150064       1.8659     0.031024
enh63639    4     656400     657400      3       1  150064       2.1924     0.014177
enh63641    4     666400     667400      3       2  150064        2.863    0.0020979
enh63647    4     683500     684500      5       2  150064       2.4845    0.0064868
enh63648    4     698200     699200      6       3  150064       2.0344     0.020955
enh63649    4     700800     701800     10       4  150064       3.1147   0.00092053
enh63650    4     702000     703000      4       2  150064       3.1694   0.00076368
enh63651    4     703700     704700      5       2  150064       2.3198     0.010176
enh63652    4     704400     705400      2       1  150064       2.0196     0.021712
enh63653    4     706500     707500      2       1  150064       3.2042   0.00067709
enh63655    4     714500     715500      2       1  150064       2.0964     0.018022
enh63656    4     717500     718500      1       1  150064       1.9425      0.02604
enh63657    4     719800     720800      3       1  150064       1.9845     0.023598
enh63658    4     762400     763400      3       2  150064          1.8     0.035927
enh63660    4     766700     767700      6       3  150064       1.7752     0.037929
enh63696    4    1124200    1125200      3       2  150064       1.8339     0.033336
enh63708    4    1202700    1203700      4       1  150064       1.8479      0.03231
enh63712    4    1236100    1237100     10       5  150064       1.8992     0.028766
enh63723    4    1331300    1332300      3       2  150064       2.2477     0.012297
enh63724    4    1338500    1339500      4       1  150064       2.2306     0.012855
enh63726    4    1345300    1346300      6       3  150064       2.1873      0.01436
enh63727    4    1546100    1547100      6       2  150064       1.7186     0.042839
enh63728    4    1549000    1550000      4       1  150064       1.8205     0.034345
enh63758    4    1801000    1802000      4       2  150064        2.151     0.015738
enh63782    4    2267400    2268400      3       2  150064        2.015     0.021952
enh63784    4    2331700    2332700      3       2  150064       2.1925     0.014172
enh63868    4    2959900    2960900      1       1  150064        1.876      0.03033
enh63905    4    3343200    3344200      3       2  150064       1.9386     0.026278
enh63916    4    3467100    3468100      8       3  150064       1.7973     0.036147
enh63933    4    4475200    4476200      7       3  150064       3.0729      0.00106
enh63934    4    4479200    4480200      4       2  150064       2.5209    0.0058526
enh63935    4    4482400    4483400      4       2  150064       2.5993    0.0046702
enh63939    4    4541000    4542000      3       1  150064       1.7663     0.038669
enh63940    4    4541800    4542800      3       2  150064       2.5175    0.0059092
enh63953    4    5685000    5686000      5       3  150064       2.1761     0.014773
enh63954    4    5708100    5709100      4       2  150064       1.7617     0.039059
enh63955    4    5708600    5709600      4       2  150064       2.5129     0.005987
enh63956    4    5710400    5711400     10       4  150064       1.8942       0.0291
enh63959    4    5748600    5749600      9       3  150064       2.0727     0.019102
enh63973    4    6495200    6496200      7       4  150064       1.8601     0.031437
enh64016    4    6942600    6943600      4       2  150064       2.9523     0.001577
enh64018    4    6953600    6954600      3       1  150064       2.0532     0.020026
enh64019    4    6956400    6957400      5       2  150064       1.7272     0.042065
enh64040    4    7136500    7137500      8       3  150064       2.1365     0.016321
enh64052    4    7334000    7335000      8       4  150064       2.3172     0.010247
enh64146    4    8395600    8396600      1       1  150064       1.6801      0.04647
enh64147    4    8404100    8405100      8       4  150064       1.9625     0.024851
enh64150    4    8421100    8422100      5       2  150064        1.717     0.042993
enh64151    4    8428300    8429300      3       2  150064       2.0252     0.021422
enh64152    4    8430400    8431400      3       1  150064         1.77     0.038365
enh64153    4    8438000    8439000      2       1  150064       2.2102     0.013545
enh64155    4    8452900    8453900      3       1  150064       2.2274     0.012959
enh64157    4    8504100    8505100      4       2  150064       2.3223     0.010109
enh64175    4   10033800   10034800      2       1  150064       1.7062     0.043989
enh64190    4   10164000   10165000      6       2  150064       1.8974     0.028887
enh64192    4   10459100   10460100      1       1  150064       2.9006     0.001862
enh64209    4   13627300   13628300      2       1  150064       1.7364     0.041251
enh64211    4   13842000   13843000      1       1  150064       2.1786      0.01468
enh64213    4   14027000   14028000      2       1  150064       1.7698     0.038379
enh64235    4   15653200   15654200      2       1  150064       1.9803     0.023833
enh64249    4   16057700   16058700      3       2  150064       1.6783     0.046642
enh64260    4   16207700   16208700      7       3  150064       2.0126      0.02208
enh64261    4   16208200   16209200     11       4  150064       2.1296       0.0166
enh64265    4   16609700   16610700      5       2  150064       2.4117    0.0079386
enh64266    4   16669000   16670000      1       1  150064       2.9861     0.001413
enh64273    4   17168400   17169400      4       2  150064       1.6818     0.046306
enh64277    4   17577600   17578600      5       1  150064       2.1161      0.01717
enh64278    4   17580400   17581400      3       2  150064       1.7988     0.036028
enh64279    4   17581800   17582800      2       1  150064       2.1565     0.015523
enh64280    4   17617600   17618600      4       1  150064        2.304      0.01061
enh64281    4   17620400   17621400      3       1  150064       2.3445    0.0095259
enh64283    4   17809000   17810000      3       1  150064       1.7639     0.038875
enh64284    4   17810000   17811000      2       1  150064       1.9847     0.023587
enh64287    4   18013400   18014400      1       1  150064       2.2473      0.01231
enh64288    4   18021200   18022200      3       1  150064       2.2472     0.012315
enh64291    4   18320500   18321500      4       2  150064       2.0195     0.021718
enh64292    4   18406000   18407000      3       2  150064       3.0294     0.001225
enh64295    4   20702700   20703700      5       2  150064       1.9287     0.026885
enh64327    4   24263400   24264400      9       3  150064       2.1973     0.013999
enh64343    4   24806200   24807200      3       2  150064       2.2575      0.01199
enh64346    4   24913100   24914100      2       1  150064       1.7957     0.036271
enh64360    4   25449800   25450800      4       1  150064       1.9258     0.027064
enh64367    4   25812400   25813400      2       1  150064       1.8406      0.03284
enh64373    4   25858800   25859800      3       2  150064        1.947     0.025769
enh64374    4   25861300   25862300      2       1  150064       2.6848    0.0036285
enh64375    4   25865300   25866300      3       1  150064       2.9199    0.0017506
enh64395    4   26240100   26241100      3       2  150064       2.4754     0.006655
enh64400    4   26357100   26358100      2       1  150064       2.2508       0.0122
enh64409    4   26804800   26805800      2       1  150064        3.133   0.00086519
enh64414    4   26938000   26939000      3       1  150064       1.8588     0.031529
enh64415    4   26948800   26949800      4       2  150064       1.6902     0.045492
enh64428    4   37465400   37466400      5       3  150064       1.7737     0.038054
enh64447    4   37886400   37887400      2       1  150064       2.3995     0.008209
enh64465    4   38006200   38007200      5       1  150064       2.1912      0.01422
enh64473    4   38073200   38074200      5       3  150064         1.89     0.029376
enh64523    4   38565000   38566000      2       1  150064       1.9341     0.026552
enh64527    4   38607500   38608500      5       3  150064       1.7556     0.039581
enh64537    4   38686100   38687100      2       1  150064       2.0673     0.019354
enh64547    4   38859400   38860400      4       1  150064       1.6666       0.0478
enh64573    4   39497100   39498100      4       2  150064        2.238      0.01261
enh64585    4   39637000   39638000      2       1  150064       2.5878    0.0048293
enh64586    4   39637700   39638700      2       1  150064       2.4653     0.006844
enh64587    4   39641200   39642200      3       1  150064       2.8613    0.0021095
enh64600    4   40000400   40001400      4       2  150064       2.0702     0.019217
enh64604    4   40066600   40067600      2       1  150064       1.6894      0.04557
enh64650    4   40623900   40624900      3       1  150064       2.0578     0.019803
enh64723    4   41657400   41658400      4       2  150064       1.7809     0.037468
enh64730    4   42629800   42630800      3       2  150064       2.3649    0.0090165
enh64740    4   47495400   47496400      1       1  150064       2.2414       0.0125
enh64748    4   48131300   48132300      4       2  150064       1.7404     0.040897
enh64751    4   48345100   48346100      1       1  150064       1.6744      0.04703
enh64752    4   48348800   48349800      4       1  150064       2.8059    0.0025091
enh64756    4   48605300   48606300      2       1  150064       2.1294     0.016612
enh64758    4   48644600   48645600      2       1  150064       1.8341     0.033319
enh64759    4   48655400   48656400      1       1  150064       1.7022      0.04436
enh64771    4   48783000   48784000      1       1  150064        2.482     0.006533
enh64829    4   54517600   54518600      3       2  150064       2.3375    0.0097071
enh64877    4   57331400   57332400      3       2  150064         1.66     0.048457
enh64879    4   57372200   57373200      9       3  150064       1.7251     0.042251
enh64907    4   57968000   57969000      1       1  150064       1.6622      0.04824
enh64916    4   66282300   66283300      6       2  150064       2.7375    0.0030951
enh64917    4   66536200   66537200      2       1  150064       1.7173     0.042959
enh64920    4   68565100   68566100      4       2  150064       2.3874    0.0084849
enh64921    4   68578600   68579600      2       1  150064       2.5985    0.0046821
enh64922    4   68579600   68580600      2       1  150064       3.2434   0.00059065
enh64941    4   70849600   70850600      2       1  150064       1.9084     0.028172
enh64979    4   73862800   73863800      8       1  150064       2.2503     0.012213
enh64980    4   73933200   73934200      1       1  150064       1.8949      0.02905
enh64993    4   74473000   74474000      1       1  150064       2.3471     0.009459
enh65015    4   75344200   75345200      3       2  150064       1.7405     0.040887
enh65016    4   75370800   75371800      8       2  150064       2.3806    0.0086422
enh65019    4   75680600   75681600      4       2  150064       2.0556      0.01991
enh65048    4   76932600   76933600      4       2  150064       2.0613     0.019638
enh65051    4   77007800   77008800      1       1  150064        1.962      0.02488
enh65055    4   77114000   77115000      2       1  150064        2.204     0.013761
enh65061    4   77128700   77129700      2       1  150064       1.9545     0.025321
enh65067    4   77156800   77157800      1       1  150064       1.8064      0.03543
enh65072    4   77220800   77221800      3       1  150064       2.2952     0.010862
enh65080    4   77490900   77491900      2       1  150064       2.2143     0.013403
enh65084    4   77525800   77526800      1       1  150064       2.3729     0.008824
enh65085    4   77529400   77530400      7       3  150064       2.3083      0.01049
enh65086    4   77532400   77533400      3       2  150064       1.9935     0.023105
enh65088    4   77560200   77561200      3       1  150064       2.3226       0.0101
enh65099    4   77627400   77628400      4       1  150064       1.7341     0.041451
enh65131    4   78079600   78080600      3       2  150064       1.7222      0.04252
enh65134    4   78484900   78485900      1       1  150064       2.6993     0.003474
enh65187    4   82470900   82471900      1       1  150064       2.4929     0.006336
enh65194    4   83284800   83285800      2       1  150064       2.0983     0.017941
enh65223    4   83910700   83911700      4       1  150064       2.4366    0.0074136
enh65226    4   83957100   83958100      3       1  150064       2.2133     0.013438
enh65230    4   84070800   84071800      1       1  150064       1.7183      0.04287
enh65233    4   84139100   84140100      1       1  150064       2.0847      0.01855
enh65241    4   84469100   84470100      2       1  150064       2.1792     0.014659
enh65242    4   84503100   84504100      3       1  150064       2.7951     0.002594
enh65243    4   84539800   84540800      1       1  150064       2.8245     0.002368
enh65244    4   84551100   84552100      1       1  150064       1.9612      0.02493
enh65273    4   86850700   86851700      5       3  150064       1.8481     0.032295
enh65275    4   86858800   86859800      1       1  150064       2.0716      0.01915
enh65285    4   87860400   87861400      1       1  150064       2.8133     0.002452
enh65288    4   87867700   87868700      2       1  150064       2.8693    0.0020568
enh65290    4   87891600   87892600      4       2  150064       2.7116    0.0033478
enh65292    4   87898500   87899500      5       2  150064       2.8232    0.0023776
enh65293    4   87915300   87916300      3       2  150064       2.7723    0.0027827
enh65295    4   87926100   87927100      2       1  150064       2.2269     0.012978
enh65297    4   87930300   87931300      2       1  150064       3.0005    0.0013479
enh65300    4   87936700   87937700      2       1  150064       1.9127     0.027896
enh65302    4   87940300   87941300      3       2  150064       2.7115    0.0033494
enh65304    4   87946200   87947200      3       1  150064       2.5648    0.0051625
enh65305    4   87947100   87948100      2       1  150064       1.9063     0.028307
enh65307    4   87948600   87949600      2       1  150064       1.9593      0.02504
enh65308    4   87950400   87951400      3       2  150064       2.6331    0.0042302
enh65310    4   87952000   87953000      3       1  150064       2.5401    0.0055408
enh65312    4   87953800   87954800      1       1  150064       2.7191     0.003273
enh65313    4   87954800   87955800      3       1  150064       2.4916    0.0063581
enh65314    4   87955800   87956800      2       1  150064       1.7688      0.03846
enh65317    4   87959700   87960700      4       2  150064        2.444    0.0072626
enh65319    4   87963900   87964900      1       1  150064       2.6265     0.004313
enh65321    4   87973400   87974400      3       2  150064       1.6459      0.04989
enh65322    4   87974600   87975600      1       1  150064       2.2748      0.01146
enh65323    4   87975700   87976700      7       3  150064       2.3092     0.010467
enh65325    4   87979300   87980300      3       1  150064       1.6901     0.045501
enh65391    4   90168500   90169500      5       3  150064       2.0255     0.021408
enh65403    4   90674000   90675000      4       2  150064       1.6945     0.045087
enh65475    4  100244700  100245700      3       2  150064       2.3579    0.0091905
enh65477    4  100304200  100305200      8       4  150064       1.7658     0.038711
enh65487    4  100865700  100866700      5       3  150064       2.4061    0.0080626
enh65489    4  100869400  100870400      2       1  150064       2.9213    0.0017431
enh65493    4  101572600  101573600      3       2  150064       2.7944    0.0025996
enh65496    4  102024300  102025300      1       1  150064         2.09      0.01831
enh65498    4  102058200  102059200      3       2  150064       2.1628      0.01528
enh65501    4  102112600  102113600      3       1  150064       1.9254     0.027088
enh65502    4  102145600  102146600      5       1  150064       2.2946     0.010877
enh65509    4  102256000  102257000      1       1  150064       1.7044      0.04415
enh65522    4  103480400  103481400      3       2  150064       1.6981     0.044745
enh65528    4  103655400  103656400      1       1  150064        2.895     0.001896
enh65529    4  103678500  103679500      2       1  150064       2.3234     0.010078
enh65530    4  103680400  103681400      2       1  150064       3.0803    0.0010341
enh65531    4  103699500  103700500      2       1  150064       3.3075   0.00047064
enh65532    4  103732000  103733000      5       2  150064       3.7109   0.00010327
enh65533    4  103738300  103739300      3       1  150064       3.4323   0.00029929
enh65534    4  103744500  103745500      3       1  150064       2.6423    0.0041169
enh65535    4  103750000  103751000      2       1  150064       3.5101   0.00022393
enh65538    4  103932700  103933700      4       2  150064       2.5792     0.004952
enh65543    4  105512300  105513300      2       1  150064         1.84     0.032881
enh65547    4  106070500  106071500      1       1  150064       2.1515      0.01572
enh65562    4  106507200  106508200      1       1  150064       2.0361      0.02087
enh65568    4  106603600  106604600      2       1  150064       1.9437     0.025968
enh65570    4  106757200  106758200      3       1  150064       1.6483     0.049649
enh65578    4  108567600  108568600      3       2  150064        1.673     0.047168
enh65591    4  108855400  108856400      4       1  150064        2.527    0.0057515
enh65597    4  108926800  108927800      2       1  150064       2.7387    0.0030843
enh65599    4  109259400  109260400      3       1  150064       1.9302     0.026792
enh65615    4  110833400  110834400      1       1  150064       3.3573    0.0003935
enh65616    4  110889000  110890000      2       1  150064       2.5167    0.0059229
enh65617    4  110909600  110910600      1       1  150064       2.8272     0.002348
enh65630    4  113738600  113739600      1       1  150064       2.3905     0.008412
enh65631    4  114037400  114038400      3       2  150064       3.3631   0.00038538
enh65632    4  114066700  114067700      6       2  150064       2.3667    0.0089726
enh65644    4  114587200  114588200      3       1  150064       2.2112     0.013512
enh65649    4  114616600  114617600      2       1  150064       2.1916     0.014206
enh65650    4  114621400  114622400      3       1  150064       2.2875     0.011084
enh65661    4  115608800  115609800      2       1  150064       2.1158     0.017181
enh65673    4  119677300  119678300      1       1  150064       1.8357       0.0332
enh65674    4  119677900  119678900      2       1  150064       2.3007     0.010705
enh65702    4  120134800  120135800      2       1  150064       1.6796     0.046515
enh65754    4  124322400  124323400      1       1  150064       1.6747        0.047
enh65777    4  124777900  124778900      1       1  150064       1.6813      0.04635
enh65785    4  125857300  125858300      5       2  150064       2.1143     0.017244
enh65787    4  125869800  125870800      2       1  150064       2.1213     0.016948
enh65800    4  129206600  129207600      1       1  150064       1.8341      0.03332
enh65807    4  129307000  129308000      4       2  150064       2.6691    0.0038022
enh65808    4  129314300  129315300      7       3  150064        1.724     0.042356
enh65809    4  129345000  129346000      3       1  150064       1.9829      0.02369
enh65813    4  129438800  129439800      4       2  150064       1.9323      0.02666
enh65861    4  139949000  139950000      1       1  150064       2.7598     0.002892
enh65863    4  140002900  140003900      2       1  150064       2.1576     0.015481
enh65864    4  140065600  140066600      4       2  150064       2.3645    0.0090284
enh65865    4  140084400  140085400      1       1  150064       2.5525     0.005348
enh65868    4  140099800  140100800      4       2  150064       1.9009     0.028657
enh65869    4  140128700  140129700      2       1  150064       2.0973     0.017983
enh65870    4  140134900  140135900      3       2  150064       1.7847     0.037154
enh65880    4  140455400  140456400      2       1  150064       2.1637     0.015245
enh65881    4  140472000  140473000      1       1  150064       2.9567     0.001555
enh65885    4  140513800  140514800      1       1  150064       1.6754      0.04693
enh65905    4  140735400  140736400      1       1  150064        3.108    0.0009419
enh65930    4  140959200  140960200      2       1  150064       1.7342     0.041446
enh65942    4  141016400  141017400      1       1  150064       2.7132     0.003332
enh65943    4  141019700  141020700      3       2  150064       2.4852    0.0064746
enh65981    4  141923800  141924800      7       2  150064       1.7392        0.041
enh65983    4  142142800  142143800      2       1  150064       2.3606    0.0091234
enh66018    4  144282300  144283300      4       2  150064       1.9994      0.02278
enh66019    4  144290700  144291700      2       1  150064       1.6468     0.049805
enh66020    4  144296100  144297100      6       2  150064       1.9424     0.026043
enh66026    4  144316800  144317800      2       1  150064       1.9036     0.028482
enh66031    4  144436000  144437000      2       1  150064        2.727    0.0031959
enh66043    4  146413800  146414800      1       1  150064       1.7686      0.03848
enh66067    4  146953800  146954800      2       1  150064       1.6534     0.049123
enh66077    4  148024100  148025100      5       2  150064       3.1704   0.00076123
enh66112    4  148977900  148978900      1       1  150064       2.1399      0.01618
enh66114    4  148982700  148983700      4       2  150064       2.0855     0.018514
enh66117    4  149014000  149015000      6       2  150064       2.0278      0.02129
enh66123    4  149137100  149138100      4       2  150064       1.7993     0.035988
enh66130    4  149280600  149281600      2       1  150064       3.1307   0.00087195
enh66131    4  149288800  149289800      3       2  150064         2.13     0.016585
enh66132    4  149314200  149315200      6       4  150064       3.0405    0.0011811
enh66133    4  149317900  149318900      1       1  150064       4.0893    2.163e-05
enh66134    4  149326300  149327300      2       1  150064       2.8891    0.0019319
enh66147    4  151644200  151645200      3       2  150064        2.248     0.012287
enh66150    4  151871600  151872600      2       1  150064         1.79     0.036729
enh66193    4  153037000  153038000      7       3  150064       1.9791     0.023904
enh66311    4  159704000  159705000      2       1  150064       1.6506     0.049411
enh66312    4  159705400  159706400      5       1  150064       1.9199     0.027437
enh66319    4  159731800  159732800      4       1  150064       2.2141     0.013411
enh66322    4  159744900  159745900      1       1  150064       2.1459      0.01594
enh66323    4  159758800  159759800      3       2  150064        1.659     0.048557
enh66326    4  159766200  159767200      1       1  150064        2.155      0.01558
enh66328    4  159823200  159824200      2       1  150064       1.8648     0.031107
enh66362    4  166143100  166144100      2       1  150064       2.8915    0.0019169
enh66365    4  166215700  166216700      2       1  150064       2.2098     0.013559
enh66419    4  169989200  169990200      8       3  150064       2.1235     0.016857
enh66420    4  169991300  169992300      5       2  150064       2.4822    0.0065291
enh66421    4  170001000  170002000      4       2  150064       2.1287     0.016639
enh66422    4  170020700  170021700      2       1  150064       2.7468    0.0030094
enh66424    4  170036600  170037600      2       1  150064       2.9329    0.0016788
enh66425    4  170054700  170055700      2       1  150064       2.3723     0.008839
enh66427    4  170064200  170065200      4       2  150064       2.1079     0.017519
enh66429    4  170093400  170094400      3       1  150064       2.0667     0.019379
enh66444    4  170162300  170163300      4       2  150064       1.7415     0.040796
enh66460    4  170232600  170233600      1       1  150064       3.8965    4.879e-05
enh66461    4  170236700  170237700      4       1  150064       4.5618   2.5354e-06
enh66462    4  170262500  170263500      3       1  150064        4.323   7.6944e-06
enh66463    4  170328000  170329000      6       3  150064       5.2176   9.0646e-08
enh66465    4  170532200  170533200      3       2  150064       3.2936   0.00049463
enh66467    4  170570600  170571600      4       2  150064       2.0193     0.021727
enh66468    4  170580300  170581300      4       2  150064       3.1806    0.0007349
enh66469    4  170584200  170585200      6       3  150064       3.9955   3.2275e-05
enh66485    4  174185700  174186700      4       2  150064       1.7445     0.040533
enh66503    4  177198200  177199200      1       1  150064       1.7222      0.04252
enh66507    4  182741800  182742800      2       1  150064       2.7118    0.0033462
enh66521    4  184039800  184040800      5       1  150064       2.3375    0.0097066
enh66522    4  184046600  184047600      1       1  150064       2.2688      0.01164
enh66538    4  184182900  184183900      2       1  150064       1.7548     0.039651
enh66551    4  184492200  184493200      8       2  150064       2.2386      0.01259
enh66568    4  184796600  184797600      4       1  150064       2.5569    0.0052811
enh66591    4  185285400  185286400      3       1  150064       2.0842     0.018573
enh66601    4  185338400  185339400      6       3  150064       1.9499     0.025594
enh66605    4  185349200  185350200      3       2  150064       1.6788     0.046597
enh66626    4  185390800  185391800      6       2  150064       2.2286     0.012921
enh66633    4  185565800  185566800      2       1  150064       1.8297     0.033651
enh66634    4  185566400  185567400      2       1  150064       1.8073     0.035355
enh66635    4  185567600  185568600      3       1  150064       1.8044     0.035584
enh66658    4  185889700  185890700      3       1  150064       1.7049     0.044105
enh66677    4  186210200  186211200      3       1  150064       2.1407      0.01615
enh66678    4  186220000  186221000      3       1  150064       2.0655      0.01944
enh66679    4  186223400  186224400      2       1  150064       2.1884     0.014319
enh66680    4  186228200  186229200      3       1  150064       2.2459     0.012354
enh66758    4  187507200  187508200      1       1  150064       2.2603       0.0119
enh66773    4  187624100  187625100      1       1  150064       2.5473     0.005428
enh66776    4  187766100  187767100      8       3  150064       1.9588     0.025071
enh66784    4  189744000  189745000      5       2  150064       3.8603   5.6622e-05
enh66839    5    1097600    1098600      3       1  150064       2.0967     0.018011
enh66840    5    1099800    1100800      4       2  150064       1.9674     0.024571
enh66841    5    1102300    1103300      6       2  150064       2.0103     0.022198
enh66842    5    1104600    1105600      3       2  150064       2.5834     0.004891
enh66843    5    1106600    1107600      3       1  150064       2.3682    0.0089368
enh66846    5    1112600    1113600      8       2  150064       2.1887     0.014309
enh66856    5    1204600    1205600     11       2  150064       1.8616     0.031331
enh66870    5    1516100    1517100      1       1  150064       1.7423      0.04073
enh66892    5    5304600    5305600      1       1  150064       2.9563     0.001557
enh66896    5    5419000    5420000      7       2  150064       2.7739    0.0027693
enh66897    5    5420600    5421600      7       2  150064       2.9492     0.001593
enh66898    5    5424500    5425500      1       1  150064       2.8418     0.002243
enh66899    5    5429000    5430000      1       1  150064        3.608    0.0001543
enh66900    5    5432600    5433600      3       2  150064       2.7274    0.0031922
enh66901    5    5494200    5495200      2       1  150064       2.5335    0.0056464
enh66902    5    5494700    5495700      4       2  150064       2.5949    0.0047313
enh66903    5    5572800    5573800      2       1  150064       2.9932    0.0013804
enh66913    5    6631300    6632300      2       1  150064       2.4161    0.0078449
enh66914    5    6634200    6635200      2       1  150064       1.7311     0.041719
enh66918    5    6704400    6705400      4       2  150064       2.4971    0.0062599
enh66921    5    6719500    6720500      2       1  150064       2.8878    0.0019396
enh66922    5    6721200    6722200      1       1  150064       2.0403      0.02066
enh66923    5    6723100    6724100     10       4  150064        1.864     0.031161
enh66925    5    6729700    6730700      5       3  150064       2.4523    0.0070977
enh66926    5    6731500    6732500      7       3  150064       2.9876    0.0014058
enh66928    5    6734400    6735400      4       2  150064       2.5008    0.0061955
enh66930    5    6766200    6767200      3       1  150064        1.706     0.044003
enh66986    5   10631400   10632400      5       1  150064       1.8802      0.03004
enh66987    5   10632100   10633100     14       2  150064       2.1625     0.015289
enh66988    5   10637400   10638400      6       1  150064       2.3639    0.0090424
enh66989    5   10663500   10664500      2       1  150064       1.6642     0.048033
enh67023    5   14039200   14040200      2       1  150064       2.1775     0.014722
enh67055    5   14217800   14218800      1       1  150064       2.0164      0.02188
enh67062    5   14242700   14243700      1       1  150064       1.6453      0.04995
enh67076    5   14326100   14327100      4       2  150064       1.7999     0.035936
enh67103    5   14667500   14668500      3       1  150064       1.7079     0.043831
enh67104    5   14672100   14673100      1       1  150064       2.0484      0.02026
enh67107    5   14676200   14677200      1       1  150064       1.8928      0.02919
enh67110    5   14725900   14726900      2       1  150064       2.1284     0.016651
enh67158    5   16505200   16506200      4       2  150064       1.7348      0.04139
enh67162    5   16539500   16540500      2       1  150064       2.5106    0.0060262
enh67167    5   16713200   16714200      1       1  150064       2.8418     0.002243
enh67168    5   16721300   16722300      3       1  150064       2.4336    0.0074739
enh67195    5   16883500   16884500      4       2  150064       1.9023     0.028564
enh67243    5   31929600   31930600     15       2  150064       2.0907     0.018279
enh67245    5   31936500   31937500      1       1  150064       2.1479      0.01586
enh67294    5   32330400   32331400      2       1  150064       2.0623     0.019591
enh67310    5   33320000   33321000      5       2  150064       2.3209     0.010147
enh67343    5   34531800   34532800      9       4  150064       2.0389     0.020731
enh67388    5   36300900   36301900      4       2  150064       1.8088     0.035237
enh67402    5   36743600   36744600      2       1  150064       2.1859     0.014412
enh67412    5   37665400   37666400      3       2  150064        1.661     0.048358
enh67447    5   38923400   38924400      4       2  150064       2.0714     0.019162
enh67448    5   39015300   39016300      2       1  150064         2.25     0.012223
enh67449    5   39021200   39022200      2       1  150064       2.8522     0.002171
enh67461    5   39420900   39421900      2       1  150064       2.0292     0.021219
enh67463    5   39425800   39426800      8       3  150064       1.9242     0.027162
enh67489    5   41431600   41432600      1       1  150064       2.3871     0.008492
enh67490    5   41432700   41433700      1       1  150064       2.4352     0.007442
enh67542    5   50521500   50522500      2       1  150064       2.6851    0.0036256
enh67561    5   52333500   52334500      3       2  150064       2.2521     0.012158
enh67575    5   53597400   53598400      2       1  150064       2.6232    0.0043557
enh67591    5   53897600   53898600      4       2  150064       2.3674    0.0089562
enh67596    5   53942100   53943100      5       2  150064       2.0182     0.021785
enh67722    5   56482700   56483700      4       2  150064       2.1015     0.017797
enh67752    5   58218200   58219200      1       1  150064       1.9632      0.02481
enh67753    5   58298000   58299000     10       3  150064       2.4339    0.0074683
enh67754    5   58321300   58322300      1       1  150064        2.691     0.003562
enh67777    5   58834200   58835200      2       1  150064       3.1519   0.00081095
enh67786    5   59337400   59338400      4       2  150064       2.4635    0.0068799
enh67788    5   59628400   59629400      5       1  150064       1.6775     0.046727
enh67793    5   60241800   60242800      4       2  150064       2.2504     0.012212
enh67794    5   60274200   60275200      1       1  150064       2.4648     0.006855
enh67795    5   60455400   60456400      3       2  150064       3.4759   0.00025456
enh67797    5   60524300   60525300      5       3  150064       5.3722   3.8897e-08
enh67798    5   60541200   60542200      1       1  150064       2.8933     0.001906
enh67799    5   60549800   60550800      2       1  150064       5.5115    1.779e-08
enh67800    5   60551800   60552800      1       1  150064       3.4824    0.0002485
enh67801    5   60558200   60559200      7       2  150064       4.3248   7.6332e-06
enh67803    5   60572900   60573900      4       2  150064       3.9699   3.5957e-05
enh67804    5   60576400   60577400      3       1  150064       3.7761   7.9648e-05
enh67806    5   60594200   60595200      4       1  150064       4.1943   1.3687e-05
enh67807    5   60597200   60598200      1       1  150064       1.6491      0.04956
enh67808    5   60600100   60601100      2       1  150064       3.8508    5.887e-05
enh67809    5   60615400   60616400      3       2  150064       6.1932   2.9478e-10
enh67811    5   60625100   60626100      2       1  150064       4.2215   1.2132e-05
enh67813    5   60636600   60637600      2       1  150064       2.5333    0.0056494
enh67815    5   60642700   60643700      4       2  150064       6.1307   4.3741e-10
enh67821    5   60705300   60706300      4       2  150064       2.4344     0.007458
enh67822    5   60706400   60707400      1       1  150064       5.0554    2.147e-07
enh67824    5   60725100   60726100      1       1  150064       4.6812    1.426e-06
enh67826    5   60751000   60752000      3       1  150064       5.7432   4.6457e-09
enh67827    5   60758000   60759000      1       1  150064       4.7969    8.056e-07
enh67828    5   60760200   60761200      1       1  150064       4.6098    2.015e-06
enh67844    5   61600700   61601700      1       1  150064       2.9993     0.001353
enh67845    5   61603600   61604600      2       1  150064       1.7886     0.036841
enh67846    5   61628800   61629800      3       2  150064       3.9918   3.2792e-05
enh67848    5   61707400   61708400      1       1  150064       1.9596      0.02502
enh67854    5   62348400   62349400      4       1  150064       2.2534     0.012116
enh67860    5   64322800   64323800      1       1  150064       2.7858      0.00267
enh67861    5   64330200   64331200      4       1  150064       2.6771    0.0037133
enh67866    5   64857600   64858600      3       2  150064       2.2303     0.012864
enh67870    5   64917800   64918800      2       1  150064       1.8092     0.035211
enh67920    5   66390600   66391600      1       1  150064       2.8054     0.002513
enh67955    5   67514900   67515900      4       2  150064       1.6454     0.049943
enh67962    5   67527800   67528800      2       1  150064        2.198     0.013976
enh67967    5   67545800   67546800      3       2  150064       2.9327    0.0016803
enh67984    5   67716200   67717200      3       1  150064       2.5658    0.0051472
enh68010    5   70752600   70753600      2       1  150064        1.686       0.0459
enh68041    5   71643200   71644200      1       1  150064       2.0058      0.02244
enh68097    5   73045600   73046600      2       1  150064       2.5552    0.0053064
enh68098    5   73081700   73082700      4       2  150064       1.8445     0.032554
enh68102    5   73117900   73118900      6       2  150064       1.6808     0.046404
enh68123    5   73685400   73686400      3       2  150064       1.7458     0.040425
enh68147    5   74221200   74222200      4       1  150064       1.7921      0.03656
enh68153    5   74327600   74328600      3       1  150064       1.8644      0.03113
enh68154    5   74328600   74329600      5       2  150064       1.8794     0.030095
enh68164    5   74731200   74732200      4       2  150064       2.3752    0.0087687
enh68169    5   74814300   74815300      2       1  150064        1.701     0.044474
enh68171    5   74861800   74862800      2       1  150064       2.6414    0.0041284
enh68175    5   74918200   74919200      3       2  150064       2.2371      0.01264
enh68177    5   74965000   74966000      3       1  150064        1.976     0.024075
enh68178    5   75011800   75012800      3       2  150064        1.933      0.02662
enh68231    5   77069400   77070400      3       1  150064       1.9461      0.02582
enh68234    5   77539000   77540000      3       2  150064       1.7975      0.03613
enh68235    5   77589000   77590000      2       1  150064       3.4068   0.00032863
enh68238    5   77657200   77658200      2       1  150064       1.6495      0.04952
enh68239    5   77672700   77673700      2       1  150064         2.23     0.012872
enh68240    5   77778800   77779800      3       1  150064       2.2771     0.011391
enh68242    5   77792200   77793200      2       1  150064       1.9786     0.023933
enh68244    5   77797000   77798000      3       2  150064       2.3696    0.0089045
enh68245    5   77800800   77801800      2       1  150064       1.7956     0.036283
enh68247    5   77804600   77805600      4       2  150064       2.0809     0.018722
enh68271    5   77906700   77907700      2       1  150064       1.7723      0.03817
enh68272    5   77919700   77920700      2       1  150064       2.0579       0.0198
enh68292    5   78316800   78317800      3       1  150064       1.7046     0.044133
enh68294    5   78365800   78366800      5       3  150064       2.2904     0.010999
enh68314    5   79490100   79491100      4       2  150064       1.7543     0.039693
enh68316    5   79500300   79501300      5       3  150064       1.9979     0.022865
enh68319    5   79506300   79507300      2       1  150064       2.1979     0.013978
enh68322    5   79512900   79513900      3       2  150064       1.7079     0.043829
enh68324    5   79516100   79517100      4       2  150064       2.0573     0.019829
enh68359    5   81074000   81075000      1       1  150064       2.8352      0.00229
enh68360    5   81074800   81075800      2       1  150064       2.2311     0.012839
enh68361    5   81078800   81079800      5       3  150064       2.7483     0.002995
enh68365    5   81152900   81153900      2       1  150064       3.1561   0.00079939
enh68368    5   81521000   81522000      1       1  150064       2.6016      0.00464
enh68369    5   81572400   81573400      1       1  150064       2.5124     0.005996
enh68370    5   81586400   81587400      3       1  150064       2.6079    0.0045553
enh68381    5   85756200   85757200      3       1  150064       1.8846     0.029743
enh68382    5   85757000   85758000      2       1  150064       1.7085     0.043772
enh68394    5   87563100   87564100      2       1  150064       2.8901    0.0019257
enh68395    5   87566000   87567000      1       1  150064       2.5414      0.00552
enh68398    5   88122600   88123600      1       1  150064       3.5875    0.0001669
enh68403    5   88237200   88238200      3       1  150064       2.5526    0.0053455
enh68404    5   88238400   88239400      2       1  150064       2.4301    0.0075464
enh68409    5   90167400   90168400      1       1  150064       4.3032    8.416e-06
enh68415    5   90410200   90411200      4       2  150064        2.533    0.0056553
enh68416    5   90415200   90416200      4       2  150064       2.0612     0.019641
enh68417    5   90422300   90423300      1       1  150064       2.1306      0.01656
enh68419    5   90458000   90459000      3       1  150064        2.518    0.0059019
enh68484    5   95217200   95218200      1       1  150064       1.8723      0.03058
enh68485    5   95237000   95238000      6       2  150064       1.7079      0.04383
enh68497    5   95372700   95373700      1       1  150064       1.6751      0.04696
enh68498    5   95403200   95404200      3       1  150064       1.8395      0.03292
enh68500    5   95449400   95450400      2       1  150064       1.8999     0.028726
enh68502    5   95459400   95460400      2       1  150064       2.0088      0.02228
enh68503    5   95493000   95494000      1       1  150064       1.8842      0.02977
enh68505    5   95535500   95536500      2       1  150064       3.0374     0.001193
enh68513    5   95743600   95744600      1       1  150064       1.6457      0.04991
enh68516    5   95991800   95992800      3       2  150064       2.0584     0.019778
enh68518    5   96004300   96005300      4       2  150064       2.4169     0.007827
enh68519    5   96006800   96007800      1       1  150064       2.3907     0.008409
enh68520    5   96034800   96035800      1       1  150064        2.464     0.006869
enh68533    5   96211000   96212000      8       4  150064       1.8176     0.034565
enh68535    5   96221100   96222100      4       1  150064       2.0314     0.021106
enh68542    5   96344400   96345400      2       1  150064        1.676     0.046866
enh68552    5   98251200   98252200      3       2  150064       1.8893     0.029427
enh68554    5   98269000   98270000      3       2  150064         1.99     0.023293
enh68583    5  106724500  106725500      3       2  150064       1.6899     0.045523
enh68585    5  106790400  106791400      2       1  150064       1.7033     0.044258
enh68592    5  106855200  106856200      2       1  150064       2.7102     0.003362
enh68593    5  106858800  106859800      2       1  150064       2.4676    0.0068012
enh68594    5  106878000  106879000      1       1  150064       3.3924    0.0003464
enh68595    5  106885000  106886000      4       2  150064       2.9494    0.0015921
enh68596    5  106892600  106893600      5       2  150064       2.4607    0.0069342
enh68601    5  107003600  107004600      1       1  150064        1.883      0.02985
enh68613    5  108352200  108353200      6       3  150064       2.5595     0.005241
enh68614    5  108723500  108724500      3       1  150064       2.1118      0.01735
enh68615    5  108730600  108731600      6       1  150064       1.7055     0.044054
enh68618    5  108748500  108749500      2       1  150064       2.2662      0.01172
enh68619    5  108820400  108821400      3       2  150064        3.241   0.00059564
enh68620    5  108992600  108993600      4       2  150064       4.3304   7.4427e-06
enh68623    5  109029600  109030600      2       1  150064       3.9179   4.4666e-05
enh68625    5  109037200  109038200      7       4  150064       3.6239   0.00014507
enh68626    5  109044100  109045100      5       2  150064       2.7522    0.0029596
enh68627    5  109050000  109051000      4       2  150064       4.1506   1.6582e-05
enh68628    5  109075400  109076400      3       2  150064       4.0192   2.9202e-05
enh68629    5  109078900  109079900      6       2  150064        2.315     0.010305
enh68630    5  109141300  109142300      4       2  150064       4.1835    1.435e-05
enh68631    5  109201100  109202100      6       3  150064       4.3082   8.2284e-06
enh68646    5  111016500  111017500      7       2  150064       1.8769     0.030267
enh68686    5  112311200  112312200      1       1  150064       3.0255     0.001241
enh68687    5  112313600  112314600      5       2  150064        2.101     0.017819
enh68698    5  112459000  112460000      4       2  150064        2.308     0.010499
enh68699    5  112460200  112461200      6       1  150064       2.7939    0.0026039
enh68732    5  114684100  114685100      1       1  150064       1.9653      0.02469
enh68736    5  114759100  114760100      7       2  150064       1.6797     0.046512
enh68738    5  114766400  114767400      1       1  150064       1.9674      0.02457
enh68740    5  114787800  114788800      4       2  150064       2.0669     0.019374
enh68742    5  114793400  114794400      7       2  150064       2.2708     0.011579
enh68743    5  114795500  114796500      3       1  150064       2.0419     0.020579
enh68747    5  114880600  114881600      4       2  150064       2.1294     0.016611
enh68759    5  115419200  115420200      2       1  150064       2.0526     0.020056
enh68763    5  115706800  115707800      3       1  150064       1.7899     0.036732
enh68765    5  115713800  115714800      3       2  150064       2.0167     0.021866
enh68781    5  115950400  115951400      5       2  150064       1.7562     0.039529
enh68814    5  118679600  118680600      4       2  150064       2.1244     0.016817
enh68818    5  118690500  118691500      3       2  150064       2.2301     0.012871
enh68819    5  118692600  118693600      4       1  150064       2.4579    0.0069883
enh68820    5  118694300  118695300      2       1  150064       1.6976      0.04479
enh68821    5  118696800  118697800      1       1  150064       1.7021      0.04437
enh68825    5  118722000  118723000      1       1  150064       1.7184      0.04286
enh68829    5  118788800  118789800      3       1  150064       1.8087     0.035251
enh68841    5  121646800  121647800      1       1  150064       1.8152      0.03475
enh68842    5  121828900  121829900      3       1  150064        2.566    0.0051435
enh68851    5  122764200  122765200      3       2  150064        2.561    0.0052184
enh68854    5  123008400  123009400      7       3  150064       1.8379     0.033039
enh68867    5  123624900  123625900      4       1  150064       2.7684    0.0028167
enh68873    5  123934600  123935600      4       2  150064       1.9146     0.027773
enh68883    5  124004600  124005600      4       2  150064       1.8705     0.030704
enh68886    5  124012800  124013800      3       2  150064       1.8519     0.032022
enh68913    5  124743800  124744800      3       1  150064       1.7423     0.040728
enh68917    5  125337800  125338800      6       2  150064       3.2834   0.00051284
enh68918    5  125338800  125339800      3       1  150064       2.0069     0.022378
enh68926    5  125750100  125751100      2       1  150064        1.927     0.026988
enh68949    5  126183700  126184700      1       1  150064       1.8716      0.03063
enh68950    5  126204400  126205400      6       3  150064       3.6514   0.00013039
enh68951    5  126213500  126214500      2       1  150064        2.961    0.0015333
enh68958    5  126308500  126309500      3       1  150064       2.1627     0.015283
enh68966    5  126625400  126626400      9       3  150064       2.3832    0.0085824
enh68972    5  127137600  127138600      2       1  150064       2.4218    0.0077227
enh68974    5  127211100  127212100      2       1  150064       3.8921   4.9696e-05
enh68975    5  127221400  127222400      4       1  150064       4.0463   2.6019e-05
enh68985    5  127350000  127351000      2       1  150064       1.9125     0.027906
enh68986    5  127388600  127389600      2       1  150064       1.7209      0.04263
enh69004    5  130593100  130594100      1       1  150064       1.8493      0.03221
enh69015    5  130945500  130946500      1       1  150064       1.7649      0.03879
enh69016    5  130954400  130955400      2       1  150064       1.6792     0.046554
enh69065    5  131760500  131761500      2       1  150064        1.794     0.036405
enh69066    5  131767800  131768800      1       1  150064       2.0335        0.021
enh69068    5  131770300  131771300      2       1  150064       1.8845      0.02975
enh69069    5  131771300  131772300      3       2  150064       1.6936     0.045167
enh69072    5  131779500  131780500      4       1  150064       2.1147     0.017229
enh69073    5  131781700  131782700      1       1  150064       2.2489      0.01226
enh69075    5  131793600  131794600      4       2  150064       2.4699    0.0067573
enh69076    5  131800600  131801600      8       4  150064        2.085     0.018536
enh69077    5  131806000  131807000      5       2  150064       1.7579     0.039382
enh69088    5  132001800  132002800      3       1  150064       1.8043     0.035592
enh69117    5  132391600  132392600      2       1  150064        1.667     0.047753
enh69228    5  134521800  134522800      1       1  150064       1.9552      0.02528
enh69253    5  135030800  135031800      4       2  150064       1.8116     0.035023
enh69256    5  135054900  135055900      2       1  150064       1.8878     0.029524
enh69280    5  136554100  136555100      7       3  150064       1.8145     0.034797
enh69288    5  137007400  137008400      2       1  150064        2.085     0.018535
enh69292    5  137069600  137070600      1       1  150064       2.3083      0.01049
enh69294    5  137150600  137151600      1       1  150064       3.1433    0.0008354
enh69296    5  137194400  137195400      2       1  150064       2.2876      0.01108
enh69298    5  137332000  137333000      5       2  150064       2.6904    0.0035683
enh69299    5  137358500  137359500      5       2  150064       2.8208    0.0023955
enh69301    5  137365900  137366900      1       1  150064       1.7893      0.03678
enh69306    5  137566300  137567300      3       2  150064       3.4988   0.00023365
enh69307    5  137675400  137676400      3       1  150064       3.2208   0.00063924
enh69308    5  137676300  137677300      1       1  150064       2.4556     0.007033
enh69309    5  137690200  137691200      1       1  150064       1.6456      0.04992
enh69311    5  137704600  137705600      3       2  150064       2.7085     0.003379
enh69312    5  137706400  137707400      3       1  150064       2.9585    0.0015457
enh69313    5  137707200  137708200      2       1  150064       2.9242    0.0017265
enh69315    5  137785400  137786400      1       1  150064       3.4458    0.0002847
enh69317    5  137798600  137799600      3       2  150064       4.1241   1.8611e-05
enh69320    5  137840100  137841100      2       1  150064       5.0047    2.798e-07
enh69322    5  137876600  137877600      2       1  150064        4.384   5.8268e-06
enh69323    5  137880500  137881500      2       1  150064       4.4219    4.891e-06
enh69326    5  137945100  137946100      3       1  150064       4.8805   5.2906e-07
enh69327    5  137946000  137947000      2       1  150064       4.4767   3.7903e-06
enh69377    5  138516000  138517000      1       1  150064       2.4307     0.007534
enh69416    5  138872000  138873000      1       1  150064       1.7968      0.03618
enh69419    5  138922400  138923400      2       1  150064       2.3016      0.01068
enh69427    5  138972800  138973800      2       1  150064       1.9709     0.024366
enh69433    5  139036600  139037600      3       1  150064       2.3431    0.0095613
enh69434    5  139043800  139044800      1       1  150064       2.9032     0.001847
enh69435    5  139050900  139051900      1       1  150064       2.9118     0.001797
enh69436    5  139052000  139053000      2       1  150064       3.0434    0.0011695
enh69437    5  139054000  139055000      5       1  150064       3.3882   0.00035172
enh69438    5  139057100  139058100      6       1  150064        3.272   0.00053392
enh69439    5  139063300  139064300      1       1  150064       4.5847    2.273e-06
enh69440    5  139064500  139065500      3       1  150064       4.2129   1.2608e-05
enh69441    5  139065400  139066400      1       1  150064       4.5694    2.446e-06
enh69442    5  139068200  139069200      1       1  150064       2.7664     0.002834
enh69443    5  139072000  139073000      1       1  150064       3.8942    4.926e-05
enh69446    5  139080300  139081300      1       1  150064       3.8986    4.837e-05
enh69451    5  139118100  139119100      1       1  150064       1.8325      0.03344
enh69460    5  139259800  139260800      1       1  150064       1.7424      0.04072
enh69462    5  139348200  139349200      3       1  150064       2.2555     0.012052
enh69463    5  139379800  139380800      1       1  150064       2.7763     0.002749
enh69465    5  139398000  139399000      1       1  150064       1.6932      0.04521
enh69468    5  139488700  139489700      1       1  150064       3.3836    0.0003577
enh69473    5  139520700  139521700      1       1  150064       1.7441      0.04057
enh69476    5  139536300  139537300      2       1  150064       3.3347    0.0004269
enh69477    5  139544600  139545600      4       1  150064       2.1886     0.014313
enh69481    5  139573800  139574800      1       1  150064        1.702      0.04438
enh69485    5  139598500  139599500      3       1  150064       1.7097     0.043657
enh69487    5  139607000  139608000      1       1  150064       3.3893    0.0003503
enh69488    5  139615200  139616200      2       1  150064       2.8002    0.0025533
enh69490    5  139617600  139618600      4       2  150064        3.283   0.00051354
enh69491    5  139622400  139623400      1       1  150064       1.6787      0.04661
enh69498    5  139678000  139679000      3       2  150064       2.5462    0.0054454
enh69499    5  139681100  139682100      2       1  150064       3.4933   0.00023857
enh69511    5  139783800  139784800      3       2  150064       2.3455    0.0095016
enh69514    5  139812400  139813400      1       1  150064       2.7565     0.002921
enh69518    5  139937100  139938100      1       1  150064       4.0039    3.115e-05
enh69521    5  139948600  139949600      4       2  150064        1.875     0.030399
enh69524    5  139974400  139975400      4       2  150064       2.6057    0.0045839
enh69525    5  139988400  139989400      1       1  150064       2.8179     0.002417
enh69526    5  139990500  139991500      1       1  150064       2.0695      0.01925
enh69528    5  140012600  140013600      3       1  150064       3.3482   0.00040674
enh69529    5  140025600  140026600      4       1  150064       1.8292     0.033688
enh69530    5  140045200  140046200      3       2  150064       1.8601     0.031433
enh69531    5  140045600  140046600      3       2  150064       2.6047    0.0045975
enh69532    5  140051900  140052900      1       1  150064       4.0009    3.155e-05
enh69533    5  140069600  140070600      5       2  150064       4.2883   9.0009e-06
enh69534    5  140071600  140072600      6       2  150064       4.1093    1.984e-05
enh69535    5  140098100  140099100      3       2  150064       4.0009   3.1546e-05
enh69536    5  140105200  140106200      1       1  150064        4.319    7.836e-06
enh69540    5  140863600  140864600      3       2  150064       1.7663     0.038673
enh69562    5  141062800  141063800      1       1  150064       2.2371      0.01264
enh69570    5  141212000  141213000      8       4  150064        3.166   0.00077287
enh69571    5  141212400  141213400      6       2  150064       2.8332    0.0023042
enh69572    5  141215000  141216000      3       1  150064       2.4179    0.0078043
enh69573    5  141218000  141219000      1       1  150064       2.4678     0.006798
enh69581    5  141251800  141252800      2       1  150064       2.3054     0.010572
enh69596    5  141443100  141444100      1       1  150064       2.0168      0.02186
enh69607    5  141659500  141660500      4       1  150064        1.947     0.025769
enh69620    5  141701300  141702300      3       2  150064       2.1221     0.016913
enh69621    5  141706000  141707000      2       1  150064       2.2358     0.012682
enh69623    5  141735300  141736300      3       2  150064       2.0771     0.018895
enh69624    5  141737100  141738100      3       2  150064       2.5807    0.0049304
enh69627    5  141766200  141767200      2       1  150064       1.7592      0.03927
enh69628    5  141769200  141770200      3       1  150064       2.1841     0.014479
enh69634    5  141820800  141821800      4       1  150064       1.7112     0.043523
enh69656    5  142132700  142133700      2       1  150064       1.8334      0.03337
enh69659    5  142158300  142159300      2       1  150064        2.664    0.0038605
enh69745    5  142777800  142778800      1       1  150064       2.8797      0.00199
enh69746    5  142778500  142779500      3       2  150064       2.0091     0.022262
enh69749    5  142873600  142874600      3       1  150064        2.806    0.0025077
enh69755    5  142948200  142949200      2       1  150064       2.2011     0.013864
enh69760    5  143548600  143549600      2       1  150064       1.7394     0.040981
enh69774    5  145351600  145352600      2       1  150064       1.6537     0.049095
enh69779    5  145407600  145408600      8       1  150064       1.6526     0.049211
enh69830    5  148235500  148236500      3       2  150064       1.8989     0.028787
enh69867    5  148658800  148659800      3       2  150064       2.0095     0.022242
enh69869    5  148668000  148669000      1       1  150064       2.1323      0.01649
enh69870    5  148674100  148675100      2       1  150064       2.5664    0.0051386
enh69873    5  148678800  148679800      3       1  150064       1.9096     0.028091
enh69877    5  148700000  148701000      5       3  150064       1.9198      0.02744
enh69880    5  148750800  148751800      2       1  150064       1.8278     0.033789
enh69888    5  148808100  148809100      2       1  150064       2.4416    0.0073104
enh69889    5  148809900  148810900      4       2  150064       1.7992     0.035992
enh69925    5  149034800  149035800      1       1  150064       3.7462    8.975e-05
enh69928    5  149051000  149052000      4       2  150064       3.3148   0.00045848
enh69932    5  149073300  149074300      2       1  150064       1.6777     0.046701
enh69933    5  149112500  149113500      4       2  150064       2.2269     0.012977
enh69934    5  149121400  149122400      1       1  150064       2.0708      0.01919
enh69935    5  149127100  149128100      1       1  150064       2.5181     0.005899
enh69938    5  149150800  149151800      4       2  150064        2.465    0.0068502
enh69942    5  149164200  149165200      9       3  150064       2.3015     0.010683
enh69945    5  149174000  149175000      5       2  150064       2.2258     0.013012
enh69946    5  149178100  149179100      3       2  150064       2.2988     0.010759
enh69949    5  149183900  149184900      2       1  150064       1.9012     0.028637
enh69951    5  149187900  149188900      2       1  150064       3.0608    0.0011039
enh69952    5  149203600  149204600      4       2  150064       1.9484     0.025684
enh69955    5  149219100  149220100      1       1  150064       2.0693      0.01926
enh69983    5  149544000  149545000      3       1  150064       1.9898     0.023307
enh70031    5  149920900  149921900      1       1  150064       1.8539      0.03188
enh70108    5  150952200  150953200      6       2  150064       2.3033     0.010631
enh70111    5  150994400  150995400      3       1  150064       1.9814     0.023774
enh70119    5  151053000  151054000      3       1  150064       1.7601     0.039196
enh70142    5  153381600  153382600      5       3  150064       2.4168    0.0078285
enh70143    5  153416200  153417200      1       1  150064       3.3471    0.0004083
enh70144    5  153419000  153420000      5       2  150064       3.6317   0.00014077
enh70145    5  153421800  153422800      1       1  150064       3.2758    0.0005269
enh70146    5  153424200  153425200      2       1  150064       3.3895   0.00035009
enh70148    5  153451800  153452800      3       2  150064       3.6127   0.00015151
enh70149    5  153529400  153530400      5       2  150064       4.4161   5.0245e-06
enh70150    5  153536800  153537800      3       1  150064        3.946    3.974e-05
enh70153    5  153576900  153577900      3       2  150064       1.6819     0.046297
enh70154    5  153579200  153580200      2       1  150064       3.0244    0.0012456
enh70155    5  153582000  153583000     10       4  150064       3.5639   0.00018272
enh70156    5  153618400  153619400      3       1  150064       3.3166   0.00045556
enh70157    5  153652600  153653600      6       2  150064       4.6038   2.0745e-06
enh70158    5  153656200  153657200      6       2  150064       4.5442   2.7578e-06
enh70159    5  153666400  153667400      7       3  150064       3.3894   0.00035029
enh70160    5  153676100  153677100      5       2  150064       4.1359   1.7681e-05
enh70161    5  153681300  153682300      4       2  150064       2.8536    0.0021613
enh70162    5  153687600  153688600      6       2  150064       3.4388   0.00029219
enh70169    5  153784600  153785600      5       2  150064       2.2828     0.011221
enh70179    5  154071300  154072300      6       3  150064       1.7405     0.040889
enh70203    5  154319600  154320600      2       1  150064       1.8015     0.035813
enh70206    5  155191000  155192000      3       2  150064       1.9917     0.023203
enh70207    5  155838000  155839000      2       1  150064       2.8659    0.0020789
enh70215    5  156568300  156569300      1       1  150064       1.7941       0.0364
enh70227    5  156891000  156892000      5       2  150064       1.6746     0.047004
enh70254    5  157254800  157255800      5       3  150064       2.2176     0.013293
enh70255    5  157255600  157256600      3       1  150064       1.9981     0.022853
enh70287    5  158607400  158608400      2       1  150064       2.4224     0.007709
enh70288    5  158612100  158613100      1       1  150064       2.5365     0.005598
enh70289    5  158625400  158626400      4       2  150064       2.1382     0.016249
enh70293    5  158637000  158638000      2       1  150064       3.2814   0.00051655
enh70315    5  159596400  159597400      3       1  150064       1.9696     0.024441
enh70362    5  167170800  167171800      4       2  150064       2.6307    0.0042611
enh70397    5  167780100  167781100      2       1  150064       2.0962     0.018032
enh70398    5  167789300  167790300      4       2  150064        1.732     0.041636
enh70403    5  168002200  168003200      2       1  150064       2.3522    0.0093307
enh70404    5  168004000  168005000      1       1  150064       2.2049      0.01373
enh70420    5  168716800  168717800      4       2  150064       2.0337     0.020989
enh70444    5  169780100  169781100      3       2  150064       1.8391     0.032949
enh70445    5  169782200  169783200      5       2  150064       1.9751     0.024126
enh70447    5  169787600  169788600      3       2  150064       1.6515     0.049321
enh70456    5  170060600  170061600      4       2  150064       2.3041     0.010607
enh70464    5  170845300  170846300      3       1  150064       1.7977     0.036113
enh70480    5  171370200  171371200      1       1  150064       1.7757      0.03789
enh70486    5  171398600  171399600      2       1  150064       1.7294     0.041866
enh70516    5  171604000  171605000     10       2  150064        1.665     0.047955
enh70523    5  171708300  171709300      4       2  150064       1.7983     0.036063
enh70543    5  171923500  171924500      3       1  150064       1.9439     0.025951
enh70544    5  171929800  171930800      1       1  150064       2.3429     0.009568
enh70545    5  171931000  171932000      2       1  150064       3.0102    0.0013055
enh70548    5  171991000  171992000     11       4  150064       1.9891     0.023347
enh70552    5  172029800  172030800      2       1  150064       1.7825     0.037338
enh70598    5  172286400  172287400      3       2  150064       1.9524     0.025443
enh70609    5  172325600  172326600      3       1  150064       1.9684     0.024511
enh70612    5  172358400  172359400      2       1  150064       2.2769     0.011395
enh70614    5  172387100  172388100      4       2  150064        1.711      0.04354
enh70621    5  172455800  172456800      2       1  150064       2.5327     0.005659
enh70623    5  172492400  172493400      4       2  150064       1.7981     0.036083
enh70625    5  172502200  172503200      1       1  150064       2.6632      0.00387
enh70646    5  173039000  173040000      3       1  150064        2.315     0.010306
enh70648    5  173041600  173042600      3       1  150064       2.3863    0.0085095
enh70650    5  173100500  173101500      1       1  150064       1.8043      0.03559
enh70671    5  173282400  173283400      5       1  150064       1.9179     0.027561
enh70674    5  173293100  173294100      1       1  150064       1.7479      0.04024
enh70677    5  173304800  173305800      3       2  150064       1.6505     0.049422
enh70678    5  173311700  173312700      1       1  150064        1.672      0.04726
enh70680    5  173321300  173322300      2       1  150064       1.7127      0.04338
enh70690    5  173400400  173401400      2       1  150064       1.7728     0.038129
enh70696    5  173998700  173999700      2       1  150064       2.0569     0.019846
enh70697    5  174035600  174036600      5       2  150064         2.34    0.0096424
enh70710    5  175114900  175115900      3       1  150064       1.8098     0.035164
enh70722    5  175829200  175830200      2       1  150064        1.748     0.040235
enh70725    5  175837600  175838600      1       1  150064       1.8707      0.03069
enh70727    5  175843700  175844700      4       2  150064       2.1044     0.017671
enh70794    5  176937100  176938100      1       1  150064       3.0958    0.0009813
enh70797    5  176966300  176967300      1       1  150064       3.0105     0.001304
enh70798    5  176972900  176973900      1       1  150064       3.0418     0.001176
enh70799    5  176974400  176975400      3       1  150064       2.7193    0.0032707
enh70800    5  176975200  176976200      1       1  150064       2.9243     0.001726
enh70817    5  177641900  177642900      4       2  150064       2.0238     0.021494
enh70818    5  177650600  177651600      5       2  150064       2.5036    0.0061471
enh70843    5  178653800  178654800      4       2  150064       1.8537     0.031892
enh70844    5  178667800  178668800      4       2  150064       2.8477    0.0022016
enh70846    5  178697200  178698200      4       2  150064       1.7676     0.038561
enh70849    5  178711500  178712500      4       2  150064       3.0586     0.001112
enh70850    5  178722600  178723600      3       1  150064       2.1628      0.01528
enh70853    5  178745800  178746800      3       2  150064       3.4969   0.00023534
enh70868    5  179127600  179128600      3       2  150064       1.8618     0.031316
enh70869    5  179158300  179159300      1       1  150064       1.7517      0.03991
enh70874    5  179181400  179182400      1       1  150064       1.8827      0.02987
enh70882    5  179234500  179235500      2       1  150064       2.1093      0.01746
enh70891    5  179327400  179328400      6       3  150064       2.0496       0.0202
enh70914    5  179894200  179895200      7       3  150064       1.8477     0.032324
enh70920    5  180066500  180067500      5       2  150064       2.9026    0.0018506
enh70993    6     707800     708800      4       1  150064       1.7844     0.037178
enh71002    6    1047800    1048800      1       1  150064       1.7557      0.03957
enh71014    6    1335300    1336300      4       2  150064       2.5088    0.0060578
enh71040    6    1837600    1838600      2       1  150064       1.7355     0.041322
enh71042    6    1850600    1851600      1       1  150064       1.9286      0.02689
enh71060    6    2258400    2259400      1       1  150064       1.8767      0.03028
enh71062    6    2433800    2434800      3       1  150064       1.7094     0.043686
enh71100    6    2958200    2959200      8       3  150064       1.9528     0.025419
enh71101    6    2961000    2962000      3       1  150064       2.2117     0.013495
enh71164    6    3438000    3439000      5       2  150064       1.7838     0.037226
enh71168    6    3453400    3454400      7       3  150064       2.0836     0.018597
enh71171    6    3540400    3541400      6       2  150064        1.681     0.046379
enh71174    6    3739300    3740300      9       4  150064        2.721    0.0032546
enh71178    6    3747300    3748300      4       2  150064       1.7272     0.042069
enh71194    6    3869400    3870400      3       1  150064         1.84     0.032883
enh71203    6    4023600    4024600      4       2  150064       2.2073     0.013646
enh71211    6    4125700    4126700      2       1  150064       2.2641     0.011785
enh71217    6    4253400    4254400      5       2  150064       2.0723     0.019118
enh71219    6    4287800    4288800      6       3  150064       2.8012    0.0025455
enh71220    6    4291600    4292600      4       2  150064       2.8711    0.0020454
enh71239    6    4804100    4805100      3       2  150064       2.2084     0.013607
enh71240    6    4806300    4807300      4       2  150064       1.7337     0.041489
enh71243    6    4814400    4815400      3       2  150064       2.4253    0.0076477
enh71244    6    4846800    4847800      3       1  150064       2.8669    0.0020729
enh71246    6    4853700    4854700      1       1  150064       1.8255      0.03396
enh71250    6    4861000    4862000      5       2  150064       2.5848    0.0048719
enh71258    6    4901700    4902700      4       1  150064       1.7039     0.044197
enh71260    6    4907900    4908900      3       1  150064        2.493    0.0063334
enh71261    6    4914200    4915200      3       2  150064       2.4501    0.0071411
enh71278    6    5287800    5288800      3       1  150064       1.6722     0.047242
enh71279    6    5294700    5295700      4       2  150064       1.7029     0.044289
enh71328    6    6885400    6886400      6       2  150064       2.7146    0.0033183
enh71329    6    6892000    6893000      3       2  150064       1.7296     0.041853
enh71339    6    7053000    7054000      2       1  150064       1.9897     0.023315
enh71340    6    7059600    7060600      4       2  150064        1.758     0.039376
enh71358    6    7144900    7145900      2       1  150064       1.7154     0.043138
enh71383    6    7240400    7241400      2       1  150064       1.8606     0.031399
enh71391    6    7278600    7279600      7       3  150064       1.8877     0.029534
enh71413    6    7784600    7785600      1       1  150064       2.1434      0.01604
enh71435    6   10441200   10442200      2       1  150064       1.9639     0.024773
enh71459    6   11194700   11195700      4       2  150064       2.4666    0.0068206
enh71466    6   11215200   11216200      2       1  150064       1.7786     0.037649
enh71473    6   11236200   11237200      6       3  150064       2.4664    0.0068243
enh71498    6   11427900   11428900      3       1  150064       1.7053     0.044067
enh71501    6   11434900   11435900      7       4  150064        2.294     0.010896
enh71502    6   11437700   11438700      5       3  150064       1.7204     0.042678
enh71507    6   11609400   11610400      4       2  150064       2.1913     0.014214
enh71508    6   11610600   11611600      4       2  150064       1.7641     0.038854
enh71511    6   11637200   11638200      5       2  150064       1.6856     0.045934
enh71527    6   11918800   11919800      3       2  150064       2.3999    0.0081995
enh71529    6   11968400   11969400      5       2  150064       1.7296     0.041854
enh71530    6   11975800   11976800     13       3  150064       2.9609    0.0015336
enh71535    6   12025600   12026600      3       2  150064       1.9114     0.027974
enh71536    6   12033800   12034800      1       1  150064       2.1399      0.01618
enh71537    6   12034400   12035400      1       1  150064       1.9296      0.02683
enh71624    6   13558600   13559600      2       1  150064       1.7929     0.036497
enh71629    6   13660800   13661800      2       1  150064        2.582    0.0049121
enh71632    6   13708800   13709800      2       1  150064         1.73     0.041815
enh71653    6   14551000   14552000      7       3  150064       2.2368      0.01265
enh71656    6   14655400   14656400      5       2  150064       1.9658     0.024659
enh71693    6   15288700   15289700      4       2  150064       1.6663     0.047827
enh71694    6   15293400   15294400      1       1  150064       1.6774      0.04673
enh71704    6   15327400   15328400      6       3  150064       1.8108     0.035083
enh71711    6   15351400   15352400      4       2  150064        1.718     0.042899
enh71715    6   15365100   15366100      2       1  150064       1.7276      0.04203
enh71766    6   15615800   15616800      2       1  150064       1.8774     0.030229
enh71770    6   15880000   15881000      7       3  150064       2.3943     0.008326
enh71771    6   15897200   15898200      3       2  150064       1.9535     0.025378
enh71781    6   16138600   16139600      1       1  150064       1.7536      0.03975
enh71783    6   16146100   16147100      2       1  150064       1.7475     0.040277
enh71785    6   16216500   16217500      6       2  150064       1.8832     0.029835
enh71786    6   16229300   16230300      4       2  150064       2.4206    0.0077484
enh71788    6   16239800   16240800      2       1  150064       1.7514     0.039937
enh71789    6   16244600   16245600      3       2  150064       2.0374     0.020803
enh71793    6   16331800   16332800      2       1  150064       3.0729    0.0010599
enh71794    6   16335100   16336100      2       1  150064        2.782    0.0027009
enh71800    6   16409800   16410800      3       1  150064       1.8456     0.032472
enh71804    6   16433500   16434500      6       2  150064       1.8977      0.02887
enh71824    6   16673000   16674000      3       1  150064       2.5693    0.0050952
enh71827    6   16683900   16684900      5       2  150064       2.3398    0.0096468
enh71837    6   16721900   16722900      2       1  150064       3.4734   0.00025699
enh71838    6   16725100   16726100      3       2  150064       2.2292     0.012899
enh71840    6   16742400   16743400     11       4  150064        1.952      0.02547
enh71842    6   16752200   16753200      5       3  150064       2.6432     0.004106
enh71843    6   16753000   16754000      2       1  150064       2.8948    0.0018969
enh71856    6   17418000   17419000      1       1  150064       2.0206      0.02166
enh71889    6   18121600   18122600      2       1  150064        1.788      0.03689
enh71901    6   18457000   18458000      5       3  150064       1.6986     0.044696
enh71902    6   18491400   18492400      9       4  150064       2.9639    0.0015188
enh71905    6   18503300   18504300      6       3  150064       2.0508     0.020143
enh71907    6   19035400   19036400      3       2  150064       1.8572      0.03164
enh71910    6   19303400   19304400      4       2  150064       1.7558     0.039562
enh71916    6   19851400   19852400      3       1  150064       1.7088     0.043745
enh71925    6   20206500   20207500      1       1  150064       1.8525      0.03198
enh71934    6   20535400   20536400      7       2  150064       2.6688    0.0038066
enh71935    6   20630000   20631000      8       3  150064       2.5341    0.0056369
enh71936    6   20660400   20661400      8       2  150064       2.3439    0.0095416
enh71937    6   20662200   20663200      7       2  150064       2.1276     0.016687
enh71942    6   20877500   20878500      3       2  150064       2.2916     0.010964
enh71943    6   20952300   20953300      2       1  150064       2.2172     0.013305
enh71945    6   21044900   21045900      8       2  150064       1.6846     0.046033
enh71960    6   21801200   21802200      2       1  150064       2.3033     0.010632
enh71994    6   24495600   24496600      3       2  150064       2.2362      0.01267
enh71995    6   24646400   24647400      6       3  150064       3.0642    0.0010914
enh71996    6   24665200   24666200      6       2  150064        2.968    0.0014985
enh72003    6   24779400   24780400      1       1  150064       1.6974      0.04481
enh72012    6   25006900   25007900      2       1  150064        1.933      0.02662
enh72014    6   25015100   25016100      4       2  150064       1.9661     0.024645
enh72016    6   25035300   25036300      6       3  150064       2.4564    0.0070178
enh72020    6   25113400   25114400      7       3  150064       1.9142     0.027798
enh72021    6   25136800   25137800      4       2  150064       4.0458   2.6073e-05
enh72022    6   25174300   25175300      3       1  150064        4.575   2.3808e-06
enh72025    6   25278000   25279000      3       2  150064       1.7999     0.035935
enh72026    6   25296400   25297400      2       1  150064       2.3128     0.010367
enh72027    6   25302500   25303500      7       3  150064       2.4348    0.0074508
enh72030    6   25330000   25331000      7       3  150064       2.6622    0.0038821
enh72034    6   25346000   25347000     11       5  150064       2.0703     0.019213
enh72040    6   25404600   25405600     10       2  150064       2.1596       0.0154
enh72044    6   25961600   25962600      2       1  150064       6.3781   8.9657e-11
enh72045    6   25965000   25966000      3       2  150064       3.6218    0.0001463
enh72048    6   26016000   26017000      2       1  150064       3.1504   0.00081533
enh72050    6   26025400   26026400      1       1  150064       7.9707    7.886e-16
enh72053    6   26088200   26089200      3       2  150064        2.438     0.007384
enh72054    6   26103000   26104000      3       2  150064       2.1875     0.014352
enh72055    6   26121900   26122900      6       2  150064       5.0796   1.8914e-07
enh72056    6   26126900   26127900      5       2  150064        4.389   5.6934e-06
enh72057    6   26127600   26128600      5       2  150064        6.189   3.0281e-10
enh72058    6   26141100   26142100      1       1  150064       1.7931      0.03648
enh72060    6   26283700   26284700      4       2  150064       2.1968     0.014019
enh72061    6   26363900   26364900      3       2  150064       7.2801   1.6682e-13
enh72062    6   26366400   26367400      5       2  150064       7.6448   1.0462e-14
enh72063    6   26385000   26386000      2       1  150064       6.7997   5.2417e-12
enh72064    6   26403800   26404800      4       2  150064        5.476   2.1754e-08
enh72065    6   26404800   26405800      2       1  150064       5.2571   7.3153e-08
enh72066    6   26420600   26421600      7       2  150064       3.9502    3.904e-05
enh72070    6   26474800   26475800      3       2  150064       1.9359     0.026443
enh72071    6   26520000   26521000      3       1  150064       3.3134   0.00046089
enh72072    6   26539200   26540200      3       1  150064       3.2607    0.0005556
enh72073    6   26556000   26557000      3       2  150064       3.5055   0.00022786
enh72074    6   26598100   26599100      4       2  150064       2.5885    0.0048194
enh72076    6   27046200   27047200      2       1  150064       4.8573   5.9494e-07
enh72078    6   27280400   27281400      3       2  150064       5.2251   8.7042e-08
enh72079    6   27300600   27301600      6       2  150064       6.2478   2.0817e-10
enh72080    6   27357000   27358000      7       3  150064       7.6119   1.3503e-14
enh72081    6   27654600   27655600      6       3  150064       3.2367   0.00060455
enh72082    6   27739800   27740800      5       2  150064       5.4194   2.9901e-08
enh72083    6   27758800   27759800      2       1  150064       7.4623   4.2514e-14
enh72084    6   27774100   27775100      2       1  150064       7.4678   4.0773e-14
enh72087    6   27871000   27872000      1       1  150064       2.9714     0.001482
enh72089    6   28110200   28111200      3       2  150064       4.7368   1.0857e-06
enh72090    6   28185400   28186400      1       1  150064       1.9624      0.02486
enh72091    6   28192000   28193000      3       1  150064       2.2676     0.011676
enh72092    6   28218300   28219300      1       1  150064       5.9762    1.142e-09
enh72096    6   28249600   28250600      4       2  150064       7.8339   2.3651e-15
enh72097    6   28302000   28303000      6       2  150064       3.3815   0.00036039
enh72098    6   28318400   28319400      3       2  150064       6.4255   6.5701e-11
enh72099    6   28320400   28321400      3       1  150064       7.1102   5.7932e-13
enh72100    6   28322200   28323200      4       2  150064       5.8151   3.0292e-09
enh72101    6   28324000   28325000      3       2  150064       8.0768   3.3256e-16
enh72102    6   28365500   28366500      4       2  150064       8.5402    6.701e-18
enh72104    6   28805300   28806300      5       2  150064       4.4987   3.4188e-06
enh72105    6   28832100   28833100      4       2  150064        7.417   5.9918e-14
enh72110    6   28983500   28984500      8       3  150064       6.1202   4.6735e-10
enh72374    6   33173300   33174300      3       2  150064       1.7742     0.038016
enh72380    6   33255400   33256400      2       1  150064       3.8605   5.6587e-05
enh72381    6   33258000   33259000      1       1  150064       4.0471    2.593e-05
enh72383    6   33282900   33283900      2       1  150064       4.2611   1.0173e-05
enh72387    6   33288100   33289100      1       1  150064       2.4589     0.006968
enh72388    6   33312000   33313000      3       2  150064       3.2854   0.00050912
enh72389    6   33323700   33324700      2       1  150064       6.1309   4.3697e-10
enh72390    6   33342800   33343800      1       1  150064       4.1667    1.545e-05
enh72391    6   33360400   33361400      2       1  150064       4.0133   2.9934e-05
enh72392    6   33376900   33377900      2       1  150064       3.6535   0.00012932
enh72393    6   33379900   33380900      2       1  150064       3.4708   0.00025945
enh72394    6   33383500   33384500      3       2  150064       2.8069    0.0025011
enh72396    6   33392000   33393000      1       1  150064        3.638    0.0001374
enh72398    6   33398400   33399400      1       1  150064       3.0433      0.00117
enh72399    6   33399600   33400600      2       1  150064       4.0177   2.9385e-05
enh72400    6   33400700   33401700      4       2  150064       5.8471   2.5017e-09
enh72402    6   33539300   33540300      1       1  150064        5.199    1.002e-07
enh72403    6   33544800   33545800      2       1  150064        4.572   2.4155e-06
enh72404    6   33547900   33548900      3       2  150064       2.8272    0.0023479
enh72405    6   33553200   33554200      3       2  150064       1.8555     0.031759
enh72407    6   33560200   33561200      2       1  150064       1.8907      0.02933
enh72408    6   33560800   33561800      6       3  150064       3.6163   0.00014943
enh72409    6   33567000   33568000      7       4  150064       3.5956    0.0001618
enh72413    6   33591300   33592300      2       1  150064       2.8957    0.0018913
enh72415    6   33599800   33600800      3       1  150064       2.9817    0.0014333
enh72416    6   33602200   33603200      2       1  150064       1.7908      0.03666
enh72417    6   33662200   33663200      6       3  150064       4.4351   4.6011e-06
enh72418    6   33667900   33668900      5       3  150064       4.4111   5.1418e-06
enh72419    6   33677800   33678800      4       2  150064       2.4279    0.0075928
enh72420    6   33686000   33687000      6       3  150064       5.0938   1.7546e-07
enh72421    6   33691200   33692200      2       1  150064       2.8466    0.0022095
enh72422    6   33696800   33697800      6       3  150064        3.665   0.00012367
enh72423    6   33704800   33705800      6       3  150064       3.2011   0.00068462
enh72424    6   33706200   33707200      5       2  150064       2.5541    0.0053236
enh72425    6   33707700   33708700      7       4  150064       3.8526   5.8425e-05
enh72427    6   33714600   33715600     11       2  150064       2.7818     0.002703
enh72428    6   33719100   33720100      5       2  150064       2.8597    0.0021199
enh72429    6   33729300   33730300      5       2  150064       4.2388   1.1235e-05
enh72430    6   33738700   33739700      1       1  150064       3.5212    0.0002148
enh72431    6   33749000   33750000      7       1  150064       2.3215      0.01013
enh72433    6   33757000   33758000      5       3  150064       3.0621     0.001099
enh72435    6   33823600   33824600      1       1  150064       2.1829      0.01452
enh72436    6   33825200   33826200      3       2  150064       3.5226   0.00021368
enh72437    6   33852900   33853900      6       2  150064       3.5891   0.00016591
enh72440    6   33955400   33956400      4       2  150064       3.1748   0.00074979
enh72442    6   34023800   34024800      1       1  150064       2.4735     0.006689
enh72455    6   34215200   34216200      4       2  150064       1.6978     0.044776
enh72472    6   34337700   34338700      1       1  150064       2.1414      0.01612
enh72477    6   34356400   34357400      1       1  150064       2.3809     0.008635
enh72481    6   34482000   34483000      3       1  150064       2.0974     0.017977
enh72487    6   34528100   34529100      4       2  150064       2.6381    0.0041692
enh72491    6   34559500   34560500      4       2  150064       2.7202    0.0032617
enh72519    6   34903600   34904600      6       3  150064       2.2905     0.010997
enh72523    6   34981900   34982900      2       1  150064       2.1925      0.01417
enh72524    6   34983800   34984800      4       2  150064       1.7115     0.043493
enh72526    6   34992100   34993100      2       1  150064       1.9168     0.027631
enh72537    6   35133300   35134300      3       2  150064       2.0032     0.022578
enh72671    6   36733400   36734400      4       2  150064       1.7136     0.043297
enh72721    6   37150300   37151300      4       2  150064       1.9845     0.023603
enh72739    6   37543600   37544600      6       2  150064       2.3284    0.0099445
enh72742    6   37693300   37694300      4       2  150064       1.7024     0.044341
enh72743    6   37709700   37710700      2       1  150064       1.7403     0.040906
enh72744    6   37750600   37751600      3       2  150064       1.8247     0.034022
enh72745    6   37751000   37752000      3       2  150064       1.8247     0.034022
enh72746    6   37758500   37759500      1       1  150064       2.0272      0.02132
enh72748    6   37776600   37777600      2       1  150064       2.2117     0.013494
enh72750    6   37789900   37790900      5       2  150064       2.2695     0.011618
enh72751    6   37795200   37796200      3       1  150064       1.8904      0.02935
enh72752    6   37797400   37798400      2       1  150064       2.1972     0.014002
enh72753    6   37798800   37799800      6       2  150064       2.4526    0.0070912
enh72754    6   37812700   37813700      4       2  150064       3.4731   0.00025729
enh72755    6   37819600   37820600      4       2  150064       2.1075     0.017538
enh72758    6   37834600   37835600      2       1  150064       1.9808     0.023806
enh72759    6   37835800   37836800      5       3  150064       1.6998     0.044587
enh72760    6   37845600   37846600      2       1  150064       2.4726    0.0067064
enh72762    6   37896200   37897200      5       2  150064       1.7913     0.036624
enh72763    6   37920000   37921000      4       2  150064       2.3321    0.0098488
enh72764    6   37920800   37921800      3       2  150064       2.3791    0.0086772
enh72766    6   37928800   37929800      3       2  150064       1.7339      0.04147
enh72768    6   37947400   37948400      2       1  150064       2.5588     0.005251
enh72769    6   37949200   37950200      5       2  150064       2.6411    0.0041324
enh72772    6   37958800   37959800      4       2  150064        2.707    0.0033943
enh72775    6   38022600   38023600      2       1  150064       2.6134    0.0044822
enh72778    6   38078200   38079200      2       1  150064       2.2633     0.011808
enh72781    6   38112400   38113400      1       1  150064       2.2212      0.01317
enh72782    6   38122500   38123500      4       2  150064       2.0506     0.020152
enh72783    6   38137600   38138600      4       2  150064       2.6583    0.0039273
enh72785    6   38180000   38181000      2       1  150064       2.0138     0.022018
enh72788    6   38471400   38472400      5       3  150064       2.0147     0.021967
enh72789    6   38477400   38478400      3       2  150064       2.9682    0.0014976
enh72859    6   40243300   40244300      7       2  150064       1.9475     0.025737
enh72913    6   41527400   41528400      7       2  150064       1.9825     0.023713
enh72915    6   41533200   41534200      4       2  150064       1.6915     0.045375
enh72916    6   41534400   41535400      1       1  150064       1.7212      0.04261
enh72918    6   41545300   41546300      3       1  150064       2.0981     0.017947
enh72919    6   41548800   41549800      1       1  150064       1.9584      0.02509
enh72921    6   41552000   41553000      6       2  150064       2.4317    0.0075141
enh72938    6   41691500   41692500      3       2  150064       1.9522     0.025454
enh72947    6   41714800   41715800      6       3  150064       1.6895     0.045558
enh72952    6   41756000   41757000      2       1  150064       1.9106      0.02803
enh72955    6   41882500   41883500      1       1  150064       2.1194      0.01703
enh72976    6   42014300   42015300      3       2  150064       2.1672     0.015108
enh72978    6   42035900   42036900      3       1  150064       2.3068     0.010532
enh72991    6   42105900   42106900      2       1  150064       1.8061     0.035452
enh72999    6   42228200   42229200      3       1  150064       1.7203     0.042693
enh73027    6   42515400   42516400      1       1  150064       1.6976      0.04479
enh73030    6   42540200   42541200      1       1  150064       2.6098      0.00453
enh73035    6   42738100   42739100      2       1  150064       1.8914     0.029286
enh73036    6   42738600   42739600      2       1  150064       1.8914     0.029286
enh73038    6   42748100   42749100      2       1  150064       1.9747     0.024153
enh73076    6   43028400   43029400      1       1  150064       1.9538      0.02536
enh73079    6   43050500   43051500      4       1  150064       2.0831     0.018622
enh73087    6   43090200   43091200      5       3  150064       1.7325     0.041596
enh73091    6   43095500   43096500      4       1  150064       2.0438     0.020485
enh73094    6   43110800   43111800      3       2  150064        3.013    0.0012933
enh73096    6   43142700   43143700      1       1  150064       3.1477    0.0008228
enh73098    6   43150700   43151700      3       1  150064       3.7162   0.00010113
enh73099    6   43151700   43152700      2       1  150064       2.7552    0.0029332
enh73103    6   43235400   43236400      1       1  150064       1.7771      0.03778
enh73104    6   43237800   43238800      5       2  150064       2.9515    0.0015814
enh73105    6   43245100   43246100      8       2  150064       2.7678    0.0028215
enh73106    6   43265400   43266400      1       1  150064       2.8052     0.002514
enh73107    6   43276300   43277300      3       2  150064       1.6665     0.047806
enh73109    6   43335000   43336000      1       1  150064       2.9902     0.001394
enh73110    6   43340600   43341600      5       3  150064       4.5835   2.2866e-06
enh73113    6   43421800   43422800      1       1  150064       1.8228      0.03417
enh73114    6   43436500   43437500      4       2  150064       1.9141     0.027803
enh73115    6   43444200   43445200      4       1  150064       3.5735   0.00017612
enh73116    6   43446400   43447400      1       1  150064       2.0111      0.02216
enh73117    6   43449100   43450100      2       1  150064       2.9715    0.0014818
enh73118    6   43457300   43458300      3       2  150064       3.0894    0.0010028
enh73119    6   43459700   43460700      1       1  150064       2.8203     0.002399
enh73121    6   43463300   43464300      2       1  150064       3.2564   0.00056416
enh73122    6   43474300   43475300      3       2  150064       2.6343    0.0042157
enh73123    6   43478300   43479300      2       1  150064       3.5429   0.00019785
enh73124    6   43482600   43483600      5       2  150064       3.3797   0.00036277
enh73125    6   43492000   43493000      1       1  150064       1.7372      0.04118
enh73127    6   43594200   43595200      1       1  150064       2.7006     0.003461
enh73131    6   43604700   43605700      3       2  150064       2.6995    0.0034723
enh73133    6   43612800   43613800      1       1  150064       2.7161     0.003303
enh73135    6   43638000   43639000      1       1  150064       2.6287     0.004285
enh73136    6   43639300   43640300      5       1  150064       1.8471     0.032368
enh73137    6   43641000   43642000      1       1  150064       2.5791     0.004953
enh73139    6   43653800   43654800      3       1  150064       2.5042    0.0061371
enh73140    6   43663100   43664100      3       1  150064         2.32     0.010171
enh73141    6   43666700   43667700      2       1  150064       3.1109   0.00093257
enh73142    6   43672100   43673100      2       1  150064       2.4061     0.008062
enh73143    6   43676600   43677600      2       1  150064       2.2436      0.01243
enh73150    6   43730600   43731600      1       1  150064       1.8619      0.03131
enh73152    6   43736600   43737600      1       1  150064       2.8277     0.002344
enh73154    6   43744400   43745400      3       1  150064       2.4751    0.0066603
enh73182    6   44017900   44018900      4       2  150064        1.664     0.048052
enh73185    6   44032100   44033100      1       1  150064       1.7555      0.03959
enh73190    6   44054400   44055400      6       3  150064        3.415   0.00031891
enh73191    6   44062300   44063300      4       2  150064       2.1407     0.016148
enh73192    6   44070000   44071000      5       2  150064       3.4357   0.00029555
enh73193    6   44072500   44073500      4       1  150064       3.3926   0.00034613
enh73195    6   44083800   44084800      2       1  150064       2.1853     0.014435
enh73197    6   44088500   44089500      6       3  150064        2.054     0.019987
enh73202    6   44101000   44102000      5       2  150064       3.6863   0.00011377
enh73242    6   44622900   44623900      5       3  150064       2.3675    0.0089533
enh73263    6   45919000   45920000      5       2  150064       1.7496     0.040091
enh73264    6   45927900   45928900      3       1  150064       1.9706     0.024382
enh73265    6   45937600   45938600      1       1  150064       1.6576       0.0487
enh73272    6   46029400   46030400      2       1  150064       1.8106     0.035105
enh73275    6   46185000   46186000      2       1  150064       2.8703    0.0020505
enh73294    6   46870400   46871400      4       2  150064       1.9871     0.023458
enh73298    6   46893300   46894300      3       2  150064       2.1419     0.016101
enh73341    6   51952200   51953200      2       1  150064       1.6772     0.046754
enh73350    6   52216900   52217900      6       2  150064       1.9604     0.024976
enh73358    6   52364300   52365300      3       2  150064       1.9419     0.026072
enh73366    6   52402400   52403400      2       1  150064       1.9357     0.026449
enh73374    6   52422500   52423500      2       1  150064       1.8267     0.033876
enh73378    6   52432400   52433400      6       3  150064       2.0901     0.018304
enh73412    6   53121400   53122400      3       2  150064       1.7215      0.04258
enh73415    6   53165700   53166700      1       1  150064       1.8659      0.03103
enh73419    6   53181000   53182000      5       3  150064       2.5471    0.0054306
enh73421    6   53191100   53192100      2       1  150064       2.0628     0.019565
enh73429    6   53394400   53395400      3       1  150064       1.6865     0.045849
enh73461    6   53925600   53926600      2       1  150064       2.1312     0.016538
enh73462    6   54743400   54744400      4       2  150064       1.7459     0.040412
enh73469    6   56269700   56270700      3       2  150064       1.9496     0.025612
enh73470    6   56340400   56341400      2       1  150064       1.9102     0.028054
enh73471    6   56372200   56373200      1       1  150064       1.6478       0.0497
enh73473    6   56390100   56391100      2       1  150064        2.088     0.018399
enh73474    6   56401000   56402000      3       2  150064       1.7603     0.039174
enh73477    6   56420000   56421000      2       1  150064       1.7868     0.036987
enh73478    6   56514200   56515200      1       1  150064       2.2052      0.01372
enh73479    6   56520600   56521600      1       1  150064       2.7301     0.003166
enh73483    6   56548500   56549500      2       1  150064       3.9539   3.8436e-05
enh73484    6   56578600   56579600      3       1  150064       2.9828    0.0014281
enh73488    6   56604600   56605600      2       1  150064       3.0829    0.0010248
enh73490    6   56611200   56612200      1       1  150064        2.884     0.001963
enh73493    6   56628500   56629500      3       2  150064        2.913      0.00179
enh73494    6   56658800   56659800      3       1  150064       3.6659   0.00012322
enh73495    6   56660400   56661400      1       1  150064       3.8485    5.941e-05
enh73496    6   56673500   56674500      1       1  150064       3.8091    6.973e-05
enh73498    6   56727400   56728400      1       1  150064        4.055    2.507e-05
enh73510    6   57169000   57170000      3       1  150064        2.567    0.0051297
enh73517    6   64219800   64220800      3       1  150064       3.3171   0.00045477
enh73518    6   64226100   64227100      1       1  150064       3.3419    0.0004161
enh73520    6   64237700   64238700      3       1  150064       2.8875    0.0019415
enh73521    6   64270000   64271000      3       1  150064       2.8918    0.0019149
enh73522    6   64284200   64285200      2       1  150064        2.217     0.013311
enh73523    6   64286000   64287000      1       1  150064       2.8925     0.001911
enh73527    6   64354400   64355400      8       4  150064       2.8506    0.0021817
enh73531    6   64386200   64387200      2       1  150064       2.9718    0.0014802
enh73533    6   64510400   64511400      2       1  150064        3.892   4.9707e-05
enh73540    6   70951500   70952500      3       2  150064       1.7387     0.041043
enh73552    6   71959200   71960200      5       1  150064       1.9839     0.023635
enh73559    6   72097800   72098800      1       1  150064       1.8958      0.02899
enh73571    6   73174700   73175700      1       1  150064       1.7479      0.04024
enh73573    6   73659800   73660800      3       2  150064       2.3948    0.0083153
enh73622    6   76644100   76645100      4       2  150064       1.8031     0.035687
enh73636    6   80279700   80280700      4       2  150064       2.3025     0.010655
enh73637    6   80309900   80310900      3       1  150064       1.9522     0.025459
enh73648    6   80487800   80488800      2       1  150064       1.6971     0.044843
enh73654    6   80835700   80836700      2       1  150064       2.0385     0.020751
enh73656    6   80943400   80944400      1       1  150064       1.8236      0.03411
enh73659    6   81232900   81233900      6       2  150064       1.7301     0.041802
enh73673    6   83075200   83076200      1       1  150064       1.8763      0.03031
enh73678    6   84141000   84142000      3       1  150064       3.5082   0.00022561
enh73679    6   84221200   84222200      2       1  150064       3.1267   0.00088398
enh73696    6   86175000   86176000      3       2  150064       1.7014     0.044432
enh73697    6   86289600   86290600      2       1  150064       2.8542    0.0021576
enh73699    6   86301700   86302700      5       3  150064       2.5242    0.0057982
enh73700    6   86348500   86349500      5       3  150064       1.7397     0.040952
enh73701    6   86350000   86351000      2       1  150064       2.8717    0.0020414
enh73702    6   86354300   86355300      3       2  150064       3.4819    0.0002489
enh73706    6   86576200   86577200      5       2  150064       2.7072    0.0033929
enh73708    6   87867400   87868400      1       1  150064        2.886     0.001951
enh73709    6   87869000   87870000      4       2  150064       3.6307   0.00014132
enh73711    6   87879000   87880000      7       2  150064       2.2347     0.012717
enh73712    6   87913000   87914000      5       2  150064       2.8198    0.0024027
enh73713    6   87921600   87922600      4       2  150064        2.954    0.0015683
enh73714    6   87922700   87923700      3       2  150064       2.8961    0.0018889
enh73715    6   87923800   87924800      2       1  150064        2.164     0.015233
enh73716    6   88043300   88044300      5       2  150064       2.1949     0.014086
enh73717    6   88050600   88051600      6       3  150064       1.8917     0.029268
enh73718    6   88282400   88283400      4       2  150064       2.3095     0.010458
enh73725    6   88400700   88401700      3       1  150064       2.2844     0.011173
enh73727    6   88406800   88407800      2       1  150064       2.1309      0.01655
enh73733    6   88639000   88640000      5       3  150064       2.7546    0.0029382
enh73758    6   90142000   90143000      5       3  150064       1.7286     0.041943
enh73779    6   90808000   90809000      4       2  150064       2.0503     0.020169
enh73780    6   90887200   90888200      1       1  150064       1.9824      0.02372
enh73785    6   90929200   90930200      4       2  150064       3.2278   0.00062378
enh73788    6   90950600   90951600      3       1  150064       2.9784     0.001449
enh73796    6   99392300   99393300      2       1  150064       2.0672     0.019356
enh73797    6   99394000   99395000      3       1  150064       1.7566     0.039495
enh73799    6   99869700   99870700      2       1  150064       1.9968     0.022921
enh73818    6  105774400  105775400      7       3  150064       2.2517     0.012171
enh73824    6  105846400  105847400      7       2  150064       2.1479     0.015862
enh73825    6  105848000  105849000      2       1  150064        2.096     0.018041
enh73826    6  105849100  105850100      2       1  150064       2.2546     0.012079
enh73839    6  106503600  106504600      2       1  150064       2.1295     0.016608
enh73850    6  106967400  106968400      1       1  150064       1.7656      0.03873
enh73869    6  107251800  107252800     10       2  150064       1.7894     0.036776
enh73870    6  107306900  107307900      6       3  150064       1.8819     0.029926
enh73881    6  107832400  107833400      4       2  150064       2.5176    0.0059081
enh73898    6  108048200  108049200      4       1  150064       1.7541      0.03971
enh73899    6  108132800  108133800      3       1  150064       3.6517   0.00013028
enh73900    6  108137500  108138500      1       1  150064       2.9729     0.001475
enh73901    6  108139600  108140600      3       1  150064       2.8066    0.0025037
enh73902    6  108141000  108142000      2       1  150064       2.5583    0.0052588
enh73904    6  108144600  108145600      3       2  150064         2.26      0.01191
enh73906    6  108261400  108262400      2       1  150064       2.6135    0.0044811
enh73909    6  108276500  108277500      3       1  150064       2.1388     0.016224
enh73919    6  108862700  108863700      2       1  150064       2.5027    0.0061627
enh73921    6  108877500  108878500      2       1  150064        3.447   0.00028338
enh73922    6  108885500  108886500      1       1  150064       2.3901     0.008422
enh73923    6  108887300  108888300      2       1  150064       2.4295    0.0075603
enh73924    6  108895600  108896600      3       2  150064       3.7796   7.8536e-05
enh73926    6  108902100  108903100      2       1  150064       2.6841    0.0036364
enh73928    6  108908100  108909100      2       1  150064       2.9032    0.0018468
enh73930    6  108911900  108912900      2       1  150064       2.4829     0.006516
enh73931    6  108913200  108914200      1       1  150064       3.4308    0.0003009
enh73933    6  108918700  108919700      1       1  150064       2.5994      0.00467
enh73934    6  108927200  108928200      3       1  150064       3.4821   0.00024876
enh73940    6  108947800  108948800      1       1  150064       3.3817    0.0003602
enh73941    6  108948600  108949600      2       1  150064       2.4547    0.0070505
enh73943    6  108951000  108952000      3       2  150064       3.7541   8.6979e-05
enh73946    6  108960000  108961000      2       1  150064       2.8772    0.0020063
enh73947    6  108965000  108966000      1       1  150064       5.1427    1.354e-07
enh73949    6  108970900  108971900      2       1  150064        2.894     0.001902
enh73950    6  108974900  108975900      4       2  150064       2.3989    0.0082224
enh73951    6  108978900  108979900      1       1  150064       2.6168     0.004438
enh73953    6  108987600  108988600      3       2  150064       4.2635   1.0064e-05
enh73956    6  108994700  108995700      2       1  150064       4.8364   6.6093e-07
enh73957    6  108996100  108997100      5       2  150064       5.0421    2.302e-07
enh73958    6  108998000  108999000      4       1  150064       4.6968   1.3212e-06
enh73959    6  109003400  109004400      1       1  150064       4.6872    1.385e-06
enh73961    6  109007200  109008200      4       1  150064       3.7953   7.3725e-05
enh73962    6  109008800  109009800      3       1  150064       4.0385     2.69e-05
enh73963    6  109010600  109011600      2       1  150064       2.6328    0.0042343
enh73964    6  109019800  109020800      3       2  150064       4.1091   1.9861e-05
enh73977    6  109089200  109090200      5       3  150064       2.0851     0.018529
enh73989    6  109221000  109222000      3       1  150064       2.0859     0.018495
enh73995    6  109287900  109288900      2       1  150064       2.4536    0.0070723
enh73996    6  109289200  109290200      5       2  150064       2.1167     0.017144
enh74062    6  111009800  111010800      1       1  150064       1.7558      0.03956
enh74064    6  111102300  111103300      1       1  150064       2.6638     0.003863
enh74065    6  111147400  111148400      3       1  150064        2.282     0.011243
enh74066    6  111198700  111199700      3       1  150064       2.3011     0.010694
enh74067    6  111200600  111201600      7       3  150064       2.4329    0.0074901
enh74068    6  111203000  111204000      4       1  150064       2.7479    0.0029986
enh74069    6  111205000  111206000      3       1  150064       1.8368     0.033122
enh74071    6  111280400  111281400      9       3  150064       2.4913    0.0063642
enh74073    6  111304100  111305100      3       1  150064       2.3236     0.010074
enh74075    6  111426400  111427400      2       1  150064       3.0585    0.0011123
enh74076    6  111434500  111435500      2       1  150064       3.7471    8.944e-05
enh74078    6  111452800  111453800      1       1  150064       4.3527    6.723e-06
enh74080    6  111581400  111582400      2       1  150064       3.5659   0.00018128
enh74082    6  111738100  111739100      1       1  150064        3.921     4.41e-05
enh74084    6  111746800  111747800      2       1  150064       2.3859    0.0085195
enh74085    6  111748400  111749400      2       1  150064       2.3846    0.0085495
enh74086    6  111783800  111784800      2       1  150064       2.8136    0.0024498
enh74090    6  111800400  111801400      1       1  150064       3.6755    0.0001187
enh74092    6  111844600  111845600      4       2  150064       4.4403   4.4925e-06
enh74094    6  111857800  111858800      2       1  150064        3.667   0.00012272
enh74096    6  111873000  111874000      2       1  150064       1.7343     0.041433
enh74100    6  111889400  111890400      4       2  150064       4.4831   3.6782e-06
enh74101    6  111894000  111895000      1       1  150064       3.9924    3.271e-05
enh74102    6  111896200  111897200      4       2  150064        4.481   3.7146e-06
enh74103    6  111897200  111898200      6       2  150064       4.4862   3.6258e-06
enh74105    6  111903000  111904000      4       2  150064       3.0698    0.0010711
enh74106    6  111906100  111907100      1       1  150064       2.1287      0.01664
enh74107    6  111907800  111908800      3       2  150064        2.355     0.009262
enh74108    6  111910200  111911200      4       2  150064       4.2875   9.0338e-06
enh74109    6  111912900  111913900      3       1  150064       3.2329   0.00061267
enh74110    6  111918600  111919600     14       4  150064       4.3634   6.4024e-06
enh74113    6  111922500  111923500      3       2  150064       3.2819   0.00051557
enh74114    6  111924400  111925400      5       2  150064       2.2479     0.012292
enh74116    6  111941000  111942000      3       2  150064       4.3462   6.9254e-06
enh74122    6  111989400  111990400      2       1  150064       2.1073     0.017548
enh74148    6  112109800  112110800      2       1  150064       2.1702     0.014996
enh74152    6  112126000  112127000      3       1  150064       1.7621     0.039026
enh74153    6  112131400  112132400      6       2  150064       1.8133     0.034897
enh74159    6  112156800  112157800      3       1  150064       1.7447     0.040523
enh74182    6  112519800  112520800      5       1  150064       1.8275     0.033809
enh74185    6  112536800  112537800      4       2  150064       1.8433     0.032641
enh74188    6  112544000  112545000      2       1  150064       2.7251    0.0032144
enh74190    6  112555800  112556800      3       2  150064       1.8796     0.030078
enh74196    6  112599800  112600800      7       4  150064       1.8056     0.035489
enh74201    6  113493600  113494600      2       1  150064       1.7469     0.040325
enh74217    6  113993500  113994500      2       1  150064       1.9814     0.023773
enh74218    6  113996800  113997800      3       2  150064       1.7734     0.038084
enh74233    6  116424200  116425200      4       2  150064       1.7637     0.038887
enh74236    6  116531800  116532800      3       2  150064       1.7088     0.043748
enh74239    6  116597400  116598400      2       1  150064       2.3404    0.0096323
enh74240    6  116633800  116634800      4       2  150064       2.0135     0.022028
enh74255    6  116986400  116987400      4       2  150064       1.7148     0.043191
enh74256    6  117003200  117004200      2       1  150064       2.0235     0.021513
enh74266    6  117919300  117920300      3       2  150064        2.794    0.0026033
enh74267    6  117921300  117922300      3       2  150064       1.7069     0.043916
enh74270    6  117998100  117999100      3       2  150064       1.8302      0.03361
enh74275    6  118691000  118692000      2       1  150064       1.7968     0.036181
enh74293    6  119197800  119198800      1       1  150064       2.9651     0.001513
enh74295    6  119217400  119218400      2       1  150064       1.9908     0.023249
enh74297    6  119361200  119362200      2       1  150064       2.5448    0.0054678
enh74300    6  119469600  119470600      3       1  150064       1.7996     0.035964
enh74308    6  119665200  119666200      2       1  150064       1.7986     0.036037
enh74319    6  121762400  121763400      3       1  150064       2.0756     0.018967
enh74350    6  125524400  125525400      2       1  150064       1.6692     0.047536
enh74368    6  126140900  126141900      1       1  150064       1.7115      0.04349
enh74369    6  126142600  126143600      1       1  150064       1.8066      0.03541
enh74418    6  129203500  129204500      3       2  150064       2.4601    0.0069446
enh74421    6  129462400  129463400      3       1  150064       2.0299     0.021185
enh74428    6  129959000  129960000      1       1  150064       2.0708      0.01919
enh74456    6  130686000  130687000      3       1  150064       3.3446   0.00041205
enh74459    6  131223000  131224000      7       3  150064       2.4844    0.0064879
enh74463    6  131322000  131323000      4       2  150064       2.2902     0.011004
enh74474    6  131972800  131973800      2       1  150064       1.8138     0.034857
enh74499    6  134136200  134137200      1       1  150064       1.6517       0.0493
enh74540    6  134997700  134998700      3       1  150064       2.0671     0.019364
enh74560    6  136259300  136260300      2       1  150064       1.6708     0.047379
enh74561    6  136334200  136335200      1       1  150064       2.3381     0.009691
enh74569    6  136435600  136436600      1       1  150064       2.1489      0.01582
enh74571    6  136479400  136480400      1       1  150064       2.2244      0.01306
enh74594    6  136964900  136965900      3       1  150064       1.9464     0.025801
enh74646    6  137735400  137736400      2       1  150064       1.7138     0.043282
enh74671    6  138334400  138335400      4       2  150064       3.4152   0.00031869
enh74712    6  139138900  139139900      3       2  150064       2.6206    0.0043888
enh74730    6  139457600  139458600      2       1  150064       2.8945    0.0018989
enh74732    6  139460300  139461300      2       1  150064       2.0333      0.02101
enh74733    6  139465300  139466300      7       3  150064       1.6754     0.046925
enh74734    6  139467900  139468900      3       2  150064       2.0165     0.021873
enh74735    6  139469900  139470900      3       1  150064       2.3955    0.0082985
enh74736    6  139471800  139472800      1       1  150064         2.32      0.01017
enh74738    6  139473600  139474600      2       1  150064       1.7096     0.043671
enh74739    6  139478400  139479400      4       2  150064       2.7494    0.0029853
enh74740    6  139481900  139482900      2       1  150064       2.2415     0.012497
enh74742    6  139483600  139484600      2       1  150064        2.299     0.010752
enh74749    6  139655900  139656900      1       1  150064       3.1677    0.0007683
enh74750    6  139659400  139660400      4       2  150064       3.2214   0.00063775
enh74755    6  139743200  139744200      1       1  150064       1.8315      0.03351
enh74761    6  139861000  139862000      3       1  150064       1.9496     0.025614
enh74774    6  140263600  140264600      7       3  150064       2.1632     0.015264
enh74777    6  140383600  140384600      3       2  150064       3.6607   0.00012578
enh74778    6  140400000  140401000      3       1  150064       2.2866     0.011109
enh74783    6  142553400  142554400      5       2  150064       1.9601     0.024991
enh74786    6  142698000  142699000      2       1  150064       1.7896     0.036759
enh74794    6  143145300  143146300      1       1  150064       2.6173     0.004431
enh74802    6  143188300  143189300      3       1  150064       1.9617       0.0249
enh74803    6  143193100  143194100      5       2  150064       2.7182    0.0032814
enh74813    6  143718200  143719200      1       1  150064       1.9588      0.02507
enh74818    6  143835900  143836900      1       1  150064       2.1487      0.01583
enh74847    6  144430900  144431900      4       2  150064       2.1632     0.015263
enh74876    6  144670400  144671400      3       2  150064       1.8261     0.033914
enh74897    6  146136800  146137800      2       1  150064       2.1457     0.015947
enh74902    6  147178700  147179700      1       1  150064       1.8305      0.03359
enh74908    6  147768400  147769400      1       1  150064       1.8891      0.02944
enh74918    6  148665900  148666900      5       3  150064       2.1673     0.015106
enh74919    6  148679000  148680000      8       4  150064       1.8276     0.033802
enh74943    6  148830700  148831700      3       2  150064       2.7585    0.0029036
enh74955    6  149089600  149090600      3       1  150064       1.7336     0.041498
enh74959    6  149168000  149169000      1       1  150064       2.1146      0.01723
enh74960    6  149172500  149173500      7       3  150064       2.0854     0.018515
enh74962    6  149207900  149208900      1       1  150064       1.7461       0.0404
enh74995    6  149888200  149889200      1       1  150064       1.7134      0.04332
enh74996    6  149963800  149964800      1       1  150064       1.6578      0.04868
enh74997    6  149967600  149968600      1       1  150064       1.8082      0.03529
enh75000    6  150066200  150067200      2       1  150064       1.7748     0.037963
enh75001    6  150071700  150072700      5       1  150064       1.7659     0.038705
enh75007    6  150217100  150218100      2       1  150064       1.9846     0.023592
enh75009    6  150388900  150389900      4       1  150064       1.8679     0.030888
enh75010    6  150390500  150391500      1       1  150064       1.9178      0.02757
enh75020    6  150691000  150692000      3       2  150064       2.2611     0.011876
enh75024    6  150730400  150731400      4       1  150064       2.6245    0.0043388
enh75026    6  150773200  150774200      3       2  150064        1.898      0.02885
enh75029    6  150938400  150939400      3       1  150064       2.4925    0.0063419
enh75030    6  150941100  150942100      3       1  150064       2.3323     0.009843
enh75031    6  150944400  150945400      7       2  150064       2.7264    0.0032015
enh75032    6  150947000  150948000      9       3  150064       2.7378     0.003093
enh75033    6  150949600  150950600      7       3  150064       2.5717    0.0050594
enh75034    6  150952800  150953800      2       1  150064       2.3476    0.0094477
enh75051    6  151085300  151086300      4       2  150064       1.6668     0.047781
enh75101    6  152591600  152592600      1       1  150064       2.0111      0.02216
enh75112    6  152719800  152720800      4       2  150064       2.1759     0.014782
enh75122    6  154618600  154619600      4       2  150064       1.8457     0.032468
enh75138    6  154808300  154809300      1       1  150064       2.0095      0.02224
enh75156    6  155058200  155059200      1       1  150064       1.8972       0.0289
enh75160    6  155063800  155064800      1       1  150064       1.8124      0.03496
enh75161    6  155072600  155073600      1       1  150064       2.0361      0.02087
enh75165    6  155091000  155092000      3       1  150064       1.7343     0.041435
enh75203    6  157009200  157010200      2       1  150064       1.7211     0.042616
enh75205    6  157041800  157042800      2       1  150064       1.6887     0.045634
enh75209    6  157104600  157105600      1       1  150064       3.2935    0.0004947
enh75214    6  157111400  157112400      1       1  150064       3.3016    0.0004806
enh75216    6  157114000  157115000      1       1  150064        2.192      0.01419
enh75218    6  157116600  157117600      1       1  150064       3.3145    0.0004591
enh75220    6  157118600  157119600      1       1  150064        3.346    0.0004099
enh75221    6  157127600  157128600      6       3  150064       1.8253     0.033979
enh75222    6  157128900  157129900      1       1  150064       2.3529     0.009315
enh75225    6  157132500  157133500      3       2  150064       2.4782    0.0066017
enh75226    6  157134800  157135800      5       3  150064       1.9863     0.023501
enh75233    6  157150000  157151000      3       2  150064       1.7832     0.037275
enh75234    6  157160600  157161600      1       1  150064       1.8344       0.0333
enh75235    6  157161700  157162700      2       1  150064       1.8212     0.034289
enh75252    6  157190900  157191900      2       1  150064       1.8596     0.031475
enh75255    6  157194400  157195400      1       1  150064       1.7471      0.04031
enh75256    6  157197000  157198000      2       1  150064       2.2789     0.011336
enh75257    6  157198000  157199000      2       1  150064       2.5116    0.0060094
enh75258    6  157199300  157200300      3       1  150064       2.2865     0.011113
enh75259    6  157201800  157202800      3       2  150064       2.4522       0.0071
enh75260    6  157202800  157203800      5       2  150064       2.7032    0.0034333
enh75261    6  157203900  157204900      4       2  150064       2.9459      0.00161
enh75263    6  157205200  157206200      4       2  150064       2.0393     0.020709
enh75264    6  157207500  157208500      3       1  150064       2.3738    0.0088026
enh75273    6  157246600  157247600      1       1  150064       2.6029     0.004622
enh75277    6  157255800  157256800      3       2  150064       2.1386     0.016232
enh75284    6  157275700  157276700      2       1  150064       2.3535       0.0093
enh75286    6  157284700  157285700      3       2  150064       2.0954     0.018066
enh75288    6  157289700  157290700      2       1  150064       2.2685     0.011648
enh75289    6  157291400  157292400      2       1  150064       2.3363    0.0097368
enh75295    6  157309200  157310200      2       1  150064       1.6682     0.047639
enh75298    6  157320200  157321200      6       2  150064       2.3158     0.010286
enh75299    6  157329400  157330400      3       1  150064       2.0571     0.019839
enh75314    6  157411600  157412600      4       2  150064       2.4827    0.0065192
enh75366    6  157955900  157956900     10       2  150064       2.0815     0.018692
enh75367    6  157958600  157959600      8       2  150064       2.6414    0.0041282
enh75368    6  157960500  157961500      8       2  150064        1.977      0.02402
enh75369    6  157962300  157963300     10       2  150064       2.1639     0.015235
enh75370    6  157963400  157964400     11       1  150064       1.8764     0.030302
enh75376    6  158041300  158042300      2       1  150064       2.7125    0.0033393
enh75377    6  158070600  158071600      8       3  150064       2.8179    0.0024172
enh75378    6  158090400  158091400      4       2  150064       2.2687     0.011643
enh75487    6  159158300  159159300      2       1  150064       2.1826     0.014532
enh75491    6  159193900  159194900      2       1  150064       1.7102     0.043615
enh75500    6  159225800  159226800      1       1  150064       2.0126      0.02208
enh75525    6  159465900  159466900      1       1  150064       2.2377      0.01262
enh75537    6  160133200  160134200      3       2  150064       1.6555     0.048908
enh75540    6  160149900  160150900      1       1  150064       1.7982      0.03607
enh75544    6  160181200  160182200      6       2  150064       2.0894     0.018338
enh75545    6  160212400  160213400      4       2  150064       1.8428     0.032681
enh75568    6  160435100  160436100      2       1  150064        1.856     0.031727
enh75624    6  163825700  163826700      1       1  150064       2.2924      0.01094
enh75626    6  163839000  163840000      2       1  150064       3.1005   0.00096595
enh75628    6  163843200  163844200      2       1  150064        3.036    0.0011986
enh75634    6  163879800  163880800      1       1  150064       3.2685    0.0005406
enh75636    6  163934500  163935500      5       1  150064       3.2042   0.00067724
enh75637    6  163950300  163951300      1       1  150064       2.8565     0.002142
enh75639    6  163953400  163954400      2       1  150064       2.5112    0.0060162
enh75640    6  163959000  163960000      1       1  150064       2.1609      0.01535
enh75642    6  163999800  164000800      3       2  150064       2.3759    0.0087531
enh75661    6  164528200  164529200      5       3  150064       2.7861     0.002667
enh75664    6  165985800  165986800      6       2  150064       1.8605     0.031409
enh75675    6  166117100  166118100      1       1  150064       1.9213      0.02735
enh75704    6  166967100  166968100      2       1  150064       1.6881     0.045696
enh75705    6  166969700  166970700      1       1  150064        1.971      0.02436
enh75709    6  166985900  166986900      3       2  150064       2.5176    0.0059086
enh75710    6  166995100  166996100      4       1  150064       2.4472    0.0071988
enh75711    6  166997200  166998200      2       1  150064       2.5664    0.0051384
enh75713    6  167011800  167012800      6       1  150064       2.9257    0.0017186
enh75733    6  167171000  167172000      3       2  150064       2.5746     0.005018
enh75739    6  167413700  167414700      8       3  150064       1.7456     0.040443
enh75741    6  167455600  167456600      9       4  150064       1.6841     0.046079
enh75768    6  168199800  168200800      2       1  150064       2.8918    0.0019149
enh75769    6  168206500  168207500      3       1  150064       1.6641     0.048046
enh75773    6  168238600  168239600      2       1  150064       1.7926     0.036522
enh75785    6  168357600  168358600      2       1  150064       1.9488     0.025659
enh75788    6  168375500  168376500      6       2  150064       1.8014     0.035823
enh75850    6  169771800  169772800      1       1  150064       2.1088      0.01748
enh75890    6  170452600  170453600      7       2  150064       1.6934     0.045188
enh75910    6  170616800  170617800      3       1  150064       2.1532      0.01565
enh75935    7     214300     215300      7       3  150064         2.41    0.0079766
enh76000    7     857400     858400      4       2  150064       1.7694      0.03841
enh76005    7     872200     873200      5       2  150064       1.9016     0.028614
enh76009    7     906500     907500      4       2  150064       2.0617     0.019618
enh76010    7     908600     909600      8       3  150064       2.8406    0.0022517
enh76011    7     911800     912800      4       2  150064       3.3573    0.0003935
enh76100    7    1687500    1688500      5       2  150064       2.8044    0.0025202
enh76105    7    1765300    1766300      2       1  150064        1.953     0.025413
enh76109    7    1858800    1859800      6       2  150064        4.789   8.3787e-07
enh76110    7    1893400    1894400      4       2  150064       5.3677   3.9873e-08
enh76111    7    1914800    1915800      6       2  150064       3.8612   5.6426e-05
enh76112    7    1922600    1923600      2       1  150064       3.4915   0.00024012
enh76114    7    1926300    1927300      8       2  150064       5.3565   4.2419e-08
enh76115    7    1951800    1952800      6       3  150064       5.3464    4.486e-08
enh76116    7    1953100    1954100     12       3  150064       6.1002   5.2961e-10
enh76118    7    1967900    1968900      6       3  150064       3.3237   0.00044411
enh76120    7    1979400    1980400      7       4  150064       6.0622   6.7123e-10
enh76123    7    2029400    2030400      6       1  150064       6.1279   4.4519e-10
enh76124    7    2032400    2033400      3       2  150064       4.2292   1.1725e-05
enh76125    7    2033300    2034300      5       3  150064       5.1422   1.3578e-07
enh76126    7    2048700    2049700      2       1  150064        2.527    0.0057524
enh76128    7    2071200    2072200      6       2  150064       1.7587     0.039311
enh76131    7    2090600    2091600      6       3  150064       2.9671    0.0015033
enh76132    7    2092200    2093200      4       2  150064       5.7565   4.2934e-09
enh76133    7    2103000    2104000      5       2  150064       5.2567   7.3345e-08
enh76134    7    2138200    2139200      5       2  150064       3.3515   0.00040192
enh76135    7    2139700    2140700     12       2  150064       3.4226    0.0003101
enh76136    7    2144700    2145700      5       2  150064        5.039   2.3393e-07
enh76139    7    2155600    2156600      3       2  150064       5.0799   1.8881e-07
enh76140    7    2159600    2160600      5       3  150064       5.7715   3.9283e-09
enh76141    7    2178000    2179000      3       1  150064       3.3198   0.00045039
enh76143    7    2205000    2206000      5       2  150064       1.7737     0.038054
enh76144    7    2212400    2213400      5       2  150064       5.2382   8.1089e-08
enh76146    7    2264300    2265300      1       1  150064       1.7073      0.04388
enh76149    7    2280200    2281200      2       1  150064       1.9586     0.025078
enh76150    7    2288600    2289600      6       2  150064       1.8767     0.030283
enh76156    7    2392300    2393300      3       2  150064       2.0231     0.021531
enh76157    7    2396100    2397100      2       1  150064       2.4865    0.0064508
enh76159    7    2415800    2416800      4       2  150064       3.2248   0.00063024
enh76163    7    2444700    2445700      2       1  150064       1.8312     0.033532
enh76165    7    2448100    2449100      5       2  150064       2.1368     0.016307
enh76166    7    2449400    2450400      4       1  150064       1.6836     0.046132
enh76168    7    2452400    2453400      2       1  150064       2.4851     0.006475
enh76170    7    2471500    2472500      2       1  150064       2.5472    0.0054297
enh76171    7    2477600    2478600      3       2  150064       2.9643    0.0015167
enh76179    7    2533000    2534000     12       4  150064       2.3864    0.0085071
enh76183    7    2568200    2569200      2       1  150064       1.8807     0.030008
enh76198    7    2702700    2703700      5       1  150064       4.0017   3.1445e-05
enh76227    7    2895900    2896900      3       1  150064       1.7879     0.036894
enh76230    7    2910000    2911000      4       1  150064       1.9102     0.028053
enh76236    7    3220700    3221700      5       2  150064       2.7639    0.0028553
enh76237    7    3234100    3235100      5       2  150064       1.8102     0.035131
enh76240    7    3258400    3259400      8       3  150064       1.6951     0.045027
enh76243    7    3600200    3601200      7       4  150064       1.6846     0.046034
enh76247    7    3963000    3964000      3       2  150064       1.9068     0.028275
enh76248    7    3963700    3964700      3       2  150064       2.4529    0.0070847
enh76251    7    4065200    4066200      2       1  150064       3.5063   0.00022717
enh76253    7    4183700    4184700      6       2  150064       1.9009     0.028656
enh76254    7    4190800    4191800      5       2  150064        3.438   0.00029301
enh76256    7    4224600    4225600      9       4  150064       2.3301    0.0098993
enh76285    7    4805800    4806800      4       2  150064       1.6865     0.045854
enh76288    7    4817200    4818200      4       1  150064       1.8751     0.030389
enh76295    7    5124600    5125600      8       3  150064       1.8349     0.033262
enh76299    7    5276600    5277600      5       2  150064        1.828     0.033776
enh76300    7    5279300    5280300      5       2  150064       1.7493     0.040117
enh76301    7    5280200    5281200      8       2  150064       2.3295    0.0099154
enh76302    7    5287600    5288600      7       2  150064       3.0026    0.0013383
enh76315    7    5443800    5444800      3       1  150064       1.8752     0.030384
enh76317    7    5448100    5449100      4       1  150064       1.8483     0.032277
enh76324    7    5496900    5497900      3       2  150064       1.9934     0.023108
enh76326    7    5518400    5519400      2       1  150064       1.8898     0.029395
enh76328    7    5530600    5531600      7       3  150064       1.7341     0.041452
enh76329    7    5533800    5534800      4       2  150064       2.1283     0.016655
enh76330    7    5535200    5536200      2       1  150064       2.0026     0.022612
enh76331    7    5551600    5552600      5       2  150064       2.8946    0.0018979
enh76332    7    5553900    5554900      5       2  150064       2.7779    0.0027356
enh76334    7    5566400    5567400      4       2  150064       2.7917    0.0026218
enh76335    7    5572400    5573400      1       1  150064       1.8572      0.03164
enh76352    7    5682800    5683800      1       1  150064       1.7415       0.0408
enh76353    7    5701200    5702200      6       2  150064        1.742     0.040752
enh76355    7    5709900    5710900      5       3  150064       2.2588     0.011947
enh76371    7    6049400    6050400      6       3  150064       2.6402    0.0041426
enh76373    7    6052800    6053800      4       2  150064       1.8248     0.034019
enh76374    7    6055200    6056200      5       2  150064       1.9013     0.028628
enh76382    7    6218200    6219200      1       1  150064        3.008     0.001315
enh76386    7    6266800    6267800      2       1  150064       2.3773    0.0087202
enh76387    7    6268200    6269200      2       1  150064       2.2864     0.011115
enh76388    7    6270400    6271400      1       1  150064       2.6796     0.003686
enh76391    7    6287700    6288700      3       2  150064       1.7535     0.039762
enh76392    7    6295800    6296800      4       2  150064       1.7493     0.040123
enh76400    7    6323200    6324200      3       2  150064       2.0458     0.020388
enh76427    7    6628600    6629600      3       1  150064       2.6816    0.0036637
enh76429    7    6655600    6656600      6       3  150064       1.6652     0.047941
enh76430    7    6669400    6670400      6       3  150064       2.5074    0.0060818
enh76431    7    6678000    6679000      5       3  150064       2.0085     0.022296
enh76432    7    6698800    6699800      4       2  150064       2.5836    0.0048893
enh76433    7    6770200    6771200      2       1  150064       1.6789     0.046586
enh76468    7    8521200    8522200      9       3  150064       2.1701        0.015
enh76476    7   11871600   11872600      4       2  150064       1.6534     0.049122
enh76491    7   14801000   14802000      3       2  150064        2.222     0.013143
enh76494    7   16397400   16398400      3       2  150064       2.7288    0.0031787
enh76501    7   16683000   16684000      3       1  150064       1.6958     0.044965
enh76521    7   17124400   17125400      2       1  150064       1.7244     0.042318
enh76538    7   17691500   17692500      6       3  150064       2.0664     0.019394
enh76566    7   21465600   21466600      4       2  150064       1.8613      0.03135
enh76567    7   21468500   21469500      4       2  150064       2.9432     0.001624
enh76586    7   22255500   22256500      3       2  150064       1.8829     0.029857
enh76587    7   22295200   22296200      5       1  150064       1.9465     0.025797
enh76593    7   22385200   22386200      4       2  150064        2.119     0.017044
enh76596    7   22397300   22398300      4       2  150064       1.6481     0.049664
enh76597    7   22400800   22401800      5       2  150064       1.7608     0.039137
enh76632    7   23340000   23341000      3       1  150064        2.366    0.0089919
enh76638    7   23564400   23565400      5       3  150064       2.8895     0.001929
enh76644    7   23749300   23750300      3       2  150064       2.3448    0.0095186
enh76646    7   24611600   24612600      1       1  150064       3.5063    0.0002272
enh76648    7   24615500   24616500      2       1  150064       3.8163   6.7726e-05
enh76652    7   24768600   24769600      6       2  150064       4.2905   8.9153e-06
enh76665    7   25002600   25003600      4       2  150064       1.6664     0.047821
enh76667    7   25010600   25011600      1       1  150064       2.7283     0.003183
enh76668    7   25017800   25018800      3       2  150064       2.1771     0.014735
enh76670    7   25068500   25069500      4       2  150064       1.8918     0.029259
enh76702    7   25998500   25999500      3       1  150064       1.6979      0.04476
enh76748    7   27403600   27404600      1       1  150064       2.7402      0.00307
enh76758    7   27874600   27875600      1       1  150064       2.3356     0.009756
enh76778    7   28189200   28190200      5       2  150064        1.708     0.043817
enh76781    7   28214800   28215800      3       2  150064       2.0861     0.018486
enh76783    7   28385000   28386000      2       1  150064       1.8387     0.032977
enh76786    7   28421200   28422200      7       3  150064       2.8389    0.0022634
enh76828    7   29359000   29360000      4       2  150064       1.9551     0.025283
enh76829    7   29368400   29369400      7       2  150064       2.0773     0.018885
enh76859    7   30107300   30108300      6       3  150064       1.6485     0.049627
enh76865    7   30204100   30205100      2       1  150064       1.7021     0.044367
enh76884    7   30349200   30350200      3       2  150064       1.7495     0.040104
enh76898    7   30512100   30513100      4       1  150064       1.8799     0.030064
enh76899    7   30514300   30515300      4       2  150064        1.702     0.044376
enh76959    7   32536000   32537000      1       1  150064       1.6799      0.04649
enh76964    7   32571100   32572100      2       1  150064       1.8829     0.029856
enh76996    7   34877200   34878200      2       1  150064       3.0726     0.001061
enh76997    7   34978400   34979400      4       2  150064       2.8873     0.001943
enh76998    7   35042900   35043900      4       2  150064       2.2592     0.011934
enh76999    7   35054700   35055700      4       2  150064        3.003    0.0013367
enh77000    7   35065000   35066000      6       2  150064       2.8805    0.0019854
enh77001    7   35074300   35075300      4       2  150064       2.4816    0.0065399
enh77003    7   35077600   35078600      2       1  150064       3.0473    0.0011547
enh77008    7   35687700   35688700      6       3  150064       2.5583    0.0052598
enh77011    7   35732500   35733500      5       2  150064       1.9944     0.023055
enh77018    7   35832400   35833400      1       1  150064       1.9612      0.02493
enh77023    7   35867800   35868800      3       2  150064       1.8791     0.030112
enh77112    7   37382100   37383100      4       2  150064       1.6859      0.04591
enh77114    7   37395000   37396000      3       1  150064       1.7693     0.038419
enh77187    7   40756500   40757500      4       2  150064       1.8649     0.031097
enh77190    7   41738000   41739000      1       1  150064       3.0495     0.001146
enh77201    7   42016500   42017500      1       1  150064       2.4581     0.006984
enh77209    7   42219600   42220600      3       2  150064       2.1285      0.01665
enh77219    7   42895800   42896800      2       1  150064       1.7315     0.041682
enh77222    7   42932600   42933600      4       2  150064       1.7385     0.041063
enh77286    7   44241700   44242700      3       2  150064       2.4256    0.0076407
enh77295    7   44436300   44437300      1       1  150064       1.6621      0.04825
enh77297    7   44438000   44439000      1       1  150064       3.0334     0.001209
enh77299    7   44470500   44471500      4       2  150064       2.4266    0.0076199
enh77300    7   44472600   44473600      1       1  150064       3.0181     0.001272
enh77301    7   44473700   44474700      2       1  150064        2.735    0.0031194
enh77303    7   44480800   44481800      6       1  150064       3.0407    0.0011802
enh77304    7   44481600   44482600      4       2  150064       2.9149    0.0017792
enh77305    7   44484500   44485500      4       2  150064       3.1258   0.00088668
enh77307    7   44486200   44487200      3       1  150064       3.0844    0.0010197
enh77308    7   44500800   44501800      2       1  150064       2.8948    0.0018972
enh77310    7   44516700   44517700      1       1  150064       3.0397     0.001184
enh77311    7   44524200   44525200      1       1  150064       3.4976    0.0002347
enh77312    7   44525200   44526200      3       1  150064       3.2264   0.00062668
enh77313    7   44526200   44527200      1       1  150064       3.5055    0.0002279
enh77314    7   44527900   44528900      1       1  150064       3.0407      0.00118
enh77317    7   44601300   44602300      1       1  150064       2.8707     0.002048
enh77320    7   44611600   44612600      4       2  150064       3.9259   4.3201e-05
enh77321    7   44614400   44615400      3       1  150064       3.2967   0.00048911
enh77322    7   44619800   44620800      3       1  150064       2.8577    0.0021339
enh77323    7   44654900   44655900      4       2  150064       3.1014   0.00096299
enh77324    7   44658100   44659100      3       2  150064       3.1087   0.00093943
enh77325    7   44660400   44661400      3       2  150064       3.7492   8.8683e-05
enh77327    7   44662400   44663400      3       2  150064        3.785   7.6859e-05
enh77328    7   44663700   44664700      2       1  150064       3.1234   0.00089386
enh77329    7   44664800   44665800      1       1  150064       4.1441    1.706e-05
enh77330    7   44668900   44669900      5       1  150064        3.886   5.0954e-05
enh77331    7   44670700   44671700      7       2  150064       3.9847    3.378e-05
enh77332    7   44673000   44674000      2       1  150064        3.871   5.4191e-05
enh77338    7   44693900   44694900      2       1  150064       3.1292   0.00087634
enh77339    7   44694600   44695600      1       1  150064       1.9387      0.02627
enh77350    7   44882000   44883000      3       2  150064       2.4046    0.0080957
enh77368    7   45071500   45072500      2       1  150064        1.908     0.028193
enh77374    7   45243200   45244200      3       2  150064       2.5332    0.0056514
enh77403    7   46721400   46722400      4       2  150064       1.8601     0.031434
enh77415    7   47224600   47225600      9       3  150064       1.7449     0.040502
enh77446    7   47485400   47486400      7       3  150064       2.1684     0.015063
enh77509    7   47677900   47678900      3       1  150064       2.0162     0.021887
enh77515    7   47802200   47803200     13       1  150064       1.8381     0.033025
enh77570    7   50738400   50739400      5       2  150064       1.9299     0.026807
enh77571    7   50744500   50745500      4       2  150064       2.3089     0.010474
enh77572    7   50748900   50749900      7       2  150064       2.1618     0.015318
enh77573    7   50753000   50754000      1       1  150064       1.9241      0.02717
enh77574    7   50755300   50756300      3       2  150064       2.0343      0.02096
enh77576    7   50761800   50762800      3       2  150064        2.572    0.0050562
enh77577    7   50762200   50763200      3       2  150064        3.001    0.0013454
enh77579    7   50775000   50776000      1       1  150064       1.7848      0.03715
enh77580    7   50776500   50777500      2       1  150064       2.8849    0.0019577
enh77581    7   50777400   50778400      4       2  150064       3.0988   0.00097166
enh77584    7   50782600   50783600      4       1  150064       3.4868   0.00024446
enh77585    7   50785500   50786500      2       1  150064       3.7226   9.8609e-05
enh77586    7   50787600   50788600      1       1  150064       2.4554     0.007036
enh77592    7   50797700   50798700      4       2  150064       1.9757     0.024097
enh77593    7   50799200   50800200      4       2  150064       2.9911    0.0013901
enh77594    7   50801200   50802200      2       1  150064       3.4725   0.00025785
enh77595    7   50805800   50806800      4       1  150064       3.4829   0.00024805
enh77596    7   50807100   50808100      5       2  150064       2.6645    0.0038549
enh77597    7   50813200   50814200      7       4  150064       3.4006   0.00033618
enh77598    7   50818200   50819200      2       1  150064        2.021      0.02164
enh77599    7   50822600   50823600      8       2  150064       2.6479    0.0040491
enh77600    7   50825400   50826400      3       1  150064       2.9991     0.001354
enh77601    7   50831200   50832200      2       1  150064       2.7777    0.0027369
enh77602    7   50836100   50837100      3       2  150064       2.3187     0.010207
enh77603    7   50838700   50839700      3       2  150064       2.1064     0.017583
enh77607    7   50848300   50849300      5       2  150064       2.2941     0.010891
enh77608    7   50851800   50852800      1       1  150064       1.9586      0.02508
enh77609    7   50854900   50855900      4       2  150064       2.3254     0.010026
enh77612    7   50880100   50881100      4       2  150064        2.043     0.020527
enh77640    7   51312400   51313400      2       1  150064       2.0641     0.019503
enh77641    7   51314200   51315200      1       1  150064       2.3809     0.008636
enh77642    7   51323300   51324300      1       1  150064       2.2218      0.01315
enh77649    7   51361100   51362100      2       1  150064       1.7241     0.042345
enh77665    7   54945400   54946400      5       2  150064       2.3112      0.01041
enh77686    7   55136800   55137800      1       1  150064       1.9304      0.02678
enh77691    7   55148500   55149500      3       1  150064        1.955     0.025293
enh77706    7   55193500   55194500      1       1  150064        1.733      0.04155
enh77737    7   55607800   55608800      3       2  150064       2.0393     0.020711
enh77740    7   55616500   55617500      3       2  150064       2.2982     0.010776
enh77745    7   55623400   55624400      2       1  150064       1.9099     0.028071
enh77752    7   55640900   55641900      5       2  150064       2.1147     0.017228
enh77757    7   56020000   56021000      3       2  150064       2.5473    0.0054282
enh77758    7   56033800   56034800      3       2  150064       1.7284     0.041959
enh77760    7   56067600   56068600      1       1  150064       3.0265     0.001237
enh77761    7   56077000   56078000      3       2  150064       2.1986     0.013952
enh77763    7   56117300   56118300      7       3  150064       1.7375     0.041149
enh77764    7   56120600   56121600      2       1  150064       2.2685     0.011648
enh77768    7   56141700   56142700      2       1  150064       2.0884     0.018381
enh77771    7   56159900   56160900      3       2  150064       2.1006     0.017839
enh77847    7   66983500   66984500      2       1  150064       2.1832     0.014509
enh77848    7   67090100   67091100      2       1  150064       1.7753     0.037926
enh77854    7   69139400   69140400      4       2  150064       1.9014     0.028627
enh77881    7   70174900   70175900      4       2  150064       1.8709     0.030678
enh77882    7   70175500   70176500      4       2  150064       2.5157    0.0059399
enh77886    7   70193700   70194700      6       3  150064       1.9323     0.026664
enh77887    7   70202200   70203200      4       2  150064        1.773     0.038118
enh77888    7   70216600   70217600      5       2  150064       2.0201     0.021687
enh77896    7   70813600   70814600     12       5  150064       3.2865   0.00050715
enh77900    7   71617400   71618400      1       1  150064       3.3812    0.0003608
enh77935    7   73134000   73135000      2       1  150064       1.9483     0.025689
enh77962    7   73414000   73415000      2       1  150064       2.2895     0.011024
enh77965    7   73427500   73428500      5       2  150064       1.9196     0.027457
enh77974    7   73496900   73497900      2       1  150064       2.3124     0.010378
enh77975    7   73499200   73500200      4       2  150064       1.9774     0.023996
enh77977    7   73509200   73510200      1       1  150064       2.6675     0.003821
enh77978    7   73512200   73513200      3       2  150064       2.8078     0.002494
enh78031    7   74077000   74078000      2       1  150064       3.2569    0.0005632
enh78033    7   74085600   74086600      2       1  150064       1.7492     0.040132
enh78034    7   74086200   74087200      2       1  150064       1.7492     0.040132
enh78043    7   75245600   75246600      7       3  150064       1.8056     0.035492
enh78049    7   75279300   75280300      4       2  150064       1.6475     0.049726
enh78109    7   75946200   75947200      2       1  150064       1.8898     0.029393
enh78138    7   76145000   76146000      1       1  150064       1.7965      0.03621
enh78199    7   79734400   79735400      3       1  150064       3.8443    6.044e-05
enh78212    7   80409800   80410800      1       1  150064       1.9468      0.02578
enh78213    7   80459600   80460600      3       2  150064       1.7623     0.039011
enh78217    7   80546200   80547200      4       2  150064        1.836     0.033182
enh78227    7   82136800   82137800      2       1  150064       1.8661     0.031016
enh78234    7   86783400   86784400      1       1  150064       5.0555    2.146e-07
enh78235    7   86838600   86839600      3       1  150064       4.8012   7.8842e-07
enh78236    7   86839600   86840600      1       1  150064       4.8079    7.625e-07
enh78239    7   86860200   86861200      5       2  150064       2.5662    0.0051404
enh78241    7   86947800   86948800      4       2  150064       2.9928    0.0013823
enh78242    7   86975200   86976200      6       1  150064       2.1686     0.015056
enh78247    7   87564200   87565200      6       3  150064       3.4447   0.00028589
enh78249    7   87847100   87848100      1       1  150064          1.7      0.04457
enh78250    7   87856200   87857200      4       2  150064       2.0914     0.018248
enh78251    7   87908400   87909400      1       1  150064       2.3772     0.008722
enh78265    7   90226900   90227900      2       1  150064       2.3581    0.0091833
enh78266    7   90228100   90229100      4       1  150064       1.9764     0.024055
enh78267    7   90233400   90234400      4       2  150064       1.9257     0.027072
enh78269    7   90289800   90290800      3       1  150064       2.4111     0.007953
enh78272    7   90328600   90329600      5       3  150064       2.2483     0.012279
enh78278    7   90355700   90356700      1       1  150064       1.8289      0.03371
enh78312    7   92237700   92238700      1       1  150064       2.0746      0.01901
enh78315    7   92269000   92270000      2       1  150064        1.871     0.030673
enh78317    7   92274000   92275000      2       1  150064       1.6636     0.048093
enh78318    7   92275300   92276300      2       1  150064       1.7586     0.039325
enh78346    7   92672400   92673400      5       3  150064       1.9043     0.028435
enh78370    7   95062700   95063700      5       2  150064       1.6813      0.04635
enh78378    7   95219900   95220900      1       1  150064       1.7224       0.0425
enh78385    7   95262000   95263000      2       1  150064       2.3726    0.0088314
enh78387    7   95557400   95558400      4       2  150064       1.7262      0.04216
enh78393    7   95932500   95933500      1       1  150064       1.8894      0.02942
enh78409    7   97738400   97739400      3       2  150064       2.2466     0.012334
enh78410    7   97739400   97740400      2       1  150064       2.3054     0.010572
enh78414    7   97746000   97747000      2       1  150064       1.9275     0.026957
enh78415    7   97751600   97752600      2       1  150064       2.4734    0.0066911
enh78425    7   97800300   97801300      4       2  150064       1.6972     0.044833
enh78432    7   97846700   97847700      5       2  150064       2.2489     0.012259
enh78433    7   97857700   97858700      2       1  150064       3.0211    0.0012592
enh78449    7   97989500   97990500      1       1  150064       1.8495      0.03219
enh78465    7   98438900   98439900      3       1  150064       2.2832      0.01121
enh78477    7   98688700   98689700      1       1  150064       1.7045      0.04414
enh78558    7   99616100   99617100      4       2  150064       2.7231    0.0032333
enh78559    7   99616600   99617600      4       2  150064       2.7231    0.0032333
enh78615    7  100223800  100224800      2       1  150064       1.6585     0.048611
enh78616    7  100224400  100225400      2       1  150064       1.9826     0.023704
enh78618    7  100277300  100278300      4       2  150064       1.8309     0.033556
enh78619    7  100288500  100289500      3       2  150064       3.5096    0.0002244
enh78620    7  100292200  100293200      2       1  150064       4.2917   8.8655e-06
enh78622    7  100304600  100305600      1       1  150064       1.6812      0.04636
enh78626    7  100406000  100407000      3       2  150064       1.7392     0.040998
enh78629    7  100426200  100427200      2       1  150064       1.7377     0.041132
enh78636    7  100471200  100472200      3       1  150064       1.7746      0.03798
enh78637    7  100474100  100475100      2       1  150064        1.887     0.029582
enh78639    7  100498300  100499300      4       2  150064       2.4208    0.0077436
enh78640    7  100511400  100512400      2       1  150064       1.9849     0.023576
enh78648    7  100751900  100752900      2       1  150064       1.8125     0.034958
enh78655    7  100781100  100782100      5       3  150064       2.6915     0.003556
enh78658    7  100799400  100800400      4       2  150064       1.7901     0.036716
enh78659    7  100858900  100859900      1       1  150064       3.1635    0.0007794
enh78673    7  100963600  100964600      4       2  150064       1.8032     0.035678
enh78676    7  101054300  101055300      5       1  150064       2.2054     0.013712
enh78695    7  101499000  101500000      3       2  150064       1.6838     0.046113
enh78696    7  101500300  101501300      2       1  150064       2.3247     0.010045
enh78701    7  101518400  101519400      1       1  150064       2.0385      0.02075
enh78702    7  101520800  101521800      3       2  150064       1.8301     0.033615
enh78717    7  101578700  101579700      1       1  150064       2.2063      0.01368
enh78718    7  101579800  101580800      2       1  150064       2.3963    0.0082805
enh78720    7  101587300  101588300      2       1  150064       1.7494     0.040107
enh78722    7  101591200  101592200      4       2  150064       1.9955     0.022992
enh78725    7  101606000  101607000      1       1  150064       2.2636       0.0118
enh78727    7  101628200  101629200      3       2  150064       2.4655    0.0068417
enh78728    7  101651800  101652800      1       1  150064       2.6505     0.004019
enh78749    7  102071800  102072800      2       1  150064       1.9019     0.028591
enh78763    7  102632200  102633200      1       1  150064       1.8983      0.02883
enh78765    7  102678100  102679100      1       1  150064       1.7414      0.04081
enh78768    7  102717000  102718000      4       2  150064        2.132     0.016502
enh78778    7  103452200  103453200      3       1  150064       1.8056     0.035494
enh78781    7  104524100  104525100      4       2  150064       2.4067    0.0080477
enh78786    7  104584200  104585200      1       1  150064       4.5383    2.835e-06
enh78787    7  104597500  104598500      4       1  150064       4.9701   3.3453e-07
enh78790    7  104607600  104608600      1       1  150064       3.2842    0.0005113
enh78792    7  104614000  104615000      1       1  150064        2.126      0.01675
enh78793    7  104618200  104619200      1       1  150064       4.8569    5.963e-07
enh78795    7  104626600  104627600      2       1  150064       3.8834     5.15e-05
enh78800    7  104639200  104640200      3       2  150064       3.9571   3.7933e-05
enh78801    7  104641200  104642200      3       2  150064       4.0339   2.7428e-05
enh78804    7  104649600  104650600      1       1  150064       1.9428      0.02602
enh78808    7  104661300  104662300      2       1  150064       2.5759     0.004999
enh78813    7  104677500  104678500      1       1  150064       1.9062      0.02831
enh78819    7  104790400  104791400      1       1  150064       4.7728    9.082e-07
enh78820    7  104818600  104819600      3       2  150064       4.5482   2.7058e-06
enh78821    7  104826800  104827800      3       2  150064       4.2719   9.6927e-06
enh78822    7  104827600  104828600      2       1  150064       4.8347   6.6682e-07
enh78823    7  104829200  104830200      1       1  150064       4.7316    1.114e-06
enh78824    7  104830000  104831000      1       1  150064       4.8544    6.039e-07
enh78825    7  104838400  104839400      2       1  150064       3.8706   5.4281e-05
enh78826    7  104850800  104851800      1       1  150064       3.3188     0.000452
enh78831    7  104885800  104886800      2       1  150064       4.8041   7.7723e-07
enh78833    7  104901900  104902900      3       2  150064       1.8669     0.030958
enh78834    7  104907400  104908400      1       1  150064       5.6356    8.724e-09
enh78838    7  104950000  104951000      3       2  150064       4.0693    2.358e-05
enh78839    7  104956800  104957800      1       1  150064       5.4201    2.978e-08
enh78844    7  104999000  105000000      5       2  150064       5.0761   1.9263e-07
enh78845    7  104999400  105000400      3       1  150064       4.9664   3.4097e-07
enh78846    7  105007400  105008400      1       1  150064       5.4122    3.112e-08
enh78847    7  105027400  105028400      5       2  150064       5.1863   1.0725e-07
enh78850    7  105152600  105153600      8       2  150064       1.7154     0.043136
enh78853    7  105173500  105174500      2       1  150064       2.8375    0.0022735
enh78858    7  105292500  105293500      4       1  150064       1.7322     0.041621
enh78870    7  105431200  105432200      5       2  150064       2.7315    0.0031523
enh78871    7  105435000  105436000      3       2  150064       1.7039       0.0442
enh78872    7  105438300  105439300      2       1  150064       2.8478    0.0022013
enh78880    7  105489800  105490800      3       2  150064       2.6106    0.0045187
enh78901    7  105750000  105751000      1       1  150064       1.6802      0.04646
enh78904    7  105818200  105819200      7       2  150064       2.7263     0.003202
enh78913    7  106058200  106059200      4       2  150064       1.6974     0.044809
enh78926    7  106631200  106632200      3       2  150064       2.1781     0.014698
enh78968    7  107875700  107876700      4       2  150064       2.6525    0.0039946
enh78969    7  107886100  107887100      7       2  150064       2.7733    0.0027747
enh78974    7  108074400  108075400      4       2  150064       1.6769     0.046785
enh78975    7  108163800  108164800      9       4  150064       2.3158     0.010284
enh78976    7  108164400  108165400      6       3  150064       2.4984    0.0062382
enh78978    7  108208000  108209000      3       2  150064       2.9255    0.0017195
enh78979    7  108211200  108212200      2       1  150064       3.4579   0.00027222
enh78980    7  110162600  110163600      3       1  150064       2.6361    0.0041932
enh78982    7  110669600  110670600      5       2  150064       3.8077   7.0144e-05
enh78984    7  111169600  111170600      1       1  150064       5.6924    6.264e-09
enh78993    7  111692800  111693800      1       1  150064       2.4495     0.007152
enh79009    7  111825500  111826500      5       2  150064       1.7081     0.043812
enh79022    7  112088600  112089600      3       2  150064       1.7879     0.036894
enh79028    7  112625400  112626400      3       1  150064       2.0521     0.020081
enh79031    7  113688100  113689100      3       1  150064       2.6039    0.0046089
enh79036    7  114584500  114585500      2       1  150064       2.0465     0.020355
enh79085    7  116516400  116517400      2       1  150064       1.9514     0.025504
enh79113    7  117450100  117451100      1       1  150064        2.924     0.001728
enh79116    7  117640400  117641400      1       1  150064       2.0433      0.02051
enh79121    7  120489600  120490600      1       1  150064       1.8882       0.0295
enh79130    7  121009200  121010200      4       1  150064       1.8012     0.035834
enh79135    7  121036900  121037900      1       1  150064       2.0866      0.01846
enh79140    7  121216200  121217200      6       1  150064       1.9518      0.02548
enh79146    7  122319300  122320300      4       2  150064       1.6821     0.046276
enh79160    7  123321800  123322800      4       2  150064       3.3125   0.00046226
enh79164    7  123359200  123360200      1       1  150064       3.1518    0.0008114
enh79165    7  123363200  123364200      2       1  150064       2.6998    0.0034687
enh79168    7  123421600  123422600      4       2  150064       2.1013     0.017806
enh79170    7  123438200  123439200      1       1  150064       3.1936    0.0007025
enh79178    7  127227200  127228200      4       2  150064       1.7378     0.041124
enh79179    7  127229500  127230500      4       2  150064       2.0178     0.021806
enh79185    7  127305600  127306600      2       1  150064       1.9302     0.026791
enh79189    7  127391100  127392100      2       1  150064       2.2795     0.011319
enh79192    7  127409600  127410600      1       1  150064       2.0441      0.02047
enh79195    7  127438600  127439600      2       1  150064       2.5979    0.0046894
enh79197    7  127455000  127456000      2       1  150064       2.2138     0.013422
enh79205    7  127508800  127509800      3       2  150064       1.9358     0.026448
enh79210    7  127583900  127584900      3       2  150064       3.3426   0.00041504
enh79212    7  127624300  127625300      2       1  150064       1.8364     0.033148
enh79218    7  127645600  127646600      2       1  150064       2.0211     0.021636
enh79221    7  127657500  127658500      2       1  150064       2.6512    0.0040108
enh79224    7  127665200  127666200      3       2  150064       4.5312   2.9322e-06
enh79225    7  127667000  127668000      2       1  150064       1.9962     0.022958
enh79226    7  127669800  127670800      1       1  150064       2.2015      0.01385
enh79228    7  127716600  127717600      3       2  150064       3.4362   0.00029497
enh79229    7  127724900  127725900      2       1  150064       1.8919     0.029253
enh79230    7  127740200  127741200      2       1  150064       3.5671   0.00018047
enh79237    7  128027600  128028600      3       2  150064       3.0059     0.001324
enh79240    7  128083700  128084700      2       1  150064       1.9987     0.022821
enh79244    7  128099200  128100200      3       2  150064       2.2749     0.011457
enh79255    7  128508100  128509100      7       2  150064       1.7585     0.039329
enh79260    7  128668200  128669200      3       1  150064        2.944    0.0016201
enh79261    7  128687700  128688700      3       2  150064       2.3244     0.010052
enh79262    7  128691800  128692800      5       2  150064       2.4065     0.008052
enh79265    7  128774200  128775200      6       3  150064       2.2228     0.013114
enh79268    7  128808300  128809300      4       2  150064       1.9433      0.02599
enh79278    7  129470500  129471500      1       1  150064        2.365     0.009014
enh79279    7  129480200  129481200      2       1  150064        2.158     0.015466
enh79281    7  129483000  129484000      2       1  150064       2.2226     0.013121
enh79282    7  129483600  129484600      5       2  150064       1.9952     0.023012
enh79283    7  129484800  129485800      4       2  150064       1.8037     0.035638
enh79286    7  129493100  129494100      1       1  150064       2.2921      0.01095
enh79288    7  129499300  129500300      2       1  150064       1.8522     0.031999
enh79291    7  129503400  129504400      7       4  150064       1.9878     0.023416
enh79294    7  129515200  129516200      2       1  150064        2.052     0.020086
enh79295    7  129515600  129516600      3       1  150064       2.2463     0.012342
enh79296    7  129517200  129518200      2       1  150064       2.1812     0.014585
enh79298    7  129529300  129530300      2       1  150064       2.1953     0.014073
enh79299    7  129530000  129531000      6       2  150064        2.047      0.02033
enh79301    7  129538100  129539100      1       1  150064       2.2701       0.0116
enh79304    7  129546100  129547100      6       2  150064       2.1123     0.017332
enh79305    7  129553200  129554200      4       2  150064       1.9165     0.027648
enh79306    7  129554500  129555500      8       3  150064       1.8899     0.029389
enh79308    7  129556400  129557400      3       1  150064       2.2208     0.013182
enh79309    7  129558200  129559200      5       2  150064       1.7794     0.037588
enh79310    7  129558900  129559900      4       2  150064        2.116     0.017172
enh79312    7  129564200  129565200      3       1  150064       1.9144     0.027782
enh79313    7  129565100  129566100      1       1  150064       2.1914      0.01421
enh79317    7  129587700  129588700      2       1  150064       1.8357     0.033204
enh79321    7  129649200  129650200      2       1  150064       1.8337     0.033352
enh79325    7  129721600  129722600      4       2  150064       2.6687    0.0038077
enh79330    7  129782200  129783200      3       2  150064       1.8137     0.034858
enh79331    7  129784100  129785100      4       2  150064       2.1269     0.016716
enh79346    7  129933000  129934000      3       2  150064        1.798     0.036091
enh79347    7  129937400  129938400      7       3  150064       2.1756     0.014794
enh79350    7  130004100  130005100      5       2  150064       2.1577     0.015475
enh79351    7  130011300  130012300      2       1  150064       2.1879     0.014339
enh79352    7  130019500  130020500      3       2  150064       2.0917     0.018233
enh79354    7  130070600  130071600      5       2  150064       1.7007     0.044497
enh79355    7  130072500  130073500      3       1  150064       2.5476    0.0054227
enh79356    7  130073100  130074100      1       1  150064       2.6162     0.004446
enh79400    7  130675100  130676100      2       1  150064        2.298     0.010781
enh79407    7  130692200  130693200      2       1  150064       1.6532     0.049143
enh79416    7  130713500  130714500      2       1  150064       2.0995     0.017885
enh79418    7  130722800  130723800      3       1  150064       1.6553     0.048936
enh79421    7  130734500  130735500      4       2  150064       2.4792    0.0065831
enh79422    7  130738400  130739400      3       1  150064       1.8714     0.030644
enh79423    7  130741100  130742100      4       2  150064       1.8981     0.028844
enh79424    7  130745700  130746700     12       2  150064       2.0294      0.02121
enh79425    7  130751700  130752700      6       2  150064       2.2011     0.013866
enh79426    7  130753700  130754700      1       1  150064       2.0723      0.01912
enh79427    7  130756800  130757800      3       1  150064       1.9643     0.024746
enh79428    7  130758000  130759000      6       1  150064       1.9838     0.023639
enh79429    7  130764100  130765100      2       1  150064       2.0134     0.022038
enh79440    7  130903900  130904900      1       1  150064       1.7551      0.03962
[truncated: 556,496 more chars]
