# Supplementary material for: Identifying enhancer properties associated with genetic risk for complex traits using regulome-wide association studies
Source: PLoS Comput Biol. 2022 Sep 7;18(9):e1010430. doi: 10.1371/journal.pcbi.1010430 (PMC9484640; doi:10.1371/journal.pcbi.1010430)
Supplement: S3 Table — Sample names are as described in the ROADMAP epigenomics project integrative analysis portal: https://egg2.wustl.edu/roadmap/web_portal/meta.html. (ZIP) [file pcbi.1010430.s010.zip › supplemental_table3/E118liver_sig_enhancers05.gcov.out]

GENE      CHR      START       STOP  NSNPS  NPARAM       N        ZSTAT            P
enh39013    1    1168700    1169700      3       1  150064       1.9619      0.02489
enh39025    1    1253300    1254300      2       1  150064       1.8249     0.034007
enh39080    1    1706500    1707500      3       1  150064       2.3962    0.0082819
enh39105    1    1841200    1842200      3       1  150064       2.0797     0.018775
enh39109    1    1851400    1852400      2       1  150064       1.8266     0.033877
enh39122    1    2058100    2059100      1       1  150064       3.1709    0.0007598
enh39123    1    2063300    2064300      1       1  150064       2.0727       0.0191
enh39124    1    2065500    2066500      3       1  150064       3.2007    0.0006855
enh39125    1    2069600    2070600      3       2  150064       2.4428    0.0072862
enh39126    1    2080000    2081000      1       1  150064       3.5192    0.0002164
enh39131    1    2127000    2128000      2       1  150064       2.5265    0.0057606
enh39135    1    2137400    2138400      2       1  150064       2.6153    0.0044576
enh39143    1    2173700    2174700      1       1  150064       3.7831    7.743e-05
enh39165    1    2380900    2381900      5       2  150064       4.7124    1.224e-06
enh39166    1    2383300    2384300      6       2  150064       3.8505    5.895e-05
enh39167    1    2391100    2392100      5       2  150064       4.0566     2.49e-05
enh39176    1    2486000    2487000      1       1  150064       2.5752     0.005009
enh39182    1    2519400    2520400      1       1  150064       2.8421     0.002241
enh39183    1    2524700    2525700      9       2  150064       2.9719    0.0014797
enh39184    1    2542300    2543300      1       1  150064       2.6463     0.004069
enh39185    1    2564100    2565100      3       1  150064       2.9906    0.0013922
enh39200    1    3208500    3209500      6       3  150064       2.9198    0.0017512
enh39201    1    3229800    3230800      7       3  150064       1.7329     0.041557
enh39219    1    3400200    3401200      4       2  150064       1.9233     0.027219
enh39290    1    6504400    6505400      1       1  150064       1.8369      0.03311
enh39292    1    6531900    6532900      2       1  150064       2.2622     0.011844
enh39296    1    6551800    6552800      3       1  150064       1.9459     0.025835
enh39299    1    6561900    6562900      2       1  150064       3.1144   0.00092158
enh39300    1    6569200    6570200      4       1  150064       2.4525    0.0070927
enh39308    1    6644100    6645100      1       1  150064       3.4842    0.0002468
enh39310    1    6658400    6659400      6       3  150064       1.6901     0.045505
enh39312    1    6669400    6670400      1       1  150064       1.8226      0.03418
enh39314    1    6684100    6685100      2       1  150064       2.1264     0.016733
enh39316    1    6759600    6760600      3       1  150064        3.954   3.8435e-05
enh39322    1    6846800    6847800      3       1  150064       1.7795     0.037581
enh39327    1    6867400    6868400      1       1  150064       1.8682      0.03087
enh39420    1    8353000    8354000      3       1  150064       3.5548   0.00018911
enh39421    1    8373900    8374900      3       2  150064        4.624   1.8821e-06
enh39422    1    8402400    8403400      6       4  150064        1.832     0.033472
enh39423    1    8403900    8404900      2       1  150064       3.1255   0.00088761
enh39426    1    8412600    8413600      3       2  150064       4.7419   1.0588e-06
enh39427    1    8413000    8414000      2       1  150064       1.7281     0.041985
enh39429    1    8427200    8428200      1       1  150064       2.9348     0.001669
enh39434    1    8444700    8445700      2       1  150064       4.8974   4.8548e-07
enh39436    1    8447600    8448600      2       1  150064       4.7983    8.002e-07
enh39438    1    8468600    8469600      2       1  150064       4.9784   3.2059e-07
enh39443    1    8485900    8486900      3       1  150064       5.0495   2.2148e-07
enh39444    1    8498600    8499600      1       1  150064        5.656    7.747e-09
enh39446    1    8510000    8511000      2       1  150064       3.3195   0.00045086
enh39448    1    8524000    8525000      5       3  150064       2.7613    0.0028785
enh39449    1    8527000    8528000      3       2  150064       2.2527     0.012137
enh39452    1    8535900    8536900      1       1  150064       4.4399    4.499e-06
enh39454    1    8557200    8558200      2       1  150064       2.8573    0.0021361
enh39457    1    8580400    8581400      3       2  150064       2.3313    0.0098686
enh39459    1    8586100    8587100      3       1  150064        2.376    0.0087516
enh39460    1    8600900    8601900      2       1  150064       3.9022   4.7664e-05
enh39461    1    8611400    8612400      3       2  150064        2.269     0.011635
enh39462    1    8612800    8613800      1       1  150064       3.1458    0.0008281
enh39463    1    8621100    8622100      1       1  150064       2.5716     0.005062
enh39464    1    8622400    8623400      1       1  150064       2.5797     0.004945
enh39466    1    8627700    8628700      2       1  150064       2.5035    0.0061482
enh39468    1    8658200    8659200      5       2  150064       2.9347    0.0016695
enh39469    1    8685900    8686900      1       1  150064       2.9013     0.001858
enh39471    1    8701200    8702200      2       1  150064       3.7904    7.521e-05
enh39472    1    8703100    8704100      1       1  150064       2.8288     0.002336
enh39473    1    8704600    8705600      1       1  150064       2.8444     0.002225
enh39474    1    8707500    8708500      1       1  150064       2.3807      0.00864
enh39475    1    8711900    8712900      1       1  150064       2.6695     0.003798
enh39476    1    8719200    8720200      1       1  150064       2.4949       0.0063
enh39479    1    8725400    8726400      2       1  150064        2.471    0.0067368
enh39481    1    8729200    8730200      1       1  150064       1.9571      0.02517
enh39483    1    8732000    8733000      2       1  150064        2.832    0.0023129
enh39484    1    8733400    8734400      1       1  150064       2.1292      0.01662
enh39488    1    8744300    8745300      1       1  150064       2.2705      0.01159
enh39490    1    8757800    8758800      1       1  150064       2.7985     0.002567
enh39491    1    8759100    8760100      1       1  150064       1.7527      0.03983
enh39493    1    8766700    8767700      2       1  150064       1.8211     0.034297
enh39495    1    8772400    8773400      1       1  150064       1.7195      0.04276
enh39501    1    8800700    8801700      1       1  150064       1.7758      0.03788
enh39524    1    8959600    8960600      3       1  150064       1.6953     0.045007
enh39525    1    8963100    8964100      5       2  150064       2.5267    0.0057569
enh39527    1    8968400    8969400      3       1  150064       1.7289     0.041911
enh39528    1    8971000    8972000      4       2  150064       2.1078     0.017526
enh39529    1    8978000    8979000      4       1  150064       2.2139     0.013419
enh39544    1    9160200    9161200      3       2  150064       1.7725     0.038154
enh39553    1    9221800    9222800      1       1  150064       1.9856      0.02354
enh39586    1    9409700    9410700      1       1  150064       1.7885      0.03685
enh39626    1    9651300    9652300      1       1  150064       1.8634       0.0312
enh39747    1   10959800   10960800      2       1  150064       2.3164     0.010269
enh39765    1   11117900   11118900      2       1  150064       1.7327     0.041571
enh39778    1   11335800   11336800      1       1  150064       2.0523      0.02007
enh39788    1   11767400   11768400      4       2  150064       1.7161     0.043076
enh39813    1   11982200   11983200      4       2  150064       1.9176     0.027579
enh39816    1   11995500   11996500      4       2  150064       2.1548     0.015588
enh39817    1   11997100   11998100      2       1  150064       2.3366    0.0097313
enh39818    1   11998500   11999500      2       1  150064       1.9438      0.02596
enh39819    1   12000300   12001300      4       1  150064       2.0448     0.020437
enh39830    1   12112000   12113000      4       2  150064       1.7134     0.043322
enh39833    1   12190200   12191200      3       1  150064       1.6689     0.047567
enh39896    1   14074400   14075400      2       1  150064       1.6562     0.048838
enh39902    1   14090900   14091900      1       1  150064       1.8683      0.03086
enh39910    1   14847600   14848600      1       1  150064       2.0798      0.01877
enh39964    1   15533400   15534400      2       1  150064       1.9332     0.026606
enh40089    1   16538800   16539800      3       1  150064       1.6911     0.045414
enh40090    1   16542000   16543000      5       2  150064       1.9718     0.024318
enh40092    1   16546100   16547100      2       1  150064       2.2251     0.013037
enh40093    1   16564000   16565000      2       1  150064       2.7283    0.0031827
enh40094    1   16570400   16571400      1       1  150064        2.126      0.01675
enh40097    1   16592500   16593500      3       1  150064       2.1759      0.01478
enh40098    1   16644800   16645800      3       1  150064       2.0685     0.019295
enh40102    1   16679400   16680400      1       1  150064       2.0801      0.01876
enh40103    1   16690700   16691700      3       1  150064       1.9097     0.028088
enh40106    1   16698500   16699500      2       1  150064       1.7669     0.038622
enh40107    1   16701100   16702100      1       1  150064       1.8357       0.0332
enh40108    1   16703400   16704400      3       1  150064       2.0108     0.022174
enh40109    1   16711600   16712600      2       1  150064       1.7801     0.037533
enh40110    1   16713900   16714900      2       1  150064       1.8111     0.035064
enh40113    1   16722800   16723800      4       1  150064       2.0449      0.02043
enh40115    1   16824000   16825000      3       1  150064       1.8836     0.029809
enh40147    1   17309400   17310400      3       2  150064       2.2235     0.013092
enh40148    1   17310900   17311900      2       1  150064       2.5752    0.0050092
enh40154    1   17342300   17343300      5       2  150064       2.0112     0.022154
enh40155    1   17371800   17372800      6       1  150064       2.4293    0.0075639
enh40156    1   17377500   17378500      5       2  150064       2.3312    0.0098702
enh40157    1   17378200   17379200      3       2  150064       2.7772    0.0027413
enh40158    1   17390100   17391100      9       3  150064       2.0368     0.020835
enh40174    1   17563400   17564400      2       1  150064        1.901     0.028652
enh40207    1   17910600   17911600      1       1  150064       1.7334      0.04151
enh40208    1   17912500   17913500      1       1  150064       1.6477      0.04971
enh40231    1   19217900   19218900      2       1  150064       2.1426     0.016073
enh40245    1   19263000   19264000      2       1  150064        1.845     0.032521
enh40278    1   19636400   19637400      6       3  150064       1.7159     0.043089
enh40279    1   19641000   19642000      3       1  150064       2.1377     0.016271
enh40325    1   19821700   19822700      2       1  150064       3.1151    0.0009193
enh40326    1   19831300   19832300      4       2  150064        2.104     0.017687
enh40333    1   19925200   19926200      6       3  150064       1.6957     0.044967
enh40335    1   19939200   19940200      1       1  150064       1.7696       0.0384
enh40337    1   19943200   19944200      2       1  150064       1.6558     0.048884
enh40342    1   19966700   19967700      1       1  150064       2.3371     0.009718
enh40394    1   20819900   20820900      1       1  150064       1.7361      0.04127
enh40413    1   21059900   21060900      1       1  150064       2.8655     0.002082
enh40414    1   21065400   21066400      1       1  150064       2.3174      0.01024
enh40416    1   21114800   21115800      1       1  150064       2.5834     0.004892
enh40417    1   21140200   21141200      3       1  150064       2.4477    0.0071881
enh40420    1   21339000   21340000      3       2  150064       1.6757       0.0469
enh40421    1   21339600   21340600      2       1  150064       2.6501    0.0040235
enh40423    1   21348800   21349800      2       1  150064       2.0738     0.019051
enh40425    1   21415800   21416800      3       1  150064       2.7094    0.0033702
enh40426    1   21416900   21417900      2       1  150064       2.7388    0.0030831
enh40428    1   21438100   21439100      1       1  150064       2.8777     0.002003
enh40432    1   21476200   21477200      1       1  150064       1.7347       0.0414
enh40434    1   21498400   21499400      2       1  150064        2.091     0.018263
enh40435    1   21500000   21501000      1       1  150064       2.4774     0.006618
enh40437    1   21521100   21522100      1       1  150064       1.7381       0.0411
enh40484    1   21938100   21939100      5       3  150064       1.6476     0.049719
enh40485    1   21941100   21942100      4       2  150064       2.2671     0.011692
enh40493    1   22032100   22033100      1       1  150064       2.5496     0.005393
enh40494    1   22090100   22091100     11       2  150064       1.9751     0.024129
enh40529    1   22349900   22350900      4       2  150064       2.5908    0.0047877
enh40530    1   22352800   22353800      5       2  150064       2.4891    0.0064031
enh40533    1   22369400   22370400      2       1  150064       2.5031    0.0061555
enh40535    1   22374800   22375800      2       1  150064       3.2572   0.00056259
enh40536    1   22382100   22383100      2       1  150064       2.7113    0.0033512
enh40537    1   22389000   22390000      3       2  150064       2.2041      0.01376
enh40540    1   22398600   22399600      1       1  150064       3.3647    0.0003831
enh40590    1   23438300   23439300      1       1  150064       2.0492      0.02022
enh40664    1   24106300   24107300      1       1  150064       1.6674      0.04772
enh40695    1   24372600   24373600      3       1  150064       2.5782    0.0049652
enh40708    1   24501200   24502200      3       1  150064       2.1797     0.014642
enh40725    1   24719900   24720900      2       1  150064       2.3716    0.0088561
enh40727    1   24737000   24738000      2       1  150064       2.5949    0.0047307
enh40729    1   24744500   24745500      2       1  150064       2.1965     0.014027
enh40732    1   24833400   24834400      1       1  150064       2.5335     0.005646
enh40733    1   24862200   24863200      4       2  150064       2.4306    0.0075369
enh40734    1   24867000   24868000      5       2  150064       1.7921     0.036556
enh40735    1   24875600   24876600      4       2  150064       2.4974    0.0062553
enh40743    1   24967400   24968400      2       1  150064       2.5702    0.0050815
enh40786    1   25348300   25349300      3       2  150064       1.8001     0.035924
enh40912    1   26701400   26702400      5       2  150064       1.7922     0.036551
enh40914    1   26712100   26713100      2       1  150064       2.0498      0.02019
enh40915    1   26757600   26758600      1       1  150064       1.8722      0.03059
enh40926    1   26881800   26882800      3       1  150064       2.0804     0.018747
enh40927    1   26945200   26946200      1       1  150064       1.9284       0.0269
enh40932    1   27017000   27018000      1       1  150064       2.4913     0.006363
enh40935    1   27033500   27034500      2       1  150064       2.6037    0.0046111
enh40936    1   27038900   27039900      2       1  150064        2.036     0.020876
enh40937    1   27039800   27040800      1       1  150064        2.725     0.003215
enh40939    1   27046900   27047900      3       1  150064       2.6633    0.0038685
enh40940    1   27048300   27049300      1       1  150064       2.7248     0.003217
enh40941    1   27052000   27053000      4       1  150064       2.7077    0.0033878
enh40943    1   27070400   27071400      3       2  150064        1.957     0.025176
enh40944    1   27094500   27095500      1       1  150064       2.7557     0.002928
enh40945    1   27098200   27099200      1       1  150064       2.7473     0.003004
enh40953    1   27158200   27159200      2       1  150064       2.6325    0.0042379
enh40956    1   27175400   27176400      1       1  150064       2.4217     0.007724
enh40957    1   27180200   27181200      2       1  150064       1.6891     0.045596
enh40958    1   27184700   27185700      1       1  150064       1.9879      0.02341
enh40959    1   27188000   27189000      1       1  150064       2.4105     0.007966
enh40962    1   27214800   27215800      1       1  150064       2.4794      0.00658
enh40966    1   27233700   27234700      2       1  150064       2.7458    0.0030178
enh40967    1   27236200   27237200      3       1  150064       2.5911    0.0047839
enh40969    1   27247000   27248000      2       1  150064       2.7103    0.0033606
enh40970    1   27249900   27250900      1       1  150064        2.512     0.006003
enh40973    1   27273200   27274200      1       1  150064       2.5035     0.006149
enh40974    1   27287600   27288600      1       1  150064       2.5044     0.006133
enh40975    1   27290200   27291200      1       1  150064       2.4785     0.006597
enh40976    1   27292800   27293800      1       1  150064       2.4248     0.007659
enh40978    1   27298300   27299300      2       1  150064       2.1812     0.014585
enh40988    1   27397100   27398100      4       1  150064        1.756     0.039544
enh40989    1   27425600   27426600      1       1  150064         2.29      0.01101
enh40996    1   27466400   27467400      1       1  150064       1.6802      0.04646
enh41011    1   27667200   27668200      3       2  150064       1.8403     0.032859
enh41019    1   27693800   27694800      1       1  150064       1.8301      0.03362
enh41020    1   27695500   27696500      1       1  150064       2.9448     0.001616
enh41063    1   27899700   27900700      2       1  150064       1.7821     0.037367
enh41075    1   27944500   27945500      1       1  150064       1.8623      0.03128
enh41076    1   27947800   27948800      2       1  150064       1.6501     0.049462
enh41077    1   27957400   27958400      7       3  150064       1.8081     0.035298
enh41078    1   27969900   27970900      1       1  150064       1.9646      0.02473
enh41089    1   28050600   28051600      2       1  150064       2.0006     0.022719
enh41117    1   28431500   28432500      3       2  150064        2.405    0.0080863
enh41148    1   28622100   28623100      2       1  150064        2.398    0.0082421
enh41151    1   28649300   28650300      2       1  150064       2.1717      0.01494
enh41157    1   28698000   28699000      2       1  150064       1.9834     0.023663
enh41159    1   28702000   28703000      7       1  150064       1.8103     0.035123
enh41160    1   28718000   28719000      3       1  150064       2.1312     0.016538
enh41161    1   28743400   28744400      2       1  150064       2.0408     0.020638
enh41163    1   28765200   28766200      1       1  150064       2.3988     0.008225
enh41167    1   28782000   28783000      2       1  150064       1.8159     0.034693
enh41170    1   28837900   28838900      4       2  150064       2.4913    0.0063641
enh41173    1   28847800   28848800      1       1  150064       2.8219     0.002387
enh41176    1   28904800   28905800      2       1  150064       2.7673    0.0028261
enh41177    1   28916600   28917600      2       1  150064       2.8882    0.0019374
enh41180    1   28967200   28968200      2       1  150064       2.2745     0.011467
enh41181    1   28970400   28971400      1       1  150064       2.3123      0.01038
enh41183    1   28973600   28974600      2       1  150064       2.0484     0.020261
enh41185    1   28981900   28982900      1       1  150064       1.9969      0.02292
enh41188    1   29060200   29061200      2       1  150064        2.618    0.0044224
enh41191    1   29070600   29071600      2       1  150064       3.3538   0.00039852
enh41196    1   29186600   29187600      2       1  150064       2.5335    0.0056462
enh41199    1   29211000   29212000      4       2  150064       2.8853    0.0019554
enh41201    1   29242200   29243200      2       1  150064       2.7571    0.0029156
enh41202    1   29252900   29253900      2       1  150064       2.8159    0.0024324
enh41208    1   29462600   29463600      5       3  150064       1.8254      0.03397
enh41217    1   29512500   29513500      2       1  150064       2.4132    0.0079063
enh41220    1   29528400   29529400      2       1  150064       2.3593    0.0091552
enh41222    1   29555600   29556600      4       2  150064       1.8991     0.028773
enh41223    1   29572200   29573200      5       2  150064        1.794     0.036405
enh41227    1   29775200   29776200      3       2  150064       2.2845     0.011172
enh41235    1   30457500   30458500      4       2  150064       4.7347   1.0966e-06
enh41238    1   30852100   30853100      2       1  150064       2.1618     0.015317
enh41239    1   30858900   30859900      8       1  150064       2.2956     0.010848
enh41258    1   31274600   31275600      1       1  150064       1.7209      0.04263
enh41269    1   31350100   31351100      3       2  150064       1.8692     0.030796
enh41270    1   31352000   31353000      1       1  150064        2.524     0.005801
enh41301    1   31688600   31689600      8       2  150064       2.9787    0.0014475
enh41302    1   31697000   31698000      8       1  150064       3.4495   0.00028083
enh41304    1   31771500   31772500      4       2  150064       3.9586   3.7694e-05
enh41305    1   31778700   31779700      1       1  150064       2.1675       0.0151
enh41306    1   31841100   31842100      1       1  150064       2.2533      0.01212
enh41307    1   31843900   31844900      1       1  150064        3.082     0.001028
enh41308    1   31847000   31848000      2       1  150064       2.7671    0.0028278
enh41309    1   31848700   31849700      2       1  150064       4.2058   1.3006e-05
enh41311    1   31854500   31855500      3       1  150064       4.3807   5.9157e-06
enh41312    1   31862700   31863700      8       2  150064       3.8622   5.6184e-05
enh41313    1   31866800   31867800      4       1  150064       2.8658    0.0020799
enh41314    1   31867600   31868600      2       1  150064       2.8315    0.0023167
enh41315    1   31868800   31869800      3       1  150064        2.932    0.0016842
enh41316    1   31869900   31870900      2       1  150064       3.7043   0.00010597
enh41317    1   31882800   31883800      3       1  150064       2.5212    0.0058471
enh41318    1   31888000   31889000      1       1  150064        2.833     0.002306
enh41322    1   31898300   31899300      4       2  150064       3.1645   0.00077677
enh41425    1   32700200   32701200      3       2  150064        2.196     0.014044
enh41428    1   32707200   32708200      3       1  150064       1.7063     0.043974
enh41429    1   32707800   32708800      3       1  150064       1.7063     0.043974
enh41448    1   32811100   32812100      1       1  150064        2.932     0.001684
enh41476    1   33222900   33223900      3       1  150064        2.368    0.0089431
enh41486    1   33338000   33339000      2       1  150064        1.997     0.022915
enh41510    1   33502600   33503600      2       1  150064       1.8687     0.030829
enh41521    1   33618500   33619500      2       1  150064       1.9122     0.027923
enh41523    1   33626300   33627300      2       1  150064       1.6613     0.048329
enh41536    1   33760800   33761800      3       1  150064       1.8874     0.029554
enh41538    1   33766200   33767200      3       2  150064       2.3437    0.0095463
enh41561    1   33937000   33938000      2       1  150064       2.4899    0.0063881
enh41574    1   35318200   35319200      4       2  150064       1.8872     0.029566
enh41575    1   35323100   35324100      3       2  150064       2.0918     0.018229
enh41591    1   35709200   35710200      5       3  150064       3.5968   0.00016107
enh41613    1   36102000   36103000      2       1  150064       3.6011   0.00015847
enh41619    1   36275700   36276700      3       2  150064       4.0586   2.4684e-05
enh41624    1   36564700   36565700      5       2  150064       2.1471     0.015892
enh41625    1   36565500   36566500      4       2  150064       2.6879    0.0035954
enh41629    1   36593100   36594100      1       1  150064       3.8529    5.836e-05
enh41630    1   36600400   36601400      2       1  150064       3.3181   0.00045322
enh41631    1   36607600   36608600      2       1  150064       3.3975   0.00034006
enh41632    1   36613100   36614100      3       1  150064       3.8801   5.2202e-05
enh41634    1   36619900   36620900      3       2  150064       2.8632    0.0020969
enh41636    1   36625000   36626000      3       2  150064       2.2319     0.012811
enh41637    1   36627900   36628900      2       1  150064       3.9956   3.2268e-05
enh41643    1   36652800   36653800      4       2  150064       2.5498    0.0053889
enh41644    1   36653500   36654500      4       2  150064       2.5472    0.0054291
enh41705    1   37999100   38000100      2       1  150064       1.7826     0.037326
enh41711    1   38026000   38027000      2       1  150064       1.7044     0.044154
enh41717    1   38271800   38272800      4       2  150064       2.3417     0.009599
enh41718    1   38275100   38276100      1       1  150064        3.469    0.0002612
enh41721    1   38323400   38324400      1       1  150064       3.1702    0.0007616
enh41723    1   38327800   38328800      1       1  150064        2.751     0.002971
enh41724    1   38331000   38332000      3       2  150064       2.6496    0.0040289
enh41726    1   38345000   38346000      2       1  150064       1.8892     0.029434
enh41727    1   38395500   38396500      4       2  150064       2.8911    0.0019196
enh41730    1   38453400   38454400      1       1  150064        2.104      0.01769
enh41755    1   39490500   39491500      1       1  150064       2.2168      0.01332
enh41757    1   39541900   39542900      2       1  150064       2.9168    0.0017683
enh41760    1   39568500   39569500      1       1  150064        1.984      0.02363
enh41763    1   39581900   39582900      3       1  150064       2.2439     0.012419
enh41801    1   39862200   39863200      2       1  150064       1.6723     0.047237
enh41806    1   39916300   39917300      2       1  150064       1.7229      0.04245
enh41807    1   39974300   39975300      2       1  150064       1.8254     0.033968
enh41811    1   40032200   40033200      4       2  150064       2.4861    0.0064585
enh41820    1   40166700   40167700      2       1  150064       2.5858    0.0048577
enh41826    1   40316800   40317800      2       1  150064       2.3965    0.0082759
enh41828    1   40341400   40342400      1       1  150064       1.8639      0.03117
enh41833    1   40362600   40363600      2       1  150064       3.3374   0.00042288
enh41866    1   40842500   40843500      4       2  150064       2.3464    0.0094777
enh41868    1   40848000   40849000      2       1  150064       1.7513     0.039945
enh41888    1   41155600   41156600      3       2  150064       2.3236     0.010073
enh41889    1   41159400   41160400      4       2  150064       2.4007     0.008182
enh41891    1   41168900   41169900      5       2  150064       1.8471      0.03237
enh41892    1   41170300   41171300      2       1  150064        2.747     0.003007
enh41895    1   41178700   41179700      3       2  150064       2.5619    0.0052053
enh41897    1   41182300   41183300      2       1  150064       2.6308    0.0042594
enh41899    1   41197400   41198400      2       1  150064       2.3689    0.0089204
enh41901    1   41205400   41206400      3       2  150064       2.6545    0.0039717
enh41918    1   41380600   41381600      5       3  150064       2.0864     0.018472
enh41926    1   41433200   41434200      8       3  150064       2.6821    0.0036576
enh41928    1   41452400   41453400      1       1  150064       2.4417     0.007309
enh41929    1   41468700   41469700      5       2  150064        2.221     0.013176
enh41934    1   41574700   41575700      3       2  150064       2.5747     0.005017
enh41935    1   41588600   41589600      3       1  150064       2.0114     0.022144
enh41937    1   41617800   41618800      3       2  150064        2.078     0.018855
enh41940    1   41697800   41698800      2       1  150064       1.6904     0.045478
enh41948    1   41853100   41854100      2       1  150064       1.9565     0.025206
enh41950    1   41897400   41898400      7       3  150064       2.0306      0.02115
enh41951    1   41898500   41899500      3       1  150064       2.3162     0.010275
enh41954    1   41931600   41932600      1       1  150064       2.3794     0.008671
enh41958    1   41949900   41950900      6       3  150064       2.0453     0.020413
enh41960    1   41960700   41961700      5       2  150064       3.6371   0.00013785
enh41961    1   41962300   41963300      4       2  150064       3.8047   7.0975e-05
enh41963    1   41969800   41970800      4       2  150064       2.0464      0.02036
enh42049    1   43415700   43416700      4       2  150064       2.9127    0.0017916
enh42050    1   43419600   43420600      3       2  150064       2.1424      0.01608
enh42051    1   43427600   43428600      4       2  150064       2.0961     0.018037
enh42053    1   43432500   43433500      7       3  150064       2.1356     0.016354
enh42078    1   43703700   43704700      1       1  150064       2.0292      0.02122
enh42084    1   43739500   43740500      2       1  150064        2.174     0.014854
enh42089    1   43759900   43760900      2       1  150064        2.976    0.0014603
enh42091    1   43778900   43779900      2       1  150064       2.9815    0.0014343
enh42096    1   43826700   43827700      1       1  150064       2.7397     0.003075
enh42098    1   43831000   43832000      2       1  150064       1.9653     0.024692
enh42102    1   43856400   43857400      4       2  150064       4.1648   1.5578e-05
enh42105    1   43920400   43921400      4       2  150064       4.1611   1.5834e-05
enh42106    1   43930600   43931600      1       1  150064       3.6313     0.000141
enh42107    1   43938000   43939000      1       1  150064       3.0047     0.001329
enh42108    1   43941300   43942300      3       1  150064       3.6843   0.00011465
enh42110    1   43989600   43990600      3       2  150064       1.7413     0.040815
enh42113    1   44002600   44003600      2       1  150064       2.3372    0.0097154
enh42114    1   44006100   44007100      1       1  150064       2.9099     0.001808
enh42115    1   44008200   44009200      2       1  150064       1.8901     0.029374
enh42116    1   44015200   44016200      3       1  150064       2.0885     0.018378
enh42118    1   44023500   44024500      2       1  150064       2.9211    0.0017437
enh42120    1   44031500   44032500      3       2  150064       3.2668   0.00054392
enh42121    1   44034400   44035400      3       2  150064       4.2355   1.1403e-05
enh42122    1   44037300   44038300      2       1  150064       5.2324   8.3661e-08
enh42123    1   44047500   44048500      5       2  150064       2.8226    0.0023819
enh42124    1   44051900   44052900      7       2  150064       2.7012    0.0034542
enh42125    1   44113700   44114700      2       1  150064       3.2617   0.00055365
enh42126    1   44117600   44118600      3       2  150064       4.0608   2.4453e-05
enh42127    1   44137100   44138100      2       1  150064       2.7227    0.0032376
enh42128    1   44153900   44154900      1       1  150064       3.5304    0.0002075
enh42129    1   44171100   44172100      2       1  150064       2.8891     0.001932
enh42132    1   44222700   44223700      2       1  150064       2.3073     0.010518
enh42133    1   44228600   44229600      1       1  150064       3.2448    0.0005877
enh42134    1   44232100   44233100      1       1  150064       3.2827     0.000514
enh42135    1   44248800   44249800      3       2  150064       3.7981   7.2899e-05
enh42136    1   44252000   44253000      3       2  150064       1.9596     0.025019
enh42141    1   44300500   44301500      1       1  150064        2.945     0.001615
enh42142    1   44318800   44319800      3       1  150064       3.9946   3.2404e-05
enh42144    1   44326400   44327400      3       2  150064       2.4522    0.0071002
enh42145    1   44333900   44334900      2       1  150064       2.8449    0.0022214
enh42146    1   44345000   44346000      2       1  150064       3.6295   0.00014198
enh42147    1   44346600   44347600      4       2  150064       3.7858   7.6597e-05
enh42148    1   44350500   44351500      3       2  150064       3.2264   0.00062671
enh42149    1   44378000   44379000      3       2  150064       2.5971    0.0047002
enh42151    1   44395200   44396200      6       2  150064       2.3778    0.0087089
enh42153    1   44400400   44401400      4       2  150064       2.6634    0.0038677
enh42154    1   44402400   44403400      4       2  150064        2.011      0.02216
enh42155    1   44414200   44415200      2       1  150064       2.8877    0.0019403
enh42157    1   44439100   44440100      2       1  150064       1.9816     0.023762
enh42158    1   44442700   44443700      5       2  150064       2.5588    0.0052521
enh42160    1   44452300   44453300      1       1  150064       2.2904        0.011
enh42161    1   44455900   44456900      1       1  150064       2.0898      0.01832
enh42162    1   44458000   44459000      1       1  150064       2.9213     0.001743
enh42163    1   44460300   44461300      3       1  150064       2.1489     0.015823
enh42167    1   44479700   44480700      2       1  150064       3.2733   0.00053156
enh42177    1   44677600   44678600      1       1  150064       2.7892     0.002642
enh42178    1   44679900   44680900      1       1  150064       2.3252      0.01003
enh42181    1   44685800   44686800      2       1  150064       2.0377     0.020791
enh42183    1   44704600   44705600      2       1  150064       2.6077    0.0045579
enh42200    1   45060300   45061300      2       1  150064       1.7146     0.043208
enh42352    1   46987500   46988500      1       1  150064       1.7331      0.04154
enh42367    1   47229100   47230100      1       1  150064        1.852      0.03201
enh42374    1   47640500   47641500      4       2  150064       1.8457     0.032464
enh42401    1   48223600   48224600      2       1  150064       1.8118     0.035009
enh42404    1   48275100   48276100      1       1  150064       2.2209      0.01318
enh42407    1   48292600   48293600      2       1  150064       2.4042    0.0081033
enh42412    1   48337300   48338300      5       3  150064       2.6703    0.0037895
enh42428    1   48520600   48521600      9       5  150064       2.7692    0.0028097
enh42429    1   48527100   48528100      3       2  150064       1.6655     0.047904
enh42441    1   49343900   49344900      1       1  150064       1.6698      0.04748
enh42589    1   53641800   53642800      4       2  150064       1.9399     0.026196
enh42591    1   53649600   53650600      3       1  150064       2.3869    0.0084963
enh42593    1   53655700   53656700      3       1  150064       2.3512    0.0093555
enh42594    1   53660600   53661600      3       2  150064       3.1648   0.00077584
enh42595    1   53664000   53665000      1       1  150064       2.8243     0.002369
enh42596    1   53679800   53680800      2       1  150064       2.1224     0.016902
enh42597    1   53684200   53685200      2       1  150064       2.1388     0.016228
enh42599    1   53702000   53703000      2       1  150064       2.4523    0.0070978
enh42601    1   53709400   53710400      1       1  150064       2.9811     0.001436
enh42602    1   53759900   53760900      2       1  150064       1.9559     0.025236
enh42631    1   54447200   54448200      3       1  150064       2.3027     0.010649
enh42632    1   54448200   54449200      2       1  150064       2.3025     0.010653
enh42648    1   54667400   54668400      1       1  150064       2.2007      0.01388
enh42649    1   54685100   54686100      4       2  150064       2.3985    0.0082308
enh42651    1   54694600   54695600      2       1  150064       2.0398     0.020687
enh42668    1   54801100   54802100      2       1  150064       1.6758     0.046885
enh42676    1   54819300   54820300      3       2  150064        1.893     0.029176
enh42677    1   54820700   54821700      3       1  150064       1.8066     0.035413
enh42683    1   54841500   54842500      3       1  150064       1.8758     0.030339
enh42684    1   54844700   54845700      5       2  150064       1.7986     0.036041
enh42685    1   54848700   54849700      7       1  150064       2.1579     0.015466
enh42686    1   54850500   54851500      1       1  150064       2.1615      0.01533
enh42719    1   55323200   55324200      4       2  150064       1.9801     0.023847
enh42771    1   56045800   56046800      3       2  150064       2.0476     0.020298
enh42776    1   56184400   56185400      2       1  150064       1.7767      0.03781
enh42793    1   56765100   56766100      9       3  150064       1.9588     0.025066
enh42842    1   57282800   57283800      9       4  150064       1.7035      0.04424
enh42843    1   57285700   57286700      2       1  150064       2.1184      0.01707
enh42866    1   57983800   57984800      3       2  150064       2.8712    0.0020448
enh42881    1   59219800   59220800      3       2  150064       1.8151     0.034756
enh42895    1   59323600   59324600      3       2  150064       2.1509     0.015741
enh42932    1   59612600   59613600      3       1  150064       1.7397     0.040958
enh42984    1   60204200   60205200      2       1  150064       1.9809     0.023799
enh42987    1   60284800   60285800      3       2  150064       1.6691     0.047544
enh43006    1   61449400   61450400      2       1  150064        1.737     0.041192
enh43007    1   61455100   61456100      4       2  150064       1.7392     0.041002
enh43037    1   61696100   61697100      3       1  150064       1.8764     0.030301
enh43038    1   61709600   61710600      2       1  150064       2.0865     0.018466
enh43051    1   61917000   61918000      1       1  150064       2.0375       0.0208
enh43151    1   65220300   65221300      1       1  150064       2.2127      0.01346
enh43154    1   65360200   65361200      3       1  150064       1.8943     0.029093
enh43160    1   65379700   65380700      5       2  150064       2.9572     0.001552
enh43161    1   65383400   65384400      3       1  150064       2.0943     0.018116
enh43163    1   65398000   65399000      3       1  150064       2.3488    0.0094178
enh43164    1   65398500   65399500      4       2  150064       2.4436    0.0072702
enh43165    1   65400300   65401300      3       2  150064       3.3548   0.00039706
enh43167    1   65401800   65402800      4       2  150064       1.7347     0.041401
enh43169    1   65416500   65417500      1       1  150064       3.1234    0.0008938
enh43170    1   65417400   65418400      4       2  150064       2.9826    0.0014292
enh43172    1   65421500   65422500      2       1  150064       2.4354    0.0074375
enh43173    1   65429800   65430800      4       2  150064       1.8966     0.028943
enh43175    1   65434800   65435800      3       2  150064       2.1865      0.01439
enh43180    1   65574000   65575000      2       1  150064        2.055     0.019941
enh43181    1   65606800   65607800      4       2  150064       1.8617     0.031322
enh43183    1   65618900   65619900      3       2  150064       2.0383     0.020759
enh43191    1   65639800   65640800      5       1  150064       1.8082     0.035289
enh43192    1   65640700   65641700      3       1  150064       1.9237     0.027198
enh43193    1   65641800   65642800      3       2  150064       2.0039     0.022542
enh43194    1   65643600   65644600      1       1  150064       2.0028       0.0226
enh43207    1   66152800   66153800      5       2  150064       1.6468       0.0498
enh43208    1   66153400   66154400      5       2  150064       2.5597    0.0052388
enh43210    1   66277600   66278600      1       1  150064       1.6821      0.04627
enh43215    1   66736600   66737600      2       1  150064       1.7028     0.044304
enh43216    1   66740600   66741600      1       1  150064       2.3167      0.01026
enh43220    1   66766200   66767200      8       2  150064       2.2508     0.012198
enh43230    1   66878500   66879500      2       1  150064       1.9418     0.026081
enh43266    1   68005700   68006700      5       3  150064        1.683     0.046184
enh43276    1   68083800   68084800      3       2  150064       2.5567     0.005283
enh43283    1   68154200   68155200      5       2  150064       2.2997     0.010733
enh43284    1   68166100   68167100      4       2  150064       1.9657     0.024668
enh43287    1   68189200   68190200      1       1  150064       2.0043      0.02252
enh43294    1   68214300   68215300      2       1  150064       2.0104     0.022192
enh43297    1   68219600   68220600      3       2  150064       1.8037     0.035642
enh43298    1   68221200   68222200      1       1  150064       2.4668     0.006817
enh43302    1   68258100   68259100      4       2  150064       3.2494   0.00057822
enh43303    1   68269000   68270000      4       2  150064       2.9318     0.001685
enh43304    1   68282100   68283100      4       2  150064        1.824     0.034076
enh43305    1   68290000   68291000      4       2  150064       1.7831     0.037287
enh43306    1   68291000   68292000      3       1  150064        1.756     0.039541
enh43307    1   68295700   68296700      4       2  150064       3.5136     0.000221
enh43308    1   68299500   68300500      3       1  150064       3.7181   0.00010036
enh43309    1   68301100   68302100      4       2  150064       3.3068   0.00047178
enh43310    1   68315900   68316900      5       2  150064       2.6032    0.0046185
enh43311    1   68362600   68363600      6       3  150064       3.0181    0.0012719
enh43316    1   68607100   68608100      2       1  150064       2.2727     0.011521
enh43351    1   77464400   77465400      5       2  150064        2.126     0.016754
enh43378    1   78352900   78353900      9       4  150064       2.7102    0.0033617
enh43382    1   78446400   78447400      2       1  150064        2.026     0.021384
enh43383    1   78449200   78450200      2       1  150064       1.7929     0.036491
enh43391    1   78561000   78562000      1       1  150064       1.8089      0.03523
enh43407    1   82145200   82146200      3       2  150064       2.2103     0.013542
enh43408    1   82147100   82148100      5       2  150064       2.5307    0.0056916
enh43409    1   82169000   82170000      4       2  150064       1.9234     0.027213
enh43410    1   82171800   82172800      4       2  150064       3.8562   5.7571e-05
enh43419    1   84268200   84269200      2       1  150064       1.8537     0.031889
enh43420    1   84284200   84285200      2       1  150064       4.3231   7.6919e-06
enh43423    1   84566400   84567400      2       1  150064       2.2567     0.012013
enh43425    1   84639400   84640400      1       1  150064        1.923      0.02724
enh43458    1   85317000   85318000      5       2  150064       2.1049     0.017651
enh43459    1   85319700   85320700      4       1  150064       2.4091    0.0079965
enh43460    1   85378700   85379700      4       1  150064       1.8566     0.031685
enh43477    1   85761000   85762000      3       1  150064       1.8796     0.030081
enh43482    1   85779600   85780600      2       1  150064        2.087     0.018442
enh43488    1   85808900   85809900      5       3  150064         1.97     0.024421
enh43495    1   85872800   85873800      2       1  150064       1.7445     0.040535
enh43498    1   85914400   85915400      8       4  150064       2.2358     0.012681
enh43500    1   85919300   85920300      3       1  150064       2.4418    0.0073069
enh43531    1   86992700   86993700      5       2  150064       1.8922     0.029229
enh43564    1   87811500   87812500      3       1  150064       1.7206     0.042657
enh43570    1   88108000   88109000      2       1  150064       2.0408     0.020638
enh43577    1   88186100   88187100      3       1  150064       1.8288     0.033714
enh43582    1   88350600   88351600      3       1  150064       2.1125      0.01732
enh43597    1   88682300   88683300      1       1  150064       1.8428      0.03268
enh43623    1   89776600   89777600      3       2  150064       2.6202    0.0043942
enh43636    1   90184800   90185800      1       1  150064       1.6991      0.04465
enh43639    1   90222900   90223900      3       2  150064       1.8802     0.030044
enh43641    1   90273400   90274400      1       1  150064       2.1474      0.01588
enh43648    1   90305500   90306500      4       2  150064       2.0334     0.021006
enh43685    1   91481600   91482600      3       1  150064       2.1162     0.017163
enh43686    1   91484400   91485400      3       1  150064        1.837     0.033107
enh43687    1   91488000   91489000      3       1  150064       2.4412    0.0073191
enh43689    1   91501900   91502900      1       1  150064       2.0965      0.01802
enh43693    1   91965200   91966200      3       2  150064       2.3068     0.010532
enh43696    1   92021100   92022100      6       2  150064       1.7445     0.040537
enh43718    1   92231800   92232800      1       1  150064       1.8221      0.03422
enh43720    1   92236000   92237000      4       1  150064       1.6742     0.047045
enh43721    1   92240800   92241800      7       3  150064       2.3223     0.010107
enh43722    1   92242000   92243000      6       1  150064       2.1397     0.016189
enh43724    1   92249700   92250700      4       2  150064       2.8221    0.0023856
enh43725    1   92254700   92255700      3       2  150064       2.6423    0.0041168
enh43755    1   92765500   92766500      4       2  150064       2.8423    0.0022392
enh43756    1   92766200   92767200      3       2  150064       1.8755     0.030364
enh43757    1   92825600   92826600      2       1  150064       2.5585    0.0052558
enh43758    1   92969400   92970400      1       1  150064       2.0413      0.02061
enh43759    1   92970700   92971700      4       1  150064       3.6315   0.00014086
enh43760    1   93002700   93003700      2       1  150064        2.821    0.0023936
enh43770    1   93400800   93401800      2       1  150064       1.7764     0.037837
enh43772    1   93415600   93416600      1       1  150064       1.8858      0.02966
enh43774    1   93417500   93418500      1       1  150064       2.1765      0.01476
enh43778    1   93459000   93460000      1       1  150064       2.0825      0.01865
enh43782    1   93508200   93509200      3       2  150064       2.1797     0.014638
enh43803    1   93919400   93920400      1       1  150064       1.8003      0.03591
enh43811    1   94051100   94052100      5       2  150064       1.7339     0.041472
enh43874    1   94527900   94528900      3       2  150064       1.9738     0.024204
enh43953    1   95319500   95320500      2       1  150064        1.685     0.045994
enh43955    1   95330000   95331000      5       3  150064       2.7381      0.00309
enh43957    1   95349100   95350100      3       2  150064       2.2582     0.011965
enh43961    1   95387600   95388600      1       1  150064       1.7197      0.04274
enh43975    1   95448300   95449300      3       2  150064        1.731     0.041722
enh43978    1   95459800   95460800      2       1  150064       1.8498     0.032171
enh43979    1   95468100   95469100      1       1  150064        1.982      0.02374
enh43983    1   95500400   95501400      2       1  150064       1.9152     0.027736
enh43984    1   95507800   95508800      3       1  150064       1.6504     0.049428
enh43988    1   95549700   95550700      6       2  150064       1.9616     0.024904
enh43989    1   95552200   95553200      3       1  150064       2.2242     0.013066
enh43991    1   95581000   95582000      4       2  150064       4.4887   3.5827e-06
enh43997    1   96828400   96829400      2       1  150064       2.1081     0.017513
enh43998    1   96939400   96940400      4       2  150064       2.2343     0.012731
enh44001    1   97097800   97098800      8       2  150064       2.1358     0.016349
enh44002    1   97189000   97190000      4       2  150064       3.5504   0.00019229
enh44003    1   97195900   97196900      4       2  150064        3.075    0.0010527
enh44009    1   98383400   98384400      2       1  150064        1.972     0.024303
enh44011    1   98403500   98404500      2       1  150064       6.2799   1.6941e-10
enh44012    1   98552400   98553400      2       1  150064       6.4431   5.8531e-11
enh44013    1   98675700   98676700      1       1  150064       3.6548    0.0001287
enh44018    1   99170500   99171500      1       1  150064       1.9897      0.02331
enh44033    1  100147000  100148000      3       2  150064       1.9573     0.025156
enh44070    1  101265400  101266400      3       1  150064       1.9569      0.02518
enh44107    1  108508200  108509200      5       3  150064       2.2686     0.011647
enh44112    1  108660400  108661400      6       3  150064       1.9794     0.023886
enh44113    1  108740200  108741200      6       2  150064       2.6406    0.0041376
enh44190    1  110077800  110078800      2       1  150064         1.88     0.030057
enh44201    1  110178700  110179700      4       2  150064        2.074     0.019042
enh44202    1  110182500  110183500      1       1  150064       1.8088      0.03524
enh44206    1  110199300  110200300      3       2  150064       2.2718     0.011549
enh44231    1  110438300  110439300      5       2  150064       1.9161     0.027674
enh44233    1  110446700  110447700      1       1  150064       1.7552      0.03961
enh44247    1  110530700  110531700      1       1  150064       2.2206      0.01319
enh44251    1  110545500  110546500      1       1  150064        1.927      0.02699
enh44256    1  110576000  110577000      1       1  150064       2.1318      0.01651
enh44259    1  110598900  110599900      1       1  150064       2.2328      0.01278
enh44261    1  110745600  110746600      1       1  150064       2.2414       0.0125
enh44265    1  110851800  110852800      2       1  150064       2.2333     0.012764
enh44271    1  110892700  110893700      2       1  150064       2.1775     0.014723
enh44272    1  110925600  110926600      4       2  150064         2.06     0.019699
enh44281    1  111019300  111020300      2       1  150064        2.358    0.0091872
enh44287    1  111587200  111588200      7       2  150064         1.66     0.048457
enh44288    1  111587700  111588700      4       2  150064       1.9893     0.023333
enh44297    1  111756800  111757800      1       1  150064       2.2649      0.01176
enh44326    1  112139900  112140900      2       1  150064       1.7785     0.037657
enh44327    1  112147000  112148000      3       2  150064       1.9101     0.028063
enh44328    1  112148200  112149200      2       1  150064       2.1242     0.016827
enh44329    1  112164300  112165300      7       4  150064       2.0755     0.018972
enh44331    1  112181900  112182900      3       2  150064       1.9338     0.026571
enh44333    1  112202700  112203700      4       2  150064       2.3038     0.010617
enh44344    1  112490800  112491800      5       2  150064       1.6947     0.045069
enh44346    1  112603700  112604700      8       1  150064       2.1179     0.017094
enh44351    1  112936100  112937100      3       1  150064       1.8437     0.032611
enh44352    1  112937300  112938300      2       1  150064       1.9099     0.028072
enh44353    1  112946500  112947500      2       1  150064       2.3317    0.0098587
enh44354    1  112987100  112988100      3       1  150064       2.1693     0.015032
enh44356    1  113007300  113008300      1       1  150064       2.0222      0.02158
enh44358    1  113086700  113087700      4       1  150064       3.1044   0.00095343
enh44360    1  113148500  113149500      1       1  150064       2.8098     0.002479
enh44361    1  113159400  113160400      3       2  150064       3.7995   7.2484e-05
enh44365    1  113178700  113179700      1       1  150064       3.2955    0.0004912
enh44366    1  113215800  113216800      2       1  150064       3.0364    0.0011973
enh44367    1  113218800  113219800      2       1  150064       2.7755    0.0027562
enh44368    1  113240900  113241900      2       1  150064       3.6358   0.00013855
enh44392    1  113546500  113547500      2       1  150064        2.303     0.010639
enh44457    1  114977500  114978500      3       1  150064       2.2687     0.011643
enh44459    1  114999600  115000600      4       2  150064       2.3389    0.0096705
enh44461    1  115008200  115009200      5       3  150064       1.7196     0.042753
enh44470    1  115257400  115258400      2       1  150064       1.7788     0.037633
enh44472    1  115262700  115263700      2       1  150064       3.2518    0.0005734
enh44473    1  115293200  115294200      2       1  150064        2.687    0.0036045
enh44476    1  115321300  115322300      1       1  150064       1.8218      0.03424
enh44478    1  115604800  115605800      2       1  150064       2.1718     0.014936
enh44479    1  115610100  115611100      2       1  150064       2.2853     0.011149
enh44482    1  115627800  115628800      3       2  150064         3.46   0.00027013
enh44483    1  115632600  115633600      6       2  150064       2.0595     0.019721
enh44484    1  115640800  115641800      3       2  150064        1.736     0.041281
enh44485    1  115642300  115643300      6       2  150064       3.8735   5.3648e-05
enh44486    1  115677000  115678000      3       1  150064       3.7871     7.62e-05
enh44487    1  115677800  115678800      3       2  150064        3.298   0.00048681
enh44489    1  115711300  115712300      2       1  150064       2.1667     0.015129
enh44490    1  115721800  115722800     12       4  150064       3.2508   0.00057533
enh44495    1  115906600  115907600      6       2  150064       2.6484    0.0040439
enh44498    1  115974300  115975300      5       2  150064       1.7641     0.038861
enh44503    1  116188400  116189400      6       2  150064       1.8477     0.032325
enh44568    1  117189900  117190900      2       1  150064         2.15     0.015776
enh44572    1  117305900  117306900      3       2  150064       2.1517     0.015709
enh44573    1  117362400  117363400      2       1  150064       3.2557   0.00056562
enh44584    1  117514400  117515400      3       2  150064       1.9822     0.023729
enh44595    1  117689400  117690400      7       1  150064        1.791     0.036649
enh44596    1  117714400  117715400      4       2  150064       2.8175    0.0024202
enh44600    1  118086900  118087900      5       2  150064       1.8072     0.035368
enh44659    1  120261000  120262000      3       2  150064       1.8748     0.030408
enh44770    1  145588000  145589000      3       1  150064       1.9471     0.025762
enh44779    1  145727300  145728300      1       1  150064        1.699      0.04466
enh44782    1  146638400  146639400      2       1  150064       2.0992     0.017899
enh44783    1  146681400  146682400      9       2  150064       2.0477     0.020294
enh44784    1  146685100  146686100      4       1  150064       1.7097      0.04366
enh44785    1  146697300  146698300      7       3  150064       2.6934    0.0035359
enh44786    1  146709200  146710200      3       1  150064       3.1248   0.00088973
enh44787    1  146717100  146718100     12       3  150064       2.2223      0.01313
enh44807    1  147234200  147235200      2       1  150064       1.7329     0.041556
enh44825    1  149887500  149888500      1       1  150064       1.7468      0.04034
enh44826    1  149889400  149890400      1       1  150064       1.7202       0.0427
enh44827    1  149897400  149898400      4       2  150064       1.7368     0.041216
enh44841    1  149984500  149985500      4       1  150064       1.8379     0.033036
enh44843    1  149993200  149994200      4       1  150064       1.8382     0.033014
enh44844    1  150037500  150038500      1       1  150064       5.5334     1.57e-08
enh44847    1  150128900  150129900      1       1  150064       5.5996    1.074e-08
enh44848    1  150132300  150133300      3       1  150064       5.2023   9.8397e-08
enh44853    1  150159000  150160000      1       1  150064       5.4736    2.205e-08
enh44854    1  150159400  150160400      1       1  150064       5.4736    2.205e-08
enh44856    1  150185000  150186000      3       2  150064       4.6806   1.4303e-06
enh44858    1  150209000  150210000      2       1  150064       1.9992     0.022793
enh44863    1  150241600  150242600      2       1  150064       4.7005   1.2976e-06
enh44864    1  150250700  150251700      1       1  150064        4.915    4.438e-07
enh44866    1  150267400  150268400      2       1  150064       1.9883     0.023391
enh44867    1  150295000  150296000      4       2  150064        5.228   8.5681e-08
enh44868    1  150334800  150335800      5       2  150064       4.6395   1.7465e-06
enh44869    1  150339700  150340700      2       1  150064       1.7546     0.039661
enh44872    1  150356000  150357000      2       1  150064       3.9827   3.4068e-05
enh44873    1  150358700  150359700      4       2  150064        4.064   2.4116e-05
enh44874    1  150360000  150361000      3       2  150064       4.2902   8.9244e-06
enh44875    1  150361400  150362400      3       2  150064       4.0914   2.1441e-05
enh44876    1  150377900  150378900      3       2  150064       1.8845     0.029749
enh44877    1  150380600  150381600      2       1  150064       1.7606     0.039152
enh44878    1  150383200  150384200      3       2  150064       3.5653    0.0001817
enh44881    1  150449500  150450500      6       3  150064       4.1928   1.3775e-05
enh44882    1  150451800  150452800      3       1  150064       1.9421     0.026063
enh44883    1  150457300  150458300      4       2  150064        1.766     0.038699
enh44884    1  150479900  150480900      5       2  150064       1.8588      0.03153
enh44885    1  150481100  150482100      3       2  150064        4.157   1.6125e-05
enh44886    1  150486000  150487000      2       1  150064       4.1782   1.4693e-05
enh44889    1  150506300  150507300      4       2  150064       5.5037   1.8598e-08
enh44891    1  150510100  150511100      5       2  150064       3.2311   0.00061661
enh44896    1  150537200  150538200      4       2  150064       2.2919     0.010955
enh44899    1  150544100  150545100      8       4  150064       1.9471     0.025764
enh44900    1  150545700  150546700      5       2  150064       1.7828     0.037309
enh44901    1  150546400  150547400      2       1  150064       1.9164     0.027657
enh44903    1  150573800  150574800      5       1  150064       2.0417     0.020591
enh44905    1  150578700  150579700      1       1  150064       1.8314      0.03352
enh44916    1  150947800  150948800      1       1  150064       1.9752      0.02412
enh44917    1  150950500  150951500      5       2  150064       1.7399     0.040939
enh44921    1  150968000  150969000      4       2  150064       3.5626   0.00018362
enh44929    1  151035000  151036000      2       1  150064       1.8598     0.031455
enh44930    1  151041700  151042700      2       1  150064       3.0844    0.0010198
enh44931    1  151079900  151080900      1       1  150064        3.704    0.0001061
enh44932    1  151116900  151117900      2       1  150064       2.8997    0.0018674
enh44942    1  151228200  151229200      2       1  150064       3.4523   0.00027791
enh44954    1  151373700  151374700      2       1  150064       3.1435   0.00083467
enh44956    1  151417000  151418000      2       1  150064        2.118     0.017088
enh44957    1  151428700  151429700      3       1  150064       2.1143     0.017243
enh44985    1  151675600  151676600      1       1  150064       2.5736     0.005032
enh44986    1  151685200  151686200      3       2  150064        1.726     0.042175
enh45039    1  153498300  153499300      1       1  150064       2.0546      0.01996
enh45065    1  153641200  153642200      2       1  150064       1.6588     0.048581
enh45067    1  153670300  153671300      1       1  150064       2.0054      0.02246
enh45069    1  153702500  153703500      2       1  150064       1.9206     0.027394
enh45080    1  153756200  153757200      1       1  150064       2.9848     0.001419
enh45081    1  153761400  153762400      1       1  150064       2.5081     0.006069
enh45083    1  153769300  153770300      2       1  150064       3.2724   0.00053311
enh45084    1  153777600  153778600      3       1  150064       3.8478   5.9588e-05
enh45085    1  153838600  153839600      1       1  150064       2.2649      0.01176
enh45087    1  153854200  153855200      2       1  150064       1.8961     0.028974
enh45090    1  153896400  153897400      2       1  150064        2.061     0.019652
enh45091    1  153901100  153902100      3       1  150064       2.0779      0.01886
enh45094    1  153919200  153920200      1       1  150064       2.1821      0.01455
enh45095    1  153925700  153926700      1       1  150064       2.1602      0.01538
enh45096    1  153927100  153928100      1       1  150064       2.1749      0.01482
enh45098    1  153931500  153932500      5       3  150064       2.2696     0.011615
enh45099    1  153933400  153934400      2       1  150064       2.7014    0.0034523
enh45100    1  153941100  153942100      2       1  150064       2.3994    0.0082099
enh45101    1  153947800  153948800      2       1  150064       2.2278     0.012946
enh45105    1  153973800  153974800      1       1  150064       2.0022      0.02263
enh45107    1  154149100  154150100      4       2  150064        2.879    0.0019948
enh45113    1  154186600  154187600      2       1  150064       1.9524     0.025446
enh45119    1  154245800  154246800      1       1  150064       2.0864      0.01847
enh45124    1  154323700  154324700      3       2  150064       1.9547      0.02531
enh45132    1  154394500  154395500      5       2  150064       1.9145     0.027778
enh45135    1  154414200  154415200      2       1  150064       2.7097    0.0033674
enh45136    1  154417200  154418200      2       1  150064       2.0852     0.018525
enh45140    1  154449900  154450900      2       1  150064       2.6705    0.0037874
enh45143    1  154528200  154529200      1       1  150064       2.2665      0.01171
enh45146    1  154581600  154582600      2       1  150064       1.6851      0.04598
enh45155    1  154832400  154833400      3       1  150064       3.0179    0.0012726
enh45156    1  154842800  154843800      1       1  150064       3.8504    5.896e-05
enh45157    1  154849900  154850900      2       1  150064       3.2677   0.00054205
enh45161    1  154914400  154915400      2       1  150064       3.8289   6.4357e-05
enh45171    1  154985400  154986400      1       1  150064       2.0143      0.02199
enh45172    1  154989500  154990500      2       1  150064       3.6849   0.00011439
enh45173    1  154994900  154995900      2       1  150064       3.5902   0.00016524
enh45180    1  155038700  155039700      1       1  150064        1.916      0.02768
enh45181    1  155042000  155043000      1       1  150064       1.8595      0.03148
enh45191    1  155110900  155111900      2       1  150064       1.7452     0.040475
enh45192    1  155111400  155112400      1       1  150064       2.4804     0.006562
enh45196    1  155148000  155149000      3       2  150064       1.8078     0.035319
enh45198    1  155150700  155151700      1       1  150064       1.7977      0.03611
enh45205    1  155194400  155195400      3       1  150064       1.9033     0.028501
enh45211    1  155229900  155230900      2       1  150064       2.0295     0.021205
enh45213    1  155241200  155242200      2       1  150064       2.0835     0.018604
enh45215    1  155248400  155249400      1       1  150064       2.4281      0.00759
enh45216    1  155255800  155256800      6       2  150064       2.4267    0.0076193
enh45219    1  155281000  155282000      1       1  150064       1.8809      0.02999
enh45225    1  155505700  155506700      1       1  150064        2.431     0.007528
enh45226    1  155509000  155510000      3       1  150064       1.9562      0.02522
enh45233    1  155617700  155618700      2       1  150064       2.5713    0.0050652
enh45234    1  155618300  155619300      2       1  150064       1.8937     0.029134
enh45239    1  155667400  155668400      1       1  150064        2.458     0.006986
enh45240    1  155667800  155668800      2       1  150064       1.8094     0.035194
enh45246    1  155862700  155863700      1       1  150064       3.1041    0.0009543
enh45247    1  155879200  155880200      3       1  150064       2.5211    0.0058489
enh45249    1  155900000  155901000      1       1  150064       2.1215      0.01694
enh45250    1  155904800  155905800      1       1  150064       2.0349      0.02093
enh45251    1  155907800  155908800      2       1  150064       2.6992    0.0034752
enh45252    1  155909300  155910300      1       1  150064       1.9564      0.02521
enh45253    1  155914000  155915000      3       1  150064       2.2401     0.012541
enh45254    1  155931200  155932200      2       1  150064       2.8968    0.0018848
enh45257    1  155941000  155942000      1       1  150064        2.449     0.007163
enh45259    1  155943300  155944300      1       1  150064        2.173      0.01489
enh45261    1  155960300  155961300      1       1  150064       2.0103       0.0222
enh45263    1  155973600  155974600      4       1  150064        3.577   0.00017377
enh45264    1  155976300  155977300      1       1  150064       3.3362    0.0004246
enh45266    1  155994400  155995400      1       1  150064       3.2061    0.0006728
enh45267    1  155995500  155996500      5       3  150064       1.6783      0.04664
enh45268    1  156010300  156011300      1       1  150064        1.663      0.04816
enh45270    1  156039500  156040500      1       1  150064       2.1843      0.01447
enh45272    1  156049000  156050000      2       1  150064       2.7774      0.00274
enh45275    1  156060000  156061000      2       1  150064       1.8362     0.033167
enh45276    1  156066000  156067000      1       1  150064       1.6961      0.04493
enh45277    1  156070800  156071800      1       1  150064       1.9914      0.02322
enh45283    1  156100200  156101200      5       1  150064       1.6464     0.049836
enh45286    1  156117200  156118200      1       1  150064       2.4498     0.007147
enh45287    1  156120800  156121800      2       1  150064       1.8736      0.03049
enh45290    1  156131600  156132600      3       1  150064       3.3314   0.00043213
enh45291    1  156146300  156147300      4       2  150064       1.8324     0.033446
enh45294    1  156160300  156161300      8       3  150064       2.0206     0.021661
enh45339    1  156551100  156552100      1       1  150064       1.7418      0.04077
enh45355    1  156709200  156710200      3       2  150064        1.714     0.043261
enh45356    1  156711300  156712300      4       2  150064       2.4346    0.0074544
enh45364    1  156770800  156771800      2       1  150064       1.8357     0.033201
enh45387    1  157209500  157210500      5       1  150064       1.9593     0.025036
enh45397    1  157961900  157962900      1       1  150064        1.748      0.04023
enh45428    1  159550600  159551600      3       1  150064       1.6479     0.049684
enh45444    1  159890800  159891800      2       1  150064        1.986     0.023515
enh45452    1  159973900  159974900      4       2  150064       1.6588     0.048581
enh45459    1  160064300  160065300      2       1  150064        2.272     0.011542
enh45463    1  160083300  160084300      2       1  150064       1.7307     0.041752
enh45469    1  160162800  160163800      7       2  150064       2.1637     0.015243
enh45470    1  160173900  160174900      1       1  150064       3.0586     0.001112
enh45471    1  160176600  160177600      2       1  150064       2.6749     0.003738
enh45476    1  160226000  160227000      1       1  150064       2.5212     0.005847
enh45477    1  160227000  160228000      1       1  150064       2.5181       0.0059
enh45479    1  160229500  160230500      3       2  150064       2.3705    0.0088829
enh45480    1  160233000  160234000      3       1  150064       2.7284    0.0031825
enh45483    1  160260400  160261400      2       1  150064        1.783     0.037296
enh45484    1  160309700  160310700      1       1  150064       2.7614     0.002878
enh45485    1  160314000  160315000      1       1  150064       2.4281     0.007589
enh45486    1  160345000  160346000      2       1  150064       1.9713     0.024342
enh45504    1  160895200  160896200      4       2  150064       2.2244     0.013061
enh45539    1  161155200  161156200      3       1  150064       1.8047      0.03556
enh45546    1  161179500  161180500      1       1  150064       2.1338      0.01643
enh45550    1  161197800  161198800      1       1  150064       1.9315      0.02671
enh45561    1  161352000  161353000      4       2  150064       1.6675     0.047707
enh45610    1  162201700  162202700      3       2  150064       1.6844     0.046057
enh45619    1  162323100  162324100      1       1  150064       1.6608      0.04838
enh45634    1  162535000  162536000      3       2  150064       1.8788     0.030133
enh45636    1  162566400  162567400      2       1  150064       2.0022      0.02263
enh45640    1  162640400  162641400      4       2  150064       1.7747     0.037976
enh45647    1  162679400  162680400      3       2  150064       1.9737     0.024207
enh45658    1  162953800  162954800      1       1  150064       2.7639     0.002856
enh45660    1  163141200  163142200      5       2  150064       2.3108     0.010423
enh45691    1  164739700  164740700      3       1  150064       1.8145       0.0348
enh45694    1  164763400  164764400      2       1  150064       1.8374     0.033078
enh45698    1  165393700  165394700      4       2  150064       2.1616     0.015325
enh45701    1  165570600  165571600      8       4  150064       1.9019     0.028591
enh45702    1  165597600  165598600     10       2  150064        2.074      0.01904
enh45703    1  165598600  165599600      8       2  150064       1.8212     0.034289
enh45706    1  165604000  165605000      2       1  150064       1.7128     0.043377
enh45708    1  165611000  165612000      4       1  150064        2.027     0.021334
enh45713    1  165739200  165740200      2       1  150064       2.3176     0.010235
enh45718    1  165811400  165812400      6       2  150064       2.0958     0.018051
enh45719    1  165818200  165819200      1       1  150064       2.3829     0.008588
enh45720    1  165820100  165821100      2       1  150064       1.7741      0.03802
enh45721    1  165822800  165823800      2       1  150064       2.2411     0.012509
enh45722    1  165825100  165826100      4       2  150064       2.2535     0.012115
enh45723    1  165828500  165829500      2       1  150064       2.7052    0.0034133
enh45756    1  167131500  167132500      6       3  150064       1.7197     0.042748
enh45819    1  168053900  168054900      1       1  150064       2.2271      0.01297
enh45886    1  169087500  169088500     10       2  150064       1.9473     0.025751
enh45910    1  169714100  169715100      2       1  150064       2.1531     0.015655
enh45912    1  169860200  169861200      4       2  150064       1.8634     0.031205
enh45947    1  171365800  171366800      7       3  150064       2.6919    0.0035523
enh45948    1  171403700  171404700     11       2  150064       1.7213     0.042595
enh45959    1  171712400  171713400      3       1  150064       1.8565     0.031693
enh45962    1  171752000  171753000      3       1  150064       2.1709     0.014968
enh45963    1  171762800  171763800      2       1  150064       1.7148     0.043193
enh45964    1  171769600  171770600      3       1  150064       2.1251     0.016787
enh45977    1  172312400  172313400      2       1  150064       1.8722     0.030589
enh45981    1  172352100  172353100      1       1  150064       2.5269     0.005753
enh45982    1  172353000  172354000      2       1  150064       2.5462    0.0054457
enh45983    1  172359500  172360500      6       2  150064       2.4499    0.0071439
enh45984    1  172363200  172364200      6       2  150064       1.8056     0.035494
enh45985    1  172368100  172369100      3       2  150064       1.9916     0.023205
enh45999    1  172500000  172501000      3       2  150064       1.6888     0.045631
enh46010    1  172878700  172879700      1       1  150064       2.1365      0.01632
enh46011    1  172886400  172887400      2       1  150064       2.5621    0.0052024
enh46013    1  172929200  172930200      1       1  150064       2.6738      0.00375
enh46026    1  173389000  173390000      5       2  150064       2.6576    0.0039345
enh46027    1  173394200  173395200      1       1  150064       2.2271      0.01297
enh46028    1  173398000  173399000      4       2  150064       2.3375    0.0097071
enh46030    1  173442800  173443800      4       2  150064       1.7748     0.037967
enh46031    1  173448900  173449900      2       1  150064       2.3269    0.0099847
enh46033    1  173683000  173684000      1       1  150064       3.4023    0.0003341
enh46034    1  173685700  173686700      1       1  150064       3.4989    0.0002336
enh46036    1  173822100  173823100      1       1  150064        3.358    0.0003926
enh46038    1  173838600  173839600      2       1  150064       3.0471    0.0011552
enh46039    1  173886700  173887700      1       1  150064       3.6262    0.0001438
enh46042    1  173987300  173988300      4       2  150064       3.5258    0.0002111
enh46043    1  173992500  173993500      2       1  150064       2.9267    0.0017129
enh46045    1  174084000  174085000      5       2  150064       2.5023     0.006169
enh46049    1  174173700  174174700      1       1  150064       2.4562     0.007021
enh46052    1  174238300  174239300      3       1  150064       1.9721     0.024302
enh46055    1  174635400  174636400      5       2  150064       1.7112     0.043521
enh46056    1  174658500  174659500      2       1  150064       2.8593    0.0021229
enh46057    1  174682300  174683300      1       1  150064       1.9781      0.02396
enh46068    1  174935200  174936200      1       1  150064       2.9455     0.001612
enh46069    1  174945500  174946500      1       1  150064       2.8844     0.001961
enh46070    1  174958600  174959600      2       1  150064       1.7845     0.037175
enh46076    1  174998200  174999200      1       1  150064       2.4331     0.007486
enh46077    1  175041000  175042000      4       2  150064       1.6482     0.049656
enh46081    1  175138200  175139200      2       1  150064       2.6912    0.0035603
enh46083    1  175162300  175163300      6       1  150064       3.3997   0.00033735
enh46101    1  176028000  176029000      5       3  150064        1.955     0.025291
enh46102    1  176118300  176119300      5       3  150064       2.3125     0.010374
enh46107    1  176625500  176626500      3       2  150064       1.8445     0.032556
enh46112    1  177315900  177316900      1       1  150064       3.8426    6.088e-05
enh46113    1  177554400  177555400      1       1  150064       1.9656      0.02467
enh46129    1  178030000  178031000      3       2  150064       2.4858    0.0064633
enh46143    1  178357600  178358600      1       1  150064       1.8337      0.03335
enh46145    1  178455300  178456300      2       1  150064       1.9743     0.024175
enh46173    1  178942100  178943100      1       1  150064       2.9835     0.001425
enh46194    1  179097800  179098800      4       2  150064       1.7121     0.043439
enh46195    1  179098900  179099900      1       1  150064       1.8942       0.0291
enh46197    1  179112200  179113200      3       2  150064       1.8314     0.033519
enh46199    1  179121900  179122900      3       1  150064        1.684     0.046091
enh46201    1  179138700  179139700      1       1  150064       2.1591      0.01542
enh46207    1  179199400  179200400      1       1  150064       1.8435      0.03263
enh46208    1  179200900  179201900      7       2  150064       2.4017     0.008159
enh46216    1  179783000  179784000      2       1  150064       1.8026     0.035728
enh46228    1  180102200  180103200      7       1  150064        2.249     0.012256
enh46249    1  180603000  180604000      3       2  150064       2.4954    0.0062902
enh46252    1  180892000  180893000      3       1  150064        2.222      0.01314
enh46288    1  181410200  181411200      2       1  150064       1.9976     0.022879
enh46289    1  181417300  181418300      2       1  150064       2.3873     0.008486
enh46290    1  181421000  181422000      5       2  150064       2.4792    0.0065847
enh46291    1  181510600  181511600      2       1  150064       1.7399     0.040943
enh46298    1  182115200  182116200      4       2  150064       2.1687     0.015054
enh46299    1  182118200  182119200      2       1  150064       2.1035     0.017711
enh46308    1  182226600  182227600      4       1  150064       1.8537     0.031888
enh46317    1  182306800  182307800      1       1  150064       2.1135      0.01728
enh46321    1  182363000  182364000      2       1  150064       1.9988     0.022814
enh46339    1  182997400  182998400      5       2  150064        1.822     0.034231
enh46380    1  183443500  183444500      2       1  150064       3.0031    0.0013362
enh46383    1  183449600  183450600      2       1  150064       2.6416    0.0041252
enh46412    1  183895300  183896300      2       1  150064       2.3203     0.010163
enh46421    1  184022000  184023000      1       1  150064       1.9914      0.02322
enh46423    1  184120400  184121400      1       1  150064       2.2839      0.01119
enh46434    1  184458800  184459800      2       1  150064       2.3194     0.010188
enh46436    1  184476500  184477500      1       1  150064       2.4618     0.006913
enh46437    1  184504300  184505300      2       1  150064       2.7738      0.00277
enh46446    1  184724800  184725800      3       1  150064       2.1648       0.0152
enh46453    1  184923000  184924000      2       1  150064        2.332    0.0098514
enh46454    1  184939800  184940800      1       1  150064       2.8973     0.001882
enh46459    1  185127400  185128400      1       1  150064       1.9047      0.02841
enh46467    1  185369200  185370200      5       3  150064         1.71     0.043633
enh46474    1  185506100  185507100      1       1  150064       1.7943      0.03638
enh46488    1  186346000  186347000      1       1  150064       1.7256      0.04221
enh46496    1  188336900  188337900      3       2  150064       3.8705   5.4312e-05
enh46498    1  189931200  189932200      2       1  150064       2.1176     0.017106
enh46499    1  190064700  190065700      2       1  150064       2.9953     0.001371
enh46507    1  192608500  192609500      2       1  150064       1.6739     0.047071
enh46508    1  192670200  192671200      1       1  150064       2.0749        0.019
enh46510    1  192877000  192878000      3       1  150064       2.8647    0.0020872
enh46515    1  193071800  193072800      2       1  150064       3.3456   0.00041054
enh46516    1  193074800  193075800      5       2  150064       2.2378     0.012616
enh46517    1  193082100  193083100      6       3  150064       2.4219    0.0077189
enh46518    1  193089800  193090800      2       1  150064       3.0646    0.0010898
enh46519    1  193093100  193094100      3       1  150064       3.1849   0.00072396
enh46520    1  193152100  193153100      5       2  150064       3.0463    0.0011584
enh46524    1  193282200  193283200      3       1  150064       2.9667    0.0015049
enh46525    1  193290800  193291800      7       1  150064       2.9582    0.0015471
enh46526    1  193308800  193309800      2       1  150064       3.0175    0.0012742
enh46534    1  194031400  194032400      2       1  150064       1.6941     0.045126
enh46535    1  196149700  196150700      6       2  150064       2.9925    0.0013836
enh46536    1  196369600  196370600      2       1  150064       1.7256     0.042206
enh46538    1  196618600  196619600      1       1  150064       3.0599     0.001107
enh46546    1  197741300  197742300      1       1  150064       2.5419     0.005513
enh46547    1  197742100  197743100      2       1  150064       1.9392      0.02624
enh46549    1  197752000  197753000      1       1  150064        2.368     0.008942
enh46550    1  197807300  197808300      1       1  150064        2.235      0.01271
enh46552    1  197924100  197925100      2       1  150064       1.7924     0.036537
enh46579    1  198650200  198651200      4       2  150064       2.1116     0.017359
enh46581    1  198849500  198850500      1       1  150064       1.8131      0.03491
enh46603    1  200265100  200266100      9       2  150064       3.2626     0.000552
enh46604    1  200270000  200271000      2       1  150064       1.8872     0.029566
enh46606    1  200305800  200306800      3       1  150064       2.5561     0.005292
enh46608    1  200321500  200322500      2       1  150064       2.7883     0.002649
enh46609    1  200335800  200336800      5       2  150064       3.3894   0.00035025
enh46610    1  200342100  200343100      3       2  150064       2.9832    0.0014262
enh46611    1  200349000  200350000      5       2  150064       2.7283    0.0031826
enh46615    1  200397900  200398900      4       2  150064        2.779    0.0027264
enh46616    1  200406200  200407200      1       1  150064       3.4739    0.0002565
enh46617    1  200406800  200407800      1       1  150064       3.4739    0.0002565
enh46619    1  200446600  200447600      7       3  150064        1.791      0.03665
enh46620    1  200451900  200452900      4       1  150064       2.1272     0.016702
enh46621    1  200452700  200453700      4       1  150064       2.1779     0.014706
enh46622    1  200457300  200458300      3       2  150064       2.6382    0.0041671
enh46638    1  200875600  200876600      2       1  150064       3.0467    0.0011569
enh46639    1  200885500  200886500      2       1  150064       3.4882   0.00024311
enh46640    1  200941100  200942100      7       3  150064       1.8872     0.029566
enh46642    1  200989100  200990100      4       2  150064       3.7517   8.7833e-05
enh46645    1  200997200  200998200      2       1  150064       2.2783     0.011353
enh46648    1  201106300  201107300      2       1  150064       1.6794     0.046539
enh46653    1  201143800  201144800      1       1  150064         2.69     0.003573
enh46664    1  201353400  201354400      7       3  150064       3.0307      0.00122
enh46666    1  201364400  201365400      5       2  150064       2.5073    0.0060831
enh46673    1  201434800  201435800      4       2  150064       2.0749     0.018998
enh46676    1  201451400  201452400      6       2  150064       2.0482      0.02027
enh46733    1  201797000  201798000      3       2  150064       2.6745    0.0037417
enh46735    1  201811200  201812200      4       2  150064       2.3203     0.010162
enh46736    1  201818500  201819500      1       1  150064       1.6978      0.04477
enh46738    1  201865300  201866300      1       1  150064       1.6949      0.04505
enh46739    1  201873400  201874400      1       1  150064       2.5303     0.005699
enh46740    1  201882000  201883000      3       2  150064       1.8143     0.034812
enh46757    1  202014500  202015500      1       1  150064       2.1061       0.0176
enh46769    1  202111100  202112100      5       2  150064       2.1389      0.01622
enh46824    1  203015900  203016900      2       1  150064       1.9891     0.023343
enh46841    1  203249900  203250900      3       2  150064         2.13     0.016584
enh46884    1  203593900  203594900      1       1  150064       1.7035      0.04424
enh46885    1  203599600  203600600      1       1  150064        1.656      0.04886
enh46898    1  203651200  203652200      6       1  150064       1.7335     0.041505
enh46914    1  204010200  204011200      3       2  150064       2.0032     0.022576
enh46916    1  204041100  204042100      3       2  150064       3.7423   9.1186e-05
enh46917    1  204045600  204046600      2       1  150064       2.5349    0.0056243
enh46918    1  204047300  204048300      3       2  150064       3.0915   0.00099578
enh46919    1  204049400  204050400      2       1  150064       2.3558    0.0092406
enh46920    1  204051300  204052300      2       1  150064       2.6041    0.0046054
enh46923    1  204057400  204058400      2       1  150064        3.731    9.535e-05
enh46927    1  204065700  204066700      3       2  150064        1.942     0.026067
enh46929    1  204069900  204070900      3       1  150064       3.4308   0.00030094
enh46949    1  204195400  204196400      4       1  150064       1.8409      0.03282
enh46951    1  204230400  204231400      3       2  150064        2.143     0.016055
enh46957    1  204254500  204255500      6       2  150064       2.5887     0.004817
enh46988    1  204412300  204413300      2       1  150064       1.8946     0.029074
enh46989    1  204415400  204416400      2       1  150064       1.9149     0.027755
enh46990    1  204419600  204420600      3       1  150064       1.7121     0.043436
enh46991    1  204432800  204433800      1       1  150064       1.7394      0.04098
enh46992    1  204434800  204435800      2       1  150064       1.7308     0.041745
enh46995    1  204452600  204453600      2       1  150064       1.8526      0.03197
enh46996    1  204460400  204461400      1       1  150064       3.1976     0.000693
enh46997    1  204464400  204465400      3       2  150064       2.2606     0.011893
enh47000    1  204484200  204485200      4       2  150064       3.1615   0.00078491
enh47002    1  204489700  204490700      2       1  150064       2.1818     0.014561
enh47003    1  204493700  204494700      4       2  150064       2.2973     0.010801
enh47004    1  204547100  204548100      1       1  150064       3.4754     0.000255
enh47005    1  204561000  204562000      4       2  150064       2.4815     0.006541
enh47016    1  204972400  204973400      4       2  150064       2.0254     0.021411
enh47017    1  204982700  204983700      5       2  150064       1.6684     0.047616
enh47018    1  205030400  205031400      4       2  150064       3.9784   3.4688e-05
enh47019    1  205088300  205089300      1       1  150064         1.98      0.02385
enh47020    1  205110300  205111300      5       2  150064       3.7788   7.8797e-05
enh47023    1  205144300  205145300      2       1  150064       4.1479   1.6775e-05
enh47024    1  205152500  205153500      5       1  150064       4.3302   7.4479e-06
enh47025    1  205159500  205160500      2       1  150064       3.2263   0.00062699
enh47027    1  205172700  205173700      3       1  150064       3.7427   9.1036e-05
enh47028    1  205178600  205179600      4       2  150064       4.4417   4.4622e-06
enh47030    1  205216100  205217100      4       2  150064       2.4166    0.0078334
enh47031    1  205218100  205219100      4       2  150064       1.9749     0.024142
enh47037    1  205245000  205246000      3       2  150064       2.4815    0.0065416
enh47046    1  205321200  205322200      3       1  150064       2.2835     0.011199
enh47047    1  205325600  205326600      1       1  150064       1.7587      0.03931
enh47057    1  205461700  205462700      4       2  150064       2.3781    0.0087014
enh47059    1  205469600  205470600      5       2  150064       1.7148     0.043191
enh47067    1  205551200  205552200      4       2  150064       1.6664     0.047813
enh47072    1  205567800  205568800      8       3  150064       2.3828    0.0085916
enh47081    1  205649900  205650900      2       1  150064       2.2197     0.013221
enh47082    1  205662300  205663300      4       2  150064       2.2843     0.011176
enh47098    1  205780100  205781100      1       1  150064       2.4157     0.007853
enh47118    1  206645500  206646500      6       3  150064       1.8622     0.031289
enh47155    1  207038200  207039200      2       1  150064       2.5308    0.0056901
enh47175    1  207220300  207221300      2       1  150064       2.7408    0.0030641
enh47178    1  207237600  207238600      1       1  150064       2.4979     0.006247
enh47180    1  207250700  207251700      1       1  150064        2.859     0.002125
enh47197    1  207910900  207911900      4       2  150064       2.1517      0.01571
enh47203    1  207981200  207982200      1       1  150064       2.4355     0.007435
enh47204    1  207985100  207986100      1       1  150064       1.9463      0.02581
enh47206    1  207993600  207994600      5       2  150064       4.7744   9.0134e-07
enh47207    1  207994400  207995400      2       1  150064       3.7437    9.065e-05
enh47208    1  208001200  208002200      1       1  150064       4.9466    3.777e-07
enh47209    1  208004700  208005700      2       1  150064       2.2068     0.013663
enh47210    1  208009900  208010900      2       1  150064       2.1681     0.015076
enh47211    1  208011600  208012600      2       1  150064       2.2074     0.013642
enh47212    1  208018300  208019300      4       2  150064       4.3419   7.0631e-06
enh47213    1  208022000  208023000      4       2  150064       1.7699     0.038369
enh47214    1  208026400  208027400      5       2  150064       2.5168    0.0059219
enh47215    1  208031800  208032800      6       3  150064       3.0814    0.0010301
enh47216    1  208034800  208035800      6       2  150064       3.2288   0.00062155
enh47217    1  208037100  208038100      5       3  150064       3.5528   0.00019057
enh47221    1  208046000  208047000      2       1  150064       2.4233    0.0076908
enh47222    1  208058500  208059500      3       1  150064       2.3672    0.0089614
enh47234    1  208263400  208264400      3       1  150064       2.8185    0.0024121
enh47236    1  208278600  208279600      4       1  150064       2.3049     0.010587
enh47238    1  208292200  208293200      2       1  150064       2.3332    0.0098177
enh47239    1  208305200  208306200      3       2  150064       2.9641    0.0015178
enh47241    1  208315000  208316000      2       1  150064       1.6974     0.044813
enh47242    1  208323100  208324100      2       1  150064       2.1758     0.014784
enh47246    1  208337200  208338200      7       2  150064       1.6961      0.04493
enh47252    1  208380600  208381600      3       1  150064       1.9987     0.022822
enh47253    1  208381600  208382600      4       1  150064       1.8393     0.032939
enh47255    1  208386700  208387700      2       1  150064       2.0546     0.019961
enh47256    1  208393100  208394100      2       1  150064       2.9953    0.0013711
enh47275    1  209571600  209572600      1       1  150064       2.1746      0.01483
enh47276    1  209577600  209578600      2       1  150064       2.2044     0.013747
enh47308    1  209943600  209944600      1       1  150064       1.8169      0.03462
enh47351    1  211556800  211557800      4       2  150064       2.1653     0.015181
enh47357    1  211694600  211695600      7       3  150064       2.2779     0.011365
enh47358    1  211715700  211716700      2       1  150064        1.735     0.041372
enh47361    1  211732300  211733300      5       3  150064       1.6717     0.047295
enh47362    1  211747400  211748400      3       1  150064       2.0129     0.022062
enh47386    1  211911700  211912700      1       1  150064        1.815      0.03476
enh47423    1  212417400  212418400      2       1  150064       1.9624     0.024861
enh47434    1  212607200  212608200      1       1  150064       2.1962      0.01404
enh47514    1  214175100  214176100      4       2  150064       3.2911   0.00049905
enh47515    1  214176000  214177000      5       1  150064       2.9911    0.0013898
enh47534    1  214491800  214492800      6       2  150064       2.1266     0.016728
enh47548    1  214633500  214634500      7       1  150064       1.7358     0.041304
enh47550    1  214679400  214680400      7       3  150064       1.8492     0.032211
enh47552    1  214687600  214688600      2       1  150064       2.1348     0.016389
enh47555    1  214721000  214722000      1       1  150064       2.3529     0.009314
enh47558    1  214741400  214742400      3       1  150064       2.0141     0.022002
enh47604    1  218632900  218633900      2       1  150064       2.0383     0.020761
enh47633    1  220217100  220218100      4       2  150064       2.0934     0.018156
enh47638    1  220266200  220267200      2       1  150064        2.041     0.020624
enh47646    1  220552200  220553200      6       2  150064        1.724     0.042354
enh47654    1  220905400  220906400      2       1  150064        1.773     0.038112
enh47688    1  221889200  221890200      1       1  150064       2.0218       0.0216
enh47700    1  221912300  221913300      2       1  150064       2.8608     0.002113
enh47717    1  222627800  222628800      3       1  150064       2.8637    0.0020939
enh47726    1  222792800  222793800      3       1  150064       1.7014     0.044431
enh47727    1  222818600  222819600      1       1  150064       2.1321       0.0165
enh47761    1  223421500  223422500      1       1  150064       1.8133      0.03489
enh47767    1  223893200  223894200      1       1  150064       3.1898    0.0007119
enh47768    1  223896000  223897000      1       1  150064       1.8497      0.03218
enh47769    1  223898600  223899600      7       2  150064       3.8684   5.4769e-05
enh47770    1  223906700  223907700      5       2  150064       3.1058   0.00094894
enh47771    1  223913200  223914200      1       1  150064       2.8498     0.002187
enh47774    1  223920500  223921500      1       1  150064       2.7258     0.003207
enh47776    1  223926500  223927500      1       1  150064       1.6616       0.0483
enh47777    1  223935800  223936800      1       1  150064       1.9807      0.02381
enh47778    1  223938500  223939500      6       2  150064       2.5891    0.0048109
enh47779    1  223952800  223953800      3       1  150064       2.5186    0.0058919
enh47780    1  223959200  223960200      4       2  150064       3.7196   9.9754e-05
enh47781    1  223963400  223964400      2       1  150064       2.9646    0.0015153
enh47782    1  223968700  223969700      1       1  150064       3.5079    0.0002258
enh47786    1  224014600  224015600      1       1  150064       3.5115    0.0002228
enh47787    1  224019600  224020600      3       2  150064       3.8655   5.5423e-05
enh47788    1  224023000  224024000      3       1  150064       3.1781   0.00074126
enh47789    1  224025200  224026200      2       1  150064       2.0076     0.022345
enh47790    1  224029600  224030600      2       1  150064       2.9574    0.0015512
enh47821    1  224564300  224565300      3       1  150064       2.3911    0.0083999
enh47822    1  224565400  224566400      3       1  150064       1.8923     0.029228
enh47823    1  224617400  224618400      2       1  150064       1.9301       0.0268
enh47825    1  224623600  224624600      2       1  150064       2.0591     0.019744
enh47826    1  224626300  224627300      2       1  150064       2.3043     0.010602
enh47829    1  224644200  224645200      4       2  150064       1.9456     0.025854
enh47830    1  224646800  224647800      4       1  150064       2.5798     0.004943
enh47832    1  224689700  224690700      3       2  150064       2.1965     0.014029
enh47836    1  224700900  224701900      2       1  150064       2.0267     0.021347
enh47871    1  225933500  225934500      1       1  150064       1.8974      0.02889
enh47872    1  225934700  225935700      3       1  150064       1.9039     0.028464
enh47879    1  226003100  226004100      1       1  150064       2.6396      0.00415
enh47882    1  226012400  226013400      9       4  150064       1.7881     0.036883
enh47885    1  226035600  226036600      2       1  150064       2.1065     0.017579
enh47886    1  226039300  226040300      2       1  150064       1.7557     0.039567
enh47888    1  226051800  226052800      2       1  150064       2.1749     0.014817
enh47889    1  226053600  226054600      2       1  150064         2.39    0.0084246
enh47891    1  226064700  226065700      6       2  150064       2.5546    0.0053157
enh47892    1  226066000  226067000      2       1  150064       2.5513    0.0053659
enh47895    1  226077400  226078400      3       2  150064       2.2789     0.011337
enh47903    1  226184000  226185000      2       1  150064        1.676     0.046864
enh47910    1  226253600  226254600      2       1  150064        2.767    0.0028287
enh47916    1  226311600  226312600      2       1  150064       2.9394    0.0016442
enh47919    1  226322500  226323500      1       1  150064       2.6331     0.004231
enh47924    1  226497800  226498800      2       1  150064       2.6384    0.0041644
enh47927    1  226585000  226586000      3       1  150064       1.7595     0.039244
enh47929    1  226592500  226593500      6       2  150064       1.8514     0.032054
enh47930    1  226595800  226596800      7       3  150064       2.1342     0.016412
enh47937    1  226831200  226832200      2       1  150064        1.786     0.037052
enh47947    1  226898300  226899300      1       1  150064       2.4902     0.006384
enh47949    1  226920300  226921300      2       1  150064       2.5632    0.0051859
enh47951    1  226923100  226924100      3       2  150064       1.7874     0.036939
enh47952    1  226927200  226928200      2       1  150064       2.0898     0.018317
enh47953    1  226951600  226952600      1       1  150064       2.1459      0.01594
enh47958    1  227014900  227015900      3       1  150064       2.1328     0.016472
enh47959    1  227015500  227016500      1       1  150064       1.6988      0.04468
enh47960    1  227051500  227052500      3       2  150064       2.6352    0.0042039
enh47962    1  227063300  227064300      4       2  150064       1.6895     0.045558
enh47963    1  227070400  227071400      4       1  150064        1.938     0.026313
enh47984    1  227544500  227545500      6       2  150064       2.4737    0.0066859
enh48016    1  228335800  228336800      1       1  150064       1.8319      0.03348
enh48032    1  228677300  228678300      1       1  150064       1.6749      0.04698
enh48039    1  228870000  228871000      2       1  150064       1.8273     0.033824
enh48040    1  228873800  228874800      8       4  150064        1.893     0.029178
enh48063    1  229065900  229066900      3       2  150064       1.8764     0.030298
enh48069    1  229121900  229122900      6       2  150064       1.7394     0.040981
enh48075    1  229163600  229164600      1       1  150064       1.8157      0.03471
enh48111    1  229412800  229413800      1       1  150064       1.6464      0.04984
enh48140    1  230237200  230238200      6       2  150064       3.8176    6.738e-05
enh48141    1  230238500  230239500      5       2  150064       3.7274   9.6741e-05
enh48142    1  230242800  230243800      5       3  150064       3.2794   0.00052023
enh48143    1  230247200  230248200      3       2  150064       4.1071   2.0034e-05
enh48144    1  230249900  230250900      3       1  150064       3.5765   0.00017411
enh48145    1  230256800  230257800      3       2  150064       2.2192     0.013236
enh48146    1  230260300  230261300      1       1  150064       2.6648     0.003852
enh48147    1  230263300  230264300     10       3  150064       3.2148   0.00065264
enh48148    1  230265800  230266800      2       1  150064       1.8541     0.031859
enh48149    1  230270000  230271000      3       1  150064        2.477     0.006624
enh48150    1  230272200  230273200     11       5  150064       3.1965   0.00069557
enh48151    1  230275400  230276400      9       4  150064       3.3461   0.00040978
enh48161    1  230306200  230307200      2       1  150064       1.7676     0.038562
enh48163    1  230310300  230311300      8       2  150064       1.9515     0.025501
enh48165    1  230322000  230323000      5       2  150064       1.7516     0.039924
enh48174    1  230405700  230406700      2       1  150064       2.0144     0.021985
enh48190    1  230841200  230842200      3       2  150064       2.2508     0.012199
enh48245    1  231559200  231560200      2       1  150064       2.0492     0.020222
enh48247    1  231567400  231568400      1       1  150064       2.0949      0.01809
enh48264    1  231971700  231972700      5       2  150064       1.8208     0.034318
enh48268    1  232053800  232054800      4       2  150064       1.7883     0.036867
enh48273    1  232412300  232413300      1       1  150064       2.3009       0.0107
enh48278    1  232758000  232759000      2       1  150064       1.7859      0.03706
enh48280    1  232813600  232814600      2       1  150064       1.8877     0.029532
enh48309    1  234449800  234450800      7       3  150064       1.8168     0.034624
enh48316    1  234611000  234612000     14       3  150064       2.1915     0.014208
enh48318    1  234622600  234623600      4       2  150064       1.7362     0.041268
enh48319    1  234630600  234631600      5       2  150064       1.9164     0.027658
enh48320    1  234634200  234635200      8       3  150064       2.7698    0.0028044
enh48322    1  234638600  234639600      3       1  150064       2.2505      0.01221
enh48323    1  234640900  234641900      4       2  150064       1.8159     0.034691
enh48324    1  234643600  234644600      5       2  150064       1.7805     0.037499
enh48326    1  234650900  234651900      2       1  150064       1.9779     0.023968
enh48327    1  234652800  234653800      7       2  150064       2.9931    0.0013809
enh48366    1  234895700  234896700      3       2  150064       1.7982     0.036074
enh48398    1  235094900  235095900      5       2  150064       1.8465     0.032409
enh48497    1  236665400  236666400      1       1  150064       2.2483      0.01228
enh48523    1  240408400  240409400      4       2  150064       1.8595     0.031477
enh48534    1  241365500  241366500      5       3  150064       1.7921     0.036558
enh48544    1  241800000  241801000      6       3  150064         1.78     0.037537
enh48548    1  243376600  243377600      3       1  150064       2.4689    0.0067765
enh48549    1  243409800  243410800      1       1  150064       3.5241    0.0002125
enh48550    1  243414600  243415600      3       1  150064          3.7   0.00010779
enh48551    1  243420500  243421500      2       1  150064       4.0095   3.0424e-05
enh48553    1  243431500  243432500      1       1  150064       4.8918    4.997e-07
enh48555    1  243450300  243451300      1       1  150064       4.8728    5.502e-07
enh48560    1  243617300  243618300      7       2  150064       3.8332   6.3252e-05
enh48564    1  243645200  243646200      1       1  150064       4.8235    7.053e-07
enh48566    1  243664200  243665200      3       1  150064       4.8922   4.9864e-07
enh48570    1  243894600  243895600      2       1  150064       3.8836   5.1468e-05
enh48572    1  243962000  243963000      1       1  150064        2.476     0.006644
enh48573    1  244087700  244088700      1       1  150064       4.2458    1.089e-05
enh48580    1  244255600  244256600      4       1  150064       1.7768       0.0378
enh48583    1  244370500  244371500      1       1  150064       2.5433      0.00549
enh48584    1  244377000  244378000      9       3  150064        2.555    0.0053096
enh48585    1  244377600  244378600      7       3  150064       2.5555    0.0053017
enh48596    1  244554500  244555500      1       1  150064       1.7011      0.04446
enh48597    1  244599500  244600500      1       1  150064       2.2411      0.01251
enh48598    1  244602500  244603500      4       2  150064       2.1017     0.017792
enh48599    1  244607900  244608900      1       1  150064       2.2307      0.01285
enh48600    1  244608900  244609900      2       1  150064       2.3236     0.010074
enh48601    1  244611900  244612900      1       1  150064       2.1862       0.0144
enh48602    1  244623600  244624600      3       2  150064       1.7861     0.037045
enh48625    1  245539300  245540300      4       2  150064       2.2126     0.013461
enh48626    1  245557000  245558000      8       2  150064       2.0045     0.022511
enh48627    1  245561100  245562100      3       2  150064       1.9598     0.025009
enh48628    1  245564800  245565800      3       1  150064       1.9972       0.0229
enh48629    1  245572900  245573900      8       3  150064       2.2944     0.010885
enh48640    1  246149500  246150500      3       2  150064       2.1807     0.014603
enh48651    1  246382500  246383500     10       3  150064        2.497     0.006262
enh48655    1  246690500  246691500      8       4  150064       1.8793     0.030102
enh48663    1  246748200  246749200      1       1  150064       2.0615      0.01963
enh48665    1  246760500  246761500      2       1  150064       1.7267     0.042114
enh48666    1  246771900  246772900      2       1  150064       2.2501      0.01222
enh48673    1  246859500  246860500      3       1  150064       2.1281     0.016664
enh48674    1  246861600  246862600      6       3  150064        1.869     0.030814
enh55371    2    1733800    1734800      6       2  150064        1.825     0.033997
enh55373    2    1743800    1744800      4       2  150064        1.974     0.024191
enh55374    2    1745400    1746400      5       2  150064       2.5343     0.005634
enh55386    2    3307300    3308300      4       1  150064       2.7783    0.0027318
enh55409    2    3621400    3622400      3       2  150064        2.084     0.018578
enh55412    2    3642400    3643400      3       2  150064         1.74     0.040934
enh55420    2    5514800    5515800      2       1  150064       1.7334     0.041515
enh55432    2    7061800    7062800      2       1  150064       2.3092     0.010466
enh55433    2    7067000    7068000      2       1  150064       1.7144     0.043232
enh55439    2    7821800    7822800      5       2  150064       1.6605      0.04841
enh55488    2    8738700    8739700      6       3  150064       3.8289   6.4357e-05
enh55490    2    8750200    8751200      5       2  150064        2.854    0.0021589
enh55518    2    9331200    9332200      1       1  150064       1.9545      0.02532
enh55521    2    9352300    9353300      6       4  150064       1.7396     0.040964
enh55524    2    9358900    9359900      1       1  150064       1.7092      0.04371
enh55527    2    9374500    9375500      1       1  150064       3.1764    0.0007455
enh55537    2    9408400    9409400      4       2  150064       2.3659    0.0089922
enh55606    2   10131800   10132800      3       1  150064       2.3264    0.0099986
enh55607    2   10148600   10149600      2       1  150064       1.8687     0.030833
enh55608    2   10159000   10160000      6       4  150064       1.8989     0.028786
enh55670    2   10547200   10548200      4       1  150064       2.1025     0.017756
enh55695    2   10954200   10955200      4       2  150064       2.5586    0.0052546
enh55725    2   11534900   11535900      7       2  150064       1.8955     0.029013
enh55731    2   11602100   11603100      5       1  150064       1.7983     0.036066
enh55732    2   11602900   11603900      3       1  150064       1.7042     0.044168
enh55754    2   11894300   11895300      2       1  150064       1.8675     0.030919
enh55755    2   11904200   11905200      2       1  150064       1.7834      0.03726
enh55756    2   11918500   11919500      2       1  150064        1.751      0.03997
enh55757    2   11924600   11925600      2       1  150064       2.6214     0.004379
enh55768    2   12249400   12250400      5       2  150064       1.6559     0.048875
enh55774    2   12654600   12655600      4       2  150064       2.4754    0.0066548
enh55800    2   15314100   15315100      4       2  150064        2.688    0.0035941
enh55801    2   15412900   15413900      3       1  150064       1.9469     0.025775
enh55802    2   15419000   15420000      2       1  150064       2.2882     0.011063
enh55804    2   15575000   15576000      1       1  150064         1.85      0.03216
enh55807    2   15699000   15700000      4       1  150064       1.8447     0.032539
enh55837    2   16803500   16804500      1       1  150064       2.2738      0.01149
enh55857    2   17932600   17933600      3       1  150064       1.9908     0.023252
enh55858    2   17938300   17939300      1       1  150064       2.0909      0.01827
enh55861    2   17981200   17982200      7       1  150064       2.4643    0.0068646
enh55863    2   17996600   17997600      3       1  150064       2.3427    0.0095728
enh55864    2   18097100   18098100      4       2  150064       2.4685    0.0067849
enh55882    2   19320100   19321100      4       2  150064       2.4301    0.0075471
enh55907    2   20262100   20263100      5       2  150064       2.2205     0.013193
enh55922    2   20366000   20367000      2       1  150064       1.6935     0.045183
enh55929    2   20406800   20407800      4       2  150064       2.5634    0.0051831
enh55979    2   20771300   20772300      7       3  150064       2.6034    0.0046156
enh55980    2   20781000   20782000      7       3  150064       3.0027     0.001338
enh55983    2   20789400   20790400      4       2  150064       1.7615      0.03908
enh55986    2   20814400   20815400     13       3  150064       1.9957     0.022981
enh55991    2   20841400   20842400      4       2  150064       2.0273     0.021318
enh56004    2   21278900   21279900      1       1  150064       1.7284      0.04196
enh56009    2   21492900   21493900      1       1  150064       2.1294      0.01661
enh56031    2   23703400   23704400      4       2  150064       1.8388     0.032972
enh56035    2   23725900   23726900      4       2  150064       4.1701   1.5225e-05
enh56037    2   23742600   23743600      1       1  150064       3.4082     0.000327
enh56051    2   23920600   23921600     11       3  150064        1.966     0.024651
enh56053    2   24123200   24124200      3       2  150064       1.7043     0.044158
enh56054    2   24124800   24125800      1       1  150064       2.0809      0.01872
enh56055    2   24127300   24128300      2       1  150064       2.0112     0.022153
enh56056    2   24139300   24140300      3       2  150064       2.2082     0.013614
enh56058    2   24151200   24152200      2       1  150064       1.9116     0.027966
enh56059    2   24161600   24162600      1       1  150064       2.2362      0.01267
enh56061    2   24167100   24168100      5       2  150064       2.4735    0.0066904
enh56084    2   24811100   24812100      2       1  150064       2.1461     0.015933
enh56107    2   25321100   25322100      2       1  150064       1.9089     0.028136
enh56108    2   25328300   25329300      3       1  150064       3.6525   0.00012984
enh56109    2   25351500   25352500      6       3  150064        4.357    6.593e-06
enh56110    2   25420300   25421300      2       1  150064       2.6263    0.0043163
enh56111    2   25437900   25438900      1       1  150064       3.4723     0.000258
enh56117    2   25486200   25487200      3       2  150064       3.6998   0.00010789
enh56121    2   25513700   25514700      2       1  150064       2.3426    0.0095756
enh56124    2   25525900   25526900      4       2  150064       2.7383    0.0030879
enh56126    2   25528900   25529900      1       1  150064       3.7197    9.974e-05
enh56127    2   25534100   25535100      1       1  150064       2.9383      0.00165
enh56129    2   25546000   25547000      2       1  150064       1.7595     0.039251
enh56132    2   25559800   25560800      1       1  150064       1.7268       0.0421
enh56139    2   25598800   25599800      3       2  150064       3.8737   5.3599e-05
enh56149    2   25887100   25888100      2       1  150064       1.8753     0.030376
enh56153    2   26009800   26010800      5       2  150064        2.199      0.01394
enh56157    2   26075000   26076000      5       2  150064       1.9901     0.023289
enh56163    2   26161800   26162800      1       1  150064       1.9976      0.02288
enh56168    2   26202700   26203700      1       1  150064       2.0723      0.01912
enh56170    2   26214400   26215400      3       1  150064        3.715   0.00010161
enh56171    2   26222500   26223500      1       1  150064       2.6298     0.004272
enh56172    2   26231400   26232400      5       1  150064         1.72     0.042716
enh56176    2   26249100   26250100      3       2  150064        2.245     0.012384
enh56178    2   26262600   26263600      2       1  150064       2.6277    0.0042987
enh56180    2   26267100   26268100      3       1  150064       2.7329    0.0031394
enh56185    2   26302900   26303900      2       1  150064       1.9167     0.027639
enh56219    2   26989900   26990900      4       2  150064       3.0451     0.001163
enh56220    2   26991800   26992800      2       1  150064       3.1258   0.00088647
enh56221    2   26994300   26995300      3       1  150064        3.144   0.00083325
enh56223    2   27010900   27011900      1       1  150064       3.1968    0.0006948
enh56225    2   27170000   27171000      2       1  150064       3.3282   0.00043702
enh56226    2   27184200   27185200      3       2  150064       2.1409     0.016141
enh56227    2   27187000   27188000      4       2  150064       2.4862    0.0064551
enh56232    2   27213800   27214800      1       1  150064       2.5416     0.005518
enh56235    2   27243300   27244300      1       1  150064       3.3071    0.0004713
enh56236    2   27254000   27255000      1       1  150064       3.0193     0.001267
enh56239    2   27271800   27272800      2       1  150064       3.4335   0.00029787
enh56240    2   27291600   27292600      1       1  150064       3.7026    0.0001067
enh56241    2   27298000   27299000      2       1  150064       2.0918     0.018229
enh56243    2   27313900   27314900      1       1  150064       2.9604     0.001536
enh56252    2   27404100   27405100      3       2  150064       3.4904   0.00024114
enh56253    2   27413700   27414700      2       1  150064       2.9262    0.0017157
enh56254    2   27417300   27418300      3       2  150064        3.139   0.00084749
enh56255    2   27431300   27432300      1       1  150064       1.6867      0.04583
enh56258    2   27441100   27442100      8       2  150064       2.4136    0.0078978
enh56260    2   27525100   27526100      4       2  150064       1.8547      0.03182
enh56267    2   27595200   27596200      2       1  150064       2.3713    0.0088636
enh56269    2   27603900   27604900      1       1  150064       3.0578     0.001115
enh56273    2   27664400   27665400      1       1  150064       3.1687    0.0007655
enh56274    2   27668300   27669300      2       1  150064        1.806     0.035459
enh56275    2   27711200   27712200      4       2  150064       3.6298   0.00014183
enh56276    2   27716100   27717100      1       1  150064        3.188    0.0007163
enh56277    2   27807800   27808800      3       2  150064       2.1673     0.015106
enh56278    2   27819000   27820000      4       2  150064       1.7866     0.037004
enh56279    2   27850200   27851200      2       1  150064       1.8163      0.03466
enh56280    2   27861000   27862000      2       1  150064        1.682      0.04628
enh56287    2   27937100   27938100      1       1  150064       2.8369     0.002278
enh56291    2   27952100   27953100      3       1  150064       3.8446   6.0373e-05
enh56295    2   27974200   27975200      2       1  150064       4.2577   1.0327e-05
enh56297    2   27977200   27978200      1       1  150064       2.4741     0.006678
enh56298    2   27977700   27978700      1       1  150064       2.4741     0.006678
enh56304    2   28018500   28019500      3       1  150064       4.2565   1.0384e-05
enh56305    2   28022100   28023100      3       2  150064        3.992   3.2759e-05
enh56306    2   28031600   28032600      2       1  150064       4.1818   1.4459e-05
enh56309    2   28114400   28115400      1       1  150064       1.9473      0.02575
enh56310    2   28138800   28139800      2       1  150064       2.4002    0.0081929
enh56311    2   28143600   28144600      2       1  150064       3.4346   0.00029668
enh56313    2   28152600   28153600      2       1  150064       3.0591    0.0011101
enh56314    2   28154600   28155600      2       1  150064       2.8461    0.0022132
enh56321    2   28303700   28304700      4       2  150064       1.8579     0.031589
enh56322    2   28325200   28326200      1       1  150064       2.2133      0.01344
enh56343    2   28565800   28566800      2       1  150064       1.7583      0.03935
enh56353    2   28604400   28605400      3       2  150064       2.1847     0.014455
enh56355    2   28611900   28612900      1       1  150064        2.969     0.001494
enh56356    2   28622700   28623700      2       1  150064       2.6156     0.004454
enh56357    2   28629200   28630200      4       1  150064       2.7622    0.0028708
enh56359    2   28636200   28637200      2       1  150064       1.9748     0.024147
enh56361    2   28646300   28647300      6       3  150064       3.0378    0.0011914
enh56362    2   28658800   28659800      3       2  150064       2.6219    0.0043717
enh56363    2   28660400   28661400      3       2  150064       2.7958    0.0025889
enh56364    2   28668100   28669100      4       2  150064        2.542    0.0055112
enh56365    2   28668700   28669700      2       1  150064       1.7911     0.036638
enh56369    2   28766200   28767200      4       2  150064       1.8736     0.030493
enh56401    2   29032600   29033600      2       1  150064        3.181   0.00073373
enh56404    2   29150000   29151000      1       1  150064         1.81      0.03515
enh56415    2   29330800   29331800      2       1  150064       1.6615     0.048302
enh56419    2   29388100   29389100      3       1  150064       1.8139     0.034846
enh56424    2   30368200   30369200      2       1  150064       1.8372     0.033087
enh56428    2   30446400   30447400      3       1  150064        1.922     0.027304
enh56429    2   30448100   30449100      3       2  150064       2.0993     0.017896
enh56472    2   31729000   31730000      3       2  150064       1.6456     0.049922
enh56479    2   32236600   32237600      3       2  150064       2.2825     0.011229
enh56522    2   34467100   34468100      3       2  150064       2.2428     0.012454
enh56535    2   36600900   36601900      2       1  150064       1.8621     0.031293
enh56546    2   36632100   36633100      5       3  150064       1.7881     0.036876
enh56551    2   36654500   36655500      8       3  150064       2.6461    0.0040711
enh56555    2   36668200   36669200      4       1  150064       1.8784     0.030163
enh56560    2   36687900   36688900      2       1  150064       1.8887     0.029466
enh56563    2   36709700   36710700      2       1  150064       2.3593    0.0091541
enh56564    2   36712900   36713900      2       1  150064       1.9432     0.025999
enh56574    2   36822800   36823800      5       2  150064       2.1206     0.016979
enh56580    2   37048200   37049200     11       3  150064       2.7424    0.0030499
enh56583    2   37178000   37179000      4       2  150064       1.8639     0.031171
enh56584    2   37178500   37179500      5       3  150064        1.859     0.031515
enh56585    2   37179500   37180500      1       1  150064       3.2131    0.0006566
enh56588    2   37227300   37228300      3       2  150064       3.0413    0.0011779
enh56594    2   37395000   37396000      5       3  150064       1.9394     0.026228
enh56596    2   37424600   37425600      3       2  150064       1.7105      0.04359
enh56598    2   37548300   37549300      4       1  150064       3.5043   0.00022889
enh56599    2   37549400   37550400      2       1  150064        3.763   8.3938e-05
enh56600    2   37570500   37571500      8       4  150064       4.1255   1.8498e-05
enh56602    2   37603400   37604400      5       3  150064       1.8302     0.033612
enh56626    2   37882800   37883800      1       1  150064       2.3419     0.009592
enh56640    2   38022200   38023200      3       1  150064       2.0831     0.018622
enh56652    2   38189100   38190100      5       2  150064       2.5663    0.0051391
enh56653    2   38209100   38210100      2       1  150064        1.731     0.041726
enh56655    2   38323000   38324000      2       1  150064       2.0748     0.019001
enh56676    2   38645000   38646000      1       1  150064       3.1539    0.0008056
enh56704    2   38916100   38917100      2       1  150064        1.874     0.030465
enh56707    2   38947800   38948800      3       1  150064        3.011    0.0013021
enh56711    2   38960300   38961300      3       1  150064       2.6843     0.003634
enh56713    2   38967700   38968700      1       1  150064       2.2486      0.01227
enh56721    2   39016700   39017700      4       1  150064       2.3185     0.010212
enh56729    2   39209000   39210000      3       1  150064       1.9617     0.024897
enh56730    2   39229000   39230000      4       2  150064       2.0255     0.021408
enh56731    2   39322000   39323000      1       1  150064       1.6606       0.0484
enh56740    2   39454600   39455600      4       2  150064            2      0.02275
enh56742    2   39608500   39609500      1       1  150064        2.056      0.01989
enh56747    2   39635600   39636600      6       2  150064       1.7581     0.039364
enh56748    2   39636200   39637200      3       1  150064       1.9603     0.024983
enh56764    2   39767700   39768700      4       2  150064       2.3227     0.010098
enh56766    2   39776900   39777900      3       1  150064       2.5931    0.0047557
enh56775    2   40003700   40004700      2       1  150064       2.1676     0.015094
enh56777    2   40009900   40010900      1       1  150064       1.6763      0.04684
enh56781    2   40260200   40261200      2       1  150064       2.8164     0.002428
enh56786    2   40354600   40355600      2       1  150064       1.9253     0.027099
enh56787    2   40421400   40422400      3       1  150064       1.8052     0.035519
enh56789    2   40466600   40467600      2       1  150064       2.2639      0.01179
enh56794    2   40558800   40559800      4       2  150064       2.3806    0.0086431
enh56795    2   40579500   40580500      3       2  150064       2.3671     0.008964
enh56798    2   40629500   40630500      2       1  150064       1.9598     0.025012
enh56799    2   40661800   40662800      5       2  150064       2.1392     0.016211
enh56800    2   40715100   40716100      4       2  150064       1.9466     0.025791
enh56803    2   42054000   42055000      4       2  150064       2.9411     0.001635
enh56804    2   42068600   42069600      5       1  150064       2.4789    0.0065887
enh56805    2   42074800   42075800      8       3  150064       3.3863   0.00035421
enh56806    2   42086500   42087500      3       2  150064       2.4922    0.0063483
enh56884    2   42981500   42982500      5       2  150064        1.738     0.041106
enh56886    2   43014900   43015900     11       3  150064       1.6708     0.047381
enh56894    2   43072000   43073000      4       2  150064       1.9494     0.025626
enh56898    2   43106700   43107700      3       1  150064       1.6831     0.046179
enh56929    2   43268100   43269100      3       2  150064        2.064     0.019511
enh56949    2   43379600   43380600      4       2  150064       1.9039      0.02846
enh56951    2   43389500   43390500      3       1  150064       1.9087     0.028149
enh56983    2   43560100   43561100      2       1  150064       1.6723     0.047229
enh57032    2   44398700   44399700      3       2  150064       2.0651     0.019455
enh57064    2   45901900   45902900      3       2  150064       1.9215     0.027334
enh57069    2   45986400   45987400      3       2  150064       2.0413     0.020609
enh57091    2   46196100   46197100     11       2  150064       2.3409    0.0096176
enh57092    2   46219500   46220500      3       2  150064       2.4645    0.0068611
enh57094    2   46233300   46234300      8       2  150064       1.9475     0.025737
enh57098    2   46268800   46269800      3       2  150064       2.0965     0.018021
enh57099    2   46269400   46270400      4       2  150064       2.5115    0.0060105
enh57100    2   46289800   46290800      4       2  150064         3.29    0.0005009
enh57115    2   46409200   46410200      7       3  150064       1.7235       0.0424
enh57151    2   46727200   46728200      2       1  150064       1.8606     0.031399
enh57157    2   46845200   46846200      1       1  150064       1.9138      0.02782
enh57159    2   46875000   46876000      1       1  150064       3.1528    0.0008085
enh57243    2   47438300   47439300      6       2  150064       2.1761     0.014775
enh57244    2   47444800   47445800      5       2  150064       2.3375    0.0097073
enh57261    2   47563600   47564600      3       1  150064       1.6973     0.044819
enh57273    2   47978800   47979800      3       2  150064       1.6925     0.045279
enh57274    2   47994700   47995700      2       1  150064       2.2832     0.011209
enh57275    2   48012300   48013300      7       3  150064       2.4451    0.0072404
enh57277    2   48094800   48095800      4       2  150064       2.3041     0.010607
enh57280    2   48129400   48130400      1       1  150064       2.9361     0.001662
enh57283    2   48340600   48341600      1       1  150064       2.0415       0.0206
enh57285    2   48424000   48425000      2       1  150064       2.2301      0.01287
enh57287    2   48447400   48448400      2       1  150064       2.9554    0.0015615
enh57289    2   48476600   48477600      1       1  150064       2.1128      0.01731
enh57291    2   48533400   48534400      2       1  150064        2.354    0.0092865
enh57292    2   48539300   48540300      2       1  150064       2.8249    0.0023645
enh57293    2   48543900   48544900      1       1  150064       2.8941     0.001901
enh57294    2   48545100   48546100      3       2  150064       2.2742     0.011476
enh57295    2   48555200   48556200      4       2  150064       2.1299     0.016589
enh57297    2   48568300   48569300      5       2  150064       3.0855    0.0010161
enh57299    2   48572400   48573400      8       3  150064       2.1779     0.014706
enh57300    2   48573700   48574700      6       4  150064       3.7599   8.5003e-05
enh57302    2   48579500   48580500      2       1  150064       2.1367     0.016312
enh57303    2   48580400   48581400      3       2  150064       1.7898     0.036746
enh57305    2   48622600   48623600      4       2  150064       2.1457     0.015947
enh57306    2   48633100   48634100      5       2  150064        2.069     0.019273
enh57307    2   48642600   48643600      6       4  150064       2.1709     0.014969
enh57309    2   48647700   48648700      3       2  150064       2.8124    0.0024586
enh57318    2   48736100   48737100      2       1  150064       2.8269      0.00235
enh57331    2   53996000   53997000      3       2  150064       2.2672      0.01169
enh57332    2   54011000   54012000      1       1  150064        3.377    0.0003664
enh57333    2   54015600   54016600      2       1  150064       2.2842     0.011179
enh57335    2   54046300   54047300      1       1  150064       3.2877    0.0005051
enh57336    2   54054500   54055500      2       1  150064       3.0715    0.0010648
enh57338    2   54188300   54189300      2       1  150064       2.4166    0.0078321
enh57341    2   54194400   54195400      5       2  150064       2.2426     0.012463
enh57343    2   54242800   54243800      1       1  150064       2.2655      0.01174
enh57345    2   54315100   54316100      2       1  150064       1.8354     0.033224
enh57346    2   54330700   54331700      4       2  150064       2.5832    0.0048945
enh57347    2   54341400   54342400      5       2  150064        2.161     0.015346
enh57353    2   54535400   54536400      2       1  150064       1.7487     0.040168
enh57357    2   54628800   54629800      5       2  150064       2.3896    0.0084345
enh57371    2   54725000   54726000      7       4  150064       2.9441    0.0016195
enh57374    2   54750200   54751200      3       2  150064       2.1909     0.014229
enh57378    2   54771000   54772000      4       2  150064       1.9569     0.025178
enh57380    2   54773800   54774800      2       1  150064       2.0704     0.019206
enh57383    2   54779600   54780600      3       2  150064       1.7175     0.042946
enh57386    2   54790300   54791300      3       2  150064        1.831      0.03355
enh57388    2   54793800   54794800      2       1  150064       2.2905     0.010997
enh57391    2   54808800   54809800      3       1  150064       1.8624     0.031272
enh57394    2   54818200   54819200      3       1  150064        1.707     0.043912
enh57397    2   54837300   54838300      3       2  150064       1.9857     0.023536
enh57398    2   54839700   54840700      2       1  150064       1.8039     0.035627
enh57399    2   54844300   54845300      9       4  150064       2.9237    0.0017293
enh57400    2   54846300   54847300      6       3  150064       1.7242      0.04234
enh57401    2   54851800   54852800      2       1  150064       2.8326    0.0023083
enh57407    2   54907500   54908500      7       3  150064       2.0777     0.018869
enh57408    2   54999300   55000300      3       2  150064       2.7329    0.0031386
enh57410    2   55099900   55100900      3       2  150064       1.9656     0.024671
enh57412    2   55172600   55173600      5       2  150064       2.3761    0.0087491
enh57415    2   55189800   55190800      7       3  150064       1.7985     0.036048
enh57420    2   55231200   55232200      5       3  150064       2.3893    0.0084406
enh57423    2   55240100   55241100      1       1  150064       2.0969        0.018
enh57424    2   55241900   55242900      1       1  150064         2.37     0.008894
enh57425    2   55244400   55245400      6       3  150064       2.1697     0.015016
enh57443    2   55388300   55389300      2       1  150064       2.1025     0.017753
enh57454    2   55643400   55644400      5       2  150064       1.7164     0.043048
enh57456    2   55650900   55651900      5       2  150064        1.878     0.030191
enh57467    2   56006800   56007800      5       3  150064       1.6914     0.045376
enh57475    2   56609400   56610400      1       1  150064       2.7491     0.002988
enh57480    2   57986500   57987500      1       1  150064       4.5121     3.21e-06
enh57482    2   58269400   58270400      2       1  150064       3.1586   0.00079263
enh57483    2   58272000   58273000      2       1  150064       4.1022   2.0464e-05
enh57484    2   58275100   58276100      1       1  150064       4.4393    4.513e-06
enh57485    2   58334800   58335800      4       2  150064       4.5604    2.553e-06
enh57487    2   58431100   58432100      6       3  150064       2.4536     0.007072
enh57488    2   58465100   58466100      2       1  150064       3.0863    0.0010133
enh57494    2   60440600   60441600      3       2  150064        2.635    0.0042066
enh57499    2   60707400   60708400      5       3  150064       2.3095     0.010459
enh57500    2   60710500   60711500      4       2  150064       3.0833    0.0010235
enh57501    2   60722600   60723600      1       1  150064       3.3714     0.000374
enh57502    2   60735300   60736300      1       1  150064        1.657      0.04876
enh57503    2   60739400   60740400      2       1  150064       1.7872     0.036949
enh57504    2   60742400   60743400      4       2  150064       2.1759     0.014781
enh57508    2   60778800   60779800      1       1  150064       2.0496       0.0202
enh57509    2   60825200   60826200      7       2  150064       2.2377      0.01262
enh57531    2   61583200   61584200      3       2  150064       2.0802     0.018755
enh57532    2   61583800   61584800      3       2  150064       2.0802     0.018755
enh57538    2   61662800   61663800      4       2  150064       2.6209    0.0043846
enh57542    2   61670800   61671800      3       2  150064       2.7295    0.0031713
enh57545    2   61685500   61686500      2       1  150064        1.899     0.028781
enh57548    2   61692200   61693200      3       2  150064       2.6498    0.0040264
enh57578    2   62531800   62532800      4       2  150064       1.7705      0.03832
enh57579    2   62534200   62535200      3       1  150064       1.8191      0.03445
enh57580    2   62536400   62537400      1       1  150064       2.1125      0.01732
enh57583    2   62677500   62678500      3       1  150064       3.3618   0.00038712
enh57585    2   62685300   62686300      3       2  150064       2.2483     0.012277
enh57586    2   62687000   62688000      2       1  150064       2.7015     0.003451
enh57590    2   62701700   62702700      3       2  150064       1.8237     0.034096
enh57592    2   62712700   62713700      3       2  150064       2.3505    0.0093749
enh57593    2   62716100   62717100      5       3  150064       2.9446    0.0016166
enh57594    2   62728300   62729300      3       1  150064       2.2075      0.01364
enh57602    2   62816500   62817500      3       2  150064       3.1268   0.00088369
enh57605    2   62868900   62869900      1       1  150064       1.6598      0.04848
enh57607    2   62886800   62887800      2       1  150064       1.6574     0.048718
enh57608    2   62887800   62888800      2       1  150064       1.7376     0.041139
enh57609    2   62889600   62890600      5       2  150064       2.9129    0.0017905
enh57610    2   62891200   62892200      3       1  150064       2.3306    0.0098876
enh57647    2   64208900   64209900      1       1  150064       1.6962      0.04492
enh57657    2   64291000   64292000      2       1  150064       1.9995     0.022775
enh57693    2   64749400   64750400      2       1  150064        1.778     0.037704
enh57697    2   64826500   64827500      6       2  150064       2.5254     0.005779
enh57813    2   65629700   65630700      1       1  150064       2.0333      0.02101
enh57815    2   65634400   65635400      3       1  150064       1.6661     0.047848
enh57823    2   65754800   65755800      2       1  150064       3.7139   0.00010203
enh57824    2   65772700   65773700      1       1  150064       3.1367    0.0008544
enh57847    2   67788100   67789100      1       1  150064        1.647      0.04978
enh57860    2   68349100   68350100      3       2  150064       1.7271     0.042072
enh57863    2   68386300   68387300      3       2  150064       3.0763     0.001048
enh57866    2   68422100   68423100      3       2  150064       2.0024      0.02262
enh57867    2   68433600   68434600      3       2  150064       2.7654    0.0028423
enh57876    2   68474700   68475700      4       1  150064       2.4528    0.0070881
enh57878    2   68482800   68483800      1       1  150064       2.8455     0.002217
enh57880    2   68653800   68654800      1       1  150064       1.7287      0.04193
enh57887    2   68992800   68993800      1       1  150064       1.6585      0.04861
enh57918    2   69423600   69424600      1       1  150064       2.0351      0.02092
enh57930    2   69525300   69526300      5       2  150064       2.3921    0.0083763
enh57931    2   69526600   69527600      8       2  150064         1.92     0.027429
enh57932    2   69534600   69535600      1       1  150064       2.2815      0.01126
enh57933    2   69536400   69537400      1       1  150064       1.9178      0.02757
enh57934    2   69610000   69611000      1       1  150064       2.0189      0.02175
enh57935    2   69662500   69663500      1       1  150064       2.0166      0.02187
enh57963    2   69961600   69962600      5       1  150064       2.0631     0.019551
enh57975    2   70016800   70017800      5       2  150064       1.7414     0.040805
enh57978    2   70054900   70055900      3       1  150064        1.947      0.02577
enh57981    2   70140100   70141100      1       1  150064       1.7366      0.04123
enh57982    2   70145300   70146300      5       1  150064       1.7903     0.036703
enh57983    2   70153800   70154800      4       1  150064       1.8322     0.033464
enh57987    2   70179500   70180500      3       1  150064       2.0795     0.018786
enh57988    2   70191200   70192200      1       1  150064       2.1937      0.01413
enh57995    2   70261800   70262800      2       1  150064       1.6648     0.047979
enh57996    2   70268400   70269400      1       1  150064        1.811      0.03507
enh57999    2   70296300   70297300      2       1  150064       2.1038       0.0177
enh58022    2   70460900   70461900      2       1  150064       1.6831     0.046181
enh58024    2   70486100   70487100      1       1  150064       1.7425      0.04071
enh58026    2   70496600   70497600      1       1  150064       1.7573      0.03943
enh58029    2   70527200   70528200      3       1  150064       1.9679     0.024542
enh58057    2   71298700   71299700      3       1  150064       1.8853     0.029692
enh58067    2   71561800   71562800      3       1  150064       2.2041     0.013757
enh58069    2   71566700   71567700      5       3  150064       3.0834    0.0010233
enh58071    2   71679000   71680000      2       1  150064       2.3736    0.0088076
enh58107    2   72365200   72366200      2       1  150064       2.4402    0.0073402
enh58113    2   72950300   72951300      1       1  150064       2.1399      0.01618
enh58116    2   72992500   72993500      1       1  150064       2.5217     0.005839
enh58122    2   73170400   73171400      1       1  150064       1.9344      0.02653
enh58123    2   73211000   73212000      1       1  150064       4.2793    9.375e-06
enh58124    2   73219900   73220900      3       2  150064        3.238   0.00060186
enh58125    2   73227400   73228400      2       1  150064        3.489   0.00024239
enh58126    2   73248300   73249300      3       2  150064       3.3632    0.0003852
enh58127    2   73259500   73260500      1       1  150064       3.9655    3.662e-05
enh58129    2   73270000   73271000      1       1  150064       3.9959    3.223e-05
enh58130    2   73271200   73272200      3       2  150064       3.3061   0.00047302
enh58133    2   73294800   73295800      2       1  150064       2.8195    0.0024051
enh58135    2   73311100   73312100      2       1  150064       2.6832    0.0036458
enh58137    2   73316400   73317400      3       1  150064       2.3541    0.0092831
enh58138    2   73318200   73319200      3       2  150064       2.4886    0.0064115
enh58139    2   73319600   73320600      2       1  150064       3.1168   0.00091398
enh58142    2   73328900   73329900      5       2  150064        3.643   0.00013476
enh58143    2   73329800   73330800      6       2  150064       3.1284   0.00087891
enh58145    2   73334300   73335300      2       1  150064       3.4372   0.00029392
enh58146    2   73336800   73337800      3       1  150064       3.0143    0.0012878
enh58147    2   73418300   73419300      5       2  150064       2.7416    0.0030572
enh58148    2   73439200   73440200      2       1  150064       3.0255    0.0012412
enh58152    2   73614500   73615500      1       1  150064       3.1555    0.0008012
enh58153    2   73652900   73653900      3       1  150064       4.4218   4.8938e-06
enh58155    2   73868300   73869300      3       2  150064       3.4835   0.00024742
enh58164    2   74059500   74060500      1       1  150064       2.7245      0.00322
enh58188    2   74247800   74248800      1       1  150064       2.1868      0.01438
enh58189    2   74253000   74254000      5       1  150064       3.0081    0.0013146
enh58190    2   74258000   74259000      4       1  150064        2.161     0.015348
enh58191    2   74259100   74260100      2       1  150064       2.3726    0.0088325
enh58193    2   74269800   74270800      2       1  150064       2.0478     0.020291
enh58195    2   74307000   74308000      1       1  150064       2.8324      0.00231
enh58198    2   74408500   74409500      1       1  150064       2.1993      0.01393
enh58222    2   74697600   74698600      1       1  150064       2.0558       0.0199
enh58239    2   74810600   74811600      1       1  150064        1.784      0.03721
enh58247    2   74967600   74968600      4       1  150064       2.1729     0.014896
enh58266    2   75114500   75115500      6       2  150064       2.0817     0.018687
enh58267    2   75120200   75121200      2       1  150064       2.6601    0.0039054
enh58278    2   75601500   75602500      4       1  150064        2.253      0.01213
enh58303    2   76356500   76357500      6       2  150064       3.8743   5.3456e-05
enh58306    2   79620500   79621500      1       1  150064       1.9993      0.02279
enh58394    2   85637900   85638900      3       1  150064       2.8256    0.0023599
enh58396    2   85644400   85645400      5       3  150064        2.246     0.012351
enh58397    2   85646800   85647800      5       3  150064       1.9963     0.022953
enh58400    2   85657300   85658300      4       2  150064       2.3091     0.010469
enh58434    2   85844700   85845700      1       1  150064       2.0794      0.01879
enh58456    2   85985700   85986700      4       2  150064       2.0005     0.022723
enh58460    2   86000600   86001600      1       1  150064       2.2458      0.01236
enh58492    2   86295500   86296500      4       2  150064       1.6464      0.04984
enh58510    2   86521600   86522600      1       1  150064       1.6685      0.04761
enh58529    2   86921500   86922500      2       1  150064       2.8746    0.0020226
enh58557    2   88928100   88929100      2       1  150064       2.2154     0.013366
enh58587    2   96056600   96057600      3       2  150064       2.4263    0.0076262
enh58589    2   96336000   96337000      1       1  150064       1.7518       0.0399
enh58596    2   96808000   96809000      1       1  150064       1.7112      0.04352
enh58597    2   96813200   96814200      2       1  150064       1.8367     0.033126
enh58598    2   96823300   96824300      2       1  150064       2.3458     0.009494
enh58602    2   96861100   96862100      1       1  150064       4.0923    2.136e-05
enh58604    2   96868500   96869500      1       1  150064       3.8922    4.966e-05
enh58605    2   96871900   96872900      2       1  150064       2.6324    0.0042391
enh58606    2   96904800   96905800      1       1  150064       3.9241    4.353e-05
enh58609    2   96912200   96913200      2       1  150064       2.4485    0.0071733
enh58617    2   96969500   96970500      1       1  150064       3.4386    0.0002924
enh58639    2   97199100   97200100      3       2  150064       1.9103      0.02805
enh58641    2   97205200   97206200      1       1  150064       1.9382       0.0263
enh58642    2   97207200   97208200      5       3  150064       2.0341     0.020973
enh58643    2   97215800   97216800      1       1  150064        1.664      0.04806
enh58644    2   97219700   97220700      2       1  150064       2.6151    0.0044602
enh58651    2   97288200   97289200      1       1  150064       1.9919      0.02319
enh58655    2   97380000   97381000      1       1  150064       3.7135    0.0001022
enh58656    2   97399600   97400600      1       1  150064        2.361     0.009112
enh58658    2   97406000   97407000      1       1  150064       1.9779      0.02397
enh58659    2   97413000   97414000      2       1  150064       3.9458   3.9765e-05
enh58660    2   97423300   97424300      1       1  150064       2.4367     0.007412
enh58661    2   97424900   97425900      3       1  150064        2.197     0.014011
enh58663    2   97434600   97435600      1       1  150064       2.0357      0.02089
enh58664    2   97437400   97438400      1       1  150064       2.4135     0.007901
enh58666    2   97458400   97459400      2       1  150064       2.9304    0.0016928
enh58669    2   97476400   97477400      1       1  150064        2.391     0.008401
enh58671    2   97486900   97487900      3       1  150064       2.6319    0.0042454
enh58672    2   97489000   97490000      2       1  150064       2.9683    0.0014971
enh58673    2   97497800   97498800      1       1  150064       2.0026      0.02261
enh58677    2   97521600   97522600      1       1  150064       2.0007      0.02271
enh58679    2   97528800   97529800      1       1  150064       2.8597      0.00212
enh58682    2   97540000   97541000      2       1  150064        2.489    0.0064044
enh58683    2   97547900   97548900      1       1  150064        3.716    0.0001012
enh58688    2   97561300   97562300      6       2  150064       2.3819    0.0086126
enh58689    2   97564200   97565200      2       1  150064        2.942    0.0016304
enh58690    2   97572500   97573500      4       1  150064       3.6494   0.00013143
enh58691    2   97579000   97580000      2       1  150064       3.5059   0.00022755
enh58698    2   97761100   97762100      5       1  150064       2.6068      0.00457
enh58699    2   98261000   98262000      3       1  150064       2.6678    0.0038176
enh58710    2   98567500   98568500      3       2  150064       2.3493    0.0094037
enh58711    2   98582800   98583800      1       1  150064       2.9781      0.00145
enh58712    2   98584700   98585700      3       1  150064       2.7019    0.0034477
enh58713    2   98586300   98587300      4       2  150064       2.3228     0.010095
enh58716    2   98609100   98610100      1       1  150064       2.9188     0.001757
enh58717    2   98612800   98613800      3       1  150064       2.9854     0.001416
enh58720    2   98636800   98637800      3       2  150064        1.998     0.022858
enh58721    2   98701200   98702200      3       1  150064       1.9712     0.024353
enh58728    2   99028900   99029900      1       1  150064        1.811      0.03507
enh58729    2   99062800   99063800      5       2  150064       2.1669     0.015122
enh58730    2   99069800   99070800      1       1  150064       1.8667      0.03097
enh58736    2   99088300   99089300      5       1  150064       1.7535     0.039756
enh58740    2   99100200   99101200      1       1  150064       1.8484      0.03227
enh58742    2   99105100   99106100      6       1  150064       1.8135     0.034879
enh58747    2   99178400   99179400      1       1  150064       1.8114      0.03504
enh58748    2   99200300   99201300      2       1  150064        2.947    0.0016045
enh58749    2   99222300   99223300      2       1  150064       1.8082     0.035286
enh58762    2   99449400   99450400      5       2  150064       1.7134      0.04332
enh58788    2  100252800  100253800      2       1  150064       2.3472    0.0094585
enh58800    2  101349800  101350800      7       2  150064       2.4091    0.0079954
enh58803    2  101364200  101365200      4       2  150064       2.3063     0.010548
enh58823    2  101494200  101495200      5       2  150064       2.0443      0.02046
enh58829    2  101540800  101541800      3       2  150064       1.6633     0.048122
enh58866    2  101792100  101793100      3       2  150064       2.2288     0.012912
enh58872    2  101850500  101851500      2       1  150064       2.4755    0.0066531
enh58874    2  101856400  101857400      1       1  150064        2.489     0.006405
enh58876    2  101867600  101868600      3       2  150064       1.9112     0.027987
enh58878    2  101877300  101878300      2       1  150064        3.077    0.0010455
enh58880    2  101883000  101884000      2       1  150064       1.8887     0.029464
enh58883    2  101916400  101917400      3       2  150064       2.2721     0.011541
enh58884    2  101918200  101919200      1       1  150064       2.3392     0.009663
enh58896    2  102051200  102052200      8       2  150064       1.7225     0.042492
enh58978    2  102717700  102718700      4       2  150064       2.0814       0.0187
enh58979    2  102728000  102729000      5       2  150064       3.0678    0.0010782
enh58980    2  102738300  102739300      3       1  150064       1.9493     0.025632
enh58983    2  102764900  102765900      4       1  150064       1.6998     0.044587
enh58985    2  102775300  102776300      1       1  150064        1.752      0.03989
enh58986    2  102782300  102783300      2       1  150064       2.2052     0.013721
enh58987    2  102806500  102807500      1       1  150064       1.9317       0.0267
enh58994    2  103325100  103326100      1       1  150064       1.8758      0.03034
enh58995    2  103340300  103341300      1       1  150064       2.0164      0.02188
enh58996    2  103350300  103351300      1       1  150064       2.1362      0.01633
enh59014    2  106001900  106002900      3       2  150064       1.6687     0.047591
enh59041    2  106359700  106360700      2       1  150064       2.2947     0.010874
enh59043    2  106369800  106370800      2       1  150064       1.6662      0.04784
enh59044    2  106371400  106372400      4       1  150064       1.8943      0.02909
enh59067    2  106526900  106527900      1       1  150064       1.7131      0.04335
enh59068    2  106535400  106536400      3       2  150064       1.6844     0.046052
enh59106    2  108884600  108885600      8       3  150064       1.8399      0.03289
enh59112    2  109001300  109002300      4       2  150064       2.0426     0.020546
enh59114    2  109039300  109040300      3       1  150064        2.033     0.021029
enh59115    2  109061400  109062400      2       1  150064       2.0938     0.018139
enh59118    2  109108400  109109400      1       1  150064       2.0596      0.01972
enh59120    2  109148800  109149800      1       1  150064        1.995      0.02302
enh59130    2  109200300  109201300      5       3  150064       1.8489     0.032238
enh59136    2  109228600  109229600      1       1  150064       2.0866      0.01846
enh59138    2  109231500  109232500      3       1  150064       1.8293     0.033678
enh59206    2  110271500  110272500      3       2  150064        3.763   8.3956e-05
enh59207    2  110279000  110280000      3       1  150064        2.378    0.0087033
enh59209    2  110315800  110316800      3       2  150064       4.2529   1.0551e-05
enh59211    2  110364000  110365000      2       1  150064       3.9318   4.2148e-05
enh59212    2  110365200  110366200      1       1  150064       3.0332      0.00121
enh59213    2  110366300  110367300      4       2  150064       2.8395    0.0022591
enh59214    2  110367200  110368200      2       1  150064       3.2812   0.00051685
enh59215    2  110368400  110369400      3       2  150064       2.1698      0.01501
enh59217    2  110381000  110382000      3       1  150064       2.2841     0.011182
enh59218    2  110388800  110389800      3       2  150064       3.6215   0.00014644
enh59220    2  110395600  110396600      5       2  150064       3.7693   8.1868e-05
enh59221    2  110401900  110402900      3       2  150064       2.6335    0.0042256
enh59231    2  110870400  110871400      2       1  150064       1.9072     0.028249
enh59233    2  110906900  110907900      2       1  150064        2.578    0.0049685
enh59238    2  110971900  110972900      3       1  150064        1.913     0.027876
enh59247    2  111470600  111471600      3       1  150064       2.2963     0.010828
enh59259    2  111935400  111936400      5       1  150064       2.3095     0.010459
enh59260    2  111942900  111943900      5       1  150064       2.2103     0.013541
enh59271    2  112253200  112254200      2       1  150064       2.6208    0.0043864
enh59277    2  112374300  112375300      3       2  150064       1.7723     0.038172
enh59279    2  112379900  112380900      2       1  150064       1.6795     0.046528
enh59300    2  112669800  112670800      7       2  150064       1.9527     0.025427
enh59301    2  112676800  112677800      3       1  150064       2.1929     0.014157
enh59309    2  112732700  112733700      2       1  150064        1.863     0.031232
enh59311    2  112752600  112753600      4       1  150064        2.013     0.022057
enh59313    2  112777700  112778700      6       3  150064       1.9917     0.023204
enh59314    2  112789500  112790500      5       3  150064        2.035     0.020927
enh59315    2  112798800  112799800      5       2  150064       1.6849        0.046
enh59387    2  113938100  113939100      1       1  150064       1.7023      0.04435
enh59406    2  114081300  114082300      4       2  150064        1.824     0.034076
enh59407    2  114086400  114087400      3       2  150064       2.2756     0.011434
enh59408    2  114127500  114128500      3       1  150064       1.7796     0.037573
enh59424    2  114634400  114635400      4       2  150064       2.8604    0.0021153
enh59426    2  114650600  114651600      5       2  150064        1.947     0.025765
enh59428    2  114667600  114668600      4       2  150064       2.4829    0.0065155
enh59461    2  118926400  118927400      3       1  150064       1.9362     0.026422
enh59464    2  119362000  119363000      2       1  150064       1.7573     0.039433
enh59468    2  119496100  119497100      2       1  150064       1.8167     0.034629
enh59474    2  119977400  119978400      6       2  150064       1.8815     0.029955
enh59475    2  119983200  119984200      2       1  150064       1.7257     0.042198
enh59526    2  120984700  120985700      1       1  150064        1.671      0.04736
enh59529    2  120990100  120991100      1       1  150064       1.6535      0.04911
enh59535    2  121015000  121016000      2       1  150064        1.702     0.044374
enh59541    2  121044800  121045800      3       1  150064       1.7418     0.040776
enh59549    2  121257500  121258500      2       1  150064       1.7334     0.041508
enh59550    2  121261400  121262400      1       1  150064       2.0304      0.02116
enh59562    2  121370600  121371600      1       1  150064       1.7989      0.03602
enh59563    2  121371500  121372500      4       2  150064       2.3759    0.0087529
enh59564    2  121377300  121378300      4       2  150064       1.6629      0.04817
enh59610    2  122290000  122291000      4       2  150064       2.2455     0.012369
enh59634    2  122511600  122512600      1       1  150064       1.8269      0.03386
enh59636    2  122529400  122530400      2       1  150064       1.7443     0.040553
enh59637    2  122535800  122536800      2       1  150064       1.7488     0.040163
enh59644    2  124838100  124839100      4       2  150064        2.165     0.015194
enh59672    2  127857400  127858400      1       1  150064        2.648     0.004049
enh59677    2  127885800  127886800      5       1  150064       2.0111     0.022158
enh59678    2  127903000  127904000      7       4  150064       1.8756     0.030356
enh59709    2  128222200  128223200      2       1  150064       1.7947     0.036347
enh59738    2  128612600  128613600      4       2  150064       1.6489     0.049579
enh59743    2  128742400  128743400      1       1  150064       1.6692      0.04754
enh59744    2  128783000  128784000      1       1  150064         1.67      0.04746
enh59774    2  129153600  129154600     10       2  150064       1.9725     0.024275
enh59775    2  129165700  129166700      6       3  150064       2.2666     0.011708
enh59804    2  131131900  131132900      1       1  150064       2.2907      0.01099
enh59806    2  131149600  131150600      1       1  150064       2.1072      0.01755
enh59813    2  131834500  131835500      1       1  150064       3.3548    0.0003971
enh59814    2  131852100  131853100      2       1  150064       2.6769    0.0037155
enh59816    2  131861100  131862100      4       2  150064        3.335   0.00042656
enh59817    2  131864600  131865600      2       1  150064        2.684    0.0036368
enh59820    2  131913800  131914800      2       1  150064        3.269   0.00053969
enh59827    2  133105400  133106400      1       1  150064       1.6687      0.04759
enh59833    2  133345800  133346800      5       3  150064       1.8317     0.033495
enh59843    2  134260300  134261300      8       2  150064       1.7772     0.037764
enh59852    2  134879200  134880200      4       2  150064       2.8228      0.00238
enh59855    2  134889300  134890300      1       1  150064       2.7632     0.002862
enh59857    2  134897400  134898400      1       1  150064       4.2027    1.319e-05
enh59858    2  134899200  134900200      6       2  150064        3.593   0.00016342
enh59859    2  134900400  134901400      2       1  150064       3.3207   0.00044901
enh59895    2  135603200  135604200      4       1  150064         2.92    0.0017501
enh59899    2  135691400  135692400      2       1  150064       1.7384     0.041068
enh59949    2  139180500  139181500      1       1  150064       2.8857     0.001953
enh59950    2  139211400  139212400      1       1  150064        3.362    0.0003869
enh59951    2  139212900  139213900      2       1  150064       3.7605   8.4795e-05
enh59955    2  139251700  139252700      2       1  150064        2.226     0.013006
enh59972    2  144232700  144233700      1       1  150064       2.5366     0.005597
enh59975    2  144658000  144659000      4       2  150064       1.9513     0.025511
enh59980    2  145090400  145091400      1       1  150064       3.2093    0.0006652
enh59982    2  145129800  145130800      1       1  150064       2.7902     0.002634
enh59983    2  145161200  145162200      2       1  150064       4.2078   1.2891e-05
enh59984    2  145171400  145172400      2       1  150064       2.9452    0.0016138
enh59985    2  145184300  145185300      2       1  150064       3.2428   0.00059181
enh59990    2  145214000  145215000      3       1  150064       4.0622   2.4309e-05
enh60017    2  147797200  147798200      5       3  150064       2.7186    0.0032782
enh60024    2  148775600  148776600      2       1  150064       2.2751     0.011451
enh60027    2  149309800  149310800      2       1  150064       2.9679     0.001499
enh60030    2  149403800  149404800      3       1  150064       1.7192     0.042789
enh60038    2  149684400  149685400      3       2  150064       2.2927     0.010934
enh60049    2  150418500  150419500      1       1  150064       2.1357      0.01635
enh60052    2  150453600  150454600      3       2  150064       2.2572     0.011997
enh60053    2  150454100  150455100      2       1  150064       1.8433     0.032646
enh60054    2  150588800  150589800      8       1  150064       1.9202     0.027418
enh60058    2  150850600  150851600      2       1  150064       1.7055      0.04405
enh60060    2  150982400  150983400      2       1  150064       1.7862     0.037035
enh60103    2  152709200  152710200      1       1  150064       2.5111     0.006017
enh60112    2  153022700  153023700      1       1  150064        3.211    0.0006614
enh60113    2  153023400  153024400      2       1  150064       2.3393    0.0096609
enh60116    2  153029800  153030800      3       2  150064       3.2124   0.00065821
enh60117    2  153056600  153057600      2       1  150064       3.3625   0.00038614
enh60118    2  153079300  153080300      3       1  150064        2.717    0.0032937
enh60119    2  153100100  153101100      3       2  150064       2.5596    0.0052395
enh60120    2  153194800  153195800      2       1  150064       1.6989     0.044667
enh60121    2  153198500  153199500      4       2  150064       2.6797    0.0036847
enh60136    2  153276000  153277000      5       2  150064       2.5832    0.0048945
enh60137    2  153277600  153278600      2       1  150064       2.4095    0.0079867
enh60139    2  153282800  153283800      5       2  150064       2.3873    0.0084865
enh60141    2  153289300  153290300      1       1  150064       2.5792     0.004952
enh60148    2  153325000  153326000      1       1  150064        2.779     0.002726
enh60149    2  153325600  153326600      1       1  150064        2.779     0.002726
enh60166    2  153450600  153451600      3       1  150064       1.8641     0.031157
enh60167    2  153468100  153469100      4       2  150064       2.1314     0.016528
enh60168    2  153504200  153505200      3       2  150064       1.8362     0.033163
enh60180    2  156894000  156895000      3       1  150064        2.267     0.011695
enh60186    2  157196700  157197700      1       1  150064       2.1873      0.01436
enh60188    2  157255100  157256100      2       1  150064       1.9594     0.025035
enh60237    2  159316600  159317600      3       2  150064       3.0981   0.00097372
enh60238    2  159333700  159334700      1       1  150064       3.0841     0.001021
enh60242    2  159395500  159396500      1       1  150064       1.8639      0.03117
enh60295    2  160462200  160463200      5       2  150064       2.5663    0.0051388
enh60296    2  160468700  160469700      1       1  150064       2.9459      0.00161
enh60298    2  160567200  160568200      5       2  150064       2.1417     0.016107
enh60300    2  160573300  160574300      4       2  150064       1.9237     0.027193
enh60302    2  160649000  160650000      1       1  150064       3.0243     0.001246
enh60303    2  160652900  160653900      2       1  150064       1.8829     0.029859
enh60310    2  160817200  160818200      2       1  150064       1.9166     0.027644
enh60316    2  161063800  161064800      3       1  150064        1.684     0.046092
enh60345    2  161250000  161251000      4       2  150064        1.744     0.040577
enh60353    2  161284200  161285200      3       1  150064       3.0143    0.0012879
enh60374    2  162015300  162016300      3       2  150064       3.6754   0.00011873
enh60376    2  162022500  162023500      2       1  150064       1.8588     0.031525
enh60383    2  162852000  162853000      1       1  150064       3.3511    0.0004025
enh60385    2  162883900  162884900      1       1  150064       2.6015     0.004641
enh60386    2  162885600  162886600      1       1  150064       3.3731    0.0003716
enh60402    2  163942000  163943000      4       1  150064       2.0724     0.019112
enh60437    2  166807100  166808100      3       2  150064       2.0156     0.021921
enh60438    2  166810900  166811900      2       1  150064       3.2935   0.00049468
enh60442    2  167010800  167011800      7       3  150064       1.6806     0.046417
enh60449    2  167228000  167229000      2       1  150064       1.8917     0.029264
enh60450    2  167230500  167231500      5       3  150064       2.7598    0.0028915
enh60451    2  167267500  167268500      5       3  150064       1.8771      0.03025
enh60492    2  169315000  169316000      3       2  150064       2.2001     0.013901
enh60499    2  169374800  169375800      3       1  150064       2.1259     0.016756
enh60500    2  169377600  169378600      2       1  150064       1.8727     0.030553
enh60501    2  169386100  169387100      3       1  150064       1.7742     0.038014
enh60504    2  169491300  169492300      4       2  150064       3.0841    0.0010209
enh60505    2  169495900  169496900      4       1  150064       3.3088   0.00046851
enh60512    2  169622000  169623000      1       1  150064       2.4941     0.006314
enh60516    2  169681300  169682300      5       2  150064       2.5357    0.0056109
enh60517    2  169683600  169684600      3       2  150064       2.2089     0.013592
enh60567    2  171942900  171943900      2       1  150064       2.5562    0.0052908
enh60571    2  172002900  172003900      4       2  150064       2.1514     0.015721
enh60587    2  172585900  172586900      4       2  150064       4.2302   1.1674e-05
enh60588    2  172619200  172620200      7       2  150064       4.5299   2.9505e-06
enh60590    2  172654700  172655700      2       1  150064       3.7259   9.7329e-05
enh60591    2  172663700  172664700      3       2  150064       1.9055     0.028358
enh60592    2  172734700  172735700      1       1  150064       4.1989    1.341e-05
enh60597    2  172865600  172866600      7       2  150064       3.5524   0.00019089
enh60601    2  172916700  172917700      2       1  150064       2.9718    0.0014805
enh60617    2  173148600  173149600      3       1  150064       2.0215     0.021614
enh60618    2  173149900  173150900      8       3  150064        1.844     0.032588
enh60619    2  173158400  173159400      5       2  150064       2.2216     0.013155
enh60644    2  173519300  173520300      3       2  150064       2.0419     0.020581
enh60645    2  173519900  173520900      4       2  150064       2.2193     0.013233
enh60666    2  173943000  173944000      6       3  150064       2.7866    0.0026633
enh60672    2  173988800  173989800      2       1  150064       3.1026   0.00095925
enh60674    2  174025000  174026000      5       3  150064       1.7885     0.036849
enh60676    2  174075000  174076000      6       3  150064       2.7938    0.0026043
enh60677    2  174083000  174084000      3       2  150064       2.1942     0.014112
enh60679    2  174091600  174092600      4       2  150064       2.1194     0.017029
enh60689    2  174805200  174806200      6       3  150064       1.8803     0.030032
enh60693    2  174824100  174825100      4       2  150064       1.6724     0.047225
enh60694    2  174825400  174826400      6       3  150064       2.7215    0.0032496
enh60706    2  174896600  174897600      5       2  150064       1.8852     0.029699
enh60716    2  175258300  175259300      1       1  150064       1.7408      0.04086
enh60720    2  175464300  175465300      1       1  150064       1.9423      0.02605
enh60721    2  175470700  175471700      2       1  150064       2.4229     0.007698
enh60722    2  175474400  175475400      2       1  150064       2.2738      0.01149
enh60723    2  175475000  175476000      3       2  150064       2.8635    0.0020949
enh60724    2  175479300  175480300      1       1  150064       1.9596      0.02502
enh60730    2  175628700  175629700      3       2  150064       1.9024     0.028562
enh60740    2  175892600  175893600      4       2  150064       1.6482     0.049657
enh60741    2  175894900  175895900      3       1  150064       2.0011     0.022688
enh60806    2  178835400  178836400      5       3  150064       2.1234     0.016859
enh60810    2  178976400  178977400      2       1  150064       1.9619     0.024889
enh60811    2  178978200  178979200      2       1  150064       2.7261    0.0032045
enh60841    2  180293300  180294300      3       2  150064       2.6631    0.0038718
enh60842    2  180325000  180326000      4       2  150064       4.0775   2.2765e-05
enh60854    2  180870000  180871000      2       1  150064       2.6466    0.0040648
enh60884    2  183732500  183733500      2       1  150064       1.6783     0.046641
enh60886    2  183814100  183815100      2       1  150064       1.8571     0.031646
enh60890    2  183921700  183922700      3       2  150064       2.2836     0.011196
enh60908    2  187408600  187409600      2       1  150064       2.5653    0.0051545
enh60920    2  188384000  188385000      2       1  150064       1.9141     0.027805
enh60926    2  188411700  188412700      3       1  150064       1.6685     0.047606
enh60930    2  189159400  189160400      5       3  150064       2.1225     0.016897
enh60931    2  189651400  189652400      2       1  150064       2.6071    0.0045662
enh60969    2  190398500  190399500      1       1  150064        1.646      0.04988
enh60974    2  190433700  190434700      2       1  150064       2.1181     0.017084
enh61000    2  191214800  191215800      3       2  150064       2.0388     0.020735
enh61002    2  191220800  191221800      2       1  150064       2.5847    0.0048729
enh61007    2  191364500  191365500      4       2  150064        1.799     0.036008
enh61008    2  191393900  191394900      5       2  150064        1.753     0.039804
enh61010    2  191472000  191473000      1       1  150064       2.1667      0.01513
enh61018    2  191676700  191677700      3       2  150064       1.6462     0.049857
enh61025    2  191711600  191712600      1       1  150064       1.6837      0.04612
enh61026    2  191719300  191720300      5       2  150064       1.8915     0.029281
enh61037    2  191884200  191885200      3       2  150064       1.8504     0.032126
enh61038    2  191886100  191887100      5       3  150064       1.9452     0.025878
enh61041    2  191897100  191898100      1       1  150064       2.2945      0.01088
enh61043    2  191906100  191907100      1       1  150064       2.1558      0.01555
enh61044    2  191915100  191916100      4       1  150064       1.8149     0.034767
enh61073    2  192282400  192283400      1       1  150064       1.8519      0.03202
enh61096    2  194292500  194293500      3       1  150064       3.9959   3.2219e-05
enh61098    2  194492100  194493100      2       1  150064       4.0004   3.1612e-05
enh61100    2  196385500  196386500      4       2  150064       3.2693   0.00053903
enh61102    2  196401200  196402200      1       1  150064        2.584     0.004883
enh61103    2  196409000  196410000      5       2  150064       3.6552   0.00012851
enh61104    2  196424100  196425100      3       2  150064       2.8259    0.0023575
enh61105    2  196425600  196426600      1       1  150064       3.6498    0.0001312
enh61115    2  196977600  196978600      3       2  150064       2.2846     0.011167
enh61116    2  196988400  196989400      1       1  150064       2.0077      0.02234
enh61129    2  197466100  197467100      2       1  150064       2.7355    0.0031146
enh61147    2  198243200  198244200      1       1  150064       4.7819    8.681e-07
enh61152    2  198344900  198345900      1       1  150064       6.3351    1.186e-10
enh61157    2  198436400  198437400      1       1  150064       6.1104    4.969e-10
enh61159    2  198478400  198479400      1       1  150064       1.9758      0.02409
enh61160    2  198492900  198493900      3       2  150064       3.3914   0.00034772
enh61161    2  198572900  198573900      2       1  150064        4.101   2.0565e-05
enh61165    2  199830500  199831500      2       1  150064       2.5353    0.0056177
enh61171    2  200678700  200679700      2       1  150064       3.2866   0.00050696
enh61172    2  200777800  200778800      4       2  150064       5.6966   6.1128e-09
enh61173    2  200778700  200779700      2       1  150064        3.754   8.7032e-05
enh61174    2  200817700  200818700      2       1  150064       5.8308   2.7575e-09
enh61179    2  200850100  200851100      4       2  150064       4.2116   1.2676e-05
enh61180    2  200854100  200855100      1       1  150064       2.0135      0.02203
enh61183    2  200990800  200991800      2       1  150064       3.2627   0.00055185
enh61185    2  201007900  201008900      1       1  150064       5.8391    2.624e-09
enh61186    2  201024100  201025100      2       1  150064       5.4442   2.6026e-08
enh61187    2  201085000  201086000      5       3  150064       2.0659     0.019417
enh61189    2  201167300  201168300      3       1  150064       4.2109    1.272e-05
enh61190    2  201175400  201176400      2       1  150064       4.3751   6.0675e-06
enh61191    2  201177400  201178400      1       1  150064       2.5883     0.004823
enh61193    2  201180000  201181000      3       2  150064       2.5797     0.004945
enh61194    2  201181500  201182500      3       2  150064       4.2972   8.6498e-06
enh61195    2  201185900  201186900      2       1  150064       4.1702   1.5218e-05
enh61201    2  201215400  201216400      6       4  150064       1.7277     0.042018
enh61205    2  201221200  201222200      3       2  150064       3.8805   5.2131e-05
enh61206    2  201229000  201230000      3       1  150064       4.8925   4.9787e-07
enh61209    2  201239700  201240700      5       2  150064       5.0095   2.7279e-07
enh61210    2  201241300  201242300      4       2  150064       5.4499   2.5199e-08
enh61212    2  201245500  201246500      4       2  150064       2.2986     0.010764
enh61217    2  201270000  201271000      3       1  150064       3.3255   0.00044135
enh61218    2  201271900  201272900      3       2  150064       2.3957    0.0082932
enh61221    2  201276200  201277200      3       1  150064        3.257   0.00056302
enh61222    2  201320000  201321000      1       1  150064       3.8819    5.182e-05
enh61223    2  201331600  201332600      3       1  150064       2.2803     0.011295
enh61228    2  201442800  201443800      3       2  150064       1.8907     0.029335
enh61230    2  201468400  201469400      8       3  150064       1.7009     0.044477
enh61231    2  201473500  201474500      5       2  150064       1.7609     0.039127
enh61238    2  201606100  201607100      5       2  150064        1.767     0.038614
enh61243    2  201642300  201643300      2       1  150064        2.272     0.011543
enh61287    2  202118800  202119800      8       4  150064        3.382   0.00035982
enh61288    2  202126400  202127400      5       2  150064       1.6695     0.047511
enh61310    2  202839400  202840400      8       2  150064       1.8395     0.032919
enh61333    2  203453500  203454500      3       2  150064       1.6602     0.048435
enh61338    2  203537300  203538300      1       1  150064       2.8652     0.002084
enh61346    2  203877800  203878800      1       1  150064       2.9017     0.001856
enh61347    2  203884000  203885000      2       1  150064       1.6528      0.04919
enh61349    2  203905500  203906500      1       1  150064       2.0439      0.02048
enh61352    2  204105200  204106200      3       1  150064        2.359    0.0091633
enh61355    2  204354000  204355000      1       1  150064       2.4107     0.007962
enh61357    2  204375100  204376100      1       1  150064       2.3611     0.009111
enh61359    2  204416400  204417400      4       2  150064       2.8915    0.0019172
enh61418    2  206773300  206774300      2       1  150064       2.4395    0.0073548
enh61429    2  206943400  206944400      3       1  150064       1.8217     0.034247
enh61434    2  206970400  206971400      4       2  150064       1.8891     0.029442
enh61470    2  208259200  208260200      7       4  150064       1.7489     0.040155
enh61471    2  208272600  208273600      4       2  150064       3.3696   0.00037633
enh61478    2  208398500  208399500      2       1  150064       3.6579   0.00012715
enh61480    2  208481400  208482400      3       1  150064       3.7659    8.296e-05
enh61481    2  208484200  208485200      1       1  150064       4.1235    1.866e-05
enh61484    2  208497300  208498300      2       1  150064       3.4618   0.00026826
enh61556    2  211449100  211450100      4       2  150064       1.6653      0.04793
enh61560    2  213222000  213223000      3       2  150064       3.2295   0.00061995
enh61578    2  214529000  214530000      2       1  150064       1.7022     0.044363
enh61583    2  216001700  216002700      6       4  150064       2.1397     0.016189
enh61648    2  216876100  216877100      8       3  150064       1.9141     0.027801
enh61665    2  217087300  217088300      1       1  150064       1.9552      0.02528
enh61672    2  217277900  217278900      3       1  150064       2.8614    0.0021086
enh61675    2  217360200  217361200      4       2  150064       1.8798     0.030068
enh61679    2  217396700  217397700      1       1  150064       2.2004      0.01389
enh61682    2  217404500  217405500      2       1  150064        1.993     0.023129
enh61684    2  217419300  217420300      4       2  150064       1.8559     0.031731
enh61694    2  217523200  217524200      1       1  150064       1.9774        0.024
enh61695    2  217529600  217530600      2       1  150064       2.1836     0.014494
enh61696    2  217543800  217544800      2       1  150064       1.8975     0.028879
enh61697    2  217544400  217545400      1       1  150064       2.0855      0.01851
enh61717    2  217939400  217940400     10       3  150064       1.8883     0.029496
enh61736    2  218655100  218656100      2       1  150064       2.4467    0.0072085
enh61737    2  218658400  218659400      5       2  150064       1.7441      0.04057
enh61751    2  218776100  218777100      4       2  150064       1.7179     0.042911
enh61752    2  218782900  218783900     13       3  150064       2.7179    0.0032853
enh61753    2  218788400  218789400      5       2  150064       1.9002     0.028701
enh61754    2  218791200  218792200      5       2  150064       1.8057     0.035483
enh61757    2  218815200  218816200      4       2  150064       1.7835     0.037253
enh61836    2  219945000  219946000      5       2  150064       2.7108    0.0033559
enh61838    2  219975500  219976500      1       1  150064       1.7384      0.04107
enh61839    2  219982000  219983000      3       2  150064       2.4016    0.0081625
enh61841    2  220005000  220006000      3       1  150064        2.734    0.0031286
enh61843    2  220035000  220036000      3       1  150064       4.2122   1.2643e-05
enh61844    2  220039200  220040200      2       1  150064       3.3583   0.00039211
enh61845    2  220039800  220040800      2       1  150064       3.3886   0.00035125
enh61846    2  220047300  220048300      2       1  150064       3.8422   6.0957e-05
enh61853    2  220092000  220093000      1       1  150064        2.173      0.01489
enh61855    2  220107800  220108800      2       1  150064       1.7459     0.040414
enh61858    2  220113600  220114600      2       1  150064       1.6616     0.048299
enh61892    2  220526200  220527200      2       1  150064       1.7379     0.041118
enh61902    2  222391800  222392800      3       2  150064       3.3528   0.00039999
enh61904    2  222644700  222645700      4       1  150064       2.2288     0.012912
enh61957    2  224428000  224429000      1       1  150064       2.1643      0.01522
enh61986    2  224859200  224860200      1       1  150064       2.9828     0.001428
enh61997    2  225010700  225011700      1       1  150064       2.2182      0.01327
enh61999    2  225085500  225086500      3       1  150064       2.1185     0.017066
enh62003    2  225276700  225277700      3       1  150064       3.0041    0.0013318
enh62004    2  225349800  225350800      2       1  150064       1.9061     0.028321
enh62005    2  225384700  225385700      3       2  150064       3.6737   0.00011953
enh62007    2  225434700  225435700      1       1  150064       1.6773      0.04674
enh62010    2  225446000  225447000      3       2  150064       4.6729   1.4851e-06
enh62011    2  225446700  225447700      2       1  150064       4.7216   1.1702e-06
enh62013    2  225478400  225479400      4       2  150064       2.2379     0.012614
enh62017    2  225774600  225775600      8       3  150064       1.7529     0.039808
enh62024    2  225890500  225891500      4       2  150064       1.6587     0.048585
enh62026    2  225967900  225968900      5       1  150064       1.8038     0.035628
enh62079    2  227702600  227703600      5       1  150064       1.8918     0.029257
enh62081    2  227772600  227773600      3       1  150064       2.0618     0.019612
enh62094    2  228263900  228264900      7       3  150064       1.7458     0.040423
enh62098    2  228284500  228285500      5       2  150064       1.9737     0.024208
enh62103    2  228318900  228319900      2       1  150064       2.2063     0.013681
enh62104    2  228324600  228325600      2       1  150064       2.2257     0.013016
enh62105    2  228327200  228328200      5       2  150064       1.7823     0.037354
enh62114    2  228380300  228381300      5       2  150064       2.0463     0.020364
enh62127    2  228660800  228661800      4       1  150064       2.0418     0.020587
enh62128    2  228663500  228664500      5       3  150064       1.9017     0.028605
enh62138    2  229948400  229949400      3       2  150064        2.714    0.0033242
enh62139    2  229953500  229954500      4       2  150064       1.9176     0.027583
enh62143    2  230024700  230025700      4       2  150064       1.8355     0.033218
enh62239    2  232264200  232265200      3       2  150064       1.6577     0.048685
enh62244    2  232325800  232326800      1       1  150064       2.7003     0.003464
enh62253    2  232470100  232471100      2       1  150064       1.7846      0.03716
enh62256    2  232481400  232482400      2       1  150064       1.8207     0.034329
enh62268    2  232527400  232528400      1       1  150064       2.3914     0.008391
enh62270    2  232532200  232533200      1       1  150064       2.7311     0.003156
enh62272    2  232542100  232543100      5       3  150064       1.7949     0.036334
enh62286    2  232798300  232799300      4       2  150064       2.9469    0.0016049
enh62302    2  233416500  233417500      1       1  150064       1.6581      0.04865
enh62306    2  233441500  233442500      4       2  150064       2.0523     0.020072
enh62308    2  233453100  233454100      3       1  150064       1.7228     0.042464
enh62309    2  233457400  233458400      1       1  150064       2.1019      0.01778
enh62311    2  233560800  233561800      3       2  150064       4.9199   4.3302e-07
enh62313    2  233641200  233642200      2       1  150064       3.9067   4.6789e-05
enh62314    2  233646600  233647600      3       2  150064       4.2346   1.1448e-05
enh62315    2  233702700  233703700      1       1  150064       3.5443    0.0001968
enh62316    2  233704000  233705000      1       1  150064       6.4996    4.027e-11
enh62317    2  233718100  233719100      3       2  150064       5.9004    1.813e-09
enh62318    2  233720300  233721300      3       2  150064       2.5403    0.0055378
enh62320    2  233724400  233725400      4       2  150064       4.9017   4.7512e-07
enh62321    2  233734300  233735300      2       1  150064       3.8093   6.9683e-05
enh62323    2  233742600  233743600      5       2  150064       6.3336   1.1978e-10
enh62324    2  233743300  233744300      4       1  150064       5.9527    1.319e-09
enh62325    2  233745000  233746000      4       2  150064       5.5371    1.538e-08
enh62327    2  233766400  233767400      3       1  150064       4.4822   3.6942e-06
enh62372    2  234473600  234474600      1       1  150064       2.1638      0.01524
enh62408    2  235354800  235355800      3       1  150064       2.1345     0.016401
enh62409    2  235359900  235360900      1       1  150064       1.7137      0.04329
enh62479    2  236471500  236472500      1       1  150064       2.0511      0.02013
enh62487    2  236514100  236515100      1       1  150064       1.8251      0.03399
enh62493    2  236543400  236544400      2       1  150064       1.8264     0.033891
enh62494    2  236548100  236549100      2       1  150064       2.1495     0.015796
enh62495    2  236550700  236551700      4       2  150064        1.965     0.024708
enh62496    2  236552200  236553200      5       2  150064       1.6555     0.048915
enh62505    2  236611100  236612100      4       2  150064        1.647     0.049783
enh62506    2  236617400  236618400     10       4  150064       1.7999     0.035938
enh62507    2  236627400  236628400      3       2  150064       1.9014     0.028626
enh62517    2  237246300  237247300      1       1  150064       2.5282     0.005733
enh62525    2  237551000  237552000      4       2  150064       2.2977     0.010791
enh62534    2  237666600  237667600      2       1  150064       1.7837     0.037234
enh62535    2  237677900  237678900      3       1  150064       2.1965     0.014027
enh62544    2  237891300  237892300      5       2  150064       1.7578     0.039387
enh62545    2  237897000  237898000      3       1  150064       1.6607     0.048387
enh62574    2  238161800  238162800      1       1  150064       1.6558      0.04888
enh62611    2  238481000  238482000      1       1  150064       2.1434      0.01604
enh62637    2  238649700  238650700     10       1  150064       1.8413     0.032792
enh62639    2  238652200  238653200      9       2  150064        1.854     0.031867
enh62640    2  238653400  238654400      6       2  150064       1.6754     0.046924
enh62641    2  238770100  238771100      3       1  150064       1.6911     0.045412
enh62773    2  240229400  240230400      1       1  150064        2.016       0.0219
enh62790    2  240421900  240422900      8       4  150064       1.7101     0.043621
enh62801    2  240884400  240885400      4       2  150064       1.6697     0.047489
enh62821    2  241331600  241332600      7       2  150064       2.1881     0.014333
enh62822    2  241365800  241366800      7       1  150064       2.8893    0.0019302
enh62825    2  241386800  241387800     12       3  150064        1.722     0.042537
enh62827    2  241393600  241394600      3       1  150064       1.7794     0.037585
enh62869    2  241948100  241949100      4       2  150064       1.9416     0.026094
enh62881    2  242161600  242162600      3       2  150064       2.1411     0.016135
enh62895    2  242259300  242260300      1       1  150064        1.911        0.028
enh62896    2  242289400  242290400      2       1  150064       1.8309     0.033555
enh62897    2  242291600  242292600      5       3  150064       2.0376     0.020795
enh62905    2  242317600  242318600      5       3  150064       2.5228    0.0058207
enh62909    2  242350000  242351000      4       2  150064       2.0214     0.021619
enh62912    2  242418600  242419600      3       2  150064       1.6769     0.046784
enh62932    2  242555800  242556800      4       2  150064       1.8219     0.034235
enh62934    2  242574000  242575000      3       2  150064       1.8432     0.032647
enh62936    2  242580500  242581500      1       1  150064       1.7062      0.04399
enh62937    2  242583200  242584200      8       2  150064       2.3194     0.010188
enh62941    2  242592700  242593700      2       1  150064       1.6889     0.045618
enh62942    2  242604500  242605500      3       1  150064       2.1349     0.016386
enh62963    2  242820200  242821200      4       2  150064       1.6515     0.049323
enh62993    3    3884000    3885000      3       2  150064       1.7815     0.037414
enh63000    3    4203100    4204100      2       1  150064       1.7574     0.039424
enh63015    3    4574500    4575500      6       3  150064         1.72     0.042715
enh63048    3    5061400    5062400      2       1  150064       3.1053   0.00095029
enh63064    3    5259500    5260500      7       2  150064       1.7606     0.039154
enh63088    3    8677100    8678100      1       1  150064       1.9488      0.02566
enh63104    3    9038400    9039400      1       1  150064       2.5868     0.004843
enh63116    3    9394800    9395800      1       1  150064       1.7965      0.03621
enh63117    3    9406000    9407000      4       2  150064       2.0666     0.019388
enh63118    3    9435500    9436500      4       2  150064       2.2063     0.013681
enh63122    3    9455600    9456600      3       2  150064       2.1035     0.017711
enh63124    3    9461900    9462900      3       1  150064        2.576    0.0049977
enh63125    3    9465600    9466600      2       1  150064       1.8174      0.03458
enh63188    3   10240300   10241300      2       1  150064       1.7216     0.042573
enh63205    3   10394200   10395200      4       1  150064       2.7762    0.0027495
enh63211    3   10845200   10846200      7       2  150064       2.2944     0.010884
enh63254    3   11608900   11609900      3       1  150064       1.9176      0.02758
enh63272    3   11664100   11665100      4       2  150064       2.0189     0.021748
enh63275    3   11673000   11674000      5       2  150064        2.347    0.0094633
enh63278    3   11680700   11681700      4       2  150064        2.301     0.010695
enh63279    3   11685400   11686400      1       1  150064       4.0817    2.235e-05
enh63280    3   11702200   11703200      4       2  150064       3.2625   0.00055222
enh63289    3   11886000   11887000      4       1  150064       2.4412    0.0073193
enh63290    3   12185400   12186400      5       3  150064       2.1581      0.01546
enh63292    3   12197000   12198000      5       2  150064       2.1735      0.01487
enh63306    3   12333800   12334800      4       2  150064       1.7438     0.040599
enh63309    3   12392500   12393500      1       1  150064       2.2495      0.01224
enh63319    3   12485100   12486100      4       2  150064       4.2764   9.4962e-06
enh63322    3   12502900   12503900      4       2  150064       2.1381     0.016254
enh63323    3   12512400   12513400      3       2  150064       2.5137    0.0059735
enh63325    3   12521000   12522000      3       1  150064       2.2586     0.011955
enh63327    3   12524100   12525100      2       1  150064       1.9554     0.025269
enh63330    3   12549100   12550100      2       1  150064       1.8333     0.033382
enh63332    3   12601100   12602100      3       1  150064       2.5321    0.0056684
enh63333    3   12603200   12604200      2       1  150064         2.25     0.012224
enh63334    3   12604300   12605300      1       1  150064       2.5015     0.006183
enh63336    3   12663500   12664500      2       1  150064       1.8685     0.030845
enh63339    3   12679300   12680300      1       1  150064       2.3523     0.009328
enh63346    3   12697400   12698400      1       1  150064       2.4099     0.007979
enh63348    3   12711900   12712900      2       1  150064       2.1607     0.015361
enh63349    3   12717400   12718400      5       2  150064       2.2935     0.010909
enh63350    3   12717900   12718900      3       2  150064       1.7119     0.043457
enh63351    3   12723100   12724100      1       1  150064       2.3974     0.008255
enh63352    3   12744200   12745200      4       2  150064       2.2744     0.011472
enh63353    3   12760800   12761800      1       1  150064       1.7088      0.04374
enh63354    3   12761300   12762300      3       1  150064       1.7404     0.040894
enh63364    3   12936400   12937400      4       2  150064       1.7208     0.042646
enh63374    3   13011600   13012600      2       1  150064       1.9866     0.023485
enh63392    3   13295500   13296500     10       4  150064       1.7497     0.040088
enh63394    3   13342800   13343800      1       1  150064       1.7837      0.03724
enh63395    3   13388000   13389000      2       1  150064       2.1091     0.017467
enh63399    3   13420500   13421500      4       1  150064       2.1205     0.016981
enh63400    3   13435000   13436000      8       2  150064       1.9672     0.024582
enh63401    3   13438100   13439100      5       2  150064       1.6576     0.048704
enh63405    3   13462700   13463700      1       1  150064       1.9767      0.02404
enh63460    3   14337600   14338600      2       1  150064       1.7062     0.043983
enh63473    3   14442800   14443800      1       1  150064       1.7653      0.03876
enh63491    3   14550200   14551200      5       3  150064       1.7129     0.043363
enh63492    3   14566800   14567800      6       3  150064       2.0562     0.019883
enh63496    3   14673300   14674300      4       2  150064       2.5038    0.0061441
enh63497    3   14690900   14691900      1       1  150064       1.8155      0.03472
enh63507    3   14962200   14963200      2       1  150064       2.6052    0.0045911
enh63514    3   15138600   15139600      2       1  150064       1.7907     0.036672
enh63574    3   16024200   16025200      3       1  150064       2.0693     0.019259
enh63597    3   16309000   16310000      2       1  150064       1.7183      0.04287
enh63601    3   16353300   16354300      3       1  150064       1.7802      0.03752
enh63606    3   16441000   16442000      5       2  150064       2.0809      0.01872
enh63617    3   16557900   16558900      2       1  150064         1.85     0.032154
enh63620    3   16769900   16770900      5       2  150064        1.682     0.046286
enh63621    3   16782700   16783700      8       4  150064       2.0201     0.021686
enh63628    3   16948300   16949300      3       2  150064       1.6755      0.04692
enh63630    3   16958600   16959600      3       1  150064       3.1654   0.00077425
enh63631    3   16959600   16960600      3       1  150064       3.9615    3.724e-05
enh63632    3   17055700   17056700      2       1  150064        1.863     0.031228
enh63633    3   17080300   17081300      2       1  150064       2.3698    0.0088991
enh63636    3   17443100   17444100      4       1  150064       3.0978   0.00097479
enh63637    3   17661200   17662200      2       1  150064       4.3834   5.8411e-06
enh63639    3   17680300   17681300      2       1  150064       1.8609     0.031377
enh63640    3   17780300   17781300      3       2  150064       4.6669   1.5285e-06
enh63641    3   17785000   17786000      3       1  150064       2.7814    0.0027066
enh63642    3   17788700   17789700      3       1  150064       4.4783    3.762e-06
enh63643    3   17790700   17791700      1       1  150064       3.0272     0.001234
enh63650    3   19940000   19941000      1       1  150064       2.6813     0.003667
enh63651    3   19991100   19992100      5       2  150064       1.9078     0.028211
enh63683    3   23853000   23854000      4       2  150064       3.4433    0.0002873
enh63696    3   23989000   23990000      5       2  150064        1.698     0.044755
enh63699    3   24128000   24129000      3       1  150064       2.3399    0.0096451
enh63700    3   24142200   24143200      4       2  150064        3.406   0.00032962
enh63701    3   24160600   24161600      1       1  150064       3.2787    0.0005214
enh63706    3   24314300   24315300      3       2  150064       1.7289     0.041911
enh63721    3   24523500   24524500      6       3  150064       2.2687     0.011642
enh63722    3   24531800   24532800      1       1  150064       3.3458    0.0004103
enh63724    3   24544400   24545400      1       1  150064       2.6094     0.004535
enh63725    3   24546800   24547800      3       1  150064       2.5126    0.0059918
enh63736    3   25417600   25418600     10       2  150064       1.7021     0.044371
enh63743    3   25524400   25525400      1       1  150064       1.8719      0.03061
enh63745    3   25634100   25635100      2       1  150064       1.7533     0.039775
enh63750    3   25822200   25823200      1       1  150064       2.0353      0.02091
enh63798    3   29736000   29737000      5       1  150064       2.2673     0.011686
enh63799    3   29800000   29801000      2       1  150064       3.1553   0.00080157
enh63800    3   30123300   30124300     10       3  150064       2.5355     0.005614
enh63801    3   30126300   30127300      8       2  150064       2.6836    0.0036414
enh63804    3   30300200   30301200      5       2  150064       2.6396    0.0041497
enh63805    3   30304500   30305500      2       1  150064       2.2289     0.012911
enh63808    3   30341300   30342300      6       2  150064       2.3179     0.010227
enh63812    3   30385500   30386500      1       1  150064       2.0476       0.0203
enh63813    3   30389100   30390100      3       1  150064       1.6587     0.048593
enh63815    3   30396900   30397900      3       2  150064        1.796     0.036249
enh63818    3   30518100   30519100      1       1  150064       2.0844      0.01856
enh63850    3   30706600   30707600      1       1  150064       2.8953     0.001894
enh63856    3   31118800   31119800      3       2  150064       1.8417     0.032756
enh63866    3   31411600   31412600      1       1  150064       1.6765      0.04682
enh63868    3   31503300   31504300      8       3  150064       1.7961     0.036238
enh63875    3   31588800   31589800      2       1  150064       2.6997    0.0034698
enh63877    3   31633600   31634600      5       2  150064       2.5582    0.0052615
enh63878    3   31678000   31679000      3       2  150064       3.0009    0.0013459
enh63889    3   31980600   31981600      5       2  150064       2.3113     0.010408
enh63899    3   32019500   32020500      6       4  150064       2.6646    0.0038545
enh63900    3   32059600   32060600      1       1  150064       3.1554    0.0008015
enh63921    3   32345500   32346500      3       1  150064       2.1335     0.016442
enh63957    3   32703900   32704900      5       2  150064       1.9025     0.028552
enh63960    3   32744700   32745700      5       3  150064       1.6734     0.047124
enh63965    3   32835900   32836900      2       1  150064       2.0059     0.022435
enh63967    3   32866800   32867800      3       2  150064        1.672     0.047264
enh63976    3   32888500   32889500      6       3  150064       2.1721     0.014924
enh63996    3   33139300   33140300      2       1  150064       2.0427     0.020542
enh64003    3   33401400   33402400      1       1  150064       2.2253      0.01303
enh64004    3   33413600   33414600      2       1  150064       2.9284    0.0017038
enh64006    3   33468100   33469100      1       1  150064       2.5452     0.005461
enh64007    3   33470000   33471000      2       1  150064       2.8559    0.0021457
enh64008    3   33471300   33472300      2       1  150064       2.2573     0.011995
enh64009    3   33475100   33476100      3       2  150064       2.8522    0.0021708
enh64011    3   33477900   33478900      4       2  150064        3.137   0.00085329
enh64012    3   33483100   33484100      6       3  150064       2.7076    0.0033882
enh64013    3   33620300   33621300      2       1  150064       1.6786     0.046615
enh64025    3   34052700   34053700      4       1  150064       2.7106    0.0033582
enh64030    3   34393800   34394800      2       1  150064        2.188     0.014334
enh64035    3   34720700   34721700      9       2  150064       2.4274    0.0076034
enh64036    3   35084000   35085000      2       1  150064       3.0036    0.0013342
enh64046    3   36963800   36964800      2       1  150064       5.1664   1.1931e-07
enh64047    3   36973700   36974700      2       1  150064       2.5998    0.0046632
enh64050    3   36998200   36999200      5       3  150064       3.2943    0.0004934
enh64051    3   36999200   37000200      1       1  150064       2.6176     0.004428
enh64052    3   37010800   37011800      2       1  150064       2.8671     0.002071
enh64054    3   37035800   37036800      3       2  150064       3.0748    0.0010533
enh64056    3   37123200   37124200      3       2  150064       2.6218     0.004374
enh64061    3   37180800   37181800      2       1  150064       2.7607    0.0028837
enh64063    3   37204600   37205600      3       1  150064       3.0441    0.0011669
enh64064    3   37211400   37212400      1       1  150064       3.0838     0.001022
enh64065    3   37214600   37215600      2       1  150064       2.0011     0.022689
enh64067    3   37224700   37225700      5       3  150064       2.4482    0.0071786
enh64068    3   37239200   37240200      2       1  150064       2.1644     0.015216
enh64069    3   37254400   37255400      2       1  150064       2.1823     0.014545
enh64071    3   37270300   37271300      2       1  150064       1.8896     0.029403
enh64073    3   37332200   37333200      4       2  150064       2.0734     0.019068
enh64076    3   37540000   37541000      3       1  150064       1.9193     0.027476
enh64079    3   37710000   37711000      2       1  150064       1.6831     0.046177
enh64091    3   37906800   37907800      2       1  150064        2.173     0.014889
enh64096    3   37945200   37946200      3       2  150064       3.1877   0.00071709
enh64099    3   37951100   37952100      3       1  150064       3.3963   0.00034155
enh64100    3   37952200   37953200      4       1  150064       3.5504    0.0001923
enh64101    3   37953400   37954400      3       1  150064       3.1709   0.00075984
enh64102    3   37959500   37960500      5       3  150064       2.6845     0.003632
enh64103    3   37960800   37961800      4       2  150064       1.7385     0.041061
enh64105    3   37963900   37964900      2       1  150064       3.7265   9.7082e-05
enh64106    3   37965600   37966600      3       1  150064        2.799    0.0025628
enh64107    3   37972400   37973400      3       2  150064       3.0321    0.0012143
enh64108    3   37975600   37976600      2       1  150064       3.1936   0.00070256
enh64109    3   37977500   37978500      2       1  150064       3.6058    0.0001556
enh64113    3   37982900   37983900      1       1  150064       1.6943       0.0451
enh64116    3   37998100   37999100      2       1  150064       2.0516     0.020107
enh64120    3   38015900   38016900      3       2  150064       1.6536     0.049107
enh64124    3   38037800   38038800      2       1  150064        1.715     0.043174
enh64146    3   38494000   38495000      3       1  150064       3.1473   0.00082402
enh64147    3   38497600   38498600      5       1  150064       3.0905   0.00099896
enh64148    3   38499300   38500300      1       1  150064       3.5425    0.0001982
enh64149    3   38501000   38502000      2       1  150064        2.792    0.0026195
enh64150    3   38501600   38502600      1       1  150064       3.2383    0.0006013
enh64151    3   38512800   38513800      2       1  150064       3.0393    0.0011858
enh64161    3   39149600   39150600      8       4  150064       2.0115     0.022138
enh64201    3   40732300   40733300      3       1  150064       1.8355     0.033214
enh64272    3   42190800   42191800      1       1  150064       3.0188     0.001269
enh64275    3   42206400   42207400      3       1  150064        2.118     0.017088
enh64276    3   42214600   42215600      1       1  150064         2.26      0.01191
enh64277    3   42219600   42220600      6       2  150064        2.194     0.014116
enh64278    3   42221700   42222700      2       1  150064       2.8025    0.0025358
enh64279    3   42224800   42225800      4       2  150064       2.2091     0.013584
enh64280    3   42229700   42230700      5       1  150064       2.2657     0.011734
enh64281    3   42233800   42234800      6       2  150064       2.4383    0.0073782
enh64298    3   42644200   42645200      3       2  150064       1.7247     0.042289
enh64301    3   42692800   42693800      2       1  150064       2.1973     0.013999
enh64309    3   42790800   42791800      2       1  150064        1.707      0.04391
enh64341    3   43332700   43333700      1       1  150064       2.1077      0.01753
enh64347    3   43358200   43359200      2       1  150064       1.7782     0.037685
enh64349    3   43367800   43368800      3       2  150064       2.4438     0.007266
enh64357    3   43680100   43681100      1       1  150064       1.7368      0.04121
enh64358    3   43688400   43689400      2       1  150064       2.1929     0.014158
enh64359    3   43691000   43692000      2       1  150064       2.2161     0.013341
enh64361    3   43737900   43738900      4       2  150064       3.2514   0.00057409
enh64363    3   43764000   43765000      3       1  150064       2.8491    0.0021923
enh64364    3   43771200   43772200      1       1  150064       3.6538    0.0001292
enh64366    3   43777900   43778900      1       1  150064       3.6714    0.0001206
enh64369    3   43795100   43796100      4       2  150064       3.3299   0.00043445
enh64370    3   43799700   43800700      3       2  150064        2.988    0.0014042
enh64371    3   43807200   43808200      3       2  150064       1.7915     0.036608
enh64374    3   43907700   43908700      1       1  150064        1.956      0.02523
enh64379    3   44239500   44240500      3       2  150064       2.4226    0.0077051
enh64380    3   44242900   44243900      6       2  150064       2.3924    0.0083703
enh64382    3   44263700   44264700      3       2  150064        2.215     0.013381
enh64386    3   44396700   44397700      3       1  150064       2.9899    0.0013954
enh64387    3   44400800   44401800      2       1  150064        2.568    0.0051145
enh64388    3   44405000   44406000      2       1  150064       2.0951      0.01808
enh64398    3   44597300   44598300      1       1  150064       3.0287     0.001228
enh64435    3   45180100   45181100      8       3  150064       1.7497     0.040081
enh64440    3   45219400   45220400     10       4  150064       1.8367     0.033125
enh64541    3   46615900   46616900      2       1  150064        1.924     0.027176
enh64633    3   47865400   47866400      1       1  150064       2.3659     0.008992
enh64641    3   48027000   48028000      3       1  150064       1.7796     0.037569
enh64655    3   48099400   48100400      1       1  150064        1.666      0.04786
enh64656    3   48105400   48106400      1       1  150064        1.977      0.02402
enh64661    3   48131100   48132100      1       1  150064       1.7805       0.0375
enh64665    3   48192700   48193700      4       1  150064       1.8757     0.030347
enh64668    3   48235700   48236700      1       1  150064       2.3208      0.01015
enh64671    3   48273700   48274700      1       1  150064       2.3819     0.008612
enh64672    3   48274200   48275200      2       1  150064       2.8184    0.0024135
enh64674    3   48281600   48282600      3       1  150064       2.1688     0.015048
enh64705    3   48661400   48662400      1       1  150064        2.289      0.01104
enh64706    3   48669900   48670900      1       1  150064       2.2701       0.0116
enh64707    3   48674100   48675100      1       1  150064       2.2591      0.01194
enh64709    3   48720000   48721000      1       1  150064       2.6265     0.004314
enh64710    3   48724000   48725000      1       1  150064       2.3709     0.008872
enh64711    3   48731400   48732400      4       2  150064       2.1394       0.0162
enh64713    3   48745900   48746900      2       1  150064       1.6997     0.044593
enh64714    3   48751900   48752900      1       1  150064       2.2268      0.01298
enh64718    3   48777700   48778700      1       1  150064        1.712      0.04345
enh64723    3   48891100   48892100      1       1  150064       1.8124      0.03496
enh64744    3   49156200   49157200      2       1  150064       2.1108     0.017397
enh64751    3   49211100   49212100      2       1  150064       2.1347     0.016391
enh64753    3   49275600   49276600      5       2  150064       1.7737     0.038055
enh64763    3   49378700   49379700      3       1  150064       1.7785     0.037657
enh64768    3   49425100   49426100      2       1  150064       1.9651       0.0247
enh64770    3   49437500   49438500      5       2  150064       2.2242     0.013066
enh64772    3   49450800   49451800      3       2  150064       1.7453     0.040468
enh64775    3   49458100   49459100      2       1  150064       1.8726     0.030559
enh64777    3   49465300   49466300      2       1  150064       2.3632    0.0090586
enh64783    3   49502800   49503800      2       1  150064        1.769     0.038446
enh64789    3   49532400   49533400      3       1  150064       1.9195     0.027459
enh64790    3   49535000   49536000      1       1  150064        2.107      0.01756
enh64793    3   49556500   49557500      2       1  150064       1.8477     0.032325
enh64797    3   49590100   49591100      3       2  150064        2.041     0.020626
enh64805    3   49749900   49750900      2       1  150064       2.4028    0.0081358
enh64812    3   49836700   49837700      1       1  150064       1.7144      0.04323
enh64813    3   49843600   49844600      1       1  150064       2.0166      0.02187
enh64814    3   49849700   49850700      1       1  150064       2.3804     0.008648
enh64817    3   49878400   49879400      1       1  150064       2.3087      0.01048
enh64818    3   49882200   49883200      1       1  150064       2.0759      0.01895
enh64819    3   49892400   49893400      2       1  150064       2.2205     0.013191
enh64820    3   49910200   49911200      3       2  150064       1.9178     0.027566
enh64821    3   49918700   49919700      1       1  150064       1.9222      0.02729
enh64822    3   49923900   49924900      2       1  150064       2.3078     0.010505
enh64823    3   49936800   49937800      3       1  150064       2.7068    0.0033969
enh64824    3   49938100   49939100      1       1  150064       2.8215      0.00239
enh64829    3   49968200   49969200      1       1  150064       3.0538      0.00113
enh64830    3   49974500   49975500      1       1  150064       3.0846     0.001019
enh64832    3   50128200   50129200      3       1  150064       2.8328    0.0023068
enh64833    3   50159100   50160100      3       2  150064       2.9354    0.0016657
enh64838    3   50195900   50196900      3       2  150064       1.8003     0.035905
enh64839    3   50199700   50200700      5       3  150064       2.0638     0.019518
enh64842    3   50209400   50210400      2       1  150064        2.092     0.018219
enh64847    3   50248300   50249300      3       2  150064       2.0777     0.018868
enh64859    3   50291300   50292300      3       1  150064       2.6534    0.0039844
enh64861    3   50301500   50302500      2       1  150064       3.4442    0.0002864
enh64883    3   50409500   50410500      3       2  150064       3.0316    0.0012165
enh64889    3   50561800   50562800      2       1  150064       2.4395    0.0073542
enh64908    3   51426200   51427200      1       1  150064        2.068      0.01932
enh64912    3   51535400   51536400      1       1  150064       2.2004      0.01389
enh64920    3   51655000   51656000      1       1  150064       1.7551      0.03962
enh64951    3   52083500   52084500      1       1  150064       1.8409      0.03282
enh64959    3   52122800   52123800      1       1  150064        1.723      0.04244
enh64960    3   52138500   52139500      1       1  150064       2.1015       0.0178
enh64961    3   52142200   52143200      2       1  150064       2.0145     0.021978
enh64968    3   52223300   52224300      1       1  150064       3.4801    0.0002506
enh64970    3   52229900   52230900      2       1  150064       3.5017   0.00023113
enh64972    3   52236400   52237400      1       1  150064        3.771    8.131e-05
enh64973    3   52242000   52243000      1       1  150064       3.9582    3.776e-05
enh64977    3   52259800   52260800      2       1  150064       2.6069    0.0045689
enh64978    3   52269800   52270800      1       1  150064       3.6818    0.0001158
enh64982    3   52287300   52288300      1       1  150064       5.6654    7.336e-09
enh64983    3   52305000   52306000      3       2  150064       4.4495   4.3037e-06
enh64984    3   52308200   52309200      2       1  150064       5.3475   4.4587e-08
enh64987    3   52332800   52333800      2       1  150064       5.6228   9.3969e-09
enh64988    3   52340600   52341600      2       1  150064       4.0216   2.8898e-05
enh64989    3   52347600   52348600      2       1  150064       2.8812     0.001981
enh64996    3   52466900   52467900      4       2  150064       3.9566   3.8006e-05
enh65001    3   52491100   52492100      3       2  150064       3.2098   0.00066409
enh65010    3   52532100   52533100      2       1  150064       2.9165    0.0017697
enh65011    3   52560800   52561800      1       1  150064       4.1021    2.047e-05
enh65012    3   52564300   52565300      2       1  150064       4.0701     2.35e-05
enh65014    3   52572100   52573100      3       1  150064       3.9099   4.6163e-05
enh65015    3   52573000   52574000      4       2  150064       4.1864   1.4171e-05
enh65016    3   52573600   52574600      3       1  150064       3.1335   0.00086361
enh65017    3   52640400   52641400      1       1  150064        4.617    1.947e-06
enh65020    3   52716100   52717100      3       2  150064       4.2563   1.0391e-05
enh65021    3   52717000   52718000      2       1  150064       4.2166   1.2399e-05
enh65022    3   52721900   52722900      2       1  150064       4.9234   4.2524e-07
enh65024    3   52741600   52742600      3       1  150064       5.1293   1.4544e-07
enh65025    3   52746400   52747400      4       2  150064       4.6429   1.7177e-06
enh65026    3   52748600   52749600      2       1  150064       4.2773   9.4603e-06
enh65028    3   52773700   52774700      2       1  150064       4.0313   2.7737e-05
enh65029    3   52803000   52804000      1       1  150064       5.0609    2.086e-07
enh65031    3   52809400   52810400      1       1  150064       4.9788    3.199e-07
enh65032    3   52820700   52821700      4       1  150064       4.8359   6.6272e-07
enh65033    3   52826700   52827700      4       1  150064       5.0963   1.7317e-07
enh65036    3   52861100   52862100      3       1  150064       4.9844    3.108e-07
enh65037    3   52864600   52865600      7       2  150064         3.79   7.5338e-05
enh65038    3   52865700   52866700      4       2  150064       5.1071   1.6354e-07
enh65039    3   52868700   52869700      1       1  150064       5.6176    9.684e-09
enh65040    3   52878100   52879100      1       1  150064       5.6423    8.392e-09
enh65041    3   52907400   52908400      1       1  150064       5.6131    9.939e-09
enh65042    3   52924400   52925400      1       1  150064       1.7474      0.04028
enh65043    3   52926300   52927300      3       1  150064       1.6979     0.044759
enh65044    3   52928200   52929200      4       2  150064       5.2742   6.6653e-08
enh65046    3   53039700   53040700      4       2  150064       4.5501   2.6816e-06
enh65048    3   53072600   53073600      1       1  150064       2.8509      0.00218
enh65049    3   53077200   53078200      4       2  150064       4.1283   1.8276e-05
enh65050    3   53105800   53106800      2       1  150064       2.1692     0.015032
enh65059    3   53174600   53175600      2       1  150064       4.8257   6.9761e-07
enh65062    3   53184400   53185400      2       1  150064       1.7249     0.042276
enh65069    3   53209200   53210200      4       2  150064       1.6499     0.049486
enh65072    3   53230000   53231000      4       2  150064       3.2444    0.0005884
enh65074    3   53269200   53270200     10       2  150064       2.3096     0.010455
enh65075    3   53270900   53271900      6       2  150064       2.1135      0.01728
enh65076    3   53273200   53274200      3       1  150064       3.6597   0.00012624
enh65077    3   53277000   53278000      8       2  150064       2.1801     0.014625
enh65078    3   53281400   53282400      4       2  150064       2.2884     0.011057
enh65080    3   53290000   53291000      4       2  150064       2.6459    0.0040737
enh65081    3   53293400   53294400      3       1  150064       2.9151    0.0017778
enh65085    3   53376200   53377200      1       1  150064       4.0947    2.114e-05
enh65086    3   53379100   53380100      1       1  150064        4.146    1.692e-05
enh65087    3   53388600   53389600      2       1  150064       3.5769   0.00017387
enh65088    3   53456600   53457600      5       2  150064       2.1065     0.017579
enh65089    3   53512600   53513600      1       1  150064       3.9247    4.341e-05
enh65090    3   53523600   53524600      2       1  150064       3.6698   0.00012135
enh65091    3   53532700   53533700      2       1  150064       2.7599    0.0028912
enh65093    3   53551800   53552800      3       2  150064       2.0698     0.019234
enh65107    3   53914000   53915000      1       1  150064       2.2603       0.0119
enh65110    3   54030200   54031200      1       1  150064       2.7552     0.002933
enh65138    3   56663100   56664100      3       1  150064       2.1364     0.016325
enh65139    3   56714100   56715100      4       2  150064       1.9625     0.024851
enh65152    3   56857700   56858700      5       2  150064       1.9888      0.02336
enh65154    3   56864700   56865700      5       3  150064       1.8667     0.030971
enh65155    3   56871200   56872200      3       2  150064       2.8356    0.0022869
enh65240    3   58022700   58023700      1       1  150064       1.7185      0.04285
enh65262    3   58150600   58151600      3       1  150064        2.107     0.017557
enh65263    3   58152600   58153600      2       1  150064       2.1618     0.015317
enh65265    3   58162100   58163100      2       1  150064       1.8405     0.032845
enh65266    3   58164000   58165000      5       2  150064       1.7836     0.037246
enh65284    3   58320600   58321600      3       2  150064       2.8225    0.0023825
enh65287    3   58337400   58338400      2       1  150064       1.8801     0.030046
enh65289    3   58369500   58370500      4       1  150064       2.1043     0.017677
enh65290    3   58373200   58374200      6       1  150064         2.13     0.016584
enh65291    3   58377100   58378100      5       2  150064       1.9515     0.025497
enh65292    3   58399900   58400900      2       1  150064       1.8105     0.035106
enh65293    3   58405100   58406100      8       2  150064       2.2777     0.011373
enh65294    3   58408000   58409000      9       3  150064       1.6936     0.045168
enh65295    3   58417700   58418700      2       1  150064       2.2582     0.011967
enh65296    3   58420300   58421300      6       3  150064       1.8137     0.034862
enh65297    3   58437400   58438400      1       1  150064       1.7108      0.04356
enh65329    3   59410800   59411800      4       2  150064       2.0521      0.02008
enh65332    3   59744900   59745900      9       3  150064       2.4921    0.0063496
enh65338    3   61237600   61238600      4       2  150064       1.7454     0.040454
enh65358    3   61833700   61834700      3       1  150064       2.2755     0.011438
enh65378    3   63841000   63842000      3       1  150064       3.8713   5.4135e-05
enh65380    3   63857800   63858800      2       1  150064       2.8442     0.002226
enh65383    3   63895700   63896700      4       2  150064       2.3692    0.0089141
enh65384    3   63899800   63900800      1       1  150064       5.1478    1.318e-07
enh65386    3   63919500   63920500      1       1  150064       2.6535     0.003983
enh65391    3   63950200   63951200      5       3  150064       2.7735    0.0027728
enh65396    3   63961700   63962700      3       2  150064       3.0614    0.0011014
enh65400    3   64006400   64007400      4       2  150064       1.9426     0.026032
enh65401    3   64007000   64008000      3       2  150064       2.3156     0.010291
enh65402    3   64016000   64017000      4       2  150064       1.7161      0.04307
enh65405    3   64135900   64136900      5       3  150064       2.9951     0.001372
enh65406    3   64148700   64149700      5       2  150064       1.8892     0.029435
enh65407    3   64173500   64174500      3       1  150064        2.646    0.0040728
enh65408    3   64176000   64177000      5       2  150064       2.1433     0.016043
enh65412    3   64205600   64206600      5       2  150064        1.829     0.033703
enh65414    3   64233400   64234400      3       2  150064       1.9078     0.028205
enh65415    3   64241100   64242100      4       2  150064       1.6634     0.048112
enh65423    3   64447800   64448800      2       1  150064       3.0884    0.0010063
enh65427    3   64628000   64629000      2       1  150064       1.7028     0.044302
enh65446    3   65869100   65870100      8       2  150064       1.9126     0.027897
enh65461    3   65983500   65984500      4       2  150064       1.6736     0.047109
enh65512    3   67342500   67343500      4       1  150064       2.3522    0.0093301
enh65515    3   67660700   67661700      9       1  150064       2.7459    0.0030174
enh65516    3   67685500   67686500      4       1  150064       1.8647     0.031114
enh65517    3   67696400   67697400      6       1  150064       1.9801     0.023845
enh65518    3   67697600   67698600      3       1  150064       2.0442     0.020466
enh65519    3   67699300   67700300      5       2  150064       2.3192     0.010192
enh65520    3   67700700   67701700      3       2  150064       3.1657   0.00077359
enh65521    3   67702800   67703800      4       1  150064       2.1123     0.017329
enh65538    3   69297700   69298700      2       1  150064       2.1239     0.016838
enh65542    3   69413000   69414000      9       2  150064       2.5659    0.0051455
enh65543    3   69419000   69420000      4       2  150064       3.1044   0.00095318
enh65545    3   69797400   69798400      1       1  150064        2.875      0.00202
enh65546    3   69811400   69812400      1       1  150064       3.0159     0.001281
enh65550    3   69840500   69841500      2       1  150064       3.6867   0.00011358
enh65551    3   69887600   69888600      6       2  150064       3.1568   0.00079769
enh65553    3   70313600   70314600      6       3  150064       1.9557     0.025251
enh65560    3   71080600   71081600      3       1  150064       1.6838     0.046113
enh65567    3   71117100   71118100      1       1  150064       1.7854       0.0371
enh65569    3   71123600   71124600      2       1  150064       1.8206     0.034335
enh65570    3   71126100   71127100      3       2  150064       3.0428    0.0011718
enh65571    3   71127600   71128600      4       1  150064       1.8485     0.032265
enh65575    3   71156700   71157700      1       1  150064       2.2562      0.01203
enh65576    3   71158300   71159300      1       1  150064        2.213      0.01345
enh65577    3   71161500   71162500      3       2  150064       3.5233   0.00021307
enh65578    3   71166600   71167600      1       1  150064       3.1354    0.0008581
enh65579    3   71168700   71169700      1       1  150064       3.2453    0.0005867
enh65591    3   71257600   71258600      4       1  150064       1.7293     0.041879
enh65593    3   71295400   71296400      1       1  150064       2.4266     0.007621
enh65594    3   71302100   71303100      4       2  150064       3.7634   8.3814e-05
enh65596    3   71311700   71312700      1       1  150064       2.4199     0.007763
enh65597    3   71313900   71314900      1       1  150064       4.7246    1.153e-06
enh65599    3   71354900   71355900      1       1  150064       3.1134    0.0009248
enh65600    3   71359300   71360300      3       1  150064       3.1417   0.00083982
enh65601    3   71365700   71366700      3       1  150064       3.3662   0.00038103
enh65602    3   71374900   71375900      2       1  150064       2.7391    0.0030806
enh65610    3   71472100   71473100      3       2  150064        2.349    0.0094126
enh65615    3   71499400   71500400      2       1  150064       2.9741    0.0014691
enh65616    3   71502500   71503500      1       1  150064       4.6339    1.794e-06
enh65618    3   71545800   71546800      5       1  150064       2.4894    0.0063985
enh65619    3   71553000   71554000      1       1  150064       4.9105    4.543e-07
enh65621    3   71580000   71581000      1       1  150064       1.7832      0.03728
enh65622    3   71585700   71586700      3       2  150064       3.5472   0.00019469
enh65624    3   71592000   71593000      1       1  150064       3.4803    0.0002504
enh65626    3   71608200   71609200      3       1  150064       2.3828    0.0085908
enh65627    3   71612000   71613000      2       1  150064       2.4623    0.0069027
enh65653    3   72345300   72346300      5       3  150064       2.3868    0.0084989
enh65667    3   72531200   72532200      4       1  150064       1.9651     0.024701
enh65671    3   72572000   72573000      2       1  150064       1.7675     0.038576
enh65672    3   72598400   72599400      1       1  150064       2.2517      0.01217
enh65673    3   72599000   72600000      2       1  150064       2.3116       0.0104
enh65674    3   72616700   72617700      4       2  150064       1.6894     0.045571
enh65703    3   73006300   73007300      3       1  150064       2.0631      0.01955
enh65707    3   73050200   73051200      7       2  150064       1.8969     0.028919
enh65709    3   73069000   73070000      1       1  150064       2.0716      0.01915
enh65714    3   73094800   73095800      6       2  150064       1.8651     0.031083
enh65715    3   73100000   73101000      4       2  150064       1.8557     0.031746
enh65719    3   73104800   73105800      1       1  150064       1.6871      0.04579
enh65729    3   73565700   73566700      1       1  150064       1.9348      0.02651
enh65755    3   77021400   77022400      1       1  150064       1.7745      0.03799
enh65777    3   80745000   80746000      2       1  150064       3.4708    0.0002595
enh65786    3   81792500   81793500      5       2  150064       1.9278     0.026937
enh65820    3   93798800   93799800      2       1  150064       2.0702     0.019216
enh65827    3   95641800   95642800      3       2  150064       1.9964     0.022946
enh65832    3   97484100   97485100      1       1  150064       2.5832     0.004895
enh65835    3   97620200   97621200      2       1  150064       1.6937      0.04516
enh65851    3   98411300   98412300      3       2  150064       2.1512      0.01573
enh65875    3   99377500   99378500      4       1  150064       1.9359     0.026441
enh65876    3   99396500   99397500      3       1  150064       2.0202      0.02168
enh65943    3  100144200  100145200      1       1  150064       1.6565      0.04881
enh66007    3  101808300  101809300      2       1  150064       1.8906     0.029337
enh66029    3  104670700  104671700      5       2  150064       1.6867     0.045833
enh66033    3  105106800  105107800      2       1  150064       2.2631     0.011814
enh66041    3  105509200  105510200      3       2  150064       1.7655     0.038743
enh66042    3  105510600  105511600      5       3  150064       2.1846      0.01446
enh66044    3  105527900  105528900      3       2  150064       2.0647     0.019475
enh66045    3  105541500  105542500      1       1  150064       1.7223      0.04251
enh66048    3  105554300  105555300      1       1  150064        2.238      0.01261
enh66050    3  105583200  105584200      5       3  150064       1.7659     0.038705
enh66051    3  105583900  105584900      4       2  150064       2.1044     0.017672
enh66071    3  107245000  107246000      2       1  150064       2.4326    0.0074946
enh66074    3  107380100  107381100      1       1  150064       2.2708      0.01158
enh66089    3  107807000  107808000      4       2  150064       2.1767     0.014752
enh66092    3  107843100  107844100      2       1  150064       3.4463   0.00028421
enh66095    3  107907700  107908700      7       1  150064       3.1602   0.00078823
enh66096    3  107941800  107942800      1       1  150064       3.2034     0.000679
enh66097    3  107942400  107943400      3       2  150064       1.9197     0.027449
enh66101    3  108125600  108126600      3       2  150064        1.662     0.048259
enh66128    3  111040400  111041400      5       1  150064        2.112     0.017344
enh66155    3  111685900  111686900      2       1  150064        2.109     0.017473
enh66246    3  114270800  114271800      2       1  150064       2.5016     0.006182
enh66250    3  114345200  114346200      1       1  150064       1.7002      0.04455
enh66251    3  114378100  114379100      4       2  150064        2.748    0.0029978
enh66288    3  116847400  116848400      6       2  150064       1.6557     0.048893
enh66363    3  120069200  120070200      1       1  150064       1.7053      0.04407
enh66367    3  120145000  120146000      1       1  150064       1.7654      0.03875
enh66373    3  120215500  120216500      2       1  150064       1.7165     0.043037
enh66378    3  120285800  120286800      5       3  150064       2.2948     0.010871
enh66394    3  121714000  121715000      3       1  150064        2.163     0.015272
enh66395    3  121716800  121717800      2       1  150064       2.1789     0.014668
enh66417    3  122370600  122371600      6       2  150064        1.892     0.029247
enh66423    3  122473600  122474600      3       1  150064       1.7455      0.04045
enh66424    3  122486800  122487800      2       1  150064       2.0303     0.021161
enh66429    3  122608700  122609700      2       1  150064       2.9809    0.0014368
enh66430    3  122612400  122613400      6       2  150064       3.0443     0.001166
enh66431    3  122650800  122651800      4       1  150064        2.032     0.021076
enh66438    3  122787800  122788800      7       2  150064       2.8627    0.0021001
enh66443    3  122806300  122807300      4       2  150064       1.8605     0.031406
enh66444    3  122815600  122816600      1       1  150064       2.3623     0.009082
enh66445    3  122817100  122818100      2       1  150064       2.0628     0.019564
enh66446    3  122823000  122824000      6       3  150064       3.3621   0.00038671
enh66464    3  123301000  123302000      4       2  150064       2.1388     0.016227
enh66471    3  123354900  123355900      4       2  150064       1.8847     0.029732
enh66483    3  123452300  123453300      3       2  150064       1.8659     0.031027
enh66499    3  123967300  123968300      3       2  150064       3.5508   0.00019206
enh66500    3  123978800  123979800      6       2  150064       3.9357   4.1477e-05
enh66501    3  123995400  123996400      3       1  150064       3.9678    3.627e-05
enh66502    3  124072400  124073400      1       1  150064       2.0321      0.02107
enh66503    3  124081500  124082500      1       1  150064        2.418     0.007802
enh66504    3  124101700  124102700      5       2  150064       2.3081     0.010496
enh66509    3  124231700  124232700      4       2  150064       2.1287      0.01664
enh66510    3  124270800  124271800      2       1  150064       1.6681     0.047649
enh66519    3  124327200  124328200      4       2  150064       1.7223     0.042511
enh66550    3  124551700  124552700      2       1  150064       2.1211     0.016955
enh66556    3  124570200  124571200      3       1  150064       1.8537     0.031891
enh66557    3  124577500  124578500      5       2  150064       2.3833    0.0085801
enh66561    3  124597400  124598400      2       1  150064       1.8847     0.029737
enh66562    3  124598500  124599500      3       2  150064       2.0949     0.018092
enh66563    3  124601900  124602900      5       2  150064       2.0013      0.02268
enh66584    3  124769900  124770900      5       2  150064        1.756     0.039542
enh66589    3  124829100  124830100      2       1  150064       1.7005      0.04452
enh66592    3  124839100  124840100      4       2  150064       1.8762     0.030311
enh66593    3  124844600  124845600      8       3  150064       3.3295   0.00043499
enh66598    3  124864900  124865900      7       4  150064         1.73     0.041816
enh66623    3  125237000  125238000      6       3  150064       1.7114     0.043499
enh66676    3  126452900  126453900      4       2  150064       1.7854       0.0371
enh66683    3  126627400  126628400      3       2  150064        1.751     0.039973
enh66688    3  126645200  126646200      2       1  150064       2.1119     0.017349
enh66714    3  127394400  127395400      1       1  150064       1.7855      0.03709
enh66744    3  127716900  127717900      2       1  150064       2.0426     0.020544
enh66745    3  127724200  127725200      3       1  150064       2.6514    0.0040077
enh66747    3  127779800  127780800      3       1  150064       3.1578   0.00079473
enh66755    3  127816700  127817700      3       1  150064       2.5572    0.0052758
enh66759    3  127863200  127864200      1       1  150064       3.8908    4.996e-05
enh66760    3  127870300  127871300      1       1  150064       3.5232    0.0002132
enh66762    3  127874200  127875200      2       1  150064       1.7007       0.0445
enh66764    3  127888100  127889100      6       3  150064        4.023   2.8728e-05
enh66767    3  127897800  127898800      3       2  150064       3.9156   4.5091e-05
enh66769    3  127935900  127936900      2       1  150064       3.7885   7.5779e-05
enh66775    3  128067400  128068400      2       1  150064       1.8786     0.030149
enh66776    3  128073200  128074200      3       2  150064       2.9747    0.0014662
enh66781    3  128121100  128122100      3       2  150064       1.9249     0.027122
enh66808    3  128505800  128506800      2       1  150064        2.623    0.0043584
enh66829    3  128805600  128806600      1       1  150064       2.0976      0.01797
enh66840    3  128930300  128931300      1       1  150064        2.084      0.01858
enh66842    3  128947300  128948300      3       2  150064       1.6516     0.049308
enh66844    3  128958200  128959200      1       1  150064       2.8863     0.001949
enh66846    3  128978500  128979500      2       1  150064       3.0155    0.0012828
enh66847    3  128996300  128997300      3       2  150064        3.131   0.00087118
enh66848    3  128998900  128999900      4       1  150064       3.2928   0.00049596
enh66849    3  129001000  129002000      3       1  150064       3.2125   0.00065798
enh66852    3  129032300  129033300      2       1  150064       2.9966    0.0013648
enh66853    3  129035900  129036900      1       1  150064       3.4195    0.0003137
enh66855    3  129054900  129055900      1       1  150064       3.4786     0.000252
enh66861    3  129113900  129114900      3       2  150064       1.9258     0.027067
enh66878    3  129209100  129210100      3       1  150064       1.7024     0.044341
enh66889    3  129296200  129297200      3       2  150064       1.8092     0.035211
enh66892    3  129310700  129311700      5       3  150064       2.1873     0.014359
enh66893    3  129318800  129319800      2       1  150064       1.9711     0.024356
enh66894    3  129327900  129328900      2       1  150064       1.8765     0.030296
enh66895    3  129330800  129331800      3       2  150064       1.7852     0.037112
enh66896    3  129335700  129336700      3       1  150064       2.1413     0.016125
enh66909    3  129403200  129404200      3       2  150064       1.9086     0.028155
enh66914    3  129511900  129512900      1       1  150064         1.87      0.03074
enh66929    3  130462600  130463600      1       1  150064       1.9919      0.02319
enh66938    3  130746000  130747000      3       2  150064       1.8342     0.033309
enh66969    3  133259600  133260600      3       1  150064       1.8878     0.029523
enh66982    3  133540200  133541200      9       4  150064       2.1688     0.015048
enh67031    3  135683100  135684100      2       1  150064       3.2415   0.00059451
enh67033    3  135710300  135711300      2       1  150064       2.1566     0.015519
enh67034    3  135789200  135790200      2       1  150064       2.0005     0.022724
enh67037    3  135889500  135890500      2       1  150064        3.314   0.00045987
enh67043    3  135916600  135917600      2       1  150064       2.8409    0.0022496
enh67048    3  136068800  136069800      4       2  150064       3.9783   3.4701e-05
enh67050    3  136335700  136336700      1       1  150064       2.6841     0.003636
enh67052    3  136350000  136351000      2       1  150064       3.8739   5.3553e-05
enh67053    3  136351200  136352200      4       2  150064        1.773     0.038114
enh67056    3  136444600  136445600      1       1  150064       3.1766    0.0007451
enh67058    3  136449600  136450600      2       1  150064       2.5073    0.0060829
enh67060    3  136467200  136468200      4       2  150064        2.843    0.0022346
enh67061    3  136468100  136469100      2       1  150064       3.5238    0.0002127
enh67062    3  136505300  136506300      2       1  150064        3.281   0.00051724
enh67063    3  136539200  136540200      2       1  150064       2.7808    0.0027115
enh67064    3  136554200  136555200      1       1  150064       3.0806     0.001033
enh67065    3  136555000  136556000      2       1  150064        2.781    0.0027097
enh67066    3  136557800  136558800      3       1  150064       3.4112   0.00032336
enh67067    3  136578800  136579800      2       1  150064       2.9288    0.0017013
enh67068    3  136582200  136583200      3       1  150064       2.8193    0.0024062
enh67069    3  136612400  136613400      1       1  150064       3.0285     0.001229
enh67070    3  136648800  136649800      1       1  150064       3.0287     0.001228
enh67072    3  136674200  136675200      3       2  150064       3.5954   0.00016192
enh67073    3  136678000  136679000      3       1  150064       3.5658   0.00018136
enh67074    3  136703300  136704300      4       1  150064       3.8156   6.7914e-05
enh67075    3  136713600  136714600      2       1  150064       1.9002     0.028701
enh67077    3  136733200  136734200      1       1  150064       4.5297    2.954e-06
enh67078    3  136741900  136742900      2       1  150064        3.746    8.985e-05
enh67089    3  137904600  137905600      2       1  150064       1.9238     0.027192
enh67093    3  138070600  138071600      3       1  150064       1.9781     0.023956
enh67094    3  138077500  138078500      3       1  150064       1.7532     0.039781
enh67098    3  138118100  138119100      1       1  150064       2.0893      0.01834
enh67110    3  138521900  138522900      2       1  150064       1.9634     0.024798
enh67111    3  138536600  138537600      1       1  150064       1.8135      0.03488
enh67115    3  138564400  138565400      2       1  150064       1.7239     0.042367
enh67116    3  138568000  138569000      2       1  150064       1.9324     0.026657
enh67122    3  138609500  138610500      4       1  150064       1.7595     0.039248
enh67256    3  142572000  142573000      1       1  150064       1.7397      0.04096
enh67262    3  142706100  142707100      3       2  150064       1.9128     0.027886
enh67264    3  142722600  142723600      4       2  150064       1.7109     0.043548
enh67281    3  144093400  144094400      1       1  150064       1.7212      0.04261
enh67283    3  145367000  145368000      3       1  150064       1.8128     0.034932
enh67303    3  146228800  146229800      1       1  150064       2.0542      0.01998
enh67308    3  146298800  146299800      2       1  150064       1.8581     0.031578
enh67338    3  148940700  148941700      7       3  150064        1.747     0.040317
enh67341    3  148961700  148962700      4       2  150064       2.3973    0.0082574
enh67389    3  149298500  149299500      1       1  150064       1.7712      0.03826
enh67452    3  149977900  149978900      1       1  150064       1.7589       0.0393
enh67461    3  150067200  150068200      3       2  150064        1.648     0.049676
enh67477    3  150322900  150323900      2       1  150064        2.072     0.019133
enh67556    3  152035900  152036900      3       2  150064       2.3114     0.010405
enh67567    3  152097800  152098800      2       1  150064       2.0184     0.021772
enh67577    3  152120900  152121900      1       1  150064       2.1297       0.0166
enh67582    3  152367800  152368800      6       2  150064       1.9116     0.027961
enh67601    3  153965400  153966400      1       1  150064       1.9216      0.02733
enh67605    3  154380400  154381400      3       2  150064       1.7025     0.044332
enh67623    3  155323300  155324300      3       1  150064       2.1404     0.016162
enh67625    3  155379000  155380000      1       1  150064        1.942      0.02607
enh67627    3  155390000  155391000      2       1  150064       2.7945    0.0025991
enh67628    3  155431900  155432900      3       2  150064       1.7073     0.043885
enh67641    3  156209800  156210800      3       2  150064       1.7954     0.036295
enh67654    3  156360700  156361700      1       1  150064       2.0379      0.02078
enh67680    3  156795100  156796100      4       1  150064       1.8116     0.035026
enh67734    3  159506700  159507700      5       2  150064       1.7028     0.044306
enh67745    3  159570700  159571700      1       1  150064       1.7455      0.04045
enh67759    3  159824800  159825800      5       2  150064       1.7661      0.03869
enh67778    3  160397200  160398200      7       3  150064       2.8578    0.0021332
enh67782    3  160519100  160520100      3       1  150064       2.0256     0.021403
enh67791    3  160984200  160985200      1       1  150064       1.9003       0.0287
enh67794    3  161133600  161134600      2       1  150064       2.0542      0.01998
enh67795    3  161138600  161139600      5       3  150064       2.3314    0.0098648
enh67796    3  161632000  161633000      1       1  150064       2.2101      0.01355
enh67800    3  164828500  164829500      2       1  150064       1.9286     0.026892
enh67815    3  167531300  167532300      2       1  150064        1.852     0.032015
enh67816    3  167626100  167627100      3       1  150064       2.7428    0.0030454
enh67829    3  167806200  167807200      2       1  150064       2.2983     0.010771
enh67830    3  167808600  167809600      4       1  150064       2.1892     0.014291
enh67831    3  167814400  167815400      2       1  150064       2.0918      0.01823
enh67832    3  167835300  167836300      2       1  150064       2.0134     0.022036
enh67856    3  169492400  169493400      1       1  150064       2.6313     0.004253
enh67857    3  169529000  169530000      4       2  150064       1.6867     0.045833
enh67869    3  169763200  169764200      1       1  150064       2.0343      0.02096
enh67880    3  169944200  169945200      5       3  150064       2.0436     0.020495
enh67899    3  170315600  170316600      1       1  150064       2.4466      0.00721
enh67917    3  170684100  170685100      3       1  150064       1.6452      0.04996
enh67918    3  170694700  170695700      6       3  150064       3.6078   0.00015442
enh67920    3  170728300  170729300      1       1  150064       2.9706     0.001486
enh67923    3  170744800  170745800      3       1  150064       2.5854    0.0048631
enh67925    3  170762400  170763400      2       1  150064       2.0407     0.020639
enh67934    3  170893900  170894900      5       2  150064       1.7852     0.037112
enh67935    3  170894600  170895600      1       1  150064       2.0529      0.02004
enh67939    3  170983800  170984800      1       1  150064       2.2536      0.01211
enh67960    3  171429800  171430800      1       1  150064       1.6568      0.04878
enh67961    3  171447100  171448100      7       2  150064       1.8746      0.03042
enh67963    3  171472300  171473300      3       1  150064       1.9209     0.027375
enh67966    3  171499500  171500500      6       2  150064       2.4001    0.0081953
enh67968    3  171507500  171508500      3       1  150064       2.4379    0.0073871
enh67969    3  171509400  171510400      4       1  150064       1.9826     0.023706
enh67970    3  171519300  171520300      4       2  150064       2.2414     0.012501
enh67971    3  171521800  171522800      8       3  150064        2.046      0.02038
enh68061    3  172233300  172234300      3       2  150064       1.7685      0.03849
enh68076    3  172313900  172314900      5       2  150064        2.835    0.0022911
enh68092    3  172419400  172420400      4       2  150064       1.8813     0.029965
enh68093    3  172425500  172426500      5       2  150064       1.6654     0.047918
enh68105    3  176638100  176639100      7       2  150064       2.3057     0.010563
enh68106    3  176758800  176759800      1       1  150064        2.666     0.003838
enh68109    3  176827200  176828200      4       2  150064       2.7011    0.0034553
enh68113    3  176853600  176854600      4       2  150064       2.1154     0.017198
enh68117    3  176867800  176868800      5       3  150064       2.1024     0.017758
enh68132    3  177003600  177004600      2       1  150064        2.998    0.0013588
enh68137    3  177051300  177052300      1       1  150064       2.2524      0.01215
enh68164    3  177332700  177333700      4       2  150064       2.7936    0.0026061
enh68180    3  178037200  178038200      2       1  150064       2.7299    0.0031674
enh68193    3  178968500  178969500      3       2  150064       2.2829     0.011219
enh68223    3  180629000  180630000      2       1  150064       5.4446   2.5956e-08
enh68229    3  181961800  181962800      3       2  150064       1.9691     0.024472
enh68242    3  182538800  182539800      2       1  150064       1.8693     0.030791
enh68243    3  182613400  182614400      2       1  150064       2.0375       0.0208
enh68249    3  182695600  182696600      1       1  150064       1.8448      0.03253
enh68250    3  182698800  182699800      1       1  150064       1.6873      0.04577
enh68253    3  182903000  182904000      2       1  150064       2.0109     0.022167
enh68297    3  183455100  183456100      2       1  150064       1.9978     0.022871
enh68302    3  183599900  183600900      2       1  150064       2.0495     0.020209
enh68303    3  183602800  183603800      7       3  150064       1.8104     0.035115
enh68370    3  184474200  184475200      5       3  150064       2.5138    0.0059726
enh68380    3  184531600  184532600      2       1  150064       2.2819     0.011248
enh68386    3  184797400  184798400      7       4  150064       2.9766    0.0014574
enh68387    3  184852000  184853000      5       2  150064       1.7878     0.036904
enh68409    3  185229100  185230100      4       1  150064        2.166     0.015154
enh68424    3  185411400  185412400      2       1  150064       2.2588     0.011948
enh68425    3  185420700  185421700      2       1  150064       2.3456    0.0094987
enh68426    3  185426000  185427000      2       1  150064       2.3257     0.010018
enh68427    3  185426700  185427700      1       1  150064       2.6721     0.003769
enh68431    3  185441900  185442900      2       1  150064       2.8255    0.0023602
enh68432    3  185443800  185444800      2       1  150064       3.3839   0.00035737
enh68433    3  185446000  185447000      3       2  150064       1.8033     0.035669
enh68436    3  185456800  185457800      1       1  150064       2.3019      0.01067
enh68444    3  185482100  185483100      1       1  150064       2.1268      0.01672
enh68467    3  185660200  185661200      2       1  150064       2.0431      0.02052
enh68470    3  185673700  185674700      2       1  150064       1.6613      0.04833
enh68471    3  185676500  185677500      1       1  150064       2.4354     0.007437
enh68473    3  185683300  185684300      7       3  150064       1.7737     0.038056
enh68476    3  185762700  185763700      2       1  150064       2.0817     0.018686
enh68478    3  185808500  185809500      1       1  150064       2.8366      0.00228
enh68479    3  185810900  185811900      2       1  150064        2.027     0.021332
enh68483    3  185823500  185824500      4       2  150064       2.1608     0.015357
enh68488    3  186076700  186077700      1       1  150064       2.5434     0.005489
enh68506    3  186478300  186479300      2       1  150064       1.6825     0.046234
enh68509    3  186507700  186508700      6       3  150064       2.4143    0.0078828
enh68532    3  186891400  186892400      5       3  150064       1.7043     0.044163
enh68550    3  187453000  187454000      4       2  150064       1.8605     0.031411
enh68555    3  187529100  187530100      1       1  150064       1.6763      0.04684
enh68582    3  187841400  187842400      1       1  150064       2.3163      0.01027
enh68583    3  187869900  187870900      2       1  150064       1.7929     0.036493
enh68585    3  187875000  187876000      4       2  150064       1.8928     0.029194
enh68586    3  187876900  187877900      8       4  150064       2.0105     0.022191
enh68589    3  187882500  187883500      3       1  150064       1.8403     0.032865
enh68590    3  187887100  187888100      8       3  150064       4.4921   3.5266e-06
enh68591    3  187888500  187889500      4       2  150064       2.5284    0.0057297
enh68592    3  187889500  187890500      3       2  150064       2.8734    0.0020306
enh68597    3  187907900  187908900      6       3  150064       2.1357      0.01635
enh68598    3  187911800  187912800      2       1  150064       1.6821     0.046271
enh68599    3  187914400  187915400      4       2  150064       2.2883     0.011059
enh68636    3  188079700  188080700     10       3  150064       2.0514     0.020113
enh68637    3  188102700  188103700      1       1  150064       1.6734      0.04712
enh68639    3  188108600  188109600      3       2  150064       2.0403     0.020659
enh68642    3  188118100  188119100      4       1  150064       1.9962     0.022959
enh68643    3  188119200  188120200      2       1  150064       1.9228     0.027255
enh68644    3  188134800  188135800      2       1  150064       1.9766     0.024041
enh68648    3  188186500  188187500      3       2  150064       4.2612   1.0166e-05
enh68649    3  188190900  188191900      1       1  150064       2.0421      0.02057
enh68652    3  188225000  188226000      2       1  150064       1.7455     0.040453
enh68660    3  188311400  188312400      1       1  150064       1.7733      0.03809
enh68664    3  188341400  188342400      4       2  150064       1.8739     0.030475
enh68685    3  188618300  188619300      2       1  150064       2.0626     0.019573
enh68702    3  189490200  189491200      1       1  150064       2.3545     0.009274
enh68748    3  190261100  190262100      3       2  150064        1.744     0.040582
enh68803    3  193499200  193500200      2       1  150064       2.2104      0.01354
enh68804    3  193505700  193506700      6       2  150064       1.9465     0.025797
enh68808    3  193548700  193549700      2       1  150064       1.6609     0.048366
enh68827    3  193792900  193793900      3       1  150064       2.4595    0.0069567
enh68828    3  193795600  193796600      5       2  150064       1.9871     0.023453
enh68831    3  193807500  193808500      5       3  150064       2.0025     0.022613
enh68843    3  193865900  193866900      8       2  150064       2.6038    0.0046097
enh68888    3  194305800  194306800      2       1  150064       2.1376     0.016275
enh68892    3  194341500  194342500      4       2  150064         2.12     0.017004
enh68953    3  194981500  194982500      1       1  150064       2.3337     0.009805
enh68958    3  195108900  195109900      3       2  150064       2.2531     0.012127
enh68985    3  195603300  195604300      3       2  150064       1.7212      0.04261
enh69026    3  195922900  195923900      4       2  150064       2.1927     0.014164
enh69027    3  195929100  195930100      6       3  150064       2.4566     0.007013
enh69029    3  195944700  195945700      1       1  150064       1.9815      0.02377
enh69030    3  195946500  195947500      3       2  150064       2.0706     0.019196
enh69033    3  196007000  196008000      1       1  150064        1.836      0.03318
enh69035    3  196010100  196011100      1       1  150064       1.8952      0.02903
enh69037    3  196015200  196016200      6       2  150064        2.365    0.0090155
enh69038    3  196045700  196046700      5       2  150064       3.0608    0.0011037
enh69039    3  196046800  196047800      5       2  150064       2.8801    0.0019877
enh69040    3  196065900  196066900      3       2  150064       3.4508   0.00027942
enh69042    3  196126200  196127200      1       1  150064       2.9415     0.001633
enh69044    3  196156800  196157800      3       2  150064       1.8914     0.029284
enh69045    3  196160000  196161000      2       1  150064       3.1878   0.00071689
enh69046    3  196216800  196217800      1       1  150064       1.8749       0.0304
enh69047    3  196225400  196226400      1       1  150064       1.7678      0.03855
enh69063    3  196465800  196466800      4       2  150064       1.7618     0.039056
enh69067    3  196480600  196481600      2       1  150064       1.9029     0.028528
enh69068    3  196481600  196482600      3       2  150064       2.7108    0.0033566
enh69069    3  196499000  196500000      2       1  150064       1.9046     0.028414
enh69073    3  196519300  196520300      5       2  150064       2.5748    0.0050152
enh69079    3  196670800  196671800      1       1  150064       2.0387      0.02074
enh69080    3  196672900  196673900      2       1  150064       2.4579    0.0069878
enh69097    3  196997300  196998300      3       2  150064       2.1472     0.015888
enh69099    3  197020500  197021500      7       1  150064       2.6611    0.0038946
enh69116    3  197157400  197158400      3       2  150064       1.8644     0.031135
enh69119    3  197192000  197193000      5       2  150064       2.2887     0.011048
enh69120    3  197195200  197196200      2       1  150064       2.2304      0.01286
enh69123    3  197215700  197216700      8       2  150064       2.8276    0.0023449
enh69124    3  197218700  197219700      4       1  150064       2.3275    0.0099691
enh69125    3  197221100  197222100      3       1  150064        3.404   0.00033198
enh69138    3  197285700  197286700      2       1  150064       2.2907      0.01099
enh69173    4     670900     671900      2       1  150064       3.1297   0.00087485
enh69175    4     676800     677800      4       2  150064       1.8507     0.032104
enh69177    4     682500     683500      1       1  150064       1.9615      0.02491
enh69179    4     701000     702000     11       3  150064       2.5933    0.0047528
enh69180    4     702600     703600      3       1  150064       2.8527    0.0021678
enh69181    4     711200     712200      1       1  150064       2.0247      0.02145
enh69182    4     714600     715600      2       1  150064       2.0964     0.018022
enh69183    4     717400     718400      1       1  150064       1.9425      0.02604
enh69184    4     718400     719400      3       2  150064       2.1097     0.017441
enh69185    4     719800     720800      3       1  150064       1.9845     0.023598
enh69221    4    1202700    1203700      4       1  150064       1.8479      0.03231
enh69222    4    1209700    1210700      2       1  150064       2.0493     0.020214
enh69235    4    1338400    1339400      5       2  150064       2.1289     0.016632
enh69236    4    1342400    1343400      3       2  150064       2.1708     0.014973
enh69237    4    1345200    1346200      6       3  150064       2.5424    0.0055042
enh69239    4    1546200    1547200      6       2  150064       1.7186     0.042839
enh69260    4    1802300    1803300      1       1  150064       1.9362      0.02642
enh69261    4    1810900    1811900      1       1  150064       2.5366     0.005596
enh69262    4    1851500    1852500      2       1  150064       1.8622     0.031285
enh69269    4    1878800    1879800      1       1  150064       1.8009      0.03586
enh69272    4    1883300    1884300      2       1  150064       1.8136     0.034869
enh69293    4    2267700    2268700      3       2  150064       2.4332    0.0074822
enh69316    4    2544000    2545000      1       1  150064       1.6818       0.0463
enh69356    4    2860000    2861000      2       1  150064        2.629     0.004282
enh69396    4    3343500    3344500      3       2  150064       1.9386     0.026278
enh69439    4    4445400    4446400      4       1  150064        2.366    0.0089896
enh69440    4    4463800    4464800      2       1  150064       1.7588     0.039304
enh69441    4    4474800    4475800      4       2  150064       2.3254     0.010025
enh69442    4    4482600    4483600      4       2  150064       2.0127     0.022073
enh69444    4    4490100    4491100      2       1  150064       1.7919     0.036571
enh69445    4    4504000    4505000      1       1  150064         2.41     0.007977
enh69450    4    4541100    4542100      4       2  150064       2.4288    0.0075743
enh69474    4    5708000    5709000      4       2  150064       1.7617     0.039059
enh69480    4    5748900    5749900     11       4  150064        1.991     0.023241
enh69488    4    6073800    6074800      2       1  150064       2.1702     0.014994
enh69505    4    6692700    6693700      4       1  150064       1.8623     0.031283
enh69554    4    6953400    6954400      1       1  150064       1.9286      0.02689
enh69555    4    6955500    6956500      7       2  150064       1.8253     0.033977
enh69556    4    6956600    6957600      5       2  150064       1.7272     0.042065
enh69579    4    7136500    7137500      8       3  150064       2.1365     0.016321
enh69601    4    7745400    7746400      5       3  150064       2.3859     0.008518
enh69602    4    7751300    7752300      5       2  150064       2.7101    0.0033633
enh69678    4    8395600    8396600      1       1  150064       1.6801      0.04647
enh69679    4    8404100    8405100      8       4  150064       1.9625     0.024851
enh69682    4    8428400    8429400      3       2  150064       2.0252     0.021422
enh69685    4    8439200    8440200      3       2  150064       1.6647     0.047987
enh69686    4    8440000    8441000      4       2  150064       2.0085     0.022294
enh69689    4    8508200    8509200     12       4  150064       1.6808     0.046398
enh69708    4   10033700   10034700      2       1  150064       1.7062     0.043989
enh69720    4   10164000   10165000      6       2  150064       1.8974     0.028887
enh69738    4   12244200   12245200      1       1  150064       2.2748      0.01146
enh69746    4   13627000   13628000      2       1  150064       1.7364     0.041251
enh69754    4   13841900   13842900      1       1  150064       2.1786      0.01468
enh69794    4   15652600   15653600      1       1  150064       1.7645      0.03882
enh69804    4   15720300   15721300      2       1  150064       2.0078     0.022331
enh69822    4   16207900   16208900      6       3  150064       2.3254     0.010026
enh69825    4   16254400   16255400      5       2  150064       1.9495     0.025615
enh69844    4   17560100   17561100      1       1  150064       2.3854      0.00853
enh69845    4   17577400   17578400      5       1  150064       2.0572     0.019832
enh69846    4   17581000   17582000      1       1  150064       2.2825      0.01123
enh69847    4   17581600   17582600      3       1  150064       2.1817     0.014567
enh69848    4   17588300   17589300      4       1  150064       2.0033     0.022572
enh69849    4   17590700   17591700      2       1  150064       2.1595     0.015407
enh69850    4   17618200   17619200      3       1  150064       2.3589    0.0091643
enh69851    4   17620400   17621400      3       1  150064       2.3445    0.0095259
enh69852    4   17808200   17809200      1       1  150064       1.9182      0.02754
enh69854    4   18020800   18021800      4       1  150064       2.2446     0.012396
enh69856    4   18295800   18296800      6       3  150064       2.3551    0.0092595
enh69857    4   18403000   18404000      5       1  150064       2.2976     0.010791
enh69859    4   18568300   18569300      3       1  150064       2.2978     0.010787
enh69861    4   19188800   19189800      6       3  150064       3.1713   0.00075882
enh69870    4   20702900   20703900      3       1  150064       1.6879     0.045719
enh69913    4   24263700   24264700     10       4  150064       2.2325      0.01279
enh69946    4   25423400   25424400      1       1  150064       1.8773      0.03024
enh69956    4   25860700   25861700      2       1  150064       2.6848    0.0036285
enh69957    4   25862000   25863000      1       1  150064        2.731     0.003157
enh69962    4   25920900   25921900      3       2  150064       2.0725     0.019108
enh69981    4   26239400   26240400      4       2  150064       2.3838    0.0085668
enh69990    4   26357200   26358200      2       1  150064       2.2508       0.0122
enh69996    4   26586400   26587400      1       1  150064       3.4971    0.0002352
enh70006    4   26866300   26867300      4       2  150064       1.7861     0.037042
enh70007    4   26938100   26939100      3       1  150064       1.8588     0.031529
enh70015    4   30867600   30868600      2       1  150064       2.4965    0.0062718
enh70017    4   30905900   30906900      2       1  150064        2.138     0.016259
enh70018    4   30952500   30953500      2       1  150064       2.6713    0.0037775
enh70023    4   34182800   34183800      1       1  150064       3.0027     0.001338
enh70033    4   37465600   37466600      5       3  150064       1.7737     0.038054
enh70034    4   37483800   37484800      5       3  150064       1.7769     0.037795
enh70061    4   37826600   37827600      2       1  150064       1.8273     0.033828
enh70074    4   38006200   38007200      5       1  150064       2.1912      0.01422
enh70075    4   38006600   38007600      6       2  150064       1.7735     0.038076
enh70082    4   38073300   38074300      5       3  150064         1.89     0.029376
enh70138    4   38607100   38608100      4       2  150064       1.8197     0.034404
enh70140    4   38612200   38613200      7       3  150064       2.3497    0.0093939
enh70142    4   38663300   38664300      5       2  150064       1.7447     0.040519
enh70148    4   38686100   38687100      2       1  150064       2.0673     0.019354
enh70149    4   38725300   38726300      3       2  150064       1.6803      0.04645
enh70156    4   38859500   38860500      4       1  150064       1.6666       0.0478
enh70210    4   39616100   39617100      6       3  150064       1.9549       0.0253
enh70211    4   39618500   39619500      1       1  150064       2.1846      0.01446
enh70213    4   39625600   39626600      2       1  150064       2.1503     0.015766
enh70215    4   39637000   39638000      2       1  150064       2.5878    0.0048293
enh70216    4   39637400   39638400      2       1  150064       2.5878    0.0048293
enh70217    4   39641600   39642600      1       1  150064       2.5731      0.00504
enh70240    4   40187300   40188300      3       2  150064        1.797     0.036168
enh70283    4   40588900   40589900      1       1  150064       2.6921      0.00355
enh70284    4   40623800   40624800      3       1  150064       2.0578     0.019803
enh70353    4   44766900   44767900      2       1  150064       2.2131     0.013445
enh70356    4   46658200   46659200      1       1  150064        1.982      0.02374
enh70362    4   47488400   47489400      5       3  150064        2.309     0.010473
enh70372    4   48017000   48018000      1       1  150064       1.6585      0.04861
enh70381    4   48131200   48132200      4       2  150064       1.7404     0.040897
enh70393    4   48605200   48606200      2       1  150064       2.1294     0.016612
enh70397    4   48655400   48656400      1       1  150064       1.7022      0.04436
enh70407    4   48777000   48778000      1       1  150064       2.1063      0.01759
enh70408    4   48778700   48779700      2       1  150064       1.9604     0.024973
enh70450    4   53988000   53989000      2       1  150064       1.6616     0.048292
enh70477    4   54510900   54511900      4       1  150064         1.65     0.049473
enh70505    4   54986200   54987200      4       2  150064       1.6653     0.047924
enh70523    4   56275500   56276500      2       1  150064       1.7429     0.040677
enh70526    4   56419700   56420700      4       1  150064       1.8281     0.033767
enh70529    4   56717700   56718700      3       2  150064       1.7581     0.039365
enh70531    4   56731900   56732900      4       2  150064       2.0486     0.020248
enh70583    4   57960500   57961500      4       2  150064       1.7935     0.036446
enh70584    4   57964500   57965500      1       1  150064        1.673      0.04716
enh70585    4   57967900   57968900      1       1  150064       1.6622      0.04824
enh70591    4   60463400   60464400      6       2  150064       2.2712     0.011568
enh70593    4   61666000   61667000      2       1  150064       2.4342    0.0074621
enh70596    4   62406600   62407600      4       2  150064       2.2184     0.013265
enh70605    4   68546100   68547100      1       1  150064       1.9131      0.02787
enh70606    4   68564600   68565600      3       1  150064       2.7744    0.0027653
enh70607    4   68568000   68569000      4       2  150064       3.1887    0.0007145
enh70608    4   68579200   68580200      3       1  150064       3.3149    0.0004584
enh70610    4   68592400   68593400      3       1  150064       3.2865   0.00050722
enh70657    4   70620900   70621900      3       2  150064        2.221     0.013175
enh70665    4   70726200   70727200      1       1  150064       3.0855     0.001016
enh70707    4   74140300   74141300      1       1  150064       1.7348      0.04139
enh70714    4   74246800   74247800      1       1  150064       1.6643      0.04803
enh70726    4   74454800   74455800      8       2  150064       1.6456     0.049923
enh70750    4   75022200   75023200      1       1  150064       2.1452      0.01597
enh70753    4   75071600   75072600      1       1  150064       1.7774      0.03775
enh70759    4   75371000   75372000      8       1  150064        2.285     0.011157
enh70761    4   75400200   75401200      4       2  150064       2.2095     0.013571
enh70779    4   76212500   76213500     10       1  150064       1.8056     0.035489
enh70780    4   76430600   76431600      2       1  150064       1.8678     0.030897
enh70802    4   76840900   76841900      1       1  150064       2.0895      0.01833
enh70805    4   76932600   76933600      4       2  150064       2.0613     0.019638
enh70807    4   77007800   77008800      1       1  150064        1.962      0.02488
enh70814    4   77127600   77128600      4       2  150064       2.2392     0.012571
enh70820    4   77196000   77197000      8       3  150064       2.4141    0.0078874
enh70821    4   77199000   77200000      5       2  150064       2.4856    0.0064658
enh70827    4   77298400   77299400      2       1  150064       1.7072     0.043889
enh70828    4   77309100   77310100      3       1  150064       2.1807     0.014604
enh70834    4   77456600   77457600      8       1  150064       1.8197     0.034406
enh70842    4   77532200   77533200      2       1  150064       2.2832      0.01121
enh70845    4   77560100   77561100      3       1  150064       2.3226       0.0101
enh70867    4   77823100   77824100      7       2  150064       1.6546     0.049005
enh70930    4   79076600   79077600      3       2  150064       1.9805     0.023823
enh70931    4   79083400   79084400      4       2  150064       1.6643     0.048027
enh70932    4   79086700   79087700      3       2  150064       1.8953     0.029029
enh70933    4   79097300   79098300      1       1  150064       2.0529      0.02004
enh70952    4   79563800   79564800      2       1  150064       1.8125     0.034958
enh70957    4   79592800   79593800      2       1  150064       1.9845     0.023601
enh70975    4   80990500   80991500      2       1  150064       2.9362    0.0016612
enh71001    4   82414900   82415900      1       1  150064       2.1049      0.01765
enh71021    4   83284800   83285800      2       1  150064       2.0983     0.017941
enh71044    4   83732800   83733800      1       1  150064         1.89      0.02938
enh71045    4   83754700   83755700      4       1  150064       1.7723     0.038172
enh71053    4   83910000   83911000      4       1  150064        2.513    0.0059848
enh71055    4   83928900   83929900      3       2  150064       2.1887      0.01431
enh71062    4   84071000   84072000      1       1  150064       1.7183      0.04287
enh71065    4   84110500   84111500      1       1  150064         1.72      0.04272
enh71070    4   84138700   84139700      1       1  150064       2.0847      0.01855
enh71082    4   84283300   84284300      1       1  150064       2.1335      0.01644
enh71084    4   84292600   84293600      2       1  150064       2.2039     0.013767
enh71090    4   84469200   84470200      2       1  150064       2.1792     0.014659
enh71092    4   84494800   84495800      4       1  150064       1.8256     0.033956
enh71093    4   84527000   84528000      5       1  150064       2.7194    0.0032697
enh71094    4   84539400   84540400      3       1  150064       2.6331    0.0042304
enh71095    4   84551300   84552300      2       1  150064       1.8953     0.029027
enh71100    4   85581800   85582800      1       1  150064       1.9328      0.02663
enh71119    4   86850000   86851000      2       1  150064       1.8225     0.034189
enh71124    4   87139700   87140700      4       2  150064       2.4566    0.0070121
enh71133    4   87839100   87840100      2       1  150064          2.3     0.010724
enh71143    4   87891700   87892700      5       2  150064       3.2344   0.00060955
enh71145    4   87895100   87896100      1       1  150064       2.7898     0.002637
enh71147    4   87899200   87900200      1       1  150064         2.72     0.003264
enh71155    4   87936100   87937100      2       1  150064       2.2384     0.012598
enh71158    4   87940100   87941100      3       1  150064       3.0524    0.0011351
enh71160    4   87946200   87947200      3       1  150064       2.5648    0.0051625
enh71162    4   87950300   87951300      2       1  150064       2.1782     0.014696
enh71166    4   87959700   87960700      4       2  150064        2.444    0.0072626
enh71167    4   87963900   87964900      1       1  150064       2.6265     0.004313
enh71170    4   87975400   87976400      8       4  150064       2.7267     0.003199
enh71173    4   87979200   87980200      4       1  150064       1.9778     0.023976
enh71184    4   88041900   88042900      2       1  150064       1.8055     0.035501
enh71188    4   88156100   88157100      1       1  150064       1.7099      0.04364
enh71256    4   89854500   89855500      6       3  150064       2.0069     0.022381
enh71271    4   90196200   90197200      2       1  150064       1.6478     0.049697
enh71286    4   90629700   90630700      1       1  150064       2.8863     0.001949
enh71287    4   90674100   90675100      3       2  150064       1.9803     0.023833
enh71288    4   90915600   90916600      2       1  150064       2.8929    0.0019083
enh71296    4   93557400   93558400      4       2  150064       2.3207     0.010151
enh71300    4   95130400   95131400      1       1  150064       1.8048      0.03555
enh71347    4   99403900   99404900      1       1  150064        2.184      0.01448
enh71385    4  100304300  100305300      7       3  150064       1.7141     0.043251
enh71397    4  100815800  100816800      6       2  150064       1.7416     0.040791
enh71400    4  101014500  101015500      2       1  150064        2.258     0.011974
enh71402    4  101017400  101018400      5       2  150064       2.5437    0.0054844
enh71403    4  101269400  101270400      4       2  150064       3.0265    0.0012371
enh71405    4  101711700  101712700      3       2  150064       2.0327     0.021039
enh71411    4  102024400  102025400      1       1  150064         2.09      0.01831
enh71415    4  102112600  102113600      3       1  150064       1.9254     0.027088
enh71423    4  102786200  102787200      7       3  150064       2.7367    0.0031027
enh71426    4  103350200  103351200      5       3  150064       2.2035     0.013781
enh71431    4  103464000  103465000      1       1  150064       2.2316      0.01282
enh71443    4  103655600  103656600      2       1  150064       2.1671     0.015114
enh71444    4  103678500  103679500      2       1  150064       2.3234     0.010078
enh71445    4  103700600  103701600      5       2  150064       3.7233   9.8301e-05
enh71448    4  103750400  103751400      2       1  150064       3.4804   0.00025034
enh71450    4  103787700  103788700      1       1  150064       3.8858      5.1e-05
enh71452    4  103932600  103933600      4       2  150064       2.5792     0.004952
enh71459    4  105338400  105339400      2       1  150064       1.7006     0.044512
enh71460    4  105407700  105408700      2       1  150064       3.0774    0.0010442
enh71461    4  105413500  105414500      2       1  150064       2.8243    0.0023695
enh71476    4  106507300  106508300      1       1  150064       2.0361      0.02087
enh71480    4  106631300  106632300      3       1  150064        1.696     0.044939
enh71494    4  107182000  107183000      2       1  150064       1.8748     0.030414
enh71506    4  108540600  108541600      2       1  150064       2.4234    0.0076885
enh71526    4  108853300  108854300      5       2  150064        2.503    0.0061571
enh71545    4  109651300  109652300      1       1  150064       1.7314      0.04169
enh71569    4  110835800  110836800      3       1  150064       2.4451    0.0072415
enh71570    4  110893900  110894900      2       1  150064       2.4073    0.0080345
enh71571    4  110909400  110910400      1       1  150064       2.8272     0.002348
enh71572    4  110910400  110911400      5       2  150064       2.6764    0.0037207
enh71585    4  111120300  111121300      1       1  150064       1.6484      0.04964
enh71586    4  111286000  111287000      2       1  150064       3.1344    0.0008609
enh71587    4  111292400  111293400      1       1  150064       2.3895     0.008435
enh71588    4  111316000  111317000      4       2  150064       2.4714    0.0067298
enh71617    4  114030000  114031000      8       2  150064       3.2627   0.00055178
enh71619    4  114066800  114067800      6       2  150064       2.3667    0.0089726
enh71620    4  114069000  114070000      4       2  150064       3.4411   0.00028967
enh71629    4  114355400  114356400      4       2  150064       2.0667     0.019382
enh71630    4  114356900  114357900      3       2  150064       1.8809      0.02999
enh71645    4  114587200  114588200      3       1  150064       2.2112     0.013512
enh71647    4  114604600  114605600      2       1  150064       1.7094     0.043685
enh71649    4  114616500  114617500      2       1  150064       1.9263     0.027035
enh71650    4  114621400  114622400      3       1  150064       2.2875     0.011084
enh71671    4  115202800  115203800      4       2  150064       2.6813    0.0036671
enh71690    4  119511800  119512800      2       1  150064       1.7728     0.038132
enh71696    4  119677800  119678800      3       2  150064       2.5419    0.0055122
enh71733    4  120974200  120975200      3       2  150064       1.7692     0.038428
enh71749    4  122705900  122706900      2       1  150064       1.9627      0.02484
enh71766    4  123795000  123796000      6       2  150064       1.6871     0.045792
enh71801    4  124541300  124542300      5       2  150064       1.7248      0.04228
enh71817    4  124777400  124778400      1       1  150064       1.6813      0.04635
enh71848    4  129162300  129163300      3       1  150064       2.0241     0.021479
enh71849    4  129204100  129205100      1       1  150064       1.8543      0.03185
enh71853    4  129236600  129237600      2       1  150064       2.9681    0.0014981
enh71856    4  129269000  129270000      2       1  150064        2.164     0.015234
enh71860    4  129307200  129308200      5       3  150064       2.6322    0.0042423
enh71861    4  129314200  129315200      6       3  150064       2.0561     0.019886
enh71864    4  129389300  129390300      2       1  150064       1.8834     0.029823
enh71865    4  129438800  129439800      4       2  150064       1.9323      0.02666
enh71889    4  129757700  129758700      1       1  150064       2.1667      0.01513
enh71927    4  139326400  139327400      5       3  150064       2.3609    0.0091151
enh71940    4  139938200  139939200      3       2  150064       2.7232     0.003233
enh71942    4  139948800  139949800      1       1  150064       2.7598     0.002892
enh71943    4  139951300  139952300      2       1  150064        2.766    0.0028376
enh71945    4  140006400  140007400      1       1  150064       1.7745      0.03799
enh71946    4  140065500  140066500      4       2  150064       2.3645    0.0090284
enh71947    4  140074400  140075400      1       1  150064       3.2176    0.0006463
enh71950    4  140093000  140094000      3       2  150064       1.9157     0.027702
enh71952    4  140099800  140100800      4       2  150064       1.9009     0.028657
enh71953    4  140128700  140129700      2       1  150064       2.0973     0.017983
enh71954    4  140134800  140135800      2       1  150064       1.7963     0.036224
enh71955    4  140162000  140163000      2       1  150064       2.3197      0.01018
enh71957    4  140166000  140167000      4       1  150064       2.7165     0.003299
enh71958    4  140187800  140188800      2       1  150064       1.8131     0.034907
enh71972    4  140471700  140472700      1       1  150064       2.9567     0.001555
enh71975    4  140481300  140482300      2       1  150064       1.7002     0.044543
enh71998    4  140736200  140737200      5       2  150064       3.2753   0.00052776
enh72011    4  140958400  140959400      3       2  150064       1.9384     0.026284
enh72023    4  141016200  141017200      2       1  150064       2.3437    0.0095455
enh72024    4  141020100  141021100      3       2  150064       1.9833     0.023669
enh72048    4  141444100  141445100      1       1  150064       1.7094      0.04369
enh72074    4  142143400  142144400      1       1  150064       2.2479      0.01229
enh72103    4  144296400  144297400      2       1  150064       1.7799     0.037544
enh72111    4  144479400  144480400      5       2  150064       2.8259    0.0023571
enh72120    4  146269000  146270000      3       2  150064        2.009     0.022269
enh72125    4  146413800  146414800      1       1  150064       1.7686      0.03848
enh72163    4  148024400  148025400      5       2  150064       2.3328    0.0098304
enh72192    4  148977800  148978800      1       1  150064       2.1399      0.01618
enh72194    4  148982800  148983800      4       2  150064       2.0855     0.018514
enh72203    4  149213800  149214800      2       1  150064       2.6044    0.0046024
enh72211    4  151145600  151146600      1       1  150064        1.985      0.02357
enh72216    4  151204500  151205500      3       2  150064       1.6659      0.04787
enh72221    4  151644200  151645200      3       2  150064        2.248     0.012287
enh72224    4  151871500  151872500      1       1  150064       1.7026      0.04432
enh72237    4  152148400  152149400      3       1  150064       1.6461     0.049876
enh72317    4  154055700  154056700      4       2  150064        1.682     0.046282
enh72328    4  154158800  154159800      4       1  150064       1.9715     0.024336
enh72363    4  154597200  154598200      3       2  150064       1.7791     0.037613
enh72387    4  156863000  156864000      3       2  150064       2.7186    0.0032784
enh72413    4  158725000  158726000      1       1  150064       1.8679      0.03089
enh72442    4  159688500  159689500      1       1  150064       1.8692       0.0308
enh72443    4  159692400  159693400      2       1  150064       1.6637     0.048088
enh72447    4  159699600  159700600      3       1  150064        1.769     0.038449
enh72448    4  159703100  159704100      1       1  150064       1.9214      0.02734
enh72449    4  159704400  159705400      2       1  150064       2.2641     0.011784
enh72450    4  159705400  159706400      5       1  150064       1.9199     0.027437
enh72451    4  159707000  159708000      1       1  150064       2.2286      0.01292
enh72452    4  159707800  159708800      4       1  150064       1.9598      0.02501
enh72467    4  159758200  159759200      3       2  150064        1.659     0.048557
enh72468    4  159766200  159767200      1       1  150064        2.155      0.01558
enh72491    4  160472000  160473000      5       2  150064       2.7116    0.0033478
enh72492    4  160485500  160486500      5       3  150064       2.2339     0.012745
enh72503    4  165710800  165711800      8       2  150064       1.7027     0.044309
enh72511    4  166142900  166143900      2       1  150064       2.6085    0.0045463
enh72531    4  167952700  167953700      6       2  150064       3.1306   0.00087233
enh72592    4  170000300  170001300      2       1  150064       1.9724     0.024281
enh72594    4  170020400  170021400      2       1  150064       2.7468    0.0030094
enh72596    4  170037500  170038500      1       1  150064       2.1733      0.01488
enh72597    4  170055000  170056000      1       1  150064       2.7011     0.003456
enh72598    4  170069800  170070800      1       1  150064        2.344     0.009538
enh72599    4  170077800  170078800      4       2  150064       2.4374    0.0073974
enh72601    4  170080500  170081500      1       1  150064       2.3657     0.008998
enh72603    4  170086000  170087000      2       1  150064       2.2185     0.013259
enh72613    4  170162300  170163300      4       2  150064       1.7415     0.040796
enh72622    4  170203800  170204800      3       2  150064       4.3426   7.0404e-06
enh72623    4  170232600  170233600      1       1  150064       3.8965    4.879e-05
enh72624    4  170235900  170236900      3       1  150064       4.4052   5.2854e-06
enh72628    4  170539800  170540800      2       1  150064       3.2756   0.00052721
enh72629    4  170543700  170544700      2       1  150064        3.486   0.00024516
enh72631    4  170570700  170571700      3       2  150064       2.3768    0.0087315
enh72632    4  170579200  170580200      3       2  150064       3.4897   0.00024176
enh72633    4  170582700  170583700      2       1  150064       3.7258    9.736e-05
enh72634    4  170584900  170585900      3       1  150064       3.9918   3.2781e-05
enh72635    4  170586200  170587200      1       1  150064       4.3915    5.628e-06
enh72636    4  170589400  170590400      2       1  150064       4.6127   1.9873e-06
enh72641    4  170896600  170897600      1       1  150064       1.8626      0.03126
enh72648    4  173899100  173900100      2       1  150064       2.1624     0.015293
enh72655    4  174106800  174107800      2       1  150064       1.7183     0.042869
enh72657    4  174185700  174186700      4       2  150064       1.7445     0.040533
enh72688    4  177556500  177557500      2       1  150064       1.8965      0.02895
enh72701    4  178361600  178362600      3       1  150064       1.9138     0.027821
enh72725    4  183859100  183860100      1       1  150064       2.6627     0.003876
enh72726    4  183896900  183897900      4       2  150064       2.0672     0.019357
enh72731    4  184015800  184016800      2       1  150064       1.7649     0.038794
enh72733    4  184027900  184028900      2       1  150064       2.3227     0.010098
enh72737    4  184039400  184040400      4       1  150064       2.2833     0.011205
enh72739    4  184062800  184063800      2       1  150064       2.0524     0.020063
enh72755    4  184183100  184184100      2       1  150064       1.7548     0.039651
enh72762    4  184275000  184276000      2       1  150064       1.6963     0.044916
enh72775    4  184492200  184493200      8       2  150064       2.2386      0.01259
enh72789    4  184985700  184986700      3       2  150064       1.6987     0.044689
enh72796    4  185185200  185186200      7       2  150064       2.9203    0.0017483
enh72797    4  185186600  185187600      1       1  150064       2.9359     0.001663
enh72809    4  185276000  185277000      4       2  150064       1.7955     0.036283
enh72811    4  185285300  185286300      5       2  150064       2.3427    0.0095727
enh72814    4  185321400  185322400      3       2  150064       2.9849    0.0014186
enh72828    4  185391000  185392000      6       2  150064       2.2286     0.012921
enh72829    4  185392100  185393100      4       1  150064        2.034     0.020978
enh72845    4  185565700  185566700      1       1  150064       1.8684      0.03085
enh72846    4  185567200  185568200      3       1  150064       1.8044     0.035584
enh72864    4  185739600  185740600      2       1  150064       1.9293     0.026849
enh72889    4  186226800  186227800      1       1  150064       2.4069     0.008044
enh72899    4  186425900  186426900      3       1  150064        1.854     0.031871
enh72930    4  186988700  186989700      3       2  150064       2.5305    0.0056955
enh72931    4  187053600  187054600      4       2  150064       1.8017     0.035799
enh72933    4  187087900  187088900      2       1  150064       1.9798     0.023861
enh72951    4  187623800  187624800      2       1  150064       2.2543     0.012087
enh72957    4  187670500  187671500      5       2  150064       1.8896     0.029408
enh72967    4  187766200  187767200      8       3  150064       1.9588     0.025071
enh72973    4  187856300  187857300      4       2  150064       2.0212     0.021631
enh72978    4  188049800  188050800      6       1  150064       1.7765     0.037821
enh72992    4  189909800  189910800      3       2  150064       2.1516     0.015715
enh73047    5    1100200    1101200      4       2  150064       1.6579     0.048669
enh73048    5    1102600    1103600      6       2  150064       1.9927     0.023147
enh73050    5    1112400    1113400      4       2  150064       1.7056     0.044042
enh73064    5    1199600    1200600      3       2  150064       2.0598     0.019709
enh73065    5    1204300    1205300     12       2  150064       1.7746     0.037982
enh73085    5    1516900    1517900      9       2  150064       2.4834    0.0065071
enh73115    5    5419000    5420000      7       2  150064       2.7739    0.0027693
enh73116    5    5424500    5425500      1       1  150064       2.8418     0.002243
enh73117    5    5453900    5454900      1       1  150064       3.0882     0.001007
enh73118    5    5492200    5493200      1       1  150064       3.6504    0.0001309
enh73119    5    5493900    5494900      3       2  150064       2.4642    0.0068667
enh73120    5    5572400    5573400      3       2  150064         2.22     0.013209
enh73129    5    6630800    6631800      2       1  150064       2.2091     0.013584
enh73133    5    6704300    6705300      4       2  150064       2.4971    0.0062599
enh73135    5    6717900    6718900      5       2  150064       1.9567     0.025189
enh73136    5    6720200    6721200      6       2  150064       2.7104    0.0033599
enh73137    5    6722100    6723100      4       2  150064       2.6854    0.0036223
enh73138    5    6723300    6724300     10       4  150064        1.864     0.031161
enh73140    5    6731000    6732000      4       2  150064       2.1048     0.017653
enh73141    5    6733800    6734800      7       2  150064       3.3528   0.00040005
enh73142    5    6735800    6736800      8       3  150064       2.6953    0.0035166
enh73143    5    6766000    6767000      3       1  150064       1.8638     0.031175
enh73147    5    7209000    7210000      3       2  150064       1.9968     0.022925
enh73312    5   14669700   14670700      2       1  150064       1.9078      0.02821
enh73314    5   14675700   14676700      1       1  150064       1.8928      0.02919
enh73316    5   14726000   14727000      3       2  150064       1.6671     0.047749
enh73350    5   16483000   16484000      1       1  150064       2.4482     0.007178
enh73357    5   16539400   16540400      2       1  150064       2.5106    0.0060262
enh73360    5   16720400   16721400      4       1  150064       2.0167     0.021863
enh73361    5   16721900   16722900      2       1  150064       2.4475    0.0071929
enh73362    5   16725800   16726800      2       1  150064       1.6854      0.04596
enh73382    5   16884200   16885200      5       3  150064       1.7097     0.043656
enh73406    5   17215300   17216300      2       1  150064       2.2676     0.011677
enh73411    5   17251600   17252600      1       1  150064       1.8555      0.03176
enh73488    5   32330500   32331500      4       2  150064       1.7726     0.038149
enh73520    5   33320300   33321300      6       2  150064       2.2937     0.010905
enh73553    5   34523200   34524200      4       1  150064       1.7583      0.03935
enh73591    5   35172400   35173400      3       2  150064       1.9493     0.025629
enh73592    5   35185500   35186500      4       2  150064        1.952     0.025469
enh73606    5   35478600   35479600      2       1  150064       1.6872     0.045786
enh73607    5   35479500   35480500      1       1  150064       2.0371      0.02082
enh73608    5   35483500   35484500      2       1  150064       1.7638     0.038887
enh73630    5   36300900   36301900      4       2  150064       1.8088     0.035237
enh73634    5   36418500   36419500      2       1  150064       1.7338     0.041478
enh73656    5   37349300   37350300      2       1  150064       1.6701     0.047447
enh73663    5   37662200   37663200      2       1  150064       1.8879     0.029517
enh73667    5   37738500   37739500      1       1  150064       1.6501      0.04946
enh73673    5   38060100   38061100      4       2  150064       1.8023     0.035745
enh73675    5   38077700   38078700      2       1  150064       2.2839     0.011189
enh73679    5   38164100   38165100      4       1  150064       2.4639    0.0068722
enh73693    5   38607200   38608200      2       1  150064       1.6996     0.044602
enh73694    5   38634500   38635500      3       1  150064       1.6569     0.048765
enh73697    5   38659700   38660700      3       1  150064       1.9409     0.026138
enh73701    5   38808900   38809900      1       1  150064       2.0195      0.02172
enh73708    5   39021200   39022200      2       1  150064       2.8522     0.002171
enh73709    5   39057400   39058400      3       1  150064       2.1993     0.013928
enh73710    5   39062400   39063400      4       2  150064       2.6778    0.0037057
enh73722    5   39400100   39401100      6       3  150064       1.7543      0.03969
enh73725    5   39420400   39421400      1       1  150064       1.9815      0.02377
enh73727    5   39432900   39433900      1       1  150064       2.3855     0.008528
enh73820    5   43303700   43304700      4       2  150064       1.7601     0.039195
enh73829    5   43421800   43422800      1       1  150064       1.9728      0.02426
enh73845    5   44875700   44876700      2       1  150064         3.96   3.7472e-05
enh73846    5   45094500   45095500      2       1  150064       2.3704    0.0088838
enh73848    5   49703600   49704600      3       1  150064       4.3508   6.7823e-06
enh73849    5   49716000   49717000      2       1  150064       3.8362   6.2486e-05
enh73853    5   50280000   50281000      5       2  150064        1.933     0.026615
enh73854    5   50521600   50522600      2       1  150064       2.6851    0.0036256
enh73889    5   52323300   52324300      3       2  150064       1.9176     0.027582
enh73891    5   52332800   52333800      2       1  150064       2.4874    0.0064344
enh73895    5   52469000   52470000      3       2  150064       2.5642    0.0051705
enh73900    5   52639100   52640100      6       4  150064       1.8256     0.033954
enh73901    5   52656600   52657600      4       2  150064       2.3237     0.010071
enh73912    5   52872200   52873200      2       1  150064       2.0748     0.019002
enh73923    5   53597600   53598600      1       1  150064       1.7055      0.04405
enh73943    5   53939700   53940700      3       1  150064       1.8663     0.031001
enh73944    5   53942300   53943300      4       1  150064       1.8503     0.032137
enh73955    5   54140500   54141500      6       2  150064       2.5919    0.0047731
enh73991    5   55209100   55210100      4       2  150064        2.376    0.0087498
enh74028    5   55459800   55460800      3       1  150064       1.6582     0.048637
enh74029    5   55465300   55466300      5       2  150064       1.7006     0.044507
enh74111    5   56483900   56484900      2       1  150064        1.654      0.04906
enh74116    5   56594600   56595600      6       3  150064       1.9785     0.023936
enh74119    5   56662300   56663300      3       1  150064       2.1114      0.01737
enh74133    5   57137300   57138300      2       1  150064         1.93     0.026806
enh74135    5   57483500   57484500      5       2  150064       2.4504    0.0071343
enh74145    5   58316200   58317200      2       1  150064       2.4047    0.0080919
enh74146    5   58330000   58331000      2       1  150064       2.2708     0.011579
enh74149    5   58351400   58352400      4       2  150064       1.8125     0.034954
enh74152    5   58364500   58365500      2       1  150064       2.1466     0.015913
enh74156    5   58392800   58393800      1       1  150064       1.7009      0.04448
enh74158    5   58399800   58400800      1       1  150064       1.7727      0.03814
enh74172    5   58813000   58814000      2       1  150064       1.8415     0.032773
enh74173    5   58821200   58822200      1       1  150064       2.0621       0.0196
enh74176    5   58849500   58850500      2       1  150064       1.7314     0.041692
enh74177    5   58858500   58859500      3       2  150064       2.7821    0.0027005
enh74179    5   58883800   58884800      2       1  150064       1.6588     0.048579
enh74180    5   58886700   58887700      2       1  150064       1.8385     0.032995
enh74182    5   58944700   58945700      3       2  150064       2.6196    0.0044022
enh74192    5   59105700   59106700      2       1  150064       2.2899     0.011014
enh74194    5   59628400   59629400      5       1  150064       1.6775     0.046727
enh74197    5   59759000   59760000      3       2  150064       1.7056     0.044045
enh74201    5   59793500   59794500      2       1  150064       1.6508     0.049394
enh74202    5   59837100   59838100      5       2  150064       2.8516    0.0021749
enh74205    5   59967700   59968700      1       1  150064       3.3189    0.0004519
enh74206    5   59968400   59969400      1       1  150064       3.3644    0.0003836
enh74209    5   59972500   59973500      1       1  150064       1.7021      0.04437
enh74210    5   59973600   59974600      4       2  150064       1.8207     0.034324
enh74212    5   59983800   59984800      1       1  150064       3.0715     0.001065
enh74215    5   60097700   60098700      1       1  150064       4.6324    1.807e-06
enh74218    5   60273800   60274800      2       1  150064       2.0932     0.018166
enh74219    5   60347400   60348400      3       2  150064        2.199     0.013938
enh74221    5   60418300   60419300      3       2  150064       2.1261     0.016749
enh74222    5   60455900   60456900      4       2  150064        3.335   0.00042644
enh74225    5   60573000   60574000      4       2  150064       3.9699   3.5957e-05
enh74226    5   60575900   60576900      4       1  150064       3.9375   4.1163e-05
enh74230    5   60597500   60598500      1       1  150064       1.6491      0.04956
enh74231    5   60600000   60601000      1       1  150064       4.0617    2.436e-05
enh74234    5   60614900   60615900      2       1  150064       5.5451   1.4693e-08
enh74236    5   60624200   60625200      1       1  150064       6.6855    1.151e-11
enh74237    5   60636500   60637500      1       1  150064       2.4096     0.007984
enh74244    5   60704400   60705400      2       1  150064        4.271   9.7277e-06
enh74247    5   60760200   60761200      1       1  150064       4.6098    2.015e-06
enh74262    5   61600600   61601600      1       1  150064       2.9993     0.001353
enh74263    5   61603700   61604700      2       1  150064       1.7886     0.036841
enh74264    5   61607300   61608300      5       3  150064       1.7001     0.044555
enh74267    5   61709800   61710800      2       1  150064       1.9192     0.027478
enh74272    5   62348400   62349400      4       1  150064       2.2534     0.012116
enh74284    5   64329900   64330900      4       1  150064       2.6771    0.0037133
enh74291    5   64468100   64469100      3       2  150064       1.6879     0.045716
enh74295    5   64499400   64500400      2       1  150064        2.326     0.010009
enh74299    5   64856900   64857900      1       1  150064       2.0131      0.02205
enh74300    5   64860500   64861500      3       2  150064       2.4384    0.0073765
enh74302    5   64918000   64919000      1       1  150064        1.783      0.03729
enh74341    5   66390800   66391800      1       1  150064       2.8054     0.002513
enh74376    5   67475600   67476600      5       3  150064       1.7934     0.036452
enh74378    5   67509700   67510700      4       2  150064       1.8556     0.031752
enh74386    5   67527800   67528800      2       1  150064        2.198     0.013976
enh74391    5   67546400   67547400      5       3  150064        2.581    0.0049256
enh74403    5   67639600   67640600      3       2  150064       3.0335    0.0012087
enh74409    5   67720600   67721600      4       2  150064       1.9441     0.025944
enh74411    5   67754800   67755800      2       1  150064       1.6534     0.049129
enh74453    5   70752900   70753900      1       1  150064       2.2458      0.01236
enh74484    5   71577600   71578600      1       1  150064       1.6511      0.04936
enh74486    5   71590600   71591600      1       1  150064       1.9249      0.02712
enh74489    5   71602400   71603400      1       1  150064        2.217      0.01331
enh74496    5   71658700   71659700      1       1  150064       1.7443      0.04055
enh74531    5   72617600   72618600      5       2  150064       2.0061     0.022421
enh74544    5   72913300   72914300      4       2  150064       2.1238     0.016843
enh74546    5   72924000   72925000      1       1  150064       2.6994     0.003473
enh74559    5   73059700   73060700      2       1  150064       1.8476     0.032332
enh74562    5   73081800   73082800      4       2  150064       1.8445     0.032554
enh74569    5   73118500   73119500      4       2  150064       1.6979     0.044759
enh74628    5   74344000   74345000      6       2  150064       1.7837     0.037235
enh74635    5   74572900   74573900      1       1  150064       1.8322      0.03346
enh74644    5   74808900   74809900      3       2  150064       1.8371     0.033098
enh74650    5   74965100   74966100      3       1  150064        1.976     0.024075
enh74651    5   74973200   74974200      4       1  150064       3.1484   0.00082071
enh74717    5   77583600   77584600     11       2  150064       4.3078   8.2438e-06
enh74718    5   77587900   77588900      4       1  150064       2.0921     0.018216
enh74719    5   77654400   77655400      2       1  150064       1.9902     0.023287
enh74720    5   77657700   77658700      3       2  150064       1.6667     0.047784
enh74721    5   77779000   77780000      3       1  150064       2.2771     0.011391
enh74722    5   77791800   77792800      2       1  150064       1.9786     0.023933
enh74724    5   77795800   77796800      6       3  150064       2.0478     0.020291
enh74727    5   77804200   77805200      5       2  150064       2.1171     0.017126
enh74746    5   77901200   77902200      3       2  150064       2.5587    0.0052537
enh74774    5   78326800   78327800      3       1  150064        1.897     0.028911
enh74775    5   78402800   78403800      5       2  150064       2.5311    0.0056854
enh74782    5   78799600   78800600      1       1  150064       2.6967     0.003502
enh74786    5   78877400   78878400      1       1  150064       2.2226      0.01312
enh74799    5   79461100   79462100      8       4  150064        1.936     0.026432
enh74809    5   79506200   79507200      2       1  150064       2.1979     0.013978
enh74810    5   79507800   79508800      6       3  150064       1.8593     0.031492
enh74813    5   79512800   79513800      2       1  150064       1.8464     0.032419
enh74815    5   79516100   79517100      4       2  150064       2.0573     0.019829
enh74858    5   81073800   81074800      4       2  150064       2.2007     0.013878
enh74863    5   81152900   81153900      2       1  150064       3.1561   0.00079939
enh74868    5   81571800   81572800      7       3  150064        2.907    0.0018247
enh74870    5   81630300   81631300      1       1  150064       1.7398      0.04095
enh74888    5   82030700   82031700      5       3  150064       1.7967     0.036195
enh74890    5   82280700   82281700      3       1  150064       2.1806     0.014608
enh74907    5   85748000   85749000      1       1  150064       1.7046      0.04413
enh74908    5   85757000   85758000      2       1  150064       1.7085     0.043772
enh74923    5   87468000   87469000      1       1  150064       2.5517      0.00536
enh74925    5   87540800   87541800      2       1  150064       2.3756    0.0087605
enh74927    5   88121000   88122000      1       1  150064       1.8627      0.03125
enh74928    5   88122600   88123600      1       1  150064       3.5875    0.0001669
enh74930    5   88238400   88239400      2       1  150064       2.4301    0.0075464
enh74936    5   89768000   89769000      1       1  150064       1.8942       0.0291
enh74941    5   90167800   90168800      2       1  150064       3.6022   0.00015774
enh74947    5   90210800   90211800      3       1  150064       2.1157     0.017184
enh74948    5   90229200   90230200      4       1  150064       2.2131     0.013446
enh74949    5   90235800   90236800      5       3  150064       4.0617   2.4359e-05
enh74950    5   90244700   90245700      1       1  150064       1.9468      0.02578
enh74951    5   90278000   90279000      1       1  150064       4.5689    2.452e-06
enh74952    5   90303000   90304000      4       2  150064       2.3527    0.0093199
enh74955    5   90422200   90423200      2       1  150064       2.2067     0.013669
enh74956    5   90423400   90424400      3       2  150064       1.7254     0.042224
enh74957    5   90458100   90459100      4       2  150064       2.3577    0.0091942
enh74959    5   90490100   90491100      4       1  150064       1.9644     0.024741
enh74975    5   92280700   92281700      2       1  150064        2.325     0.010036
enh74978    5   92413900   92414900      2       1  150064       1.8438     0.032609
enh74980    5   92527500   92528500      2       1  150064       1.8743     0.030444
enh74997    5   93952000   93953000      2       1  150064       2.6652    0.0038477
enh74998    5   93955500   93956500      4       2  150064       2.2888     0.011045
enh74999    5   93956800   93957800      5       2  150064       2.8583    0.0021294
enh75009    5   94979500   94980500      1       1  150064       1.9653      0.02469
enh75042    5   95198800   95199800      1       1  150064       2.4713     0.006732
enh75044    5   95208700   95209700      6       2  150064       1.8691     0.030803
enh75046    5   95217200   95218200      1       1  150064       1.8723      0.03058
enh75047    5   95219200   95220200      3       2  150064       2.1755     0.014798
enh75057    5   95261400   95262400      3       1  150064       1.7081     0.043813
enh75069    5   95336700   95337700      1       1  150064       1.9079       0.0282
enh75070    5   95351200   95352200      4       2  150064        2.142     0.016097
enh75075    5   95403300   95404300      3       1  150064       1.8395      0.03292
enh75080    5   95452100   95453100      2       1  150064       3.0359    0.0011991
enh75085    5   95492800   95493800      1       1  150064       1.8842      0.02977
enh75087    5   95523100   95524100      3       2  150064       2.3685    0.0089291
enh75096    5   95615800   95616800      3       1  150064       3.6701   0.00012123
enh75099    5   95633200   95634200      2       1  150064       3.5671   0.00018048
enh75102    5   95673200   95674200      3       2  150064       2.7115    0.0033492
enh75103    5   95679900   95680900      2       1  150064       3.1659   0.00077309
enh75105    5   95743700   95744700      1       1  150064       1.6457      0.04991
enh75114    5   95962600   95963600      2       1  150064        2.158     0.015462
enh75117    5   95984800   95985800      4       2  150064       2.2119     0.013486
enh75119    5   95995700   95996700      3       2  150064       1.7955     0.036286
enh75120    5   95999600   96000600      1       1  150064       2.2133      0.01344
enh75121    5   96004500   96005500      2       1  150064       2.1953      0.01407
enh75122    5   96006400   96007400      3       2  150064       3.1104   0.00093426
enh75150    5   96273100   96274100      4       1  150064       2.5183    0.0058969
enh75151    5   96273900   96274900      2       1  150064       2.6753    0.0037333
enh75152    5   96297400   96298400      1       1  150064       2.6248     0.004335
enh75153    5   96303400   96304400      1       1  150064       2.3999     0.008199
enh75160    5   96883800   96884800      3       1  150064       2.2291     0.012904
enh75174    5   98122700   98123700      2       1  150064       1.8729     0.030543
enh75175    5   98261000   98262000      2       1  150064       2.6084    0.0045485
enh75176    5   98261800   98262800      2       1  150064       2.6084    0.0045485
enh75180    5   98356300   98357300      2       1  150064       1.8156     0.034718
enh75183    5   98373000   98374000      3       2  150064       1.8359     0.033187
enh75191    5  101285200  101286200      5       2  150064       1.9381     0.026305
enh75192    5  101330800  101331800      3       1  150064       1.8975     0.028884
enh75194    5  101488500  101489500      1       1  150064       1.7143      0.04324
enh75198    5  101630500  101631500      4       2  150064        4.437   4.5621e-06
enh75199    5  101632400  101633400      4       2  150064        2.863    0.0020982
enh75221    5  102846800  102847800      2       1  150064       2.2577     0.011982
enh75226    5  102904800  102905800      4       1  150064       2.2958     0.010844
enh75229    5  106723900  106724900      3       1  150064       2.3799    0.0086579
enh75230    5  106759900  106760900      1       1  150064       2.5939     0.004745
enh75231    5  106761000  106762000      2       1  150064       2.4181    0.0078017
enh75235    5  106878000  106879000      1       1  150064       3.3924    0.0003464
enh75239    5  107003400  107004400      1       1  150064        1.883      0.02985
enh75240    5  107204600  107205600      3       2  150064       3.5403   0.00019986
enh75254    5  108723500  108724500      3       1  150064       2.1118      0.01735
enh75256    5  108742000  108743000      3       1  150064       1.7813     0.037429
enh75257    5  108747000  108748000      7       3  150064       2.7297    0.0031699
enh75258    5  108748500  108749500      2       1  150064       2.2662      0.01172
enh75259    5  108790700  108791700      3       1  150064       2.5516    0.0053619
enh75260    5  108803900  108804900      2       1  150064       2.1804     0.014614
enh75261    5  108820300  108821300      3       2  150064        3.241   0.00059564
enh75262    5  109017600  109018600      3       1  150064       4.9026   4.7294e-07
enh75263    5  109029400  109030400      2       1  150064       3.9179   4.4666e-05
enh75264    5  109031800  109032800      3       2  150064       2.0136     0.022028
enh75265    5  109032600  109033600      3       2  150064       4.2194   1.2245e-05
enh75266    5  109039300  109040300      4       2  150064        4.598   2.1327e-06
enh75267    5  109043800  109044800      6       3  150064       2.6102    0.0045249
enh75268    5  109075300  109076300      2       1  150064       4.1135   1.9482e-05
enh75269    5  109078900  109079900      6       2  150064        2.315     0.010305
enh75271    5  109201000  109202000      5       3  150064       2.6816    0.0036637
enh75272    5  109236600  109237600      3       1  150064       1.8873     0.029559
enh75286    5  111016500  111017500      7       2  150064       1.8769     0.030267
enh75287    5  111066200  111067200      4       2  150064       2.8206    0.0023968
enh75290    5  111070600  111071600      3       2  150064       1.6745     0.047017
enh75295    5  111085000  111086000      2       1  150064       1.8817     0.029937
enh75331    5  112304200  112305200      4       2  150064       1.9351     0.026488
enh75332    5  112311000  112312000      2       1  150064       2.6321    0.0042434
enh75359    5  114673500  114674500      1       1  150064        3.142    0.0008391
enh75366    5  114796400  114797400      4       2  150064       1.6947     0.045064
enh75367    5  114858200  114859200      1       1  150064        1.956      0.02523
enh75385    5  115425300  115426300      5       3  150064       2.3554    0.0092508
enh75386    5  115706800  115707800      3       1  150064       1.7899     0.036732
enh75391    5  115881000  115882000      6       3  150064       2.4401    0.0073411
enh75433    5  118692800  118693800      3       1  150064       2.2814     0.011262
enh75434    5  118694300  118695300      2       1  150064       1.6976      0.04479
enh75435    5  118696700  118697700      1       1  150064       1.7021      0.04437
enh75437    5  118724000  118725000      5       3  150064       1.8227     0.034177
enh75439    5  118735100  118736100      1       1  150064       2.2649      0.01176
enh75448    5  119722800  119723800      3       2  150064        1.915     0.027744
enh75465    5  121815000  121816000      1       1  150064       2.0341      0.02097
enh75495    5  123625100  123626100      5       2  150064       2.7047    0.0034186
enh75502    5  123934800  123935800      4       2  150064       1.9146     0.027773
enh75503    5  123940900  123941900      4       2  150064       2.7943    0.0026007
enh75512    5  124004200  124005200      4       1  150064       1.6908      0.04544
enh75548    5  125055200  125056200      6       3  150064       1.6727     0.047189
enh75549    5  125351200  125352200      3       2  150064       1.7837      0.03724
enh75557    5  125725800  125726800      3       2  150064       3.4084   0.00032667
enh75558    5  125750400  125751400      3       1  150064       2.0887     0.018369
enh75559    5  125760500  125761500      2       1  150064       1.6873     0.045774
enh75565    5  125806400  125807400      2       1  150064        2.141     0.016136
enh75572    5  125874200  125875200      6       2  150064       3.0359    0.0011991
enh75573    5  125878800  125879800      3       1  150064       2.6985    0.0034829
enh75589    5  126204400  126205400      6       3  150064       3.6514   0.00013039
enh75591    5  126307200  126308200      2       1  150064       3.5356   0.00020346
enh75597    5  126363800  126364800      4       2  150064        2.748    0.0029982
enh75607    5  127148400  127149400      3       1  150064       2.1041     0.017686
enh75608    5  127149400  127150400      3       2  150064       3.0831    0.0010242
enh75610    5  127211300  127212300      3       1  150064       3.9318   4.2164e-05
enh75611    5  127221400  127222400      4       1  150064       4.0463   2.6019e-05
enh75612    5  127228400  127229400      1       1  150064       3.7947    7.391e-05
enh75619    5  127416200  127417200      3       1  150064       2.4815    0.0065408
enh75646    5  130593100  130594100      1       1  150064       1.8493      0.03221
enh75647    5  130598000  130599000      1       1  150064       1.6604      0.04842
enh75652    5  130648800  130649800      1       1  150064       1.7449       0.0405
enh75666    5  130957700  130958700      1       1  150064       1.6637      0.04809
enh75696    5  131609600  131610600      4       2  150064        1.816     0.034683
enh75714    5  131760600  131761600      2       1  150064        1.794     0.036405
enh75718    5  131779500  131780500      4       1  150064       2.1147     0.017229
enh75719    5  131781600  131782600      2       1  150064       2.1526     0.015675
enh75865    5  133922600  133923600      2       1  150064       1.9294     0.026841
enh75924    5  135204900  135205900      6       2  150064       2.1652     0.015185
enh75932    5  135342100  135343100      1       1  150064       1.6785      0.04662
enh75938    5  135372200  135373200      1       1  150064       2.2179      0.01328
enh75958    5  136478500  136479500      1       1  150064       2.2788      0.01134
enh75961    5  136605000  136606000      7       2  150064       2.5144    0.0059618
enh75969    5  137070000  137071000      1       1  150064       2.3083      0.01049
enh75978    5  137359500  137360500      6       2  150064       2.3114     0.010406
enh75979    5  137365700  137366700      1       1  150064       1.7893      0.03678
enh75980    5  137369400  137370400      1       1  150064       1.7626      0.03898
enh75982    5  137389600  137390600      1       1  150064       2.4806     0.006558
enh75983    5  137390600  137391600      4       1  150064        2.571    0.0050696
enh75984    5  137431100  137432100      3       1  150064       1.8681     0.030874
enh75988    5  137566300  137567300      3       2  150064       3.4988   0.00023365
enh75991    5  137672000  137673000      3       2  150064        2.518    0.0059018
enh75992    5  137676000  137677000      2       1  150064       3.2846   0.00051069
enh75994    5  137704700  137705700      4       2  150064       2.8783    0.0019992
enh75995    5  137705600  137706600      4       2  150064       2.0647     0.019475
enh75998    5  137784900  137785900      1       1  150064       3.4458    0.0002847
enh75999    5  137785500  137786500      1       1  150064       4.2491    1.073e-05
enh76002    5  137798400  137799400      6       2  150064       3.7326    9.477e-05
enh76004    5  137823900  137824900      5       3  150064       3.0728    0.0010604
enh76005    5  137828900  137829900      2       1  150064         3.06    0.0011065
enh76006    5  137840000  137841000      2       1  150064       5.0047    2.798e-07
enh76007    5  137841800  137842800      2       1  150064       2.4425     0.007293
enh76008    5  137843100  137844100      1       1  150064       2.2229      0.01311
enh76009    5  137864300  137865300      2       1  150064       3.2631   0.00055098
enh76010    5  137869200  137870200      3       2  150064       2.7376    0.0030947
enh76012    5  137872100  137873100      1       1  150064       5.2608    7.172e-08
enh76015    5  137882600  137883600      3       1  150064       5.1884   1.0606e-07
enh76016    5  137902200  137903200      3       2  150064         5.48   2.1271e-08
enh76017    5  137904600  137905600      2       1  150064       4.2073   1.2921e-05
enh76018    5  137908800  137909800      1       1  150064       3.1639    0.0007783
enh76020    5  137945800  137946800      2       1  150064       4.4767   3.7903e-06
enh76021    5  137947200  137948200      3       1  150064        4.658   1.5961e-06
enh76052    5  138303300  138304300      1       1  150064       2.1604      0.01537
enh76053    5  138310700  138311700      1       1  150064       2.0507      0.02015
enh76091    5  138772700  138773700      2       1  150064       2.5399    0.0055445
enh76103    5  138872100  138873100      2       1  150064       1.9077     0.028216
enh76106    5  138904500  138905500      2       1  150064       2.4689    0.0067768
enh76107    5  138922600  138923600      2       1  150064       2.3016      0.01068
enh76119    5  139036700  139037700      3       1  150064       2.3431    0.0095613
enh76122    5  139043900  139044900      1       1  150064       2.9032     0.001847
enh76123    5  139051200  139052200      1       1  150064       3.7447     9.03e-05
enh76124    5  139052100  139053100      2       1  150064       3.0434    0.0011695
enh76125    5  139054000  139055000      5       1  150064       3.3882   0.00035172
enh76126    5  139056700  139057700      7       1  150064       3.2744    0.0005295
enh76127    5  139058200  139059200      4       1  150064       3.5825   0.00017017
enh76128    5  139066500  139067500      2       1  150064       3.6259   0.00014401
enh76129    5  139072100  139073100      1       1  150064       3.8942    4.926e-05
enh76134    5  139086200  139087200      3       2  150064       3.1421   0.00083882
enh76141    5  139147600  139148600      2       1  150064       1.6678     0.047674
enh76144    5  139242900  139243900      2       1  150064       2.2927     0.010932
enh76152    5  139522300  139523300      1       1  150064       4.2051    1.305e-05
enh76153    5  139535800  139536800      1       1  150064       4.2263    1.188e-05
enh76154    5  139544800  139545800      6       2  150064       2.0609     0.019656
enh76155    5  139552100  139553100      1       1  150064       3.2721    0.0005337
enh76158    5  139561600  139562600      1       1  150064       1.7332      0.04153
enh76159    5  139570000  139571000      1       1  150064       3.4022    0.0003342
enh76161    5  139576000  139577000      2       1  150064       1.7298     0.041829
enh76163    5  139596000  139597000      2       1  150064       2.6955    0.0035137
enh76167    5  139607800  139608800      3       1  150064       3.4692   0.00026101
enh76168    5  139615600  139616600      2       1  150064       2.8002    0.0025533
enh76180    5  139680500  139681500      1       1  150064       3.6524    0.0001299
enh76181    5  139683100  139684100      3       1  150064       1.6657      0.04789
enh76182    5  139690700  139691700      3       2  150064       2.0504     0.020161
enh76188    5  139719000  139720000      4       2  150064       3.3423   0.00041542
enh76191    5  139730800  139731800      3       2  150064         3.11   0.00093533
enh76195    5  139753900  139754900      3       2  150064       3.6859   0.00011395
enh76197    5  139778800  139779800      2       1  150064       3.1233   0.00089404
enh76198    5  139784000  139785000      3       2  150064       2.3455    0.0095016
enh76201    5  139925800  139926800      4       2  150064       2.2754     0.011441
enh76203    5  139933300  139934300      1       1  150064       3.5038    0.0002293
enh76208    5  139948000  139949000      3       2  150064       2.3251     0.010034
enh76212    5  139975100  139976100      6       2  150064       1.6747     0.046999
enh76214    5  139986100  139987100      2       1  150064       3.6754   0.00011876
enh76215    5  139990400  139991400      1       1  150064       2.0695      0.01925
enh76216    5  140013400  140014400      4       1  150064        3.568   0.00017984
enh76217    5  140014600  140015600      3       1  150064       1.8256     0.033954
enh76218    5  140017400  140018400      3       2  150064       2.3221     0.010115
enh76220    5  140021800  140022800      2       1  150064       2.4908    0.0063727
enh76221    5  140025400  140026400      4       2  150064       3.1794    0.0007378
enh76222    5  140028000  140029000      2       1  150064       3.9582   3.7763e-05
enh76223    5  140042900  140043900      2       1  150064       3.6706     0.000121
enh76224    5  140045600  140046600      3       2  150064       2.6047    0.0045975
enh76225    5  140051900  140052900      1       1  150064       4.0009    3.155e-05
enh76226    5  140069400  140070400      5       2  150064       4.2883   9.0009e-06
enh76227    5  140072000  140073000      7       2  150064       4.2648   1.0006e-05
enh76228    5  140079000  140080000      1       1  150064         4.26    1.022e-05
enh76229    5  140081000  140082000      3       1  150064       3.9874   3.3404e-05
enh76230    5  140091000  140092000      1       1  150064       4.2633    1.007e-05
enh76253    5  141062400  141063400      2       1  150064         1.93     0.026806
enh76259    5  141215300  141216300      3       1  150064       2.4292    0.0075662
enh76260    5  141218000  141219000      1       1  150064       2.4678     0.006798
enh76267    5  141252500  141253500      2       1  150064       2.3224     0.010106
enh76283    5  141443100  141444100      1       1  150064       2.0168      0.02186
enh76290    5  141564300  141565300      5       2  150064       1.8234      0.03412
enh76291    5  141566200  141567200      2       1  150064       3.0828    0.0010253
enh76298    5  141659500  141660500      4       1  150064        1.947     0.025769
enh76306    5  141707100  141708100      4       2  150064       2.6439    0.0040982
enh76313    5  141765900  141766900      1       1  150064       2.1229      0.01688
enh76314    5  141769200  141770200      3       1  150064       2.1841     0.014479
enh76350    5  142158300  142159300      2       1  150064        2.664    0.0038605
enh76411    5  142623900  142624900      5       2  150064       1.6574     0.048721
enh76412    5  142628500  142629500      1       1  150064       2.6736     0.003752
enh76413    5  142641300  142642300      3       2  150064       1.7667      0.03864
enh76430    5  142915500  142916500      5       2  150064       1.8135     0.034878
enh76436    5  142948600  142949600      4       2  150064       1.7207     0.042652
enh76442    5  143009100  143010100      3       2  150064       1.7369     0.041206
enh76449    5  143547900  143548900      2       1  150064       1.7394     0.040981
enh76480    5  145387300  145388300      1       1  150064       2.0373      0.02081
enh76481    5  145404600  145405600      2       1  150064       1.6776     0.046709
enh76482    5  145406900  145407900      9       1  150064       1.6482     0.049651
enh76560    5  148668000  148669000      1       1  150064       2.1323      0.01649
enh76561    5  148678000  148679000      3       2  150064       2.2426     0.012463
enh76564    5  148720900  148721900      1       1  150064       2.2603       0.0119
enh76567    5  148733200  148734200      1       1  150064       2.0063      0.02241
enh76570    5  148750800  148751800      2       1  150064       1.8278     0.033789
enh76592    5  148931600  148932600      2       1  150064       1.8835     0.029815
enh76608    5  149082200  149083200      5       2  150064       2.2257     0.013016
enh76611    5  149112800  149113800      5       3  150064       2.8077    0.0024952
enh76613    5  149127400  149128400      1       1  150064       2.5181     0.005899
enh76616    5  149150500  149151500      5       3  150064       2.8676    0.0020681
enh76619    5  149164400  149165400      3       2  150064       2.6973    0.0034957
enh76620    5  149174000  149175000      5       2  150064       2.2258     0.013012
enh76622    5  149178400  149179400      4       2  150064       1.9136     0.027838
enh76624    5  149180900  149181900      3       2  150064       1.9474     0.025744
enh76625    5  149184800  149185800      3       2  150064       2.4425    0.0072939
enh76626    5  149203700  149204700      4       2  150064       1.9484     0.025684
enh76628    5  149218500  149219500      2       1  150064       2.6021    0.0046333
enh76629    5  149219300  149220300      1       1  150064       2.0693      0.01926
enh76643    5  149405100  149406100      1       1  150064       2.0591      0.01974
enh76665    5  149552100  149553100      2       1  150064       1.8584     0.031553
enh76666    5  149553100  149554100      1       1  150064       2.4503     0.007136
enh76667    5  149554600  149555600      1       1  150064       2.0755      0.01897
enh76676    5  149673900  149674900      5       2  150064        1.961      0.02494
enh76677    5  149678600  149679600      1       1  150064       2.0032      0.02258
enh76715    5  149917800  149918800      1       1  150064       1.8453       0.0325
enh76837    5  152538600  152539600      5       3  150064       4.7536    9.993e-07
enh76842    5  153419200  153420200      4       2  150064       3.3554   0.00039631
enh76843    5  153438000  153439000      3       2  150064       3.0783    0.0010409
enh76844    5  153451700  153452700      2       1  150064       3.2966   0.00048932
enh76845    5  153457200  153458200      4       2  150064       2.7149    0.0033144
enh76846    5  153573700  153574700      2       1  150064       2.1697     0.015015
enh76847    5  153577600  153578600      4       2  150064       1.8583     0.031562
enh76848    5  153581900  153582900     11       4  150064       3.6734   0.00011965
enh76849    5  153600300  153601300      4       2  150064       2.6029    0.0046219
enh76850    5  153637700  153638700      3       1  150064       4.7212   1.1721e-06
enh76851    5  153652200  153653200      6       2  150064       4.5518   2.6593e-06
enh76852    5  153665700  153666700      4       2  150064       2.6231    0.0043567
enh76853    5  153675900  153676900      4       2  150064       4.2911   8.8901e-06
enh76854    5  153688000  153689000      6       2  150064       3.6683    0.0001221
enh76859    5  153749200  153750200      1       1  150064       2.3318     0.009855
enh76862    5  153784800  153785800      5       2  150064       2.7745    0.0027647
enh76876    5  154088200  154089200      1       1  150064       1.8283      0.03375
enh76878    5  154092900  154093900      1       1  150064       1.8972       0.0289
enh76883    5  154149700  154150700      6       4  150064       1.6967     0.044877
enh76901    5  154319600  154320600      2       1  150064       1.8015     0.035813
enh76905    5  154839200  154840200      2       1  150064       2.1068     0.017569
enh76906    5  155574600  155575600      5       3  150064       1.9162      0.02767
enh76910    5  155838000  155839000      2       1  150064       2.8659    0.0020789
enh76922    5  156570600  156571600      2       1  150064       1.6565     0.048815
enh76930    5  156797600  156798600      4       2  150064       1.6841     0.046077
enh76963    5  157254600  157255600      5       3  150064       2.2176     0.013293
enh76964    5  157255600  157256600      3       1  150064       1.9981     0.022853
enh76997    5  158607400  158608400      2       1  150064       2.4224     0.007709
enh76998    5  158609900  158610900      2       1  150064       3.7242   9.7954e-05
enh76999    5  158612100  158613100      1       1  150064       2.5365     0.005598
enh77001    5  158632000  158633000      4       2  150064        1.803     0.035697
enh77015    5  159305400  159306400      1       1  150064       1.8001      0.03592
enh77029    5  159596300  159597300      4       2  150064       1.9271     0.026981
enh77088    5  162884600  162885600      2       1  150064        3.446   0.00028443
enh77103    5  167126000  167127000      2       1  150064       1.9905     0.023267
enh77112    5  167687400  167688400      4       2  150064       1.8509     0.032091
enh77128    5  167788100  167789100      1       1  150064       2.4103      0.00797
enh77176    5  170060600  170061600      4       2  150064       2.3041     0.010607
enh77179    5  170845200  170846200      3       1  150064       1.7977     0.036113
enh77251    5  171930700  171931700      2       1  150064       2.2841     0.011181
enh77252    5  171960400  171961400      3       1  150064       1.8369      0.03311
enh77254    5  171990800  171991800      9       3  150064       2.2206     0.013189
enh77255    5  171991200  171992200      9       3  150064       1.8848      0.02973
enh77258    5  172029800  172030800      2       1  150064       1.7825     0.037338
enh77260    5  172049100  172050100      5       2  150064       1.7978     0.036103
enh77321    5  172325700  172326700      3       1  150064       1.9684     0.024511
enh77327    5  172358100  172359100      3       2  150064        1.859     0.031512
enh77329    5  172380900  172381900      3       1  150064       2.0201     0.021686
enh77332    5  172409600  172410600      3       1  150064       2.8339    0.0022993
enh77333    5  172412600  172413600      2       1  150064       1.9148     0.027761
enh77338    5  172455800  172456800      2       1  150064       2.5327     0.005659
enh77342    5  172480800  172481800      2       1  150064       2.7058    0.0034066
enh77343    5  172481700  172482700      2       1  150064       2.1482     0.015851
enh77349    5  172729900  172730900      7       2  150064       1.7427     0.040689
enh77367    5  173117200  173118200      7       3  150064       1.9169     0.027623
enh77371    5  173163700  173164700      3       1  150064        3.657   0.00012758
enh77372    5  173170200  173171200      2       1  150064       1.8285      0.03374
enh77373    5  173171600  173172600      3       2  150064       2.9489    0.0015947
enh77388    5  173291300  173292300      4       2  150064       1.7077     0.043845
enh77392    5  173322100  173323100      1       1  150064       1.7755      0.03791
enh77416    5  173947100  173948100      2       1  150064        1.825        0.034
enh77419    5  173998700  173999700      2       1  150064       2.0569     0.019846
enh77420    5  174035500  174036500      5       2  150064         2.34    0.0096424
enh77426    5  174961000  174962000      1       1  150064       2.0183      0.02178
enh77429    5  175122900  175123900      2       1  150064       1.9736     0.024214
enh77445    5  175798900  175799900      1       1  150064        2.228      0.01294
enh77451    5  175839900  175840900      1       1  150064       2.0575      0.01982
enh77469    5  176073000  176074000      2       1  150064       1.6802      0.04646
enh77520    5  176843100  176844100      1       1  150064       2.8094     0.002482
enh77534    5  176937200  176938200      1       1  150064       3.0958    0.0009813
enh77538    5  176966200  176967200      1       1  150064       3.0105     0.001304
enh77539    5  176972900  176973900      1       1  150064       3.0418     0.001176
enh77540    5  176974400  176975400      3       1  150064       2.7193    0.0032707
enh77542    5  176983800  176984800      1       1  150064       3.0843      0.00102
enh77576    5  178695100  178696100      6       3  150064       1.7021     0.044372
enh77581    5  178745200  178746200      1       1  150064       3.1336    0.0008635
enh77596    5  179127800  179128800      4       2  150064       1.8793       0.0301
enh77602    5  179180900  179181900      1       1  150064       1.6728      0.04718
enh77604    5  179183300  179184300      1       1  150064       2.3515     0.009349
enh77605    5  179186300  179187300      4       2  150064       1.8363      0.03316
enh77611    5  179229000  179230000      4       2  150064       1.7728     0.038128
enh77612    5  179235100  179236100      3       1  150064       1.8923     0.029226
enh77617    5  179279300  179280300      2       1  150064       2.2807     0.011284
enh77667    5  180684500  180685500      3       2  150064       2.1326     0.016477
enh77702    6    1187200    1188200      2       1  150064       1.8078     0.035318
enh77707    6    1263600    1264600      7       2  150064       2.2801     0.011301
enh77712    6    1317800    1318800      6       3  150064       1.6888     0.045631
enh77714    6    1335300    1336300      4       2  150064       2.5088    0.0060578
enh77741    6    2103900    2104900      2       1  150064       2.2617      0.01186
enh77754    6    2258500    2259500      1       1  150064       1.8767      0.03028
enh77798    6    2957500    2958500     10       2  150064       2.1833     0.014508
enh77799    6    2960200    2961200      6       2  150064       1.8245      0.03404
enh77802    6    2972200    2973200      7       2  150064       1.9215     0.027336
enh77825    6    3137300    3138300      1       1  150064       1.6745      0.04702
enh77826    6    3142800    3143800      2       1  150064       2.7965    0.0025826
enh77827    6    3155600    3156600      1       1  150064        2.049      0.02023
enh77843    6    3279500    3280500      4       2  150064       2.2873     0.011089
enh77844    6    3281600    3282600      2       1  150064       1.7641     0.038858
enh77875    6    3453200    3454200      6       2  150064       2.0593     0.019734
enh77883    6    3540400    3541400      6       2  150064        1.681     0.046379
enh77884    6    3546000    3547000      2       1  150064       2.1927     0.014164
enh77888    6    3739300    3740300      9       4  150064        2.721    0.0032546
enh77889    6    3741100    3742100      2       1  150064        2.838    0.0022697
enh77890    6    3745700    3746700      1       1  150064       3.4266    0.0003056
enh77891    6    3753000    3754000      1       1  150064       3.2207    0.0006394
enh77892    6    3759100    3760100     10       3  150064       1.9274     0.026965
enh77927    6    4067800    4068800      4       2  150064        1.881     0.029988
enh77931    6    4109100    4110100      4       2  150064       1.9319     0.026688
enh77933    6    4125800    4126800      3       1  150064       2.3035     0.010625
enh77955    6    4804100    4805100      3       2  150064       2.2084     0.013607
enh77964    6    4907700    4908700      3       1  150064        2.493    0.0063334
enh77965    6    4914200    4915200      3       2  150064       2.4501    0.0071411
enh77989    6    5287800    5288800      3       1  150064       1.6722     0.047242
enh77990    6    5294400    5295400      6       3  150064       1.8766     0.030285
enh78042    6    7053000    7054000      2       1  150064       1.9897     0.023315
enh78043    6    7058400    7059400      6       3  150064       1.6892     0.045586
enh78044    6    7060800    7061800      4       2  150064        1.863      0.03123
enh78049    6    7111400    7112400      1       1  150064       1.6656       0.0479
enh78054    6    7130300    7131300      4       2  150064        2.148     0.015857
enh78080    6    7240700    7241700      1       1  150064       2.2411      0.01251
enh78087    6    7278800    7279800      6       3  150064        2.064     0.019507
enh78157    6   10431100   10432100      1       1  150064       2.0987      0.01792
enh78158    6   10441200   10442200      2       1  150064       1.9639     0.024773
enh78160    6   10510400   10511400      1       1  150064       1.9554      0.02527
enh78213    6   11236300   11237300      6       3  150064       2.4664    0.0068243
enh78222    6   11292000   11293000      1       1  150064       1.7943      0.03638
enh78243    6   11495800   11496800      5       2  150064       3.8173   6.7469e-05
enh78244    6   11496500   11497500      7       3  150064       3.7324   9.4836e-05
enh78246    6   11586400   11587400      7       3  150064       1.7744     0.037998
enh78261    6   11750500   11751500      3       2  150064       1.9468      0.02578
enh78281    6   12000800   12001800      4       2  150064       2.6236    0.0043506
enh78326    6   13229400   13230400      1       1  150064       1.9693      0.02446
enh78356    6   13558600   13559600      2       1  150064       1.7929     0.036497
enh78363    6   13660900   13661900      2       1  150064        2.582    0.0049121
enh78368    6   13707700   13708700      2       1  150064       2.7686    0.0028147
enh78369    6   13712900   13713900      3       1  150064       1.6542     0.049039
enh78394    6   14550200   14551200      2       1  150064       2.3125     0.010375
enh78395    6   14560200   14561200     10       2  150064       1.6736     0.047107
enh78398    6   14664500   14665500      3       2  150064       1.6951     0.045031
enh78409    6   14826000   14827000      1       1  150064       1.7117      0.04348
enh78455    6   15351500   15352500      4       2  150064        1.718     0.042899
enh78491    6   15897100   15898100      3       2  150064       1.9535     0.025378
enh78492    6   15901200   15902200      5       2  150064       1.6876     0.045741
enh78500    6   16135000   16136000      1       1  150064       1.7302       0.0418
enh78509    6   16331800   16332800      2       1  150064       3.0729    0.0010599
enh78511    6   16335000   16336000      2       1  150064        2.782    0.0027009
enh78516    6   16361900   16362900      5       2  150064       1.8929     0.029188
enh78517    6   16367400   16368400      1       1  150064       2.2072      0.01365
enh78540    6   16670500   16671500      5       2  150064       2.0795     0.018786
enh78553    6   16719500   16720500      4       2  150064       2.1306     0.016562
enh78554    6   16724700   16725700      2       1  150064       3.0784    0.0010407
enh78555    6   16730100   16731100      3       2  150064       2.4526    0.0070909
enh78556    6   16731800   16732800      4       2  150064       2.3044       0.0106
enh78563    6   16752100   16753100      4       2  150064       2.2159     0.013348
enh78564    6   16754900   16755900      2       1  150064       2.3996    0.0082068
enh78566    6   16757900   16758900      5       2  150064       2.7166    0.0032982
enh78587    6   17418200   17419200      1       1  150064       2.0206      0.02166
enh78616    6   18021200   18022200     14       3  150064       1.6474     0.049742
enh78621    6   18121700   18122700      2       1  150064        1.788      0.03689
enh78624    6   18171700   18172700      1       1  150064       1.7597      0.03923
enh78626    6   18209600   18210600      4       2  150064       1.7054     0.044059
enh78630    6   18269300   18270300      1       1  150064       1.8255      0.03396
enh78640    6   18467900   18468900      5       3  150064       2.9928    0.0013821
enh78641    6   18503200   18504200      6       3  150064       2.0508     0.020143
enh78647    6   19851400   19852400      3       1  150064       1.7088     0.043745
enh78671    6   20528100   20529100      4       2  150064       2.0989     0.017915
enh78672    6   20528900   20529900     11       4  150064       2.3936    0.0083419
enh78674    6   20535700   20536700      7       2  150064        2.651     0.004013
enh78675    6   20542800   20543800      3       2  150064       1.7912     0.036634
enh78676    6   20652200   20653200      2       1  150064        1.721     0.042622
enh78679    6   20877100   20878100      3       1  150064       2.1702     0.014996
enh78680    6   20879500   20880500      2       1  150064       2.2152     0.013373
enh78682    6   21004500   21005500      3       1  150064       2.2916     0.010965
enh78686    6   21111200   21112200      2       1  150064       2.3284     0.009946
enh78688    6   21208400   21209400      5       1  150064        2.152       0.0157
enh78700    6   21753400   21754400      4       2  150064       2.0364     0.020854
enh78701    6   21770000   21771000      2       1  150064       1.9337     0.026577
enh78713    6   22236900   22237900      4       2  150064        1.756     0.039542
enh78725    6   24147900   24148900      2       1  150064       2.1674     0.015101
enh78735    6   24385400   24386400      4       1  150064       3.2111   0.00066113
enh78741    6   24584200   24585200      3       2  150064       1.7204     0.042682
enh78742    6   24646600   24647600      6       3  150064       3.0642    0.0010914
enh78744    6   24672700   24673700      5       2  150064       2.4163    0.0078385
enh78746    6   24683700   24684700      2       1  150064       2.7173    0.0032905
enh78747    6   24699600   24700600      3       2  150064        2.953    0.0015737
enh78748    6   24715500   24716500      2       1  150064       2.7478    0.0029999
enh78749    6   24743100   24744100      1       1  150064       3.7557    8.642e-05
enh78750    6   24763500   24764500      2       1  150064       2.0235      0.02151
enh78751    6   24771100   24772100      4       2  150064       1.8057     0.035486
enh78753    6   24799200   24800200      3       2  150064        2.119     0.017045
enh78765    6   25015100   25016100      4       2  150064       1.9661     0.024645
enh78769    6   25070500   25071500      4       2  150064       2.9567    0.0015548
enh78772    6   25174300   25175300      3       1  150064        4.575   2.3808e-06
enh78775    6   25278000   25279000      3       2  150064       1.7999     0.035935
enh78776    6   25302700   25303700      5       3  150064       2.3651    0.0090123
enh78789    6   25743700   25744700      7       3  150064       1.9397     0.026209
enh78790    6   25749200   25750200      8       3  150064        2.611     0.004514
enh78791    6   25832200   25833200      3       2  150064       6.8295   4.2602e-12
enh78792    6   25835800   25836800      3       1  150064       5.3677    3.987e-08
enh78796    6   25913900   25914900      7       3  150064       4.2349   1.1433e-05
enh78797    6   25927800   25928800      2       1  150064       2.6554    0.0039604
enh78798    6   25931100   25932100      3       2  150064       6.4046   7.5375e-11
enh78799    6   25934100   25935100      3       2  150064       3.2964   0.00048968
enh78800    6   25952600   25953600      2       1  150064       3.3745   0.00036976
enh78801    6   25961500   25962500      2       1  150064       6.3781   8.9657e-11
enh78802    6   25964700   25965700      2       1  150064       1.7255     0.042215
enh78808    6   25993800   25994800      2       1  150064       6.2143   2.5779e-10
enh78809    6   26022400   26023400      4       2  150064       5.5222   1.6743e-08
enh78811    6   26029100   26030100      2       1  150064       6.2223   2.4489e-10
enh78812    6   26034500   26035500      1       1  150064       3.4982    0.0002342
enh78813    6   26053500   26054500      3       2  150064       6.2917   1.5705e-10
enh78814    6   26057200   26058200      1       1  150064       8.0137    5.564e-16
enh78818    6   26102500   26103500      3       2  150064       2.9307    0.0016908
enh78819    6   26104800   26105800      4       2  150064       6.3414   1.1387e-10
enh78820    6   26118900   26119900      5       3  150064        6.365   9.7648e-11
enh78821    6   26120200   26121200      2       1  150064       3.7686   8.2083e-05
enh78822    6   26121700   26122700      5       2  150064       4.9025     4.73e-07
enh78823    6   26128400   26129400      7       3  150064       6.5514   2.8494e-11
enh78824    6   26141300   26142300      1       1  150064       1.7931      0.03648
enh78825    6   26173500   26174500      1       1  150064       4.3734    6.117e-06
enh78835    6   26283700   26284700      4       2  150064       2.1968     0.014019
enh78836    6   26295100   26296100      3       1  150064       4.5472   2.7183e-06
enh78837    6   26296500   26297500      3       2  150064       3.2893   0.00050227
enh78839    6   26335700   26336700      6       2  150064       6.4757   4.7194e-11
enh78840    6   26336600   26337600      6       2  150064       4.1439   1.7069e-05
enh78844    6   26363800   26364800      4       2  150064       7.2604   1.9301e-13
enh78845    6   26366600   26367600      6       3  150064       7.3225   1.2167e-13
enh78848    6   26396600   26397600      7       3  150064       5.0416   2.3081e-07
enh78851    6   26403800   26404800      4       2  150064        5.476   2.1754e-08
enh78855    6   26432600   26433600      3       2  150064       2.6467    0.0040637
enh78859    6   26470400   26471400      3       2  150064       6.7725    6.328e-12
enh78861    6   26475700   26476700      3       2  150064       3.1752   0.00074864
enh78862    6   26485100   26486100      2       1  150064       6.5808   2.3393e-11
enh78865    6   26519800   26520800      3       1  150064       3.3217   0.00044733
enh78866    6   26523500   26524500      4       2  150064       3.1376   0.00085175
enh78867    6   26524700   26525700      1       1  150064       3.2494    0.0005782
enh78868    6   26534700   26535700      5       3  150064       3.1172   0.00091295
enh78870    6   26539600   26540600      4       1  150064       3.2499   0.00057725
enh78871    6   26550000   26551000      4       2  150064       6.3183    1.322e-10
enh78872    6   26552300   26553300      1       1  150064       3.6131    0.0001513
enh78873    6   26571500   26572500      7       2  150064       3.4781   0.00025252
enh78874    6   26598200   26599200      3       2  150064       1.6585     0.048612
enh78876    6   26660200   26661200      3       2  150064       2.6406    0.0041376
enh78877    6   27046000   27047000      3       2  150064       5.0522    2.184e-07
enh78883    6   27115200   27116200      2       1  150064       4.9539   3.6368e-07
enh78885    6   27341600   27342600      1       1  150064       2.2678      0.01167
enh78886    6   27355400   27356400      5       2  150064       4.8663   5.6857e-07
enh78887    6   27438500   27439500      8       2  150064       3.8031   7.1434e-05
enh78889    6   27654400   27655400      5       3  150064        3.205   0.00067524
enh78890    6   27719400   27720400      4       2  150064       5.3473   4.4639e-08
enh78891    6   27739400   27740400      3       2  150064       7.5037    3.103e-14
enh78892    6   27741100   27742100      5       2  150064       4.6888   1.3742e-06
enh78893    6   27750200   27751200      1       1  150064       6.4168    6.958e-11
enh78895    6   27763600   27764600      3       2  150064       2.9705    0.0014863
enh78896    6   27773800   27774800      2       1  150064       6.9521   1.7994e-12
enh78897    6   27779200   27780200      2       1  150064       5.6899   6.3575e-09
enh78898    6   27779600   27780600      1       1  150064       2.1685      0.01506
enh78899    6   27783100   27784100      3       1  150064       7.7187   5.8751e-15
enh78901    6   27796700   27797700      1       1  150064       8.8453    4.565e-19
enh78902    6   27799500   27800500      1       1  150064       10.608    1.374e-26
enh78903    6   27802200   27803200      1       1  150064       3.0124     0.001296
enh78906    6   27835400   27836400      3       1  150064       7.0777   7.3272e-13
enh78908    6   27859300   27860300      3       1  150064       5.9631   1.2373e-09
enh78910    6   28049400   28050400      3       1  150064       5.0895   1.7953e-07
enh78911    6   28091200   28092200      1       1  150064       10.693     5.47e-27
enh78913    6   28105600   28106600      2       1  150064        5.034   2.4017e-07
enh78914    6   28110800   28111800      3       2  150064       5.8429    2.565e-09
enh78915    6   28129800   28130800      9       4  150064        7.901   1.3837e-15
enh78916    6   28191800   28192800      3       1  150064       3.1884   0.00071519
enh78917    6   28193800   28194800      3       2  150064       4.8767   5.3943e-07
enh78918    6   28218000   28219000      1       1  150064       8.4397    1.591e-17
enh78919    6   28220400   28221400      2       1  150064       6.4919   4.2376e-11
enh78920    6   28233800   28234800      3       2  150064       6.5316   3.2534e-11
enh78923    6   28250100   28251100      7       3  150064       9.0056   1.0724e-19
enh78924    6   28302000   28303000      6       2  150064       3.3815   0.00036039
enh78925    6   28318900   28319900      2       1  150064       6.5656   2.5912e-11
enh78926    6   28321500   28322500      5       2  150064       7.2716   1.7769e-13
enh78928    6   28324300   28325300      4       2  150064       8.9518   1.7494e-19
enh78930    6   28351400   28352400      1       1  150064          7.1    6.236e-13
enh78931    6   28364700   28365700      3       1  150064       6.1523   3.8184e-10
enh78933    6   28804600   28805600      1       1  150064        11.38    2.635e-30
enh78934    6   28830500   28831500      2       1  150064        7.611   1.3599e-14
enh78935    6   28832200   28833200      6       3  150064       9.3482   4.4571e-21
enh78939    6   28895600   28896600      5       2  150064        3.024    0.0012474
enh78941    6   28945600   28946600      2       1  150064       2.7249     0.003216
enh78942    6   28946900   28947900      2       1  150064       5.1197     1.53e-07
enh78943    6   28953600   28954600      3       2  150064       7.5488   2.1971e-14
enh79215    6   33160800   33161800      5       2  150064       3.7063   0.00010516
enh79218    6   33173800   33174800      3       1  150064       2.2869       0.0111
enh79219    6   33176800   33177800      2       1  150064       2.7497    0.0029824
enh79225    6   33255200   33256200      2       1  150064       4.0113   3.0196e-05
enh79226    6   33258200   33259200      1       1  150064       4.0471    2.593e-05
enh79227    6   33268200   33269200      1       1  150064       2.0321      0.02107
enh79229    6   33283300   33284300      1       1  150064       4.7028    1.283e-06
enh79231    6   33291600   33292600      1       1  150064       4.0833     2.22e-05
enh79232    6   33312200   33313200      3       2  150064       3.2854   0.00050912
enh79233    6   33312800   33313800      1       1  150064       3.3832    0.0003582
enh79234    6   33323700   33324700      2       1  150064       6.1309   4.3697e-10
enh79235    6   33342400   33343400      1       1  150064       4.1667    1.545e-05
enh79236    6   33358100   33359100      3       1  150064       4.0536   2.5222e-05
enh79237    6   33376600   33377600      4       2  150064       4.2285   1.1761e-05
enh79238    6   33379500   33380500      1       1  150064       3.6921    0.0001112
enh79239    6   33382800   33383800      4       2  150064       3.1605   0.00078755
enh79241    6   33391800   33392800      1       1  150064        3.638    0.0001374
enh79242    6   33397900   33398900      1       1  150064       3.0433      0.00117
enh79243    6   33400600   33401600      4       2  150064       5.8471   2.5017e-09
enh79246    6   33455700   33456700      2       1  150064       1.7246     0.042296
enh79247    6   33539300   33540300      1       1  150064        5.199    1.002e-07
enh79248    6   33544700   33545700      2       1  150064        4.572   2.4155e-06
enh79249    6   33548100   33549100      4       2  150064       2.6809    0.0036707
enh79250    6   33552800   33553800      2       1  150064       1.9522     0.025456
enh79252    6   33556600   33557600      5       3  150064       3.6504   0.00013093
enh79254    6   33560200   33561200      2       1  150064       1.8907      0.02933
enh79255    6   33567000   33568000      7       4  150064       3.5956    0.0001618
enh79256    6   33574800   33575800      5       2  150064       2.0188     0.021754
enh79257    6   33577400   33578400      2       1  150064       2.6555      0.00396
enh79260    6   33591800   33592800      2       1  150064       2.2585     0.011957
enh79262    6   33599800   33600800      3       1  150064       2.9817    0.0014333
enh79264    6   33606100   33607100      6       3  150064       3.6677   0.00012239
enh79266    6   33640600   33641600      4       2  150064       2.4582    0.0069812
enh79267    6   33644700   33645700      4       2  150064       2.5772    0.0049804
enh79268    6   33661900   33662900      4       2  150064       4.7229   1.1628e-06
enh79269    6   33667800   33668800      7       3  150064       4.3518   6.7509e-06
enh79270    6   33677500   33678500      6       3  150064       2.4444    0.0072552
enh79271    6   33684500   33685500      2       1  150064       4.3897   5.6751e-06
enh79272    6   33685800   33686800      7       4  150064       4.6521   1.6426e-06
enh79273    6   33707400   33708400      6       3  150064       4.5975   2.1377e-06
enh79275    6   33713200   33714200     11       2  150064       1.9969     0.022916
enh79276    6   33714700   33715700      9       3  150064       3.3898   0.00034968
enh79277    6   33718900   33719900      3       2  150064       3.9905    3.297e-05
enh79278    6   33726500   33727500      2       1  150064       3.8582    5.712e-05
enh79279    6   33729000   33730000      4       2  150064       4.4508   4.2767e-06
enh79281    6   33739000   33740000      1       1  150064       5.4037    3.264e-08
enh79282    6   33749200   33750200      7       2  150064        3.734   9.4241e-05
enh79284    6   33762200   33763200      4       2  150064       2.4493    0.0071563
enh79288    6   33825200   33826200      3       2  150064       3.5226   0.00021368
enh79289    6   33853300   33854300      5       3  150064       3.0123    0.0012965
enh79290    6   33864200   33865200      7       4  150064       1.6956     0.044984
enh79294    6   33955700   33956700      4       2  150064       3.3129   0.00046174
enh79306    6   34214400   34215400      3       2  150064       2.0094     0.022246
enh79311    6   34252300   34253300      2       1  150064        1.787     0.036973
enh79325    6   34356400   34357400      1       1  150064       2.3809     0.008635
enh79326    6   34357700   34358700      1       1  150064       2.1859      0.01441
enh79329    6   34383500   34384500      2       1  150064       1.7278     0.042009
enh79332    6   34458300   34459300      2       1  150064       1.9263     0.027031
enh79335    6   34497400   34498400      2       1  150064       1.9097     0.028084
enh79339    6   34528000   34529000      4       2  150064       2.6381    0.0041692
enh79383    6   34981900   34982900      2       1  150064       2.1925      0.01417
enh79385    6   34992400   34993400      2       1  150064       1.9168     0.027631
enh79392    6   35057100   35058100      4       2  150064       2.2978     0.010787
enh79400    6   35133300   35134300      3       2  150064       2.0032     0.022578
enh79437    6   35382900   35383900      3       2  150064       2.0293     0.021215
enh79439    6   35394600   35395600      3       2  150064        2.074     0.019038
enh79442    6   35403800   35404800      2       1  150064        2.049     0.020233
enh79471    6   35778700   35779700      4       2  150064       1.8212     0.034285
enh79472    6   35798800   35799800      1       1  150064       1.7143      0.04324
enh79506    6   36209700   36210700      1       1  150064       1.8484      0.03227
enh79513    6   36287400   36288400      5       2  150064       1.7956     0.036278
enh79614    6   37150300   37151300      4       2  150064       1.9845     0.023603
enh79632    6   37521000   37522000      2       1  150064       1.7592      0.03927
enh79633    6   37521700   37522700      4       2  150064       2.3738    0.0088031
enh79640    6   37758700   37759700      1       1  150064       2.0272      0.02132
enh79642    6   37766600   37767600      5       2  150064       2.1299      0.01659
enh79644    6   37789500   37790500      6       3  150064        1.862     0.031299
enh79647    6   37813000   37814000      4       2  150064       3.4731   0.00025729
enh79650    6   37834600   37835600      2       1  150064       1.9808     0.023806
enh79651    6   37835900   37836900      5       3  150064       1.6998     0.044587
enh79652    6   37845700   37846700      2       1  150064       2.4726    0.0067064
enh79656    6   37885500   37886500      6       3  150064       1.9452     0.025878
enh79658    6   37896200   37897200      5       2  150064       1.7913     0.036624
enh79660    6   37947400   37948400      2       1  150064       2.5588     0.005251
enh79663    6   37958200   37959200      5       3  150064       2.8388    0.0022641
enh79664    6   37961900   37962900      2       1  150064       2.2941     0.010893
enh79666    6   38022000   38023000      1       1  150064       2.2731      0.01151
enh79669    6   38122800   38123800      1       1  150064       2.2417      0.01249
enh79673    6   38180000   38181000      2       1  150064       2.0138     0.022018
enh79725    6   39906500   39907500      6       3  150064       1.8611     0.031362
enh79739    6   40929400   40930400      1       1  150064       2.0365      0.02085
enh79764    6   41511200   41512200      2       1  150064       1.6837     0.046118
enh79768    6   41527400   41528400      7       2  150064       1.9825     0.023713
enh79770    6   41535900   41536900      5       2  150064       2.2351     0.012705
enh79772    6   41545600   41546600      1       1  150064       2.0529      0.02004
enh79773    6   41547000   41548000      1       1  150064       1.8513      0.03206
enh79777    6   41569900   41570900      4       1  150064       1.8836     0.029812
enh79800    6   41756700   41757700      1       1  150064       1.7191       0.0428
enh79802    6   41863800   41864800      3       1  150064       2.0017     0.022659
enh79821    6   42019200   42020200      5       3  150064        1.654     0.049068
enh79847    6   42227800   42228800      2       1  150064       1.9123     0.027918
enh79862    6   42385000   42386000      2       1  150064       1.7414      0.04081
enh79873    6   42515600   42516600      1       1  150064       1.6976      0.04479
enh79879    6   42591900   42592900      3       1  150064       2.3575       0.0092
enh79881    6   42693900   42694900      1       1  150064        1.991      0.02324
enh79882    6   42694800   42695800      2       1  150064       1.8389     0.032965
enh79885    6   42738300   42739300      2       1  150064       1.8914     0.029286
enh79886    6   42739600   42740600      3       1  150064       1.8754     0.030371
enh79887    6   42748200   42749200      2       1  150064       1.9747     0.024153
enh79929    6   43050600   43051600      4       1  150064       2.0831     0.018622
enh79931    6   43054500   43055500      2       1  150064       1.8532      0.03193
enh79932    6   43056300   43057300      4       1  150064       2.0938     0.018138
enh79942    6   43095600   43096600      4       1  150064       2.0438     0.020485
enh79944    6   43110900   43111900      3       2  150064        3.013    0.0012933
enh79947    6   43142700   43143700      1       1  150064       3.1477    0.0008228
enh79949    6   43150700   43151700      3       1  150064       3.7162   0.00010113
enh79950    6   43157600   43158600      2       1  150064       3.2498   0.00057745
enh79955    6   43230100   43231100      2       1  150064       1.6512     0.049353
enh79956    6   43233600   43234600      2       1  150064       3.5481     0.000194
enh79957    6   43239300   43240300      7       3  150064       2.8053    0.0025133
enh79959    6   43249400   43250400      3       1  150064        2.769    0.0028115
enh79960    6   43254900   43255900      1       1  150064       3.2877    0.0005051
enh79961    6   43258300   43259300      4       2  150064       2.6353    0.0042037
enh79963    6   43264700   43265700      3       1  150064       4.3002   8.5304e-06
enh79966    6   43302100   43303100      2       1  150064       2.7502     0.002978
enh79967    6   43334600   43335600      2       1  150064       2.8435    0.0022308
enh79968    6   43337700   43338700      2       1  150064       4.3415   7.0759e-06
enh79974    6   43444200   43445200      4       1  150064       3.5735   0.00017612
enh79976    6   43449100   43450100      2       1  150064       2.9715    0.0014818
enh79977    6   43455500   43456500      2       1  150064       3.4308   0.00030088
enh79978    6   43458800   43459800      4       1  150064        2.697    0.0034985
enh79980    6   43462500   43463500      3       1  150064       3.4462   0.00028429
enh79981    6   43463800   43464800      2       1  150064       2.0427      0.02054
enh79982    6   43464600   43465600      2       1  150064       3.2743   0.00052958
enh79984    6   43474400   43475400      3       2  150064       2.6343    0.0042157
enh79985    6   43478300   43479300      2       1  150064       3.5429   0.00019785
enh79986    6   43482100   43483100      3       1  150064        3.689   0.00011257
enh79988    6   43546100   43547100      2       1  150064       3.1246   0.00089034
enh79989    6   43593800   43594800      1       1  150064       2.7006     0.003461
enh79993    6   43613100   43614100      2       1  150064       2.4435    0.0072718
enh79994    6   43636500   43637500      2       1  150064       3.0166     0.001278
enh79995    6   43640300   43641300      4       1  150064       1.9411     0.026126
enh79998    6   43663100   43664100      3       1  150064         2.32     0.010171
enh79999    6   43666600   43667600      3       2  150064       3.0386    0.0011882
enh80001    6   43676700   43677700      2       1  150064       2.2436      0.01243
enh80006    6   43701500   43702500      3       1  150064       1.7538     0.039729
enh80009    6   43730900   43731900      3       2  150064       2.1857     0.014418
enh80055    6   44054500   44055500      5       3  150064       2.8381    0.0022695
enh80057    6   44062700   44063700      6       3  150064       1.8085     0.035266
enh80058    6   44067200   44068200      1       1  150064       3.9317    4.217e-05
enh80059    6   44078000   44079000      2       1  150064       2.2748     0.011458
enh80060    6   44079700   44080700      2       1  150064       2.2596     0.011924
enh80061    6   44081200   44082200      5       2  150064       2.1625     0.015288
enh80064    6   44087700   44088700      3       2  150064       2.0134     0.022034
enh80068    6   44097300   44098300      3       1  150064       3.5174   0.00021791
enh80070    6   44101500   44102500      1       1  150064       2.6045     0.004601
enh80078    6   44153700   44154700      4       2  150064       1.7909     0.036658
enh80090    6   44222300   44223300      1       1  150064       1.7708       0.0383
enh80107    6   44622900   44623900      5       3  150064       2.3675    0.0089533
enh80110    6   44705900   44706900      3       2  150064       2.6599    0.0039087
enh80118    6   45346300   45347300      3       2  150064       2.0824     0.018654
enh80120    6   45404900   45405900      1       1  150064       1.6985      0.04471
enh80157    6   46776100   46777100      1       1  150064        2.055      0.01994
enh80159    6   46815900   46816900      2       1  150064       1.8814     0.029957
enh80160    6   46816500   46817500      2       1  150064       1.9144     0.027782
enh80221    6   48102900   48103900      3       1  150064       1.6812     0.046364
enh80222    6   48398000   48399000      1       1  150064       2.2021      0.01383
enh80261    6   52216300   52217300      5       2  150064       1.9902     0.023286
enh80265    6   52229300   52230300      6       3  150064       1.7403     0.040907
enh80277    6   52358600   52359600      3       2  150064        1.717     0.042986
enh80289    6   52411100   52412100      4       2  150064        1.732     0.041635
enh80300    6   52436600   52437600      5       3  150064       2.7382    0.0030886
enh80308    6   52527500   52528500      7       2  150064       2.1968     0.014016
enh80309    6   52531400   52532400      7       3  150064       1.7116     0.043488
enh80310    6   52532000   52533000      5       2  150064       2.0011     0.022692
enh80338    6   53052900   53053900      5       3  150064       1.7447     0.040522
enh80340    6   53147000   53148000      2       1  150064       2.2037     0.013774
enh80341    6   53166400   53167400      4       2  150064       3.2537   0.00056964
enh80342    6   53171400   53172400      2       1  150064       2.7491     0.002988
enh80347    6   53191200   53192200      2       1  150064       2.0628     0.019565
enh80355    6   53297300   53298300      2       1  150064       1.8262     0.033912
enh80401    6   53863400   53864400      4       2  150064       2.1142     0.017251
enh80403    6   53884800   53885800      3       2  150064       1.9237     0.027199
enh80415    6   54744000   54745000      5       2  150064       1.8348     0.033266
enh80416    6   54799900   54800900      4       2  150064       2.2393     0.012568
enh80429    6   56269400   56270400      2       1  150064       1.8862     0.029631
enh80431    6   56315500   56316500      3       2  150064       1.7814     0.037423
enh80436    6   56386500   56387500      6       2  150064       2.1365     0.016319
enh80437    6   56389800   56390800      1       1  150064       2.1615      0.01533
enh80438    6   56392900   56393900      3       1  150064       2.5146     0.005958
enh80440    6   56403500   56404500      5       1  150064       1.8003     0.035904
enh80442    6   56489200   56490200      2       1  150064       2.0592     0.019738
enh80443    6   56506400   56507400      3       1  150064        2.794    0.0026031
enh80445    6   56514000   56515000      1       1  150064       2.2052      0.01372
enh80447    6   56520500   56521500      1       1  150064       2.7301     0.003166
enh80448    6   56523600   56524600      4       2  150064       2.5791    0.0049525
enh80451    6   56547800   56548800      1       1  150064       3.6871    0.0001134
enh80453    6   56556800   56557800      3       1  150064       4.2316   1.1603e-05
enh80454    6   56558500   56559500      2       1  150064       3.4482   0.00028212
enh80455    6   56573200   56574200      2       1  150064       4.0213   2.8945e-05
enh80456    6   56577800   56578800      1       1  150064       3.1836    0.0007273
enh80457    6   56579600   56580600      1       1  150064       3.2439    0.0005896
enh80458    6   56589700   56590700      3       2  150064       2.3781    0.0087021
enh80460    6   56592400   56593400      1       1  150064       3.0858     0.001015
enh80462    6   56597200   56598200      1       1  150064       3.2385    0.0006007
enh80463    6   56604300   56605300      1       1  150064       3.3193    0.0004512
enh80464    6   56605000   56606000      2       1  150064       2.4814    0.0065434
enh80465    6   56605400   56606400      2       1  150064       2.5002    0.0062059
enh80466    6   56607200   56608200      4       1  150064       3.1279   0.00088019
enh80469    6   56621800   56622800      2       1  150064       3.0661    0.0010842
enh80471    6   56667700   56668700      2       1  150064       3.1161   0.00091639
enh80472    6   56669700   56670700      3       1  150064       3.5955   0.00016186
enh80473    6   56705100   56706100      1       1  150064       4.0042    3.112e-05
enh80474    6   56708800   56709800      4       1  150064       3.7532   8.7306e-05
enh80477    6   56728000   56729000      1       1  150064       1.8396      0.03291
enh80478    6   56733500   56734500      2       1  150064       3.6752   0.00011884
enh80479    6   56740500   56741500      3       1  150064       3.3781   0.00036494
enh80482    6   56767000   56768000      2       1  150064        1.923     0.027241
enh80483    6   56803200   56804200      3       1  150064        2.082     0.018673
enh80489    6   57084600   57085600      1       1  150064       2.0017      0.02266
enh80496    6   57169500   57170500      2       1  150064       2.6304    0.0042642
enh80499    6   57297200   57298200      3       2  150064       1.8769     0.030264
enh80515    6   64150500   64151500      2       1  150064       3.9914   3.2845e-05
enh80516    6   64158400   64159400      2       1  150064       3.2156   0.00065083
enh80517    6   64162200   64163200      1       1  150064       3.7495    8.858e-05
enh80518    6   64167700   64168700      1       1  150064       3.4989    0.0002336
enh80519    6   64185600   64186600      2       1  150064       3.3316   0.00043168
enh80520    6   64188300   64189300      2       1  150064       3.3331   0.00042943
enh80521    6   64205900   64206900      3       1  150064       3.3553   0.00039644
enh80522    6   64211200   64212200      4       1  150064       3.4028   0.00033351
enh80523    6   64216400   64217400      2       1  150064       3.2542   0.00056848
enh80524    6   64224100   64225100      5       2  150064          3.6   0.00015913
enh80526    6   64234900   64235900      2       1  150064       3.2399   0.00059783
enh80527    6   64236900   64237900      1       1  150064       3.3347     0.000427
enh80528    6   64239000   64240000      2       1  150064       2.8558    0.0021465
enh80529    6   64247300   64248300      3       2  150064       3.4889   0.00024255
enh80530    6   64263000   64264000      1       1  150064        2.135      0.01638
enh80537    6   64286800   64287800      1       1  150064       2.8925     0.001911
enh80538    6   64307200   64308200      1       1  150064       2.8302     0.002326
enh80539    6   64344300   64345300      2       1  150064       3.1593   0.00079068
enh80541    6   64353400   64354400      2       1  150064       2.7651     0.002845
enh80542    6   64358800   64359800      3       1  150064       3.2749   0.00052841
enh80544    6   64380900   64381900      1       1  150064       3.7252    9.757e-05
enh80548    6   64418900   64419900      1       1  150064       3.2498    0.0005774
enh80551    6   64441300   64442300      2       1  150064       3.1838   0.00072683
enh80559    6   64794000   64795000      1       1  150064       3.5953     0.000162
enh80560    6   65011300   65012300      5       1  150064       3.3037   0.00047706
enh80574    6   71180000   71181000      3       2  150064       1.9166     0.027642
enh80581    6   71558900   71559900      2       1  150064       2.2562     0.012029
enh80583    6   71959400   71960400      4       2  150064       1.9897      0.02331
enh80587    6   72098100   72099100      1       1  150064       1.8958      0.02899
enh80588    6   72102800   72103800      3       2  150064       1.7632     0.038936
enh80589    6   72104400   72105400      1       1  150064       1.7982      0.03607
enh80605    6   73659800   73660800      3       2  150064       2.3948    0.0083153
enh80606    6   73789200   73790200      3       1  150064       2.1577     0.015474
enh80663    6   76321100   76322100      1       1  150064       2.4388     0.007369
enh80670    6   76644200   76645200      4       2  150064       1.8031     0.035687
enh80673    6   78002100   78003100      1       1  150064       1.8702      0.03073
enh80685    6   79852800   79853800      4       1  150064       2.3213     0.010136
enh80696    6   80279200   80280200      5       3  150064       2.0308     0.021139
enh80697    6   80283900   80284900      4       1  150064       1.8272     0.033834
enh80698    6   80309900   80310900      3       1  150064       1.9522     0.025459
enh80718    6   80836000   80837000      1       1  150064       2.0575      0.01982
enh80719    6   80837800   80838800      3       2  150064       2.0996      0.01788
enh80725    6   81233000   81234000      6       2  150064       1.7301     0.041802
enh80728    6   81250100   81251100      3       2  150064       1.9118     0.027952
enh80729    6   81257600   81258600      3       1  150064       2.4609    0.0069285
enh80743    6   82600200   82601200      1       1  150064       1.6868      0.04582
enh80745    6   82643500   82644500      2       1  150064       2.3797    0.0086628
enh80746    6   82646500   82647500      1       1  150064       1.9737      0.02421
enh80757    6   83118700   83119700      2       1  150064       2.1097     0.017444
enh80762    6   83892800   83893800      1       1  150064       2.3303     0.009896
enh80763    6   83899700   83900700      1       1  150064       2.7122     0.003342
enh80764    6   83901100   83902100      4       2  150064       3.4821   0.00024875
enh80765    6   84131400   84132400      4       2  150064       3.3484   0.00040643
enh80766    6   84138800   84139800      2       1  150064       3.3715   0.00037377
enh80769    6   84173900   84174900      2       1  150064       3.9876   3.3367e-05
enh80770    6   84221200   84222200      2       1  150064       3.1267   0.00088398
enh80771    6   84221600   84222600      3       2  150064       2.3219      0.01012
enh80779    6   85327900   85328900      5       1  150064       1.6816     0.046327
enh80780    6   85333700   85334700      7       3  150064       1.9624     0.024855
enh80801    6   86289300   86290300      2       1  150064       2.9534    0.0015714
enh80804    6   86304400   86305400      2       1  150064       3.4496   0.00028075
enh80805    6   86348800   86349800      4       2  150064       3.4045   0.00033137
enh80812    6   86575900   86576900      4       2  150064       2.1217     0.016932
enh80815    6   87863000   87864000      2       1  150064       2.4491    0.0071607
enh80817    6   87922600   87923600      3       2  150064       2.8961    0.0018889
enh80818    6   88183600   88184600      3       2  150064       2.0682     0.019309
enh80819    6   88243700   88244700      1       1  150064       2.0369      0.02083
enh80821    6   88293600   88294600      4       1  150064       2.3683    0.0089351
enh80825    6   88338000   88339000      3       2  150064       2.2898     0.011017
enh80827    6   88376600   88377600      1       1  150064       2.1284      0.01665
enh80832    6   88401200   88402200      3       2  150064       2.5193    0.0058799
enh80834    6   88405100   88406100      2       1  150064       2.3466    0.0094735
enh80836    6   88412600   88413600      6       3  150064       1.9278     0.026938
enh80838    6   88423900   88424900      2       1  150064       2.2442     0.012409
enh80848    6   88505800   88506800      3       2  150064       1.7058     0.044023
enh80854    6   88639100   88640100      6       3  150064       2.8042    0.0025221
enh80905    6   90926900   90927900      3       2  150064       2.0998     0.017875
enh80906    6   90929000   90930000      4       2  150064       3.2278   0.00062378
enh80907    6   90948400   90949400      2       1  150064       2.7729    0.0027782
enh80916    6   93074700   93075700      3       1  150064       2.4707    0.0067421
enh80925    6   97343500   97344500      3       2  150064       2.1074     0.017542
enh80927    6   97357000   97358000      3       1  150064       1.9139     0.027814
enh80932    6   99392600   99393600      3       2  150064       1.8791     0.030116
enh80934    6   99870300   99871300      6       2  150064       1.8309     0.033555
enh80953    6  101329800  101330800      1       1  150064        1.691      0.04542
enh80955    6  103622800  103623800      2       1  150064       1.9879     0.023412
enh80956    6  104973400  104974400      5       2  150064       1.9228     0.027254
enh80957    6  104974200  104975200      5       1  150064       2.0207     0.021653
enh80960    6  105407500  105408500      2       1  150064       3.4854   0.00024566
enh80964    6  105774300  105775300      5       3  150064         1.98      0.02385
enh80970    6  105846100  105847100      5       2  150064       1.9935     0.023101
enh80971    6  105848200  105849200      3       1  150064       2.2365     0.012658
enh80973    6  105878400  105879400      5       2  150064       1.9886     0.023372
enh81000    6  106450200  106451200      3       1  150064       2.8697    0.0020544
enh81003    6  106498500  106499500      2       1  150064       2.2538     0.012104
enh81027    6  106967400  106968400      1       1  150064       1.7656      0.03873
enh81072    6  107779000  107780000      2       1  150064       2.3543    0.0092783
enh81086    6  108053200  108054200      7       2  150064       1.7961     0.036239
enh81087    6  108137600  108138600      1       1  150064       2.9729     0.001475
enh81088    6  108141600  108142600      4       2  150064       3.2924   0.00049673
enh81089    6  108145000  108146000      4       2  150064       2.1446     0.015994
enh81090    6  108169600  108170600      3       2  150064       3.2841   0.00051146
enh81094    6  108272000  108273000      2       1  150064       2.3998    0.0082023
enh81095    6  108273400  108274400      3       2  150064       3.0993   0.00096977
enh81098    6  108279800  108280800      1       1  150064       2.2072      0.01365
enh81099    6  108286200  108287200      5       2  150064       1.9215     0.027332
enh81104    6  108524200  108525200      1       1  150064        2.135      0.01638
enh81105    6  108578000  108579000      2       1  150064       2.5526    0.0053459
enh81114    6  108862700  108863700      2       1  150064       2.5027    0.0061627
enh81116    6  108887600  108888600      2       1  150064       2.9159    0.0017733
enh81117    6  108895500  108896500      3       2  150064       3.7796   7.8536e-05
enh81124    6  108911900  108912900      2       1  150064       2.4829     0.006516
enh81127    6  108918700  108919700      1       1  150064       2.5994      0.00467
enh81128    6  108927300  108928300      4       2  150064       3.4333   0.00029813
enh81133    6  108943500  108944500      1       1  150064       4.6819    1.421e-06
enh81135    6  108947900  108948900      1       1  150064       3.3817    0.0003602
enh81136    6  108948600  108949600      2       1  150064       2.4547    0.0070505
enh81137    6  108951100  108952100      3       2  150064       3.7541   8.6979e-05
enh81138    6  108953000  108954000      1       1  150064       3.2599    0.0005573
enh81142    6  108972600  108973600      1       1  150064       2.9933      0.00138
enh81147    6  108994200  108995200      3       1  150064       5.0002   2.8631e-07
enh81148    6  108996100  108997100      5       2  150064       5.0421    2.302e-07
enh81149    6  108998100  108999100      4       1  150064       4.6968   1.3212e-06
enh81152    6  109035100  109036100      7       3  150064       2.4915    0.0063594
enh81162    6  109080000  109081000     11       2  150064       2.9741    0.0014692
enh81163    6  109081100  109082100      3       2  150064       1.7212     0.042604
enh81164    6  109085200  109086200      2       1  150064       1.8911     0.029304
enh81177    6  109218200  109219200      1       1  150064        2.988     0.001404
enh81180    6  109287900  109288900      2       1  150064       2.4536    0.0070723
enh81192    6  109440200  109441200      1       1  150064       3.0246     0.001245
enh81255    6  111009700  111010700      1       1  150064       1.7558      0.03956
enh81259    6  111076200  111077200      2       1  150064       1.7091      0.04372
enh81261    6  111137600  111138600      2       1  150064       2.3431    0.0095628
enh81262    6  111147600  111148600      2       1  150064       2.6094    0.0045345
enh81267    6  111280800  111281800      7       2  150064       2.1468     0.015906
enh81268    6  111304400  111305400      7       2  150064       2.3387    0.0096768
enh81270    6  111426600  111427600      2       1  150064       3.0585    0.0011123
enh81272    6  111453000  111454000      1       1  150064       4.3527    6.723e-06
enh81274    6  111497400  111498400      2       1  150064       3.8364   6.2432e-05
enh81275    6  111510600  111511600      4       1  150064       2.9777    0.0014521
enh81277    6  111549100  111550100      3       2  150064       2.0791     0.018805
enh81278    6  111579400  111580400      5       3  150064       3.0165    0.0012785
enh81279    6  111581900  111582900      2       1  150064       3.4411   0.00028972
enh81280    6  111598900  111599900      2       1  150064       3.4038    0.0003323
enh81283    6  111627800  111628800      2       1  150064        3.811   6.9207e-05
enh81284    6  111658800  111659800      2       1  150064       2.2588     0.011948
enh81285    6  111668700  111669700      1       1  150064       3.0243     0.001246
enh81287    6  111738100  111739100      1       1  150064        3.921     4.41e-05
enh81290    6  111747800  111748800      2       1  150064       2.1886     0.014313
enh81291    6  111748800  111749800      3       2  150064       1.9585     0.025088
enh81292    6  111782800  111783800      4       2  150064        2.808    0.0024924
enh81293    6  111783700  111784700      3       2  150064        3.402   0.00033442
enh81295    6  111799700  111800700      2       1  150064       3.3221   0.00044664
enh81297    6  111806500  111807500      1       1  150064       4.0197    2.914e-05
enh81299    6  111857700  111858700      2       1  150064        3.667   0.00012272
enh81300    6  111872900  111873900      2       1  150064       1.7343     0.041433
enh81304    6  111889300  111890300      2       1  150064        4.466   3.9839e-06
enh81306    6  111895000  111896000      4       2  150064       4.8747   5.4497e-07
enh81307    6  111906400  111907400      2       1  150064       3.3521   0.00040106
enh81308    6  111909200  111910200      3       2  150064        2.862     0.002105
enh81310    6  111913400  111914400      2       1  150064       3.4708   0.00025948
enh81311    6  111918100  111919100      6       2  150064       4.2085   1.2853e-05
enh81312    6  111919300  111920300      5       2  150064       3.0163    0.0012795
enh81313    6  111922200  111923200      3       2  150064       3.2819   0.00051557
enh81314    6  111928000  111929000      1       1  150064       3.6699    0.0001213
enh81315    6  111931100  111932100      2       1  150064       3.4565    0.0002736
enh81317    6  111941100  111942100      3       2  150064       3.3238   0.00044402
enh81320    6  111953200  111954200      3       1  150064       1.9042     0.028442
enh81341    6  112109800  112110800      2       1  150064       2.1702     0.014996
enh81343    6  112114400  112115400      6       2  150064       1.8395     0.032918
enh81346    6  112126100  112127100      4       2  150064       1.8792     0.030112
enh81372    6  112544000  112545000      2       1  150064       2.7251    0.0032144
enh81374    6  112555800  112556800      3       2  150064       1.8796     0.030078
enh81383    6  113504800  113505800      2       1  150064       1.7457     0.040427
enh81387    6  113686000  113687000      5       1  150064       1.6686     0.047602
enh81400    6  113964600  113965600      2       1  150064       1.6645      0.04801
enh81401    6  113989900  113990900      3       2  150064       1.7915     0.036605
enh81404    6  113994100  113995100      3       1  150064       2.2632     0.011813
enh81431    6  114697600  114698600      1       1  150064       4.6617    1.568e-06
enh81444    6  116423700  116424700      2       1  150064       1.9101     0.028063
enh81451    6  116576700  116577700      4       2  150064       1.9735     0.024218
enh81461    6  116768600  116769600      3       2  150064       1.8412     0.032796
enh81465    6  116883400  116884400      3       2  150064       1.9194     0.027464
enh81471    6  117000700  117001700      2       1  150064       2.0314     0.021109
enh81481    6  117822700  117823700      5       2  150064       2.2156      0.01336
enh81490    6  117999000  118000000      4       2  150064       2.9592     0.001542
enh81508    6  119256700  119257700     10       2  150064       2.4831     0.006512
enh81510    6  119320000  119321000      2       1  150064       1.9565     0.025203
enh81515    6  119467800  119468800      3       1  150064       1.7533     0.039773
enh81535    6  119672600  119673600      2       1  150064       2.0558     0.019902
enh81547    6  121720900  121721900      4       2  150064       1.7916     0.036599
enh81560    6  122973800  122974800      1       1  150064       2.0227      0.02155
enh81561    6  122992400  122993400      2       1  150064       2.9921    0.0013853
enh81563    6  123056800  123057800      1       1  150064       2.9411     0.001635
enh81564    6  123109000  123110000      9       4  150064       1.7429     0.040679
enh81566    6  123119700  123120700      2       1  150064       2.3086     0.010483
enh81589    6  126116200  126117200      3       2  150064        2.156     0.015543
enh81595    6  126141000  126142000      1       1  150064       1.7115      0.04349
enh81669    6  129203500  129204500      3       2  150064       2.4601    0.0069446
enh81676    6  129913800  129914800      2       1  150064       2.1058     0.017612
enh81678    6  129959000  129960000      1       1  150064       2.0708      0.01919
enh81679    6  129962000  129963000      6       2  150064       3.2424   0.00059265
enh81680    6  129966400  129967400      8       4  150064       2.2077     0.013633
enh81695    6  129999400  130000400      3       2  150064       1.7619     0.039046
enh81720    6  130697900  130698900      2       1  150064       1.9518     0.025484
enh81726    6  131154300  131155300      6       2  150064       2.4267    0.0076183
enh81727    6  131169800  131170800      2       1  150064       2.2508     0.012199
enh81729    6  131179700  131180700      5       2  150064       2.2523     0.012151
enh81731    6  131228500  131229500      3       2  150064       2.3316    0.0098611
enh81732    6  131253200  131254200      2       1  150064       2.3019     0.010671
enh81733    6  131255400  131256400      3       2  150064       1.7575      0.03942
enh81737    6  131321900  131322900      4       2  150064       2.2902     0.011004
enh81758    6  131893700  131894700      1       1  150064       2.1591      0.01542
enh81764    6  131973100  131974100      2       1  150064       1.9386     0.026273
enh81772    6  132127800  132128800      2       1  150064       1.7961      0.03624
enh81774    6  132142700  132143700      1       1  150064       2.0886      0.01837
enh81821    6  133930700  133931700      1       1  150064       2.2695      0.01162
enh81845    6  134620100  134621100      5       2  150064       2.3007     0.010705
enh81846    6  134625000  134626000      3       2  150064         2.25     0.012224
enh81851    6  134694100  134695100      2       1  150064       2.7689    0.0028122
enh81859    6  134788400  134789400      1       1  150064       1.9724      0.02428
enh81869    6  134997400  134998400      3       1  150064       2.0684     0.019301
enh81900    6  136334600  136335600      1       1  150064       2.3381     0.009691
enh81923    6  136929800  136930800      2       1  150064        1.675     0.046964
enh81924    6  136965000  136966000      3       1  150064       1.9464     0.025801
enh81961    6  137686800  137687800      3       2  150064       2.3799    0.0086579
enh81963    6  137730200  137731200      3       2  150064       1.7475     0.040271
enh81964    6  137735000  137736000      2       1  150064       1.7138     0.043282
enh81997    6  138249200  138250200      2       1  150064       2.0178     0.021807
enh82049    6  139138900  139139900      3       2  150064       2.6206    0.0043888
enh82059    6  139446400  139447400      2       1  150064       2.7071    0.0033936
enh82060    6  139458400  139459400      2       1  150064       1.8014     0.035822
enh82061    6  139469800  139470800      4       1  150064       2.3748    0.0087793
enh82063    6  139473600  139474600      2       1  150064       1.7096     0.043671
enh82064    6  139477900  139478900      7       3  150064       3.0015    0.0013431
enh82065    6  139481900  139482900      2       1  150064       2.2415     0.012497
enh82070    6  139656000  139657000      1       1  150064       3.1677    0.0007683
enh82083    6  139860800  139861800      3       1  150064       1.9496     0.025614
enh82101    6  140193400  140194400      4       2  150064       2.9994    0.0013528
enh82102    6  140203500  140204500      1       1  150064       2.3592     0.009158
enh82105    6  140262100  140263100      2       1  150064       1.8452     0.032507
enh82106    6  140264100  140265100      6       2  150064       2.4298    0.0075535
enh82108    6  140302600  140303600      2       1  150064       1.7022     0.044358
enh82112    6  140383000  140384000      3       1  150064       3.5806   0.00017138
enh82114    6  140426600  140427600      1       1  150064       1.8319      0.03348
enh82115    6  140602400  140603400      2       1  150064       1.8326     0.033431
enh82126    6  141772900  141773900      2       1  150064       2.1512     0.015732
enh82128    6  142198500  142199500      2       1  150064       2.0386     0.020744
enh82132    6  142553600  142554600      6       3  150064       1.9671     0.024584
enh82141    6  142628000  142629000      1       1  150064       2.8049     0.002517
enh82143    6  142639500  142640500      4       2  150064       1.9226     0.027265
enh82148    6  142670000  142671000      4       2  150064        1.854     0.031873
enh82155    6  142733900  142734900      2       1  150064       1.8241     0.034072
enh82164    6  143142100  143143100      2       1  150064        2.203     0.013797
enh82165    6  143145300  143146300      1       1  150064       2.6173     0.004431
enh82170    6  143165400  143166400      3       2  150064       2.0237     0.021501
enh82175    6  143193100  143194100      5       2  150064       2.7182    0.0032814
enh82177    6  143202600  143203600      3       2  150064        2.272     0.011543
enh82179    6  143206800  143207800      6       3  150064       1.6885     0.045662
enh82195    6  143646600  143647600      2       1  150064       3.4214   0.00031153
enh82197    6  143654400  143655400      2       1  150064        2.621    0.0043839
enh82207    6  143835800  143836800      1       1  150064       2.1487      0.01583
enh82294    6  146137100  146138100      1       1  150064       2.9092     0.001812
enh82321    6  148666000  148667000      7       4  150064       2.3642    0.0090347
enh82332    6  148845300  148846300      4       1  150064       1.6496     0.049511
enh82341    6  149082300  149083300      4       2  150064        2.221     0.013174
enh82379    6  149963800  149964800      1       1  150064       1.6578      0.04868
enh82380    6  149966900  149967900      1       1  150064       1.6602      0.04844
enh82385    6  150065900  150066900      3       1  150064       1.8131      0.03491
enh82386    6  150072800  150073800      1       1  150064       1.7104       0.0436
enh82387    6  150075200  150076200      2       1  150064       1.6684     0.047622
enh82389    6  150152000  150153000      3       1  150064       1.7346     0.041405
enh82396    6  150185800  150186800      4       2  150064       1.9908     0.023251
enh82398    6  150209800  150210800      4       1  150064       1.8744     0.030439
enh82399    6  150216600  150217600      3       1  150064       1.7242     0.042338
enh82401    6  150390400  150391400      1       1  150064       1.9178      0.02757
enh82419    6  150691000  150692000      3       2  150064       2.2611     0.011876
enh82421    6  150698100  150699100      7       2  150064        2.477    0.0066248
enh82423    6  150730400  150731400      4       1  150064       2.6245    0.0043388
enh82428    6  150949100  150950100      5       2  150064       1.7086     0.043764
enh82429    6  150953300  150954300      2       1  150064       2.5747    0.0050165
enh82489    6  151796800  151797800      2       1  150064       1.6663     0.047824
enh82506    6  152562300  152563300      2       1  150064       1.9277     0.026945
enh82526    6  154735200  154736200      4       2  150064       2.0474     0.020308
enh82541    6  154824600  154825600      2       1  150064       2.3109     0.010418
enh82551    6  155063800  155064800      1       1  150064       1.8124      0.03496
enh82578    6  155545000  155546000      7       3  150064       2.1238     0.016844
enh82581    6  155631700  155632700      1       1  150064       1.8106       0.0351
enh82592    6  155808000  155809000      4       2  150064       1.7844     0.037178
enh82604    6  157009200  157010200      2       1  150064       1.7211     0.042616
enh82606    6  157041900  157042900      2       1  150064       1.6887     0.045634
enh82611    6  157111900  157112900      1       1  150064       3.3016    0.0004806
enh82614    6  157128600  157129600      1       1  150064       2.3529     0.009315
enh82619    6  157161000  157162000      1       1  150064       1.8344       0.0333
enh82625    6  157199800  157200800      2       1  150064       1.9454     0.025863
enh82626    6  157204300  157205300      4       2  150064       1.8737     0.030484
enh82627    6  157207200  157208200      4       2  150064       2.6435    0.0041024
enh82629    6  157246700  157247700      1       1  150064       2.6029     0.004622
enh82636    6  157275700  157276700      2       1  150064       2.3535       0.0093
enh82638    6  157284200  157285200      6       3  150064       2.7564    0.0029222
enh82640    6  157297000  157298000      3       2  150064       1.7941     0.036399
enh82643    6  157309300  157310300      2       1  150064       1.6682     0.047639
enh82644    6  157312900  157313900      3       2  150064       1.8406     0.032838
enh82645    6  157313600  157314600      1       1  150064       1.9276      0.02695
enh82647    6  157334500  157335500      3       2  150064       1.8996     0.028745
enh82648    6  157340200  157341200      1       1  150064       2.4497     0.007149
enh82652    6  157380500  157381500      3       2  150064       1.8527     0.031963
enh82689    6  157951600  157952600      5       1  150064       2.1448     0.015983
enh82690    6  157960100  157961100     12       2  150064       2.0242     0.021474
enh82696    6  158034600  158035600      2       1  150064         3.29    0.0005009
enh82697    6  158041200  158042200      2       1  150064       2.7125    0.0033393
enh82698    6  158069300  158070300      3       1  150064       4.2245   1.1973e-05
enh82699    6  158088200  158089200      5       2  150064       1.9119     0.027946
enh82700    6  158090200  158091200      4       2  150064       2.2687     0.011643
enh82736    6  158414100  158415100      4       2  150064       1.8611     0.031368
enh82737    6  158415400  158416400      2       1  150064        1.836     0.033178
enh82739    6  158419700  158420700      3       2  150064       1.7195     0.042762
enh82756    6  158468200  158469200      6       2  150064       2.8199    0.0024019
enh82758    6  158478300  158479300      3       2  150064       1.6509      0.04938
enh82867    6  160152600  160153600      6       2  150064       2.8031     0.002531
enh82870    6  160185300  160186300      2       1  150064       2.0749     0.018997
enh82871    6  160198300  160199300      3       1  150064       2.7746    0.0027634
enh82873    6  160213400  160214400      8       1  150064       2.2056     0.013706
enh82893    6  160435000  160436000      2       1  150064        1.856     0.031727
enh82900    6  160510900  160511900      3       2  150064       1.6708     0.047378
enh82913    6  160721100  160722100      4       2  150064       2.0828     0.018634
enh82928    6  161129700  161130700      2       1  150064       2.5635    0.0051806
enh82929    6  161188300  161189300      3       2  150064       1.9058     0.028341
enh82930    6  161212300  161213300      3       1  150064       2.2917     0.010961
enh82955    6  162477400  162478400      2       1  150064       1.6758     0.046886
enh82964    6  163825400  163826400      3       1  150064        2.016     0.021902
enh82967    6  163843200  163844200      2       1  150064        3.036    0.0011986
enh82968    6  163844200  163845200      4       2  150064       3.4466   0.00028388
enh82973    6  163879800  163880800      1       1  150064       3.2685    0.0005406
enh82974    6  163934500  163935500      5       1  150064       3.2042   0.00067724
enh82976    6  163953300  163954300      2       1  150064       2.5112    0.0060162
enh82982    6  165987600  165988600      3       1  150064       2.1184     0.017072
enh83007    6  166970000  166971000      1       1  150064       1.9684      0.02451
enh83009    6  166980700  166981700      5       2  150064       3.0275    0.0012328
enh83010    6  166985900  166986900      3       2  150064       2.5176    0.0059086
enh83012    6  167008800  167009800      2       1  150064       3.0107    0.0013034
enh83013    6  167011500  167012500      7       1  150064       3.0343    0.0012055
enh83031    6  167554400  167555400      9       2  150064       1.7269     0.042094
enh83033    6  167624000  167625000      8       3  150064       2.3522    0.0093303
enh83034    6  167629700  167630700     14       3  150064       2.4197    0.0077674
enh83038    6  167639200  167640200      2       1  150064        2.044     0.020474
enh83077    6  168199900  168200900      2       1  150064       2.8918    0.0019149
enh83078    6  168206400  168207400      3       1  150064       1.6624     0.048219
enh83095    6  168357500  168358500      1       1  150064       2.0024      0.02262
enh83151    6  169739900  169740900      1       1  150064       2.1309      0.01655
enh83183    6  170467900  170468900      9       5  150064       1.7011     0.044458
enh83191    6  170617200  170618200      4       1  150064       2.1215     0.016939
enh83194    6  170678400  170679400      4       2  150064       2.2062     0.013685
enh83205    7     101200     102200      5       2  150064       1.7829     0.037298
enh83217    7     214300     215300      7       3  150064         2.41    0.0079766
enh83268    7     769600     770600      3       2  150064       2.4936    0.0063234
enh83277    7     857700     858700      4       2  150064       2.1887      0.01431
enh83279    7     860900     861900      5       2  150064       1.9333     0.026597
enh83287    7     900600     901600      6       3  150064       2.2463     0.012342
enh83288    7     906900     907900      3       1  150064       2.0019     0.022648
[truncated: 653,651 more chars]
