# Supplementary material for: Identifying enhancer properties associated with genetic risk for complex traits using regulome-wide association studies
Source: PLoS Comput Biol. 2022 Sep 7;18(9):e1010430. doi: 10.1371/journal.pcbi.1010430 (PMC9484640; doi:10.1371/journal.pcbi.1010430)
Supplement: S3 Table — Sample names are as described in the ROADMAP epigenomics project integrative analysis portal: https://egg2.wustl.edu/roadmap/web_portal/meta.html. (ZIP) [file pcbi.1010430.s010.zip › supplemental_table3/E030blood_sig_enhancers05.gcov.out]

GENE       CHR      START       STOP  NSNPS  NPARAM       N        ZSTAT            P
enh44017     1     847800     848800      4       1  150064         1.72     0.042717
enh44018     1     890500     891500      2       1  150064       1.7844     0.037181
enh44039     1    1168600    1169600      3       1  150064       1.9619      0.02489
enh44116     1    2043500    2044500      4       1  150064       2.5425    0.0055028
enh44118     1    2058700    2059700      1       1  150064       3.2129    0.0006569
enh44119     1    2063200    2064200      1       1  150064       2.0727       0.0191
enh44120     1    2065200    2066200      5       2  150064       3.2658   0.00054572
enh44121     1    2070900    2071900      5       2  150064       3.2169   0.00064792
enh44122     1    2076300    2077300      4       2  150064       2.9884    0.0014023
enh44123     1    2082900    2083900      3       1  150064       2.9932    0.0013803
enh44124     1    2090200    2091200      2       1  150064       2.8467    0.0022088
enh44125     1    2093700    2094700      4       2  150064       2.9833    0.0014258
enh44127     1    2106200    2107200      4       2  150064       2.8717    0.0020412
enh44131     1    2126800    2127800      2       1  150064       2.5265    0.0057606
enh44135     1    2137300    2138300      3       1  150064       2.6996    0.0034707
enh44141     1    2173400    2174400      2       1  150064       3.3947   0.00034357
enh44155     1    2233300    2234300      3       1  150064       2.0768     0.018912
enh44158     1    2310900    2311900      5       2  150064       1.8791     0.030113
enh44164     1    2365400    2366400      2       1  150064       1.8649     0.031099
enh44166     1    2427200    2428200      3       1  150064       1.7051     0.044086
enh44176     1    2510300    2511300      3       2  150064       2.0444     0.020458
enh44179     1    2524500    2525500      7       2  150064       2.8255    0.0023604
enh44180     1    2542200    2543200      1       1  150064       2.6463     0.004069
enh44188     1    2784900    2785900      3       1  150064       2.9947    0.0013735
enh44200     1    3085800    3086800      5       2  150064       1.8139     0.034844
enh44206     1    3123600    3124600      3       1  150064       3.2339    0.0006105
enh44207     1    3131700    3132700      2       1  150064       2.8542     0.002157
enh44208     1    3134200    3135200      4       2  150064       2.2463     0.012341
enh44209     1    3137900    3138900      6       3  150064       1.7291       0.0419
enh44233     1    3538800    3539800      5       2  150064       1.6765     0.046825
enh44241     1    3592000    3593000      3       2  150064        1.824     0.034079
enh44243     1    3604700    3605700      4       2  150064       1.9732     0.024239
enh44266     1    5150000    5151000      5       2  150064       2.0876     0.018418
enh44269     1    5449000    5450000      1       1  150064       1.6795      0.04653
enh44298     1    6260100    6261100      1       1  150064       1.7453      0.04047
enh44312     1    6566900    6567900      1       1  150064       2.3208      0.01015
enh44313     1    6569000    6570000      4       1  150064       2.4525    0.0070927
enh44324     1    6671800    6672800      1       1  150064       1.8823       0.0299
enh44325     1    6675600    6676600      3       1  150064       2.1533     0.015649
enh44326     1    6684200    6685200      2       1  150064       2.1264     0.016733
enh44328     1    6712900    6713900      3       1  150064       3.5336   0.00020498
enh44329     1    6760000    6761000      1       1  150064        3.769    8.194e-05
enh44337     1    6846800    6847800      3       1  150064       1.7795     0.037581
enh44360     1    7800200    7801200      4       1  150064       1.7022      0.04436
enh44365     1    7829900    7830900      1       1  150064       1.8858      0.02966
enh44420     1    8408700    8409700      4       2  150064       2.7903    0.0026329
enh44424     1    8440000    8441000      2       1  150064       3.5915   0.00016438
enh44426     1    8445000    8446000      3       2  150064       4.7039   1.2763e-06
enh44427     1    8445800    8446800      2       1  150064       1.6705     0.047412
enh44428     1    8447100    8448100      3       1  150064       5.1215   1.5158e-07
enh44429     1    8449600    8450600      2       1  150064        3.122   0.00089803
enh44433     1    8467800    8468800      2       1  150064       4.9569   3.5806e-07
enh44434     1    8469700    8470700      1       1  150064       3.8635    5.589e-05
enh44435     1    8476200    8477200      7       3  150064       4.6551   1.6192e-06
enh44436     1    8485900    8486900      3       1  150064       5.0495   2.2148e-07
enh44437     1    8490500    8491500      3       2  150064       4.9891   3.0334e-07
enh44438     1    8498600    8499600      1       1  150064        5.656    7.747e-09
enh44441     1    8523900    8524900      5       3  150064       2.7613    0.0028785
enh44443     1    8536900    8537900      3       1  150064       3.2444   0.00058856
enh44445     1    8557300    8558300      3       1  150064       2.7505     0.002975
enh44446     1    8569900    8570900      2       1  150064        2.394    0.0083322
enh44448     1    8580500    8581500      3       2  150064       2.3313    0.0098686
enh44450     1    8586100    8587100      3       1  150064        2.376    0.0087516
enh44453     1    8607400    8608400      2       1  150064       2.3958    0.0082926
enh44454     1    8614800    8615800      2       1  150064       3.0698    0.0010711
enh44455     1    8621000    8622000      1       1  150064       2.5716     0.005062
enh44456     1    8622900    8623900      3       2  150064       2.3761    0.0087482
enh44460     1    8660200    8661200      1       1  150064       2.2741      0.01148
enh44461     1    8663100    8664100      1       1  150064       2.8826     0.001972
enh44465     1    8690000    8691000      1       1  150064       3.1268    0.0008837
enh44467     1    8707400    8708400      1       1  150064       2.3807      0.00864
enh44468     1    8711800    8712800      1       1  150064       2.6695     0.003798
enh44470     1    8725500    8726500      1       1  150064       2.9385     0.001649
enh44471     1    8729100    8730100      1       1  150064       1.9571      0.02517
enh44472     1    8730400    8731400      2       1  150064       2.3313     0.009868
enh44481     1    8773200    8774200      1       1  150064       2.6506     0.004018
enh44482     1    8774100    8775100      2       1  150064       3.7182   0.00010033
enh44494     1    8916700    8917700      3       1  150064       2.3785    0.0086926
enh44495     1    8920100    8921100      1       1  150064       2.2328      0.01278
enh44504     1    8959400    8960400      4       2  150064       2.2143     0.013406
enh44505     1    8968200    8969200      3       1  150064       1.8772     0.030247
enh44508     1    8985200    8986200      2       1  150064       2.1125     0.017322
enh44509     1    8986800    8987800      8       3  150064       1.6652     0.047934
enh44510     1    8998700    8999700      4       2  150064       2.8836    0.0019657
enh44564     1    9428000    9429000      3       2  150064       2.2137     0.013426
enh44636     1    9919600    9920600      1       1  150064       2.2695      0.01162
enh44684     1   10367600   10368600      3       1  150064       1.7143     0.043237
enh44697     1   10489200   10490200      3       2  150064       1.6593      0.04853
enh44747     1   11335400   11336400      1       1  150064       2.0523      0.02007
enh44767     1   11778300   11779300      1       1  150064       1.7455      0.04045
enh44790     1   11953200   11954200      3       1  150064       1.6978     0.044768
enh44797     1   11995500   11996500      4       2  150064       2.1548     0.015588
enh44798     1   11998200   11999200      2       1  150064       1.9438      0.02596
enh44812     1   12107000   12108000      1       1  150064       3.1955    0.0006979
enh44814     1   12129900   12130900      3       1  150064       2.8273     0.002347
enh44870     1   12774400   12775400      2       1  150064       1.7815     0.037412
enh44883     1   14034000   14035000      2       1  150064       1.7762     0.037852
enh44886     1   14047800   14048800      3       2  150064       2.4977    0.0062493
enh44894     1   14074100   14075100      2       1  150064       1.7549     0.039638
enh45004     1   16152000   16153000      7       2  150064       2.0326     0.021046
enh45037     1   16352800   16353800      5       3  150064       2.0835     0.018603
enh45050     1   16486400   16487400      1       1  150064       1.8424      0.03271
enh45057     1   16563900   16564900      2       1  150064       2.7283    0.0031827
enh45058     1   16570400   16571400      1       1  150064        2.126      0.01675
enh45059     1   16575000   16576000      1       1  150064       2.3933     0.008348
enh45060     1   16592700   16593700      2       1  150064       1.9997     0.022765
enh45061     1   16594300   16595300      2       1  150064       1.6956     0.044977
enh45063     1   16620100   16621100      3       2  150064       1.8576     0.031611
enh45064     1   16623000   16624000      3       2  150064       1.7986     0.036038
enh45065     1   16645000   16646000      3       1  150064       2.0685     0.019295
enh45070     1   16679500   16680500      1       1  150064       2.0801      0.01876
enh45071     1   16690000   16691000      4       2  150064       2.1466     0.015913
enh45072     1   16691900   16692900      3       1  150064       1.8321     0.033471
enh45074     1   16701100   16702100      1       1  150064       1.8357       0.0332
enh45075     1   16703100   16704100      4       1  150064       1.9451     0.025883
enh45076     1   16711800   16712800      2       1  150064       1.7801     0.037533
enh45077     1   16714100   16715100      2       1  150064       1.7653      0.03876
enh45084     1   16824200   16825200      3       1  150064       1.8836     0.029809
enh45085     1   16826900   16827900      3       1  150064        2.091     0.018265
enh45112     1   17349700   17350700      6       3  150064       1.9207     0.027385
enh45114     1   17371300   17372300      6       2  150064        2.306     0.010557
enh45115     1   17372500   17373500      4       1  150064       2.2675     0.011681
enh45116     1   17373700   17374700      6       2  150064       2.4927     0.006338
enh45117     1   17378300   17379300      2       1  150064       2.7791    0.0027255
enh45119     1   17385700   17386700      2       1  150064        2.242     0.012479
enh45120     1   17390200   17391200      8       3  150064       2.1257     0.016764
enh45121     1   17395300   17396300      4       1  150064        3.104   0.00095448
enh45122     1   17400800   17401800     10       2  150064        2.204     0.013762
enh45123     1   17402300   17403300     19       2  150064       1.9766     0.024043
enh45124     1   17407500   17408500      7       2  150064       2.5569    0.0052801
enh45136     1   17454400   17455400      1       1  150064       1.8736      0.03049
enh45177     1   17757100   17758100      3       1  150064       1.8195      0.03442
enh45212     1   18486600   18487600      1       1  150064       2.9971     0.001363
enh45214     1   18504300   18505300      8       3  150064       2.5728    0.0050443
enh45225     1   19256400   19257400      4       2  150064       1.7413     0.040819
enh45258     1   19641000   19642000      3       1  150064       2.1377     0.016271
enh45295     1   19821700   19822700      2       1  150064       3.1151    0.0009193
enh45296     1   19828800   19829800      2       1  150064       3.5244   0.00021226
enh45298     1   19835300   19836300      5       2  150064       1.8503     0.032138
enh45306     1   19939400   19940400      1       1  150064       1.7696       0.0384
enh45321     1   20420000   20421000      4       2  150064       2.2066     0.013672
enh45328     1   20497500   20498500      1       1  150064       1.9738       0.0242
enh45331     1   20819500   20820500      2       1  150064       1.7513      0.03995
enh45354     1   21041300   21042300      6       3  150064       2.2183     0.013268
enh45358     1   21114500   21115500      2       1  150064       2.4415    0.0073133
enh45361     1   21178200   21179200      4       2  150064       1.8935     0.029144
enh45365     1   21276400   21277400      5       2  150064       2.4372    0.0074011
enh45368     1   21325300   21326300      1       1  150064       2.4158     0.007851
enh45369     1   21329800   21330800      1       1  150064       2.1596       0.0154
enh45371     1   21368600   21369600      4       2  150064       2.2067     0.013668
enh45372     1   21369500   21370500      4       2  150064       2.0037     0.022548
enh45375     1   21377700   21378700      3       2  150064        3.157   0.00079714
enh45376     1   21385300   21386300      4       2  150064       2.3221     0.010114
enh45378     1   21401800   21402800      2       1  150064       1.9828     0.023697
enh45379     1   21403200   21404200      4       2  150064       2.5195    0.0058759
enh45380     1   21415800   21416800      3       1  150064       2.7094    0.0033702
enh45381     1   21417700   21418700      3       2  150064       2.2251     0.013038
enh45384     1   21438400   21439400      1       1  150064       2.3689     0.008921
enh45388     1   21462700   21463700      2       1  150064       1.6492     0.049556
enh45389     1   21465400   21466400      2       1  150064       2.7006    0.0034605
enh45390     1   21475400   21476400      4       2  150064       2.6318    0.0042469
enh45391     1   21476700   21477700      4       2  150064       1.7142     0.043247
enh45394     1   21483300   21484300      1       1  150064       2.7054     0.003411
enh45395     1   21491800   21492800      4       2  150064       2.5446    0.0054697
enh45396     1   21499900   21500900      1       1  150064       2.4774     0.006618
enh45398     1   21521100   21522100      1       1  150064       1.7381       0.0411
enh45446     1   21992000   21993000      5       3  150064        2.509    0.0060539
enh45447     1   21999600   22000600      4       2  150064       1.7454     0.040457
enh45450     1   22047700   22048700      2       1  150064       2.2302     0.012868
enh45451     1   22083000   22084000      1       1  150064        2.047      0.02033
enh45454     1   22090200   22091200     10       2  150064       1.9642     0.024753
enh45455     1   22096300   22097300      1       1  150064       2.0189      0.02175
enh45457     1   22100000   22101000      4       2  150064       2.7729    0.0027783
enh45488     1   22349400   22350400      2       1  150064       2.5516    0.0053615
enh45489     1   22353100   22354100     10       3  150064       2.9377    0.0016535
enh45494     1   22375000   22376000      3       2  150064        3.234   0.00061028
enh45496     1   22389800   22390800      3       1  150064       1.7562     0.039531
enh45502     1   22418700   22419700      1       1  150064       1.7696       0.0384
enh45504     1   22431200   22432200      4       2  150064       2.2315     0.012824
enh45506     1   22454300   22455300      8       3  150064       3.3291   0.00043557
enh45537     1   23437900   23438900      2       1  150064       1.9202     0.027415
enh45580     1   23939800   23940800      2       1  150064       1.8664     0.030996
enh45597     1   24106300   24107300      1       1  150064       1.6674      0.04772
enh45629     1   24395300   24396300      3       2  150064       1.8963     0.028958
enh45630     1   24500300   24501300      3       1  150064       2.4249    0.0076559
enh45632     1   24522600   24523600      3       1  150064       1.9316     0.026702
enh45634     1   24575100   24576100      3       2  150064       2.6793    0.0036885
enh45637     1   24691400   24692400      3       2  150064       1.7634     0.038918
enh45639     1   24711800   24712800      4       2  150064       2.2986     0.010765
enh45640     1   24718700   24719700      1       1  150064        1.765      0.03878
enh45646     1   24780800   24781800      2       1  150064       1.8804     0.030029
enh45648     1   24809900   24810900      1       1  150064       2.3005      0.01071
enh45651     1   24836700   24837700      2       1  150064       1.7224     0.042499
enh45652     1   24838300   24839300      2       1  150064       1.8611     0.031364
enh45653     1   24862000   24863000      4       2  150064       2.4306    0.0075369
enh45654     1   24867200   24868200      6       2  150064       2.8995    0.0018685
enh45660     1   24967400   24968400      2       1  150064       2.5702    0.0050815
enh45702     1   25310800   25311800      1       1  150064       2.2718      0.01155
enh45768     1   25968900   25969900      1       1  150064       1.7449       0.0405
enh45878     1   26881200   26882200      2       1  150064       1.8363     0.033157
enh45879     1   26900500   26901500      9       4  150064       2.8403    0.0022539
enh45893     1   27002800   27003800      1       1  150064       2.3408      0.00962
enh45894     1   27004500   27005500      2       1  150064       1.8229     0.034159
enh45896     1   27016700   27017700      2       1  150064       2.0566     0.019861
enh45900     1   27033600   27034600      2       1  150064       2.6037    0.0046111
enh45901     1   27041700   27042700      2       1  150064       1.8757     0.030351
enh45902     1   27047500   27048500      3       1  150064         2.63    0.0042697
enh45903     1   27052200   27053200      3       1  150064       2.5882    0.0048246
enh45906     1   27072100   27073100      1       1  150064       2.7083     0.003381
enh45907     1   27094500   27095500      1       1  150064       2.7557     0.002928
enh45908     1   27097700   27098700      1       1  150064       2.7473     0.003004
enh45909     1   27104600   27105600      3       2  150064       3.0914   0.00099595
enh45915     1   27138700   27139700      1       1  150064         2.09      0.01831
enh45917     1   27146400   27147400      1       1  150064       2.1783      0.01469
enh45921     1   27161400   27162400      1       1  150064       1.8565      0.03169
enh45926     1   27214700   27215700      1       1  150064       2.4794      0.00658
enh45930     1   27246900   27247900      2       1  150064       2.7103    0.0033606
enh45932     1   27258900   27259900      1       1  150064        2.537      0.00559
enh45933     1   27298400   27299400      2       1  150064       2.1812     0.014585
enh45946     1   27423900   27424900      1       1  150064       1.8901      0.02937
enh45948     1   27432100   27433100      1       1  150064       2.2751      0.01145
enh45952     1   27450400   27451400      1       1  150064       3.3091    0.0004679
enh45956     1   27465600   27466600      2       1  150064       1.8532     0.031928
enh45973     1   27602100   27603100      5       3  150064       3.0975   0.00097574
enh45986     1   27695400   27696400      1       1  150064       2.9448     0.001616
enh46024     1   27924100   27925100      2       1  150064       1.7612     0.039101
enh46028     1   27948600   27949600      3       1  150064        2.149     0.015818
enh46031     1   27970100   27971100      2       1  150064       1.7707     0.038307
enh46066     1   28268900   28269900      1       1  150064       1.8448      0.03253
enh46088     1   28470400   28471400      1       1  150064       3.7192    9.994e-05
enh46107     1   28524800   28525800      1       1  150064        2.929       0.0017
enh46114     1   28588000   28589000      2       1  150064       2.6132    0.0044846
enh46127     1   28697600   28698600      1       1  150064       2.0562      0.01988
enh46128     1   28699800   28700800      2       1  150064       2.2181     0.013274
enh46130     1   28718100   28719100      3       1  150064       2.1312     0.016538
enh46131     1   28721400   28722400      5       1  150064       1.7638     0.038882
enh46132     1   28741400   28742400      3       1  150064       1.7752     0.037934
enh46133     1   28743400   28744400      2       1  150064       2.0408     0.020638
enh46134     1   28751800   28752800      1       1  150064       2.1095      0.01745
enh46139     1   28782200   28783200      1       1  150064       2.4036     0.008118
enh46141     1   28796300   28797300      2       1  150064       1.8356     0.033212
enh46144     1   28837700   28838700      4       2  150064       3.0434    0.0011697
enh46145     1   28839700   28840700      3       2  150064       1.8216     0.034261
enh46147     1   28845600   28846600      1       1  150064       2.4689     0.006776
enh46149     1   28878100   28879100      1       1  150064       2.8194     0.002406
enh46150     1   28880300   28881300      2       1  150064       2.0181     0.021789
enh46152     1   28905600   28906600      1       1  150064        2.917     0.001767
enh46154     1   28917000   28918000      3       2  150064        2.641    0.0041329
enh46156     1   28967100   28968100      2       1  150064       2.2745     0.011467
enh46157     1   28970900   28971900      1       1  150064       2.3123      0.01038
enh46158     1   28973500   28974500      2       1  150064       2.0484     0.020261
enh46160     1   28978800   28979800      1       1  150064       3.1032    0.0009573
enh46161     1   28991300   28992300      3       2  150064        3.016    0.0012808
enh46168     1   29069900   29070900      2       1  150064       3.3538   0.00039852
enh46179     1   29211100   29212100      3       1  150064       2.0323     0.021064
enh46181     1   29223200   29224200      3       1  150064       2.2409     0.012516
enh46186     1   29247500   29248500      3       2  150064        2.849     0.002193
enh46187     1   29250300   29251300      4       2  150064       3.5038   0.00022932
enh46188     1   29251700   29252700      1       1  150064       2.0678      0.01933
enh46194     1   29307500   29308500      2       1  150064       3.6573   0.00012744
enh46201     1   29528200   29529200      2       1  150064       2.3593    0.0091552
enh46202     1   29555900   29556900      3       1  150064       2.0326     0.021045
enh46203     1   29557600   29558600      3       1  150064       2.1232     0.016867
enh46204     1   29575400   29576400      3       2  150064       2.6613    0.0038925
enh46212     1   30458000   30459000      4       2  150064       4.7295   1.1251e-06
enh46226     1   31215100   31216100      1       1  150064       3.0607     0.001104
enh46244     1   31445100   31446100      3       2  150064       1.6586     0.048601
enh46270     1   31761900   31762900      2       1  150064       2.4882    0.0064192
enh46272     1   31771000   31772000      1       1  150064       3.4255    0.0003068
enh46273     1   31772300   31773300      6       3  150064       4.1843   1.4304e-05
enh46275     1   31866800   31867800      4       1  150064       2.8658    0.0020799
enh46276     1   31869700   31870700      2       1  150064       3.7043   0.00010597
enh46277     1   31895300   31896300      5       2  150064       2.0482     0.020269
enh46319     1   32312400   32313400      4       2  150064       1.8866      0.02961
enh46352     1   32532600   32533600      1       1  150064         1.81      0.03515
enh46364     1   32592600   32593600      3       2  150064       1.6917     0.045349
enh46379     1   32707600   32708600      3       1  150064       1.7063     0.043974
enh46380     1   32712600   32713600      1       1  150064       1.6948      0.04506
enh46387     1   32737600   32738600      3       2  150064       1.7353     0.041343
enh46427     1   33232900   33233900      2       1  150064       2.3703    0.0088876
enh46430     1   33280000   33281000      2       1  150064        1.684      0.04609
enh46444     1   33460100   33461100      2       1  150064       2.2302     0.012868
enh46450     1   33492400   33493400      4       2  150064       2.0286     0.021251
enh46472     1   33724300   33725300      3       2  150064       2.2615     0.011863
enh46475     1   33760600   33761600      3       2  150064       1.7552     0.039615
enh46477     1   33766000   33767000      3       2  150064       2.3437    0.0095463
enh46495     1   33937000   33938000      2       1  150064       2.4899    0.0063881
enh46506     1   35318200   35319200      4       2  150064       1.8872     0.029566
enh46507     1   35322600   35323600      3       2  150064       1.9557     0.025248
enh46522     1   35585700   35586700      2       1  150064       1.7055      0.04405
enh46527     1   35709000   35710000      5       3  150064       3.5968   0.00016107
enh46539     1   35851900   35852900      2       1  150064       3.5577   0.00018705
enh46551     1   35949500   35950500      2       1  150064       2.9301    0.0016943
enh46556     1   36002100   36003100      2       1  150064       3.0799    0.0010355
enh46567     1   36102100   36103100      2       1  150064       3.6011   0.00015847
enh46571     1   36181200   36182200      1       1  150064       3.4063    0.0003292
enh46575     1   36240100   36241100      1       1  150064       3.1967     0.000695
enh46578     1   36265800   36266800      1       1  150064       1.8066      0.03541
enh46580     1   36279600   36280600      1       1  150064       2.3786      0.00869
enh46581     1   36284600   36285600      1       1  150064       3.3249    0.0004422
enh46585     1   36313300   36314300      3       2  150064       3.8886   5.0412e-05
enh46586     1   36316500   36317500      4       2  150064        3.494    0.0002379
enh46595     1   36364600   36365600      2       1  150064       3.4143   0.00031973
enh46597     1   36402000   36403000      3       2  150064       2.5871    0.0048389
enh46600     1   36443700   36444700      2       1  150064       2.6348    0.0042094
enh46604     1   36540000   36541000      1       1  150064       3.5814    0.0001709
enh46606     1   36553200   36554200      1       1  150064       3.1405    0.0008432
enh46607     1   36556000   36557000      1       1  150064       3.6172    0.0001489
enh46610     1   36564800   36565800      5       2  150064       2.1471     0.015892
enh46611     1   36565500   36566500      4       2  150064       2.6879    0.0035954
enh46612     1   36574300   36575300      2       1  150064         1.76     0.039204
enh46613     1   36581400   36582400      3       1  150064       2.1813     0.014579
enh46614     1   36585900   36586900      4       2  150064       1.7509     0.039984
enh46615     1   36593600   36594600      1       1  150064       3.8529    5.836e-05
enh46616     1   36600100   36601100      3       1  150064       3.6681   0.00012219
enh46617     1   36605700   36606700      1       1  150064       3.1162     0.000916
enh46618     1   36607500   36608500      2       1  150064       3.3975   0.00034006
enh46619     1   36613100   36614100      3       1  150064       3.8801   5.2202e-05
enh46624     1   36631300   36632300      2       1  150064       3.9408   4.0604e-05
enh46627     1   36653200   36654200      4       2  150064       2.5472    0.0054291
enh46649     1   36809400   36810400      1       1  150064       1.9367      0.02639
enh46650     1   36813200   36814200      1       1  150064       1.6484      0.04964
enh46678     1   36941800   36942800      1       1  150064       1.6951      0.04503
enh46709     1   38272000   38273000      3       2  150064       2.5568    0.0052817
enh46710     1   38275700   38276700      2       1  150064       2.7272    0.0031936
enh46711     1   38278200   38279200      2       1  150064       3.7935   7.4258e-05
enh46712     1   38285400   38286400      4       2  150064       2.4588      0.00697
enh46713     1   38290100   38291100      7       5  150064       2.4235    0.0076856
enh46714     1   38291200   38292200      3       2  150064       2.3854    0.0085298
enh46716     1   38327700   38328700      1       1  150064        2.751     0.002971
enh46719     1   38388500   38389500      2       1  150064       1.9326     0.026641
enh46721     1   38395200   38396200      4       2  150064       2.5493    0.0053965
enh46738     1   38800300   38801300      5       2  150064       2.4365    0.0074156
enh46739     1   38858200   38859200      6       3  150064        2.479    0.0065875
enh46750     1   39308600   39309600      7       4  150064       1.6883     0.045676
enh46752     1   39312800   39313800      3       1  150064       2.0714     0.019161
enh46759     1   39339600   39340600      4       2  150064       1.7634     0.038915
enh46764     1   39490800   39491800      2       1  150064       1.8507     0.032107
enh46765     1   39492800   39493800      5       2  150064       1.7435     0.040624
enh46768     1   39529800   39530800      4       1  150064       2.1557     0.015553
enh46782     1   39651000   39652000      2       1  150064       2.1225     0.016899
enh46783     1   39660100   39661100      3       2  150064       1.7081     0.043804
enh46795     1   39696700   39697700      1       1  150064       1.7105      0.04359
enh46805     1   39859400   39860400      2       1  150064       1.7647     0.038809
enh46806     1   39862200   39863200      2       1  150064       1.6723     0.047237
enh46814     1   39975000   39976000      5       3  150064       2.0765     0.018926
enh46815     1   39991100   39992100      4       2  150064       2.5017    0.0061795
enh46824     1   40166500   40167500      2       1  150064       2.5858    0.0048577
enh46843     1   40317100   40318100      3       2  150064       1.9928      0.02314
enh46852     1   40362500   40363500      2       1  150064       3.3374   0.00042288
enh46868     1   40434800   40435800      2       1  150064       1.7433      0.04064
enh46926     1   40973100   40974100      3       2  150064       1.7554     0.039594
enh46929     1   40998200   40999200      3       2  150064       1.9022     0.028572
enh46930     1   41004300   41005300      5       2  150064       1.7836     0.037244
enh46942     1   41155400   41156400      3       2  150064       3.1215   0.00089971
enh46943     1   41160200   41161200      3       1  150064       2.1432     0.016049
enh46944     1   41166000   41167000      2       1  150064       2.4045    0.0080967
enh46947     1   41179400   41180400      3       2  150064       2.5635    0.0051813
enh46951     1   41207500   41208500      3       2  150064       2.6411    0.0041321
enh46952     1   41220400   41221400      3       1  150064       2.2407     0.012522
enh46960     1   41274800   41275800      6       2  150064       3.1941   0.00070143
enh46978     1   41446700   41447700      4       2  150064       2.3025     0.010653
enh46979     1   41468700   41469700      5       2  150064        2.221     0.013176
enh46985     1   41574800   41575800      3       2  150064       2.5747     0.005017
enh46995     1   41837100   41838100      3       2  150064       2.5112     0.006016
enh46999     1   41889200   41890200      4       2  150064        2.016     0.021902
enh47001     1   41898000   41899000      6       3  150064       2.2582     0.011965
enh47117     1   43415100   43416100      7       2  150064       1.9365     0.026402
enh47136     1   43739400   43740400      2       1  150064        2.174     0.014854
enh47139     1   43765800   43766800      1       1  150064       3.1944    0.0007005
enh47140     1   43769400   43770400      2       1  150064       2.6374    0.0041776
enh47143     1   43802400   43803400      3       1  150064        3.517   0.00021824
enh47144     1   43803600   43804600      1       1  150064       1.6898      0.04553
enh47147     1   43826800   43827800      1       1  150064       2.7397     0.003075
enh47149     1   43834600   43835600      1       1  150064       3.6162    0.0001495
enh47153     1   43856400   43857400      4       2  150064       4.1648   1.5578e-05
enh47156     1   43920200   43921200      3       2  150064       4.1734   1.5006e-05
enh47157     1   44011400   44012400      1       1  150064       1.6572      0.04874
enh47158     1   44015200   44016200      3       1  150064       2.0885     0.018378
enh47159     1   44023800   44024800      1       1  150064       3.1078    0.0009423
enh47160     1   44113800   44114800      3       1  150064       3.3624   0.00038635
enh47161     1   44117400   44118400      1       1  150064       4.3591    6.529e-06
enh47165     1   44228900   44229900      1       1  150064       3.2448    0.0005877
enh47168     1   44238100   44239100      2       1  150064       2.8027    0.0025338
enh47169     1   44239800   44240800      2       1  150064       2.7456    0.0030204
enh47170     1   44241700   44242700      2       1  150064       2.4065    0.0080536
enh47171     1   44246800   44247800      1       1  150064       2.9904     0.001393
enh47172     1   44251800   44252800      2       1  150064       2.3699    0.0088966
enh47173     1   44255200   44256200      3       1  150064       2.7864    0.0026647
enh47180     1   44289700   44290700      2       1  150064       2.3578     0.009191
enh47182     1   44302300   44303300      2       1  150064       2.5895    0.0048053
enh47186     1   44318600   44319600      2       1  150064        3.435   0.00029627
enh47188     1   44326500   44327500      4       2  150064       2.9253    0.0017207
enh47190     1   44333400   44334400      2       1  150064       2.8449    0.0022214
enh47191     1   44337700   44338700      3       2  150064        3.777   7.9374e-05
enh47192     1   44346600   44347600      4       2  150064       3.7858   7.6597e-05
enh47193     1   44378600   44379600      5       2  150064       2.1326     0.016479
enh47194     1   44400300   44401300      3       2  150064        1.882     0.029916
enh47195     1   44402200   44403200      4       2  150064        2.011      0.02216
enh47197     1   44413700   44414700      6       3  150064       3.4752   0.00025521
enh47199     1   44429300   44430300      1       1  150064       2.3325     0.009836
enh47201     1   44439000   44440000      2       1  150064       1.9816     0.023762
enh47203     1   44449000   44450000      3       2  150064       2.5249    0.0057865
enh47204     1   44455900   44456900      1       1  150064       2.0898      0.01832
enh47205     1   44458000   44459000      1       1  150064       2.9213     0.001743
enh47214     1   44677600   44678600      1       1  150064       2.7892     0.002642
enh47215     1   44680000   44681000      1       1  150064       2.3252      0.01003
enh47216     1   44685700   44686700      2       1  150064       2.0377     0.020791
enh47224     1   44747900   44748900      2       1  150064       2.7045      0.00342
enh47228     1   44821000   44822000      2       1  150064       1.9614     0.024916
enh47409     1   47015200   47016200      3       2  150064       1.9002     0.028706
enh47450     1   48527200   48528200      3       2  150064       1.6655     0.047904
enh47472     1   49240400   49241400      3       2  150064       2.0636     0.019526
enh47499     1   51633700   51634700      5       3  150064       1.9961     0.022962
enh47543     1   51985800   51986800      3       1  150064       1.9132     0.027861
enh47606     1   52988700   52989700      1       1  150064       1.8582      0.03157
enh47607     1   52994800   52995800      1       1  150064       1.7509      0.03998
enh47644     1   53661100   53662100      1       1  150064       2.0792       0.0188
enh47645     1   53664000   53665000      1       1  150064       2.8243     0.002369
enh47646     1   53681700   53682700      3       2  150064       3.3977   0.00033981
enh47647     1   53684600   53685600      1       1  150064       2.2179      0.01328
enh47649     1   53702200   53703200      4       2  150064       2.5829    0.0048987
enh47651     1   53751500   53752500      2       1  150064       2.4234    0.0076881
enh47654     1   53771800   53772800      4       2  150064       2.1252     0.016783
enh47663     1   53874600   53875600      2       1  150064       2.1663     0.015143
enh47688     1   54441800   54442800      5       1  150064       1.9512     0.025516
enh47690     1   54446900   54447900      4       1  150064       2.2344     0.012728
enh47691     1   54448200   54449200      2       1  150064       2.3025     0.010653
enh47704     1   54685600   54686600      5       2  150064       1.8345     0.033287
enh47705     1   54688300   54689300      4       2  150064        2.968    0.0014986
enh47706     1   54694500   54695500      2       1  150064       2.0398     0.020687
enh47720     1   54801300   54802300      2       1  150064       1.6758     0.046885
enh47722     1   54815700   54816700      1       1  150064       1.7965      0.03621
enh47725     1   54837000   54838000      1       1  150064       2.1367      0.01631
enh47726     1   54841100   54842100      3       1  150064       1.8758     0.030339
enh47728     1   54850500   54851500      1       1  150064       2.1615      0.01533
enh47755     1   55325200   55326200      8       4  150064       2.0922     0.018212
enh47756     1   55326800   55327800      6       2  150064        2.004     0.022534
enh47757     1   55349900   55350900      2       1  150064       1.7608     0.039135
enh47798     1   56752500   56753500      5       3  150064       2.5163    0.0059296
enh47831     1   58790000   58791000      3       2  150064       1.7011      0.04446
enh47851     1   59165800   59166800      2       1  150064       2.3789    0.0086815
enh47853     1   59183900   59184900      1       1  150064       1.8184       0.0345
enh47854     1   59202500   59203500      2       1  150064       1.7999     0.035935
enh47868     1   59323700   59324700      3       2  150064       2.1509     0.015741
enh47908     1   59641700   59642700      3       1  150064       2.0431     0.020522
enh47955     1   61039200   61040200      1       1  150064       3.0103     0.001305
enh47957     1   61085700   61086700      5       2  150064       3.2515   0.00057402
enh47958     1   61087300   61088300      6       3  150064       3.1695   0.00076338
enh47959     1   61224700   61225700      4       2  150064       3.5726   0.00017674
enh47963     1   61377300   61378300      4       2  150064        1.968     0.024537
enh47964     1   61387300   61388300      1       1  150064        1.861      0.03137
enh47969     1   61455300   61456300      2       1  150064       1.8711     0.030669
enh47988     1   61699000   61700000      3       1  150064        1.774     0.038032
enh47997     1   61869300   61870300      1       1  150064       2.1912      0.01422
enh48003     1   61946600   61947600      2       1  150064       2.2598     0.011916
enh48005     1   61969900   61970900      1       1  150064       2.3761     0.008748
enh48006     1   61973600   61974600      2       1  150064        2.345    0.0095132
enh48007     1   61978200   61979200      2       1  150064       2.3353    0.0097627
enh48040     1   62891600   62892600      4       1  150064       1.8736     0.030491
enh48075     1   64106000   64107000      3       2  150064       1.7723     0.038176
enh48085     1   64710600   64711600      1       1  150064       2.1165      0.01715
enh48097     1   65235200   65236200      4       2  150064       1.7729     0.038123
enh48100     1   65293900   65294900      3       2  150064       2.4033     0.008123
enh48104     1   65341900   65342900      1       1  150064       2.4852     0.006474
enh48108     1   65358800   65359800      4       2  150064       1.7434     0.040634
enh48110     1   65367600   65368600      4       1  150064       1.6604     0.048419
enh48111     1   65376800   65377800      3       1  150064       2.6756    0.0037299
enh48112     1   65379400   65380400      3       2  150064       2.9212    0.0017436
enh48114     1   65382700   65383700      5       2  150064       3.3802   0.00036213
enh48116     1   65388500   65389500      4       2  150064       2.0678     0.019328
enh48117     1   65391600   65392600      2       1  150064       2.7824     0.002698
enh48119     1   65398000   65399000      3       1  150064       2.3488    0.0094178
enh48121     1   65402500   65403500      4       2  150064       3.1017   0.00096207
enh48122     1   65405300   65406300      3       2  150064        3.289   0.00050272
enh48127     1   65419600   65420600      2       1  150064       1.9861     0.023509
enh48128     1   65421000   65422000      7       3  150064       2.3126     0.010373
enh48130     1   65428900   65429900      6       3  150064         2.02     0.021693
enh48132     1   65435100   65436100      3       2  150064       2.1865      0.01439
enh48143     1   65521300   65522300      4       2  150064         1.87     0.030743
enh48144     1   65525600   65526600      2       1  150064       2.2948     0.010872
enh48153     1   65578800   65579800      2       1  150064       2.4646     0.006858
enh48154     1   65606800   65607800      4       2  150064       1.8617     0.031322
enh48160     1   65641400   65642400      4       2  150064       2.0387     0.020742
enh48161     1   65655500   65656500      3       1  150064       1.9476     0.025732
enh48179     1   66153200   66154200      5       2  150064       2.7778    0.0027366
enh48180     1   66156700   66157700      4       2  150064        1.722     0.042536
enh48182     1   66277700   66278700      1       1  150064       1.6821      0.04627
enh48183     1   66286700   66287700      2       1  150064       2.1129     0.017305
enh48184     1   66311100   66312100      3       2  150064       4.1957     1.36e-05
enh48186     1   66478500   66479500      3       2  150064        2.579    0.0049537
enh48193     1   66732300   66733300      2       1  150064       2.6176    0.0044279
enh48194     1   66740100   66741100      2       1  150064       2.2364     0.012662
enh48197     1   66761500   66762500      1       1  150064       2.1829      0.01452
enh48198     1   66766000   66767000      7       2  150064        2.249     0.012256
enh48219     1   66832500   66833500      1       1  150064       3.2356     0.000607
enh48231     1   66901800   66902800      2       1  150064       2.4514    0.0071153
enh48232     1   66903500   66904500      3       1  150064       2.6641    0.0038593
enh48234     1   66910800   66911800      2       1  150064       2.2364     0.012664
enh48273     1   67802300   67803300      4       1  150064       1.8486     0.032258
enh48290     1   68155600   68156600      2       1  150064        2.748    0.0029981
enh48291     1   68160000   68161000      3       1  150064       2.5387    0.0055635
enh48296     1   68189200   68190200      1       1  150064       2.0043      0.02252
enh48300     1   68213800   68214800      2       1  150064       2.0104     0.022192
enh48302     1   68219800   68220800      2       1  150064       1.7258     0.042194
enh48305     1   68351500   68352500      4       1  150064       3.0642    0.0010913
enh48336     1   70453600   70454600      7       2  150064        2.455    0.0070441
enh48337     1   70468400   70469400      1       1  150064       2.5292     0.005716
enh48358     1   71357400   71358400      5       2  150064       3.1059   0.00094845
enh48359     1   71373600   71374600      7       3  150064       2.0802     0.018755
enh48361     1   71413900   71414900      3       2  150064       2.4537    0.0070691
enh48377     1   72754500   72755500      4       2  150064       1.8431     0.032654
enh48381     1   73100300   73101300      1       1  150064       3.3574    0.0003934
enh48384     1   74048300   74049300      6       3  150064       2.8871    0.0019441
enh48385     1   74058700   74059700      3       1  150064       2.6569    0.0039432
enh48386     1   74102400   74103400      1       1  150064       2.7162     0.003302
enh48439     1   77942100   77943100      5       2  150064       1.7313     0.041704
enh48445     1   78005200   78006200      3       1  150064        2.191     0.014227
enh48472     1   78446200   78447200      3       2  150064       1.9066     0.028289
enh48476     1   78474500   78475500      3       2  150064       2.0605     0.019677
enh48477     1   78487000   78488000      4       2  150064       1.9782     0.023955
enh48487     1   79114500   79115500      1       1  150064       2.3844     0.008554
enh48497     1   81381400   81382400      6       2  150064       1.8214     0.034274
enh48504     1   81779700   81780700      7       3  150064       1.8671     0.030944
enh48519     1   84226200   84227200      7       3  150064        2.706    0.0034046
enh48520     1   84284200   84285200      2       1  150064       4.3231   7.6919e-06
enh48521     1   84310700   84311700      4       2  150064        3.931   4.2293e-05
enh48523     1   84542100   84543100      1       1  150064       1.8123      0.03497
enh48528     1   84613900   84614900      1       1  150064       1.8473      0.03235
enh48531     1   84621800   84622800      2       1  150064       2.1147     0.017226
enh48532     1   84628400   84629400      2       1  150064       1.9878     0.023417
enh48574     1   85319700   85320700      4       1  150064       2.4091    0.0079965
enh48575     1   85327600   85328600      3       1  150064       2.2137     0.013425
enh48577     1   85378700   85379700      4       1  150064       1.8566     0.031685
enh48581     1   85439000   85440000      7       2  150064       2.2433     0.012438
enh48584     1   85457600   85458600      3       1  150064       2.1827     0.014529
enh48585     1   85460700   85461700      6       1  150064       2.4031    0.0081285
enh48587     1   85528000   85529000      3       2  150064       2.2418     0.012488
enh48590     1   85710100   85711100      4       2  150064       1.7827     0.037317
enh48597     1   85800000   85801000      2       1  150064       2.6093    0.0045366
enh48625     1   86969500   86970500      2       1  150064       2.1501     0.015774
enh48665     1   87811600   87812600      3       1  150064       1.7206     0.042657
enh48668     1   87971800   87972800      3       2  150064       1.7657     0.038719
enh48672     1   88148100   88149100      5       2  150064       1.9287     0.026887
enh48745     1   89777400   89778400      1       1  150064       2.6603     0.003903
enh48749     1   89823600   89824600      4       2  150064       1.7728     0.038134
enh48750     1   89828800   89829800      1       1  150064       2.1685      0.01506
enh48793     1   90163600   90164600      1       1  150064       1.7523      0.03986
enh48808     1   90264900   90265900      5       1  150064       1.7504     0.040028
enh48809     1   90270100   90271100      5       2  150064       1.9993     0.022786
enh48810     1   90273000   90274000      2       1  150064       2.0835     0.018602
enh48811     1   90279000   90280000      2       1  150064       1.8275     0.033811
enh48819     1   90307200   90308200      4       2  150064       2.1993      0.01393
enh48821     1   90311900   90312900      2       1  150064       2.4159    0.0078477
enh48827     1   90342700   90343700      2       1  150064       1.8484     0.032275
enh48862     1   91481400   91482400      2       1  150064       1.7401      0.04092
enh48864     1   91488100   91489100      3       1  150064       2.4412    0.0073191
enh48865     1   91489400   91490400      2       1  150064       3.1923   0.00070572
enh48871     1   91964900   91965900      8       4  150064       2.6659     0.003839
enh48877     1   92020500   92021500      2       1  150064       1.8567     0.031677
enh48903     1   92765800   92766800      4       2  150064       2.8423    0.0022392
enh48904     1   92780800   92781800      1       1  150064       1.7483      0.04021
enh48907     1   92841700   92842700      2       1  150064       1.7308     0.041746
enh48910     1   92889600   92890600      2       1  150064       2.8082    0.0024909
enh48914     1   92929800   92930800      3       1  150064       3.0893    0.0010033
enh48916     1   92942100   92943100      2       1  150064       3.1959   0.00069705
enh48917     1   92953000   92954000      1       1  150064       2.0676      0.01934
enh48918     1   92960200   92961200      1       1  150064       3.4695    0.0002607
enh48919     1   92980900   92981900      2       1  150064       2.4617    0.0069145
enh48920     1   93002700   93003700      2       1  150064        2.821    0.0023936
enh48921     1   93008100   93009100      2       1  150064       3.1802   0.00073594
enh48922     1   93028300   93029300      2       1  150064       2.8036     0.002527
enh48926     1   93194000   93195000      2       1  150064        1.881     0.029985
enh48939     1   93343200   93344200      2       1  150064       1.6554     0.048926
enh48940     1   93348400   93349400      2       1  150064        1.731     0.041726
enh48942     1   93392800   93393800      1       1  150064       1.7792       0.0376
enh48943     1   93394800   93395800      1       1  150064       1.6959      0.04495
enh48944     1   93399900   93400900      2       1  150064       2.8424    0.0022386
enh48960     1   93507700   93508700      5       2  150064       1.8333     0.033382
enh49090     1   95532400   95533400      1       1  150064       2.2138      0.01342
enh49092     1   95562000   95563000      4       2  150064       3.2051   0.00067511
enh49097     1   95717200   95718200      3       2  150064       1.7811     0.037445
enh49100     1   96774100   96775100      4       1  150064        2.338    0.0096943
enh49101     1   96827000   96828000      4       2  150064       2.0613     0.019635
enh49105     1   97177400   97178400      2       1  150064       3.5825   0.00017014
enh49106     1   97180900   97181900      2       1  150064       1.7111     0.043527
enh49107     1   97185900   97186900      2       1  150064       1.7221     0.042524
enh49108     1   97189200   97190200      3       1  150064       3.8812   5.1973e-05
enh49109     1   97195900   97196900      4       2  150064        3.075    0.0010527
enh49110     1   97205400   97206400      5       1  150064       2.4433    0.0072767
enh49116     1   97629200   97630200      2       1  150064       2.8829    0.0019704
enh49118     1   97717400   97718400      4       1  150064       2.6048    0.0045962
enh49123     1   98075800   98076800      4       2  150064       3.4882   0.00024314
enh49125     1   98125700   98126700      2       1  150064       2.7873    0.0026574
enh49126     1   98193000   98194000      1       1  150064       2.0974      0.01798
enh49129     1   98299300   98300300      1       1  150064       6.4957    4.132e-11
enh49130     1   98314900   98315900      2       1  150064       5.5436   1.4812e-08
enh49131     1   98318000   98319000      2       1  150064        5.373   3.8719e-08
enh49132     1   98330000   98331000      2       1  150064        5.147   1.3237e-07
enh49133     1   98351300   98352300      2       1  150064       4.9823   3.1417e-07
enh49135     1   98365100   98366100      3       2  150064       5.2489   7.6506e-08
enh49138     1   98373800   98374800      2       1  150064       2.5651    0.0051571
enh49139     1   98375500   98376500      4       2  150064       5.4607   2.3717e-08
enh49140     1   98377800   98378800      3       2  150064       6.4671   4.9965e-11
enh49141     1   98378900   98379900      1       1  150064       6.3419    1.135e-10
enh49143     1   98381600   98382600      4       1  150064       5.9707   1.1815e-09
enh49145     1   98403200   98404200      1       1  150064       5.2412    7.977e-08
enh49148     1   98630100   98631100      3       2  150064       3.3797   0.00036284
enh49156     1   98853500   98854500      3       2  150064        1.968     0.024534
enh49157     1   98863700   98864700      1       1  150064       3.2254     0.000629
enh49159     1   98871000   98872000      4       1  150064       3.0149    0.0012854
enh49160     1   98917600   98918600      5       1  150064       2.8042    0.0025217
enh49237     1  100994700  100995700      1       1  150064        1.693      0.04523
enh49245     1  101348100  101349100      1       1  150064       2.9451     0.001614
enh49274     1  101656400  101657400     11       3  150064       2.0283     0.021265
enh49290     1  101918700  101919700      5       3  150064       2.2651     0.011755
enh49293     1  102367400  102368400      3       2  150064       3.1118    0.0009296
enh49307     1  108281400  108282400      6       3  150064       2.5686    0.0051056
enh49312     1  108346900  108347900      9       3  150064       2.6319    0.0042454
enh49313     1  108349900  108350900      5       1  150064       2.5456    0.0054551
enh49314     1  108353400  108354400      7       2  150064       2.4902    0.0063844
enh49327     1  108437600  108438600      4       2  150064       1.7136     0.043299
enh49328     1  108441800  108442800      5       1  150064       2.0115     0.022135
enh49347     1  108508400  108509400      5       2  150064       2.0632     0.019547
enh49363     1  108661000  108662000      6       2  150064       1.7316     0.041674
enh49365     1  108669200  108670200      4       2  150064       3.0158    0.0012814
enh49371     1  108740200  108741200      6       2  150064       2.6406    0.0041376
enh49483     1  110146500  110147500      3       2  150064        1.883     0.029853
enh49490     1  110182500  110183500      1       1  150064       1.8088      0.03524
enh49503     1  110359100  110360100      2       1  150064       1.7791     0.037615
enh49526     1  110575700  110576700      2       1  150064       1.8614     0.031341
enh49530     1  110745500  110746500      2       1  150064       2.1063     0.017588
enh49545     1  110861800  110862800      4       2  150064       2.5442    0.0054759
enh49549     1  110886600  110887600      4       2  150064       2.0536     0.020009
enh49551     1  110892700  110893700      2       1  150064       2.1775     0.014723
enh49586     1  111323100  111324100      4       2  150064       2.3344    0.0097885
enh49587     1  111325700  111326700      6       3  150064       1.8612     0.031356
enh49588     1  111329100  111330100      5       2  150064       2.6018    0.0046362
enh49592     1  111432200  111433200      2       1  150064       1.7701     0.038356
enh49594     1  111439100  111440100      4       2  150064       1.6898     0.045536
enh49618     1  111994000  111995000      3       2  150064       1.8109      0.03508
enh49648     1  112199300  112200300      1       1  150064       1.6791      0.04657
enh49650     1  112203300  112204300      3       1  150064        1.984     0.023625
enh49653     1  112232400  112233400      4       2  150064       1.6563     0.048831
enh49661     1  112462600  112463600      3       1  150064       2.4432    0.0072786
enh49667     1  112936000  112937000      2       1  150064       1.8302     0.033611
enh49668     1  112937300  112938300      2       1  150064       1.9099     0.028072
enh49676     1  113159400  113160400      3       2  150064       3.7995   7.2484e-05
enh49677     1  113165600  113166600      3       2  150064       2.1612     0.015339
enh49679     1  113175000  113176000      1       1  150064       3.2443    0.0005886
enh49681     1  113215600  113216600      5       2  150064       4.1504   1.6592e-05
enh49682     1  113218700  113219700      2       1  150064       2.7755    0.0027562
enh49683     1  113243500  113244500      2       1  150064        1.977     0.024023
enh49684     1  113246200  113247200      5       2  150064       2.2074     0.013643
enh49711     1  113689300  113690300      3       1  150064       1.7311     0.041719
enh49712     1  113734300  113735300      1       1  150064       2.0642       0.0195
enh49734     1  114391900  114392900      3       1  150064       1.7084     0.043782
enh49779     1  114679000  114680000      4       2  150064       2.3068     0.010533
enh49780     1  114686600  114687600      3       2  150064       2.9475    0.0016018
enh49789     1  114883700  114884700      2       1  150064       2.1314     0.016528
enh49794     1  114989200  114990200      2       1  150064       2.4605    0.0069376
enh49798     1  115025500  115026500      7       3  150064       2.0774     0.018883
enh49800     1  115047500  115048500      5       3  150064       1.8665     0.030983
enh49810     1  115259500  115260500      2       1  150064       1.9462     0.025816
enh49811     1  115294900  115295900      3       2  150064       2.2466     0.012332
enh49814     1  115380700  115381700      1       1  150064       1.7126      0.04339
enh49817     1  115605400  115606400      4       2  150064       2.4618    0.0069116
enh49819     1  115618600  115619600      6       2  150064       3.1232   0.00089436
enh49821     1  115628600  115629600      1       1  150064       4.2765    9.491e-06
enh49822     1  115633900  115634900      6       2  150064       3.6668   0.00012282
enh49825     1  115647800  115648800      2       1  150064       1.7273     0.042058
enh49834     1  116005000  116006000      4       2  150064       3.2356    0.0006069
enh49838     1  116185600  116186600      4       1  150064       2.7837     0.002687
enh49844     1  116263700  116264700      2       1  150064       1.6571      0.04875
enh49849     1  116356000  116357000      6       3  150064       1.7754     0.037919
enh49850     1  116363500  116364500      4       2  150064       2.6385    0.0041634
enh49854     1  116415300  116416300      2       1  150064       1.6736     0.047105
enh49893     1  116925700  116926700      1       1  150064        1.869      0.03081
enh49934     1  117308000  117309000      2       1  150064        2.712    0.0033437
enh49936     1  117337700  117338700      5       1  150064        2.835    0.0022914
enh49937     1  117341300  117342300      3       1  150064       3.0034     0.001335
enh49938     1  117342600  117343600      4       2  150064       1.9655      0.02468
enh49939     1  117343900  117344900      1       1  150064       2.9723     0.001478
enh49940     1  117346900  117347900      1       1  150064        3.049     0.001148
enh49943     1  117352700  117353700      2       1  150064       3.4129    0.0003214
enh49944     1  117359300  117360300      1       1  150064       3.5666    0.0001808
enh49960     1  117554800  117555800      2       1  150064       2.2577     0.011983
enh50220     1  145394600  145395600      3       2  150064       1.6508     0.049388
enh50250     1  145588000  145589000      3       1  150064       1.9471     0.025762
enh50252     1  145609000  145610000      1       1  150064       1.8132       0.0349
enh50265     1  146641500  146642500      6       2  150064       2.3072     0.010523
enh50266     1  146645300  146646300      6       1  150064       2.0854     0.018517
enh50267     1  146675600  146676600      9       2  150064       2.2941     0.010893
enh50270     1  146697600  146698600      5       3  150064       2.3168     0.010258
enh50273     1  146717300  146718300     13       3  150064       2.2755     0.011437
enh50275     1  146721600  146722600      4       1  150064       2.1444        0.016
enh50286     1  147234400  147235400      2       1  150064       1.7329     0.041556
enh50340     1  149897500  149898500      4       2  150064       1.7368     0.041216
enh50341     1  149903700  149904700      1       1  150064       1.6726       0.0472
enh50343     1  149909400  149910400      1       1  150064       1.7142      0.04325
enh50345     1  150022500  150023500      3       2  150064       5.6863     6.49e-09
enh50346     1  150023700  150024700      1       1  150064        5.973    1.165e-09
enh50347     1  150025700  150026700      5       2  150064       5.5329   1.5753e-08
enh50349     1  150037300  150038300      1       1  150064       5.5334     1.57e-08
enh50353     1  150063900  150064900      1       1  150064       5.5301      1.6e-08
enh50355     1  150081500  150082500      1       1  150064       5.9023    1.792e-09
enh50356     1  150090400  150091400      1       1  150064       5.7411    4.702e-09
enh50358     1  150119200  150120200      1       1  150064       5.9312    1.504e-09
enh50359     1  150128400  150129400      2       1  150064       5.0128   2.6819e-07
enh50360     1  150132100  150133100      4       1  150064       5.4742   2.1975e-08
enh50361     1  150138300  150139300      4       1  150064       4.9645   3.4436e-07
enh50364     1  150152400  150153400      2       1  150064       4.6663    1.533e-06
enh50366     1  150185000  150186000      3       2  150064       4.6806   1.4303e-06
enh50369     1  150204800  150205800      2       1  150064       4.2775   9.4514e-06
enh50372     1  150242000  150243000      3       1  150064       4.9797   3.1842e-07
enh50373     1  150245100  150246100      2       1  150064       4.3458   6.9391e-06
enh50375     1  150264900  150265900      5       2  150064       4.0209   2.8991e-05
enh50376     1  150266800  150267800      1       1  150064       1.7334      0.04151
enh50379     1  150295200  150296200      6       3  150064       5.1464   1.3276e-07
enh50380     1  150334800  150335800      5       2  150064       4.6395   1.7465e-06
enh50381     1  150339300  150340300      3       2  150064       4.0739   2.3115e-05
enh50382     1  150346000  150347000      2       1  150064       4.3419   7.0643e-06
enh50383     1  150347400  150348400      2       1  150064       1.8599      0.03145
enh50386     1  150384700  150385700      3       1  150064       4.3343   7.3119e-06
enh50387     1  150432200  150433200      1       1  150064       2.6269     0.004308
enh50389     1  150486800  150487800      2       1  150064       4.1525   1.6446e-05
enh50390     1  150488700  150489700      1       1  150064       2.0011      0.02269
enh50391     1  150526600  150527600      4       1  150064       2.8917    0.0019159
enh50397     1  150577800  150578800      2       1  150064       1.9612     0.024926
enh50399     1  150582400  150583400      2       1  150064        2.453    0.0070833
enh50400     1  150586900  150587900      6       3  150064       2.3667    0.0089736
enh50414     1  150747800  150748800      2       1  150064       1.7828     0.037306
enh50417     1  150778800  150779800      2       1  150064       1.7807     0.037479
enh50423     1  150825400  150826400      2       1  150064       1.8476     0.032332
enh50432     1  150947800  150948800      1       1  150064       1.9752      0.02412
enh50435     1  150954400  150955400      3       2  150064       1.7477     0.040255
enh50436     1  150967900  150968900      3       2  150064       3.7924     7.46e-05
enh50437     1  150970800  150971800      5       3  150064       3.9929   3.2633e-05
enh50438     1  150974000  150975000      4       2  150064       4.8339   6.6929e-07
enh50445     1  151021100  151022100      1       1  150064       3.8789    5.247e-05
enh50449     1  151035000  151036000      2       1  150064       1.8598     0.031455
enh50450     1  151041600  151042600      3       2  150064       3.2928   0.00049598
enh50454     1  151119600  151120600      3       2  150064       2.7149    0.0033143
enh50461     1  151168400  151169400      4       2  150064       1.8421     0.032727
enh50469     1  151228200  151229200      2       1  150064       3.4523   0.00027791
enh50471     1  151247700  151248700      2       1  150064       1.6489     0.049586
enh50486     1  151416400  151417400      2       1  150064       2.1019      0.01778
enh50488     1  151427100  151428100      1       1  150064       3.3109     0.000465
enh50489     1  151428400  151429400      3       1  150064       2.7731    0.0027763
enh50491     1  151444800  151445800      1       1  150064       2.5897     0.004803
enh50512     1  151635400  151636400      2       1  150064       1.9195     0.027459
enh50518     1  151675500  151676500      1       1  150064       2.5736     0.005032
enh50540     1  151893100  151894100      1       1  150064       2.3451     0.009512
enh50577     1  153317800  153318800      2       1  150064       2.7737    0.0027714
enh50622     1  153669600  153670600      1       1  150064       2.0054      0.02246
enh50625     1  153702700  153703700      2       1  150064       1.9206     0.027394
enh50636     1  153761200  153762200      1       1  150064       2.5081     0.006069
enh50638     1  153768400  153769400      6       2  150064       3.4264   0.00030581
enh50639     1  153777100  153778100      3       1  150064       3.8478   5.9588e-05
enh50641     1  153814100  153815100      1       1  150064       3.6578    0.0001272
enh50642     1  153821700  153822700      2       1  150064       3.0358    0.0011996
enh50643     1  153826600  153827600      2       1  150064       3.3063   0.00047276
enh50644     1  153832500  153833500      3       1  150064        3.233   0.00061241
enh50645     1  153841600  153842600      4       2  150064       2.4449    0.0072446
enh50647     1  153854300  153855300      2       1  150064       1.8961     0.028974
enh50648     1  153859800  153860800      5       2  150064       2.6466    0.0040657
enh50650     1  153890200  153891200      2       1  150064       2.0632     0.019546
enh50653     1  153900400  153901400      5       1  150064       3.0831    0.0010243
enh50655     1  153920500  153921500      2       1  150064       1.7154      0.04314
enh50657     1  153932100  153933100      2       1  150064       2.6389    0.0041582
enh50659     1  153936800  153937800      2       1  150064       2.0757     0.018962
enh50660     1  153937700  153938700      3       1  150064       1.8292     0.033688
enh50661     1  153941200  153942200      3       1  150064       2.4604    0.0069387
enh50663     1  153948100  153949100      2       1  150064       2.2278     0.012946
enh50665     1  153953900  153954900      2       1  150064       2.4785    0.0065963
enh50671     1  154121000  154122000      2       1  150064       3.0302    0.0012219
enh50673     1  154128000  154129000      3       2  150064        2.362    0.0090891
enh50685     1  154237500  154238500      3       1  150064       3.6341   0.00013947
enh50686     1  154243300  154244300      1       1  150064       1.8912       0.0293
enh50693     1  154320300  154321300      2       1  150064       2.1732     0.014884
enh50694     1  154323800  154324800      2       1  150064         1.93     0.026801
enh50697     1  154357800  154358800      1       1  150064       1.6588      0.04858
enh50703     1  154395300  154396300      4       2  150064       2.1786      0.01468
enh50706     1  154400700  154401700      2       1  150064       1.7454     0.040456
enh50707     1  154405900  154406900      2       1  150064       2.2077     0.013634
enh50709     1  154417000  154418000      3       2  150064       2.3655    0.0090021
enh50711     1  154424500  154425500      2       1  150064       1.7101     0.043628
enh50719     1  154457700  154458700      1       1  150064       1.6633      0.04813
enh50723     1  154528300  154529300      1       1  150064       2.2665      0.01171
enh50725     1  154571800  154572800      3       2  150064       1.7237     0.042382
enh50729     1  154591900  154592900      3       2  150064       1.6886     0.045644
enh50731     1  154595900  154596900      4       2  150064       2.0149     0.021958
enh50736     1  154629700  154630700      4       2  150064       2.1466     0.015914
enh50750     1  154792500  154793500      4       2  150064       4.2661   9.9458e-06
enh50751     1  154832200  154833200      6       2  150064        3.068    0.0010777
enh50753     1  154842800  154843800      1       1  150064       3.8504    5.896e-05
enh50755     1  154898000  154899000      1       1  150064       2.2952      0.01086
enh50757     1  154912000  154913000      5       2  150064       3.5721   0.00017705
enh50758     1  154916500  154917500      2       1  150064       3.2273    0.0006248
enh50760     1  154925400  154926400      1       1  150064       2.1154       0.0172
enh50764     1  154941300  154942300      1       1  150064        2.829     0.002335
enh50768     1  154968600  154969600      1       1  150064       2.4289     0.007572
enh50769     1  154987100  154988100      1       1  150064       3.9339    4.179e-05
enh50770     1  154990400  154991400      1       1  150064       2.3559      0.00924
enh50771     1  154994800  154995800      2       1  150064       3.5902   0.00016524
enh50772     1  155000900  155001900      2       1  150064       3.7653   8.3169e-05
enh50773     1  155008500  155009500      4       2  150064       2.9609    0.0015335
enh50775     1  155017000  155018000      2       1  150064       2.4019    0.0081556
enh50777     1  155025900  155026900      3       2  150064       2.2353     0.012699
enh50778     1  155033500  155034500      2       1  150064       2.2043     0.013751
enh50781     1  155042100  155043100      1       1  150064       1.8595      0.03148
enh50782     1  155044100  155045100      2       1  150064       1.8505     0.032121
enh50784     1  155058900  155059900      2       1  150064        2.524    0.0058022
enh50791     1  155110800  155111800      2       1  150064       1.7452     0.040475
enh50799     1  155148200  155149200      3       2  150064       1.8078     0.035319
enh50800     1  155150700  155151700      1       1  150064       1.7977      0.03611
enh50801     1  155157500  155158500      3       1  150064       1.8637     0.031178
enh50812     1  155223200  155224200      1       1  150064       2.2083      0.01361
enh50814     1  155229900  155230900      2       1  150064       2.0295     0.021205
enh50816     1  155241200  155242200      2       1  150064       2.0835     0.018604
enh50818     1  155277100  155278100      2       1  150064       2.5297     0.005708
enh50819     1  155280000  155281000      1       1  150064       2.7019     0.003447
enh50820     1  155289200  155290200      1       1  150064       2.5137     0.005974
enh50829     1  155477400  155478400      1       1  150064       2.3163      0.01027
enh50835     1  155505300  155506300      1       1  150064        2.431     0.007528
enh50843     1  155605800  155606800      1       1  150064       2.7108     0.003356
enh50845     1  155615600  155616600      1       1  150064       2.6751     0.003735
enh50853     1  155737200  155738200      3       1  150064       1.7726      0.03815
enh50859     1  155827500  155828500      1       1  150064       2.1047      0.01766
enh50862     1  155878600  155879600      3       1  150064         3.21   0.00066375
enh50864     1  155901000  155902000      1       1  150064        1.938      0.02631
enh50865     1  155904600  155905600      1       1  150064       2.0349      0.02093
enh50866     1  155907800  155908800      2       1  150064       2.6992    0.0034752
enh50867     1  155909300  155910300      1       1  150064       1.9564      0.02521
enh50872     1  155924300  155925300      2       1  150064       1.8958     0.028992
enh50873     1  155929700  155930700      2       1  150064       2.5613    0.0052146
enh50874     1  155930600  155931600      2       1  150064       2.8968    0.0018848
enh50876     1  155935200  155936200      1       1  150064       2.1464      0.01592
enh50879     1  155958100  155959100      1       1  150064       2.4907     0.006375
enh50880     1  155960500  155961500      1       1  150064       2.0103       0.0222
enh50882     1  155974500  155975500      3       2  150064       3.6245   0.00014478
enh50886     1  156059700  156060700      3       1  150064       1.9285     0.026897
enh50887     1  156089500  156090500      7       2  150064       1.7515     0.039928
enh50892     1  156116700  156117700      2       1  150064       2.0195     0.021717
enh50893     1  156120500  156121500      3       2  150064       2.1271     0.016705
enh50894     1  156126400  156127400      2       1  150064       3.0418    0.0011759
enh50896     1  156130700  156131700      2       1  150064       2.1194      0.01703
enh50897     1  156132200  156133200      1       1  150064       3.0443     0.001166
enh50898     1  156134700  156135700      1       1  150064       3.4665    0.0002636
enh50939     1  156551100  156552100      1       1  150064       1.7418      0.04077
enh50950     1  156709300  156710300      3       2  150064        1.714     0.043261
enh50951     1  156712700  156713700      2       1  150064       1.8149      0.03477
enh50958     1  156760900  156761900      2       1  150064       2.3817    0.0086154
enh50959     1  156770800  156771800      2       1  150064       1.8357     0.033201
enh51051     1  158227500  158228500      2       1  150064       2.2171      0.01331
enh51052     1  158244600  158245600      3       1  150064       1.7026      0.04432
enh51055     1  158293900  158294900      4       2  150064       1.6792     0.046555
enh51081     1  158777500  158778500      5       2  150064       1.9747     0.024154
enh51089     1  158921800  158922800      7       2  150064       1.6736     0.047102
enh51118     1  159269200  159270200      6       4  150064       1.8559     0.031736
enh51119     1  159271900  159272900      2       1  150064       2.0069     0.022378
enh51122     1  159311800  159312800      2       1  150064       1.8174      0.03458
enh51125     1  159410500  159411500      3       1  150064       1.7721     0.038191
enh51127     1  159475100  159476100      5       2  150064       1.8579     0.031594
enh51129     1  159564300  159565300      2       1  150064       2.9841    0.0014223
enh51160     1  159888100  159889100      1       1  150064       1.8152      0.03475
enh51184     1  160162700  160163700      7       2  150064       2.1637     0.015243
enh51185     1  160173600  160174600      1       1  150064       3.0586     0.001112
enh51186     1  160176500  160177500      2       1  150064       2.6749     0.003738
enh51187     1  160214900  160215900      4       2  150064        2.822    0.0023865
enh51188     1  160229600  160230600      3       2  150064       2.3705    0.0088829
enh51189     1  160232800  160233800      2       1  150064       2.3101     0.010442
enh51193     1  160307500  160308500      3       1  150064       2.1018     0.017786
enh51194     1  160309700  160310700      1       1  150064       2.7614     0.002878
enh51195     1  160314400  160315400      1       1  150064       2.4281     0.007589
enh51198     1  160341200  160342200      2       1  150064       3.5753   0.00017491
enh51200     1  160346000  160347000      6       2  150064       2.4663    0.0068263
enh51201     1  160398700  160399700      3       2  150064       2.2241     0.013071
enh51205     1  160424100  160425100      3       2  150064       1.8728      0.03055
enh51209     1  160458500  160459500      3       1  150064       2.8612    0.0021105
enh51265     1  160838000  160839000      4       1  150064       2.3817    0.0086161
enh51266     1  160845500  160846500      8       2  150064       2.1655     0.015175
enh51267     1  160851800  160852800      6       1  150064       1.9114     0.027977
enh51269     1  160858400  160859400      2       1  150064       2.1391     0.016214
enh51315     1  161179200  161180200      1       1  150064       2.1338      0.01643
enh51319     1  161191800  161192800      2       1  150064        1.777     0.037783
enh51321     1  161197900  161198900      1       1  150064       1.9315      0.02671
enh51322     1  161211500  161212500      5       2  150064       1.6981     0.044747
enh51323     1  161237300  161238300      4       2  150064       1.8566     0.031686
enh51342     1  161469200  161470200      2       1  150064       2.0258     0.021395
enh51345     1  161482300  161483300      1       1  150064       2.1487      0.01583
enh51398     1  162202000  162203000      3       2  150064       1.6844     0.046057
enh51443     1  164754600  164755600      1       1  150064       2.9073     0.001823
enh51447     1  165570600  165571600      8       4  150064       1.9019     0.028591
enh51454     1  165611000  165612000      4       1  150064        2.027     0.021334
enh51465     1  165721200  165722200      4       2  150064       2.4999    0.0062122
enh51466     1  165739100  165740100      2       1  150064       2.3176     0.010235
enh51470     1  165811400  165812400      6       2  150064       2.0958     0.018051
enh51472     1  165819200  165820200      4       2  150064       2.0061     0.022422
enh51473     1  165822000  165823000      3       1  150064       2.2659     0.011728
enh51474     1  165825400  165826400      3       1  150064        2.627    0.0043073
enh51496     1  166843500  166844500      2       1  150064       3.4847   0.00024635
enh51498     1  166871300  166872300      1       1  150064        3.555     0.000189
enh51499     1  166876700  166877700      1       1  150064       1.7837      0.03724
enh51521     1  167127400  167128400      3       2  150064       1.8823     0.029897
enh51522     1  167131700  167132700      7       3  150064       1.8686     0.030841
enh51523     1  167188100  167189100      1       1  150064       2.7692      0.00281
enh51566     1  167479700  167480700      5       3  150064       1.9482     0.025696
enh51588     1  167642200  167643200      9       5  150064       2.3779    0.0087062
enh51618     1  168053800  168054800      1       1  150064       2.2271      0.01297
enh51621     1  168115200  168116200      3       2  150064       1.9189     0.027497
enh51634     1  168356000  168357000      2       1  150064       2.0245     0.021461
enh51641     1  168408900  168409900      2       1  150064       2.0125     0.022083
enh51716     1  169848100  169849100      3       1  150064       1.9956     0.022986
enh51718     1  169864800  169865800      1       1  150064       1.9056      0.02835
enh51721     1  170036200  170037200      3       1  150064       1.6511     0.049358
enh51725     1  170499800  170500800      1       1  150064       1.8473      0.03235
enh51735     1  171326100  171327100      1       1  150064       1.8975      0.02888
enh51738     1  171403800  171404800     10       2  150064       1.6975     0.044801
enh51747     1  171486200  171487200      3       2  150064       1.7766     0.037821
enh51748     1  171565400  171566400      2       1  150064        2.748    0.0029978
enh51757     1  171735700  171736700      7       3  150064       2.5978    0.0046905
enh51769     1  171938000  171939000      1       1  150064       2.3471     0.009461
enh51777     1  172193600  172194600      4       1  150064       1.7517     0.039915
enh51783     1  172359600  172360600      5       2  150064       2.3137     0.010341
enh51785     1  172363500  172364500      5       2  150064       1.8473     0.032352
enh51803     1  172499900  172500900      3       2  150064       1.6888     0.045631
enh51877     1  173389100  173390100      4       2  150064       2.6759     0.003727
enh51878     1  173391900  173392900      4       2  150064       1.7251     0.042257
enh51879     1  173394700  173395700      1       1  150064        2.168      0.01508
enh51880     1  173397900  173398900      4       2  150064       2.3375    0.0097071
enh51881     1  173399700  173400700      1       1  150064        2.312      0.01039
enh51883     1  173428600  173429600      3       2  150064       1.9085     0.028166
enh51884     1  173438100  173439100      3       1  150064       2.2527     0.012139
enh51886     1  173448500  173449500      2       1  150064       2.3992    0.0082164
enh51888     1  173683000  173684000      1       1  150064       3.4023    0.0003341
enh51889     1  173685700  173686700      1       1  150064       3.4989    0.0002336
enh51891     1  173794700  173795700      1       1  150064       3.4042    0.0003318
enh51895     1  173855200  173856200      2       1  150064       3.8852   5.1115e-05
enh51896     1  173857800  173858800      2       1  150064       3.3562   0.00039515
enh51897     1  173869500  173870500      4       2  150064       3.3325    0.0004304
enh51898     1  173929700  173930700      3       2  150064       2.9826    0.0014292
enh51899     1  173969800  173970800      2       1  150064       3.2422   0.00059298
enh51900     1  173971400  173972400      2       1  150064       2.6309    0.0042581
enh51901     1  173974300  173975300      1       1  150064       3.4302    0.0003016
enh51902     1  173976000  173977000      2       1  150064       2.6585    0.0039239
enh51904     1  173980600  173981600      1       1  150064       3.4179    0.0003155
enh51905     1  173983300  173984300      3       2  150064       2.3355    0.0097578
enh51906     1  173984500  173985500      1       1  150064       3.1996    0.0006881
enh51907     1  173986700  173987700      3       1  150064       3.3595   0.00039041
enh51909     1  174121600  174122600      2       1  150064       3.8232   6.5877e-05
enh51911     1  174129600  174130600      2       1  150064       3.0947   0.00098495
enh51912     1  174134400  174135400      2       1  150064       2.1375     0.016277
enh51913     1  174135200  174136200      2       1  150064       2.7675    0.0028248
enh51914     1  174141100  174142100      2       1  150064       3.1179   0.00091077
enh51915     1  174173500  174174500      1       1  150064       2.4562     0.007021
enh51919     1  174760900  174761900      1       1  150064       2.0002      0.02274
enh51920     1  174768000  174769000      1       1  150064       3.2494    0.0005783
enh51922     1  174784400  174785400      2       1  150064       1.9926     0.023153
enh51923     1  174843000  174844000      2       1  150064       2.9805    0.0014387
enh51927     1  174885500  174886500      2       1  150064       2.8679    0.0020657
enh51928     1  174906700  174907700      2       1  150064       2.4096    0.0079857
enh51936     1  174945500  174946500      1       1  150064       2.8844     0.001961
enh51938     1  174958500  174959500      2       1  150064       1.7845     0.037175
enh51942     1  174988100  174989100      4       2  150064       2.0843     0.018567
enh51944     1  174998200  174999200      1       1  150064       2.4331     0.007486
enh51958     1  175123600  175124600      6       3  150064       3.4087   0.00032641
enh51961     1  175152600  175153600      2       1  150064       2.7227     0.003238
enh51968     1  175256200  175257200      2       1  150064        1.717      0.04299
enh51969     1  175265800  175266800      1       1  150064       1.8889      0.02945
enh51970     1  175287600  175288600      2       1  150064       1.8894     0.029418
enh52003     1  178454400  178455400      1       1  150064       2.5219     0.005836
enh52004     1  178456000  178457000      4       2  150064       3.2125   0.00065795
enh52040     1  179137500  179138500      1       1  150064       2.1492      0.01581
enh52044     1  179160100  179161100      4       2  150064       1.8761     0.030322
enh52049     1  179201600  179202600      4       2  150064       2.1388     0.016227
enh52052     1  179267000  179268000      7       4  150064       1.7083     0.043794
enh52054     1  179270000  179271000      3       1  150064       1.7514     0.039937
enh52061     1  179333700  179334700      4       2  150064         2.81    0.0024768
enh52064     1  179782900  179783900      1       1  150064        2.367     0.008966
enh52068     1  179825800  179826800      2       1  150064        2.145     0.015977
enh52071     1  179844500  179845500      1       1  150064       1.9217      0.02732
enh52079     1  179938300  179939300      3       1  150064       1.7133     0.043328
enh52083     1  179996900  179997900      2       1  150064       1.7285     0.041949
enh52091     1  180101600  180102600      5       1  150064       2.2933     0.010916
enh52092     1  180106800  180107800      2       1  150064       1.9214      0.02734
enh52101     1  180216200  180217200      9       3  150064       1.6764     0.046831
enh52111     1  180360800  180361800      2       1  150064        1.919     0.027495
enh52120     1  180578700  180579700      2       1  150064       3.0831    0.0010242
enh52123     1  180586500  180587500      1       1  150064       1.9612      0.02493
enh52125     1  180602500  180603500      4       2  150064       2.1448     0.015983
enh52130     1  180862500  180863500      3       1  150064       2.3148     0.010311
enh52131     1  180892200  180893200      5       2  150064       2.2567     0.012013
enh52132     1  180895100  180896100      8       4  150064       2.1614     0.015334
enh52163     1  181105600  181106600      4       2  150064       2.3023     0.010659
enh52179     1  182106800  182107800      2       1  150064       2.2702     0.011599
enh52196     1  182247500  182248500      2       1  150064       1.8012     0.035832
enh52201     1  182349500  182350500      6       2  150064       1.8092     0.035208
enh52203     1  182362200  182363200      1       1  150064       1.9317       0.0267
enh52236     1  183220300  183221300      3       2  150064       2.2405     0.012529
enh52240     1  183315300  183316300      2       1  150064       2.2694     0.011623
enh52241     1  183332800  183333800      3       2  150064       2.0108     0.022173
enh52247     1  183443600  183444600      2       1  150064       3.0031    0.0013362
enh52293     1  184120100  184121100      1       1  150064       2.2839      0.01119
enh52295     1  184126100  184127100      1       1  150064       2.2319      0.01281
enh52299     1  184191400  184192400      3       2  150064       2.7711     0.002793
enh52309     1  184431000  184432000      2       1  150064       1.9928     0.023142
enh52310     1  184452200  184453200      5       3  150064       2.3288    0.0099353
enh52312     1  184460600  184461600      5       2  150064       2.5477     0.005422
enh52313     1  184463000  184464000      2       1  150064        1.661     0.048356
enh52314     1  184476200  184477200      1       1  150064       2.4618     0.006913
enh52318     1  184584200  184585200      1       1  150064       1.9899       0.0233
enh52323     1  184632800  184633800      1       1  150064       2.3405     0.009629
enh52328     1  184716200  184717200      3       1  150064       2.0913     0.018248
enh52331     1  184724800  184725800      3       1  150064       2.1648       0.0152
enh52347     1  184828200  184829200      2       1  150064       1.9225     0.027272
enh52357     1  184886400  184887400      4       2  150064       1.6541     0.049055
enh52358     1  184888500  184889500      1       1  150064       1.9162      0.02767
enh52360     1  184908000  184909000      1       1  150064        2.336     0.009745
enh52363     1  184922400  184923400      4       1  150064       1.9058     0.028338
enh52364     1  184923000  184924000      2       1  150064        2.332    0.0098514
enh52365     1  184938000  184939000      4       1  150064       2.5454    0.0054571
enh52367     1  184950700  184951700      3       1  150064        2.411    0.0079547
enh52397     1  185374000  185375000      3       2  150064       1.9813     0.023778
enh52432     1  185648800  185649800      1       1  150064       1.8262      0.03391
enh52443     1  186275300  186276300      3       1  150064       1.7115     0.043492
enh52446     1  186345800  186346800      1       1  150064       1.7256      0.04221
enh52455     1  186480200  186481200      1       1  150064       2.0331      0.02102
enh52484     1  186808700  186809700      1       1  150064       2.7182     0.003282
enh52498     1  191143000  191144000      3       2  150064       2.8034     0.002528
enh52504     1  192116700  192117700      3       2  150064       2.2468     0.012325
enh52508     1  192132800  192133800      2       1  150064       2.0485     0.020255
enh52509     1  192133800  192134800      5       2  150064       2.8915    0.0019172
enh52511     1  192137400  192138400      3       2  150064       1.7911     0.036639
enh52524     1  192515300  192516300      5       2  150064       1.7198     0.042733
enh52526     1  192521100  192522100      3       1  150064       1.8649     0.031098
enh52540     1  192838100  192839100      3       1  150064       2.9664    0.0015067
enh52543     1  192876900  192877900      1       1  150064       2.9385     0.001649
enh52551     1  192979200  192980200      1       1  150064       2.7441     0.003034
enh52556     1  193032400  193033400      3       2  150064       2.0773     0.018885
enh52560     1  193071900  193072900      2       1  150064       3.3456   0.00041054
enh52562     1  193089800  193090800      2       1  150064       3.0646    0.0010898
enh52563     1  193093000  193094000      3       1  150064       3.1849   0.00072396
enh52578     1  193537800  193538800      4       1  150064       1.7171      0.04298
enh52579     1  193558600  193559600      5       1  150064       1.7012     0.044455
enh52592     1  196150200  196151200      6       2  150064       2.9482    0.0015981
enh52594     1  196369600  196370600      2       1  150064       1.7256     0.042206
enh52603     1  197165500  197166500      3       2  150064       2.8876    0.0019407
enh52607     1  197253900  197254900      2       1  150064       3.2642   0.00054888
enh52609     1  197368400  197369400      1       1  150064       2.1664      0.01514
enh52611     1  197438600  197439600      2       1  150064       2.1834     0.014503
enh52616     1  197711400  197712400      3       1  150064       1.9099      0.02807
enh52617     1  197728400  197729400      3       1  150064       2.6967    0.0035015
enh52619     1  197732700  197733700      2       1  150064       2.4774    0.0066165
enh52620     1  197733600  197734600      2       1  150064       2.5775    0.0049764
enh52623     1  197746400  197747400      5       1  150064       2.2279     0.012944
enh52624     1  197751800  197752800      1       1  150064        2.368     0.008942
enh52625     1  197807300  197808300      1       1  150064        2.235      0.01271
enh52646     1  198171800  198172800      4       2  150064        1.932     0.026681
enh52668     1  198572800  198573800      4       2  150064       1.8039     0.035622
enh52684     1  198638800  198639800      6       3  150064       1.7466     0.040354
enh52699     1  198757400  198758400      1       1  150064       1.7767      0.03781
enh52701     1  198849700  198850700      1       1  150064       1.8131      0.03491
enh52733     1  199248000  199249000      3       2  150064        1.902     0.028586
enh52734     1  199252100  199253100      2       1  150064       1.7949     0.036332
enh52735     1  199369100  199370100      8       3  150064       1.7061     0.043995
enh52736     1  199372700  199373700      5       2  150064       2.9564    0.0015563
enh52745     1  199834900  199835900      1       1  150064       1.9712      0.02435
enh52758     1  200201000  200202000      3       1  150064       2.5893    0.0048082
enh52764     1  200270100  200271100      2       1  150064       1.8872     0.029566
enh52768     1  200306400  200307400      3       2  150064       1.7229     0.042453
enh52769     1  200311400  200312400      4       1  150064       3.0806    0.0010329
enh52770     1  200315600  200316600      3       2  150064       1.8335     0.033364
enh52771     1  200320000  200321000      1       1  150064       2.8818     0.001977
enh52772     1  200326500  200327500      6       2  150064       2.9812    0.0014356
enh52773     1  200334500  200335500      3       1  150064        2.714    0.0033236
enh52775     1  200364400  200365400      5       2  150064       3.2295      0.00062
enh52776     1  200369400  200370400      3       2  150064       2.8092    0.0024833
enh52778     1  200406200  200407200      1       1  150064       3.4739    0.0002565
enh52779     1  200406800  200407800      1       1  150064       3.4739    0.0002565
enh52781     1  200457300  200458300      3       2  150064       2.6382    0.0041671
enh52804     1  200865400  200866400      3       1  150064       2.3394    0.0096568
enh52806     1  200871800  200872800      4       2  150064       3.2178    0.0006459
enh52807     1  200874900  200875900      5       2  150064       3.4737   0.00025671
enh52810     1  200941000  200942000      8       3  150064       1.9368     0.026382
enh52811     1  200960000  200961000      5       2  150064        2.129     0.016627
enh52812     1  200961500  200962500      2       1  150064        4.149     1.67e-05
enh52815     1  200995500  200996500      1       1  150064       2.3237      0.01007
enh52816     1  201011500  201012500      6       3  150064       2.6968    0.0035006
enh52827     1  201435600  201436600      2       1  150064       2.0657      0.01943
enh52830     1  201451100  201452100      7       2  150064       2.0246     0.021452
enh52871     1  201797400  201798400      3       2  150064       2.6745    0.0037417
enh52874     1  201811100  201812100      5       3  150064       2.6875    0.0035994
enh52877     1  201864800  201865800      1       1  150064       1.6949      0.04505
enh52952     1  203016100  203017100      3       1  150064       1.9315     0.026713
enh52956     1  203051800  203052800      2       1  150064       1.7998     0.035948
enh52957     1  203098800  203099800      1       1  150064       1.8161      0.03468
enh53031     1  203650600  203651600      6       1  150064       1.7457     0.040435
enh53055     1  204070500  204071500      1       1  150064       3.4965    0.0002357
enh53066     1  204223000  204224000      1       1  150064       2.5598     0.005237
enh53070     1  204254700  204255700      4       1  150064       2.6986    0.0034813
enh53089     1  204415300  204416300      2       1  150064       1.9149     0.027755
enh53090     1  204417200  204418200      5       2  150064       2.2352     0.012701
enh53091     1  204418900  204419900      2       1  150064        2.081     0.018719
enh53093     1  204421600  204422600      5       2  150064       2.0559     0.019897
enh53094     1  204426200  204427200      2       1  150064        2.381     0.008632
enh53095     1  204432000  204433000      4       1  150064        2.094      0.01813
enh53097     1  204452600  204453600      2       1  150064       1.8526      0.03197
enh53099     1  204460800  204461800      1       1  150064       3.1617    0.0007842
enh53100     1  204465400  204466400      4       1  150064       3.2126   0.00065771
enh53105     1  204479000  204480000      2       1  150064       2.5743    0.0050225
enh53106     1  204480400  204481400      4       1  150064       3.3507   0.00040297
enh53107     1  204483600  204484600      5       2  150064        1.922     0.027301
enh53108     1  204488300  204489300      2       1  150064       3.3959   0.00034197
enh53109     1  204491000  204492000      4       2  150064       2.9667    0.0015048
enh53110     1  204492600  204493600      3       2  150064       2.4346    0.0074531
enh53113     1  204532300  204533300      3       2  150064       3.1979   0.00069224
enh53114     1  204534100  204535100      2       1  150064       2.6479    0.0040503
enh53129     1  204962200  204963200      5       2  150064        2.409    0.0079984
enh53130     1  204973500  204974500      5       2  150064       3.2632   0.00055073
enh53132     1  205030400  205031400      4       2  150064       3.9784   3.4688e-05
enh53135     1  205096500  205097500      1       1  150064       4.0152     2.97e-05
enh53136     1  205107300  205108300      6       2  150064         4.51   3.2407e-06
enh53137     1  205110500  205111500      4       2  150064       3.4959   0.00023627
enh53138     1  205140100  205141100      3       2  150064       4.0385   2.6902e-05
enh53139     1  205144300  205145300      2       1  150064       4.1479   1.6775e-05
enh53140     1  205152900  205153900      6       2  150064       4.5969   2.1439e-06
enh53141     1  205155600  205156600      2       1  150064       3.6958   0.00010959
enh53142     1  205158300  205159300      1       1  150064       3.7135    0.0001022
enh53143     1  205168200  205169200      3       1  150064       4.0127   3.0014e-05
enh53144     1  205172800  205173800      3       1  150064       3.7427   9.1036e-05
enh53146     1  205182200  205183200      3       1  150064       3.2492    0.0005787
enh53147     1  205184200  205185200      4       2  150064       2.4723    0.0067119
enh53148     1  205198200  205199200      3       2  150064       3.0486    0.0011497
enh53150     1  205205900  205206900      5       2  150064       2.8752    0.0020186
enh53152     1  205225200  205226200      4       2  150064        2.585    0.0048691
enh53153     1  205227500  205228500      2       1  150064       2.1628      0.01528
enh53156     1  205243700  205244700      1       1  150064       1.7506      0.04001
enh53160     1  205260200  205261200      7       3  150064       2.0518     0.020097
enh53161     1  205263600  205264600      2       1  150064       1.7989     0.036016
enh53162     1  205269500  205270500      2       1  150064        1.791     0.036648
enh53166     1  205338100  205339100      5       2  150064       1.9146     0.027772
enh53177     1  205490600  205491600      4       2  150064       2.2843     0.011177
enh53180     1  205551200  205552200      4       2  150064       1.6664     0.047813
enh53183     1  205574000  205575000      3       1  150064       1.7221     0.042524
enh53193     1  205661500  205662500      4       1  150064       2.1436     0.016031
enh53207     1  205762800  205763800      3       1  150064       1.9809     0.023799
enh53208     1  205774600  205775600      3       1  150064       1.7156     0.043116
enh53210     1  205780400  205781400      1       1  150064       2.4157     0.007853
enh53253     1  206531400  206532400      1       1  150064       1.6921      0.04531
enh53263     1  206646400  206647400      5       2  150064        3.047    0.0011555
enh53264     1  206652600  206653600      2       1  150064       1.9277     0.026945
enh53266     1  206657600  206658600      2       1  150064       1.8158       0.0347
enh53321     1  207031700  207032700      4       2  150064       2.7387    0.0030845
enh53322     1  207032500  207033500      4       2  150064       1.7543      0.03969
enh53340     1  207220700  207221700      4       2  150064       1.7642      0.03885
enh53341     1  207230900  207231900      1       1  150064       3.0695     0.001072
enh53342     1  207234200  207235200      2       1  150064       2.5191    0.0058829
enh53343     1  207244400  207245400      1       1  150064       2.8342     0.002297
enh53344     1  207251000  207252000      1       1  150064        2.859     0.002125
enh53374     1  207603200  207604200      2       1  150064       1.7892     0.036795
enh53386     1  207916200  207917200      1       1  150064       3.2407    0.0005961
enh53388     1  207923800  207924800      2       1  150064       3.7753   7.9905e-05
enh53389     1  207929700  207930700      4       2  150064       3.7398   9.2082e-05
enh53390     1  207971600  207972600      2       1  150064       3.4269   0.00030525
enh53391     1  207974800  207975800      1       1  150064       2.3208      0.01015
enh53392     1  207979000  207980000      2       1  150064       3.2204   0.00063997
enh53393     1  207981400  207982400      1       1  150064       2.4355     0.007435
enh53395     1  207994300  207995300      2       1  150064       3.7437    9.065e-05
enh53396     1  208001900  208002900      1       1  150064       4.9466    3.777e-07
enh53397     1  208005500  208006500      1       1  150064       4.8915    5.004e-07
enh53398     1  208009900  208010900      2       1  150064       2.1681     0.015076
enh53399     1  208010600  208011600      4       2  150064       2.7929    0.0026119
enh53400     1  208011800  208012800      1       1  150064       1.9286      0.02689
enh53401     1  208015600  208016600      1       1  150064       1.8442      0.03258
enh53402     1  208018800  208019800      2       1  150064       2.4934    0.0063268
enh53403     1  208020300  208021300      4       2  150064        3.238   0.00060192
enh53404     1  208023700  208024700      2       1  150064       3.5599    0.0001855
enh53405     1  208024600  208025600      3       2  150064       1.8867       0.0296
enh53406     1  208026600  208027600      7       2  150064       2.1935     0.014135
enh53407     1  208031000  208032000      2       1  150064        3.103   0.00095787
enh53408     1  208035000  208036000      7       3  150064       3.2372   0.00060348
enh53410     1  208046000  208047000      2       1  150064       2.4233    0.0076908
enh53424     1  208263200  208264200      4       2  150064       3.0281    0.0012306
enh53425     1  208305000  208306000      2       1  150064       3.2442   0.00058896
enh53431     1  208386600  208387600      2       1  150064       2.0546     0.019961
enh53432     1  208392700  208393700      2       1  150064       2.4943    0.0063098
enh53434     1  208407900  208408900      4       2  150064       2.2047     0.013737
enh53493     1  211402100  211403100      2       1  150064       1.8533      0.03192
enh53494     1  211430400  211431400      6       2  150064       1.6817     0.046317
enh53495     1  211434600  211435600      6       3  150064       3.0256    0.0012408
enh53496     1  211438800  211439800      5       3  150064        2.006      0.02243
enh53499     1  211498600  211499600      1       1  150064       2.8602     0.002117
enh53502     1  211516800  211517800      4       2  150064        2.242     0.012481
enh53509     1  211665600  211666600      1       1  150064        1.891      0.02931
enh53535     1  211911800  211912800      1       1  150064        1.815      0.03476
enh53580     1  212418600  212419600      3       1  150064       1.8596     0.031473
enh53583     1  212431400  212432400      3       2  150064       1.7312     0.041709
enh53587     1  212454700  212455700      2       1  150064       1.6632     0.048139
enh53592     1  212474500  212475500      2       1  150064       1.8451     0.032513
enh53596     1  212485200  212486200      2       1  150064       1.9171     0.027611
enh53603     1  212588700  212589700      2       1  150064       2.2218     0.013148
enh53606     1  212607000  212608000      1       1  150064       2.1962      0.01404
enh53623     1  212769700  212770700      6       3  150064       1.8899     0.029383
enh53624     1  212787500  212788500      1       1  150064       1.7017      0.04441
enh53680     1  214500600  214501600      5       2  150064       2.2221     0.013137
enh53683     1  214601500  214602500      5       2  150064       1.7948     0.036345
enh53688     1  214687700  214688700      1       1  150064       2.3582     0.009182
enh53691     1  214722200  214723200      2       1  150064       1.7843     0.037187
enh53714     1  218632900  218633900      2       1  150064       2.0383     0.020761
enh53721     1  219018600  219019600      2       1  150064       1.7839     0.037218
enh53722     1  219047500  219048500      5       3  150064       1.8487     0.032253
enh53748     1  220217500  220218500      2       1  150064       2.0112     0.022151
enh53751     1  220266200  220267200      2       1  150064        2.041     0.020624
enh53752     1  220268500  220269500      3       2  150064       1.6464     0.049836
enh53758     1  220442100  220443100      2       1  150064       1.7508      0.03999
enh53767     1  220905400  220906400      2       1  150064        1.773     0.038112
enh53834     1  221916800  221917800      5       2  150064       3.1988   0.00068992
enh53861     1  222627900  222628900      3       1  150064       2.8637    0.0020939
enh53862     1  222628500  222629500      3       1  150064       2.8637    0.0020939
enh53867     1  222763800  222764800      2       1  150064       1.9374     0.026347
enh53869     1  222792500  222793500      1       1  150064       1.6887      0.04564
enh53870     1  222818600  222819600      1       1  150064       2.1321       0.0165
enh53875     1  222927300  222928300      2       1  150064       2.1743      0.01484
enh53876     1  222945500  222946500      3       1  150064       2.5563    0.0052903
enh53893     1  223373800  223374800      2       1  150064       1.9313     0.026721
enh53907     1  223866500  223867500      6       3  150064       2.1967     0.014021
enh53909     1  223892400  223893400      3       2  150064       3.1024   0.00095976
enh53910     1  223895000  223896000      4       1  150064       1.6508     0.049393
enh53911     1  223898700  223899700      4       2  150064       3.3897    0.0003498
enh53913     1  223905400  223906400      7       2  150064       2.8109    0.0024705
enh53914     1  223910000  223911000      4       2  150064       2.9923    0.0013844
enh53915     1  223913500  223914500      2       1  150064       2.7539    0.0029444
enh53916     1  223914900  223915900      1       1  150064       2.6463     0.004069
enh53918     1  223936600  223937600      3       1  150064       2.5361    0.0056044
enh53920     1  223959600  223960600      7       2  150064       2.7202    0.0032623
enh53921     1  223963300  223964300      2       1  150064       2.9646    0.0015153
enh53922     1  224000400  224001400      3       2  150064       3.6579   0.00012715
enh53923     1  224010600  224011600      4       1  150064       3.4388   0.00029213
enh53924     1  224015500  224016500      2       1  150064        3.042    0.0011752
enh53925     1  224017100  224018100      2       1  150064       3.4352   0.00029609
enh53926     1  224018400  224019400      6       3  150064       2.7035    0.0034309
enh53927     1  224020600  224021600      2       1  150064       1.7982     0.036075
enh53928     1  224021700  224022700      7       2  150064       2.0495     0.020205
enh53930     1  224030000  224031000      1       1  150064       3.5734    0.0001762
enh53958     1  224547000  224548000      5       2  150064       2.8665    0.0020749
enh53959     1  224563700  224564700      1       1  150064       2.2344      0.01273
enh53960     1  224568800  224569800      1       1  150064       2.4699     0.006757
enh53961     1  224578300  224579300      6       2  150064       2.3738    0.0088038
enh53963     1  224616500  224617500      3       1  150064        1.951     0.025529
enh53964     1  224623600  224624600      2       1  150064       2.0591     0.019744
enh53966     1  224644100  224645100      5       2  150064       2.4326    0.0074954
enh53967     1  224646000  224647000      1       1  150064       2.6379     0.004171
enh53969     1  224689700  224690700      3       2  150064       2.1965     0.014029
enh54004     1  225875800  225876800      5       2  150064        1.761     0.039118
enh54010     1  225951600  225952600      3       2  150064       1.6786     0.046611
enh54020     1  226035500  226036500      2       1  150064       2.1065     0.017579
enh54024     1  226054000  226055000      4       2  150064       2.1141     0.017252
enh54025     1  226061000  226062000      3       2  150064       2.1311     0.016542
enh54027     1  226064800  226065800      5       2  150064       2.3973    0.0082577
enh54029     1  226072700  226073700      4       1  150064       1.7243     0.042328
enh54030     1  226085100  226086100      5       2  150064       1.6593     0.048525
enh54050     1  226224900  226225900      2       1  150064       2.2085     0.013603
enh54058     1  226269800  226270800      2       1  150064       2.3561    0.0092342
enh54069     1  226387200  226388200      2       1  150064       2.3897    0.0084312
enh54077     1  226541000  226542000      1       1  150064        1.734      0.04146
enh54078     1  226591400  226592400      2       1  150064       2.2468     0.012325
enh54079     1  226596000  226597000      5       2  150064       1.6976     0.044794
enh54083     1  226644700  226645700      2       1  150064        1.995      0.02302
enh54091     1  226832500  226833500      1       1  150064       3.0217     0.001257
enh54093     1  226845800  226846800      4       2  150064       2.1639     0.015236
enh54100     1  226872500  226873500      4       2  150064       2.1706     0.014981
enh54108     1  226898400  226899400      1       1  150064       2.4902     0.006384
enh54113     1  226928100  226929100      2       1  150064       2.1571     0.015498
enh54117     1  227014600  227015600      5       2  150064       2.1254     0.016775
enh54120     1  227060000  227061000      2       1  150064       2.0152     0.021944
enh54122     1  227071600  227072600      4       2  150064       1.7922     0.036552
enh54123     1  227079500  227080500      7       2  150064       2.3018     0.010672
enh54192     1  228715400  228716400      5       2  150064       1.8914     0.029283
enh54194     1  228800000  228801000      1       1  150064       2.0296       0.0212
enh54199     1  228870000  228871000      2       1  150064       1.8273     0.033824
enh54218     1  229034000  229035000      5       2  150064       1.9226     0.027266
enh54219     1  229050400  229051400      4       1  150064       1.8128     0.034933
enh54220     1  229056600  229057600      5       2  150064       1.7684     0.038499
enh54222     1  229063800  229064800      9       3  150064       1.9314      0.02672
enh54223     1  229065800  229066800      3       2  150064       1.8764     0.030298
enh54227     1  229082600  229083600      5       2  150064       2.0377      0.02079
enh54228     1  229084700  229085700     12       4  150064       1.7526     0.039832
enh54231     1  229106400  229107400      3       1  150064       2.1482     0.015848
enh54232     1  229108000  229109000      5       1  150064       2.1059     0.017608
enh54244     1  229198500  229199500      3       1  150064       1.7925     0.036524
enh54317     1  230222200  230223200      1       1  150064       2.1121      0.01734
enh54318     1  230238900  230239900      3       1  150064       3.5544   0.00018939
enh54319     1  230242500  230243500      7       3  150064       3.5688    0.0001793
enh54320     1  230246500  230247500      6       2  150064        3.593   0.00016342
enh54321     1  230253800  230254800      3       2  150064       2.9489    0.0015945
enh54323     1  230260700  230261700      1       1  150064       2.6648     0.003852
enh54324     1  230263600  230264600      8       2  150064       3.3067   0.00047209
enh54326     1  230275700  230276700      5       3  150064       2.1215     0.016938
enh54337     1  230310300  230311300      8       2  150064       1.9515     0.025501
enh54339     1  230321700  230322700      3       2  150064       1.7646     0.038818
enh54340     1  230325900  230326900      2       1  150064       1.9928     0.023144
enh54342     1  230344400  230345400      3       1  150064       1.7023     0.044352
enh54352     1  230434700  230435700      2       1  150064       2.0874     0.018428
enh54353     1  230439100  230440100      3       2  150064       2.7725    0.0027811
enh54368     1  230843400  230844400     12       4  150064       1.9071     0.028252
enh54406     1  231567500  231568500      1       1  150064       2.0949      0.01809
enh54407     1  231596300  231597300      1       1  150064       2.5729     0.005043
enh54411     1  231660200  231661200      1       1  150064       2.0067      0.02239
enh54467     1  232606900  232607900      6       2  150064       2.7949    0.0025959
enh54531     1  233646300  233647300      4       1  150064       2.8676     0.002068
enh54533     1  233649000  233650000      4       2  150064       2.5527    0.0053445
enh54536     1  234237900  234238900      3       1  150064       1.8301     0.033619
enh54538     1  234306100  234307100      1       1  150064       1.9483      0.02569
enh54542     1  234396000  234397000      3       2  150064       2.0621     0.019599
enh54548     1  234461400  234462400      4       2  150064       1.7151     0.043159
enh54559     1  234611800  234612800      6       3  150064       2.1116     0.017358
enh54562     1  234626500  234627500      9       5  150064       2.6977    0.0034906
enh54563     1  234633800  234634800      4       2  150064       2.8166    0.0024266
enh54564     1  234636100  234637100      3       2  150064       1.8352     0.033238
enh54565     1  234641000  234642000      4       2  150064       1.8159     0.034691
enh54567     1  234650500  234651500      4       2  150064        2.511    0.0060193
enh54576     1  234722200  234723200      3       2  150064       2.0786     0.018826
enh54620     1  235015300  235016300      1       1  150064       2.3267      0.00999
enh54637     1  235108100  235109100      4       1  150064       1.6533     0.049134
enh54700     1  235731800  235732800      5       2  150064       1.7639     0.038874
enh54801     1  238138200  238139200      2       1  150064       1.8541     0.031861
enh54815     1  239568200  239569200      2       1  150064       2.0224     0.021566
enh54817     1  239621800  239622800      2       1  150064       2.0198       0.0217
enh54822     1  239811100  239812100      6       3  150064       1.7185     0.042855
enh54828     1  239905400  239906400      3       2  150064       1.9111     0.027998
enh54844     1  240072800  240073800      3       1  150064       2.0443     0.020461
enh54845     1  240076700  240077700      7       3  150064       2.0014     0.022676
enh54856     1  241722600  241723600      3       2  150064       2.3817     0.008616
enh54862     1  241775000  241776000      2       1  150064       2.1797     0.014641
enh54863     1  241790800  241791800      6       2  150064       2.5618    0.0052061
enh54864     1  241799400  241800400      5       2  150064       2.1673     0.015105
enh54883     1  243263900  243264900      1       1  150064       2.3843     0.008556
enh54884     1  243277100  243278100      2       1  150064       2.1798     0.014634
enh54885     1  243407000  243408000      1       1  150064       3.8631    5.598e-05
enh54886     1  243408700  243409700      3       1  150064       4.1811   1.4508e-05
enh54887     1  243411000  243412000      4       2  150064       3.7988   7.2691e-05
enh54888     1  243414200  243415200      3       1  150064       3.8601   5.6667e-05
enh54889     1  243420700  243421700      2       1  150064       4.0095   3.0424e-05
enh54895     1  243432600  243433600      1       1  150064       4.8999    4.794e-07
enh54896     1  243449600  243450600      1       1  150064       4.8785    5.346e-07
enh54908     1  243615000  243616000      9       3  150064       4.5085   3.2651e-06
enh54909     1  243622000  243623000      1       1  150064       2.9015     0.001857
enh54912     1  243640400  243641400      2       1  150064       4.7512   1.0112e-06
enh54913     1  243644900  243645900      2       1  150064       4.1066   2.0075e-05
enh54914     1  243646600  243647600      3       1  150064       3.6675   0.00012246
enh54916     1  243659900  243660900      1       1  150064       2.4736     0.006688
enh54918     1  243689200  243690200      4       2  150064       3.5864   0.00016765
enh54919     1  243759100  243760100      1       1  150064       5.0012    2.848e-07
enh54920     1  243761400  243762400      3       1  150064       4.7549   9.9264e-07
enh54922     1  243875100  243876100      2       1  150064       4.3002   8.5327e-06
enh54923     1  243878000  243879000      2       1  150064       4.8436   6.3738e-07
enh54926     1  243908300  243909300      1       1  150064       4.8466     6.28e-07
enh54927     1  243966800  243967800      1       1  150064       4.7773    8.883e-07
enh54928     1  243994200  243995200      2       1  150064       4.2603   1.0209e-05
enh54930     1  244087100  244088100      1       1  150064       4.2458    1.089e-05
enh54931     1  244102100  244103100      4       1  150064        2.703    0.0034356
enh54936     1  244181700  244182700      4       2  150064       1.9172     0.027606
enh54943     1  244246700  244247700      7       4  150064       2.7172    0.0032919
enh54948     1  244372800  244373800      8       2  150064       2.6228      0.00436
enh54949     1  244377300  244378300      6       2  150064       2.5072    0.0060851
enh54950     1  244386200  244387200      6       3  150064       1.9599     0.025005
enh54953     1  244395200  244396200      1       1  150064        2.151      0.01574
enh54954     1  244400100  244401100      2       1  150064       2.2705     0.011589
enh54955     1  244409300  244410300      1       1  150064       2.1434      0.01604
enh54956     1  244415700  244416700      1       1  150064       2.3149      0.01031
enh54982     1  244602600  244603600      4       2  150064       2.1017     0.017792
enh54984     1  244623300  244624300      1       1  150064       1.7102      0.04361
enh55035     1  245762400  245763400      6       1  150064       2.5013    0.0061871
enh55051     1  246230700  246231700     10       3  150064       1.6835     0.046141
enh55065     1  246380700  246381700      4       1  150064       2.1723     0.014917
enh55066     1  246388900  246389900     12       2  150064       2.6194    0.0044041
enh55068     1  246447000  246448000      3       2  150064       2.4047    0.0080937
enh55072     1  246660500  246661500      2       1  150064        2.001     0.022697
enh55074     1  246670800  246671800     13       5  150064       2.4524    0.0070952
enh55087     1  246771800  246772800      2       1  150064       2.2501      0.01222
enh55094     1  246866100  246867100      5       1  150064       2.4616    0.0069158
enh55144     1  247572600  247573600      3       2  150064       2.3049     0.010587
enh55162     1  247802000  247803000      5       2  150064       2.0679     0.019323
enh62394     2     851300     852300     12       2  150064       1.7292     0.041887
enh62395     2     969600     970600      6       2  150064       1.9771     0.024014
enh62396     2    1006100    1007100      3       2  150064       1.7095     0.043681
enh62420     2    2685900    2686900      2       1  150064       1.6794     0.046537
enh62424     2    2706800    2707800      6       3  150064       1.8782     0.030175
enh62426     2    2718100    2719100      5       3  150064       2.6443    0.0040935
enh62428     2    2850100    2851100      5       2  150064       1.7475     0.040271
enh62431     2    3054300    3055300      3       2  150064       1.8493     0.032207
enh62434     2    3095000    3096000      2       1  150064       2.5652    0.0051556
enh62437     2    3221100    3222100      5       1  150064       1.7865     0.037005
enh62438     2    3226600    3227600      4       1  150064       2.5833    0.0048931
enh62439     2    3242700    3243700      8       1  150064       2.6699     0.003794
enh62441     2    3267800    3268800      2       1  150064       2.4762    0.0066389
enh62443     2    3307300    3308300      4       1  150064       2.7783    0.0027318
enh62458     2    3621600    3622600      1       1  150064       2.0286      0.02125
enh62459     2    3624900    3625900      7       2  150064       1.7682     0.038515
enh62477     2    7050700    7051700      4       2  150064        2.882    0.0019759
enh62478     2    7053800    7054800      4       2  150064       3.9046   4.7186e-05
enh62479     2    7054600    7055600      1       1  150064       2.1003      0.01785
enh62481     2    7062100    7063100      3       1  150064       2.9313     0.001688
enh62482     2    7064100    7065100      4       2  150064       3.1247   0.00089007
enh62483     2    7065000    7066000      3       1  150064        2.074     0.019038
enh62484     2    7067100    7068100      3       2  150064       1.7886      0.03684
enh62508     2    7488000    7489000      3       1  150064       1.9603     0.024981
enh62515     2    7590000    7591000      1       1  150064       3.4536    0.0002766
enh62516     2    7592000    7593000      3       1  150064       3.3375   0.00042262
enh62517     2    7637100    7638100      2       1  150064       2.6045    0.0046004
enh62522     2    7832300    7833300      2       1  150064        1.949     0.025649
enh62528     2    7936300    7937300      1       1  150064        2.905     0.001836
enh62585     2    8549000    8550000      8       5  150064        1.647     0.049783
enh62593     2    8580200    8581200      1       1  150064       2.3299     0.009907
enh62604     2    8652600    8653600      2       1  150064       1.7975      0.03613
enh62610     2    8679400    8680400      3       1  150064        2.355    0.0092626
enh62611     2    8686100    8687100      2       1  150064        1.672     0.047259
enh62618     2    8736200    8737200      3       1  150064       3.3273   0.00043845
enh62620     2    8740200    8741200      5       2  150064       3.0878    0.0010081
enh62625     2    8785000    8786000      7       3  150064       2.6267    0.0043112
enh62630     2    8825800    8826800      3       1  150064       1.8469     0.032377
enh62631     2    8961900    8962900      2       1  150064        1.741     0.040839
enh62635     2    8989100    8990100      3       2  150064       1.9191     0.027485
enh62657     2    9255300    9256300      3       1  150064       2.0667     0.019379
enh62663     2    9314700    9315700      3       1  150064       2.0327     0.021043
enh62669     2    9369800    9370800      2       1  150064       3.1013   0.00096349
enh62673     2    9391800    9392800      4       2  150064       3.0426    0.0011728
enh62678     2    9403500    9404500      5       3  150064       2.0582     0.019783
enh62704     2    9756400    9757400      1       1  150064       2.1651      0.01519
enh62707     2    9795400    9796400      6       2  150064       2.5546    0.0053153
enh62726     2    9937200    9938200      3       1  150064       1.7336     0.041494
enh62735     2   10131100   10132100      1       1  150064       1.7486      0.04018
enh62738     2   10160000   10161000      5       2  150064       2.2193     0.013234
enh62807     2   11004500   11005500      6       3  150064       1.7829     0.037303
enh62812     2   11112000   11113000      5       3  150064       2.1907     0.014238
enh62878     2   11915100   11916100      2       1  150064       1.6887     0.045636
enh62898     2   12084800   12085800      7       3  150064       2.1826     0.014533
enh62905     2   12153700   12154700      7       3  150064       1.7303     0.041793
enh62916     2   12267200   12268200      2       1  150064       1.7633     0.038926
enh62947     2   12654100   12655100      1       1  150064       2.5336     0.005645
enh62949     2   12695600   12696600      2       1  150064       1.8598     0.031459
enh62950     2   12700700   12701700      4       2  150064        1.886     0.029645
enh62973     2   15440900   15441900      2       1  150064       2.0292     0.021221
enh62977     2   15658000   15659000      3       1  150064       1.7344     0.041422
enh62978     2   15697900   15698900      2       1  150064       1.8407      0.03283
enh62979     2   15699100   15700100      4       1  150064       1.8447     0.032539
enh62988     2   16105500   16106500      2       1  150064       2.2496     0.012237
enh62998     2   16512300   16513300      1       1  150064       1.6884      0.04567
enh63022     2   16803400   16804400      2       1  150064       1.7213     0.042596
enh63045     2   17042800   17043800      3       1  150064       2.8326    0.0023085
enh63052     2   17931200   17932200      1       1  150064       1.9945      0.02305
enh63053     2   17933000   17934000      1       1  150064       2.0415       0.0206
enh63054     2   17936600   17937600      1       1  150064       2.1711      0.01496
enh63056     2   17940700   17941700      2       1  150064       1.9125     0.027909
enh63059     2   17985700   17986700      6       2  150064          2.2     0.013903
enh63061     2   18002700   18003700      2       1  150064       1.7553     0.039602
enh63067     2   19673300   19674300      3       2  150064       1.8886      0.02947
enh63072     2   20087200   20088200      5       3  150064       1.7413     0.040816
enh63084     2   20366100   20367100      2       1  150064       1.6935     0.045183
enh63086     2   20406400   20407400      3       2  150064       2.6101    0.0045264
enh63089     2   20540800   20541800      2       1  150064       1.7302     0.041794
enh63108     2   20778200   20779200      4       2  150064       2.1941     0.014115
enh63109     2   20779000   20780000      5       2  150064        2.807    0.0025006
enh63112     2   20813600   20814600      7       2  150064       1.7291     0.041899
enh63113     2   20817100   20818100     10       3  150064       1.7214     0.042592
enh63128     2   22496700   22497700      2       1  150064       3.3399   0.00041907
enh63129     2   22499400   22500400      2       1  150064       4.1568   1.6137e-05
enh63130     2   22504100   22505100      2       1  150064       1.7075     0.043868
enh63131     2   22512800   22513800      4       1  150064       2.3388    0.0096722
enh63143     2   23939000   23940000      3       1  150064       2.3705    0.0088831
enh63144     2   23984200   23985200      5       3  150064       2.0232     0.021528
enh63149     2   24024000   24025000      2       1  150064       1.7572      0.03944
enh63150     2   24048500   24049500      3       2  150064       2.9255    0.0017195
enh63151     2   24114500   24115500      6       3  150064       1.9138     0.027824
enh63154     2   24127200   24128200      2       1  150064       2.0112     0.022153
enh63155     2   24139300   24140300      3       2  150064       2.2082     0.013614
enh63157     2   24151200   24152200      2       1  150064       1.9116     0.027966
enh63158     2   24161100   24162100      1       1  150064       2.2362      0.01267
enh63167     2   24347100   24348100      2       1  150064       1.6722     0.047238
enh63194     2   24717200   24718200      3       2  150064       1.8759     0.030335
enh63201     2   24798800   24799800      1       1  150064       2.5369     0.005592
enh63203     2   24809200   24810200      1       1  150064       2.3914     0.008392
enh63204     2   24835800   24836800      2       1  150064       1.8495     0.032195
enh63207     2   24919000   24920000      3       2  150064       2.0242     0.021472
enh63230     2   25346300   25347300      4       1  150064       3.6785   0.00011729
enh63232     2   25420300   25421300      2       1  150064       2.6263    0.0043163
enh63233     2   25424900   25425900      3       1  150064       3.4243   0.00030825
enh63234     2   25426700   25427700      4       1  150064       3.5761   0.00017437
enh63236     2   25432600   25433600      5       2  150064       3.6798   0.00011672
enh63237     2   25438000   25439000      1       1  150064       3.4723     0.000258
enh63238     2   25439500   25440500      4       1  150064       3.2685   0.00054051
enh63247     2   25507900   25508900      1       1  150064       2.4546     0.007052
enh63248     2   25514200   25515200      3       2  150064       1.8063     0.035438
enh63251     2   25533000   25534000      1       1  150064       2.3123      0.01038
enh63252     2   25535600   25536600      2       1  150064       1.7002     0.044545
enh63253     2   25539100   25540100      2       1  150064        2.055      0.01994
enh63254     2   25545700   25546700      2       1  150064       1.7595     0.039251
enh63255     2   25559300   25560300      1       1  150064       1.7268       0.0421
enh63260     2   25598500   25599500      2       1  150064        4.143   1.7136e-05
enh63284     2   25887200   25888200      2       1  150064       1.8753     0.030376
enh63287     2   25935200   25936200      4       2  150064       1.8488     0.032246
enh63289     2   25979300   25980300      1       1  150064       1.8352      0.03324
enh63291     2   25992300   25993300      4       1  150064       2.4524    0.0070948
enh63299     2   26074600   26075600      6       3  150064       2.4939    0.0063167
enh63300     2   26076100   26077100      3       2  150064       2.4321    0.0075053
enh63305     2   26183800   26184800      1       1  150064       1.9515       0.0255
enh63309     2   26205600   26206600      2       1  150064       1.6586     0.048595
enh63310     2   26213400   26214400      2       1  150064       2.3868    0.0084985
enh63311     2   26215200   26216200      2       1  150064       2.1299     0.016591
enh63316     2   26249400   26250400      3       2  150064        2.245     0.012384
enh63318     2   26267700   26268700      2       1  150064       3.1104   0.00093416
enh63334     2   26330800   26331800      1       1  150064       2.1892      0.01429
enh63343     2   26520400   26521400      3       1  150064       1.7004     0.044532
enh63354     2   26699900   26700900      5       3  150064       2.7109    0.0033545
enh63364     2   26963500   26964500      3       1  150064        3.665   0.00012365
enh63365     2   26985800   26986800      2       1  150064       3.1708   0.00076023
enh63366     2   26989800   26990800      4       2  150064       3.0451     0.001163
enh63368     2   26994000   26995000      3       1  150064       3.3675    0.0003792
enh63369     2   26995600   26996600      1       1  150064       3.3202    0.0004497
enh63370     2   27002900   27003900      1       1  150064       3.2379     0.000602
enh63372     2   27010800   27011800      1       1  150064       3.1968    0.0006948
enh63373     2   27033100   27034100      2       1  150064       3.5217   0.00021442
enh63374     2   27045300   27046300      3       2  150064       2.2876      0.01108
enh63378     2   27182100   27183100      3       1  150064       2.9757    0.0014618
enh63383     2   27233200   27234200      3       1  150064       3.1054   0.00095019
enh63385     2   27254300   27255300      1       1  150064       3.0193     0.001267
enh63388     2   27271800   27272800      2       1  150064       3.4335   0.00029787
enh63390     2   27292100   27293100      2       1  150064       3.1958   0.00069719
enh63392     2   27298400   27299400      2       1  150064       2.0918     0.018229
enh63393     2   27300600   27301600      2       1  150064       3.1008   0.00096492
enh63396     2   27307400   27308400      2       1  150064       2.5213    0.0058457
enh63397     2   27310000   27311000      2       1  150064       2.2794     0.011321
enh63400     2   27344400   27345400      1       1  150064       3.0814      0.00103
enh63406     2   27441000   27442000      9       3  150064       2.3197      0.01018
enh63409     2   27519200   27520200      2       1  150064        3.282   0.00051533
enh63410     2   27525700   27526700      2       1  150064       2.4601    0.0069449
enh63412     2   27544000   27545000      2       1  150064       1.9898     0.023304
enh63414     2   27574700   27575700      1       1  150064       2.7773     0.002741
enh63418     2   27595200   27596200      2       1  150064       2.3713    0.0088636
enh63421     2   27614600   27615600      2       1  150064       3.0097    0.0013077
enh63424     2   27632800   27633800      2       1  150064       2.0799     0.018769
enh63428     2   27683800   27684800      1       1  150064        3.141     0.000842
enh63429     2   27711300   27712300      4       2  150064       3.6298   0.00014183
enh63430     2   27807600   27808600      3       2  150064       2.7382    0.0030892
enh63431     2   27814300   27815300      7       3  150064       3.0288    0.0012278
enh63434     2   27852600   27853600      4       2  150064       1.6601     0.048445
enh63437     2   27906000   27907000      2       1  150064       1.7749     0.037961
enh63440     2   27942500   27943500      3       2  150064       2.1704     0.014989
enh63443     2   27958700   27959700      2       1  150064       3.4552   0.00027493
enh63448     2   27988900   27989900      2       1  150064       2.9112    0.0018005
enh63449     2   27993400   27994400      1       1  150064       3.8587      5.7e-05
enh63451     2   28000400   28001400      2       1  150064       3.7777   7.9155e-05
enh63453     2   28019800   28020800      5       2  150064       4.5603   2.5536e-06
enh63454     2   28023300   28024300      3       1  150064        4.441   4.4763e-06
enh63455     2   28029600   28030600      3       1  150064       4.3522   6.7381e-06
enh63456     2   28037600   28038600      1       1  150064       4.4963    3.458e-06
enh63457     2   28046000   28047000      5       2  150064       2.1654     0.015177
enh63458     2   28050000   28051000      2       1  150064       3.5278   0.00020948
enh63461     2   28063600   28064600      3       1  150064       2.9056    0.0018325
enh63463     2   28081800   28082800      2       1  150064       3.2816   0.00051612
enh63464     2   28083800   28084800      3       2  150064       3.3044   0.00047593
enh63465     2   28088400   28089400      3       1  150064       2.4346    0.0074536
enh63467     2   28115700   28116700      3       1  150064       1.7546     0.039666
enh63468     2   28117800   28118800      3       1  150064       2.6783    0.0036998
enh63470     2   28123900   28124900      1       1  150064        3.996    3.221e-05
enh63471     2   28137600   28138600      1       1  150064        1.956      0.02523
enh63472     2   28143000   28144000      1       1  150064       3.6355    0.0001387
enh63474     2   28156400   28157400      2       1  150064       2.9356    0.0016642
enh63478     2   28171900   28172900      2       1  150064       3.0756    0.0010505
enh63480     2   28179500   28180500      2       1  150064       2.8508    0.0021806
enh63481     2   28181000   28182000      1       1  150064       3.9621    3.715e-05
enh63482     2   28181800   28182800      2       1  150064       4.3615   6.4582e-06
enh63484     2   28184600   28185600      1       1  150064       3.5021    0.0002308
enh63485     2   28188900   28189900      2       1  150064       3.1144   0.00092145
enh63488     2   28202600   28203600      2       1  150064         4.51   3.2416e-06
enh63492     2   28218800   28219800      4       2  150064       2.3274    0.0099728
enh63500     2   28303300   28304300      5       3  150064       2.3963    0.0082801
enh63521     2   28550800   28551800      3       2  150064       1.7387     0.041045
enh63525     2   28566100   28567100      1       1  150064       2.4836     0.006504
enh63532     2   28603600   28604600      1       1  150064        2.412     0.007933
enh63533     2   28612100   28613100      1       1  150064        2.969     0.001494
enh63535     2   28633400   28634400      4       2  150064       1.7066     0.043946
enh63537     2   28645300   28646300      2       1  150064       1.8966     0.028941
enh63538     2   28647600   28648600      4       2  150064       3.4242    0.0003083
enh63539     2   28650700   28651700      2       1  150064        2.569    0.0050992
enh63540     2   28653700   28654700      3       1  150064       2.1719      0.01493
enh63541     2   28658900   28659900      4       2  150064       3.3788   0.00036403
enh63542     2   28669100   28670100      1       1  150064       1.7357      0.04131
enh63550     2   28753100   28754100      2       1  150064       2.8249    0.0023645
enh63575     2   28968400   28969400      4       2  150064       2.9535    0.0015711
enh63579     2   28991800   28992800      5       1  150064       3.0194    0.0012664
enh63580     2   28996100   28997100      3       1  150064        1.836     0.033179
enh63581     2   28997900   28998900      3       2  150064       2.5028    0.0061607
enh63582     2   29001300   29002300      4       2  150064       2.5745    0.0050194
enh63584     2   29032400   29033400      3       1  150064       3.1758   0.00074719
enh63588     2   29138300   29139300      4       1  150064       2.0129     0.022061
enh63590     2   29173400   29174400      7       2  150064       2.0019     0.022649
enh63603     2   29340900   29341900      2       1  150064       1.9973     0.022896
enh63605     2   29411700   29412700      3       2  150064       3.2793   0.00052031
enh63614     2   29645700   29646700      3       1  150064       3.4892   0.00024225
enh63617     2   29678400   29679400      3       2  150064       1.6996       0.0446
enh63632     2   30445600   30446600      3       1  150064        1.705     0.044093
enh63648     2   30583500   30584500      4       1  150064       1.9356     0.026458
enh63649     2   30588900   30589900      1       1  150064       1.8188      0.03447
enh63710     2   32180600   32181600      3       2  150064       1.9233     0.027224
enh63711     2   32182900   32183900      2       1  150064       1.9374     0.026349
enh63712     2   32184300   32185300      4       2  150064       2.3825    0.0085982
enh63811     2   36608100   36609100      5       3  150064       1.8851     0.029709
enh63813     2   36631600   36632600      7       4  150064       1.9696     0.024445
enh63816     2   36688000   36689000      2       1  150064       2.0103     0.022198
enh63822     2   36768900   36769900      3       1  150064       1.6648     0.047981
enh63823     2   36776700   36777700      3       2  150064       1.6493      0.04954
enh63827     2   36791200   36792200      3       2  150064       2.2329     0.012778
enh63829     2   36822600   36823600      7       2  150064       2.0295     0.021202
enh63832     2   36925300   36926300      6       3  150064       1.9648     0.024717
enh63833     2   36929400   36930400     15       5  150064        2.265     0.011757
enh63834     2   36932700   36933700      4       2  150064       2.1082     0.017508
enh63838     2   37116800   37117800      3       1  150064       1.7748     0.037965
enh63840     2   37139800   37140800      3       2  150064       1.8488     0.032244
enh63842     2   37153600   37154600      3       2  150064       2.7715    0.0027901
enh63843     2   37178000   37179000      4       2  150064       1.8639     0.031171
enh63845     2   37194700   37195700      1       1  150064       2.9809     0.001437
enh63847     2   37248000   37249000      3       2  150064       1.8422     0.032721
enh63848     2   37266500   37267500      4       2  150064       2.5533    0.0053349
enh63851     2   37317000   37318000      4       2  150064       2.4554    0.0070363
enh63852     2   37318600   37319600      4       1  150064       2.0331      0.02102
enh63853     2   37367600   37368600      5       3  150064       2.8667    0.0020739
enh63857     2   37376200   37377200      5       2  150064       2.0573     0.019826
enh63860     2   37395000   37396000      5       3  150064       1.9394     0.026228
enh63863     2   37425300   37426300      3       2  150064       3.0176    0.0012741
enh63866     2   37456100   37457100      3       2  150064       2.2591     0.011938
enh63868     2   37498600   37499600      6       3  150064       3.4769   0.00025366
enh63870     2   37504300   37505300      1       1  150064       3.5223    0.0002139
enh63871     2   37534400   37535400      3       2  150064       3.0357    0.0011999
enh63872     2   37544600   37545600      4       2  150064       3.9477   3.9447e-05
enh63873     2   37546100   37547100      3       1  150064        4.511   3.2259e-06
enh63874     2   37548700   37549700      3       2  150064       3.9044   4.7237e-05
enh63875     2   37552800   37553800      3       2  150064       3.5159   0.00021917
enh63876     2   37557400   37558400      2       1  150064       3.4031   0.00033319
enh63877     2   37562300   37563300      5       2  150064       4.1903   1.3929e-05
enh63878     2   37565100   37566100      3       2  150064       2.7175    0.0032887
enh63879     2   37569900   37570900      7       3  150064       3.6992   0.00010812
enh63880     2   37573800   37574800      5       2  150064       2.1421     0.016093
enh63881     2   37576800   37577800      2       1  150064       2.7638    0.0028562
enh63882     2   37577800   37578800      4       2  150064       1.7096     0.043671
enh63884     2   37603400   37604400      5       3  150064       1.8302     0.033612
enh63887     2   37621300   37622300      2       1  150064       1.7379     0.041114
enh63888     2   37641500   37642500      4       2  150064       2.1762      0.01477
enh63892     2   37748600   37749600      4       2  150064       1.6627     0.048186
enh63896     2   37760200   37761200      3       1  150064       1.7977     0.036112
enh63919     2   37882800   37883800      1       1  150064       2.3419     0.009592
enh63955     2   38150600   38151600      2       1  150064       1.8218     0.034239
enh63959     2   38209100   38210100      2       1  150064        1.731     0.041726
enh63967     2   38323400   38324400      4       2  150064       1.6801     0.046474
enh63994     2   38601800   38602800      2       1  150064       1.8326     0.033433
enh63995     2   38605000   38606000      5       3  150064       1.8909     0.029318
enh64025     2   38874600   38875600      1       1  150064       2.0133      0.02204
enh64039     2   38943000   38944000      3       2  150064       2.0726     0.019104
enh64040     2   38948800   38949800      3       1  150064       2.1391     0.016214
enh64041     2   38954300   38955300      7       2  150064       2.8813    0.0019802
enh64042     2   38964300   38965300      3       1  150064       2.2612     0.011875
enh64043     2   38967800   38968800      1       1  150064       2.2486      0.01227
enh64046     2   38980900   38981900      4       2  150064       1.6659     0.047867
enh64047     2   38981700   38982700      5       3  150064       2.2255     0.013022
enh64048     2   39004200   39005200      3       1  150064       2.4957    0.0062859
enh64051     2   39033200   39034200      2       1  150064       2.1226     0.016894
enh64054     2   39061800   39062800      2       1  150064       2.7638    0.0028568
enh64055     2   39100800   39101800      5       2  150064        1.763     0.038954
enh64076     2   39369500   39370500      4       2  150064       2.6967    0.0035013
enh64078     2   39444000   39445000      1       1  150064       2.2862      0.01112
enh64079     2   39454800   39455800      3       2  150064       1.8022     0.035754
enh64089     2   39636000   39637000      4       1  150064       2.0557     0.019907
enh64091     2   39652200   39653200      1       1  150064       2.7394     0.003078
enh64107     2   40000700   40001700      1       1  150064       2.0746      0.01901
enh64108     2   40003800   40004800      2       1  150064       2.1676     0.015094
enh64114     2   40255800   40256800      5       2  150064       2.0818     0.018681
enh64116     2   40267000   40268000      7       3  150064        2.854    0.0021586
enh64121     2   40405900   40406900      5       2  150064       2.1373     0.016285
enh64128     2   40558700   40559700      4       2  150064       2.3806    0.0086431
enh64129     2   40579500   40580500      3       2  150064       2.3671     0.008964
enh64139     2   40661600   40662600      6       2  150064       2.2159     0.013348
enh64140     2   40663300   40664300      5       1  150064       2.0845      0.01856
enh64141     2   40667700   40668700      5       2  150064       2.0459     0.020383
enh64144     2   40681500   40682500      3       2  150064       2.9861     0.001413
enh64146     2   40698400   40699400      3       2  150064       2.9671    0.0015031
enh64148     2   40709100   40710100      3       1  150064       2.8075    0.0024966
enh64149     2   40737600   40738600      4       1  150064       2.7507    0.0029735
enh64151     2   40773800   40774800      3       1  150064        3.178   0.00074136
enh64155     2   40895600   40896600      3       2  150064       1.7715      0.03824
enh64156     2   40903300   40904300      7       2  150064        2.705    0.0034156
enh64158     2   40979500   40980500      4       1  150064       2.8383    0.0022677
enh64168     2   42067100   42068100      2       1  150064        2.308       0.0105
enh64230     2   42875800   42876800      1       1  150064       1.7083      0.04379
enh64256     2   43071800   43072800      2       1  150064       1.9464     0.025805
enh64260     2   43106400   43107400      3       1  150064       1.6831     0.046179
enh64268     2   43197600   43198600      3       2  150064       1.8432     0.032652
enh64272     2   43233500   43234500      4       2  150064       1.7101      0.04362
enh64274     2   43240300   43241300      2       1  150064       1.8407     0.032833
enh64301     2   43389700   43390700      2       1  150064       1.8971      0.02891
enh64326     2   43542800   43543800      1       1  150064       1.7262      0.04216
enh64353     2   43792900   43793900      3       1  150064       1.6593     0.048524
enh64367     2   44324800   44325800      3       2  150064       2.0409     0.020633
enh64369     2   44334400   44335400      6       3  150064       1.8173     0.034588
enh64380     2   44416400   44417400      2       1  150064       1.9462     0.025813
enh64408     2   45693600   45694600      2       1  150064       2.1795     0.014647
enh64426     2   45895700   45896700      2       1  150064       2.0769     0.018907
enh64436     2   45983600   45984600      4       2  150064       1.6605      0.04841
enh64446     2   46064000   46065000      9       4  150064       2.3344    0.0097878
enh64449     2   46083100   46084100      4       2  150064       1.6847     0.046025
enh64454     2   46115700   46116700      1       1  150064       2.2402      0.01254
enh64462     2   46212500   46213500      3       2  150064       2.2696     0.011615
enh64463     2   46219700   46220700      3       2  150064       2.4645    0.0068611
enh64469     2   46369300   46370300      4       2  150064        2.003     0.022586
enh64509     2   46727400   46728400      3       2  150064        1.713     0.043354
enh64510     2   46730700   46731700      2       1  150064       2.3685    0.0089292
enh64517     2   46773100   46774100      1       1  150064       1.6782      0.04665
enh64527     2   46845200   46846200      1       1  150064       1.9138      0.02782
enh64535     2   47038800   47039800      2       1  150064       1.8471     0.032363
enh64536     2   47041100   47042100      4       1  150064       2.0049     0.022488
enh64537     2   47056600   47057600      4       2  150064       2.1911     0.014222
enh64556     2   47212600   47213600      1       1  150064       1.7302       0.0418
enh64595     2   47563600   47564600      3       1  150064       1.6973     0.044819
enh64607     2   47978900   47979900      3       2  150064       1.6925     0.045279
enh64608     2   47994700   47995700      2       1  150064       2.2832     0.011209
enh64610     2   48011900   48012900      9       4  150064       2.0754     0.018974
enh64614     2   48031500   48032500      3       2  150064       2.9129    0.0017903
enh64615     2   48032900   48033900      1       1  150064       2.7581     0.002907
enh64618     2   48094900   48095900      4       1  150064       2.4624    0.0069011
enh64619     2   48107800   48108800      2       1  150064       2.3317     0.009857
enh64620     2   48115600   48116600      5       3  150064       3.1409   0.00084206
enh64621     2   48119100   48120100      5       3  150064       3.1034   0.00095655
enh64622     2   48122300   48123300      4       2  150064        2.343    0.0095659
enh64624     2   48128800   48129800      1       1  150064       2.9361     0.001662
enh64626     2   48144400   48145400      3       1  150064       2.6283    0.0042902
enh64631     2   48336900   48337900      3       2  150064       2.3407    0.0096245
enh64632     2   48340700   48341700      1       1  150064       2.0415       0.0206
enh64633     2   48343500   48344500      2       1  150064       2.0623     0.019591
enh64634     2   48347600   48348600      3       1  150064       1.6978     0.044773
enh64637     2   48375700   48376700      3       1  150064       3.8638   5.5821e-05
enh64638     2   48390700   48391700      3       2  150064       3.4296   0.00030221
enh64640     2   48399700   48400700      5       3  150064       2.3154     0.010296
enh64641     2   48400700   48401700      2       1  150064       1.6637     0.048087
enh64642     2   48401900   48402900      4       2  150064       1.9252     0.027104
enh64645     2   48424500   48425500      2       1  150064       2.5134    0.0059779
enh64647     2   48447500   48448500      3       2  150064       2.7706     0.002798
enh64651     2   48468200   48469200      2       1  150064        2.833    0.0023054
enh64652     2   48471500   48472500      3       1  150064       2.4067    0.0080484
enh64660     2   48535100   48536100      2       1  150064       1.7888     0.036824
enh64661     2   48539300   48540300      2       1  150064       2.8249    0.0023645
enh64662     2   48545100   48546100      3       2  150064       2.2742     0.011476
enh64663     2   48548000   48549000      2       1  150064       2.2555     0.012051
enh64665     2   48552800   48553800      5       2  150064       2.6788    0.0036946
enh64666     2   48557600   48558600      8       3  150064       2.9688    0.0014951
enh64667     2   48559700   48560700      5       2  150064       3.3683   0.00037813
enh64668     2   48566100   48567100      3       1  150064       3.1904   0.00071027
enh64669     2   48568400   48569400      5       2  150064       3.3176   0.00045403
enh64671     2   48571800   48572800      6       2  150064       2.0167     0.021866
enh64672     2   48572600   48573600      6       3  150064       2.6522    0.0039982
enh64673     2   48573600   48574600      6       4  150064       3.7599   8.5003e-05
enh64675     2   48582700   48583700      4       2  150064       1.7729     0.038126
enh64677     2   48599100   48600100      3       2  150064       1.7859     0.037054
enh64678     2   48601800   48602800      3       1  150064        2.613    0.0044869
enh64680     2   48622700   48623700      4       2  150064       2.1457     0.015947
enh64683     2   48642300   48643300      5       3  150064       2.5089    0.0060555
enh64685     2   48657400   48658400      6       2  150064       2.2937     0.010904
enh64688     2   48665200   48666200      2       1  150064       1.6778      0.04669
enh64690     2   48671100   48672100      4       2  150064        2.113       0.0173
enh64692     2   48674500   48675500      3       2  150064       2.2722     0.011538
enh64697     2   48688500   48689500      5       2  150064       1.7908     0.036665
enh64703     2   50292600   50293600      1       1  150064        2.003      0.02259
enh64704     2   50718900   50719900      1       1  150064       3.0002     0.001349
enh64706     2   51240400   51241400      1       1  150064       2.1981      0.01397
enh64712     2   53966000   53967000      1       1  150064       2.5202     0.005865
enh64713     2   53995700   53996700      4       2  150064       2.0615     0.019627
enh64714     2   54005400   54006400      2       1  150064       2.2243     0.013064
enh64716     2   54015400   54016400      4       1  150064       2.2744     0.011472
enh64719     2   54176800   54177800      4       2  150064       2.6881    0.0035929
enh64725     2   54221500   54222500      3       2  150064       2.3744    0.0087897
enh64726     2   54225500   54226500      3       1  150064        1.864     0.031162
enh64727     2   54240600   54241600      3       1  150064       2.3212     0.010139
enh64728     2   54275000   54276000      2       1  150064       2.0324     0.021057
enh64730     2   54330700   54331700      4       2  150064       2.5832    0.0048945
enh64731     2   54341400   54342400      5       2  150064        2.161     0.015346
enh64733     2   54648400   54649400      2       1  150064       3.1144   0.00092157
enh64736     2   54659400   54660400      4       2  150064       2.5311    0.0056859
enh64740     2   54724200   54725200      4       2  150064       1.8211     0.034295
enh64744     2   54762700   54763700      2       1  150064       2.0302     0.021171
enh64748     2   54789800   54790800      2       1  150064       1.7881     0.036883
enh64750     2   54793800   54794800      2       1  150064       2.2905     0.010997
enh64752     2   54807400   54808400     11       2  150064       1.8446     0.032551
enh64754     2   54811600   54812600      3       1  150064       2.3829    0.0085877
enh64756     2   54820200   54821200      2       1  150064       2.1912     0.014219
enh64760     2   54845400   54846400      5       3  150064       2.6875    0.0035999
enh64761     2   54861600   54862600      6       4  150064       2.7386    0.0030848
enh64767     2   54907600   54908600      6       3  150064       2.0535     0.020011
enh64787     2   55241900   55242900      1       1  150064         2.37     0.008894
enh64788     2   55243800   55244800      3       2  150064       2.1277     0.016683
enh64794     2   55269900   55270900      5       2  150064       1.9145     0.027779
enh64795     2   55271500   55272500      3       1  150064       2.0184     0.021775
enh64798     2   55310400   55311400      4       2  150064       1.8639      0.03117
enh64809     2   55364900   55365900      3       2  150064       2.0168      0.02186
enh64813     2   55380900   55381900      3       2  150064       2.0241     0.021481
enh64815     2   55388600   55389600      3       1  150064       1.7531     0.039796
enh64817     2   55395000   55396000      6       2  150064       1.7607     0.039146
enh64830     2   55591800   55592800      5       2  150064       1.8177     0.034557
enh64834     2   55635600   55636600      3       1  150064        1.694     0.045134
enh64836     2   55650400   55651400      5       2  150064       1.7046      0.04413
enh64849     2   56098400   56099400      1       1  150064       1.9554      0.02527
enh64850     2   56106900   56107900      4       2  150064       1.8653     0.031073
enh64851     2   56110200   56111200      4       2  150064       2.0664     0.019393
enh64853     2   56212200   56213200      3       1  150064       2.0337     0.020993
enh64863     2   57986500   57987500      1       1  150064       4.5121     3.21e-06
enh64864     2   57987100   57988100      3       2  150064       5.7603   4.1982e-09
enh64865     2   58119700   58120700      3       2  150064        4.514   3.1815e-06
enh64866     2   58135300   58136300      3       2  150064       5.3793   3.7379e-08
enh64870     2   58271900   58272900      3       1  150064       3.2036   0.00067864
enh64871     2   58275200   58276200      1       1  150064       4.4393    4.513e-06
enh64873     2   58334700   58335700      3       2  150064       3.6433   0.00013457
enh64875     2   58466400   58467400      3       2  150064       4.0369   2.7085e-05
enh64877     2   58693000   58694000      2       1  150064       2.0851     0.018529
enh64884     2   58903400   58904400      1       1  150064       3.0377     0.001192
enh64895     2   58991600   58992600      3       1  150064       2.5256    0.0057749
enh64899     2   59127000   59128000      1       1  150064       2.4003      0.00819
enh64909     2   60113700   60114700      3       2  150064       1.9752      0.02412
enh64913     2   60298300   60299300      1       1  150064       2.1217      0.01693
enh64915     2   60326300   60327300      4       1  150064       1.8631     0.031226
enh64916     2   60332100   60333100      4       2  150064       2.4515    0.0071133
enh64918     2   60440600   60441600      3       2  150064        2.635    0.0042066
enh64920     2   60475000   60476000      6       2  150064       2.2337     0.012752
enh64921     2   60516200   60517200      6       2  150064       1.6571     0.048752
enh64928     2   60580000   60581000      5       2  150064       2.2107     0.013529
enh64929     2   60583700   60584700      5       3  150064       3.3879   0.00035221
enh64931     2   60588700   60589700     11       4  150064       1.9305     0.026771
enh64935     2   60618500   60619500      3       1  150064        2.879    0.0019949
enh64936     2   60624600   60625600      4       2  150064       3.2252   0.00062953
enh64940     2   60639800   60640800      4       2  150064       1.9812     0.023784
enh64944     2   60668100   60669100      5       3  150064       2.1166     0.017147
enh64954     2   60706600   60707600      4       2  150064       3.2144   0.00065361
enh64955     2   60710500   60711500      4       2  150064       3.0833    0.0010235
enh64958     2   60715000   60716000      1       1  150064       4.0884    2.172e-05
enh64959     2   60717800   60718800      4       2  150064       3.7882    7.588e-05
enh64960     2   60724500   60725500      1       1  150064       4.0529    2.529e-05
enh64961     2   60726500   60727500      1       1  150064       3.1499    0.0008165
enh64963     2   60736600   60737600      5       2  150064       3.3072    0.0004711
enh64964     2   60740100   60741100      4       2  150064       3.1038   0.00095519
enh64965     2   60741800   60742800      3       1  150064       2.1955     0.014064
enh64966     2   60743400   60744400      2       1  150064       2.4667     0.006818
enh64974     2   60788100   60789100      2       1  150064       2.2585     0.011956
enh64976     2   60839000   60840000      3       2  150064       1.8942     0.029099
enh64979     2   60888600   60889600      3       1  150064       2.2427     0.012458
enh64980     2   60901300   60902300      4       2  150064       3.1649   0.00077568
enh64985     2   60982300   60983300      4       2  150064       2.3444    0.0095296
enh65026     2   61406900   61407900      3       2  150064       2.2473     0.012311
enh65028     2   61465200   61466200      2       1  150064       2.3692    0.0089127
enh65031     2   61561400   61562400      2       1  150064       2.4988    0.0062301
enh65033     2   61583100   61584100      3       2  150064       2.6574     0.003937
enh65034     2   61583800   61584800      3       2  150064       2.0802     0.018755
enh65035     2   61639500   61640500      4       2  150064       2.2478     0.012295
enh65039     2   61654900   61655900      5       3  150064       2.6648    0.0038514
enh65042     2   61662400   61663400      6       3  150064       3.1696   0.00076313
enh65048     2   61685800   61686800      3       2  150064       1.9338     0.026571
enh65101     2   62491700   62492700      2       1  150064       2.4811    0.0065487
enh65102     2   62494600   62495600      3       1  150064       2.1539     0.015623
enh65106     2   62534300   62535300      3       1  150064       1.8191      0.03445
enh65107     2   62537100   62538100      1       1  150064       1.8365      0.03314
enh65111     2   62625200   62626200      4       2  150064       2.0457     0.020395
enh65112     2   62631900   62632900      7       3  150064       2.1625     0.015289
enh65113     2   62638100   62639100      2       1  150064       1.8643     0.031142
enh65115     2   62684400   62685400      1       1  150064       1.9612      0.02493
enh65116     2   62701600   62702600      3       2  150064       1.8237     0.034096
enh65118     2   62728600   62729600      3       1  150064       2.2075      0.01364
enh65120     2   62733400   62734400      3       1  150064       2.8021    0.0025387
enh65121     2   62886900   62887900      3       1  150064       2.1314     0.016529
enh65124     2   62934100   62935100      1       1  150064       3.1879    0.0007165
enh65127     2   63012900   63013900      1       1  150064       2.8445     0.002224
enh65138     2   64064400   64065400      2       1  150064       1.8105     0.035108
enh65154     2   64291300   64292300      3       2  150064       2.0792     0.018798
enh65163     2   64365900   64366900      3       1  150064       1.7403     0.040901
enh65197     2   64687400   64688400      3       2  150064       2.2465     0.012337
enh65203     2   64749400   64750400      2       1  150064        1.778     0.037704
enh65210     2   64814100   64815100      5       2  150064       1.8407      0.03283
enh65212     2   64833000   64834000      1       1  150064       2.7279     0.003187
enh65358     2   66749400   66750400      7       2  150064       2.5208     0.005854
enh65360     2   66753100   66754100      1       1  150064       1.7735      0.03807
enh65361     2   66756200   66757200      6       1  150064       2.5719    0.0050577
enh65363     2   66782100   66783100      2       1  150064       2.3121     0.010385
enh65379     2   68353100   68354100      3       2  150064       1.6918     0.045346
enh65381     2   68362700   68363700      2       1  150064       2.1416     0.016113
enh65384     2   68386100   68387100      5       2  150064       2.8937    0.0019034
enh65388     2   68415700   68416700      3       2  150064       2.1759     0.014782
enh65390     2   68422400   68423400      6       3  150064       1.8107      0.03509
enh65392     2   68431200   68432200      3       2  150064       2.4659    0.0068328
enh65393     2   68434100   68435100      2       1  150064       3.0277    0.0012321
enh65394     2   68446000   68447000      2       1  150064       1.7764     0.037832
enh65398     2   68458200   68459200      2       1  150064       1.7499     0.040071
enh65401     2   68467200   68468200      2       1  150064       1.7173     0.042963
enh65403     2   68482000   68483000      5       3  150064       2.0079     0.022329
enh65421     2   68653000   68654000      1       1  150064       1.7287      0.04193
enh65422     2   68662000   68663000      1       1  150064       1.7723      0.03817
enh65425     2   68679000   68680000      5       2  150064       1.7643     0.038842
enh65484     2   69527200   69528200      6       2  150064       1.8891     0.029442
enh65485     2   69534500   69535500      1       1  150064       2.2815      0.01126
enh65486     2   69536400   69537400      1       1  150064       1.9178      0.02757
enh65493     2   69659400   69660400      2       1  150064       1.7331     0.041542
enh65539     2   69909500   69910500      4       2  150064       2.1894     0.014283
enh65553     2   69970900   69971900      2       1  150064       2.0354     0.020905
enh65561     2   70008100   70009100      1       1  150064        1.646      0.04988
enh65563     2   70016700   70017700      5       2  150064       1.7414     0.040805
enh65565     2   70031600   70032600      4       2  150064       2.4921    0.0063487
enh65568     2   70120000   70121000      3       1  150064       1.6926     0.045261
enh65570     2   70127500   70128500      2       1  150064       2.7291    0.0031757
enh65578     2   70175900   70176900      9       3  150064       2.3381    0.0096905
enh65579     2   70181600   70182600      3       1  150064       2.4996    0.0062169
enh65585     2   70224400   70225400      1       1  150064       1.7941       0.0364
enh65593     2   70261700   70262700      2       1  150064       1.6648     0.047979
enh65623     2   70470400   70471400      1       1  150064        1.755      0.03963
enh65627     2   70485900   70486900      1       1  150064       1.7425      0.04071
enh65628     2   70487300   70488300      2       1  150064       1.6595     0.048504
enh65631     2   70527400   70528400      2       1  150064       2.0229     0.021543
enh65653     2   70883600   70884600      6       3  150064       2.3448    0.0095191
enh65672     2   71272300   71273300      2       1  150064       2.5079     0.006073
enh65673     2   71273300   71274300      6       2  150064       2.5135    0.0059766
enh65676     2   71289300   71290300      3       1  150064       1.7881     0.036876
enh65678     2   71302000   71303000      2       1  150064       2.0192     0.021732
enh65693     2   71566800   71567800      5       3  150064       3.0834    0.0010233
enh65694     2   71644800   71645800      2       1  150064       2.6902    0.0035708
enh65695     2   71651200   71652200      3       1  150064       2.7595    0.0028942
enh65696     2   71653400   71654400      1       1  150064       2.1792      0.01466
enh65699     2   71678800   71679800      2       1  150064       2.3736    0.0088076
enh65700     2   71679500   71680500      2       1  150064       2.3736    0.0088076
enh65701     2   71685900   71686900      5       2  150064       2.2463     0.012343
enh65704     2   71698300   71699300      3       1  150064       1.8538      0.03188
enh65737     2   73219900   73220900      3       2  150064        3.238   0.00060186
enh65740     2   73261400   73262400      2       1  150064       4.7225    1.165e-06
enh65741     2   73271500   73272500      2       1  150064       3.3479   0.00040717
enh65742     2   73290200   73291200      4       2  150064       2.5887    0.0048164
enh65743     2   73294900   73295900      2       1  150064       2.8195    0.0024051
enh65744     2   73318200   73319200      3       2  150064       2.4886    0.0064115
enh65745     2   73319600   73320600      2       1  150064       3.1168   0.00091398
enh65746     2   73329800   73330800      6       2  150064       3.1284   0.00087891
enh65747     2   73334300   73335300      2       1  150064       3.4372   0.00029392
enh65748     2   73337000   73338000      1       1  150064       3.2819    0.0005155
enh65749     2   73378800   73379800      3       1  150064       3.5117   0.00022261
enh65750     2   73439800   73440800      2       1  150064       2.4099    0.0079777
enh65751     2   73442000   73443000      4       2  150064       2.4479     0.007184
enh65753     2   73462700   73463700      3       1  150064       3.7782   7.8976e-05
enh65755     2   73480600   73481600      2       1  150064       1.8606       0.0314
enh65756     2   73484700   73485700      2       1  150064       3.1902   0.00071077
enh65759     2   73611600   73612600      2       1  150064       3.7349   9.3901e-05
enh65761     2   73841100   73842100      1       1  150064       4.4471    4.351e-06
enh65764     2   73869500   73870500      6       1  150064       1.8767     0.030276
enh65765     2   73877800   73878800      4       2  150064       2.0306     0.021147
enh65777     2   74062500   74063500      1       1  150064       2.9231     0.001733
enh65795     2   74199300   74200300      2       1  150064       2.2639     0.011789
enh65806     2   74252400   74253400      3       2  150064       2.5212    0.0058484
enh65808     2   74256500   74257500      2       1  150064       2.1161     0.017167
enh65810     2   74262700   74263700      3       1  150064       2.2928      0.01093
enh65811     2   74266200   74267200      1       1  150064        3.108    0.0009418
enh65812     2   74268800   74269800      1       1  150064       3.0596     0.001108
enh65813     2   74272100   74273100      2       1  150064       2.4259    0.0076357
enh65815     2   74298200   74299200      3       1  150064       2.7658     0.002839
enh65816     2   74300100   74301100      1       1  150064       2.5865     0.004848
enh65817     2   74306700   74307700      1       1  150064       2.8324      0.00231
enh65825     2   74410400   74411400      3       2  150064        2.469    0.0067746
enh65849     2   74697700   74698700      1       1  150064       2.0558       0.0199
enh65865     2   74789200   74790200      3       2  150064        1.786     0.037053
enh65882     2   74967500   74968500      4       1  150064       2.1729     0.014896
enh65911     2   75103800   75104800      5       1  150064       2.2937     0.010903
enh65913     2   75108600   75109600      2       1  150064       1.7882     0.036868
enh65933     2   79084600   79085600      2       1  150064       1.6635      0.04811
enh65950     2   84877900   84878900      1       1  150064       2.7145     0.003319
enh66002     2   85518400   85519400      3       1  150064       1.8199     0.034384
enh66013     2   85597700   85598700      2       1  150064       2.4302    0.0075442
enh66014     2   85619300   85620300      4       2  150064       2.0482     0.020271
enh66016     2   85629900   85630900      8       3  150064       1.8148     0.034774
enh66019     2   85642900   85643900      4       1  150064        2.705    0.0034151
enh66020     2   85646800   85647800      5       3  150064       1.9963     0.022953
enh66039     2   85790400   85791400      3       1  150064       1.8475     0.032338
enh66048     2   85828000   85829000      2       1  150064       1.7732     0.038094
enh66053     2   85839500   85840500      1       1  150064       1.8344       0.0333
enh66055     2   85844600   85845600      1       1  150064       2.0794      0.01879
enh66062     2   85907800   85908800      1       1  150064       2.3152       0.0103
enh66107     2   86229800   86230800      3       2  150064       2.0785     0.018832
enh66116     2   86295200   86296200      5       2  150064       2.1538      0.01563
enh66122     2   86370000   86371000      1       1  150064       2.3298     0.009908
enh66154     2   87008100   87009100      1       1  150064       2.1343      0.01641
enh66155     2   87010600   87011600      1       1  150064       2.1132      0.01729
enh66217     2   88928200   88929200      2       1  150064       2.2154     0.013366
enh66273     2   95701600   95702600      1       1  150064       2.1182      0.01708
enh66309     2   96808000   96809000      1       1  150064       1.7112      0.04352
enh66312     2   96816700   96817700      1       1  150064       3.0243     0.001246
enh66315     2   96824500   96825500      2       1  150064       1.6976      0.04479
enh66320     2   96871900   96872900      2       1  150064       2.6324    0.0042391
enh66321     2   96875500   96876500      1       1  150064       3.9123    4.571e-05
enh66324     2   96886500   96887500      1       1  150064       3.6731    0.0001198
enh66331     2   96920600   96921600      2       1  150064       3.7326   9.4746e-05
enh66334     2   96957100   96958100      1       1  150064       2.1576      0.01548
enh66337     2   96987900   96988900      1       1  150064       2.8722     0.002038
enh66344     2   97063000   97064000      2       1  150064       2.5724      0.00505
enh66349     2   97155100   97156100      2       1  150064        2.035     0.020924
enh66360     2   97219600   97220600      2       1  150064       2.1345     0.016403
enh66361     2   97259900   97260900      1       1  150064       1.6771      0.04676
enh66364     2   97288700   97289700      1       1  150064       2.8336     0.002301
enh66371     2   97359400   97360400      2       1  150064       3.1315   0.00086968
enh66372     2   97392900   97393900      2       1  150064       2.0472     0.020319
enh66374     2   97404200   97405200      1       1  150064       1.9779      0.02397
enh66375     2   97406200   97407200      1       1  150064       1.9779      0.02397
enh66376     2   97408200   97409200      2       1  150064       2.0371     0.020821
enh66377     2   97413200   97414200      3       1  150064       3.4173   0.00031622
enh66378     2   97424900   97425900      3       1  150064        2.197     0.014011
enh66379     2   97430500   97431500      1       1  150064        2.061      0.01965
enh66380     2   97433400   97434400      1       1  150064       2.3494     0.009401
enh66382     2   97438600   97439600      1       1  150064       2.4574     0.006998
enh66383     2   97439900   97440900      2       1  150064       2.1376     0.016273
enh66388     2   97504800   97505800      1       1  150064       2.0077      0.02234
enh66389     2   97521700   97522700      1       1  150064       2.0007      0.02271
enh66392     2   97552800   97553800      3       2  150064       3.3889   0.00035087
enh66393     2   97561300   97562300      6       2  150064       2.3819    0.0086126
enh66394     2   97569100   97570100      4       2  150064       3.6646   0.00012388
enh66395     2   97578900   97579900      2       1  150064       3.5059   0.00022755
enh66397     2   97606200   97607200      2       1  150064       3.1987   0.00069024
enh66403     2   97760900   97761900      5       1  150064       2.6068      0.00457
enh66405     2   97862900   97863900      3       2  150064       2.5666    0.0051352
enh66408     2   98260800   98261800      2       1  150064       2.3703    0.0088868
enh66417     2   98332600   98333600      5       3  150064       3.2016   0.00068343
enh66418     2   98336200   98337200      4       2  150064       1.9819     0.023744
enh66420     2   98339500   98340500      4       2  150064       2.1363     0.016328
enh66422     2   98344100   98345100      2       1  150064       1.9617     0.024899
enh66425     2   98362500   98363500      4       2  150064       2.8033    0.0025288
enh66427     2   98375400   98376400      1       1  150064       2.3365     0.009732
enh66435     2   98484500   98485500      3       2  150064       1.8073     0.035357
enh66437     2   98523800   98524800      4       2  150064       2.4469    0.0072053
enh66440     2   98543100   98544100      2       1  150064       2.0188     0.021755
enh66442     2   98548900   98549900      1       1  150064       2.9123     0.001794
enh66443     2   98550600   98551600      2       1  150064       1.7451     0.040483
enh66446     2   98565500   98566500      3       1  150064       1.6886     0.045644
enh66447     2   98567000   98568000      6       3  150064       2.1762     0.014772
enh66451     2   98583100   98584100      1       1  150064       2.9781      0.00145
enh66452     2   98585600   98586600      2       1  150064       2.8731    0.0020326
enh66455     2   98606400   98607400      4       2  150064       2.3705     0.008881
enh66456     2   98609100   98610100      1       1  150064       2.9188     0.001757
enh66457     2   98612900   98613900      3       1  150064       2.9854     0.001416
enh66458     2   98629200   98630200      3       2  150064       1.8218     0.034245
enh66467     2   98750400   98751400      2       1  150064       2.2184     0.013264
enh66471     2   99028900   99029900      1       1  150064        1.811      0.03507
enh66474     2   99063700   99064700      1       1  150064       1.8569      0.03166
enh66475     2   99066000   99067000      1       1  150064       1.8293      0.03368
enh66476     2   99073900   99074900      2       1  150064       1.7555     0.039587
enh66477     2   99078600   99079600      1       1  150064         1.86      0.03144
enh66478     2   99084500   99085500      4       1  150064       1.7108     0.043559
enh66479     2   99088600   99089600      4       1  150064       1.8105     0.035111
enh66482     2   99104200   99105200      1       1  150064       1.8729      0.03054
enh66486     2   99128700   99129700      4       1  150064       1.7782     0.037687
enh66488     2   99133200   99134200      2       1  150064       1.8211     0.034297
enh66493     2   99222600   99223600      3       1  150064       1.6702     0.047443
enh66520     2   99411700   99412700      1       1  150064       1.8053      0.03551
enh66526     2   99449700   99450700      3       1  150064       1.7629     0.038962
enh66557     2  100268200  100269200      3       1  150064       3.1125   0.00092755
enh66558     2  100276700  100277700      1       1  150064       2.0517       0.0201
enh66561     2  100308100  100309100      2       1  150064       1.6594     0.048516
enh66562     2  100317300  100318300      2       1  150064       1.6839     0.046101
enh66564     2  100345500  100346500      4       2  150064       2.1264     0.016734
enh66573     2  100409200  100410200      2       1  150064       3.1226   0.00089618
enh66577     2  100443500  100444500      3       1  150064       2.2485     0.012274
enh66580     2  100479200  100480200      1       1  150064       3.0025     0.001339
enh66586     2  100544600  100545600      2       1  150064       1.9318     0.026691
enh66636     2  101349800  101350800      7       2  150064       2.4091    0.0079954
enh66637     2  101364300  101365300      4       2  150064       2.3063     0.010548
enh66639     2  101396700  101397700      3       2  150064        2.002     0.022641
enh66667     2  101842400  101843400      3       1  150064       2.2928     0.010929
enh66668     2  101847800  101848800      1       1  150064       2.2304      0.01286
enh66670     2  101867800  101868800      4       2  150064        1.782     0.037378
enh66673     2  101889000  101890000      1       1  150064       2.5485      0.00541
enh66678     2  101928400  101929400      2       1  150064       1.7847     0.037157
enh66684     2  101965000  101966000     10       3  150064       1.8106     0.035105
enh66782     2  102667200  102668200      1       1  150064       1.7585      0.03933
enh66787     2  102690500  102691500      4       1  150064       1.6649     0.047969
enh66790     2  102711100  102712100      2       1  150064       2.2969     0.010812
enh66792     2  102721000  102722000      6       3  150064       3.5859   0.00016796
enh66794     2  102745400  102746400      3       2  150064       2.5946    0.0047349
enh66797     2  102782700  102783700      2       1  150064       1.7915     0.036605
enh66798     2  102788500  102789500      3       2  150064       1.7765     0.037828
enh66834     2  103343000  103344000      1       1  150064       3.0961    0.0009803
enh66836     2  103366700  103367700      1       1  150064       2.1189      0.01705
enh66848     2  104995600  104996600      1       1  150064       2.8963     0.001888
enh66882     2  105875100  105876100      1       1  150064       2.1714      0.01495
enh66886     2  105929200  105930200      4       2  150064       2.1966     0.014025
enh66913     2  106348200  106349200      9       5  150064       2.2071     0.013655
enh66914     2  106351300  106352300      2       1  150064       1.7084      0.04378
enh66917     2  106359700  106360700      2       1  150064       2.2947     0.010874
enh66918     2  106366900  106367900      4       1  150064       1.8135     0.034877
enh66919     2  106370700  106371700      5       2  150064       2.4207    0.0077459
enh66921     2  106377000  106378000      3       1  150064       2.5684    0.0051078
enh66922     2  106379600  106380600      5       2  150064        1.652     0.049267
enh66979     2  106760500  106761500      2       1  150064       2.0375     0.020801
enh67007     2  108979600  108980600      2       1  150064       1.9394     0.026227
enh67013     2  109149000  109150000      1       1  150064        1.995      0.02302
enh67019     2  109200000  109201000      3       2  150064       2.3212     0.010138
enh67021     2  109208600  109209600      3       2  150064        2.573    0.0050407
enh67107     2  110264300  110265300      5       2  150064       2.1194      0.01703
enh67108     2  110389900  110390900      5       3  150064       2.2657     0.011735
enh67109     2  110394200  110395200      6       3  150064       3.4916   0.00024003
enh67110     2  110401900  110402900      3       2  150064       2.6335    0.0042256
enh67121     2  111472200  111473200      2       1  150064       1.9187     0.027509
enh67124     2  111584500  111585500      2       1  150064       2.1063     0.017591
enh67126     2  111600900  111601900      6       3  150064       1.6819     0.046296
enh67128     2  111606000  111607000      5       3  150064       1.8546      0.03183
enh67160     2  111905700  111906700      3       2  150064        2.146     0.015938
enh67162     2  111920000  111921000      1       1  150064       1.6997      0.04459
enh67199     2  112249100  112250100      3       1  150064       1.8719     0.030608
enh67201     2  112253000  112254000      2       1  150064       2.6208    0.0043864
enh67205     2  112270900  112271900      2       1  150064        1.652     0.049267
enh67214     2  112374300  112375300      3       2  150064       1.7723     0.038172
enh67235     2  112677100  112678100      3       2  150064       2.0374     0.020804
enh67237     2  112751200  112752200      5       2  150064       2.3067     0.010537
enh67238     2  112757700  112758700      3       1  150064       1.8585     0.031546
enh67342     2  113915600  113916600      1       1  150064       1.9238      0.02719
enh67347     2  113936500  113937500      3       1  150064       1.6714     0.047326
enh67364     2  114082100  114083100      3       2  150064       2.0008     0.022706
enh67401     2  114654500  114655500      3       1  150064       1.9159     0.027686
enh67404     2  114658100  114659100      6       1  150064       1.6958     0.044958
enh67407     2  114667000  114668000      2       1  150064       2.8156    0.0024344
enh67408     2  114680600  114681600      6       3  150064       2.7482    0.0029962
enh67422     2  118805900  118806900      4       2  150064       1.6509     0.049384
enh67423     2  118813600  118814600      2       1  150064       1.8493     0.032204
enh67426     2  118853200  118854200      1       1  150064       2.0045      0.02251
enh67427     2  118857000  118858000      4       2  150064       2.4319    0.0075103
enh67428     2  118861700  118862700      7       4  150064       2.0373     0.020812
enh67431     2  118926500  118927500      3       1  150064       1.9362     0.026422
enh67455     2  119982200  119983200     10       3  150064       1.7983     0.036068
enh67505     2  120984400  120985400      3       1  150064        1.749     0.040145
enh67515     2  121027700  121028700      1       1  150064       1.8309      0.03356
enh67525     2  121077000  121078000      2       1  150064       1.9115     0.027967
enh67535     2  121954500  121955500      3       1  150064       1.7022     0.044361
enh67541     2  122061000  122062000      1       1  150064       1.8367      0.03313
enh67548     2  122290200  122291200      2       1  150064        2.287     0.011099
enh67575     2  122511700  122512700      1       1  150064       1.8269      0.03386
enh67585     2  122766400  122767400      1       1  150064       2.9712     0.001483
enh67619     2  127533300  127534300      5       3  150064       1.8491      0.03222
enh67625     2  127584500  127585500      2       1  150064       1.9724     0.024284
enh67627     2  127603400  127604400      1       1  150064       3.3325    0.0004303
enh67641     2  127846300  127847300      6       3  150064       2.6423    0.0041169
enh67642     2  127850700  127851700      1       1  150064       3.4108    0.0003239
enh67643     2  127853600  127854600      3       2  150064       2.4563    0.0070192
enh67644     2  127885800  127886800      5       1  150064       2.0111     0.022158
enh67646     2  127900700  127901700      4       2  150064       1.9564     0.025209
enh67647     2  127902900  127903900      6       3  150064       1.9852     0.023563
enh67648     2  127916200  127917200      2       1  150064       1.8935     0.029145
enh67650     2  127934000  127935000      7       3  150064       1.7018     0.044398
enh67653     2  127942500  127943500      2       1  150064       1.8874     0.029551
enh67718     2  128612400  128613400      4       2  150064       1.6489     0.049579
enh67730     2  128782600  128783600      1       1  150064         1.67      0.04746
enh67731     2  128786300  128787300      2       1  150064       1.7097     0.043657
enh67751     2  129165800  129166800      8       4  150064       2.2796     0.011317
enh67787     2  129918600  129919600      4       1  150064       1.7149     0.043186
enh67806     2  131123700  131124700      1       1  150064       1.8773      0.03024
enh67808     2  131133100  131134100      1       1  150064       2.2931      0.01092
enh67811     2  131149400  131150400      1       1  150064       2.1072      0.01755
enh67818     2  131715200  131716200      3       1  150064       1.6954        0.045
enh67819     2  131738900  131739900      2       1  150064       1.9208      0.02738
enh67823     2  131799500  131800500      1       1  150064       3.4002    0.0003367
enh67824     2  131848600  131849600      3       2  150064       3.0545    0.0011272
enh67826     2  131861200  131862200      4       2  150064        3.335   0.00042656
enh67827     2  131864600  131865600      2       1  150064        2.684    0.0036368
enh67830     2  131913700  131914700      2       1  150064        3.269   0.00053969
enh67835     2  132398700  132399700      1       1  150064       2.2584      0.01196
enh67838     2  133131100  133132100      1       1  150064       1.7119      0.04346
enh67849     2  134854900  134855900      3       1  150064       2.7691    0.0028107
enh67851     2  134875400  134876400      3       2  150064       2.3115     0.010404
enh67852     2  134879300  134880300      4       2  150064       2.8228      0.00238
enh67853     2  134881300  134882300      1       1  150064       3.3242    0.0004434
enh67855     2  134889200  134890200      1       1  150064       2.7632     0.002862
enh67856     2  134893300  134894300      1       1  150064       2.5116     0.006009
enh67857     2  134895600  134896600      2       1  150064       3.4136    0.0003206
enh67858     2  134897500  134898500      1       1  150064       4.2027    1.319e-05
enh67859     2  134899000  134900000      5       2  150064       3.9182   4.4597e-05
enh67923     2  135543200  135544200      4       1  150064       2.2093     0.013578
enh67924     2  135674100  135675100      1       1  150064       3.0217     0.001257
enh67927     2  135691200  135692200      2       1  150064       1.7384     0.041068
enh67928     2  135700700  135701700      2       1  150064       1.7693     0.038419
enh67943     2  136530500  136531500      2       1  150064       1.8481     0.032297
enh67971     2  136794000  136795000      1       1  150064       1.8263       0.0339
enh67986     2  136909200  136910200      1       1  150064       2.1581      0.01546
enh67989     2  136929900  136930900      6       3  150064       2.2287     0.012918
enh68000     2  137012200  137013200      2       1  150064       1.6965       0.0449
enh68024     2  138737900  138738900      2       1  150064       1.7107     0.043567
enh68036     2  139271600  139272600      2       1  150064        2.082     0.018673
enh68071     2  143895000  143896000      3       2  150064       1.8177     0.034554
enh68077     2  143914700  143915700      1       1  150064       1.8709      0.03068
enh68078     2  143917000  143918000      1       1  150064       1.9852      0.02356
enh68082     2  143922500  143923500      1       1  150064       1.9937      0.02309
enh68083     2  143924700  143925700      1       1  150064       2.3334     0.009814
enh68092     2  144016000  144017000      5       3  150064        1.734     0.041456
enh68093     2  144037300  144038300      1       1  150064       1.8282      0.03376
enh68118     2  144660500  144661500      2       1  150064       2.4385    0.0073732
enh68125     2  144900900  144901900      2       1  150064       1.9214     0.027343
enh68131     2  144995200  144996200      2       1  150064       1.7785     0.037657
enh68141     2  145136800  145137800      2       1  150064       3.5341    0.0002046
enh68142     2  145140700  145141700      1       1  150064       4.6394    1.747e-06
enh68143     2  145153000  145154000      2       1  150064       4.3022   8.4556e-06
enh68145     2  145169800  145170800      1       1  150064       3.4481    0.0002823
enh68146     2  145172800  145173800      3       1  150064       3.1608   0.00078681
enh68147     2  145181700  145182700      1       1  150064       3.4393    0.0002916
enh68148     2  145185700  145186700      1       1  150064       3.4201     0.000313
enh68150     2  145192000  145193000      1       1  150064        2.707     0.003395
enh68153     2  145199100  145200100      1       1  150064       2.5062     0.006102
enh68154     2  145200000  145201000      1       1  150064       2.5062     0.006102
enh68155     2  145202300  145203300      1       1  150064       4.3878    5.724e-06
enh68160     2  145214700  145215700      3       2  150064       2.2097     0.013563
enh68161     2  145218800  145219800      2       1  150064       3.4822   0.00024867
enh68218     2  146402000  146403000      2       1  150064       2.8347    0.0022935
enh68219     2  146434500  146435500      4       2  150064       5.2767   6.5761e-08
enh68220     2  146437600  146438600      1       1  150064        5.487    2.044e-08
enh68221     2  146439700  146440700      2       1  150064       5.0361   2.3756e-07
enh68236     2  148257500  148258500      2       1  150064       2.0445     0.020451
enh68253     2  148674300  148675300      2       1  150064       1.6544     0.049027
enh68262     2  149283200  149284200      6       3  150064       2.2888     0.011046
enh68268     2  149304200  149305200      2       1  150064       2.8513    0.0021773
enh68269     2  149309600  149310600      2       1  150064       2.9679     0.001499
enh68270     2  149310900  149311900      3       1  150064       2.2658     0.011732
enh68271     2  149324900  149325900      9       3  150064       2.6523     0.003997
enh68276     2  149405000  149406000      2       1  150064       3.0023    0.0013396
enh68285     2  149521400  149522400      2       1  150064       2.2395     0.012561
enh68288     2  149684900  149685900      2       1  150064        2.635    0.0042066
enh68293     2  149835800  149836800      1       1  150064       1.7951      0.03632
enh68294     2  149843600  149844600      1       1  150064       2.8576     0.002134
enh68295     2  149875000  149876000      4       2  150064       1.7228     0.042459
enh68300     2  149985700  149986700      6       2  150064       1.9588      0.02507
enh68308     2  150453800  150454800      3       2  150064       2.2572     0.011997
enh68311     2  150715000  150716000      2       1  150064       2.3679     0.008944
enh68337     2  152279500  152280500      3       2  150064       1.7117     0.043479
enh68354     2  152691700  152692700      1       1  150064       2.4332     0.007484
enh68355     2  152696800  152697800      1       1  150064       2.4157     0.007852
enh68376     2  152944300  152945300      3       2  150064       2.8258    0.0023583
enh68377     2  152946700  152947700      4       2  150064       2.9724    0.0014774
enh68378     2  152950400  152951400      1       1  150064        3.531     0.000207
enh68379     2  153022400  153023400      2       1  150064       2.2987      0.01076
enh68380     2  153024000  153025000      2       1  150064       3.7687   8.2057e-05
enh68381     2  153025400  153026400      2       1  150064       2.4332     0.007482
enh68389     2  153276300  153277300      3       1  150064       2.5588    0.0052524
enh68390     2  153279700  153280700      1       1  150064       2.3908     0.008405
enh68405     2  153468600  153469600      5       2  150064       1.8902     0.029367
enh68407     2  153480100  153481100      5       2  150064       3.5853   0.00016837
enh68408     2  153482500  153483500      2       1  150064       2.7383    0.0030876
enh68412     2  153577600  153578600      3       1  150064       3.3606   0.00038885
enh68413     2  153585300  153586300      7       2  150064       1.8638     0.031174
enh68420     2  156552900  156553900      3       2  150064       1.7115     0.043493
enh68421     2  156879500  156880500      2       1  150064       2.3659    0.0089924
enh68448     2  157514100  157515100      2       1  150064       2.0934     0.018158
enh68482     2  158694900  158695900      1       1  150064       1.7127      0.04338
enh68489     2  158767800  158768800      1       1  150064        2.704     0.003425
enh68490     2  158863300  158864300      1       1  150064        1.912      0.02794
enh68491     2  158865800  158866800      2       1  150064       1.9687     0.024493
enh68497     2  158937500  158938500      4       2  150064       2.2769     0.011397
enh68500     2  158976900  158977900      3       2  150064       2.1871     0.014368
enh68504     2  159053800  159054800      2       1  150064       2.1699     0.015006
enh68513     2  159316100  159317100      5       3  150064        2.406    0.0080642
enh68514     2  159333600  159334600      1       1  150064       3.0841     0.001021
enh68515     2  159366400  159367400      5       3  150064       2.3128     0.010367
enh68517     2  159394900  159395900      1       1  150064       2.6465     0.004067
enh68561     2  160374400  160375400      1       1  150064        2.404     0.008109
enh68563     2  160386200  160387200      7       3  150064       2.5347     0.005627
enh68568     2  160419600  160420600      1       1  150064       2.6033     0.004617
enh68569     2  160428700  160429700      2       1  150064       2.6934    0.0035366
enh68572     2  160433600  160434600      6       3  150064       3.2041   0.00067749
enh68573     2  160441100  160442100      7       2  150064       2.8146     0.002442
enh68574     2  160452000  160453000      2       1  150064       2.1157     0.017185
enh68576     2  160461400  160462400      5       2  150064         2.49    0.0063867
enh68577     2  160462600  160463600      4       2  150064       2.3056     0.010567
enh68578     2  160468200  160469200      5       3  150064       2.3694    0.0089091
enh68579     2  160476700  160477700      3       2  150064       1.8384     0.033002
enh68581     2  160493800  160494800      8       4  150064        2.131     0.016543
enh68582     2  160514600  160515600      3       2  150064       3.3728   0.00037203
enh68583     2  160515800  160516800      8       2  150064       2.8252    0.0023625
enh68584     2  160552200  160553200      2       1  150064       1.9658     0.024658
enh68585     2  160566800  160567800      5       2  150064       2.1417     0.016107
enh68586     2  160572200  160573200      5       1  150064       2.5574    0.0052728
enh68587     2  160579000  160580000      5       3  150064        2.193     0.014155
enh68588     2  160584500  160585500      5       1  150064       2.5835    0.0048895
enh68589     2  160594600  160595600      8       3  150064       2.5844    0.0048771
enh68594     2  160634700  160635700      5       2  150064       3.5751   0.00017507
enh68595     2  160640800  160641800      3       2  150064       2.2611     0.011878
enh68597     2  160647200  160648200      1       1  150064       2.5955     0.004722
enh68600     2  160657200  160658200      3       2  150064       1.9947     0.023039
enh68601     2  160663000  160664000      2       1  150064       2.2436     0.012429
enh68603     2  160673500  160674500      4       2  150064       2.4894    0.0063988
enh68609     2  160748300  160749300      2       1  150064       1.7573     0.039436
enh68622     2  161064400  161065400      1       1  150064       2.3001      0.01072
enh68640     2  161201800  161202800      4       2  150064       2.0584     0.019777
enh68652     2  161230600  161231600      1       1  150064       1.8975      0.02888
enh68687     2  161517000  161518000      4       2  150064       2.1767     0.014751
enh68690     2  161560600  161561600      5       3  150064       1.8777     0.030209
enh68717     2  162071100  162072100      1       1  150064       1.7095      0.04368
enh68722     2  162810400  162811400      3       1  150064       3.2781    0.0005226
enh68725     2  162835600  162836600      1       1  150064       4.8645    5.737e-07
enh68726     2  162850300  162851300      3       2  150064        3.582   0.00017049
enh68727     2  162854800  162855800      2       1  150064       3.0845    0.0010196
enh68728     2  162858700  162859700      3       2  150064       3.1137    0.0009239
enh68729     2  162868000  162869000      1       1  150064       3.4048    0.0003311
enh68732     2  162919500  162920500      2       1  150064       1.8009     0.035861
enh68751     2  163195100  163196100      1       1  150064       1.8314      0.03352
enh68793     2  166652500  166653500      5       2  150064       2.9401    0.0016407
enh68796     2  166733700  166734700      5       3  150064       2.0492     0.020222
enh68798     2  166754000  166755000      2       1  150064       1.9638     0.024775
enh68802     2  166811000  166812000      2       1  150064       3.2935   0.00049468
enh68803     2  166923400  166924400      2       1  150064       3.5852   0.00016844
enh68807     2  167230200  167231200      5       3  150064       2.7598    0.0028915
enh68808     2  167230900  167231900      3       2  150064       2.5232    0.0058145
enh68857     2  169289700  169290700      3       1  150064         1.85      0.03216
enh68861     2  169315300  169316300      3       2  150064       2.2001     0.013901
enh68867     2  169326500  169327500      1       1  150064       2.2774      0.01138
enh68872     2  169351500  169352500      4       2  150064       2.5439    0.0054808
enh68874     2  169374700  169375700      4       1  150064       1.9087     0.028151
enh68875     2  169377600  169378600      2       1  150064       1.8727     0.030553
enh68876     2  169385800  169386800      1       1  150064       1.7247      0.04229
enh68878     2  169389700  169390700      5       3  150064       1.8527     0.031963
enh68887     2  169482200  169483200      4       2  150064       3.0976   0.00097563
enh68888     2  169489000  169490000      4       2  150064       2.4168     0.007829
enh68889     2  169491400  169492400      3       1  150064       3.4519   0.00027834
enh68890     2  169495500  169496500      3       1  150064        2.075     0.018993
enh68903     2  169621700  169622700      3       1  150064        2.214     0.013414
enh68905     2  169708200  169709200      4       2  150064       1.9742     0.024181
enh68913     2  169847700  169848700      3       2  150064       1.8867     0.029597
enh68939     2  170428800  170429800      2       1  150064        1.851     0.032082
enh68984     2  171991000  171992000      3       1  150064         2.14     0.016177
enh68988     2  171999000  172000000      2       1  150064       1.7314     0.041692
enh68994     2  172014300  172015300      2       1  150064       1.9045     0.028423
enh69023     2  172543200  172544200      4       2  150064       3.5842   0.00016909
enh69026     2  172650700  172651700      1       1  150064       3.1278    0.0008806
enh69027     2  172654700  172655700      2       1  150064       3.7259   9.7329e-05
enh69034     2  172813200  172814200      4       2  150064       4.0204   2.9048e-05
enh69036     2  172865300  172866300      5       2  150064       3.2481   0.00058082
enh69040     2  172883100  172884100      3       2  150064       2.0612     0.019644
enh69057     2  173107500  173108500      3       2  150064       2.0761     0.018944
enh69061     2  173138400  173139400      3       2  150064       2.3827    0.0085926
enh69062     2  173139700  173140700      3       1  150064       2.2904     0.010998
enh69063     2  173146700  173147700      2       1  150064       2.0769     0.018907
enh69064     2  173158400  173159400      5       2  150064       2.2216     0.013155
enh69115     2  173923200  173924200      3       2  150064       2.3537    0.0092933
enh69117     2  173942100  173943100      4       2  150064         2.51    0.0060362
enh69118     2  173988400  173989400      2       1  150064       2.2677     0.011672
enh69119     2  173991100  173992100      3       1  150064       1.6904     0.045479
enh69121     2  174000500  174001500      3       2  150064       2.9722    0.0014783
enh69122     2  174014200  174015200      4       2  150064       2.9626    0.0015253
enh69127     2  174052800  174053800      4       2  150064       2.7049    0.0034158
enh69128     2  174074900  174075900      6       3  150064       2.7938    0.0026043
enh69129     2  174080100  174081100      3       2  150064       1.8036     0.035645
enh69141     2  174762900  174763900      4       1  150064       2.2603     0.011901
enh69142     2  174786700  174787700      4       2  150064       2.4199    0.0077623
enh69144     2  174790500  174791500      3       1  150064       2.4107    0.0079618
enh69146     2  174805500  174806500      5       3  150064       2.2863     0.011119
enh69148     2  174811400  174812400      3       2  150064       2.1923      0.01418
enh69149     2  174815000  174816000      5       2  150064       1.8101      0.03514
enh69151     2  174824000  174825000      4       2  150064       1.6724     0.047225
enh69159     2  174871400  174872400      2       1  150064       1.6938     0.045152
enh69160     2  174874700  174875700      8       3  150064       2.6329    0.0042329
enh69163     2  174885900  174886900      1       1  150064       2.1001      0.01786
enh69164     2  174891600  174892600      2       1  150064       1.8343     0.033307
enh69166     2  174898200  174899200      2       1  150064       1.6653     0.047925
enh69172     2  174936500  174937500      5       2  150064       2.6899    0.0035734
enh69173     2  174976700  174977700      5       2  150064        2.467    0.0068116
enh69174     2  175017200  175018200      5       2  150064       2.7451    0.0030243
enh69175     2  175018400  175019400      2       1  150064       2.2438     0.012424
enh69176     2  175111400  175112400      2       1  150064       2.6259    0.0043211
enh69177     2  175113600  175114600      3       2  150064       2.9971    0.0013628
enh69178     2  175124300  175125300      3       1  150064       3.0443    0.0011662
enh69179     2  175146700  175147700      3       2  150064       2.1243     0.016824
enh69181     2  175255600  175256600      2       1  150064       2.6828      0.00365
enh69186     2  175352300  175353300      1       1  150064       3.7024    0.0001068
enh69191     2  175387700  175388700      1       1  150064       2.0575      0.01982
enh69192     2  175390200  175391200      2       1  150064       1.8347     0.033279
enh69202     2  175470900  175471900      2       1  150064       2.4229     0.007698
enh69203     2  175472700  175473700      2       1  150064       1.7895     0.036768
enh69204     2  175474300  175475300      1       1  150064       2.4213     0.007733
enh69205     2  175475900  175476900      1       1  150064       2.5245     0.005793
enh69224     2  175617700  175618700      1       1  150064       1.8642      0.03115
enh69229     2  175894800  175895800      3       1  150064       2.0011     0.022688
enh69230     2  175900200  175901200      2       1  150064       2.0119     0.022115
enh69249     2  176421800  176422800      2       1  150064       1.7181     0.042885
enh69315     2  178976300  178977300      2       1  150064       1.9619     0.024889
enh69316     2  178978200  178979200      2       1  150064       2.7261    0.0032045
enh69356     2  180307900  180308900      6       3  150064       2.2416     0.012493
enh69358     2  180868200  180869200      9       4  150064       2.3082     0.010493
enh69360     2  180872000  180873000      7       3  150064       3.1971    0.0006941
enh69420     2  182655300  182656300      4       2  150064       1.7244     0.042318
enh69441     2  183545700  183546700      1       1  150064        2.303      0.01064
enh69452     2  183990500  183991500      9       3  150064       1.9821     0.023734
enh69454     2  185442200  185443200      3       2  150064       3.1448   0.00083109
enh69456     2  185460200  185461200      6       2  150064       4.9623   3.4827e-07
enh69458     2  185475000  185476000      2       1  150064       3.0352    0.0012017
enh69460     2  185633500  185634500      4       2  150064       2.1928     0.014159
enh69462     2  185664000  185665000      2       1  150064       1.7998     0.035944
enh69487     2  188411600  188412600      3       1  150064       1.6685     0.047606
enh69490     2  188419200  188420200      2       1  150064       1.9497     0.025604
enh69512     2  190399100  190400100      1       1  150064        1.646      0.04988
enh69544     2  190735100  190736100      2       1  150064       2.1946     0.014096
enh69545     2  190739800  190740800      1       1  150064       2.1003      0.01785
enh69551     2  191210000  191211000      1       1  150064       2.5887     0.004817
enh69552     2  191217200  191218200      2       1  150064       1.8244     0.034047
enh69553     2  191220700  191221700      1       1  150064       1.7229      0.04245
enh69559     2  191281600  191282600      3       2  150064       1.8238     0.034087
enh69560     2  191289700  191290700      1       1  150064       2.2815      0.01126
enh69566     2  191328900  191329900      3       2  150064       2.6303    0.0042649
enh69574     2  191400500  191401500      3       2  150064       1.7662     0.038684
enh69576     2  191439400  191440400      6       4  150064       1.8707     0.030695
enh69578     2  191463600  191464600      4       2  150064       2.4188    0.0077868
enh69579     2  191470500  191471500      5       3  150064       2.0851     0.018531
enh69581     2  191492700  191493700      2       1  150064       2.4091    0.0079953
enh69584     2  191511900  191512900      7       2  150064       1.7545     0.039669
enh69593     2  191703800  191704800      2       1  150064        1.847     0.032371
enh69596     2  191740100  191741100      2       1  150064       1.8465     0.032406
enh69597     2  191742100  191743100      1       1  150064       2.2533      0.01212
enh69610     2  191897100  191898100      1       1  150064       2.2945      0.01088
enh69612     2  191915200  191916200      4       1  150064       1.8149     0.034767
enh69617     2  191929900  191930900      2       1  150064       1.9019     0.028591
enh69619     2  191934800  191935800      1       1  150064       1.8569      0.03166
enh69680     2  194136000  194137000      1       1  150064       1.6921      0.04531
enh69681     2  194191100  194192100      3       1  150064       2.3161     0.010277
enh69691     2  196338300  196339300      1       1  150064       2.6262     0.004317
enh69695     2  196373900  196374900      5       2  150064       3.2561   0.00056477
enh69697     2  196399800  196400800      2       1  150064       1.9021     0.028581
enh69698     2  196407900  196408900      1       1  150064       3.5268    0.0002103
enh69702     2  196434300  196435300      1       1  150064       2.4217     0.007723
enh69704     2  196441800  196442800      2       1  150064       3.1934   0.00070312
enh69708     2  196460400  196461400      4       2  150064       1.8084     0.035272
enh69709     2  196465800  196466800      1       1  150064       2.3012      0.01069
enh69710     2  196468500  196469500      2       1  150064       1.7883     0.036864
enh69719     2  196513300  196514300      2       1  150064       1.6552     0.048937
enh69724     2  196541600  196542600      3       2  150064       2.0852     0.018527
enh69728     2  196727700  196728700      2       1  150064       2.1513     0.015727
enh69729     2  196825800  196826800      3       1  150064       2.5589    0.0052498
enh69730     2  196826600  196827600      3       2  150064       1.9958      0.02298
enh69731     2  196910400  196911400      2       1  150064       3.6587   0.00012676
enh69733     2  196931800  196932800      4       2  150064       1.7793     0.037596
enh69735     2  196944300  196945300      1       1  150064       1.8707      0.03069
enh69736     2  196965700  196966700      3       1  150064       1.9611     0.024932
enh69738     2  196977700  196978700      3       2  150064       2.2846     0.011167
enh69740     2  197013700  197014700      8       3  150064       1.9372     0.026359
enh69741     2  197015800  197016800      2       1  150064       1.9268     0.027005
enh69743     2  197039400  197040400      2       1  150064        1.817     0.034609
enh69744     2  197042900  197043900      3       1  150064       2.3926    0.0083639
enh69746     2  197059600  197060600      1       1  150064       2.0723      0.01912
enh69747     2  197065700  197066700      3       1  150064       2.7123    0.0033407
enh69766     2  197139700  197140700      6       4  150064        1.821     0.034306
enh69767     2  197152900  197153900      4       1  150064       3.2385   0.00060076
enh69768     2  197156300  197157300      3       1  150064       3.1197   0.00090516
enh69774     2  197705200  197706200      3       1  150064       1.8715     0.030635
enh69775     2  197755500  197756500      2       1  150064       2.2674     0.011684
enh69777     2  197789100  197790100      1       1  150064       2.0893      0.01834
enh69781     2  197854000  197855000      1       1  150064       2.8042     0.002522
enh69782     2  197856800  197857800      3       2  150064       2.5002    0.0062061
enh69783     2  197896400  197897400      3       2  150064        2.774    0.0027686
enh69785     2  197936100  197937100      2       1  150064       2.0929     0.018181
enh69786     2  197946000  197947000      4       2  150064       2.6495     0.004031
enh69791     2  198000400  198001400      2       1  150064       2.5369    0.0055913
enh69795     2  198015100  198016100      4       2  150064       1.7034     0.044251
enh69819     2  198107500  198108500      2       1  150064       1.9562      0.02522
enh69820     2  198110100  198111100      6       3  150064       1.8762     0.030315
enh69822     2  198114300  198115300      3       1  150064       2.5013     0.006186
enh69824     2  198117500  198118500      2       1  150064        2.501    0.0061923
enh69831     2  198144300  198145300      4       1  150064       4.3087    8.211e-06
enh69833     2  198146600  198147600      1       1  150064       4.5234    3.043e-06
enh69834     2  198148500  198149500      5       1  150064       4.1269   1.8383e-05
enh69836     2  198154300  198155300      2       1  150064       5.3195   5.2021e-08
enh69837     2  198155100  198156100      2       1  150064       4.9812   3.1591e-07
enh69840     2  198164700  198165700      1       1  150064       5.2801    6.454e-08
enh69841     2  198168000  198169000      2       1  150064       5.0726   1.9623e-07
enh69843     2  198187300  198188300      1       1  150064       5.5826    1.185e-08
enh69848     2  198294800  198295800      2       1  150064       1.7139     0.043274
enh69849     2  198307300  198308300      2       1  150064        4.865   5.7234e-07
enh69851     2  198310300  198311300      2       1  150064       5.9999    9.872e-10
enh69857     2  198349200  198350200      1       1  150064       5.2451    7.811e-08
enh69858     2  198361300  198362300      1       1  150064       6.2257    2.397e-10
enh69864     2  198491800  198492800      2       1  150064       3.5767   0.00017397
enh69865     2  198568600  198569600      1       1  150064       4.1225    1.874e-05
enh69867     2  198573000  198574000      2       1  150064        4.101   2.0565e-05
enh69869     2  198575900  198576900      3       2  150064        4.768   9.3011e-07
enh69870     2  198667700  198668700      2       1  150064       4.1812   1.4498e-05
enh69874     2  198712700  198713700      3       2  150064       4.0851   2.2025e-05
enh69876     2  198734500  198735500      1       1  150064        4.283    9.218e-06
enh69877     2  198753600  198754600      2       1  150064       4.2409   1.1133e-05
enh69878     2  198755800  198756800      2       1  150064        3.961   3.7311e-05
enh69879     2  198759100  198760100      3       2  150064       4.2094   1.2801e-05
enh69880     2  198761600  198762600      2       1  150064        5.102   1.6804e-07
enh69881     2  198780100  198781100      2       1  150064       3.5144   0.00022033
enh69883     2  198860200  198861200      2       1  150064       4.9664   3.4099e-07
enh69885     2  198906200  198907200      3       1  150064       3.8959   4.8908e-05
enh69901     2  200711900  200712900      1       1  150064       4.1027    2.042e-05
enh69902     2  200714400  200715400      3       2  150064        6.421   6.7675e-11
enh69903     2  200774800  200775800      3       2  150064       5.8052   3.2138e-09
enh69904     2  200777200  200778200      3       2  150064        5.733   4.9335e-09
enh69905     2  200778500  200779500      3       2  150064       3.7227   9.8536e-05
enh69906     2  200787200  200788200      5       2  150064       5.7762   3.8197e-09
enh69907     2  200809400  200810400      2       1  150064       5.8352   2.6867e-09
enh69914     2  201081200  201082200      1       1  150064       2.5143     0.005964
enh69916     2  201180600  201181600      1       1  150064       2.5725     0.005049
enh69918     2  201204400  201205400      7       4  150064       2.3425    0.0095773
enh69921     2  201241200  201242200      3       2  150064       3.8096   6.9599e-05
enh69922     2  201245400  201246400      5       2  150064       1.8892     0.029435
enh69927     2  201320800  201321800      2       1  150064       3.6016   0.00015812
enh69928     2  201330800  201331800      3       1  150064        3.586   0.00016788
enh69929     2  201332200  201333200      3       1  150064       3.6544   0.00012888
enh69934     2  201449700  201450700      1       1  150064       1.9686       0.0245
enh69935     2  201469200  201470200      6       4  150064       2.2494     0.012243
enh69940     2  201499700  201500700      4       2  150064        1.781     0.037459
enh69945     2  201561000  201562000      4       1  150064       2.1954     0.014066
enh69963     2  201751800  201752800      2       1  150064       2.0896     0.018329
enh69972     2  201886200  201887200      2       1  150064        2.026     0.021381
enh69973     2  201886600  201887600      1       1  150064       2.4643     0.006865
enh70013     2  202118200  202119200      7       2  150064        2.972    0.0014792
enh70016     2  202136400  202137400      2       1  150064       1.7211     0.042619
enh70017     2  202144200  202145200      2       1  150064       2.1534     0.015642
enh70044     2  202829400  202830400      5       3  150064       2.4252    0.0076495
enh70045     2  202834500  202835500      4       1  150064        2.104      0.01769
enh70063     2  203453100  203454100      2       1  150064       1.7147     0.043196
enh70064     2  203454100  203455100      3       2  150064       1.9644     0.024743
enh70075     2  203510900  203511900      1       1  150064       1.7649      0.03879
enh70078     2  203521800  203522800      1       1  150064       1.8253      0.03398
enh70079     2  203522700  203523700      1       1  150064       1.6545      0.04901
enh70084     2  203582300  203583300      1       1  150064       1.8509      0.03209
enh70085     2  203588000  203589000      1       1  150064       2.7709     0.002795
enh70093     2  203830400  203831400      7       3  150064       2.3593    0.0091552
enh70095     2  203877800  203878800      1       1  150064       2.9017     0.001856
enh70097     2  203882500  203883500      4       2  150064       2.9699    0.0014895
enh70099     2  204105300  204106300      3       1  150064        2.359    0.0091633
enh70102     2  204316100  204317100      2       1  150064       2.4105    0.0079651
enh70105     2  204416200  204417200      4       2  150064       2.8915    0.0019172
enh70172     2  205833400  205834400      4       1  150064       1.8617      0.03132
enh70183     2  206409900  206410900      1       1  150064       1.7885      0.03685
enh70188     2  206578600  206579600      1       1  150064       2.1306      0.01656
enh70208     2  206863100  206864100      1       1  150064        1.671      0.04736
enh70210     2  206928500  206929500      1       1  150064       2.4434     0.007274
enh70214     2  206947500  206948500      3       2  150064       1.9901     0.023292
enh70220     2  207058500  207059500      4       2  150064       1.7156      0.04312
enh70239     2  207911300  207912300      3       2  150064       1.8611     0.031363
enh70246     2  207970800  207971800      3       2  150064       1.9937     0.023094
enh70262     2  208089100  208090100      3       2  150064       2.3638    0.0090448
enh70281     2  208339200  208340200      4       2  150064       2.3923    0.0083724
enh70287     2  208392000  208393000      2       1  150064       3.2313   0.00061611
enh70291     2  208411100  208412100      3       2  150064       4.0868   2.1867e-05
enh70298     2  208483000  208484000      3       2  150064       3.0207     0.001261
enh70302     2  208498800  208499800      2       1  150064       3.8842   5.1339e-05
enh70303     2  208526700  208527700      2       1  150064       3.1667   0.00077102
enh70304     2  208531800  208532800      2       1  150064       2.4648    0.0068554
enh70346     2  209047800  209048800      2       1  150064       1.7042     0.044168
enh70365     2  210363600  210364600      4       1  150064       1.9797      0.02387
enh70390     2  213838900  213839900      3       2  150064       1.8948     0.029062
enh70391     2  213844000  213845000      2       1  150064       1.8471     0.032364
enh70404     2  213986300  213987300      1       1  150064       2.0575      0.01982
enh70413     2  215206100  215207100      3       1  150064       2.1928     0.014161
enh70465     2  216751800  216752800      3       1  150064       1.7838     0.037231
enh70501     2  217171500  217172500      2       1  150064       1.9992     0.022796
enh70509     2  217277800  217278800      3       1  150064       2.8614    0.0021086
enh70515     2  217360300  217361300      4       2  150064       1.8798     0.030068
enh70519     2  217419100  217420100      4       2  150064       1.8559     0.031731
enh70520     2  217483800  217484800      4       2  150064       1.9169     0.027628
enh70554     2  218655400  218656400      3       2  150064       2.0218     0.021597
enh70566     2  218776300  218777300      4       2  150064       1.7179     0.042911
enh70616     2  219139400  219140400      1       1  150064       1.8132       0.0349
enh70627     2  219199100  219200100      1       1  150064       1.7213       0.0426
enh70675     2  219940900  219941900      3       2  150064       1.7253     0.042238
enh70681     2  219992800  219993800      1       1  150064       2.9174     0.001765
enh70682     2  220024000  220025000      2       1  150064       2.6937    0.0035333
enh70683     2  220025800  220026800      2       1  150064       2.6891    0.0035818
enh70686     2  220039100  220040100      2       1  150064       3.3583   0.00039211
enh70687     2  220044900  220045900      2       1  150064       3.8983   4.8443e-05
enh70688     2  220047900  220048900      3       1  150064       3.8241   6.5625e-05
enh70728     2  222308600  222309600      4       1  150064       1.6987     0.044684
enh70729     2  222313200  222314200      3       2  150064       2.0583     0.019779
enh70733     2  222384200  222385200      4       2  150064       1.7407     0.040868
enh70734     2  222393400  222394400      4       2  150064       2.8771     0.002007
enh70740     2  223269000  223270000      1       1  150064       2.0033      0.02257
enh70768     2  223705700  223706700      5       2  150064       1.6731     0.047156
enh70831     2  225183700  225184700      3       1  150064       1.7368     0.041211
enh70835     2  225263200  225264200      3       1  150064       2.7723    0.0027835
enh70836     2  225267100  225268100      4       2  150064       2.4554    0.0070366
enh70837     2  225270500  225271500      8       2  150064        2.741    0.0030625
enh70838     2  225291400  225292400      7       3  150064       3.0275    0.0012329
enh70839     2  225293500  225294500      4       2  150064       2.0365     0.020852
enh70840     2  225306200  225307200     10       3  150064       2.4501    0.0071408
enh70841     2  225349800  225350800      2       1  150064       1.9061     0.028321
enh70843     2  225385200  225386200      3       2  150064       3.5683   0.00017969
enh70844     2  225387300  225388300      4       2  150064       3.3889   0.00035092
enh70845     2  225389400  225390400      3       2  150064       1.7816     0.037411
enh70846     2  225426400  225427400      7       3  150064       3.0759    0.0010494
enh70847     2  225428400  225429400      3       2  150064       1.7376      0.04114
enh70848     2  225434700  225435700      1       1  150064       1.6773      0.04674
enh70849     2  225436700  225437700      4       2  150064        4.282   9.2614e-06
enh70851     2  225441600  225442600      2       1  150064       4.5467   2.7248e-06
enh70855     2  225467100  225468100      6       3  150064        4.554   2.6316e-06
enh70856     2  225502600  225503600      5       3  150064       2.4031    0.0081289
enh70859     2  225754700  225755700      3       1  150064       1.9974     0.022892
enh70860     2  225757900  225758900      1       1  150064       2.1609      0.01535
enh70862     2  225774500  225775500      7       3  150064       2.0494     0.020212
enh70891     2  225901900  225902900      1       1  150064        3.889    5.032e-05
enh70896     2  225920300  225921300      4       2  150064       2.0925     0.018197
enh70899     2  226028900  226029900      5       2  150064       1.9009     0.028658
enh70903     2  226604000  226605000      1       1  150064       1.7779      0.03771
enh70941     2  227703200  227704200      1       1  150064       1.8286      0.03373
enh70943     2  227740100  227741100      1       1  150064        1.825        0.034
enh70944     2  227770500  227771500      4       1  150064       1.8472     0.032358
enh70953     2  228199900  228200900      3       2  150064       1.9285     0.026894
enh70961     2  228262800  228263800      3       1  150064       2.7463    0.0030138
enh70964     2  228276600  228277600      3       2  150064       2.8669    0.0020725
enh70965     2  228281900  228282900      5       2  150064       1.7092      0.04371
enh70966     2  228284800  228285800      5       2  150064       1.9549       0.0253
enh70972     2  228327300  228328300      6       2  150064       1.7716     0.038235
enh70976     2  228347500  228348500      3       2  150064       1.9634     0.024799
enh70980     2  228356300  228357300      2       1  150064       2.0007      0.02271
enh70985     2  228383700  228384700      3       2  150064       2.6022     0.004631
enh70987     2  228647100  228648100      7       3  150064       3.1985   0.00069061
enh70988     2  228648500  228649500      3       1  150064       2.5928    0.0047604
enh70997     2  230131100  230132100      2       1  150064       1.7272     0.042064
enh70999     2  230147600  230148600      1       1  150064        1.868      0.03088
enh71001     2  230162700  230163700      2       1  150064       2.9357    0.0016642
enh71002     2  230176500  230177500      4       2  150064       1.6508     0.049395
enh71028     2  230779700  230780700      2       1  150064       2.3138      0.01034
enh71046     2  231094400  231095400      1       1  150064       2.4535     0.007073
enh71053     2  231185900  231186900      1       1  150064       1.7204      0.04268
enh71054     2  231189400  231190400      2       1  150064       1.8415     0.032773
enh71075     2  231360100  231361100      3       2  150064       2.0916     0.018236
enh71082     2  231467100  231468100      2       1  150064       1.7855      0.03709
enh71092     2  231549700  231550700      2       1  150064       2.3937    0.0083389
enh71139     2  231846000  231847000      3       2  150064       2.2584     0.011962
enh71172     2  232264600  232265600      1       1  150064       2.3044       0.0106
enh71177     2  232330200  232331200      2       1  150064       2.7802    0.0027166
enh71178     2  232333300  232334300      6       3  150064       2.2389     0.012583
enh71193     2  232469900  232470900      1       1  150064       2.0699      0.01923
enh71195     2  232480000  232481000      5       2  150064       1.8536     0.031899
enh71207     2  232532100  232533100      1       1  150064       2.7311     0.003156
enh71209     2  232538500  232539500      4       2  150064       1.7385     0.041059
enh71210     2  232542000  232543000      5       3  150064       1.8461     0.032437
enh71233     2  233002900  233003900      2       1  150064       2.5488    0.0054051
enh71236     2  233101700  233102700      1       1  150064       2.2107      0.01353
enh71247     2  233297200  233298200      7       4  150064       2.4872    0.0064375
enh71257     2  233565600  233566600      1       1  150064       6.5913     2.18e-11
enh71258     2  233585600  233586600      3       2  150064       5.7821   3.6876e-09
enh71259     2  233605800  233606800      3       1  150064       2.8624    0.0021022
enh71260     2  233636700  233637700      1       1  150064       6.1794    3.218e-10
enh71262     2  233702000  233703000      1       1  150064       3.5443    0.0001968
enh71263     2  233704200  233705200      3       2  150064       5.5715    1.263e-08
enh71264     2  233705200  233706200      2       1  150064       2.6865    0.0036097
enh71265     2  233706900  233707900      3       1  150064        2.834    0.0022988
enh71266     2  233738400  233739400      2       1  150064       2.3585    0.0091752
enh71267     2  233765800  233766800      7       3  150064       1.7602     0.039183
enh71270     2  233916100  233917100      4       2  150064       1.8241     0.034069
enh71272     2  233923200  233924200      3       1  150064       2.3692    0.0089144
enh71334     2  234473800  234474800      2       1  150064       1.8139     0.034847
enh71351     2  235044400  235045400      2       1  150064       1.8077     0.035326
enh71377     2  235354600  235355600      3       1  150064       1.8716      0.03063
enh71378     2  235359400  235360400      4       1  150064       1.6866     0.045844
enh71405     2  236179100  236180100      6       2  150064       2.3616     0.009099
enh71414     2  237274700  237275700      2       1  150064       1.9159     0.027689
enh71424     2  237463800  237464800      3       1  150064       1.7943     0.036387
enh71439     2  237666900  237667900      3       1  150064       1.8144     0.034807
enh71451     2  237897100  237898100      4       1  150064       1.8289     0.033704
enh71486     2  238571900  238572900      3       2  150064       1.8219     0.034237
enh71502     2  238649200  238650200      6       1  150064       1.8772     0.030242
enh71503     2  238651900  238652900      8       2  150064       1.8747     0.030416
enh71538     2  239107300  239108300      3       2  150064       1.8415     0.032777
enh71654     2  240577500  240578500      3       2  150064       1.9361      0.02643
enh71671     2  240876000  240877000      2       1  150064       1.8703     0.030719
enh71673     2  240885100  240886100      8       2  150064       1.7461     0.040401
enh71684     2  241329400  241330400      2       1  150064       2.4127    0.0079175
enh71685     2  241331600  241332600      7       2  150064       2.1881     0.014333
enh71686     2  241342000  241343000      7       1  150064       2.5158    0.0059389
enh71712     2  241948000  241949000      3       2  150064       1.7005     0.044517
enh71716     2  242027700  242028700      3       1  150064       1.9346     0.026519
enh71731     2  242214100  242215100      5       2  150064       1.7395     0.040976
enh71750     2  242444600  242445600      7       3  150064       1.9792     0.023899
enh71753     2  242555800  242556800      4       2  150064       1.8219     0.034235
enh71755     2  242578400  242579400      3       1  150064       2.3244     0.010052
enh71773     2  242785600  242786600      1       1  150064       1.8505      0.03212
enh71778     2  242820100  242821100      2       1  150064       1.9287     0.026884
enh71806     3    3221400    3222400      4       2  150064       1.7359     0.041293
enh71808     3    3233300    3234300      6       2  150064       2.0649     0.019465
enh71887     3    4891700    4892700      1       1  150064       2.5974     0.004697
enh71888     3    4894900    4895900      1       1  150064       2.3182      0.01022
enh71890     3    4907900    4908900      2       1  150064       1.7891     0.036799
enh71893     3    4946200    4947200      8       3  150064       1.7122     0.043431
enh71904     3    5068100    5069100      6       3  150064       1.8192     0.034442
enh71928     3    5241300    5242300      2       1  150064       1.9875     0.023436
enh71940     3    5499600    5500600     10       2  150064       1.9763      0.02406
enh71955     3    7348700    7349700      7       1  150064       1.8482     0.032285
enh71971     3    8137100    8138100      4       2  150064       2.1053     0.017633
enh71976     3    8397900    8398900      2       1  150064        1.697     0.044847
enh72001     3    9177300    9178300      3       2  150064       2.7217    0.0032478
enh72004     3    9221100    9222100      1       1  150064       1.6988      0.04468
enh72009     3    9403300    9404300      2       1  150064       2.4557    0.0070301
enh72011     3    9426800    9427800      1       1  150064       2.5989     0.004676
enh72015     3    9448400    9449400      2       1  150064       1.8093     0.035199
enh72016     3    9449300    9450300      5       2  150064       1.8429     0.032674
enh72017     3    9451400    9452400      1       1  150064       2.0714      0.01916
enh72020     3    9462600    9463600      3       2  150064       2.2163     0.013337
enh72021     3    9463700    9464700      3       2  150064       2.5992    0.0046721
enh72022     3    9464600    9465600      3       2  150064       1.6735     0.047116
enh72023     3    9493000    9494000      3       1  150064       2.1906     0.014242
enh72088     3   10235100   10236100      4       2  150064       2.2474     0.012306
enh72089     3   10240300   10241300      2       1  150064       1.7216     0.042573
enh72113     3   10411800   10412800      3       2  150064        3.313    0.0004615
enh72115     3   10437200   10438200      3       1  150064       3.3372   0.00042317
enh72117     3   10478400   10479400      3       2  150064        1.766       0.0387
enh72118     3   10593400   10594400      3       1  150064       2.2016     0.013848
enh72121     3   10825400   10826400      4       2  150064       2.9268    0.0017125
enh72157     3   11433400   11434400      3       1  150064       2.0562     0.019883
enh72158     3   11482200   11483200      4       2  150064       2.0229     0.021541
enh72162     3   11535000   11536000      3       1  150064       1.6868     0.045823
enh72168     3   11586600   11587600      1       1  150064       1.7357      0.04131
enh72172     3   11612500   11613500      3       2  150064       2.0001     0.022744
enh72182     3   11685400   11686400      1       1  150064       4.0817    2.235e-05
enh72184     3   11702800   11703800      2       1  150064       3.0804    0.0010335
enh72190     3   11886200   11887200      8       1  150064       2.3888    0.0084513
enh72191     3   11888700   11889700      1       1  150064       2.3023      0.01066
enh72192     3   12182700   12183700      4       2  150064       1.9612      0.02493
enh72193     3   12185200   12186200      2       1  150064       2.9421    0.0016298
enh72195     3   12217800   12218800      1       1  150064       2.1492      0.01581
enh72196     3   12220100   12221100      1       1  150064       3.2532    0.0005705
enh72199     3   12239500   12240500      3       1  150064       1.7183     0.042869
enh72200     3   12242100   12243100      3       2  150064       2.0875     0.018421
enh72206     3   12312000   12313000      4       2  150064       2.6872    0.0036028
enh72208     3   12319700   12320700      4       2  150064        3.243    0.0005914
enh72209     3   12344600   12345600      2       1  150064          1.7     0.044561
enh72210     3   12357400   12358400      3       2  150064       2.0375     0.020801
enh72223     3   12502200   12503200      1       1  150064       2.0958      0.01805
enh72224     3   12509200   12510200      2       1  150064       2.0659      0.01942
enh72225     3   12521000   12522000      3       1  150064       2.2586     0.011955
enh72226     3   12524000   12525000      2       1  150064       1.9554     0.025269
enh72230     3   12601100   12602100      3       1  150064       2.5321    0.0056684
enh72232     3   12631100   12632100      2       1  150064       1.8344     0.033297
enh72233     3   12632500   12633500      3       2  150064       1.7299     0.041823
enh72237     3   12662700   12663700      3       2  150064       2.3272    0.0099767
enh72238     3   12666300   12667300      2       1  150064       2.4203    0.0077547
enh72244     3   12682700   12683700      3       2  150064       2.1786     0.014679
enh72249     3   12699400   12700400      2       1  150064       2.2026     0.013811
enh72250     3   12716600   12717600      4       2  150064       2.0925     0.018198
enh72251     3   12718700   12719700      1       1  150064       2.1128      0.01731
enh72252     3   12723200   12724200      1       1  150064       2.3974     0.008255
enh72253     3   12737500   12738500      3       1  150064       2.3142     0.010329
enh72254     3   12749000   12750000      3       2  150064       1.6701     0.047451
enh72256     3   12760800   12761800      1       1  150064       1.7088      0.04374
enh72257     3   12761700   12762700      7       2  150064       2.4481    0.0071801
enh72258     3   12770400   12771400      3       1  150064       2.5427    0.0054992
enh72277     3   13026400   13027400      4       1  150064       1.7152     0.043158
enh72284     3   13083800   13084800      3       2  150064       2.1508     0.015748
enh72285     3   13087400   13088400      5       2  150064       2.1506     0.015753
enh72288     3   13110900   13111900     11       3  150064       2.5319    0.0056716
enh72291     3   13128400   13129400      3       2  150064       1.7544     0.039685
enh72295     3   13190900   13191900      2       1  150064       1.7917     0.036588
enh72303     3   13342500   13343500      1       1  150064       1.7837      0.03724
enh72304     3   13387900   13388900      2       1  150064       2.1091     0.017467
enh72306     3   13427400   13428400      4       2  150064       2.7396     0.003076
enh72307     3   13438100   13439100      5       2  150064       1.6576     0.048704
enh72311     3   13462900   13463900      2       1  150064       1.7782     0.037682
enh72345     3   14217100   14218100      5       2  150064       1.8216     0.034258
enh72360     3   14418300   14419300      8       2  150064       2.3547    0.0092679
enh72361     3   14426300   14427300      3       2  150064       2.3042     0.010605
enh72378     3   14689900   14690900      4       1  150064       1.6976     0.044792
enh72379     3   14691600   14692600      2       1  150064       1.7422     0.040736
enh72389     3   14922400   14923400      3       1  150064       2.0535     0.020012
enh72410     3   15138600   15139600      2       1  150064       1.7907     0.036672
enh72411     3   15143400   15144400      3       2  150064       1.9428     0.026018
enh72432     3   15345700   15346700      4       2  150064       1.7409     0.040855
enh72517     3   16352700   16353700      3       1  150064       2.0264     0.021363
enh72518     3   16358700   16359700      8       2  150064       1.8349     0.033259
enh72522     3   16417100   16418100      4       2  150064       1.6925     0.045274
enh72552     3   16830100   16831100      5       3  150064       2.0334     0.021005
enh72553     3   16834700   16835700      1       1  150064       2.7297      0.00317
enh72555     3   16838800   16839800      3       2  150064       2.5335    0.0056471
enh72556     3   16842400   16843400      3       1  150064       2.6329    0.0042324
enh72557     3   16846700   16847700      3       2  150064       3.9845   3.3808e-05
enh72558     3   16852200   16853200      6       3  150064       3.2394   0.00059899
enh72559     3   16865300   16866300      3       1  150064       3.3366   0.00042409
enh72560     3   16879500   16880500      1       1  150064       1.8239      0.03408
enh72563     3   16891900   16892900      6       3  150064       2.2939     0.010898
enh72568     3   16923900   16924900      2       1  150064       1.7256     0.042211
enh72575     3   16951200   16952200      3       1  150064       3.5851   0.00016849
enh72578     3   16957200   16958200      5       2  150064       3.0198    0.0012649
enh72579     3   16958400   16959400      4       1  150064       3.3791   0.00036362
enh72580     3   16966600   16967600      3       1  150064        3.677     0.000118
enh72581     3   16969800   16970800      3       2  150064       2.2143     0.013404
enh72582     3   16974100   16975100      4       2  150064       1.9551     0.025286
enh72584     3   16977100   16978100      2       1  150064       2.3913     0.008394
enh72585     3   16980600   16981600      2       1  150064       2.0307     0.021145
enh72595     3   17064000   17065000      2       1  150064       2.2825      0.01123
enh72598     3   17072000   17073000      3       2  150064        2.117     0.017129
enh72601     3   17080500   17081500      3       1  150064       2.1731     0.014887
enh72602     3   17093200   17094200      3       1  150064       2.4889    0.0064066
enh72603     3   17129600   17130600      3       2  150064       1.7814     0.037421
enh72604     3   17192700   17193700      5       2  150064       2.4701    0.0067542
enh72605     3   17221000   17222000      4       1  150064       4.3756   6.0557e-06
enh72606     3   17232000   17233000      1       1  150064       4.6319    1.812e-06
enh72607     3   17236900   17237900      2       1  150064       3.8841   5.1359e-05
enh72608     3   17274500   17275500      2       1  150064       4.2502   1.0681e-05
enh72610     3   17363900   17364900      1       1  150064       3.4059    0.0003297
enh72611     3   17426100   17427100      5       1  150064       4.2989   8.5832e-06
enh72614     3   17440500   17441500      1       1  150064       3.9313    4.225e-05
enh72616     3   17624600   17625600      3       1  150064       3.5006   0.00023214
enh72617     3   17668500   17669500      1       1  150064       5.0136    2.671e-07
enh72618     3   17671200   17672200      1       1  150064       1.7576      0.03941
enh72619     3   17673600   17674600      2       1  150064       3.3329   0.00042969
enh72620     3   17679700   17680700      2       1  150064       1.8609     0.031377
enh72621     3   17706000   17707000      3       1  150064       4.6598   1.5828e-06
enh72623     3   17774500   17775500      3       2  150064       3.2869   0.00050644
enh72624     3   17779200   17780200      2       1  150064       4.0726   2.3248e-05
enh72625     3   17780200   17781200      3       2  150064       4.6669   1.5285e-06
enh72626     3   17784800   17785800      4       1  150064         2.91     0.001807
enh72627     3   17788600   17789600      3       1  150064       4.4783    3.762e-06
enh72628     3   17790300   17791300      1       1  150064       3.0272     0.001234
enh72629     3   17793700   17794700      4       2  150064       4.7972   8.0466e-07
enh72630     3   17816000   17817000      3       1  150064        4.608   2.0328e-06
enh72631     3   17821300   17822300      2       1  150064       4.2854   9.1204e-06
enh72632     3   17915900   17916900      1       1  150064       3.0034     0.001335
enh72633     3   17947200   17948200      3       1  150064       2.8856    0.0019535
enh72635     3   17952200   17953200      4       1  150064       1.9462     0.025813
enh72640     3   17987100   17988100      3       2  150064       2.1101     0.017424
enh72642     3   18017200   18018200      3       1  150064        2.478    0.0066055
enh72655     3   18249800   18250800      3       2  150064       3.4265   0.00030568
enh72657     3   18293700   18294700      4       2  150064        2.591    0.0047842
enh72661     3   18453300   18454300      3       2  150064       2.7806    0.0027127
enh72663     3   18467800   18468800      2       1  150064       1.8385     0.032998
enh72665     3   18481600   18482600      3       2  150064       2.8959    0.0018904
enh72680     3   18906000   18907000      4       2  150064       3.1218   0.00089863
enh72687     3   19942800   19943800      1       1  150064       2.6904     0.003568
enh72690     3   19990800   19991800      6       3  150064       2.0977     0.017964
enh72714     3   21526000   21527000      1       1  150064       1.8951      0.02904
enh72733     3   23198000   23199000      7       3  150064       1.9204     0.027404
enh72763     3   23768400   23769400      5       3  150064       2.4113     0.007947
enh72773     3   23852900   23853900      4       2  150064       3.4433    0.0002873
enh72775     3   23861000   23862000      4       2  150064       2.7034    0.0034315
enh72784     3   23902300   23903300      3       2  150064       2.4627    0.0068952
enh72792     3   23933500   23934500      3       1  150064       1.7479     0.040239
enh72794     3   23967400   23968400      3       2  150064       2.3774    0.0087173
enh72801     3   24089200   24090200      3       2  150064       2.9405    0.0016382
enh72807     3   24524900   24525900      4       2  150064        2.138     0.016259
enh72826     3   25730500   25731500      3       1  150064       2.0107      0.02218
enh72829     3   25790500   25791500      1       1  150064         1.89      0.02938
enh72830     3   25821900   25822900      2       1  150064       1.6863      0.04587
enh72834     3   25833400   25834400      1       1  150064        2.117      0.01713
enh72903     3   28993700   28994700     10       2  150064       2.1731     0.014885
enh72906     3   29194900   29195900      2       1  150064       1.8816     0.029945
enh72919     3   29800300   29801300      1       1  150064       3.0275     0.001233
enh72920     3   29805300   29806300      5       1  150064       2.9172    0.0017661
enh72922     3   30081900   30082900      2       1  150064       3.5786   0.00017271
enh72923     3   30153600   30154600      5       2  150064       1.8838     0.029798
enh72924     3   30198100   30199100      1       1  150064       3.4963    0.0002359
enh72934     3   30311300   30312300      5       2  150064       3.0356    0.0012002
enh72937     3   30333500   30334500      1       1  150064        2.155      0.01558
enh72938     3   30356100   30357100      3       1  150064        2.041     0.020626
enh72939     3   30373700   30374700      3       2  150064        2.272     0.011544
enh72940     3   30389000   30390000      3       1  150064       1.6587     0.048593
enh72969     3   30722100   30723100      4       2  150064       1.8472      0.03236
enh73001     3   31480400   31481400      2       1  150064       1.9378     0.026322
enh73002     3   31489900   31490900      2       1  150064        1.684     0.046087
enh73003     3   31497300   31498300      6       2  150064       2.2302     0.012866
enh73011     3   31584100   31585100      3       2  150064       2.3284    0.0099468
enh73018     3   31609800   31610800      1       1  150064       1.6709      0.04737
enh73022     3   31623100   31624100      1       1  150064        3.196    0.0006967
enh73024     3   31677600   31678600      3       2  150064       2.7074    0.0033903
enh73033     3   32026900   32027900      5       2  150064       2.0324     0.021056
enh73035     3   32132500   32133500      6       2  150064       2.0718      0.01914
enh73051     3   32333000   32334000      3       2  150064       1.8148     0.034781
enh73053     3   32344400   32345400      5       2  150064       2.2564     0.012023
enh73113     3   32671300   32672300      9       1  150064       1.9027     0.028538
enh73119     3   32744700   32745700      5       3  150064       1.6734     0.047124
enh73125     3   32854500   32855500      4       2  150064       2.0734      0.01907
enh73126     3   32856500   32857500      2       1  150064       1.7032     0.044262
enh73142     3   33015100   33016100      5       2  150064        1.945      0.02589
enh73144     3   33048700   33049700      5       2  150064       1.6612     0.048332
enh73159     3   33139100   33140100      1       1  150064        1.795      0.03633
enh73160     3   33144800   33145800      4       2  150064       1.8218     0.034242
enh73167     3   33359600   33360600      2       1  150064       1.8748     0.030408
enh73168     3   33413900   33414900      1       1  150064       3.0412     0.001178
enh73169     3   33426800   33427800      3       2  150064       2.6673    0.0038233
enh73170     3   33442700   33443700      5       2  150064       2.9321    0.0016833
enh73171     3   33458300   33459300      2       1  150064       1.9733     0.024231
enh73172     3   33461400   33462400      3       1  150064       2.2706     0.011586
enh73173     3   33466400   33467400      2       1  150064       2.1255     0.016774
enh73174     3   33468000   33469000      2       1  150064       3.1168   0.00091427
enh73175     3   33469200   33470200      5       3  150064       3.0755    0.0010506
enh73176     3   33472800   33473800      2       1  150064       3.1439   0.00083346
enh73178     3   33483100   33484100      6       3  150064       2.7076    0.0033882
enh73179     3   33488000   33489000      6       2  150064       1.8521     0.032005
enh73199     3   34062600   34063600      6       3  150064       2.1122     0.017333
enh73200     3   34065600   34066600      2       1  150064       2.5681    0.0051131
enh73201     3   34097900   34098900      3       2  150064       1.7724     0.038162
enh73210     3   34309200   34310200      2       1  150064       1.6788     0.046592
enh73212     3   34402700   34403700      2       1  150064       2.0718     0.019143
enh73215     3   34585300   34586300      4       2  150064        2.187     0.014373
enh73216     3   34725200   34726200      5       2  150064       2.4791    0.0065855
enh73227     3   36136700   36137700      2       1  150064        1.989     0.023352
enh73229     3   36343700   36344700      5       2  150064        1.934     0.026558
enh73234     3   36523300   36524300      9       2  150064        1.768     0.038532
enh73237     3   36818400   36819400      4       2  150064       1.6454     0.049946
enh73239     3   36884300   36885300      2       1  150064       5.1878   1.0642e-07
enh73240     3   36905400   36906400      1       1  150064       2.9618     0.001529
enh73241     3   36916800   36917800      2       1  150064       2.9571    0.0015525
enh73242     3   36918300   36919300      3       1  150064       3.1373   0.00085264
enh73243     3   36919100   36920100      2       1  150064        5.382   3.6833e-08
enh73244     3   36935400   36936400      3       1  150064       2.8818    0.0019771
enh73245     3   36945100   36946100      3       2  150064       5.0975   1.7209e-07
enh73247     3   36952700   36953700      4       2  150064       4.1104   1.9746e-05
enh73249     3   36959300   36960300      4       2  150064       5.3805   3.7134e-08
enh73250     3   36961500   36962500      1       1  150064       5.5129    1.765e-08
enh73251     3   36963900   36964900      3       1  150064         5.24   8.0268e-08
enh73253     3   36986600   36987600      4       2  150064       3.3887   0.00035117
enh73255     3   37006300   37007300      3       1  150064       2.8418    0.0022429
enh73256     3   37010800   37011800      2       1  150064       2.8671     0.002071
enh73257     3   37029300   37030300      1       1  150064       2.1522      0.01569
enh73258     3   37065800   37066800      3       1  150064       2.7628    0.0028651
enh73259     3   37066800   37067800      1       1  150064       3.0809     0.001032
enh73260     3   37090900   37091900      2       1  150064       2.7781    0.0027341
enh73264     3   37115300   37116300      2       1  150064       2.7987    0.0025657
enh73266     3   37144600   37145600      1       1  150064       2.9363     0.001661
enh73271     3   37176000   37177000      4       2  150064        2.539    0.0055579
enh73273     3   37182100   37183100      1       1  150064       3.0124     0.001296
enh73274     3   37185000   37186000      3       2  150064        2.791     0.002627
enh73275     3   37187900   37188900      4       2  150064       1.8797     0.030074
enh73278     3   37196200   37197200      2       1  150064        2.251     0.012192
enh73279     3   37204200   37205200      3       1  150064       3.0441    0.0011669
enh73280     3   37211700   37212700      1       1  150064       3.0838     0.001022
enh73281     3   37214400   37215400      2       1  150064       2.0011     0.022689
enh73283     3   37254400   37255400      2       1  150064       2.1823     0.014545
enh73284     3   37257300   37258300      5       2  150064       2.9096    0.0018093
enh73285     3   37259000   37260000      4       1  150064       2.7557    0.0029283
enh73287     3   37270000   37271000      4       2  150064       2.0826     0.018644
enh73288     3   37277700   37278700      4       2  150064       2.0412     0.020618
enh73294     3   37328800   37329800      4       2  150064       1.8577     0.031607
enh73296     3   37343700   37344700      1       1  150064       1.8619      0.03131
enh73299     3   37366200   37367200      1       1  150064       1.9351      0.02649
enh73304     3   37432100   37433100      1       1  150064       2.1424      0.01608
enh73305     3   37436800   37437800      3       2  150064        1.722     0.042531
enh73314     3   37536100   37537100      6       1  150064       1.8618     0.031313
enh73319     3   37572400   37573400      9       2  150064       2.4693    0.0067694
enh73330     3   37828600   37829600      2       1  150064       2.2195     0.013226
enh73343     3   37950400   37951400      2       1  150064       3.6389   0.00013692
enh73344     3   37952100   37953100      4       1  150064       3.5504    0.0001923
enh73346     3   37959100   37960100      3       1  150064        3.237   0.00060399
enh73347     3   37962400   37963400      5       2  150064       3.6222   0.00014605
enh73348     3   37964600   37965600      2       1  150064       3.1752   0.00074856
enh73349     3   37966100   37967100      4       2  150064       2.8943    0.0019001
enh73350     3   37977700   37978700      3       2  150064       3.4565    0.0002736
enh73356     3   38016000   38017000      3       2  150064       1.6536     0.049107
enh73359     3   38037800   38038800      2       1  150064        1.715     0.043174
enh73366     3   38060400   38061400      1       1  150064       1.7571      0.03945
enh73369     3   38079100   38080100      1       1  150064       2.1898      0.01427
enh73407     3   38468200   38469200      3       2  150064       2.8695    0.0020558
enh73408     3   38479400   38480400      2       1  150064       3.1451   0.00083004
enh73409     3   38497500   38498500      4       1  150064       3.1134   0.00092479
enh73410     3   38525100   38526100      6       2  150064       2.9914    0.0013883
enh73412     3   38722900   38723900      4       2  150064       2.5095    0.0060451
enh73418     3   39052300   39053300      5       2  150064       1.9335     0.026586
enh73420     3   39092100   39093100      1       1  150064       2.7488     0.002991
enh73458     3   39368700   39369700      4       2  150064       2.1102     0.017421
enh73475     3   40002500   40003500      2       1  150064       2.2238     0.013081
enh73495     3   40732100   40733100      2       1  150064        1.661     0.048356
enh73496     3   40756000   40757000      1       1  150064       2.1612      0.01534
enh73497     3   40759400   40760400      1       1  150064       2.1459      0.01594
enh73498     3   40783000   40784000      2       1  150064       1.9293     0.026846
enh73553     3   42189200   42190200      1       1  150064       2.5325     0.005663
enh73554     3   42189900   42190900      3       1  150064       2.5561    0.0052933
enh73555     3   42192700   42193700      1       1  150064       2.0794      0.01879
enh73556     3   42201500   42202500      2       1  150064       1.8176     0.034561
enh73557     3   42205200   42206200      3       2  150064        1.876      0.03033
enh73558     3   42206300   42207300      3       1  150064        2.118     0.017088
enh73559     3   42214300   42215300      2       1  150064       1.7778      0.03772
enh73560     3   42233500   42234500      6       2  150064       1.9939     0.023082
enh73561     3   42236900   42237900      3       1  150064       2.5243    0.0057956
enh73562     3   42256700   42257700      4       2  150064       1.9369     0.026381
enh73568     3   42416700   42417700      2       1  150064       2.1651      0.01519
enh73576     3   42570900   42571900      5       3  150064       2.4964    0.0062737
enh73625     3   43223300   43224300     10       4  150064       1.6792     0.046556
enh73640     3   43358500   43359500      2       1  150064       1.7782     0.037685
enh73653     3   43435000   43436000      3       2  150064       2.4605    0.0069373
enh73676     3   43686900   43687900      3       2  150064       2.2629     0.011821
enh73677     3   43715800   43716800      3       2  150064       3.7248   9.7721e-05
enh73678     3   43717900   43718900      4       2  150064       2.7521    0.0029606
enh73679     3   43736400   43737400      4       2  150064       2.4356    0.0074344
enh73684     3   43798700   43799700      6       4  150064       3.7403   9.1899e-05
enh73685     3   43800300   43801300      2       1  150064       2.1932     0.014145
enh73694     3   44225500   44226500      4       2  150064       2.3715    0.0088578
enh73696     3   44264300   44265300      4       2  150064         2.35    0.0093877
enh73701     3   44359900   44360900      2       1  150064       2.2485     0.012274
enh73705     3   44396800   44397800      5       2  150064        2.871    0.0020458
enh73711     3   44513200   44514200      2       1  150064       3.0276    0.0012327
enh73718     3   44597500   44598500      1       1  150064       3.0287     0.001228
enh73755     3   45150500   45151500      1       1  150064       2.2662      0.01172
enh73757     3   45154100   45155100      2       1  150064        2.945    0.0016149
enh73759     3   45164900   45165900      1       1  150064       1.7014      0.04443
enh73762     3   45180500   45181500      6       3  150064         2.03      0.02118
enh73773     3   45314900   45315900      3       2  150064       3.7135   0.00010222
enh73860     3   46104300   46105300      1       1  150064       1.7232      0.04243
enh73865     3   46133300   46134300      2       1  150064       1.9156     0.027705
enh73867     3   46144200   46145200      5       2  150064       1.8079     0.035312
enh73936     3   46645100   46646100      5       2  150064       1.6802     0.046455
enh73980     3   47124300   47125300      1       1  150064       1.9232      0.02723
enh74034     3   47763900   47764900      3       2  150064       1.8994     0.028754
enh74036     3   47824100   47825100      2       1  150064       1.6567     0.048795
enh74040     3   47865400   47866400      1       1  150064       2.3659     0.008992
enh74054     3   48105400   48106400      1       1  150064        1.977      0.02402
enh74056     3   48131000   48132000      1       1  150064       1.7805       0.0375
enh74057     3   48153700   48154700      1       1  150064       1.8158       0.0347
enh74060     3   48237100   48238100      1       1  150064       2.3725     0.008834
enh74062     3   48266900   48267900      2       1  150064       2.3766     0.008737
enh74071     3   48343600   48344600      4       1  150064        1.983     0.023681
enh74072     3   48348100   48349100      2       1  150064       1.9194     0.027466
enh74073     3   48360100   48361100      4       1  150064       1.9531     0.025403
enh74074     3   48361900   48362900      4       1  150064       2.0024     0.022619
enh74075     3   48373700   48374700      1       1  150064       2.0156      0.02192
enh74076     3   48375400   48376400      4       1  150064       2.1624     0.015293
enh74077     3   48377600   48378600      9       2  150064       1.7666      0.03865
enh74079     3   48384100   48385100      3       1  150064       2.2461      0.01235
enh74080     3   48407300   48408300      3       2  150064        1.818     0.034535
enh74112     3   48670600   48671600      2       1  150064       2.3217     0.010125
enh74123     3   48779300   48780300      2       1  150064       1.7222     0.042513
enh74124     3   48786400   48787400      1       1  150064       2.0133      0.02204
enh74125     3   48799900   48800900      1       1  150064        1.794      0.03641
enh74132     3   48891000   48892000      1       1  150064       1.8124      0.03496
enh74142     3   48972600   48973600      2       1  150064       2.2907      0.01099
enh74153     3   49067300   49068300      1       1  150064       1.6834      0.04615
enh74160     3   49156100   49157100      2       1  150064       2.1108     0.017397
enh74163     3   49199200   49200200      1       1  150064       2.1543      0.01561
enh74167     3   49224200   49225200      2       1  150064       1.7438     0.040601
enh74169     3   49274600   49275600      2       1  150064       2.1606     0.015361
enh74177     3   49334200   49335200      4       2  150064       1.8961     0.028972
enh74181     3   49385800   49386800      2       1  150064       2.4368    0.0074083
enh74185     3   49411200   49412200      2       1  150064        1.874     0.030468
enh74186     3   49412600   49413600      1       1  150064         2.02      0.02169
enh74187     3   49413000   49414000      1       1  150064         2.02      0.02169
enh74188     3   49415000   49416000      2       1  150064       1.9668     0.024604
enh74192     3   49421900   49422900      1       1  150064       2.3101      0.01044
enh74193     3   49425700   49426700      2       1  150064       2.6292    0.0042788
enh74196     3   49437800   49438800      3       2  150064       1.7741     0.038025
enh74197     3   49442700   49443700      3       2  150064       2.3794    0.0086707
enh74201     3   49458400   49459400      3       1  150064       2.1882     0.014328
enh74203     3   49465300   49466300      2       1  150064       2.3632    0.0090586
enh74204     3   49467200   49468200      1       1  150064        2.313      0.01036
enh74211     3   49532300   49533300      2       1  150064       1.7921     0.036557
enh74212     3   49537900   49538900      1       1  150064       1.9572      0.02516
enh74222     3   49740800   49741800      1       1  150064       1.8435      0.03263
enh74223     3   49749400   49750400      5       3  150064       1.8556     0.031757
enh74227     3   49759600   49760600      2       1  150064       1.7308     0.041743
enh74232     3   49821500   49822500      3       2  150064        2.037     0.020826
enh74237     3   49851800   49852800      2       1  150064       2.4112      0.00795
enh74238     3   49868400   49869400      7       2  150064       1.8031     0.035683
enh74240     3   49892600   49893600      2       1  150064       2.2205     0.013191
enh74241     3   49894200   49895200      2       1  150064       2.0486     0.020249
enh74242     3   49910000   49911000      4       2  150064       3.2529   0.00057118
enh74243     3   49913000   49914000      1       1  150064       1.8139      0.03485
enh74246     3   49942600   49943600      2       1  150064       1.6838     0.046107
enh74248     3   49968100   49969100      1       1  150064       3.0538      0.00113
enh74250     3   49976400   49977400      2       1  150064       1.7141     0.043251
enh74251     3   49978800   49979800      4       2  150064       2.5603    0.0052297
enh74252     3   49979700   49980700      3       2  150064       2.2091     0.013584
enh74254     3   50020800   50021800      2       1  150064       1.7612     0.039099
enh74255     3   50111800   50112800      2       1  150064       1.9325     0.026648
enh74256     3   50112800   50113800      4       2  150064       3.0752     0.001052
enh74257     3   50115200   50116200      1       1  150064       2.6542     0.003975
enh74258     3   50118800   50119800      5       2  150064       2.0649     0.019467
enh74260     3   50125200   50126200      4       2  150064       2.2616     0.011861
enh74261     3   50128400   50129400      3       1  150064       2.8875    0.0019418
enh74280     3   50361700   50362700      1       1  150064       2.1638      0.01524
enh74293     3   50409800   50410800      2       1  150064       3.3548   0.00039713
enh74306     3   50518300   50519300      2       1  150064       2.6644    0.0038561
enh74329     3   51008800   51009800      2       1  150064       2.0342     0.020965
enh74336     3   51425700   51426700      1       1  150064        2.068      0.01932
enh74340     3   51505600   51506600      1       1  150064       2.1873      0.01436
enh74341     3   51531900   51532900      2       1  150064       1.8601     0.031432
enh74342     3   51534600   51535600      2       1  150064       2.0024     0.022621
enh74344     3   51555900   51556900      1       1  150064       2.0131      0.02205
enh74350     3   51655500   51656500      3       1  150064       1.8953     0.029025
enh74353     3   51700600   51701600      1       1  150064       1.7859      0.03706
enh74363     3   51768400   51769400      5       2  150064       2.2642     0.011782
enh74365     3   51776800   51777800      1       1  150064       2.2495      0.01224
enh74385     3   52143000   52144000      3       1  150064       2.0685     0.019296
enh74386     3   52152600   52153600      1       1  150064       2.1241      0.01683
enh74389     3   52168500   52169500      2       1  150064       2.2501     0.012221
enh74394     3   52214800   52215800      1       1  150064       3.4236     0.000309
enh74395     3   52216300   52217300      1       1  150064       3.5508     0.000192
enh74396     3   52221600   52222600      2       1  150064       3.2826   0.00051427
enh74397     3   52229800   52230800      2       1  150064       3.5017   0.00023113
enh74399     3   52243300   52244300      2       1  150064       3.2364   0.00060534
enh74403     3   52268700   52269700      5       3  150064        4.523    3.048e-06
enh74405     3   52277100   52278100      2       1  150064       4.1743   1.4945e-05
enh74408     3   52288700   52289700      1       1  150064       5.5327    1.577e-08
enh74417     3   52341200   52342200      1       1  150064        4.945    3.807e-07
enh74419     3   52347500   52348500      2       1  150064       2.8812     0.001981
enh74422     3   52374500   52375500      3       1  150064       2.2181     0.013273
enh74423     3   52406800   52407800      4       2  150064       3.6841   0.00011474
enh74428     3   52449600   52450600      1       1  150064       4.8348    6.664e-07
enh74430     3   52466600   52467600      4       2  150064       3.9566   3.8006e-05
enh74432     3   52478600   52479600      2       1  150064       2.5522    0.0053525
enh74435     3   52491300   52492300      3       2  150064       3.2098   0.00066409
enh74444     3   52565300   52566300      2       1  150064       4.3005   8.5218e-06
enh74445     3   52568200   52569200      2       1  150064       4.5023    3.361e-06
enh74447     3   52573500   52574500      3       1  150064       3.1335   0.00086361
enh74451     3   52716200   52717200      3       2  150064       4.2563   1.0391e-05
enh74452     3   52717200   52718200      3       1  150064       4.3424   7.0472e-06
enh74453     3   52718000   52719000      2       1  150064       4.4416   4.4639e-06
enh74454     3   52720900   52721900      1       1  150064       4.9238    4.245e-07
enh74455     3   52737700   52738700      1       1  150064       4.5918    2.197e-06
enh74456     3   52744200   52745200      3       2  150064       5.4136    3.089e-08
enh74457     3   52749200   52750200      3       2  150064       3.9656   3.6603e-05
enh74459     3   52756000   52757000      1       1  150064       3.4186    0.0003147
enh74460     3   52764700   52765700      2       1  150064       4.6016   2.0966e-06
enh74462     3   52786800   52787800      4       1  150064       4.5124   3.2054e-06
enh74463     3   52797000   52798000      1       1  150064       5.0263      2.5e-07
enh74464     3   52802900   52803900      1       1  150064       5.0609    2.086e-07
enh74466     3   52809300   52810300      1       1  150064       4.9788    3.199e-07
enh74467     3   52813600   52814600      3       2  150064       4.7685   9.2814e-07
enh74468     3   52827000   52828000      2       1  150064       4.5645   2.5031e-06
enh74470     3   52865200   52866200      3       1  150064       3.6853   0.00011424
enh74471     3   52871900   52872900      1       1  150064       5.3399     4.65e-08
enh74472     3   52874700   52875700      3       1  150064       5.4272    2.862e-08
enh74473     3   52878200   52879200      1       1  150064       5.6423    8.392e-09
enh74474     3   52905000   52906000      5       2  150064       5.1501    1.302e-07
enh74477     3   52924200   52925200      2       1  150064       4.7706   9.1833e-07
enh74479     3   52928400   52929400      2       1  150064       2.3767     0.008734
enh74480     3   52931800   52932800      2       1  150064        4.483   3.6795e-06
enh74481     3   52948800   52949800      2       1  150064        1.962     0.024881
enh74482     3   52957100   52958100      1       1  150064       2.0292      0.02122
enh74483     3   52964500   52965500      2       1  150064       3.7753   7.9893e-05
enh74484     3   53016700   53017700      2       1  150064       5.1219    1.512e-07
enh74491     3   53069700   53070700      3       2  150064       2.1356     0.016357
enh74492     3   53105600   53106600      2       1  150064       2.1692     0.015032
enh74496     3   53137300   53138300      2       1  150064       2.2295     0.012891
enh74507     3   53183800   53184800      1       1  150064       2.2626      0.01183
enh74511     3   53212700   53213700      4       2  150064       2.0944     0.018113
enh74513     3   53227700   53228700      3       2  150064       2.0098     0.022228
enh74515     3   53245900   53246900      5       2  150064       1.8863     0.029627
enh74516     3   53251700   53252700      2       1  150064       2.2329     0.012779
enh74519     3   53267700   53268700     12       4  150064        2.831    0.0023204
enh74520     3   53269200   53270200     10       2  150064       2.3096     0.010455
enh74522     3   53272100   53273100      4       2  150064       2.9854    0.0014158
enh74523     3   53273700   53274700      3       2  150064       3.4162   0.00031748
enh74524     3   53290200   53291200      4       1  150064       2.0533     0.020024
enh74530     3   53362200   53363200      3       2  150064       3.3384   0.00042133
enh74531     3   53379200   53380200      1       1  150064        4.146    1.692e-05
enh74537     3   53440700   53441700      3       2  150064       2.6843    0.0036336
enh74548     3   53914000   53915000      1       1  150064       2.2603       0.0119
enh74549     3   53923500   53924500      2       1  150064       1.9728     0.024257
enh74550     3   54029900   54030900      1       1  150064       2.7552     0.002933
enh74575     3   56707400   56708400      3       2  150064       2.5733    0.0050371
enh74576     3   56712400   56713400      4       2  150064       1.9439     0.025955
enh74577     3   56714000   56715000      4       2  150064       2.0581     0.019792
enh74580     3   56759600   56760600      5       2  150064        1.677     0.046773
enh74592     3   56857600   56858600      4       2  150064       2.1592     0.015418
enh74595     3   56866800   56867800      5       2  150064       1.7768     0.037805
enh74596     3   56870900   56871900      5       2  150064       3.0119    0.0012982
enh74597     3   56889800   56890800      2       1  150064         1.66     0.048452
enh74626     3   57267300   57268300      1       1  150064        1.886      0.02965
enh74689     3   58034800   58035800      3       2  150064       1.6946     0.045076
enh74702     3   58161000   58162000      3       1  150064       2.6507    0.0040165
enh74706     3   58174500   58175500      2       1  150064       1.7697     0.038385
enh74715     3   58291000   58292000      9       2  150064       1.9822     0.023727
enh74717     3   58303200   58304200      1       1  150064       1.8874      0.02955
enh74721     3   58331400   58332400      4       2  150064       2.1141     0.017251
enh74729     3   58372900   58373900      4       1  150064       2.3439    0.0095415
enh74731     3   58404100   58405100      4       2  150064       2.3619    0.0090896
enh74732     3   58417800   58418800      2       1  150064       2.2582     0.011967
enh74733     3   58419800   58420800      7       3  150064       2.2351     0.012706
enh74734     3   58436800   58437800      5       2  150064       1.9923      0.02317
enh74739     3   58470400   58471400      1       1  150064       2.2319      0.01281
enh74778     3   59411500   59412500     10       3  150064        1.937     0.026374
enh74795     3   59851600   59852600      8       2  150064       1.6766      0.04681
enh74813     3   60050500   60051500     13       2  150064       1.8838     0.029795
enh74815     3   60080200   60081200      5       2  150064       1.9176     0.027583
enh74833     3   61157900   61158900      4       2  150064       2.3849    0.0085426
enh74835     3   61237600   61238600      4       2  150064       1.7454     0.040454
enh74848     3   63840900   63841900      2       1  150064       3.5977   0.00016054
enh74850     3   63850800   63851800      4       2  150064       2.2454      0.01237
enh74853     3   63880800   63881800      2       1  150064       3.4688   0.00026138
enh74854     3   63881200   63882200      1       1  150064       3.1377    0.0008513
enh74855     3   63885600   63886600      2       1  150064       3.6148   0.00015031
enh74856     3   63890800   63891800      3       1  150064       3.9326   4.2023e-05
enh74857     3   63895300   63896300      3       2  150064       3.0623    0.0010981
enh74858     3   63899800   63900800      1       1  150064       5.1478    1.318e-07
enh74859     3   63906500   63907500      2       1  150064       2.1434     0.016042
enh74862     3   63913700   63914700      2       1  150064       4.1739   1.4972e-05
enh74863     3   63916800   63917800      3       2  150064       4.0164   2.9551e-05
enh74864     3   63925500   63926500      3       2  150064       2.5713    0.0050657
enh74869     3   63949800   63950800      4       2  150064       2.9428    0.0016261
enh74870     3   63950500   63951500      4       2  150064       1.8557     0.031749
enh74877     3   63967700   63968700      2       1  150064       2.5015    0.0061833
enh74878     3   63977800   63978800      1       1  150064       2.7813     0.002707
enh74880     3   63993400   63994400      4       2  150064       2.9673    0.0015023
enh74881     3   64006600   64007600      4       2  150064       1.9426     0.026032
enh74883     3   64015800   64016800      4       2  150064       1.6919     0.045328
enh74885     3   64033700   64034700      2       1  150064       1.8105     0.035106
enh74902     3   66427500   66428500      5       2  150064       1.6811     0.046373
enh74934     3   67133200   67134200      1       1  150064       1.9899       0.0233
enh74937     3   67450600   67451600      8       3  150064       2.9009    0.0018602
enh74939     3   67651700   67652700      3       1  150064       2.4663    0.0068253
enh74940     3   67698300   67699300      3       1  150064       2.0367      0.02084
enh74941     3   67700700   67701700      3       2  150064       3.1657   0.00077359
enh74942     3   67702800   67703800      4       1  150064       2.1123     0.017329
enh74972     3   69246600   69247600      6       3  150064        1.863     0.031234
enh74984     3   69355300   69356300      2       1  150064       2.7099    0.0033647
enh74987     3   69375200   69376200      2       1  150064       2.6991    0.0034768
enh74991     3   69403200   69404200      3       1  150064       2.4815    0.0065406
enh74992     3   69406600   69407600      6       2  150064       2.8625    0.0021013
enh74993     3   69413100   69414100      9       2  150064        2.839    0.0022631
enh74994     3   69417700   69418700      4       1  150064       2.9604    0.0015362
enh74996     3   69435600   69436600      4       2  150064       2.2922     0.010948
enh75000     3   69469800   69470800      3       2  150064       2.3952    0.0083052
enh75001     3   69482500   69483500      4       1  150064       1.9613     0.024924
enh75004     3   69507700   69508700      2       1  150064       2.0727     0.019098
enh75015     3   69737200   69738200      1       1  150064       2.2058       0.0137
enh75020     3   69795800   69796800      1       1  150064       3.1258    0.0008866
enh75021     3   69800200   69801200      2       1  150064       3.6982   0.00010856
enh75023     3   69825900   69826900      1       1  150064       3.3402    0.0004186
enh75024     3   69839800   69840800      1       1  150064       4.0719    2.332e-05
enh75026     3   69860500   69861500      6       1  150064       3.1552   0.00080191
enh75028     3   69871100   69872100      3       2  150064        3.512   0.00022235
enh75030     3   70019700   70020700      4       1  150064       2.1662     0.015148
enh75031     3   70032200   70033200      1       1  150064       2.2173       0.0133
enh75034     3   70059400   70060400      2       1  150064       2.6746    0.0037412
enh75041     3   71012000   71013000      3       2  150064       1.8815     0.029949
enh75047     3   71080400   71081400      2       1  150064       1.7281     0.041988
enh75050     3   71099200   71100200      1       1  150064       1.9498       0.0256
enh75052     3   71105500   71106500      2       1  150064       1.7902     0.036712
enh75056     3   71116900   71117900      1       1  150064       1.7854       0.0371
enh75059     3   71122600   71123600      2       1  150064       1.6546     0.049006
enh75060     3   71127800   71128800      4       1  150064       1.8485     0.032265
enh75066     3   71173800   71174800      4       2  150064       3.2681   0.00054128
enh75068     3   71177000   71178000      1       1  150064       2.9911      0.00139
enh75069     3   71180700   71181700      1       1  150064       1.7229      0.04245
enh75071     3   71191800   71192800      3       1  150064       1.6807      0.04641
enh75080     3   71254400   71255400      1       1  150064       5.1579    1.249e-07
enh75081     3   71257900   71258900      4       1  150064       1.7293     0.041879
enh75082     3   71276000   71277000      1       1  150064       2.5692     0.005097
enh75084     3   71285900   71286900      5       3  150064       1.9179     0.027562
enh75085     3   71289000   71290000      5       1  150064       3.7249   9.7678e-05
enh75086     3   71297400   71298400      4       2  150064        3.897   4.8698e-05
enh75088     3   71318900   71319900      7       3  150064       2.3719    0.0088473
enh75090     3   71355200   71356200      3       2  150064       1.8741     0.030461
enh75091     3   71358900   71359900      1       1  150064       3.3887    0.0003511
enh75092     3   71366000   71367000      4       2  150064       3.4888   0.00024257
enh75093     3   71368400   71369400      4       2  150064       2.8338    0.0022999
enh75094     3   71371300   71372300      1       1  150064       4.5201    3.091e-06
enh75095     3   71375400   71376400      2       1  150064       3.5016   0.00023119
enh75096     3   71394300   71395300      3       1  150064       3.6239   0.00014512
enh75097     3   71397200   71398200      2       1  150064       4.5228    3.051e-06
enh75111     3   71472500   71473500      3       2  150064        2.349    0.0094126
enh75112     3   71480200   71481200      4       2  150064       2.1466     0.015913
enh75115     3   71494400   71495400      5       3  150064       3.9054    4.704e-05
enh75116     3   71496700   71497700      1       1  150064       1.8728      0.03055
enh75117     3   71501200   71502200      2       1  150064       2.5606    0.0052239
enh75118     3   71506300   71507300      5       2  150064       2.3953    0.0083034
enh75120     3   71512600   71513600      8       4  150064        2.111     0.017385
enh75121     3   71514500   71515500      2       1  150064       2.0771     0.018897
enh75124     3   71530800   71531800      3       1  150064       3.7798   7.8474e-05
enh75125     3   71532100   71533100      6       3  150064        4.699   1.3074e-06
enh75126     3   71536000   71537000      5       1  150064       2.3992    0.0082145
enh75127     3   71543500   71544500      2       1  150064       4.4382   4.5367e-06
enh75128     3   71548400   71549400      2       1  150064       3.2714   0.00053504
enh75129     3   71551000   71552000      3       2  150064       4.2767   9.4847e-06
enh75130     3   71553000   71554000      1       1  150064       4.9105    4.543e-07
enh75131     3   71561700   71562700      3       2  150064        2.298     0.010781
enh75132     3   71565400   71566400      1       1  150064       2.6066     0.004572
enh75133     3   71573600   71574600      1       1  150064       4.8473    6.259e-07
enh75134     3   71574900   71575900      2       1  150064       2.9752     0.001464
enh75135     3   71578400   71579400      2       1  150064       4.4115   5.1324e-06
enh75137     3   71583300   71584300      2       1  150064       4.0678   2.3728e-05
enh75138     3   71585500   71586500      2       1  150064       3.1861   0.00072098
enh75139     3   71589500   71590500      5       2  150064       2.9322    0.0016831
enh75141     3   71599300   71600300      2       1  150064       3.1207   0.00090212
enh75142     3   71602900   71603900      5       2  150064       3.2673   0.00054296
enh75144     3   71606200   71607200      3       1  150064       2.8232    0.0023775
enh75147     3   71635500   71636500      2       1  150064       2.5988    0.0046776
enh75148     3   71650200   71651200      1       1  150064       3.4465    0.0002839
enh75149     3   71674600   71675600      5       2  150064       3.8501   5.9033e-05
enh75150     3   71677700   71678700      5       2  150064       3.3623   0.00038645
enh75151     3   71679300   71680300      3       2  150064       3.0888    0.0010048
enh75166     3   71775600   71776600      1       1  150064       1.7146      0.04321
enh75167     3   71778500   71779500      6       2  150064       2.4784    0.0065989
enh75168     3   71808300   71809300      2       1  150064       2.6083    0.0045502
enh75170     3   71825500   71826500      5       2  150064       2.5983    0.0046844
enh75211     3   72234900   72235900      5       2  150064       2.0673     0.019352
enh75212     3   72260800   72261800      4       2  150064       1.8268     0.033868
enh75224     3   72339400   72340400      3       2  150064       1.8379     0.033036
enh75225     3   72348000   72349000      4       2  150064       2.1796     0.014643
enh75231     3   72378800   72379800      1       1  150064       2.7752     0.002758
enh75251     3   72531200   72532200      4       1  150064       1.9651     0.024701
enh75256     3   72568900   72569900      3       1  150064        2.895    0.0018958
enh75258     3   72573000   72574000      4       2  150064       2.6529    0.0039897
enh75259     3   72582400   72583400      3       1  150064       1.9803     0.023835
enh75261     3   72597900   72598900      2       1  150064       1.8494     0.032197
enh75262     3   72599200   72600200      2       1  150064       2.3116       0.0104
enh75288     3   73001800   73002800      3       2  150064       2.2617     0.011857
enh75293     3   73044800   73045800      2       1  150064       2.0258     0.021392
enh75294     3   73050300   73051300      7       2  150064       1.8969     0.028919
enh75295     3   73068900   73069900      1       1  150064       2.0716      0.01915
enh75298     3   73082800   73083800      2       1  150064       1.6617     0.048291
enh75299     3   73086400   73087400      2       1  150064       1.9033     0.028498
enh75300     3   73090400   73091400      4       2  150064        1.948     0.025707
enh75302     3   73104800   73105800      1       1  150064       1.6871      0.04579
enh75322     3   81541000   81542000      1       1  150064       2.0674      0.01935
enh75328     3   81781200   81782200      1       1  150064       2.2135      0.01343
enh75333     3   81811500   81812500      5       2  150064       1.6726     0.047206
enh75339     3   81912800   81913800      1       1  150064       1.7963      0.03622
enh75340     3   81957400   81958400      3       2  150064       2.1785     0.014683
enh75389     3   93798900   93799900      2       1  150064       2.0702     0.019216
enh75397     3   97483900   97484900      1       1  150064       2.5832     0.004895
enh75401     3   97620300   97621300      2       1  150064       1.6937      0.04516
enh75404     3   97671900   97672900      3       1  150064       1.8691     0.030805
enh75432     3   98411500   98412500      1       1  150064       2.4857     0.006465
enh75450     3   99203700   99204700      4       2  150064       2.0676     0.019337
enh75507     3  100611700  100612700      5       2  150064       1.7459     0.040412
enh75596     3  102251300  102252300      1       1  150064       1.7462      0.04039
enh75603     3  104858800  104859800      4       2  150064       1.6629     0.048163
enh75604     3  104876800  104877800      5       2  150064       2.1251      0.01679
enh75606     3  105048800  105049800      4       1  150064       1.7882     0.036873
enh75607     3  105052900  105053900      2       1  150064       1.9311     0.026737
enh75609     3  105070700  105071700      5       3  150064       1.9695     0.024445
enh75610     3  105074700  105075700      4       2  150064       2.3211     0.010141
enh75617     3  105149400  105150400      6       3  150064       2.1258     0.016758
enh75626     3  105451900  105452900      1       1  150064       2.0462      0.02037
enh75636     3  105520000  105521000      3       2  150064       1.6722     0.047238
enh75637     3  105520800  105521800      3       2  150064       1.8221      0.03422
enh75638     3  105524900  105525900      3       1  150064       2.5405    0.0055352
enh75643     3  105584500  105585500      2       1  150064       1.7634     0.038913
enh75646     3  105601600  105602600      4       2  150064       2.1232     0.016868
enh75654     3  105854600  105855600      7       1  150064       1.8616     0.031331
enh75656     3  105894700  105895700      4       2  150064       1.7673     0.038592
enh75675     3  107245100  107246100      1       1  150064       2.1432      0.01605
enh75679     3  107338000  107339000      1       1  150064       1.6518      0.04929
enh75680     3  107339500  107340500      5       2  150064       1.9535     0.025381
enh75684     3  107360600  107361600      4       2  150064       2.0699      0.01923
enh75685     3  107369100  107370100      3       2  150064       1.6742     0.047048
enh75686     3  107370200  107371200      1       1  150064       1.6673      0.04773
enh75688     3  107380300  107381300      1       1  150064       2.2708      0.01158
enh75709     3  107796300  107797300      1       1  150064       1.6557      0.04889
enh75711     3  107802400  107803400      2       1  150064       2.5674    0.0051225
enh75712     3  107805100  107806100      4       2  150064       2.6598    0.0039092
enh75713     3  107811300  107812300      1       1  150064       2.6782     0.003701
enh75714     3  107816500  107817500      4       2  150064       2.4201    0.0077572
enh75716     3  107840400  107841400      5       3  150064       2.7141    0.0033227
enh75717     3  107845300  107846300      4       2  150064       2.8479    0.0022006
enh75720     3  107901900  107902900      8       1  150064       3.2345   0.00060918
enh75721     3  107934400  107935400      9       3  150064       3.1643   0.00077738
enh75722     3  107938900  107939900      4       1  150064       3.0559    0.0011218
enh75730     3  108113100  108114100      6       2  150064       2.1175      0.01711
enh75731     3  108125500  108126500      3       2  150064        1.662     0.048259
enh75776     3  111685800  111686800      3       1  150064       2.3979    0.0082449
enh75814     3  112186300  112187300      2       1  150064       1.6624     0.048212
enh75820     3  112211900  112212900      1       1  150064       2.0257       0.0214
enh75821     3  112214800  112215800      1       1  150064       1.8184       0.0345
enh75832     3  112320800  112321800      1       1  150064       2.0933      0.01816
enh75870     3  112685900  112686900      5       3  150064       1.6791     0.046566
enh75929     3  113617400  113618400      5       3  150064       2.0123     0.022093
enh75996     3  116582700  116583700      4       1  150064       1.7704      0.03833
enh76018     3  117440900  117441900      3       2  150064       2.5085     0.006063
enh76019     3  117603600  117604600      3       2  150064       2.7086    0.0033781
enh76046     3  119186500  119187500      4       2  150064       1.6637     0.048088
enh76051     3  119277300  119278300      5       1  150064       1.8782     0.030174
enh76053     3  119289000  119290000      4       2  150064       1.8216     0.034256
enh76107     3  120069000  120070000      1       1  150064       1.7053      0.04407
enh76109     3  120137000  120138000      1       1  150064       1.8344       0.0333
enh76115     3  120287100  120288100      8       3  150064       2.2189     0.013247
enh76126     3  121151200  121152200      2       1  150064       1.9809     0.023799
enh76148     3  121629400  121630400      5       1  150064       2.3929    0.0083585
enh76149     3  121632100  121633100      6       2  150064       2.1712     0.014958
enh76152     3  121703600  121704600      2       1  150064       2.1669     0.015123
enh76155     3  121715100  121716100      6       2  150064       2.1749      0.01482
enh76233     3  122396700  122397700      8       4  150064       1.6718     0.047278
enh76238     3  122439900  122440900      8       4  150064       2.1387     0.016229
enh76240     3  122477400  122478400      5       3  150064        1.663      0.04816
enh76248     3  122507500  122508500      3       1  150064       1.7519       0.0399
enh76249     3  122509100  122510100      2       1  150064       2.1499     0.015783
enh76250     3  122516400  122517400      2       1  150064       1.7134     0.043319
enh76253     3  122608700  122609700      2       1  150064       2.9809    0.0014368
enh76262     3  122787200  122788200      2       1  150064       2.6726    0.0037634
enh76263     3  122790600  122791600      3       2  150064       2.2736     0.011494
enh76280     3  123301000  123302000      4       2  150064       2.1388     0.016227
enh76285     3  123324300  123325300      5       2  150064        1.714     0.043265
enh76293     3  123439200  123440200      2       1  150064       1.6938     0.045149
enh76297     3  123968700  123969700      4       2  150064       1.6794     0.046532
enh76299     3  124034500  124035500      4       2  150064       3.6635   0.00012439
enh76332     3  124770800  124771800      4       2  150064       2.8181    0.0024157
enh76338     3  124838600  124839600      5       2  150064       2.5925    0.0047644
enh76339     3  124844300  124845300      7       3  150064       2.2885     0.011054
enh76344     3  124873800  124874800      4       2  150064       1.8162     0.034669
enh76356     3  125067200  125068200      1       1  150064       2.6795     0.003687
enh76361     3  125078200  125079200      1       1  150064       2.6884      0.00359
enh76375     3  125315000  125316000      5       3  150064       1.9109     0.028007
enh76383     3  125745200  125746200      4       2  150064       2.0673     0.019355
enh76431     3  127014500  127015500      1       1  150064       1.9698      0.02443
enh76434     3  127043500  127044500      5       2  150064        1.704     0.044194
enh76477     3  127729800  127730800      4       2  150064       3.0073    0.0013178
enh76485     3  127863600  127864600      1       1  150064       3.8908    4.996e-05
enh76486     3  127868300  127869300      2       1  150064       3.1103   0.00093454
enh76487     3  127873700  127874700      1       1  150064       1.6719      0.04727
enh76488     3  127887100  127888100      1       1  150064       3.3736    0.0003709
enh76491     3  127901000  127902000      3       2  150064       3.6388   0.00013693
enh76492     3  127914100  127915100      3       1  150064       3.4563   0.00027381
enh76499     3  128036500  128037500      1       1  150064       3.3368    0.0004237
enh76503     3  128067400  128068400      2       1  150064       1.8786     0.030149
enh76505     3  128106400  128107400      3       1  150064       2.0427     0.020542
enh76510     3  128242100  128243100      4       1  150064       2.2096     0.013568
enh76606     3  128841600  128842600      2       1  150064       1.7523      0.03986
enh76615     3  128930200  128931200      1       1  150064        2.084      0.01858
enh76616     3  128942300  128943300      1       1  150064       2.3885     0.008458
enh76620     3  128954600  128955600      3       2  150064       2.8181    0.0024151
enh76621     3  128955800  128956800      2       1  150064       2.7118    0.0033457
enh76623     3  128966400  128967400      4       1  150064       2.7296    0.0031703
enh76624     3  128996400  128997400      3       2  150064        3.131   0.00087118
enh76625     3  129000100  129001100      1       1  150064       3.5042     0.000229
enh76628     3  129027200  129028200      2       1  150064       2.8656     0.002081
enh76632     3  129065800  129066800      5       2  150064       1.7032      0.04427
enh76633     3  129067900  129068900      2       1  150064       2.3862     0.008511
enh76651     3  129267800  129268800      2       1  150064       1.7853     0.037108
enh76661     3  129309900  129310900      4       2  150064       2.0686     0.019293
enh76663     3  129316700  129317700      4       2  150064       1.8621     0.031294
enh76664     3  129319900  129320900      6       2  150064       1.6582     0.048638
enh76666     3  129334400  129335400      3       2  150064       1.7441     0.040567
enh76674     3  129511600  129512600      1       1  150064         1.87      0.03074
enh76723     3  130746000  130747000      3       2  150064       1.8342     0.033309
enh76739     3  131348500  131349500      4       1  150064       2.2928     0.010929
enh76748     3  131961000  131962000      4       1  150064       2.0012     0.022686
enh76749     3  131963900  131964900      2       1  150064       2.4296    0.0075577
enh76750     3  131968900  131969900      2       1  150064       2.1864     0.014393
enh76751     3  131975500  131976500      4       2  150064        2.125     0.016795
enh76790     3  133160000  133161000      2       1  150064       1.7137     0.043293
enh76821     3  133698000  133699000      3       2  150064       2.6293    0.0042781
enh76879     3  135710200  135711200      2       1  150064       2.1566     0.015519
enh76881     3  135794100  135795100      4       1  150064       2.4678    0.0067978
enh76887     3  135889400  135890400      2       1  150064        3.314   0.00045987
enh76888     3  135891600  135892600      1       1  150064       3.1545    0.0008038
enh76892     3  135907200  135908200      3       2  150064       3.4055   0.00033025
enh76893     3  135916800  135917800      2       1  150064       3.4912   0.00024044
enh76894     3  136193800  136194800      1       1  150064       4.3686    6.253e-06
enh76895     3  136262600  136263600      1       1  150064       1.6815      0.04633
enh76897     3  136267900  136268900      1       1  150064       3.5347    0.0002041
enh76899     3  136314300  136315300      2       1  150064       1.6888     0.045632
enh76900     3  136334900  136335900      2       1  150064       2.5686    0.0051059
enh76905     3  136401800  136402800      3       2  150064       5.2371   8.1553e-08
enh76907     3  136411000  136412000      2       1  150064        2.401    0.0081754
enh76908     3  136412700  136413700      1       1  150064        1.693      0.04523
enh76909     3  136426400  136427400      2       1  150064       4.6278   1.8479e-06
enh76914     3  136434900  136435900      3       2  150064       4.7931   8.2119e-07
enh76915     3  136444400  136445400      3       2  150064       5.2031   9.7987e-08
enh76919     3  136449700  136450700      2       1  150064       2.5073    0.0060829
enh76921     3  136456000  136457000      1       1  150064       2.7607     0.002884
enh76922     3  136464600  136465600      2       1  150064         2.49     0.006388
enh76923     3  136466000  136467000      5       2  150064       3.7947   7.3912e-05
enh76924     3  136467200  136468200      4       2  150064        2.843    0.0022346
enh76925     3  136472600  136473600      2       1  150064       3.1548   0.00080316
enh76926     3  136476800  136477800      3       2  150064       2.9546    0.0015655
enh76929     3  136554200  136555200      1       1  150064       3.0806     0.001033
enh76930     3  136557700  136558700      2       1  150064       3.4104   0.00032429
enh76931     3  136576600  136577600      2       1  150064       3.6356   0.00013865
enh76932     3  136582300  136583300      5       1  150064       2.9045    0.0018392
enh76933     3  136597000  136598000      1       1  150064       4.0538     2.52e-05
enh76934     3  136600700  136601700      4       1  150064       2.8449    0.0022214
enh76935     3  136602600  136603600      1       1  150064       3.0032     0.001336
enh76936     3  136604200  136605200      2       1  150064       2.9292    0.0016993
enh76937     3  136605900  136606900      2       1  150064       2.9026    0.0018502
enh76939     3  136612400  136613400      1       1  150064       3.0285     0.001229
enh76940     3  136617500  136618500      2       1  150064       2.4929    0.0063349
enh76943     3  136621100  136622100      8       3  150064       3.0589    0.0011107
enh76944     3  136625000  136626000      4       1  150064       2.5245    0.0057926
enh76945     3  136633000  136634000      1       1  150064       2.5368     0.005594
enh76948     3  136643500  136644500      3       1  150064       2.1519     0.015703
enh76949     3  136648800  136649800      1       1  150064       3.0287     0.001228
enh76950     3  136651200  136652200      4       2  150064       3.1736   0.00075286
enh76952     3  136661600  136662600      3       2  150064       2.6271    0.0043052
enh76953     3  136668500  136669500      2       1  150064        2.893    0.0019076
enh76954     3  136672900  136673900      1       1  150064       3.6416    0.0001355
enh76955     3  136714000  136715000      1       1  150064       1.7135      0.04331
enh76958     3  136742100  136743100      2       1  150064       3.8164   6.7709e-05
enh76970     3  137904600  137905600      2       1  150064       1.9238     0.027192
enh76974     3  137932000  137933000      3       2  150064       3.4012    0.0003355
enh76976     3  137940800  137941800      1       1  150064       2.0349      0.02093
enh76982     3  138089100  138090100      5       2  150064       2.0185     0.021767
enh76992     3  138402900  138403900      1       1  150064       2.0866      0.01846
enh76994     3  138405700  138406700      1       1  150064       2.1484      0.01584
enh76999     3  138500100  138501100      2       1  150064       1.8633     0.031212
enh77001     3  138509600  138510600      1       1  150064       1.8289      0.03371
enh77006     3  138536200  138537200      2       1  150064       1.8636      0.03119
enh77007     3  138537700  138538700      1       1  150064       2.0092      0.02226
enh77013     3  138564400  138565400      2       1  150064       1.7239     0.042367
enh77014     3  138571900  138572900      3       1  150064       1.9487     0.025666
enh77019     3  138593700  138594700      1       1  150064       1.7057      0.04403
enh77024     3  138627300  138628300      2       1  150064       1.7082     0.043801
enh77050     3  140433900  140434900      6       2  150064       4.0718   2.3328e-05
enh77051     3  140472600  140473600      1       1  150064       2.2808      0.01128
enh77062     3  140794800  140795800      3       1  150064       1.9318     0.026695
enh77109     3  141221200  141222200      1       1  150064        2.099      0.01791
enh77115     3  141257500  141258500      3       2  150064       2.1158     0.017181
enh77137     3  141570600  141571600      2       1  150064       2.2123     0.013472
enh77142     3  141613200  141614200      3       2  150064       2.4923    0.0063461
enh77181     3  142722800  142723800      4       2  150064       1.7109     0.043548
enh77199     3  142936300  142937300      2       1  150064         1.66     0.048454
enh77206     3  143021400  143022400      4       2  150064       2.0141     0.022001
enh77234     3  143470100  143471100      1       1  150064       1.6684      0.04762
enh77242     3  143549900  143550900      2       1  150064       2.3039     0.010615
enh77266     3  144220000  144221000      3       2  150064        2.316      0.01028
enh77269     3  144353000  144354000      2       1  150064       2.1326     0.016479
enh77287     3  148474600  148475600      1       1  150064       2.0657      0.01943
enh77289     3  148545900  148546900      5       3  150064       2.8309    0.0023209
enh77305     3  148921200  148922200      2       1  150064       1.9905     0.023267
enh77316     3  149015700  149016700      5       3  150064        2.183     0.014517
enh77359     3  149664500  149665500      3       2  150064       1.8487     0.032251
enh77387     3  150326400  150327400      3       2  150064       2.2344     0.012727
enh77410     3  150616300  150617300      3       1  150064        1.979     0.023909
enh77462     3  151143500  151144500      2       1  150064       1.7059     0.044011
enh77466     3  151274300  151275300      1       1  150064       2.2402      0.01254
enh77467     3  151278400  151279400      6       4  150064       2.3816    0.0086184
enh77514     3  151999100  152000100      3       2  150064       2.4716    0.0067247
enh77523     3  152036300  152037300      5       3  150064       1.7468     0.040332
enh77529     3  152065000  152066000      3       2  150064        2.464    0.0068701
enh77538     3  152092200  152093200      1       1  150064       2.2571        0.012
enh77547     3  152126100  152127100      2       1  150064       1.7644     0.038832
enh77553     3  152190000  152191000      3       2  150064       1.7883     0.036867
enh77554     3  152215200  152216200      3       1  150064       1.9367      0.02639
enh77555     3  152217300  152218300      2       1  150064       3.0754    0.0010511
enh77558     3  152389100  152390100      5       3  150064       2.3344    0.0097862
enh77559     3  152436500  152437500      1       1  150064        2.134      0.01642
enh77560     3  152486900  152487900      3       1  150064       2.6461    0.0040708
enh77561     3  152551700  152552700      3       1  150064       2.8442    0.0022259
enh77562     3  152554500  152555500      1       1  150064       2.5405     0.005534
enh77563     3  152575300  152576300      5       2  150064       2.8339    0.0022991
enh77564     3  152583300  152584300      1       1  150064       3.0352     0.001202
enh77577     3  152855900  152856900      1       1  150064       1.6826      0.04623
enh77597     3  153148800  153149800      3       2  150064       1.7615     0.039074
enh77598     3  153155900  153156900      3       1  150064       2.4673    0.0068065
enh77603     3  153345500  153346500      5       2  150064       2.0212     0.021629
enh77612     3  153941900  153942900      2       1  150064       1.6774     0.046735
enh77615     3  154034700  154035700      2       1  150064       1.8875     0.029546
enh77616     3  154037600  154038600      1       1  150064       2.4668     0.006817
enh77649     3  154810800  154811800      1       1  150064       1.7459      0.04041
enh77661     3  155379000  155380000      1       1  150064        1.942      0.02607
enh77662     3  155381800  155382800      1       1  150064       1.9564      0.02521
enh77663     3  155422000  155423000      3       2  150064       2.6168    0.0044378
enh77664     3  155455400  155456400      1       1  150064        2.304      0.01061
enh77687     3  156018300  156019300      1       1  150064       1.6965       0.0449
enh77701     3  156353500  156354500      1       1  150064       2.2869       0.0111
enh77702     3  156360300  156361300      1       1  150064       2.0379      0.02078
enh77735     3  156808300  156809300      1       1  150064       1.7382      0.04109
enh77790     3  159563400  159564400      2       1  150064       1.9377     0.026329
enh77803     3  159620300  159621300      3       2  150064       2.0215     0.021616
enh77804     3  159622300  159623300      1       1  150064       2.5785     0.004961
enh77848     3  160497900  160498900      4       2  150064       2.2819     0.011249
enh77849     3  160502700  160503700      3       1  150064        1.694     0.045133
enh77850     3  160519100  160520100      3       1  150064       2.0256     0.021403
enh77864     3  160823200  160824200      2       1  150064       1.6716       0.0473
enh77865     3  160825700  160826700      3       2  150064       2.2552      0.01206
enh77872     3  161112100  161113100      1       1  150064       2.0585      0.01977
enh77874     3  161207400  161208400      7       1  150064        3.225   0.00062977
enh77875     3  161454700  161455700      8       3  150064       3.2243   0.00063149
enh77876     3  161488000  161489000      3       1  150064       4.6148   1.9674e-06
enh77877     3  161657800  161658800      3       2  150064       3.8084   6.9938e-05
enh77886     3  167225200  167226200      2       1  150064       1.6756     0.046908
enh77894     3  167454100  167455100      2       1  150064        2.775    0.0027604
enh77895     3  167466100  167467100      2       1  150064       2.3795    0.0086671
enh77897     3  167555200  167556200      6       2  150064       3.1589   0.00079188
enh77898     3  167561100  167562100      4       1  150064       3.4371   0.00029401
enh77899     3  167577800  167578800      3       2  150064       2.5708    0.0050739
enh77901     3  167583700  167584700      5       3  150064       3.2426   0.00059213
enh77902     3  167594300  167595300      3       2  150064        1.731      0.04173
enh77904     3  167609500  167610500      2       1  150064       3.0646    0.0010899
enh77907     3  167659100  167660100      3       1  150064       2.1983     0.013965
enh77913     3  167810200  167811200      3       2  150064       2.8255    0.0023604
enh77914     3  167814200  167815200      2       1  150064       1.9648     0.024721
enh77915     3  167859200  167860200      5       2  150064       1.7406     0.040874
enh77916     3  167874000  167875000      3       1  150064       1.8244     0.034043
enh77927     3  168876400  168877400      5       2  150064       1.7291     0.041894
enh77934     3  169080800  169081800      3       2  150064       1.6456     0.049924
enh77941     3  169476900  169477900      1       1  150064       2.5392     0.005555
enh77942     3  169480700  169481700      1       1  150064       2.2445       0.0124
enh77943     3  169492700  169493700      1       1  150064       2.6313     0.004253
enh77951     3  169593500  169594500      3       1  150064       2.9324    0.0016818
enh77959     3  169687200  169688200      2       1  150064       1.6492     0.049557
enh77960     3  169689100  169690100      5       1  150064       2.1784     0.014687
enh77961     3  169696400  169697400      2       1  150064       2.0614     0.019632
enh77962     3  169698000  169699000      3       1  150064       2.1057     0.017616
enh77963     3  169701800  169702800      2       1  150064       2.0784     0.018837
enh77965     3  169714100  169715100      3       1  150064        2.411    0.0079547
enh77966     3  169716400  169717400      3       1  150064       1.9151     0.027738
enh77967     3  169719000  169720000      3       1  150064       2.1805     0.014609
enh77974     3  169761200  169762200      1       1  150064       2.3273     0.009975
enh77975     3  169763000  169764000      1       1  150064       2.0343      0.02096
enh77984     3  169895800  169896800      2       1  150064       2.1719     0.014933
enh78007     3  170891400  170892400      2       1  150064       1.6851     0.045987
enh78008     3  170894600  170895600      1       1  150064       2.0529      0.02004
enh78017     3  170987600  170988600      3       1  150064        1.826     0.033924
enh78032     3  171174000  171175000      2       1  150064        1.803     0.035695
enh78043     3  171472400  171473400      3       1  150064       1.9209     0.027375
enh78053     3  171506800  171507800      5       2  150064       2.1151     0.017209
enh78054     3  171509700  171510700      3       1  150064       2.1574     0.015489
enh78056     3  171518300  171519300      5       3  150064       2.4002    0.0081934
enh78057     3  171520100  171521100      3       2  150064       2.0048     0.022493
enh78061     3  171530400  171531400      2       1  150064       1.6712     0.047344
enh78167     3  172310700  172311700      4       1  150064       2.3875    0.0084821
enh78168     3  172313800  172314800      6       2  150064       2.8667    0.0020741
enh78179     3  172411000  172412000      2       1  150064       2.1323     0.016493
enh78183     3  172419200  172420200      5       2  150064       1.8783      0.03017
enh78185     3  172426500  172427500      1       1  150064       2.6366     0.004187
enh78187     3  172433600  172434600      2       1  150064       1.6655     0.047908
enh78197     3  173129000  173130000      1       1  150064       2.8377     0.002272
enh78205     3  174161900  174162900      5       1  150064       1.7177     0.042927
enh78209     3  176590200  176591200      2       1  150064       1.8537     0.031893
enh78212     3  176758800  176759800      1       1  150064        2.666     0.003838
enh78213     3  176768600  176769600      2       1  150064       2.4725    0.0067091
enh78217     3  176803400  176804400      4       2  150064       3.1259   0.00088628
enh78218     3  176805000  176806000      3       1  150064       2.9145     0.001781
enh78219     3  176807000  176808000      5       2  150064       1.9272     0.026976
enh78220     3  176807900  176808900      1       1  150064       1.9081      0.02819
enh78222     3  176827600  176828600      3       2  150064       2.9074    0.0018222
enh78224     3  176846100  176847100      3       1  150064       2.2848     0.011162
enh78225     3  176850900  176851900      5       3  150064       1.7707     0.038302
enh78228     3  176867800  176868800      5       3  150064       2.1024     0.017758
enh78249     3  177002200  177003200      1       1  150064       1.9435      0.02598
enh78256     3  177059600  177060600      4       2  150064       2.1387     0.016229
enh78283     3  177314100  177315100      2       1  150064        2.111     0.017387
enh78287     3  177333300  177334300      4       2  150064       2.5946    0.0047351
enh78290     3  177362400  177363400      3       2  150064       2.7237    0.0032282
enh78299     3  177490100  177491100      2       1  150064       1.8477     0.032323
enh78313     3  177722000  177723000      1       1  150064       1.8977      0.02887
enh78315     3  177733100  177734100      4       1  150064         1.93     0.026803
enh78321     3  177919900  177920900      6       2  150064       2.8979    0.0018783
enh78323     3  177980700  177981700      3       2  150064       2.6358    0.0041966
enh78357     3  179177500  179178500      5       2  150064       1.7765     0.037824
enh78380     3  180628900  180629900      2       1  150064       5.4446   2.5956e-08
enh78385     3  181203800  181204800      1       1  150064       2.7795     0.002722
enh78393     3  182514600  182515600      3       1  150064       1.9092      0.02812
enh78408     3  182695600  182696600      1       1  150064       1.8448      0.03253
enh78409     3  182698800  182699800      1       1  150064       1.6873      0.04577
enh78416     3  182903000  182904000      2       1  150064       2.0109     0.022167
enh78435     3  183014600  183015600      3       1  150064       1.7705     0.038319
enh78447     3  183098400  183099400      4       2  150064        2.111     0.017388
enh78479     3  183304900  183305900      4       1  150064       1.7018     0.044392
enh78489     3  183497700  183498700      3       2  150064       2.7989     0.002564
enh78495     3  183564500  183565500      1       1  150064       1.9858      0.02353
enh78497     3  183572400  183573400      5       2  150064       2.2034     0.013783
enh78502     3  183599800  183600800      2       1  150064       2.0495     0.020209
enh78575     3  184474400  184475400      6       3  150064       2.0598     0.019708
enh78581     3  184508600  184509600      1       1  150064       2.1333      0.01645
enh78591     3  184810900  184811900      1       1  150064       2.3827     0.008593
enh78612     3  185216900  185217900      1       1  150064       1.9695      0.02445
enh78631     3  185426000  185427000      2       1  150064       2.3257     0.010018
enh78636     3  185446700  185447700      2       1  150064       1.8029     0.035703
enh78646     3  185484200  185485200      2       1  150064       2.0968     0.018005
enh78650     3  185515200  185516200      4       2  150064       1.7878     0.036902
enh78658     3  185660300  185661300      2       1  150064       2.0431      0.02052
enh78660     3  185676600  185677600      3       1  150064       2.4954    0.0062905
enh78677     3  186057400  186058400      1       1  150064       1.9167      0.02764
enh78682     3  186071800  186072800      2       1  150064       1.6812     0.046357
enh78685     3  186076700  186077700      1       1  150064       2.5434     0.005489
enh78686     3  186081400  186082400      1       1  150064       2.4402     0.007339
enh78754     3  186907700  186908700      2       1  150064       1.7805     0.037499
enh78757     3  187045200  187046200      6       2  150064       1.8203     0.034357
enh78759     3  187087100  187088100      3       2  150064       1.9813     0.023779
enh78763     3  187453000  187454000      4       2  150064       1.8605     0.031411
enh78781     3  187603500  187604500      5       2  150064       2.5043    0.0061347
enh78812     3  187865600  187866600      5       3  150064       1.8238     0.034094
enh78813     3  187870000  187871000      2       1  150064       1.7929     0.036493
enh78816     3  187881100  187882100      2       1  150064       3.0138    0.0012898
enh78817     3  187882200  187883200      3       2  150064       2.5271    0.0057496
enh78818     3  187888200  187889200      5       3  150064       2.0747     0.019008
enh78825     3  187914100  187915100      4       2  150064       2.3358    0.0097514
enh78849     3  188118100  188119100      4       1  150064       1.9962     0.022959
enh78855     3  188150500  188151500      2       1  150064       1.7346     0.041407
enh78858     3  188186200  188187200      1       1  150064       2.9475     0.001602
enh78870     3  188311500  188312500      1       1  150064       1.7733      0.03809
enh78873     3  188364400  188365400      4       2  150064       2.1003     0.017852
enh78898     3  188618700  188619700      4       2  150064       1.8019     0.035784
enh78940     3  190293100  190294100      7       3  150064       1.6997     0.044592
enh78941     3  190298600  190299600      3       2  150064       2.0301     0.021171
enh78956     3  191009000  191010000      9       1  150064       1.9077     0.028216
enh78957     3  191013500  191014500      8       3  150064       2.2061      0.01369
enh78958     3  191018300  191019300      3       1  150064       2.1443     0.016006
enh78969     3  193164700  193165700      4       2  150064        2.828    0.0023419
enh78983     3  193491200  193492200      4       2  150064       1.8157     0.034709
enh78990     3  193563600  193564600      2       1  150064       2.4636    0.0068776
enh79008     3  193785500  193786500      3       2  150064       1.9036     0.028483
enh79010     3  193806700  193807700      5       2  150064        2.324     0.010063
enh79012     3  193816200  193817200      3       2  150064       1.9177     0.027575
enh79103     3  194761700  194762700     12       3  150064       1.9716     0.024327
enh79118     3  194864800  194865800      8       2  150064       1.8271     0.033842
enh79143     3  195106000  195107000      2       1  150064       1.9039     0.028459
enh79222     3  195945100  195946100      3       2  150064       2.8112    0.0024677
enh79226     3  195973700  195974700      3       2  150064       2.9408    0.0016366
enh79227     3  195980000  195981000      4       2  150064       3.0738    0.0010569
enh79231     3  196006600  196007600      2       1  150064       1.6797      0.04651
enh79235     3  196045500  196046500      6       2  150064       2.7976    0.0025743
enh79236     3  196047900  196048900      5       2  150064        2.028     0.021279
enh79237     3  196066500  196067500      2       1  150064       2.4248    0.0076579
enh79240     3  196139400  196140400      2       1  150064       2.4452    0.0072394
enh79241     3  196142500  196143500      4       2  150064       2.9565    0.0015558
enh79243     3  196144400  196145400      1       1  150064       2.5057      0.00611
enh79246     3  196156500  196157500      3       2  150064       1.8914     0.029284
enh79247     3  196160000  196161000      2       1  150064       3.1878   0.00071689
enh79250     3  196225600  196226600      1       1  150064       1.7678      0.03855
enh79281     3  196465500  196466500      3       2  150064       2.2598     0.011917
enh79283     3  196475600  196476600      5       3  150064       2.4239    0.0076771
enh79284     3  196480300  196481300      5       2  150064       1.7487     0.040169
enh79285     3  196481400  196482400      3       2  150064       2.7108    0.0033566
enh79286     3  196498600  196499600      1       1  150064       1.9486      0.02567
enh79288     3  196502200  196503200      4       2  150064       3.1132   0.00092538
enh79294     3  196670400  196671400      1       1  150064       2.0387      0.02074
enh79301     3  196863900  196864900      1       1  150064        1.894      0.02911
enh79303     3  196870500  196871500      6       3  150064       1.8425     0.032704
enh79305     3  196874900  196875900      3       1  150064        1.755     0.039633
enh79309     3  196927300  196928300      2       1  150064       1.9755     0.024104
enh79310     3  196930400  196931400      2       1  150064       1.6528     0.049188
enh79311     3  196949600  196950600      1       1  150064        2.339     0.009667
enh79313     3  196980600  196981600      5       2  150064       1.7049      0.04411
enh79315     3  197020100  197021100      6       1  150064       2.4726    0.0067068
enh79318     3  197173500  197174500      9       4  150064       2.5558    0.0052967
enh79320     3  197183800  197184800      3       2  150064       1.9565     0.025205
enh79383     4     597700     598700      1       1  150064       2.0327      0.02104
enh79384     4     656400     657400      3       1  150064       2.1924     0.014177
enh79385     4     658200     659200      2       1  150064       1.9555     0.025263
enh79386     4     666400     667400      3       2  150064        2.863    0.0020979
enh79391     4     683800     684800      3       2  150064       3.1472   0.00082408
enh79394     4     698100     699100      6       3  150064       2.0344     0.020955
enh79395     4     701200     702200     10       3  150064       2.9272    0.0017103
enh79396     4     704300     705300      2       1  150064       2.0196     0.021712
enh79397     4     714600     715600      2       1  150064       2.0964     0.018022
enh79398     4     720100     721100      3       1  150064       1.9845     0.023598
enh79399     4     753300     754300      6       3  150064       2.0022      0.02263
enh79433     4    1160300    1161300      4       2  150064       1.7705     0.038321
enh79442     4    1209800    1210800      2       1  150064       2.0493     0.020214
enh79443     4    1211300    1212300      3       2  150064       2.4722    0.0067149
enh79444     4    1213100    1214100      3       2  150064       1.9262     0.027041
enh79459     4    1338400    1339400      5       2  150064       2.1289     0.016632
enh79460     4    1342300    1343300      4       2  150064       1.9268     0.027005
enh79461     4    1345200    1346200      6       3  150064       2.5424    0.0055042
enh79462     4    1546200    1547200      6       2  150064       1.7186     0.042839
enh79487     4    1811100    1812100      1       1  150064       2.5366     0.005596
enh79493     4    1863300    1864300      2       1  150064       2.1419     0.016099
enh79497     4    1878800    1879800      1       1  150064       1.8009      0.03586
enh79520     4    2322200    2323200      3       2  150064       1.8996      0.02874
enh79579     4    2860500    2861500      4       2  150064       2.2611     0.011875
enh79590     4    2942900    2943900      2       1  150064       1.6617      0.04829
enh79628     4    3343500    3344500      3       2  150064       1.9386     0.026278
enh79631     4    3360400    3361400      1       1  150064        1.664      0.04806
enh79662     4    4420300    4421300      2       1  150064       2.7958    0.0025884
enh79664     4    4504200    4505200      2       1  150064       1.7055     0.044048
enh79666     4    4541100    4542100      4       2  150064       2.4288    0.0075743
enh79667     4    4544500    4545500      2       1  150064        1.997     0.022911
enh79672     4    4945300    4946300     15       5  150064       2.0045     0.022507
enh79693     4    6013400    6014400      7       4  150064       2.1236     0.016853
enh79698     4    6154600    6155600      8       2  150064       1.7281     0.041986
enh79712     4    6693500    6694500      5       2  150064       1.7002     0.044543
enh79742     4    6875300    6876300      2       1  150064       2.0092     0.022259
enh79752     4    6915800    6916800      2       1  150064       1.8666     0.030981
enh79759     4    6938500    6939500      9       4  150064       1.7247     0.042295
enh79761     4    6946400    6947400      7       3  150064       1.8427     0.032685
enh79762     4    6953500    6954500      1       1  150064       1.9286      0.02689
enh79763     4    6955000    6956000      5       2  150064       1.8782     0.030178
enh79794     4    7674900    7675900      1       1  150064       2.0708      0.01919
enh79795     4    7748000    7749000      3       2  150064       2.3283    0.0099485
enh79839     4    8403900    8404900      7       4  150064       1.9971     0.022909
enh79843     4    8421400    8422400      6       3  150064       1.9019     0.028593
enh79845     4    8428400    8429400      3       2  150064       2.0252     0.021422
enh79846     4    8430400    8431400      3       1  150064         1.77     0.038365
enh79849     4    8440400    8441400      5       3  150064       2.1675     0.015099
enh79869     4    9877100    9878100      6       2  150064       1.9199     0.027433
enh79871     4    9917700    9918700      3       2  150064       2.1583     0.015452
enh79879     4   10033700   10034700      2       1  150064       1.7062     0.043989
enh79883     4   10079500   10080500      1       1  150064       1.6876      0.04574
enh79884     4   10091900   10092900      4       2  150064       2.0379      0.02078
enh79890     4   10146200   10147200     10       2  150064       2.1432     0.016048
enh79899     4   10246900   10247900      5       2  150064       1.9024     0.028562
enh79918     4   10955800   10956800      6       4  150064       1.7822     0.037358
enh79919     4   10974800   10975800      4       2  150064       1.9772     0.024012
enh79921     4   11006200   11007200      5       2  150064       2.7123    0.0033404
enh79943     4   12112000   12113000      4       2  150064       2.3013     0.010689
enh79984     4   14346600   14347600      4       2  150064       3.2187   0.00064385
enh79987     4   14849600   14850600      6       2  150064       2.2772     0.011386
enh80033     4   15612400   15613400      1       1  150064       1.7901      0.03672
enh80049     4   15708000   15709000      1       1  150064       2.9519     0.001579
enh80096     4   16208100   16209100     10       4  150064       1.8707     0.030695
enh80098     4   16218400   16219400      5       2  150064       2.1306     0.016559
enh80113     4   17577400   17578400      5       1  150064       2.0572     0.019832
enh80114     4   17581100   17582100      2       1  150064       2.1633     0.015257
enh80115     4   17582200   17583200      1       1  150064       2.1821      0.01455
enh80117     4   17605300   17606300      3       1  150064       2.0843     0.018565
enh80118     4   17614500   17615500      4       1  150064       2.2529     0.012131
enh80119     4   17619100   17620100      3       1  150064       2.3297    0.0099114
enh80121     4   17664000   17665000      3       2  150064       2.2003     0.013891
enh80122     4   17666000   17667000      2       1  150064         2.36     0.009138
enh80124     4   17788200   17789200      2       1  150064       1.7006     0.044505
enh80127     4   17816000   17817000      1       1  150064        2.077       0.0189
enh80128     4   18015900   18016900      3       1  150064       1.8556     0.031753
enh80129     4   18020600   18021600      3       1  150064       2.2682     0.011659
enh80136     4   20626300   20627300      1       1  150064       3.2885    0.0005037
enh80140     4   20702700   20703700      5       2  150064       1.9287     0.026885
enh80157     4   23325600   23326600      4       1  150064       2.3645    0.0090262
enh80184     4   24883100   24884100      3       2  150064       1.6829     0.046198
enh80185     4   24913100   24914100      2       1  150064       1.7957     0.036271
enh80211     4   25407400   25408400      5       2  150064       1.6878     0.045729
enh80212     4   25423400   25424400      1       1  150064       1.8773      0.03024
enh80220     4   25858000   25859000      1       1  150064       2.7384     0.003087
enh80222     4   25880900   25881900      5       3  150064       1.6543     0.049029
enh80227     4   25929700   25930700      3       2  150064       2.8159    0.0024318
enh80242     4   26133800   26134800      2       1  150064       2.3748     0.008779
enh80247     4   26201700   26202700      1       1  150064       2.3065      0.01054
enh80263     4   26319000   26320000      3       2  150064       2.0641     0.019506
enh80264     4   26319700   26320700      2       1  150064       2.0537     0.020002
enh80269     4   26336400   26337400      2       1  150064       2.2238     0.013081
enh80288     4   26624500   26625500      1       1  150064       3.4906     0.000241
enh80289     4   26710700   26711700      4       2  150064       2.8644     0.002089
enh80290     4   26749600   26750600      1       1  150064       3.1988    0.0006899
enh80292     4   26766000   26767000      1       1  150064       3.4043    0.0003317
enh80294     4   26794000   26795000      1       1  150064        2.624     0.004345
enh80295     4   26806200   26807200      4       2  150064       3.3578   0.00039279
enh80296     4   26812900   26813900      3       1  150064       2.7935    0.0026072
enh80310     4   26874700   26875700      2       1  150064       1.8768     0.030271
enh80316     4   26905900   26906900      2       1  150064       1.7489     0.040153
enh80319     4   26916000   26917000      3       2  150064       1.9904     0.023271
enh80320     4   26917600   26918600      1       1  150064       2.1236      0.01685
enh80321     4   26938200   26939200      2       1  150064       1.8996     0.028743
enh80326     4   27004600   27005600      2       1  150064       1.7483     0.040209
enh80334     4   30762000   30763000      5       1  150064       2.4512    0.0071192
enh80358     4   36226500   36227500      2       1  150064       1.8163      0.03466
enh80381     4   36349900   36350900      7       3  150064       2.0318     0.021088
enh80386     4   37141400   37142400      4       1  150064       2.2618     0.011854
enh80425     4   37798700   37799700      5       2  150064         1.82     0.034382
enh80426     4   37817500   37818500      1       1  150064       2.5094     0.006046
enh80427     4   37826300   37827300      2       1  150064       1.7997     0.035952
enh80431     4   37840600   37841600      5       2  150064       1.8314     0.033517
enh80432     4   37851800   37852800      8       2  150064       1.9429     0.026014
enh80433     4   37853500   37854500      6       2  150064         2.85    0.0021857
enh80455     4   37987100   37988100      6       3  150064       2.2984     0.010769
enh80461     4   38006200   38007200      5       1  150064       2.1912      0.01422
enh80462     4   38024700   38025700      3       1  150064       1.9792     0.023896
enh80521     4   38607200   38608200      4       2  150064       1.8197     0.034404
enh80536     4   38725400   38726400      3       2  150064       1.6803      0.04645
enh80556     4   38821600   38822600      1       1  150064       1.7412      0.04082
enh80559     4   38846900   38847900      6       2  150064       1.6683     0.047629
enh80560     4   38860500   38861500      6       2  150064       2.1322     0.016494
enh80602     4   39625700   39626700      2       1  150064       2.1503     0.015766
enh80604     4   39637400   39638400      2       1  150064       2.5878    0.0048293
enh80605     4   39641700   39642700      1       1  150064       2.5731      0.00504
enh80608     4   39683400   39684400      2       1  150064       1.6777     0.046706
enh80636     4   40126400   40127400      4       2  150064       1.7163     0.043051
enh80667     4   40303700   40304700      1       1  150064       1.8937      0.02913
enh80703     4   40583500   40584500      2       1  150064       1.8499     0.032163
enh80706     4   40601600   40602600      5       3  150064       2.0474      0.02031
enh80711     4   40612700   40613700      3       1  150064        2.061     0.019654
enh80713     4   40620800   40621800      2       1  150064       2.4286    0.0075792
enh80755     4   41385600   41386600      3       2  150064       2.2629     0.011822
enh80770     4   41652800   41653800      1       1  150064       2.1925      0.01417
enh80772     4   41935300   41936300      5       2  150064       1.7645     0.038822
enh80780     4   42145700   42146700      2       1  150064       2.3142     0.010329
enh80814     4   47369800   47370800      2       1  150064       2.0369     0.020829
enh80817     4   47434600   47435600      4       2  150064       2.7386     0.003085
enh80819     4   47444200   47445200      8       3  150064       2.2482     0.012282
enh80828     4   47488900   47489900      2       1  150064       1.6624     0.048218
enh80852     4   48127000   48128000      2       1  150064       2.0155     0.021928
enh80880     4   48341700   48342700      3       2  150064       3.6778   0.00011763
enh80883     4   48348700   48349700      4       1  150064       2.8059    0.0025091
enh80884     4   48349400   48350400      4       2  150064       2.9326    0.0016809
enh80885     4   48362800   48363800      3       2  150064       1.9401     0.026185
enh80889     4   48382000   48383000      1       1  150064       3.0226     0.001253
enh80890     4   48590400   48591400      3       1  150064       2.3563     0.009229
enh80893     4   48655500   48656500      1       1  150064       1.7022      0.04436
enh80905     4   48748400   48749400      1       1  150064       2.4588      0.00697
enh80910     4   48777600   48778600      1       1  150064       2.0972      0.01799
enh80911     4   48783200   48784200      1       1  150064        2.482     0.006533
enh80914     4   48817200   48818200      1       1  150064       1.8633      0.03121
enh80986     4   55010800   55011800      2       1  150064       2.3174     0.010242
enh80992     4   55306300   55307300      2       1  150064       2.8683    0.0020632
enh80993     4   55312900   55313900      3       1  150064       3.0614    0.0011016
enh81001     4   55543200   55544200      5       1  150064       2.1461     0.015932
enh81016     4   55684600   55685600      2       1  150064       2.2741     0.011479
enh81018     4   55760600   55761600      6       2  150064       2.1428     0.016065
enh81019     4   55776000   55777000      3       1  150064       1.7302       0.0418
enh81023     4   56108500   56109500      4       2  150064       1.7691     0.038438
enh81031     4   56265600   56266600      2       1  150064       1.7153     0.043149
enh81032     4   56275500   56276500      2       1  150064       1.7429     0.040677
enh81039     4   56444400   56445400      4       2  150064       1.8195     0.034415
enh81042     4   56732100   56733100      2       1  150064       1.8645     0.031126
enh81043     4   56750500   56751500      3       2  150064       1.7907     0.036672
enh81056     4   57095400   57096400      5       2  150064       1.8827     0.029873
enh81079     4   57597800   57598800      2       1  150064        1.761     0.039122
enh81080     4   57605100   57606100      4       2  150064       1.6717      0.04729
enh81087     4   57683900   57684900      1       1  150064       2.1962      0.01404
enh81112     4   60425900   60426900      6       2  150064       2.3562    0.0092306
enh81118     4   65024000   65025000      2       1  150064       3.4403   0.00029054
enh81134     4   68503700   68504700      3       1  150064       2.7397    0.0030746
enh81135     4   68506000   68507000      2       1  150064       1.7762     0.037848
enh81136     4   68563800   68564800      4       2  150064       2.8429     0.002235
enh81137     4   68564600   68565600      3       1  150064       2.7744    0.0027653
enh81138     4   68567600   68568600      4       2  150064       3.3077   0.00047037
enh81139     4   68578700   68579700      3       1  150064       3.0363    0.0011975
enh81257     4   74486200   74487200      2       1  150064       2.1555     0.015562
enh81258     4   74528500   74529500      3       2  150064       1.9901      0.02329
enh81305     4   75022400   75023400      1       1  150064       2.1452      0.01597
enh81343     4   76434800   76435800      3       1  150064        1.756      0.03954
enh81394     4   77128500   77129500      1       1  150064       1.9197      0.02745
enh81397     4   77193300   77194300      7       2  150064        2.009     0.022268
enh81398     4   77197800   77198800     11       3  150064       2.6316    0.0042491
enh81405     4   77298400   77299400      2       1  150064       1.7072     0.043889
enh81406     4   77302900   77303900      2       1  150064       2.1406     0.016155
enh81409     4   77465800   77466800      4       2  150064       1.6714     0.047324
enh81478     4   79087600   79088600      3       2  150064       2.3883    0.0084643
enh81490     4   79564300   79565300      3       1  150064        1.738     0.041106
enh81495     4   79592500   79593500      2       1  150064       1.9845     0.023601
enh81504     4   79690400   79691400      1       1  150064       2.7371     0.003099
enh81519     4   80120000   80121000      1       1  150064       2.2949      0.01087
enh81542     4   80981600   80982600      3       2  150064       1.6761     0.046863
enh81549     4   81047900   81048900      1       1  150064       1.7285      0.04195
enh81551     4   81093500   81094500      3       2  150064       2.0269     0.021339
enh81552     4   81102500   81103500      4       2  150064       2.1185     0.017068
enh81553     4   81137100   81138100      2       1  150064        2.789    0.0026439
enh81554     4   81256000   81257000      1       1  150064       2.4495     0.007152
enh81571     4   82403100   82404100      3       1  150064        1.722     0.042531
enh81572     4   82413900   82414900      1       1  150064       1.8406      0.03284
enh81573     4   82427800   82428800      8       1  150064       1.9884     0.023382
enh81574     4   82433500   82434500      3       1  150064       2.1281     0.016665
enh81576     4   82440700   82441700      5       2  150064       2.4009    0.0081782
enh81598     4   83148000   83149000      3       2  150064       1.8982     0.028834
enh81599     4   83149900   83150900      2       1  150064       3.1959   0.00069705
enh81602     4   83177500   83178500      3       2  150064       2.4715    0.0067272
enh81603     4   83181900   83182900      1       1  150064        2.418     0.007802
enh81604     4   83187900   83188900      3       2  150064        1.897     0.028913
enh81619     4   83733000   83734000      1       1  150064         1.89      0.02938
enh81624     4   83813100   83814100      1       1  150064       1.6532      0.04915
enh81628     4   83875700   83876700      2       1  150064       2.0253     0.021416
enh81629     4   83877800   83878800      2       1  150064       2.4331    0.0074844
enh81630     4   83911000   83912000      2       1  150064       2.2414     0.012499
enh81631     4   83919700   83920700      1       1  150064       2.3631     0.009061
enh81633     4   83929300   83930300      2       1  150064       2.5892    0.0048102
enh81695     4   84468900   84469900      1       1  150064        2.252      0.01216
enh81697     4   84478400   84479400      7       2  150064       2.3846    0.0085479
enh81698     4   84481900   84482900      3       2  150064       1.6564     0.048825
enh81700     4   84490000   84491000      2       1  150064       1.8191     0.034449
enh81701     4   84495000   84496000      4       1  150064       1.8221      0.03422
enh81703     4   84503000   84504000      3       1  150064       2.7951     0.002594
enh81704     4   84523600   84524600      2       1  150064       2.8397    0.0022576
enh81705     4   84525300   84526300      4       2  150064       2.6747    0.0037398
enh81706     4   84530300   84531300      5       2  150064       2.6026    0.0046257
enh81707     4   84539900   84540900      1       1  150064       2.8245     0.002368
enh81708     4   84551600   84552600      2       1  150064       1.8953     0.029027
enh81769     4   86850000   86851000      2       1  150064       1.8225     0.034189
enh81771     4   86863000   86864000      3       1  150064       1.8385     0.032996
enh81772     4   86945400   86946400      2       1  150064       1.7857     0.037076
enh81776     4   87050400   87051400      4       2  150064       3.0433    0.0011699
enh81778     4   87281500   87282500      3       2  150064       1.7533     0.039777
enh81784     4   87486500   87487500      6       4  150064       1.6944     0.045099
enh81786     4   87824600   87825600      4       2  150064       1.8194     0.034427
enh81787     4   87825500   87826500      4       2  150064       2.0093      0.02225
enh81799     4   87876800   87877800      6       3  150064        2.635    0.0042072
enh81802     4   87887700   87888700      4       2  150064       2.0157     0.021916
enh81806     4   87898200   87899200      5       3  150064       2.1826     0.014531
enh81808     4   87915100   87916100      4       2  150064       2.4191    0.0077793
enh81811     4   87931600   87932600      4       2  150064       2.7962    0.0025851
enh81813     4   87936900   87937900      3       2  150064       1.9917     0.023201
enh81814     4   87939500   87940500      3       1  150064       2.6285    0.0042886
enh81817     4   87946200   87947200      3       1  150064       2.5648    0.0051625
enh81818     4   87949000   87950000      2       1  150064       1.9593      0.02504
enh81819     4   87950100   87951100      2       1  150064       2.1782     0.014696
enh81821     4   87955700   87956700      2       1  150064       1.7688      0.03846
enh81823     4   87959600   87960600      4       2  150064        2.444    0.0072626
enh81824     4   87963500   87964500      3       1  150064       2.5445     0.005472
enh81825     4   87968100   87969100      5       2  150064       1.9574     0.025148
enh81829     4   87979300   87980300      3       1  150064       1.6901     0.045501
enh81840     4   88024700   88025700      3       1  150064       1.7177     0.042927
enh81848     4   88156200   88157200      1       1  150064       1.7099      0.04364
enh81910     4   89376500   89377500      1       1  150064        1.896      0.02898
enh81912     4   89403100   89404100      1       1  150064       2.4355     0.007435
enh81913     4   89410200   89411200      1       1  150064       2.2555      0.01205
enh81915     4   89447300   89448300      1       1  150064       1.8682      0.03087
enh81937     4   89750200   89751200      2       1  150064       2.0016     0.022666
enh81943     4   89873800   89874800      4       2  150064       1.9525     0.025439
enh81956     4   90196300   90197300      2       1  150064       1.6478     0.049697
enh81966     4   90238800   90239800      4       2  150064       2.5009    0.0061944
enh81971     4   90257800   90258800      2       1  150064       2.4567    0.0070118
enh81973     4   90292600   90293600      4       2  150064       1.9513     0.025513
enh81983     4   90750700   90751700      5       1  150064       1.7575     0.039418
enh81985     4   90759000   90760000      4       2  150064        1.881     0.029988
enh81990     4   90948400   90949400      4       2  150064       3.0839    0.0010214
enh81991     4   90992700   90993700      4       2  150064       2.8558    0.0021464
enh81992     4   90995900   90996900      3       1  150064       2.9126    0.0017923
enh81993     4   90999700   91000700      2       1  150064       2.8422    0.0022404
enh81994     4   91039700   91040700      5       2  150064       1.8084     0.035276
enh82000     4   93023500   93024500      2       1  150064       2.5254    0.0057779
enh82009     4   95275300   95276300      2       1  150064       1.9811     0.023788
enh82034     4   96214300   96215300      1       1  150064       2.2517      0.01217
enh82053     4   99403400   99404400      3       2  150064       1.9621     0.024874
enh82055     4   99465700   99466700      4       2  150064         2.49    0.0063874
enh82100     4  100767500  100768500      4       2  150064       2.4366    0.0074121
enh82101     4  100770400  100771400      4       2  150064       2.5051    0.0061214
enh82102     4  100773300  100774300      4       2  150064       2.9721    0.0014787
enh82106     4  100800600  100801600      3       2  150064       2.3176     0.010236
enh82108     4  100815900  100816900      6       2  150064       1.7416     0.040791
enh82109     4  100848800  100849800      4       2  150064       2.2564     0.012022
enh82113     4  101014600  101015600      2       1  150064        2.258     0.011974
enh82114     4  101016800  101017800      6       2  150064       1.7192     0.042788
enh82119     4  101269700  101270700      6       2  150064       2.8903    0.0019243
enh82125     4  101572400  101573400      3       2  150064       2.7944    0.0025996
enh82127     4  101675600  101676600      4       2  150064       2.4115    0.0079444
enh82129     4  101703400  101704400      4       2  150064        1.847     0.032372
enh82133     4  101902600  101903600      1       1  150064       2.2511      0.01219
enh82135     4  101946600  101947600      2       1  150064       2.6879    0.0035954
enh82136     4  101956500  101957500      1       1  150064       2.6287     0.004285
enh82137     4  101958500  101959500      4       2  150064       2.2688     0.011639
enh82138     4  101987100  101988100      2       1  150064       1.8616     0.031332
enh82139     4  101997700  101998700      1       1  150064       1.7095      0.04368
enh82141     4  102024200  102025200      1       1  150064         2.09      0.01831
enh82146     4  102112600  102113600      3       1  150064       1.9254     0.027088
enh82149     4  102145700  102146700      4       1  150064       2.3015     0.010682
enh82150     4  102147200  102148200      6       2  150064       1.7844     0.037181
enh82151     4  102156900  102157900      1       1  150064       2.4857     0.006465
enh82152     4  102159700  102160700      3       1  150064       1.7503     0.040034
enh82177     4  102722700  102723700      6       2  150064       2.0072     0.022364
enh82179     4  102739200  102740200      8       2  150064       1.7529     0.039808
enh82180     4  102755100  102756100      2       1  150064       1.7279     0.042005
enh82181     4  102902600  102903600      1       1  150064       4.7338    1.102e-06
enh82183     4  103219700  103220700      3       2  150064       2.9074    0.0018221
enh82219     4  103607700  103608700      2       1  150064       2.3721    0.0088448
enh82220     4  103609200  103610200      2       1  150064       1.7072     0.043891
enh82222     4  103656100  103657100      2       1  150064       2.1671     0.015114
enh82228     4  103679000  103680000      1       1  150064       2.6531     0.003988
enh82229     4  103682800  103683800      2       1  150064       2.6844    0.0036333
enh82230     4  103700500  103701500      4       1  150064       3.6298   0.00014181
enh82231     4  103710600  103711600      3       1  150064       3.5219   0.00021427
enh82232     4  103731000  103732000      4       2  150064       4.2069   1.2943e-05
enh82233     4  103735300  103736300      1       1  150064        3.712    0.0001028
enh82234     4  103737200  103738200      1       1  150064       3.7155    0.0001014
enh82235     4  103753000  103754000      2       1  150064       3.6335   0.00013978
enh82236     4  103782800  103783800      2       1  150064       2.9254    0.0017199
enh82237     4  103787300  103788300      1       1  150064       3.8858      5.1e-05
enh82238     4  103788000  103789000      1       1  150064       3.8858      5.1e-05
enh82240     4  103792900  103793900      1       1  150064       3.8469     5.98e-05
enh82241     4  103799100  103800100      2       1  150064       3.5801   0.00017173
enh82242     4  103939400  103940400      2       1  150064       3.5984   0.00016012
enh82243     4  103941300  103942300      3       2  150064       1.6808     0.046402
enh82244     4  103974900  103975900      3       2  150064       3.6149   0.00015024
enh82248     4  104057700  104058700      2       1  150064       2.2727     0.011522
enh82249     4  104062400  104063400      4       2  150064       1.7389     0.041026
enh82250     4  104065900  104066900      4       2  150064       2.0642     0.019497
enh82270     4  106027900  106028900      3       1  150064       2.0032     0.022576
enh82277     4  106074500  106075500      4       2  150064       1.9302     0.026794
enh82290     4  106214700  106215700      2       1  150064       1.7424     0.040721
enh82321     4  107989800  107990800      3       2  150064       1.9959     0.022974
enh82322     4  108569200  108570200      4       2  150064       1.6574     0.048722
enh82350     4  108833900  108834900      2       1  150064       2.0285     0.021252
enh82351     4  108851400  108852400      3       1  150064        2.431    0.0075285
enh82370     4  109027100  109028100      1       1  150064       2.6802     0.003679
enh82374     4  109060200  109061200      2       1  150064       1.8816     0.029947
enh82382     4  109076400  109077400      1       1  150064       1.8854      0.02969
enh82387     4  109267200  109268200      4       2  150064       1.9632     0.024814
enh82397     4  109422900  109423900      1       1  150064       1.7172      0.04297
enh82438     4  110552200  110553200      1       1  150064       1.9644      0.02474
enh82439     4  110566800  110567800      7       2  150064       1.7998     0.035947
enh82440     4  110568700  110569700      8       2  150064       1.6778     0.046695
enh82450     4  110833600  110834600      1       1  150064       3.3573    0.0003935
enh82451     4  110845600  110846600      4       1  150064       3.0699    0.0010708
enh82453     4  110899800  110900800      2       1  150064       2.7747     0.002763
enh82454     4  110904800  110905800      2       1  150064       2.3627    0.0090703
enh82455     4  110911100  110912100      4       2  150064       1.9735      0.02422
enh82457     4  110923000  110924000      2       1  150064       2.0616     0.019621
enh82490     4  113077700  113078700      1       1  150064       2.8575     0.002135
enh82506     4  113221000  113222000      4       2  150064       1.6707      0.04739
enh82553     4  116702800  116703800      1       1  150064       1.9249      0.02712
enh82557     4  118821200  118822200      2       1  150064       3.4939   0.00023801
enh82558     4  118904200  118905200      1       1  150064        3.628    0.0001428
enh82560     4  118908300  118909300      1       1  150064       3.6148    0.0001503
enh82563     4  119198400  119199400      5       3  150064       1.6526     0.049202
enh82566     4  119203500  119204500      3       2  150064       1.7347     0.041393
enh82610     4  120974300  120975300      3       2  150064       1.7692     0.038428
enh82617     4  121579600  121580600      6       1  150064       2.1599      0.01539
enh82619     4  121635600  121636600      2       1  150064       2.3604    0.0091278
enh82620     4  121636600  121637600      6       3  150064       1.8554     0.031768
enh82622     4  121694800  121695800      1       1  150064       1.9491      0.02564
enh82635     4  122113000  122114000      2       1  150064       1.7234     0.042406
enh82642     4  122720500  122721500      3       1  150064       2.0174     0.021828
enh82643     4  122723000  122724000      1       1  150064       2.0458      0.02039
enh82647     4  122794400  122795400      3       2  150064       2.1287     0.016639
enh82648     4  122898400  122899400      1       1  150064       2.4591     0.006964
enh82650     4  123038700  123039700      1       1  150064       1.8861      0.02964
enh82654     4  123084300  123085300      1       1  150064       1.6831      0.04618
enh82656     4  123133300  123134300      3       2  150064        2.953    0.0015735
enh82670     4  123658100  123659100      3       1  150064       1.7648     0.038798
enh82677     4  123845100  123846100     10       4  150064       2.4729    0.0067006
enh82696     4  124322400  124323400      1       1  150064       1.6747        0.047
enh82707     4  124373800  124374800      2       1  150064       1.6871      0.04579
enh82719     4  124514000  124515000      1       1  150064       1.7218      0.04255
enh82720     4  124515000  124516000      2       1  150064       2.0391     0.020718
enh82723     4  124523900  124524900      1       1  150064       2.1457      0.01595
enh82724     4  124527900  124528900      7       3  150064       1.9721     0.024298
enh82735     4  124777900  124778900      1       1  150064       1.6813      0.04635
enh82819     4  139326700  139327700      4       2  150064       2.0672     0.019358
enh82828     4  139815600  139816600      3       1  150064       2.2272     0.012967
enh82848     4  139941300  139942300      2       1  150064       2.8693     0.002057
enh82849     4  139948700  139949700      1       1  150064       2.7598     0.002892
enh82850     4  139950600  139951600      2       1  150064       2.6784    0.0036988
enh82861     4  140066200  140067200      2       1  150064         2.44    0.0073429
enh82864     4  140090000  140091000      5       3  150064       2.4629    0.0068911
enh82865     4  140092000  140093000      3       2  150064       1.8184     0.034501
enh82866     4  140093000  140094000      3       2  150064       1.9157     0.027702
enh82867     4  140094900  140095900      6       2  150064        2.629    0.0042817
enh82868     4  140100100  140101100      1       1  150064       2.2018      0.01384
enh82870     4  140112400  140113400      6       2  150064       2.6348    0.0042099
enh82871     4  140120200  140121200      2       1  150064       2.9381    0.0016513
enh82872     4  140129300  140130300      2       1  150064       2.1132     0.017293
enh82873     4  140135200  140136200      2       1  150064       1.9669     0.024596
enh82879     4  140187900  140188900      2       1  150064       1.8131     0.034907
enh82910     4  140471900  140472900      1       1  150064       2.9567     0.001555
enh82928     4  140609900  140610900      1       1  150064       2.1735      0.01487
enh82940     4  140732600  140733600      3       1  150064       2.7907    0.0026297
enh82942     4  140736100  140737100      5       2  150064       3.2753   0.00052776
enh82963     4  140888900  140889900      2       1  150064       2.1228     0.016886
enh82964     4  140891900  140892900      4       1  150064        1.675     0.046971
enh82975     4  140959000  140960000      2       1  150064       1.7342     0.041446
enh82978     4  140976000  140977000      2       1  150064       1.7316      0.04167
enh82988     4  141023200  141024200     10       2  150064       2.1755     0.014795
enh83019     4  141443900  141444900      1       1  150064       1.7094      0.04369
enh83036     4  141750500  141751500      2       1  150064       2.4081    0.0080184
enh83041     4  141852800  141853800      2       1  150064       2.1326     0.016478
enh83048     4  142143500  142144500      1       1  150064       2.2479      0.01229
enh83051     4  142233100  142234100      6       1  150064       1.7576     0.039404
enh83052     4  142237900  142238900      5       2  150064       2.7049    0.0034163
enh83053     4  142245900  142246900      5       2  150064       1.8152     0.034744
enh83057     4  142257000  142258000      2       1  150064       2.2006     0.013882
enh83076     4  143186800  143187800      4       2  150064       1.8658     0.031034
enh83094     4  143449400  143450400      2       1  150064       2.1532     0.015651
enh83100     4  143488500  143489500      5       2  150064       1.8217     0.034249
enh83105     4  143736500  143737500      6       2  150064       1.8187     0.034478
enh83108     4  143881900  143882900      1       1  150064       3.0893     0.001003
enh83126     4  144281100  144282100      6       2  150064       2.1636     0.015249
enh83128     4  144290500  144291500      2       1  150064       1.6468     0.049805
enh83129     4  144296600  144297600      2       1  150064       1.7799     0.037544
enh83133     4  144325600  144326600      3       1  150064       2.6162     0.004446
enh83137     4  144479400  144480400      5       2  150064       2.8259    0.0023571
enh83138     4  144539500  144540500      4       2  150064        1.884     0.029782
enh83171     4  146414100  146415100      1       1  150064       1.7686      0.03848
enh83187     4  146691000  146692000      3       2  150064       1.8052     0.035524
enh83227     4  147896100  147897100      2       1  150064       1.7638      0.03888
enh83254     4  148975200  148976200      1       1  150064       2.3313     0.009868
enh83257     4  149117000  149118000      4       2  150064       1.6918     0.045342
enh83261     4  149301100  149302100      4       2  150064       3.0241    0.0012469
enh83275     4  151871200  151872200      2       1  150064         1.68     0.046483
enh83294     4  152788100  152789100      2       1  150064       2.1865      0.01439
enh83301     4  152945700  152946700      2       1  150064       1.6966     0.044891
enh83311     4  153036300  153037300      7       3  150064       2.1741     0.014848
enh83312     4  153039600  153040600      1       1  150064        1.659      0.04856
enh83314     4  153059400  153060400      3       1  150064       1.7803     0.037513
enh83326     4  153320300  153321300      1       1  150064       1.7942      0.03639
enh83388     4  153879700  153880700      4       1  150064       1.8733     0.030516
enh83399     4  154055400  154056400      3       2  150064       1.6836     0.046127
enh83414     4  154359400  154360400      2       1  150064       1.9025     0.028556
enh83416     4  154370200  154371200      2       1  150064        1.671     0.047358
enh83419     4  154380000  154381000      6       2  150064       2.1597     0.015397
enh83459     4  154649400  154650400      1       1  150064       2.9363     0.001661
enh83461     4  154668400  154669400      2       1  150064       2.5382    0.0055718
enh83498     4  157515600  157516600      4       2  150064       1.7702     0.038347
enh83509     4  157805000  157806000      3       1  150064       1.6904     0.045479
enh83575     4  159687800  159688800      1       1  150064       2.2991      0.01075
enh83576     4  159691800  159692800      1       1  150064       1.9175      0.02759
enh83579     4  159702900  159703900      1       1  150064       1.9214      0.02734
enh83583     4  159726100  159727100      4       1  150064       2.0716      0.01915
enh83591     4  159778700  159779700      2       1  150064       2.1878     0.014342
enh83592     4  159791700  159792700      1       1  150064       2.1862       0.0144
enh83594     4  159823400  159824400      2       1  150064       1.8648     0.031107
enh83596     4  159851000  159852000      3       1  150064       2.3928    0.0083608
enh83639     4  160321400  160322400      3       1  150064       1.7785     0.037658
enh83644     4  162340600  162341600      3       2  150064       2.2145     0.013398
enh83666     4  164510700  164511700      2       1  150064       1.7577     0.039397
enh83687     4  165898800  165899800      2       1  150064       1.8408     0.032823
enh83690     4  166050800  166051800      3       2  150064       1.7797     0.037566
enh83693     4  166124500  166125500      1       1  150064       2.8207     0.002396
enh83696     4  166135900  166136900      4       2  150064       2.2699     0.011606
enh83697     4  166142000  166143000      2       1  150064       1.9883     0.023388
enh83699     4  166158900  166159900      7       2  150064       2.9538    0.0015692
enh83700     4  166169100  166170100      6       3  150064       2.2874     0.011085
enh83702     4  166177400  166178400      2       1  150064       2.7016    0.0034501
enh83703     4  166184400  166185400      1       1  150064       2.7424      0.00305
enh83704     4  166208500  166209500      5       3  150064       1.9982     0.022845
enh83705     4  166213200  166214200      6       3  150064       2.9061    0.0018298
enh83706     4  166215700  166216700      2       1  150064       2.2098     0.013559
enh83713     4  166252400  166253400      3       1  150064       2.1603     0.015375
enh83717     4  166280000  166281000      4       1  150064       1.6937     0.045157
enh83723     4  167973500  167974500      4       2  150064       3.0246    0.0012446
enh83746     4  169632500  169633500      1       1  150064       1.9278      0.02694
enh83760     4  169796100  169797100      1       1  150064        1.842      0.03274
enh83772     4  170018800  170019800      6       2  150064       1.8232     0.034135
enh83773     4  170020400  170021400      2       1  150064       2.7468    0.0030094
enh83780     4  170165400  170166400      1       1  150064       2.3403     0.009635
enh83791     4  170207900  170208900      2       1  150064       3.5341    0.0002046
enh83792     4  170212700  170213700      6       2  150064       3.0078    0.0013157
enh83793     4  170216000  170217000      2       1  150064       3.7312   9.5272e-05
enh83794     4  170283600  170284600      1       1  150064       4.0093    3.045e-05
enh83795     4  170289000  170290000      2       1  150064       4.5276   2.9829e-06
enh83796     4  170331700  170332700      5       2  150064       4.4231   4.8648e-06
enh83799     4  170525500  170526500      3       2  150064       4.2498   1.0698e-05
enh83800     4  170531900  170532900      4       2  150064       3.3157   0.00045711
enh83803     4  170543700  170544700      2       1  150064        3.486   0.00024516
enh83804     4  170578400  170579400      5       2  150064       4.3002   8.5341e-06
enh83805     4  170580100  170581100      3       2  150064       3.9536    3.849e-05
enh83806     4  170586200  170587200      1       1  150064       4.3915    5.628e-06
enh83812     4  170927200  170928200      5       2  150064       1.8322      0.03346
enh83813     4  170928600  170929600      5       1  150064       1.7675     0.038574
enh83845     4  174041900  174042900      3       2  150064       1.6765     0.046823
enh83854     4  174113400  174114400      2       1  150064       2.1029     0.017739
enh83885     4  174830500  174831500      5       2  150064       1.7959     0.036256
enh83906     4  176867000  176868000      2       1  150064       3.8721   5.3961e-05
enh83907     4  176934800  176935800      4       2  150064       3.2968   0.00048899
enh83931     4  178237600  178238600      2       1  150064       2.2601     0.011908
enh83935     4  178361200  178362200      4       2  150064       1.8573     0.031637
enh83941     4  181709400  181710400      5       3  150064       2.5226    0.0058251
enh83944     4  181748200  181749200      3       2  150064       1.8896     0.029408
enh83950     4  183750300  183751300      5       2  150064        2.274     0.011484
enh83961     4  184104400  184105400      1       1  150064       2.1154       0.0172
enh83963     4  184183000  184184000      2       1  150064       1.7548     0.039651
enh83989     4  184796100  184797100      3       1  150064       2.4679    0.0067953
enh84018     4  185272600  185273600      9       5  150064        1.976     0.024078
enh84022     4  185284700  185285700      8       3  150064       2.3911    0.0083993
enh84026     4  185311800  185312800      6       3  150064       2.3187     0.010206
enh84031     4  185331400  185332400      4       2  150064       2.5423     0.005507
enh84032     4  185334200  185335200      2       1  150064       1.6822     0.046263
enh84052     4  185390600  185391600      4       2  150064       1.9131     0.027866
enh84068     4  185565700  185566700      1       1  150064       1.8684      0.03085
enh84069     4  185567500  185568500      3       1  150064       1.8044     0.035584
enh84070     4  185572300  185573300      2       1  150064       1.6835     0.046142
enh84071     4  185577500  185578500      3       2  150064       1.6606     0.048396
enh84073     4  185585600  185586600      1       1  150064       2.3109      0.01042
enh84089     4  185702700  185703700      2       1  150064       1.9817     0.023758
enh84103     4  185794500  185795500      4       2  150064       2.2026     0.013813
enh84142     4  186988800  186989800      3       2  150064       2.5305    0.0056955
enh84196     5    1103700    1104700      1       1  150064       2.1003      0.01785
enh84225     5    1518100    1519100      8       4  150064       1.9522     0.025456
enh84249     5    5431500    5432500      1       1  150064       3.0387     0.001188
enh84250     5    5480700    5481700      3       2  150064       4.0172   2.9452e-05
enh84251     5    5492300    5493300      1       1  150064       3.6504    0.0001309
enh84258     5    6631000    6632000      1       1  150064       2.3401     0.009639
enh84262     5    6649200    6650200      4       2  150064       1.9175     0.027588
enh84263     5    6704400    6705400      4       2  150064       2.4971    0.0062599
enh84266     5    6720100    6721100      6       2  150064       2.7814    0.0027065
enh84267     5    6723000    6724000     10       4  150064       2.0833     0.018611
enh84268     5    6728500    6729500      5       2  150064       1.9254     0.027087
enh84269     5    6732000    6733000      7       3  150064       2.9876    0.0014058
enh84270     5    6734400    6735400      4       2  150064       2.5008    0.0061955
enh84271     5    6736800    6737800      5       2  150064       3.0069    0.0013198
enh84272     5    6760400    6761400      3       2  150064       2.0139     0.022013
enh84284     5    7247000    7248000      2       1  150064       2.3702    0.0088884
enh84290     5    7815400    7816400      3       2  150064       2.0706     0.019196
enh84291     5    7816200    7817200      1       1  150064       2.3398     0.009647
enh84368     5   10626000   10627000      1       1  150064       1.6877      0.04573
enh84371     5   10632700   10633700      9       2  150064       2.1557     0.015555
enh84372     5   10634700   10635700      5       2  150064       2.1893     0.014286
enh84373     5   10636000   10637000      9       2  150064       2.4019     0.008154
enh84374     5   10636800   10637800      5       1  150064       2.3647    0.0090215
enh84375     5   10644200   10645200      5       1  150064        2.623     0.004358
enh84405     5   11224100   11225100      2       1  150064        1.717     0.042985
enh84417     5   13591300   13592300      1       1  150064       1.9634       0.0248
enh84435     5   14208500   14209500      3       2  150064        1.674     0.047061
enh84454     5   14326400   14327400      4       2  150064       1.7999     0.035936
enh84467     5   14464000   14465000      3       2  150064       1.7929     0.036494
enh84498     5   14727200   14728200      4       2  150064       1.8735     0.030502
enh84537     5   17213100   17214100      5       1  150064       2.1643      0.01522
enh84551     5   17263900   17264900      4       2  150064       1.8879     0.029522
enh84574     5   17735600   17736600      7       2  150064       1.9526     0.025434
enh84576     5   17794500   17795500      9       2  150064       3.2774   0.00052384
enh84584     5   18133800   18134800      5       2  150064       2.7972    0.0025771
enh84637     5   32083800   32084800      1       1  150064       2.5151      0.00595
enh84653     5   32206800   32207800      1       1  150064       1.9061      0.02832
enh84656     5   32232400   32233400      3       2  150064       1.6769     0.046783
enh84695     5   32595300   32596300      4       2  150064       1.6778     0.046693
enh84715     5   33238800   33239800      2       1  150064       2.0015     0.022667
enh84718     5   33319700   33320700      6       2  150064       2.2987     0.010761
enh84774     5   35375400   35376400      5       3  150064       2.0239     0.021488
enh84783     5   35476700   35477700      5       2  150064       1.6732      0.04714
enh84787     5   35518200   35519200      2       1  150064         2.34    0.0096417
enh84796     5   35673100   35674100      1       1  150064       1.7337      0.04149
enh84802     5   35784300   35785300      1       1  150064       1.6714      0.04732
enh84837     5   36357200   36358200      4       2  150064       2.3763    0.0087428
enh84847     5   36528800   36529800      3       2  150064       1.9634     0.024801
enh84877     5   36881700   36882700      3       1  150064       1.7733     0.038091
enh84904     5   37663500   37664500      1       1  150064       1.8089      0.03523
enh84908     5   37737800   37738800      1       1  150064       1.6496      0.04951
enh84918     5   39020600   39021600      1       1  150064       3.0154     0.001283
enh84923     5   39063000   39064000      5       2  150064       2.4812    0.0065469
enh84926     5   39077400   39078400      2       1  150064        2.005      0.02248
enh84927     5   39080200   39081200      4       1  150064        1.973     0.024247
enh84954     5   39231500   39232500      3       2  150064       1.9878     0.023418
enh84962     5   39267700   39268700      1       1  150064       1.7573      0.03943
enh84963     5   39271400   39272400      5       3  150064       2.1826     0.014533
enh84965     5   39282800   39283800      4       1  150064       1.9919     0.023189
enh84966     5   39301800   39302800      3       1  150064       1.9047     0.028408
enh84969     5   39420400   39421400      1       1  150064       1.9815      0.02377
enh85010     5   40495100   40496100      1       1  150064       1.7906      0.03668
enh85021     5   40591600   40592600      1       1  150064       2.1479      0.01586
enh85101     5   43397300   43398300      1       1  150064       1.9824      0.02372
enh85112     5   44810500   44811500      1       1  150064        4.127    1.838e-05
enh85113     5   49660100   49661100      5       2  150064       4.0186   2.9269e-05
enh85114     5   49702700   49703700      2       1  150064       4.3244   7.6477e-06
enh85116     5   49709700   49710700      2       1  150064       4.2338   1.1491e-05
enh85117     5   49711600   49712600      1       1  150064       3.6949      0.00011
enh85118     5   49715900   49716900      3       1  150064       3.9068   4.6773e-05
enh85125     5   49738800   49739800      2       1  150064       4.0184   2.9295e-05
enh85126     5   49741000   49742000      2       1  150064       3.9237   4.3591e-05
enh85127     5   49744400   49745400      1       1  150064       3.6259     0.000144
enh85128     5   49797200   49798200      4       2  150064       3.3538   0.00039854
enh85129     5   49800500   49801500      2       1  150064       3.5084   0.00022543
enh85131     5   49842800   49843800      2       1  150064       3.9143   4.5334e-05
enh85132     5   49849000   49850000      4       2  150064        2.023     0.021537
enh85133     5   49855400   49856400      5       3  150064       2.0259      0.02139
enh85141     5   49931200   49932200      3       1  150064       1.6934     0.045189
enh85144     5   49943800   49944800      5       2  150064        2.012     0.022113
enh85145     5   49949900   49950900      2       1  150064        3.043    0.0011713
enh85146     5   49953700   49954700      2       1  150064       3.3346   0.00042716
enh85153     5   49974400   49975400      1       1  150064       1.7192      0.04279
enh85154     5   49975800   49976800      1       1  150064       3.1558    0.0008003
enh85160     5   49993000   49994000      3       2  150064       2.1938     0.014126
enh85161     5   49998200   49999200      1       1  150064       1.6669      0.04777
enh85173     5   50038100   50039100      3       1  150064       2.3157     0.010287
enh85231     5   53596600   53597600      5       3  150064        1.764     0.038863
enh85232     5   53599200   53600200      2       1  150064       1.8478     0.032314
enh85233     5   53604100   53605100      2       1  150064        1.966     0.024648
enh85255     5   53896300   53897300      6       2  150064       2.4272    0.0076072
enh85256     5   53899300   53900300      4       2  150064       2.5937     0.004747
enh85264     5   53940300   53941300      5       1  150064       1.6629     0.048165
enh85281     5   54055800   54056800      1       1  150064       1.7038      0.04421
enh85284     5   54081900   54082900      3       2  150064       2.1013     0.017806
enh85287     5   54140200   54141200      7       2  150064       2.2827     0.011224
enh85288     5   54155500   54156500      2       1  150064       2.4536    0.0070723
enh85289     5   54162700   54163700      1       1  150064         1.97      0.02442
enh85321     5   55149700   55150700      3       2  150064       3.0057     0.001325
enh85323     5   55154200   55155200      6       3  150064       2.3962    0.0082829
enh85324     5   55155900   55156900      6       3  150064       1.8967     0.028935
enh85325     5   55160500   55161500      3       2  150064        3.039    0.0011868
enh85326     5   55164300   55165300      4       2  150064       3.4827   0.00024817
enh85328     5   55199200   55200200      1       1  150064       3.2814    0.0005164
enh85331     5   55219300   55220300      5       3  150064       2.6588    0.0039205
enh85368     5   55473300   55474300      3       1  150064       1.9711     0.024359
enh85478     5   56797300   56798300      2       1  150064       1.9904     0.023271
enh85486     5   57746500   57747500      4       2  150064       2.6257    0.0043236
enh85490     5   57762500   57763500      6       3  150064       2.3088     0.010478
enh85491     5   57765600   57766600      8       3  150064       2.1598     0.015394
enh85495     5   57785000   57786000      5       1  150064       1.9293     0.026844
enh85499     5   57839900   57840900      1       1  150064       1.7272      0.04207
enh85511     5   58207600   58208600      5       3  150064        1.735     0.041372
enh85514     5   58301400   58302400      7       1  150064       2.1037     0.017703
enh85515     5   58331200   58332200      4       2  150064       2.0063     0.022414
enh85528     5   58816800   58817800      4       2  150064       2.6735    0.0037537
enh85529     5   58858500   58859500      3       2  150064       2.7821    0.0027005
enh85532     5   58944600   58945600      3       2  150064       2.6196    0.0044022
enh85540     5   59105800   59106800      1       1  150064       2.2539       0.0121
enh85550     5   59502400   59503400      1       1  150064       2.6452     0.004082
enh85558     5   59556700   59557700      2       1  150064       2.3231     0.010087
enh85559     5   59563300   59564300      5       3  150064       1.9523     0.025451
enh85562     5   59573200   59574200      2       1  150064        2.059     0.019748
enh85569     5   59928700   59929700      1       1  150064       2.6967     0.003501
enh85570     5   59947300   59948300      2       1  150064       2.9938    0.0013776
enh85571     5   59973200   59974200      3       2  150064       2.2769     0.011397
enh85575     5   60116700   60117700      4       2  150064       3.6704    0.0001211
enh85576     5   60238500   60239500      5       2  150064       1.6532     0.049147
enh85577     5   60257100   60258100      2       1  150064       4.0744   2.3068e-05
enh85578     5   60315500   60316500      3       2  150064       3.0699    0.0010705
enh85579     5   60360000   60361000      3       1  150064       1.9573     0.025158
enh85580     5   60372200   60373200      3       1  150064       2.5134    0.0059795
enh85582     5   60455100   60456100      1       1  150064       4.1883    1.405e-05
enh85583     5   60455700   60456700      3       2  150064       3.4759   0.00025456
enh85586     5   60476500   60477500      4       2  150064       2.3597    0.0091451
enh85587     5   60478100   60479100      4       2  150064       1.7333     0.041517
enh85588     5   60508200   60509200      5       2  150064       3.4338   0.00029763
enh85589     5   60524400   60525400      5       3  150064       5.3722   3.8897e-08
enh85591     5   60557200   60558200      2       1  150064       3.2636   0.00055008
enh85592     5   60559600   60560600      3       2  150064       2.7323    0.0031451
enh85593     5   60565000   60566000      1       1  150064       3.7125    0.0001026
enh85594     5   60569200   60570200      6       3  150064       3.6264    0.0001437
enh85596     5   60575000   60576000      7       3  150064       2.2052     0.013722
enh85597     5   60580700   60581700      3       2  150064       4.4057   5.2722e-06
enh85599     5   60585300   60586300      2       1  150064       3.9038   4.7339e-05
enh85600     5   60598600   60599600      2       1  150064       3.8806   5.2107e-05
enh85603     5   60616800   60617800      3       1  150064       4.1645   1.5602e-05
enh85605     5   60631600   60632600      1       1  150064       2.4213     0.007732
enh85607     5   60643000   60644000      4       2  150064       6.1307   4.3741e-10
enh85609     5   60654800   60655800      1       1  150064       2.7293     0.003173
enh85610     5   60697000   60698000      1       1  150064       4.3077    8.248e-06
enh85612     5   60703400   60704400      1       1  150064       2.5525     0.005347
enh85613     5   60704100   60705100      2       1  150064        4.271   9.7277e-06
enh85614     5   60705500   60706500      5       3  150064       4.3396   7.1368e-06
enh85615     5   60709900   60710900      1       1  150064       1.7154      0.04314
enh85617     5   60750100   60751100      2       1  150064       4.2602   1.0211e-05
enh85619     5   60830300   60831300      2       1  150064       1.9272     0.026977
enh85620     5   60922600   60923600      3       2  150064       2.1421     0.016091
enh85626     5   61552000   61553000      4       2  150064       3.3868   0.00035361
enh85627     5   61556100   61557100      6       2  150064       3.1832    0.0007282
enh85629     5   61572800   61573800      2       1  150064       2.9984    0.0013569
enh85630     5   61582600   61583600      3       1  150064       3.1015   0.00096257
enh85631     5   61592300   61593300      5       3  150064       2.4714    0.0067286
enh85633     5   61600500   61601500      1       1  150064       2.9993     0.001353
enh85635     5   61607300   61608300      5       3  150064       1.7001     0.044555
enh85636     5   61609600   61610600      2       1  150064       1.7238     0.042374
enh85639     5   61621500   61622500      1       1  150064       1.8283      0.03375
enh85641     5   61629200   61630200      5       3  150064       4.0699   2.3516e-05
enh85644     5   61700400   61701400      4       2  150064       1.7066     0.043953
enh85645     5   61709400   61710400      2       1  150064       1.9192     0.027478
enh85651     5   61843800   61844800      1       1  150064       1.6778      0.04669
enh85652     5   61868000   61869000      2       1  150064       1.9085     0.028163
enh85654     5   61870800   61871800      1       1  150064       1.8184       0.0345
enh85655     5   61873700   61874700      2       1  150064       1.7535     0.039762
enh85661     5   61948900   61949900      1       1  150064       1.9829      0.02369
enh85678     5   64317800   64318800      4       2  150064       2.4104    0.0079679
enh85679     5   64322800   64323800      1       1  150064       2.7858      0.00267
enh85680     5   64330200   64331200      4       1  150064       2.6771    0.0037133
enh85687     5   64779100   64780100      4       2  150064       1.9537     0.025369
enh85689     5   64860100   64861100      3       2  150064       2.0854     0.018515
enh85690     5   64917900   64918900      2       1  150064       1.8092     0.035211
enh85692     5   64956500   64957500      5       3  150064       1.7714     0.038247
enh85695     5   65014600   65015600      4       1  150064       1.6458     0.049905
enh85736     5   65916400   65917400      4       2  150064        2.452    0.0071032
enh85767     5   66388100   66389100      5       2  150064       2.0822     0.018662
enh85768     5   66390600   66391600      1       1  150064       2.8054     0.002513
enh85769     5   66442100   66443100      1       1  150064       3.0258      0.00124
enh85810     5   67298100   67299100      2       1  150064       1.8857     0.029667
enh85819     5   67509500   67510500      3       2  150064       1.9903      0.02328
enh85820     5   67515000   67516000      4       2  150064       1.6454     0.049943
enh85824     5   67530200   67531200      2       1  150064       1.8634     0.031204
enh85830     5   67546200   67547200      3       2  150064       2.6378    0.0041723
enh85837     5   67587900   67588900      3       2  150064       2.0796     0.018783
enh85840     5   67626700   67627700      1       1  150064        1.682      0.04628
enh85842     5   67643200   67644200      1       1  150064       1.8639      0.03117
enh85847     5   67702700   67703700      2       1  150064       1.7568     0.039477
enh85848     5   67710900   67711900      2       1  150064        2.807    0.0025005
enh85850     5   67720900   67721900      3       1  150064       1.9455     0.025855
enh85851     5   67730200   67731200      2       1  150064       1.7722     0.038182
enh85893     5   70752800   70753800      1       1  150064       2.2458      0.01236
enh85905     5   71589200   71590200      1       1  150064       1.9013      0.02863
enh85906     5   71602600   71603600      1       1  150064        2.217      0.01331
enh85907     5   71613500   71614500      2       1  150064       2.0988     0.017916
enh85910     5   71646000   71647000      1       1  150064       1.7121      0.04344
enh85965     5   73079400   73080400      1       1  150064       1.6755      0.04692
enh86002     5   73786200   73787200      3       1  150064       1.6884     0.045664
enh86041     5   74614400   74615400      4       2  150064       2.1294     0.016609
enh86042     5   74617400   74618400      6       2  150064       1.8017     0.035797
enh86043     5   74620100   74621100      3       1  150064       2.8453    0.0022188
enh86048     5   74731000   74732000      1       1  150064       2.0145      0.02198
enh86049     5   74735100   74736100      1       1  150064        1.951      0.02553
enh86050     5   74746600   74747600      2       1  150064       2.7151    0.0033132
enh86057     5   74822500   74823500      2       1  150064        1.972     0.024304
enh86058     5   74831400   74832400      2       1  150064       1.8172      0.03459
enh86060     5   74833800   74834800      4       2  150064       2.1719     0.014932
enh86061     5   74854000   74855000      1       1  150064       2.5172     0.005915
enh86071     5   74965300   74966300      2       1  150064        2.081     0.018715
enh86072     5   74973800   74974800      6       1  150064       3.1254   0.00088772
enh86075     5   75016500   75017500      6       3  150064       1.7096     0.043668
enh86189     5   76412800   76413800      2       1  150064       2.6218    0.0043735
enh86191     5   76445600   76446600      2       1  150064       2.1447     0.015987
enh86209     5   77069300   77070300      3       1  150064       1.9461      0.02582
enh86212     5   77101600   77102600      4       2  150064       2.8055     0.002512
enh86213     5   77112200   77113200      2       1  150064       1.7905     0.036688
enh86223     5   77517600   77518600      4       2  150064       1.6508     0.049394
enh86225     5   77563000   77564000      2       1  150064       2.4268    0.0076173
enh86226     5   77564600   77565600      2       1  150064       3.3991   0.00033804
enh86227     5   77582100   77583100      8       3  150064       3.9171   4.4815e-05
enh86228     5   77583500   77584500     10       2  150064       4.3893   5.6848e-06
enh86229     5   77586600   77587600      4       1  150064       3.6518   0.00013022
enh86231     5   77654000   77655000      3       2  150064       1.6627      0.04819
enh86232     5   77657800   77658800      3       2  150064       1.6667     0.047784
enh86233     5   77743600   77744600      3       2  150064       3.1128   0.00092673
enh86234     5   77778500   77779500      2       1  150064       2.4558    0.0070291
enh86235     5   77782200   77783200      6       3  150064       2.7572     0.002915
enh86238     5   77797800   77798800      1       1  150064       2.3662     0.008986
enh86251     5   77888100   77889100      1       1  150064       2.7537     0.002946
enh86268     5   78402600   78403600      4       2  150064       2.1632     0.015263
enh86274     5   78857000   78858000      3       2  150064       2.0045     0.022509
enh86302     5   79446300   79447300      2       1  150064       2.2244     0.013061
enh86310     5   79500700   79501700      4       2  150064       2.0721      0.01913
enh86392     5   81047900   81048900      1       1  150064       1.8048      0.03555
enh86394     5   81075500   81076500      2       1  150064       1.8606     0.031401
enh86395     5   81078800   81079800      5       3  150064       2.7483     0.002995
enh86401     5   81134000   81135000      1       1  150064       2.8126     0.002457
enh86404     5   81152700   81153700      4       2  150064       2.9541    0.0015679
enh86420     5   81572100   81573100      3       2  150064       2.9706    0.0014859
enh86479     5   83260700   83261700      5       2  150064        1.787     0.036967
enh86496     5   86375300   86376300      6       2  150064       1.7798     0.037551
enh86498     5   86409400   86410400      3       2  150064       1.7025     0.044332
enh86518     5   86689900   86690900      4       2  150064       1.9076     0.028224
enh86523     5   87562900   87563900      1       1  150064       3.0352     0.001202
enh86524     5   87565500   87566500      3       1  150064        2.701    0.0034565
enh86526     5   88029100   88030100      3       2  150064       2.3231     0.010086
enh86527     5   88040800   88041800      1       1  150064       2.4922     0.006348
enh86529     5   88074300   88075300      2       1  150064        2.341    0.0096152
enh86530     5   88076800   88077800      2       1  150064       2.2606     0.011891
enh86531     5   88078100   88079100      3       2  150064       3.2642   0.00054886
enh86534     5   88118800   88119800      1       1  150064       1.8767      0.03028
enh86535     5   88122900   88123900      1       1  150064       3.5875    0.0001669
enh86539     5   88136600   88137600      3       2  150064       2.8842    0.0019619
enh86540     5   88140800   88141800      4       2  150064       2.6644    0.0038558
enh86549     5   88236000   88237000      3       1  150064       2.6808    0.0036718
enh86556     5   88415100   88416100      1       1  150064        1.812      0.03499
enh86564     5   88588000   88589000      1       1  150064       2.2795      0.01132
enh86571     5   88667600   88668600      2       1  150064       2.0102     0.022207
enh86574     5   88693200   88694200      4       2  150064       3.0669    0.0010816
enh86576     5   88715300   88716300      4       2  150064       2.8841     0.001963
enh86578     5   88739700   88740700      1       1  150064       3.1991    0.0006893
enh86581     5   89262900   89263900      2       1  150064       2.1639     0.015234
enh86582     5   89311200   89312200      3       2  150064       2.4833    0.0065079
enh86583     5   89316100   89317100      1       1  150064       3.1787    0.0007396
enh86589     5   89768100   89769100      1       1  150064       1.8942       0.0291
enh86600     5   90161900   90162900      5       2  150064       3.9943   3.2448e-05
enh86601     5   90168600   90169600      3       2  150064       2.0401     0.020671
enh86604     5   90349000   90350000      4       2  150064       3.3867    0.0003537
enh86605     5   90354200   90355200      1       1  150064       1.7806      0.03749
enh86606     5   90357400   90358400      1       1  150064       1.9888      0.02336
enh86610     5   90410000   90411000      3       1  150064       2.5203    0.0058632
enh86611     5   90415100   90416100      4       2  150064       2.0612     0.019641
enh86613     5   90419700   90420700      2       1  150064       2.2459     0.012355
enh86614     5   90435800   90436800      2       1  150064       2.4475    0.0071921
enh86619     5   90447400   90448400      1       1  150064       2.4177      0.00781
enh86620     5   90452000   90453000      1       1  150064       2.6589      0.00392
enh86621     5   90458000   90459000      3       1  150064        2.518    0.0059019
enh86622     5   90466000   90467000      1       1  150064       2.8742     0.002025
enh86625     5   90481800   90482800      2       1  150064       1.7323     0.041608
enh86626     5   90486200   90487200      2       1  150064       2.9127    0.0017915
enh86635     5   90561700   90562700      2       1  150064       1.7203     0.042687
enh86636     5   90564400   90565400      6       4  150064       1.9882     0.023396
enh86645     5   90646600   90647600      2       1  150064       2.3243     0.010054
enh86647     5   90673100   90674100      1       1  150064       1.6709      0.04737
enh86658     5   93581800   93582800      2       1  150064       1.8675     0.030913
enh86661     5   93768700   93769700      1       1  150064       2.2791      0.01133
enh86662     5   93880400   93881400      2       1  150064       2.6521    0.0039994
enh86664     5   93913100   93914100      1       1  150064       2.8847     0.001959
enh86665     5   93930900   93931900      2       1  150064       1.9186     0.027516
enh86666     5   93937900   93938900      6       2  150064       3.0737    0.0010571
enh86668     5   93952000   93953000      2       1  150064       2.6652    0.0038477
enh86669     5   93955400   93956400      3       2  150064       2.6984    0.0034842
enh86674     5   94088400   94089400      2       1  150064       2.0778     0.018865
enh86698     5   94576700   94577700      5       2  150064       1.8197     0.034406
enh86699     5   94597500   94598500      2       1  150064       1.7785     0.037662
enh86700     5   94609700   94610700      2       1  150064        1.994     0.023075
enh86707     5   94979600   94980600      1       1  150064       1.9653      0.02469
enh86725     5   95128500   95129500      5       2  150064       1.8667     0.030972
enh86737     5   95197800   95198800      3       1  150064       2.7045    0.0034205
enh86739     5   95202400   95203400      6       3  150064       1.8665     0.030989
enh86746     5   95250900   95251900      4       2  150064       2.1397      0.01619
enh86751     5   95261400   95262400      3       1  150064       1.7081     0.043813
enh86760     5   95403300   95404300      3       1  150064       1.8395      0.03292
enh86763     5   95416600   95417600      1       1  150064       2.3276     0.009968
enh86764     5   95418700   95419700      2       1  150064       2.2421     0.012477
enh86769     5   95532700   95533700      3       1  150064       3.1111   0.00093208
enh86770     5   95535500   95536500      2       1  150064       3.0374     0.001193
enh86774     5   95633200   95634200      2       1  150064       3.5671   0.00018048
enh86775     5   95637000   95638000      5       2  150064       3.6841   0.00011477
enh86776     5   95651000   95652000      4       2  150064       2.7251    0.0032136
enh86791     5   96000000   96001000      4       2  150064        1.679      0.04658
enh86792     5   96001600   96002600      2       1  150064        2.213     0.013449
enh86793     5   96004200   96005200      4       2  150064       2.4169     0.007827
enh86794     5   96016300   96017300      3       1  150064       2.2827     0.011225
enh86819     5   96210800   96211800      8       4  150064       1.8176     0.034565
enh86823     5   96221000   96222000      6       1  150064       2.0213     0.021625
enh86824     5   96231800   96232800      5       1  150064       2.4058    0.0080688
enh86825     5   96241400   96242400      3       1  150064       2.2456     0.012364
enh86831     5   96274200   96275200      5       1  150064       2.5265    0.0057611
enh86832     5   96276000   96277000      4       1  150064       2.5433    0.0054911
enh86833     5   96281400   96282400      5       2  150064       1.9928     0.023144
enh86834     5   96288300   96289300      2       1  150064       2.2949     0.010869
enh86835     5   96292400   96293400      6       2  150064       1.8961     0.028976
enh86836     5   96295100   96296100      2       1  150064       2.5499    0.0053873
enh86838     5   96300400   96301400      1       1  150064       2.3972      0.00826
enh86839     5   96303400   96304400      1       1  150064       2.3999     0.008199
enh86843     5   96345300   96346300      2       1  150064       2.6217    0.0043752
enh86865     5   96883400   96884400      4       2  150064       1.8758     0.030339
enh86866     5   98114900   98115900      1       1  150064        1.974      0.02419
enh86867     5   98174800   98175800      2       1  150064       2.1435     0.016035
enh86868     5   98241700   98242700      1       1  150064       2.2026      0.01381
enh86870     5   98246900   98247900      2       1  150064       2.1203     0.016991
enh86871     5   98251200   98252200      3       2  150064       1.8893     0.029427
enh86872     5   98258900   98259900      2       1  150064       2.1858     0.014416
enh86873     5   98261200   98262200      2       1  150064       2.6084    0.0045485
enh86874     5   98267400   98268400      2       1  150064       1.7789     0.037626
enh86875     5   98269700   98270700      2       1  150064       2.2036     0.013777
enh86876     5   98270500   98271500      3       2  150064       1.8377     0.033056
enh86878     5   98299200   98300200      2       1  150064       2.1653     0.015183
enh86880     5   98321600   98322600      2       1  150064       2.0219     0.021595
enh86881     5   98325000   98326000     15       2  150064       2.0721     0.019128
enh86882     5   98336500   98337500      2       1  150064       2.4704    0.0067478
enh86885     5   98361300   98362300      4       2  150064       1.6709     0.047375
enh86886     5   98364900   98365900      6       3  150064       2.2934     0.010913
enh86889     5   98373200   98374200      2       1  150064       2.0066     0.022398
enh86893     5   98465300   98466300      2       1  150064       2.2741      0.01148
enh86894     5   98643500   98644500      3       1  150064        1.828     0.033771
enh86933     5  101614400  101615400      2       1  150064       2.4976    0.0062526
enh86936     5  101620700  101621700      6       3  150064       3.2188   0.00064362
enh86939     5  101628600  101629600      2       1  150064       3.0937   0.00098825
enh86940     5  101647900  101648900      3       2  150064       3.9808   3.4345e-05
enh86942     5  101654400  101655400      4       2  150064       2.2191      0.01324
enh86945     5  101859100  101860100      4       2  150064       2.8369    0.0022778
enh86982     5  102897000  102898000      4       2  150064       2.2115     0.013499
enh86991     5  106698200  106699200      3       1  150064       2.0451     0.020423
enh86993     5  106723900  106724900      3       1  150064       2.3799    0.0086579
enh86994     5  106763800  106764800      5       2  150064       2.9281    0.0017053
enh87022     5  108194000  108195000      1       1  150064       2.0063      0.02241
enh87026     5  108660000  108661000      3       2  150064       3.0306    0.0012202
enh87027     5  108682600  108683600      2       1  150064       3.3229   0.00044539
enh87028     5  108723900  108724900      4       2  150064       2.0635     0.019533
enh87029     5  108729700  108730700      3       2  150064       2.4211    0.0077375
enh87030     5  108732800  108733800      7       3  150064       2.8162    0.0024297
enh87032     5  108736600  108737600      3       1  150064       1.7224     0.042501
enh87033     5  108737700  108738700      6       2  150064       2.5867    0.0048456
enh87034     5  108741900  108742900      5       2  150064       1.8013     0.035831
enh87035     5  108747100  108748100      7       3  150064       2.7297    0.0031699
enh87036     5  108748400  108749400      2       1  150064       2.2662      0.01172
enh87037     5  108785500  108786500      5       3  150064       1.8758     0.030339
enh87038     5  108803900  108804900      2       1  150064       2.1804     0.014614
enh87045     5  108990700  108991700      5       2  150064       3.5501   0.00019257
enh87046     5  108993500  108994500      2       1  150064       3.1984   0.00069087
enh87048     5  109032400  109033400      4       2  150064       3.7371   9.3062e-05
enh87049     5  109035000  109036000      5       3  150064       3.8067   7.0427e-05
enh87050     5  109035900  109036900      4       2  150064       3.9787   3.4649e-05
enh87051     5  109039600  109040600      3       1  150064       4.6116   1.9983e-06
enh87052     5  109075300  109076300      2       1  150064       4.1135   1.9482e-05
enh87054     5  109083900  109084900      2       1  150064       1.8155     0.034725
enh87055     5  109098000  109099000      2       1  150064       4.0727   2.3233e-05
enh87056     5  109184900  109185900      3       1  150064        2.604    0.0046077
enh87057     5  109192800  109193800      2       1  150064       4.6616   1.5684e-06
enh87086     5  111032500  111033500      5       2  150064       2.3632    0.0090588
enh87087     5  111039000  111040000      5       2  150064       1.6788     0.046592
enh87088     5  111040200  111041200      8       4  150064       3.0905   0.00099904
enh87121     5  112048000  112049000      2       1  150064       2.4843    0.0064907
enh87129     5  112207000  112208000      3       2  150064       2.9096    0.0018095
enh87144     5  112311000  112312000      2       1  150064       2.6321    0.0042434
enh87180     5  114795700  114796700      5       2  150064       2.1253      0.01678
enh87199     5  115182500  115183500      2       1  150064       2.3036     0.010622
enh87206     5  115370500  115371500      2       1  150064       1.8426     0.032695
enh87208     5  115411700  115412700      6       2  150064       2.1291     0.016625
enh87210     5  115470800  115471800      9       3  150064       2.1843      0.01447
enh87211     5  115561100  115562100      4       1  150064       2.1668     0.015127
enh87212     5  115627200  115628200      3       1  150064       1.9384     0.026289
enh87214     5  115707500  115708500      3       2  150064        1.705     0.044101
enh87221     5  116283300  116284300      2       1  150064        2.209     0.013586
enh87267     5  118679800  118680800      4       2  150064       2.1244     0.016817
enh87268     5  118682100  118683100      2       1  150064       2.8414    0.0022461
enh87269     5  118683200  118684200      5       2  150064       2.3848    0.0085448
enh87270     5  118684300  118685300      2       1  150064       2.7108    0.0033561
enh87278     5  118721600  118722600      3       2  150064       2.3704    0.0088853
enh87279     5  118723700  118724700      4       2  150064       1.9834     0.023661
enh87317     5  119723600  119724600      1       1  150064        1.645      0.04998
enh87355     5  122763900  122764900      3       2  150064       2.4785    0.0065975
enh87357     5  122768800  122769800      3       2  150064       2.2515     0.012178
enh87359     5  122787800  122788800      5       2  150064       1.9455      0.02586
enh87377     5  123854500  123855500      3       2  150064       2.2927     0.010934
enh87380     5  123934500  123935500      4       2  150064       1.9146     0.027773
enh87385     5  124022000  124023000      2       1  150064       1.9186     0.027519
enh87418     5  124448900  124449900      3       1  150064       2.3321    0.0098486
enh87423     5  124682500  124683500      8       3  150064       2.3924    0.0083704
enh87430     5  125709300  125710300      2       1  150064       1.7938     0.036426
enh87431     5  125758000  125759000      3       2  150064       1.7156     0.043121
enh87439     5  125878200  125879200      2       1  150064       2.3693    0.0089116
enh87450     5  126083000  126084000      1       1  150064       2.0554      0.01992
enh87460     5  126131600  126132600      3       1  150064       2.2704      0.01159
[truncated: 845,381 more chars]
