# Supplementary material for: Identifying enhancer properties associated with genetic risk for complex traits using regulome-wide association studies
Source: PLoS Comput Biol. 2022 Sep 7;18(9):e1010430. doi: 10.1371/journal.pcbi.1010430 (PMC9484640; doi:10.1371/journal.pcbi.1010430)
Supplement: S3 Table — Sample names are as described in the ROADMAP epigenomics project integrative analysis portal: https://egg2.wustl.edu/roadmap/web_portal/meta.html. (ZIP) [file pcbi.1010430.s010.zip › supplemental_table3/E087pancreas_sig_enhancers05.gcov.out]

GENE      CHR      START       STOP  NSNPS  NPARAM       N        ZSTAT            P
enh35784    1     894800     895800      1       1  150064       1.8429      0.03267
enh35812    1    1168300    1169300      2       1  150064       1.7908     0.036659
enh35885    1    1841000    1842000      3       1  150064       2.0797     0.018775
enh35898    1    2058000    2059000      2       1  150064       2.6994    0.0034735
enh35899    1    2063200    2064200      1       1  150064       2.0727       0.0191
enh35901    1    2069000    2070000      2       1  150064       2.6699     0.003794
enh35907    1    2126800    2127800      2       1  150064       2.5265    0.0057606
enh35910    1    2137000    2138000      2       1  150064       2.0628     0.019565
enh35911    1    2139300    2140300      3       2  150064       2.2984      0.01077
enh35917    1    2173800    2174800      1       1  150064       3.7831    7.743e-05
enh35933    1    2235700    2236700      4       2  150064       1.9129     0.027883
enh35944    1    2384000    2385000      7       2  150064       2.2774      0.01138
enh35945    1    2391200    2392200      5       2  150064       4.0566     2.49e-05
enh35956    1    2486100    2487100      1       1  150064       2.5752     0.005009
enh35962    1    2524600    2525600      7       2  150064       2.8255    0.0023604
enh35979    1    3088300    3089300      7       2  150064       1.6834     0.046147
enh35981    1    3123600    3124600      3       1  150064       3.2339    0.0006105
enh35982    1    3130000    3131000      2       1  150064        2.435    0.0074452
enh35985    1    3229900    3230900      7       3  150064       1.7329     0.041557
enh36033    1    5553300    5554300      4       2  150064       1.6899      0.04552
enh36053    1    6260100    6261100      1       1  150064       1.7453      0.04047
enh36054    1    6264400    6265400      3       2  150064         2.25     0.012223
enh36055    1    6265000    6266000      1       1  150064       2.2842      0.01118
enh36075    1    6531600    6532600      3       2  150064       2.5574    0.0052732
enh36079    1    6551600    6552600      4       2  150064       1.7381     0.041093
enh36080    1    6555400    6556400      2       1  150064       2.0574     0.019824
enh36082    1    6561700    6562700      2       1  150064       2.0159     0.021905
enh36083    1    6567200    6568200      1       1  150064       2.3208      0.01015
enh36091    1    6644100    6645100      1       1  150064       3.4842    0.0002468
enh36093    1    6657000    6658000      6       2  150064       1.7669      0.03862
enh36096    1    6684200    6685200      2       1  150064       2.1264     0.016733
enh36098    1    6758900    6759900      4       2  150064       4.1633   1.5684e-05
enh36099    1    6759700    6760700      2       1  150064       3.5669   0.00018061
enh36124    1    7020000    7021000      1       1  150064       1.9101      0.02806
enh36157    1    7829900    7830900      1       1  150064       1.8858      0.02966
enh36198    1    8372400    8373400      6       2  150064       2.5155    0.0059439
enh36199    1    8377400    8378400      1       1  150064       3.5064    0.0002271
enh36200    1    8403200    8404200      3       2  150064       2.8493    0.0021907
enh36202    1    8412300    8413300      3       2  150064       4.9919   2.9898e-07
enh36204    1    8427200    8428200      1       1  150064       2.9348     0.001669
enh36206    1    8431200    8432200      4       2  150064       5.2959   5.9221e-08
enh36207    1    8433300    8434300      2       1  150064       2.9669     0.001504
enh36209    1    8436100    8437100      4       2  150064       4.3432   7.0227e-06
enh36210    1    8440200    8441200      1       1  150064       3.7753     7.99e-05
enh36211    1    8444400    8445400      2       1  150064       4.8974   4.8548e-07
enh36212    1    8446400    8447400      1       1  150064       3.6974    0.0001089
enh36213    1    8447500    8448500      2       1  150064       4.7983    8.002e-07
enh36214    1    8450700    8451700      2       1  150064       3.1862   0.00072075
enh36216    1    8456800    8457800      1       1  150064       1.6541      0.04905
enh36217    1    8464500    8465500      2       1  150064       4.6602   1.5796e-06
enh36218    1    8467000    8468000      3       2  150064       4.5486   2.6996e-06
enh36219    1    8467900    8468900      2       1  150064       4.9569   3.5806e-07
enh36224    1    8484800    8485800      2       1  150064       4.3574   6.5811e-06
enh36225    1    8486600    8487600      2       1  150064       4.9564   3.5904e-07
enh36226    1    8489500    8490500      1       1  150064       5.7027    5.896e-09
enh36227    1    8495500    8496500      2       1  150064       5.0697   1.9924e-07
enh36228    1    8498400    8499400      1       1  150064        5.656    7.747e-09
enh36229    1    8500900    8501900      2       1  150064       4.5893   2.2235e-06
enh36231    1    8516300    8517300      1       1  150064       2.5713     0.005066
enh36233    1    8523900    8524900      5       3  150064       2.7613    0.0028785
enh36234    1    8527000    8528000      3       2  150064       2.2527     0.012137
enh36235    1    8536900    8537900      3       1  150064       3.2444   0.00058856
enh36236    1    8557100    8558100      2       1  150064       2.8573    0.0021361
enh36237    1    8566700    8567700      2       1  150064       3.8356   6.2631e-05
enh36241    1    8578600    8579600      2       1  150064       2.4006    0.0081847
enh36245    1    8600400    8601400      3       2  150064       3.6892    0.0001125
enh36246    1    8607800    8608800      2       1  150064       2.3958    0.0082926
enh36248    1    8615000    8616000      1       1  150064        3.125    0.0008889
enh36249    1    8620700    8621700      1       1  150064       2.5716     0.005062
enh36250    1    8622600    8623600      3       2  150064       3.1493   0.00081842
enh36251    1    8623000    8624000      3       2  150064       2.3761    0.0087482
enh36255    1    8655700    8656700      2       1  150064       2.6443    0.0040927
enh36256    1    8658500    8659500      4       1  150064        3.028    0.0012308
enh36257    1    8663300    8664300      1       1  150064       2.8826     0.001972
enh36258    1    8679800    8680800      1       1  150064        2.876     0.002014
enh36259    1    8680800    8681800      2       1  150064       2.4474     0.007194
enh36260    1    8686000    8687000      1       1  150064       2.9013     0.001858
enh36264    1    8691500    8692500      1       1  150064        2.875      0.00202
enh36265    1    8701200    8702200      2       1  150064       3.7904    7.521e-05
enh36266    1    8703200    8704200      1       1  150064       2.8288     0.002336
enh36267    1    8703900    8704900      1       1  150064       2.8288     0.002336
enh36268    1    8706600    8707600      2       1  150064       2.9936    0.0013784
enh36269    1    8707700    8708700      2       1  150064       2.9453    0.0016132
enh36270    1    8711800    8712800      1       1  150064       2.6695     0.003798
enh36271    1    8719100    8720100      1       1  150064       2.4949       0.0063
enh36272    1    8721600    8722600      1       1  150064       2.2886      0.01105
enh36273    1    8725400    8726400      2       1  150064        2.471    0.0067368
enh36274    1    8727900    8728900      4       2  150064       1.7639     0.038877
enh36275    1    8729900    8730900      3       2  150064       2.5074    0.0060804
enh36282    1    8758300    8759300      1       1  150064       2.7985     0.002567
enh36285    1    8767000    8768000      4       2  150064       2.4406    0.0073308
enh36287    1    8772600    8773600      2       1  150064       2.4944    0.0063093
enh36293    1    8787800    8788800      3       2  150064       3.4642   0.00026589
enh36294    1    8800200    8801200      1       1  150064       1.7758      0.03788
enh36300    1    8871400    8872400      3       2  150064       2.4797    0.0065747
enh36313    1    8963400    8964400      4       2  150064       1.9326     0.026642
enh36316    1    9001600    9002600      6       3  150064       2.9046    0.0018385
enh36361    1    9422100    9423100      7       4  150064       1.7535     0.039756
enh36408    1    9937300    9938300      1       1  150064        1.953      0.02541
enh36444    1   10367800   10368800      3       1  150064       1.7143     0.043237
enh36445    1   10399100   10400100      4       2  150064       1.6939     0.045139
enh36487    1   10774600   10775600      1       1  150064       1.9622      0.02487
enh36508    1   10960800   10961800      1       1  150064        2.658      0.00393
enh36547    1   11767400   11768400      4       2  150064       1.7161     0.043076
enh36555    1   11849600   11850600      1       1  150064       2.1348      0.01639
enh36562    1   11942800   11943800      3       2  150064       2.1546     0.015597
enh36567    1   11995200   11996200      4       2  150064       2.1177     0.017102
enh36570    1   12000300   12001300      4       1  150064       2.0448     0.020437
enh36577    1   12128100   12129100      2       1  150064       2.6411    0.0041314
enh36581    1   12190200   12191200      3       1  150064       1.6689     0.047567
enh36654    1   14074400   14075400      2       1  150064       1.6562     0.048838
enh36668    1   14467300   14468300      5       1  150064       1.7796     0.037574
enh36669    1   14468900   14469900      1       1  150064       1.6605      0.04841
enh36670    1   14585700   14586700      4       2  150064       2.0499     0.020188
enh36672    1   14812700   14813700      6       3  150064       1.8795     0.030086
enh36710    1   15522200   15523200      7       2  150064       1.7445     0.040534
enh36713    1   15533300   15534300      1       1  150064       2.2984      0.01077
enh36800    1   16353200   16354200      4       2  150064       2.2654     0.011743
enh36822    1   16542200   16543200      6       2  150064       2.2668     0.011702
enh36825    1   16564000   16565000      2       1  150064       2.7283    0.0031827
enh36826    1   16570400   16571400      1       1  150064        2.126      0.01675
enh36829    1   16592500   16593500      3       1  150064       2.1759      0.01478
enh36830    1   16619800   16620800      4       2  150064       2.1494     0.015801
enh36832    1   16643600   16644600      5       2  150064       2.2124      0.01347
enh36833    1   16644900   16645900      3       1  150064       2.0685     0.019295
enh36837    1   16679200   16680200      1       1  150064       2.0801      0.01876
enh36839    1   16698400   16699400      2       1  150064       1.7669     0.038622
enh36842    1   16703500   16704500      1       1  150064       1.8561      0.03172
enh36845    1   16711600   16712600      2       1  150064       1.7801     0.037533
enh36847    1   16722900   16723900      4       1  150064       2.0449      0.02043
enh36850    1   16824000   16825000      3       1  150064       1.8836     0.029809
enh36851    1   16824400   16825400      1       1  150064       2.7536     0.002947
enh36854    1   16839700   16840700      1       1  150064       2.1937      0.01413
enh36874    1   17287500   17288500      3       2  150064       1.7123     0.043425
enh36878    1   17378400   17379400      2       1  150064       2.7791    0.0027255
enh36879    1   17390100   17391100      9       3  150064       2.0368     0.020835
enh36903    1   17910500   17911500      1       1  150064       1.7334      0.04151
enh36933    1   19263300   19264300      2       1  150064        1.845     0.032521
enh36965    1   19639700   19640700      5       3  150064       1.6512     0.049344
enh36966    1   19640200   19641200      4       2  150064       2.1806     0.014606
enh36967    1   19641500   19642500      4       2  150064       1.8414     0.032783
enh37007    1   19821500   19822500      3       2  150064       2.7532    0.0029511
enh37008    1   19831300   19832300      4       2  150064        2.104     0.017687
enh37009    1   19835400   19836400      6       2  150064       1.6627     0.048186
enh37014    1   19930800   19931800      3       2  150064       2.4057    0.0080702
enh37021    1   19966800   19967800      1       1  150064       2.3371     0.009718
enh37023    1   19973700   19974700      7       4  150064       1.6458     0.049899
enh37055    1   20819900   20820900      1       1  150064       1.7361      0.04127
enh37069    1   21059800   21060800      2       1  150064       2.8097    0.0024792
enh37072    1   21114600   21115600      2       1  150064       2.4415    0.0073133
enh37074    1   21288600   21289600      2       1  150064       1.7163     0.043052
enh37081    1   21348400   21349400      1       1  150064       2.1326      0.01648
enh37082    1   21349000   21350000      2       1  150064       2.0738     0.019051
enh37083    1   21351400   21352400      4       2  150064        2.339    0.0096673
enh37085    1   21361200   21362200      2       1  150064       2.2974     0.010797
enh37086    1   21369300   21370300      5       3  150064       2.6484    0.0040443
enh37088    1   21402800   21403800      3       1  150064       2.1445     0.015997
enh37089    1   21415600   21416600      3       1  150064       2.7094    0.0033702
enh37090    1   21416800   21417800      2       1  150064       2.7388    0.0030831
enh37094    1   21465600   21466600      1       1  150064       2.4763     0.006638
enh37095    1   21475200   21476200      4       2  150064       2.6318    0.0042469
enh37096    1   21476400   21477400      4       2  150064       1.7142     0.043247
enh37097    1   21489000   21490000      1       1  150064       1.7897      0.03675
enh37098    1   21497700   21498700      3       1  150064       2.9716     0.001481
enh37099    1   21499800   21500800      3       1  150064       2.3763    0.0087447
enh37101    1   21521200   21522200      1       1  150064       1.7381       0.0411
enh37150    1   21992100   21993100      6       3  150064        2.125     0.016793
enh37151    1   21998800   21999800      4       2  150064       2.1205     0.016982
enh37152    1   22029600   22030600      2       1  150064       1.8437     0.032617
enh37153    1   22032200   22033200      2       1  150064       1.9721     0.024299
enh37154    1   22089400   22090400      5       1  150064       2.0897     0.018321
enh37155    1   22090100   22091100     11       2  150064       1.9751     0.024129
enh37156    1   22091400   22092400      3       1  150064       1.7409     0.040853
enh37171    1   22350200   22351200      4       2  150064       1.7882     0.036872
enh37175    1   22378200   22379200      5       2  150064       2.7142    0.0033213
enh37178    1   22386500   22387500      5       3  150064       2.5419    0.0055127
enh37181    1   22401300   22402300      3       2  150064       2.1345     0.016401
enh37186    1   22448400   22449400      7       4  150064       2.9676    0.0015006
enh37223    1   23438200   23439200      1       1  150064       2.0492      0.02022
enh37270    1   23888600   23889600      1       1  150064       2.2754      0.01144
enh37287    1   24085200   24086200      1       1  150064       1.8901      0.02937
enh37288    1   24086800   24087800      1       1  150064       2.7755     0.002756
enh37291    1   24106300   24107300      1       1  150064       1.6674      0.04772
enh37314    1   24372000   24373000      2       1  150064       2.0874     0.018425
enh37335    1   24744400   24745400      2       1  150064       2.1965     0.014027
enh37340    1   24833700   24834700      1       1  150064       2.5335     0.005646
enh37342    1   24867200   24868200      6       2  150064       2.8995    0.0018685
enh37384    1   25349000   25350000      3       2  150064        1.841     0.032813
enh37503    1   26481300   26482300      1       1  150064       1.7446      0.04053
enh37512    1   26508300   26509300      2       1  150064        2.043     0.020525
enh37528    1   26757600   26758600      1       1  150064       1.8722      0.03059
enh37538    1   26864900   26865900      1       1  150064       2.1879      0.01434
enh37540    1   26881500   26882500      2       1  150064       1.8363     0.033157
enh37541    1   26945200   26946200      1       1  150064       1.9284       0.0269
enh37543    1   27017000   27018000      1       1  150064       2.4913     0.006363
enh37545    1   27027500   27028500      3       1  150064       2.5099    0.0060391
enh37547    1   27033500   27034500      2       1  150064       2.6037    0.0046111
enh37548    1   27037900   27038900      3       1  150064       2.7383    0.0030874
enh37549    1   27040000   27041000      1       1  150064        2.725     0.003215
enh37551    1   27048500   27049500      1       1  150064       2.7248     0.003217
enh37552    1   27052000   27053000      4       1  150064       2.7077    0.0033878
enh37556    1   27079300   27080300      2       1  150064       2.5595    0.0052415
enh37557    1   27094400   27095400      1       1  150064       2.7557     0.002928
enh37558    1   27098300   27099300      1       1  150064       2.7473     0.003004
enh37561    1   27123600   27124600      2       1  150064       2.0149     0.021956
enh37565    1   27157700   27158700      1       1  150064        2.646     0.004073
enh37566    1   27175200   27176200      1       1  150064       2.4217     0.007724
enh37571    1   27247000   27248000      2       1  150064       2.7103    0.0033606
enh37572    1   27249500   27250500      1       1  150064        2.512     0.006003
enh37586    1   27397100   27398100      4       1  150064        1.756     0.039544
enh37587    1   27425500   27426500      1       1  150064         2.29      0.01101
enh37590    1   27444400   27445400      2       1  150064       1.7807     0.037481
enh37591    1   27448700   27449700      1       1  150064       2.1775      0.01472
enh37610    1   27668600   27669600      2       1  150064       2.6571    0.0039408
enh37616    1   27693800   27694800      1       1  150064       1.8301      0.03362
enh37652    1   27899700   27900700      2       1  150064       1.7821     0.037367
enh37660    1   27930800   27931800      2       1  150064       1.7883     0.036866
enh37661    1   27932300   27933300      1       1  150064       2.0323      0.02106
enh37663    1   27947800   27948800      2       1  150064       1.6501     0.049462
enh37664    1   27951000   27952000      1       1  150064       1.7491      0.04014
enh37665    1   27955100   27956100      2       1  150064        1.664     0.048061
enh37669    1   27969900   27970900      1       1  150064       1.9646      0.02473
enh37712    1   28523100   28524100      6       4  150064       1.7939     0.036417
enh37719    1   28575800   28576800      2       1  150064       1.7769     0.037792
enh37721    1   28588100   28589100      3       1  150064        2.265     0.011756
enh37727    1   28695200   28696200      2       1  150064       1.9333     0.026598
enh37730    1   28736100   28737100      8       3  150064       2.2663     0.011716
enh37732    1   28743800   28744800      3       1  150064       2.0259     0.021387
enh37735    1   28782100   28783100      2       1  150064       1.8159     0.034693
enh37737    1   28837000   28838000      7       3  150064       2.5351    0.0056213
enh37739    1   28880300   28881300      2       1  150064       2.0181     0.021789
enh37740    1   28905600   28906600      1       1  150064        2.917     0.001767
enh37742    1   28967500   28968500      3       1  150064       2.2733     0.011504
enh37743    1   28970600   28971600      1       1  150064       2.3123      0.01038
enh37745    1   28975400   28976400      4       2  150064       2.0615     0.019626
enh37755    1   29161900   29162900      4       2  150064       3.0311    0.0012183
enh37756    1   29211600   29212600      5       1  150064       2.1952     0.014076
enh37762    1   29460100   29461100      2       1  150064       1.7028     0.044305
enh37767    1   29498600   29499600      3       2  150064       2.5666    0.0051352
enh37769    1   29505000   29506000      3       2  150064       2.5506    0.0053764
enh37772    1   29555800   29556800      3       1  150064       2.0326     0.021045
enh37773    1   29585500   29586500      2       1  150064       2.6601    0.0039063
enh37776    1   30457200   30458200      2       1  150064       4.2256   1.1917e-05
enh37787    1   31214000   31215000      2       1  150064       2.2838      0.01119
enh37788    1   31216600   31217600      1       1  150064       1.9473      0.02575
enh37797    1   31274500   31275500      1       1  150064       1.7209      0.04263
enh37846    1   31688400   31689400     10       2  150064        2.975    0.0014648
enh37847    1   31691400   31692400      4       2  150064       3.5242   0.00021242
enh37849    1   31770900   31771900      2       1  150064       3.3482   0.00040666
enh37850    1   31772000   31773000      6       2  150064       3.9116   4.5846e-05
enh37851    1   31778700   31779700      1       1  150064       2.1675       0.0151
enh37852    1   31841300   31842300      2       1  150064       1.6729     0.047174
enh37853    1   31843700   31844700      1       1  150064        3.082     0.001028
enh37854    1   31845100   31846100      3       2  150064       2.0867     0.018456
enh37856    1   31849000   31850000      1       1  150064       3.3277    0.0004379
enh37857    1   31854300   31855300      4       2  150064       4.6026   2.0864e-06
enh37858    1   31866800   31867800      4       1  150064       2.8658    0.0020799
enh37894    1   32262200   32263200      1       1  150064       1.7442      0.04056
enh37904    1   32398400   32399400      4       2  150064       1.8691     0.030805
enh37926    1   32592600   32593600      3       2  150064       1.6917     0.045349
enh37930    1   32616700   32617700      1       1  150064       2.0177      0.02181
enh37942    1   32707500   32708500      3       1  150064       1.7063     0.043974
enh37943    1   32712900   32713900      1       1  150064       1.6948      0.04506
enh37951    1   32810600   32811600      3       2  150064       2.2983     0.010772
enh37978    1   33230600   33231600      3       1  150064       1.6603     0.048427
enh37980    1   33232700   33233700      2       1  150064       2.3703    0.0088876
enh37981    1   33279800   33280800      2       1  150064        1.684      0.04609
enh38018    1   33593400   33594400      1       1  150064       2.1316      0.01652
enh38022    1   33626400   33627400      2       1  150064       1.6613     0.048329
enh38031    1   33724300   33725300      3       2  150064       2.2615     0.011863
enh38037    1   33751900   33752900      5       3  150064       1.7586     0.039324
enh38039    1   33766100   33767100      3       2  150064       2.3437    0.0095463
enh38060    1   33921400   33922400      1       1  150064        1.962      0.02488
enh38062    1   33936200   33937200      3       1  150064       1.7455     0.040446
enh38077    1   35318200   35319200      4       2  150064       1.8872     0.029566
enh38078    1   35323000   35324000      4       2  150064        1.898     0.028849
enh38079    1   35325400   35326400      1       1  150064       2.2918      0.01096
enh38086    1   35585800   35586800      2       1  150064       1.7055      0.04405
enh38095    1   35741800   35742800      2       1  150064       1.7345      0.04141
enh38113    1   36102000   36103000      2       1  150064       3.6011   0.00015847
enh38120    1   36275300   36276300      3       2  150064       4.1596    1.594e-05
enh38121    1   36316400   36317400      3       2  150064       2.5744    0.0050207
enh38125    1   36401100   36402100      1       1  150064        3.423    0.0003097
enh38126    1   36548800   36549800      4       2  150064       3.9241   4.3527e-05
enh38127    1   36553300   36554300      1       1  150064       3.1405    0.0008432
enh38128    1   36555500   36556500      3       2  150064        3.192   0.00070642
enh38130    1   36565100   36566100      6       2  150064       2.3137     0.010343
enh38131    1   36601200   36602200      3       1  150064       3.9267   4.3057e-05
enh38132    1   36605700   36606700      1       1  150064       3.1162     0.000916
enh38133    1   36607600   36608600      2       1  150064       3.3975   0.00034006
enh38134    1   36613300   36614300      3       1  150064       3.8801   5.2202e-05
enh38135    1   36616900   36617900      2       1  150064       4.0756   2.2946e-05
enh38138    1   36625000   36626000      3       2  150064       2.2319     0.012811
enh38139    1   36628000   36629000      2       1  150064       3.9956   3.2268e-05
enh38140    1   36631200   36632200      2       1  150064       3.9408   4.0604e-05
enh38142    1   36633700   36634700      2       1  150064       3.8296   6.4181e-05
enh38145    1   36642900   36643900      1       1  150064        3.207    0.0006707
enh38210    1   38272000   38273000      3       2  150064       2.5568    0.0052817
enh38211    1   38275700   38276700      2       1  150064       2.7272    0.0031936
enh38217    1   38323400   38324400      1       1  150064       3.1702    0.0007616
enh38221    1   38395600   38396600      3       1  150064       2.8765    0.0020106
enh38247    1   39407300   39408300      2       1  150064       1.6718     0.047283
enh38252    1   39468700   39469700      1       1  150064       2.3639     0.009042
enh38253    1   39490800   39491800      2       1  150064       1.8507     0.032107
enh38255    1   39541900   39542900      2       1  150064       2.9168    0.0017683
enh38259    1   39568400   39569400      1       1  150064        1.984      0.02363
enh38262    1   39581900   39582900      3       1  150064       2.2439     0.012419
enh38268    1   39601600   39602600      2       1  150064       1.8929     0.029185
enh38285    1   39650900   39651900      2       1  150064       2.1225     0.016899
enh38313    1   39859900   39860900      2       1  150064       1.7647     0.038809
enh38324    1   39916300   39917300      2       1  150064       1.7229      0.04245
enh38325    1   39974600   39975600      4       2  150064       2.3427    0.0095713
enh38333    1   40118800   40119800      3       2  150064       1.9954     0.022998
enh38335    1   40166700   40167700      2       1  150064       2.5858    0.0048577
enh38344    1   40341300   40342300      1       1  150064       1.8639      0.03117
enh38346    1   40346600   40347600      4       2  150064       2.1626     0.015285
enh38397    1   40998000   40999000      3       2  150064       1.9022     0.028572
enh38403    1   41155800   41156800      3       2  150064       2.3236     0.010073
enh38406    1   41170000   41171000      2       1  150064        2.747     0.003007
enh38409    1   41178800   41179800      3       2  150064       2.5619    0.0052053
enh38412    1   41187800   41188800      2       1  150064        2.751    0.0029709
enh38414    1   41205600   41206600      3       1  150064       2.9448    0.0016158
enh38415    1   41220100   41221100      3       1  150064        2.345    0.0095134
enh38428    1   41380600   41381600      5       3  150064       2.0864     0.018472
enh38436    1   41468700   41469700      5       2  150064        2.221     0.013176
enh38440    1   41574500   41575500      4       2  150064       2.1731     0.014886
enh38442    1   41658000   41659000      1       1  150064       2.6002     0.004659
enh38445    1   41700200   41701200      6       3  150064        2.127      0.01671
enh38457    1   41853300   41854300      2       1  150064        2.215     0.013381
enh38461    1   41898000   41899000      6       3  150064       2.2582     0.011965
enh38462    1   41920200   41921200      1       1  150064         1.69      0.04551
enh38465    1   41950200   41951200      7       4  150064       2.8808    0.0019834
enh38466    1   41960800   41961800      5       2  150064       3.6371   0.00013785
enh38467    1   41962200   41963200      4       2  150064       3.8047   7.0975e-05
enh38571    1   43414800   43415800      8       2  150064       1.9734     0.024226
enh38572    1   43415600   43416600      4       2  150064       2.9127    0.0017916
enh38574    1   43421000   43422000      3       1  150064         2.19     0.014263
enh38587    1   43739700   43740700      4       2  150064       1.8094     0.035197
enh38589    1   43750100   43751100      2       1  150064       2.9997    0.0013512
enh38593    1   43764800   43765800      1       1  150064       2.9843     0.001421
enh38594    1   43765700   43766700      1       1  150064       3.1944    0.0007005
enh38598    1   43810800   43811800      1       1  150064       3.4765     0.000254
enh38601    1   43825600   43826600      3       2  150064       3.7678   8.2356e-05
enh38602    1   43831300   43832300      3       2  150064       1.9251     0.027108
enh38607    1   43856400   43857400      4       2  150064       4.1648   1.5578e-05
enh38608    1   43901100   43902100      2       1  150064       3.4636   0.00026649
enh38611    1   43920400   43921400      4       2  150064       4.1611   1.5834e-05
enh38613    1   43998400   43999400      3       2  150064       2.5678    0.0051167
enh38614    1   44002200   44003200      1       1  150064       2.9111     0.001801
enh38615    1   44010200   44011200      4       2  150064       2.6258    0.0043228
enh38617    1   44019600   44020600      2       1  150064       3.1776   0.00074247
enh38618    1   44023200   44024200      1       1  150064       3.0287     0.001228
enh38619    1   44024200   44025200      2       1  150064       2.6016    0.0046399
enh38621    1   44031600   44032600      3       2  150064       3.2668   0.00054392
enh38622    1   44038400   44039400      3       1  150064       2.2899     0.011014
enh38623    1   44114300   44115300      5       2  150064       4.0012   3.1507e-05
enh38626    1   44197600   44198600      2       1  150064        4.844   6.3641e-07
enh38627    1   44229000   44230000      1       1  150064       3.2448    0.0005877
enh38628    1   44231400   44232400      3       1  150064       3.0996   0.00096889
enh38629    1   44248600   44249600      3       2  150064       4.2994   8.5643e-06
enh38630    1   44251700   44252700      2       1  150064       2.3699    0.0088966
enh38633    1   44289800   44290800      2       1  150064       2.3578     0.009191
enh38635    1   44318700   44319700      2       1  150064        3.435   0.00029627
enh38638    1   44333900   44334900      2       1  150064       2.8449    0.0022214
enh38639    1   44400300   44401300      3       2  150064        1.882     0.029916
enh38640    1   44402200   44403200      4       2  150064        2.011      0.02216
enh38643    1   44414300   44415300      2       1  150064       2.8877    0.0019403
enh38645    1   44419400   44420400      2       1  150064       2.4158    0.0078507
enh38646    1   44427700   44428700      2       1  150064       2.8923     0.001912
enh38648    1   44439100   44440100      2       1  150064       1.9816     0.023762
enh38649    1   44442800   44443800      5       2  150064       2.5588    0.0052521
enh38650    1   44446300   44447300      4       2  150064       1.9799      0.02386
enh38651    1   44455900   44456900      1       1  150064       2.0898      0.01832
enh38652    1   44458100   44459100      1       1  150064       2.9213     0.001743
enh38653    1   44460200   44461200      3       1  150064       2.1489     0.015823
enh38663    1   44679900   44680900      1       1  150064       2.3252      0.01003
enh38665    1   44705200   44706200      2       1  150064       2.2454      0.01237
enh38674    1   44821000   44822000      2       1  150064       1.9614     0.024916
enh38684    1   44997800   44998800      3       1  150064        1.818     0.034532
enh38822    1   47269400   47270400      2       1  150064       2.0418     0.020587
enh38843    1   48337400   48338400      5       3  150064       2.6703    0.0037895
enh38844    1   48399800   48400800      5       2  150064       1.7379     0.041113
enh38863    1   49240700   49241700      5       3  150064       1.6972     0.044829
enh38876    1   51133400   51134400      1       1  150064        2.012      0.02211
enh38884    1   51345600   51346600      3       2  150064       1.6532     0.049144
enh38887    1   51439000   51440000      2       1  150064       2.0223     0.021573
enh38891    1   51449100   51450100      2       1  150064       2.2989     0.010756
enh38902    1   51733000   51734000      2       1  150064       1.7671     0.038602
enh39023    1   53589800   53590800      3       1  150064       1.6642     0.048039
enh39026    1   53642100   53643100      3       2  150064        2.092     0.018219
enh39027    1   53661100   53662100      1       1  150064       2.0792       0.0188
enh39028    1   53664000   53665000      1       1  150064       2.8243     0.002369
enh39030    1   53702300   53703300      4       2  150064       2.5829    0.0048987
enh39049    1   54447400   54448400      1       1  150064       2.3782     0.008699
enh39050    1   54448200   54449200      2       1  150064       2.3025     0.010653
enh39062    1   54685400   54686400      4       2  150064       2.1891     0.014296
enh39064    1   54694800   54695800      1       1  150064       2.0633      0.01954
enh39090    1   54801100   54802100      2       1  150064       1.6758     0.046885
enh39103    1   54850900   54851900      4       1  150064       1.9154     0.027719
enh39139    1   55326700   55327700      7       2  150064       2.0501     0.020179
enh39175    1   56046400   56047400      4       2  150064       1.6724     0.047227
enh39177    1   56055200   56056200      4       2  150064       1.7337     0.041487
enh39181    1   56184300   56185300      2       1  150064       1.7767      0.03781
enh39241    1   57286300   57287300      5       2  150064       1.7706     0.038315
enh39296    1   59612700   59613700      2       1  150064       2.1872     0.014363
enh39298    1   59622000   59623000      8       1  150064       1.6942     0.045117
enh39300    1   59645700   59646700      4       2  150064       1.9231     0.027237
enh39345    1   60204200   60205200      2       1  150064       1.9809     0.023799
enh39349    1   60218000   60219000      3       2  150064       2.4523     0.007098
enh39361    1   61039100   61040100      1       1  150064       3.0103     0.001305
enh39363    1   61087000   61088000      3       1  150064       3.5103   0.00022377
enh39367    1   61377100   61378100      5       3  150064       1.8739     0.030474
enh39370    1   61449200   61450200      2       1  150064        1.737     0.041192
enh39371    1   61455500   61456500      2       1  150064       2.5657    0.0051491
enh39412    1   61709500   61710500      3       1  150064       2.0719     0.019136
enh39432    1   61869400   61870400      1       1  150064       2.1912      0.01422
enh39552    1   65219800   65220800      3       2  150064       2.1197     0.017015
enh39553    1   65294400   65295400      2       1  150064       2.9775     0.001453
enh39557    1   65359300   65360300      3       1  150064       2.8452    0.0022195
enh39558    1   65360300   65361300      3       1  150064       1.8943     0.029093
enh39563    1   65376600   65377600      3       1  150064       2.6756    0.0037299
enh39565    1   65379300   65380300      2       1  150064        1.913     0.027875
enh39569    1   65391400   65392400      1       1  150064       2.8801     0.001988
enh39570    1   65393300   65394300      1       1  150064       2.9146     0.001781
enh39571    1   65399100   65400100      3       2  150064       2.5166    0.0059254
enh39573    1   65401800   65402800      4       2  150064       1.7347     0.041401
enh39574    1   65402400   65403400      3       2  150064       3.1377   0.00085137
enh39575    1   65405400   65406400      3       2  150064        3.289   0.00050272
enh39576    1   65407100   65408100      2       1  150064       1.8528     0.031958
enh39579    1   65412700   65413700      2       1  150064       2.8544    0.0021562
enh39581    1   65416600   65417600      3       1  150064       2.8992    0.0018706
enh39583    1   65419600   65420600      2       1  150064       1.9861     0.023509
enh39584    1   65421500   65422500      2       1  150064       2.4354    0.0074375
enh39585    1   65427400   65428400      4       1  150064        2.863    0.0020985
enh39593    1   65525600   65526600      2       1  150064       2.2948     0.010872
enh39595    1   65529400   65530400      3       2  150064       1.7161     0.043068
enh39596    1   65579700   65580700      3       1  150064        2.237     0.012642
enh39597    1   65615100   65616100      2       1  150064       2.3592    0.0091569
enh39602    1   65640800   65641800      2       1  150064        2.027     0.021333
enh39616    1   66153300   66154300      5       2  150064       2.7778    0.0027366
enh39618    1   66277700   66278700      1       1  150064       1.6821      0.04627
enh39619    1   66286600   66287600      3       2  150064       1.8731     0.030529
enh39622    1   66430000   66431000      3       2  150064       1.8981     0.028844
enh39623    1   66444600   66445600      2       1  150064        2.281     0.011275
enh39634    1   66731300   66732300      1       1  150064       2.4844     0.006489
enh39635    1   66732900   66733900      1       1  150064       2.4753     0.006656
enh39636    1   66736000   66737000      4       2  150064       2.8558    0.0021463
enh39637    1   66737700   66738700      3       1  150064       2.1288     0.016634
enh39641    1   66758300   66759300      2       1  150064       2.1378     0.016266
enh39642    1   66766000   66767000      7       2  150064        2.249     0.012256
enh39701    1   68000400   68001400      4       1  150064       1.7497     0.040083
enh39702    1   68003000   68004000      2       1  150064       2.2326     0.012789
enh39709    1   68078200   68079200      2       1  150064       1.6808     0.046401
enh39710    1   68084000   68085000      2       1  150064       1.8068     0.035393
enh39715    1   68148200   68149200      3       1  150064         1.99     0.023296
enh39717    1   68166400   68167400      4       2  150064       1.9657     0.024668
enh39727    1   68214400   68215400      2       1  150064       2.0104     0.022192
enh39728    1   68220000   68221000      2       1  150064       1.7258     0.042194
enh39733    1   68257500   68258500      4       2  150064       3.7431   9.0892e-05
enh39734    1   68259300   68260300      3       2  150064       3.2428   0.00059183
enh39735    1   68269200   68270200      3       2  150064       2.5673    0.0051245
enh39737    1   68281000   68282000      5       2  150064       2.7788     0.002728
enh39738    1   68282700   68283700      5       3  150064       3.6275   0.00014308
enh39739    1   68295600   68296600      4       2  150064       3.5136     0.000221
enh39740    1   68299400   68300400      3       1  150064       3.7181   0.00010036
enh39741    1   68303900   68304900      6       2  150064       3.9016   4.7771e-05
enh39742    1   68305300   68306300      2       1  150064       2.2469     0.012322
enh39744    1   68362600   68363600      6       3  150064       3.0181    0.0012719
enh39745    1   68411200   68412200      4       2  150064       1.8077      0.03533
enh39782    1   69036500   69037500      1       1  150064       1.8468      0.03239
enh39804    1   72132500   72133500      2       1  150064       3.4153   0.00031857
enh39805    1   72133500   72134500      6       2  150064       3.8345   6.2913e-05
enh39814    1   74058800   74059800      3       1  150064       2.6569    0.0039432
enh39824    1   76193200   76194200      5       3  150064       1.6523     0.049241
enh39833    1   76976600   76977600      4       2  150064       1.6841     0.046078
enh39850    1   78028200   78029200      1       1  150064       1.9021      0.02858
enh39869    1   78352800   78353800     11       5  150064       2.7456      0.00302
enh39873    1   78446300   78447300      2       1  150064        2.026     0.021384
enh39881    1   78561400   78562400      2       1  150064       1.7587     0.039313
enh39900    1   81943500   81944500      6       4  150064        1.674     0.047063
enh39902    1   82146600   82147600      4       2  150064       1.8182     0.034516
enh39918    1   84157700   84158700      3       2  150064       2.2405     0.012529
enh39930    1   84639600   84640600      1       1  150064        1.923      0.02724
enh39934    1   84762900   84763900      1       1  150064        2.096      0.01804
enh39968    1   85722800   85723800      5       3  150064       1.9157     0.027704
enh39975    1   85779600   85780600      2       1  150064        2.087     0.018442
enh39978    1   85809000   85810000      5       3  150064         1.97     0.024421
enh39983    1   85872800   85873800      2       1  150064       1.7445     0.040535
enh39984    1   85892800   85893800      2       1  150064       2.0435     0.020503
enh39988    1   85914400   85915400      8       4  150064       2.2358     0.012681
enh39989    1   85919300   85920300      3       1  150064       2.4418    0.0073069
enh39991    1   85928600   85929600      4       2  150064       1.7184     0.042857
enh40009    1   86603200   86604200      4       2  150064       1.7676     0.038566
enh40054    1   88148900   88149900      5       3  150064       2.0029     0.022593
enh40097    1   90068800   90069800      3       1  150064       1.8446     0.032545
enh40105    1   90125800   90126800      2       1  150064        2.303     0.010639
enh40107    1   90132600   90133600      2       1  150064         2.09     0.018307
enh40108    1   90158400   90159400      2       1  150064       1.6794     0.046541
enh40110    1   90185000   90186000      1       1  150064       1.6991      0.04465
enh40124    1   90307600   90308600      3       2  150064       2.4101    0.0079752
enh40128    1   90321400   90322400      5       3  150064       1.7005     0.044515
enh40136    1   90342800   90343800      2       1  150064       1.8484     0.032275
enh40159    1   91390200   91391200      1       1  150064       2.5134     0.005979
enh40160    1   91409200   91410200      1       1  150064       2.0411      0.02062
enh40161    1   91427800   91428800      4       2  150064       2.1388     0.016224
enh40162    1   91439800   91440800      1       1  150064       2.1706      0.01498
enh40166    1   91482400   91483400      4       2  150064       2.8199    0.0024016
enh40167    1   91965200   91966200      3       2  150064       2.3068     0.010532
enh40194    1   92241200   92242200      5       2  150064       2.7692    0.0028098
enh40195    1   92242600   92243600      7       2  150064       2.5893     0.004809
enh40196    1   92244500   92245500      4       1  150064       2.2105     0.013536
enh40197    1   92246800   92247800      5       2  150064       1.9426     0.026034
enh40220    1   92765800   92766800      4       2  150064       2.8423    0.0022392
enh40221    1   93003700   93004700      2       1  150064       3.2544   0.00056808
enh40228    1   93324600   93325600      1       1  150064        1.779      0.03762
enh40230    1   93348200   93349200      2       1  150064        1.731     0.041726
enh40231    1   93386600   93387600      2       1  150064       1.6894     0.045572
enh40233    1   93395200   93396200      1       1  150064       1.6959      0.04495
enh40234    1   93399500   93400500      3       1  150064       2.5166    0.0059253
enh40236    1   93415800   93416800      3       1  150064       1.8399     0.032888
enh40237    1   93417600   93418600      1       1  150064       2.1765      0.01476
enh40240    1   93438000   93439000      1       1  150064       1.6825      0.04624
enh40327    1   94993000   94994000      1       1  150064       2.1873      0.01436
enh40351    1   95330000   95331000      5       3  150064       2.7381      0.00309
enh40353    1   95349200   95350200      3       2  150064       2.2582     0.011965
enh40361    1   95387600   95388600      1       1  150064       1.7197      0.04274
enh40367    1   95437200   95438200      2       1  150064       2.2949      0.01087
enh40372    1   95459400   95460400      1       1  150064       1.9374      0.02635
enh40377    1   95500600   95501600      2       1  150064       1.9152     0.027736
enh40378    1   95507500   95508500      2       1  150064       2.0905     0.018287
enh40381    1   95552500   95553500      3       2  150064       2.3225     0.010102
enh40384    1   95644400   95645400      2       1  150064       1.7002     0.044545
enh40385    1   95692500   95693500      3       2  150064       1.7099     0.043638
enh40386    1   95693200   95694200      2       1  150064       1.7608      0.03914
enh40387    1   95697800   95698800      3       2  150064       2.5955    0.0047225
enh40390    1   95709400   95710400      5       3  150064       1.8538     0.031883
enh40395    1   96881700   96882700      4       2  150064       2.8778    0.0020024
enh40396    1   96953200   96954200      1       1  150064       2.9066     0.001827
enh40401    1   97063600   97064600      1       1  150064       2.7308     0.003159
enh40402    1   97189400   97190400      4       1  150064       3.7569   8.6005e-05
enh40404    1   97196000   97197000      4       2  150064        3.075    0.0010527
enh40405    1   97206400   97207400      3       1  150064       2.4378    0.0073895
enh40406    1   97213200   97214200      2       1  150064       2.1013     0.017805
enh40410    1   97610000   97611000      1       1  150064       3.3871    0.0003532
enh40411    1   97743000   97744000      4       2  150064       2.0323     0.021063
enh40412    1   98096200   98097200      1       1  150064       2.5085     0.006062
enh40413    1   98224100   98225100      1       1  150064       2.9854     0.001416
enh40414    1   98369300   98370300      2       1  150064       5.3934   3.4576e-08
enh40416    1   98383700   98384700      2       1  150064        1.972     0.024303
enh40435    1  100147100  100148100      3       2  150064       1.9573     0.025156
enh40487    1  101669200  101670200      4       1  150064       1.6779     0.046679
enh40507    1  108439700  108440700      6       2  150064       1.8204     0.034349
enh40510    1  108508200  108509200      5       3  150064       2.2686     0.011647
enh40514    1  108660400  108661400      6       3  150064       1.9794     0.023886
enh40602    1  110078100  110079100      2       1  150064         1.88     0.030057
enh40603    1  110088600  110089600      3       2  150064       1.7333     0.041525
enh40618    1  110178500  110179500      3       2  150064       1.7713     0.038254
enh40644    1  110438000  110439000      6       2  150064       1.9746     0.024159
enh40658    1  110545000  110546000      1       1  150064        1.927      0.02699
enh40662    1  110576000  110577000      1       1  150064       2.1318      0.01651
enh40672    1  110851800  110852800      2       1  150064       2.2333     0.012764
enh40676    1  110886600  110887600      4       2  150064       2.0536     0.020009
enh40678    1  110892900  110893900      2       1  150064       2.1775     0.014723
enh40680    1  110926200  110927200      4       2  150064         2.06     0.019699
enh40691    1  111323200  111324200      4       2  150064       2.3344    0.0097885
enh40708    1  111994600  111995600      2       1  150064       1.8799     0.030059
enh40720    1  112139700  112140700      2       1  150064       1.7785     0.037657
enh40721    1  112147600  112148600      4       2  150064       2.5009     0.006194
enh40723    1  112153200  112154200      4       2  150064       1.6672     0.047735
enh40725    1  112164400  112165400      7       4  150064       2.0755     0.018972
enh40726    1  112166000  112167000      8       4  150064       2.2978     0.010786
enh40727    1  112167000  112168000      5       3  150064       1.7179     0.042905
enh40733    1  112202900  112203900      5       3  150064        2.294     0.010897
enh40751    1  112418300  112419300      1       1  150064       1.7118      0.04347
enh40753    1  112423900  112424900      3       2  150064       2.0862     0.018482
enh40755    1  112446600  112447600      1       1  150064       2.0661      0.01941
enh40756    1  112462900  112463900      4       1  150064       2.3463    0.0094814
enh40758    1  112490800  112491800      5       2  150064       1.6947     0.045069
enh40763    1  112522500  112523500      3       2  150064       3.8587   5.7006e-05
enh40774    1  112936000  112937000      2       1  150064       1.8302     0.033611
enh40775    1  112937200  112938200      2       1  150064       1.9099     0.028072
enh40776    1  112940500  112941500      4       1  150064       2.2752     0.011447
enh40777    1  112946500  112947500      2       1  150064       2.3317    0.0098587
enh40778    1  112987300  112988300      3       1  150064        2.187     0.014371
enh40782    1  113086800  113087800      1       1  150064       3.1847    0.0007246
enh40783    1  113159500  113160500      4       2  150064       3.9287   4.2698e-05
enh40786    1  113169400  113170400      6       3  150064       2.3759    0.0087541
enh40788    1  113174500  113175500      1       1  150064       3.2443    0.0005886
enh40789    1  113179400  113180400      1       1  150064       3.2955    0.0004912
enh40790    1  113215900  113216900      2       1  150064       3.0364    0.0011973
enh40791    1  113218400  113219400      3       2  150064       2.2042     0.013755
enh40814    1  113683400  113684400      1       1  150064       1.6575      0.04871
enh40854    1  114525100  114526100      5       2  150064       2.0044     0.022515
enh40868    1  115050000  115051000      1       1  150064       2.5298     0.005706
enh40872    1  115210700  115211700      6       4  150064       2.1446     0.015991
enh40875    1  115259400  115260400      2       1  150064       1.9462     0.025816
enh40876    1  115285300  115286300      2       1  150064       2.3134      0.01035
enh40878    1  115294600  115295600      2       1  150064       2.6518    0.0040031
enh40879    1  115599600  115600600      3       1  150064       1.6865     0.045846
enh40880    1  115604800  115605800      2       1  150064       2.1718     0.014936
enh40881    1  115606700  115607700      3       2  150064       3.0225    0.0012536
enh40882    1  115610600  115611600      3       2  150064       1.8631     0.031224
enh40889    1  115642400  115643400      6       2  150064       3.8735   5.3648e-05
enh40890    1  115677000  115678000      3       1  150064       3.7871     7.62e-05
enh40893    1  115711200  115712200      2       1  150064       2.1667     0.015129
enh40894    1  115721400  115722400     14       4  150064        3.303   0.00047836
enh40897    1  115732500  115733500      3       2  150064       1.6909     0.045425
enh40899    1  115906600  115907600      6       2  150064       2.6484    0.0040439
enh40901    1  116185700  116186700      1       1  150064       2.1895      0.01428
enh40947    1  116925400  116926400      1       1  150064        1.869      0.03081
enh40992    1  117689300  117690300      7       1  150064        1.791     0.036649
enh41005    1  117934200  117935200      1       1  150064        1.911        0.028
enh41008    1  118083200  118084200      4       2  150064       2.0251      0.02143
enh41173    1  145588200  145589200      2       1  150064       1.9785     0.023935
enh41176    1  145630500  145631500      2       1  150064       1.6689      0.04757
enh41177    1  145631600  145632600      1       1  150064       1.6837      0.04612
enh41183    1  145726900  145727900      1       1  150064        1.699      0.04466
enh41186    1  146638600  146639600      3       1  150064       2.0981     0.017948
enh41187    1  146640200  146641200      1       1  150064       2.1682      0.01507
enh41188    1  146649200  146650200      4       2  150064       2.0384     0.020756
enh41189    1  146695000  146696000      4       2  150064       2.9635    0.0015207
enh41190    1  146707200  146708200      7       3  150064       2.5384    0.0055678
enh41191    1  146709700  146710700      5       2  150064       3.0431    0.0011707
enh41193    1  146716100  146717100      4       2  150064       2.1871     0.014367
enh41194    1  146718700  146719700      5       3  150064       1.7537     0.039744
enh41217    1  147234200  147235200      2       1  150064       1.7329     0.041556
enh41233    1  149887600  149888600      1       1  150064       1.7468      0.04034
enh41234    1  149889400  149890400      1       1  150064       1.7202       0.0427
enh41243    1  149966800  149967800      1       1  150064       1.6967      0.04488
enh41250    1  149993400  149994400      3       1  150064       1.7071     0.043906
enh41252    1  150036900  150037900      1       1  150064       5.5334     1.57e-08
enh41254    1  150065300  150066300      1       1  150064       5.5309    1.593e-08
enh41258    1  150126300  150127300      1       1  150064       2.7587     0.002902
enh41259    1  150132300  150133300      3       1  150064       5.2023   9.8397e-08
enh41261    1  150185000  150186000      3       2  150064       4.6806   1.4303e-06
enh41263    1  150209000  150210000      2       1  150064       1.9992     0.022793
enh41264    1  150228800  150229800      1       1  150064        2.696     0.003509
enh41267    1  150241600  150242600      2       1  150064       4.7005   1.2976e-06
enh41272    1  150266800  150267800      1       1  150064       1.7334      0.04151
enh41273    1  150274500  150275500      2       1  150064       4.1693    1.528e-05
enh41274    1  150294800  150295800      5       2  150064       5.3544   4.2929e-08
enh41275    1  150334800  150335800      5       2  150064       4.6395   1.7465e-06
enh41276    1  150339400  150340400      3       2  150064       4.0739   2.3115e-05
enh41279    1  150344800  150345800      3       2  150064        5.254   7.4425e-08
enh41281    1  150359300  150360300      2       1  150064       4.2877   9.0281e-06
enh41282    1  150361600  150362600      3       2  150064       4.0914   2.1441e-05
enh41284    1  150381200  150382200      2       1  150064       3.9694   3.6027e-05
enh41285    1  150382400  150383400      3       1  150064       4.4272   4.7728e-06
enh41287    1  150449800  150450800      2       1  150064       4.9026   4.7291e-07
enh41288    1  150479800  150480800      5       2  150064       1.8588      0.03153
enh41289    1  150488800  150489800      2       1  150064       4.4767   3.7907e-06
enh41292    1  150510400  150511400      5       2  150064       3.3805   0.00036178
enh41297    1  150536800  150537800      3       2  150064       2.1373     0.016289
enh41300    1  150544100  150545100      8       4  150064       1.9471     0.025764
enh41301    1  150544900  150545900      5       2  150064       2.0594     0.019729
enh41302    1  150545700  150546700      5       2  150064       1.7828     0.037309
enh41303    1  150546400  150547400      2       1  150064       1.9164     0.027657
enh41313    1  150842600  150843600      1       1  150064       2.8772     0.002006
enh41320    1  150951200  150952200      3       1  150064       2.2704     0.011591
enh41323    1  150954500  150955500      3       2  150064       1.7477     0.040255
enh41326    1  150974500  150975500      2       1  150064        4.428   4.7557e-06
enh41333    1  151021400  151022400      1       1  150064       3.8789    5.247e-05
enh41337    1  151035000  151036000      2       1  150064       1.8598     0.031455
enh41338    1  151041600  151042600      3       2  150064       3.2928   0.00049598
enh41340    1  151116000  151117000      4       2  150064        3.239   0.00059973
enh41341    1  151119700  151120700      3       2  150064       2.7149    0.0033143
enh41364    1  151373700  151374700      2       1  150064       3.1435   0.00083467
enh41366    1  151412800  151413800      3       2  150064       2.7539    0.0029447
enh41370    1  151428000  151429000      1       1  150064       3.2691    0.0005394
enh41371    1  151428800  151429800      4       2  150064       2.1558     0.015551
enh41373    1  151444800  151445800      1       1  150064       2.5897     0.004803
enh41390    1  151611300  151612300      1       1  150064       2.6561     0.003953
enh41391    1  151675800  151676800      2       1  150064        2.098     0.017954
enh41450    1  153670200  153671200      1       1  150064       2.0054      0.02246
enh41452    1  153702300  153703300      2       1  150064       1.9206     0.027394
enh41463    1  153756200  153757200      1       1  150064       2.9848     0.001419
enh41464    1  153761700  153762700      1       1  150064       2.5081     0.006069
enh41467    1  153776000  153777000      2       1  150064       3.5068   0.00022676
enh41468    1  153777600  153778600      3       1  150064       3.8478   5.9588e-05
enh41469    1  153814000  153815000      1       1  150064       3.6578    0.0001272
enh41470    1  153838500  153839500      1       1  150064       2.2649      0.01176
enh41471    1  153845600  153846600      4       2  150064       2.2599     0.011915
enh41472    1  153852700  153853700      2       1  150064       3.3154   0.00045762
enh41476    1  153901300  153902300      2       1  150064       1.8265      0.03389
enh41478    1  153919100  153920100      1       1  150064       2.1821      0.01455
enh41480    1  153931900  153932900      3       2  150064       2.1443     0.016006
enh41481    1  153933500  153934500      2       1  150064       2.7014    0.0034523
enh41483    1  153938400  153939400      2       1  150064       2.9598    0.0015392
enh41484    1  153941000  153942000      1       1  150064       2.3237      0.01007
enh41491    1  154149200  154150200      3       2  150064       2.3831    0.0085848
enh41492    1  154152200  154153200      1       1  150064       2.3617     0.009096
enh41504    1  154323900  154324900      3       2  150064       2.1166     0.017146
enh41507    1  154378800  154379800      1       1  150064       2.2063      0.01368
enh41512    1  154414200  154415200      2       1  150064       2.7097    0.0033674
enh41513    1  154417200  154418200      2       1  150064       2.0852     0.018525
enh41514    1  154418300  154419300      3       1  150064       2.5301     0.005701
enh41526    1  154528200  154529200      1       1  150064       2.2665      0.01171
enh41529    1  154571400  154572400      2       1  150064       1.6811     0.046373
enh41531    1  154581600  154582600      2       1  150064       1.6851      0.04598
enh41532    1  154595300  154596300      3       2  150064       1.7237      0.04238
enh41543    1  154779300  154780300      6       3  150064       2.0366     0.020846
enh41544    1  154780400  154781400      2       1  150064       1.6878     0.045724
enh41553    1  154832500  154833500      3       1  150064       3.0179    0.0012726
enh41555    1  154842800  154843800      1       1  150064       3.8504    5.896e-05
enh41556    1  154849600  154850600      3       1  150064        4.003   3.1278e-05
enh41559    1  154910700  154911700      5       2  150064       3.8442   6.0473e-05
enh41567    1  154940800  154941800      1       1  150064        2.829     0.002335
enh41578    1  154983800  154984800      2       1  150064       1.9708     0.024372
enh41579    1  154988700  154989700      2       1  150064       1.7026     0.044321
enh41580    1  154990200  154991200      1       1  150064       4.5142    3.178e-06
enh41582    1  155017400  155018400      1       1  150064        2.554     0.005325
enh41585    1  155042400  155043400      3       1  150064       3.1173   0.00091248
enh41586    1  155043600  155044600      2       1  150064       2.7308    0.0031594
enh41596    1  155111200  155112200      2       1  150064       1.7452     0.040475
enh41602    1  155147800  155148800      3       2  150064       1.8078     0.035319
enh41609    1  155194700  155195700      2       1  150064       1.9981     0.022851
enh41613    1  155214800  155215800      1       1  150064       2.2046      0.01374
enh41615    1  155222800  155223800      1       1  150064       2.1998      0.01391
enh41619    1  155241200  155242200      2       1  150064       2.0835     0.018604
enh41621    1  155248300  155249300      1       1  150064       2.4281      0.00759
enh41622    1  155277300  155278300      1       1  150064        2.564     0.005174
enh41623    1  155280000  155281000      1       1  150064       2.7019     0.003447
enh41630    1  155426400  155427400      1       1  150064       2.5712     0.005067
enh41631    1  155433500  155434500      1       1  150064        2.346     0.009487
enh41640    1  155505800  155506800      1       1  150064        2.431     0.007528
enh41641    1  155509000  155510000      3       1  150064       1.9562      0.02522
enh41651    1  155618200  155619200      2       1  150064       1.8937     0.029134
enh41662    1  155827000  155828000      1       1  150064       2.1047      0.01766
enh41666    1  155879200  155880200      3       1  150064       2.5211    0.0058489
enh41668    1  155899600  155900600      2       1  150064       1.7528     0.039814
enh41669    1  155907800  155908800      2       1  150064       2.6992    0.0034752
enh41671    1  155914400  155915400      2       1  150064        1.843     0.032664
enh41672    1  155931200  155932200      2       1  150064       2.8968    0.0018848
enh41675    1  155943500  155944500      1       1  150064        2.173      0.01489
enh41676    1  155950600  155951600      3       2  150064       2.3035     0.010627
enh41678    1  155958400  155959400      2       1  150064       2.2436      0.01243
enh41679    1  155958900  155959900      1       1  150064       2.1154       0.0172
enh41686    1  156060200  156061200      1       1  150064       1.7503      0.04003
enh41687    1  156066200  156067200      1       1  150064       1.6961      0.04493
enh41688    1  156070100  156071100      1       1  150064       1.9914      0.02322
enh41689    1  156074100  156075100      1       1  150064       2.3902     0.008419
enh41692    1  156082500  156083500      3       1  150064       1.8479     0.032306
enh41693    1  156088500  156089500      2       1  150064       1.6726     0.047208
enh41700    1  156116200  156117200      2       1  150064       2.6298    0.0042723
enh41701    1  156120600  156121600      3       2  150064       2.1271     0.016705
enh41703    1  156131100  156132100      3       1  150064       3.3314   0.00043213
enh41739    1  156627100  156628100      2       1  150064        1.661     0.048354
enh41749    1  156711300  156712300      4       2  150064       2.4346    0.0074544
enh41781    1  157962000  157963000      2       1  150064       1.7299     0.041822
enh41825    1  159890500  159891500      2       1  150064        1.986     0.023515
enh41830    1  159993000  159994000      2       1  150064       1.9775     0.023994
enh41831    1  159994000  159995000      3       2  150064       1.9199     0.027435
enh41838    1  160047800  160048800      3       1  150064        1.956     0.025232
enh41843    1  160083400  160084400      3       1  150064       1.7346     0.041408
enh41851    1  160160500  160161500      2       1  150064       1.7672     0.038596
enh41852    1  160162900  160163900      7       2  150064       2.2854     0.011146
enh41853    1  160173900  160174900      1       1  150064       3.0586     0.001112
enh41856    1  160216200  160217200      4       1  150064       2.3207     0.010151
enh41858    1  160226400  160227400      2       1  150064       2.4212    0.0077354
enh41859    1  160229300  160230300      3       2  150064       2.3705    0.0088829
enh41860    1  160232600  160233600      2       1  150064       2.3287    0.0099381
enh41863    1  160310000  160311000      1       1  150064       2.7614     0.002878
enh41864    1  160314100  160315100      1       1  150064       2.4281     0.007589
enh41865    1  160344900  160345900      2       1  150064       1.9713     0.024342
enh41867    1  160371400  160372400      1       1  150064       1.7206      0.04266
enh41868    1  160398700  160399700      3       2  150064       2.2241     0.013071
enh41903    1  161155900  161156900      1       1  150064       2.1109      0.01739
enh41909    1  161185900  161186900      3       2  150064       2.0847     0.018546
enh41920    1  161352000  161353000      4       2  150064       1.6675     0.047707
enh41954    1  162176900  162177900      3       1  150064       2.2674     0.011682
enh41963    1  162508600  162509600      1       1  150064       3.0066     0.001321
enh41967    1  162529700  162530700      2       1  150064       1.9254      0.02709
enh41984    1  162679500  162680500      4       2  150064       1.6848     0.046018
enh41991    1  162967200  162968200      2       1  150064       1.6523     0.049241
enh41994    1  163141000  163142000      4       2  150064       2.2854     0.011143
enh41997    1  163292500  163293500      3       1  150064       1.6795     0.046525
enh42019    1  164597800  164598800      1       1  150064       2.1757      0.01479
enh42061    1  164763400  164764400      2       1  150064       1.8374     0.033078
enh42062    1  164770000  164771000      4       2  150064       1.9239     0.027183
enh42064    1  164774900  164775900      4       1  150064       2.0457     0.020393
enh42077    1  165393800  165394800      3       2  150064       2.3695     0.008905
enh42081    1  165570600  165571600      8       4  150064       1.9019     0.028591
enh42082    1  165598600  165599600      8       2  150064       1.8212     0.034289
enh42084    1  165604200  165605200      2       1  150064       1.7128     0.043377
enh42088    1  165611000  165612000      4       1  150064        2.027     0.021334
enh42091    1  165615700  165616700      3       1  150064       1.7711     0.038275
enh42092    1  165616800  165617800      5       3  150064       1.6932     0.045208
enh42095    1  165739100  165740100      2       1  150064       2.3176     0.010235
enh42099    1  165811100  165812100      4       2  150064       2.0756     0.018967
enh42100    1  165818200  165819200      1       1  150064       2.3829     0.008588
enh42101    1  165819900  165820900      1       1  150064       2.3611      0.00911
enh42102    1  165823000  165824000      1       1  150064       2.4075     0.008032
enh42104    1  165826500  165827500      2       1  150064       2.5516    0.0053621
enh42105    1  165828400  165829400      2       1  150064       2.7052    0.0034133
enh42124    1  166843600  166844600      2       1  150064       3.4847   0.00024635
enh42133    1  167188000  167189000      1       1  150064       2.7692      0.00281
enh42195    1  168053800  168054800      1       1  150064       2.2271      0.01297
enh42207    1  168355900  168356900      2       1  150064       2.0245     0.021461
enh42208    1  168356700  168357700      3       2  150064       2.2226     0.013122
enh42248    1  169088000  169089000      8       3  150064       2.6315    0.0042499
enh42249    1  169090900  169091900      2       1  150064       2.4674    0.0068044
enh42250    1  169098400  169099400      6       3  150064       2.2334     0.012761
enh42272    1  170037800  170038800      2       1  150064       2.1519     0.015702
enh42321    1  171751800  171752800      3       1  150064       2.1709     0.014968
enh42322    1  171762900  171763900      2       1  150064       1.7148     0.043193
enh42326    1  171868400  171869400      3       2  150064        2.009     0.022268
enh42340    1  172312500  172313500      2       1  150064       1.8722     0.030589
enh42342    1  172326300  172327300      2       1  150064       1.8137     0.034864
enh42343    1  172328900  172329900      1       1  150064       1.8053      0.03551
enh42344    1  172352000  172353000      1       1  150064       2.5269     0.005753
enh42345    1  172359600  172360600      5       2  150064       2.3137     0.010341
enh42347    1  172363100  172364100      6       2  150064       1.8056     0.035494
enh42348    1  172367900  172368900      2       1  150064       2.4344    0.0074585
enh42355    1  172500000  172501000      3       2  150064       1.6888     0.045631
enh42374    1  173398000  173399000      4       2  150064       2.3375    0.0097071
enh42375    1  173399700  173400700      1       1  150064        2.312      0.01039
enh42379    1  173685800  173686800      1       1  150064       3.4989    0.0002336
enh42381    1  173839200  173840200      2       1  150064       2.2799     0.011306
enh42383    1  173969700  173970700      1       1  150064       3.4298     0.000302
enh42385    1  173973700  173974700      3       2  150064       2.6899    0.0035733
enh42386    1  173974500  173975500      1       1  150064       3.4302    0.0003016
enh42387    1  173977000  173978000      6       1  150064        3.256   0.00056493
enh42389    1  173980600  173981600      1       1  150064       3.4179    0.0003155
enh42390    1  173983600  173984600      4       2  150064       3.1305   0.00087247
enh42391    1  173986900  173987900      5       2  150064       3.6225   0.00014591
enh42393    1  174129600  174130600      2       1  150064       3.0947   0.00098495
enh42394    1  174135300  174136300      1       1  150064       2.9457     0.001611
enh42397    1  174231800  174232800      5       3  150064       3.7266   9.7057e-05
enh42402    1  174767600  174768600      1       1  150064       3.2494    0.0005783
enh42404    1  174862600  174863600      1       1  150064         1.71      0.04363
enh42413    1  174943500  174944500      2       1  150064       2.1651     0.015191
enh42414    1  174945400  174946400      1       1  150064       2.8844     0.001961
enh42415    1  174958600  174959600      2       1  150064       1.7845     0.037175
enh42420    1  175041000  175042000      4       2  150064       1.6482     0.049656
enh42425    1  175152200  175153200      3       2  150064       2.9979    0.0013592
enh42426    1  175155400  175156400      2       1  150064       2.1919     0.014192
enh42427    1  175156000  175157000      5       2  150064       3.3594   0.00039057
enh42429    1  175158200  175159200      1       1  150064       3.5013    0.0002315
enh42430    1  175162500  175163500      4       1  150064       3.3679   0.00037868
enh42434    1  175287800  175288800      4       2  150064       1.9354     0.026468
enh42436    1  175712200  175713200      2       1  150064       1.8049     0.035545
enh42440    1  175854200  175855200      3       2  150064       2.9905    0.0013926
enh42452    1  177178700  177179700      5       3  150064       2.7581    0.0029068
enh42454    1  177243900  177244900      1       1  150064       1.7228      0.04246
enh42455    1  177271200  177272200      4       2  150064       4.9563    3.592e-07
enh42457    1  177279200  177280200      2       1  150064       4.7405   1.0659e-06
enh42470    1  178025700  178026700      2       1  150064       2.0695     0.019247
enh42471    1  178029800  178030800      6       3  150064       2.1663     0.015143
enh42500    1  178357600  178358600      1       1  150064       1.8337      0.03335
enh42501    1  178455600  178456600      3       2  150064        2.969    0.0014937
enh42531    1  179095100  179096100      1       1  150064       1.6771      0.04676
enh42533    1  179098200  179099200      4       1  150064       1.6833     0.046155
enh42534    1  179098900  179099900      1       1  150064       1.8942       0.0291
enh42537    1  179112200  179113200      3       2  150064       1.8314     0.033519
enh42539    1  179122200  179123200      5       3  150064       2.0903     0.018296
enh42541    1  179138700  179139700      1       1  150064       2.1591      0.01542
enh42544    1  179174200  179175200      2       1  150064       1.7559     0.039553
enh42549    1  179199400  179200400      1       1  150064       1.8435      0.03263
enh42559    1  179783100  179784100      3       2  150064       1.9811     0.023793
enh42562    1  179844100  179845100      1       1  150064       1.9217      0.02732
enh42564    1  179853800  179854800      3       1  150064       1.9001     0.028709
enh42568    1  179938300  179939300      3       1  150064       1.7133     0.043328
enh42572    1  179996600  179997600      2       1  150064       1.7285     0.041949
enh42583    1  180496000  180497000      4       2  150064       1.8978     0.028859
enh42585    1  180502600  180503600      3       2  150064       2.0381     0.020769
enh42591    1  180605000  180606000      3       2  150064       4.0046   3.1056e-05
enh42592    1  180612700  180613700      2       1  150064       2.1936     0.014133
enh42624    1  181108200  181109200     11       2  150064       1.6601     0.048445
enh42640    1  182118200  182119200      2       1  150064       2.1035     0.017711
enh42651    1  182262000  182263000      4       1  150064       1.7366     0.041233
enh42658    1  182331300  182332300      3       2  150064       1.7377      0.04113
enh42659    1  182355000  182356000      2       1  150064       1.8249     0.034009
enh42669    1  182571900  182572900      1       1  150064       1.6695      0.04751
enh42677    1  182668700  182669700      5       2  150064       2.5274    0.0057449
enh42678    1  182730800  182731800      3       2  150064       1.7371     0.041183
enh42717    1  183256000  183257000      2       1  150064       1.8527     0.031966
enh42746    1  183783000  183784000      1       1  150064       1.9374      0.02635
enh42771    1  183988100  183989100      2       1  150064       1.8292     0.033686
enh42785    1  184120600  184121600      1       1  150064       2.2839      0.01119
enh42787    1  184159900  184160900      3       2  150064       1.9501     0.025585
enh42788    1  184253200  184254200      3       1  150064       2.6108    0.0045161
enh42808    1  184431000  184432000      2       1  150064       1.9928     0.023142
enh42811    1  184460100  184461100      2       1  150064       2.6156    0.0044536
enh42812    1  184463000  184464000      2       1  150064        1.661     0.048356
enh42814    1  184476400  184477400      1       1  150064       2.4618     0.006913
enh42816    1  184504200  184505200      2       1  150064       2.7738      0.00277
enh42817    1  184524400  184525400      2       1  150064       2.2623     0.011838
enh42829    1  184632800  184633800      1       1  150064       2.3405     0.009629
enh42831    1  184713200  184714200      2       1  150064       1.9412     0.026117
enh42832    1  184714700  184715700      4       2  150064       2.0694     0.019256
enh42835    1  184724900  184725900      3       1  150064       2.1648       0.0152
enh42850    1  184927800  184928800      7       4  150064        2.168     0.015079
enh42854    1  185026400  185027400      3       2  150064         2.91    0.0018069
enh42855    1  185037200  185038200      1       1  150064        1.771      0.03828
enh42856    1  185065100  185066100      1       1  150064       1.9991       0.0228
enh42858    1  185127400  185128400      1       1  150064       1.9047      0.02841
enh42881    1  186062200  186063200      1       1  150064       1.6637      0.04809
enh42885    1  186346000  186347000      1       1  150064       1.7256      0.04221
enh42911    1  192873800  192874800      4       2  150064       2.2182     0.013272
enh42912    1  192876900  192877900      1       1  150064       2.9385     0.001649
enh42918    1  193072200  193073200      1       1  150064       3.0838     0.001022
enh42919    1  193074800  193075800      5       2  150064       2.2378     0.012616
enh42922    1  193089800  193090800      2       1  150064       3.0646    0.0010898
enh42923    1  193093100  193094100      3       1  150064       3.1849   0.00072396
enh42924    1  193125500  193126500      4       2  150064       2.2562     0.012029
enh42927    1  193157000  193158000      2       1  150064       2.6709    0.0037827
enh42928    1  193158700  193159700      2       1  150064       2.6785    0.0036974
enh42935    1  197165600  197166600      3       2  150064       2.8876    0.0019407
enh42943    1  197752000  197753000      1       1  150064        2.368     0.008942
enh42963    1  198171500  198172500      4       2  150064        1.932     0.026681
enh42976    1  198650200  198651200      4       2  150064       2.1116     0.017359
enh42979    1  198849600  198850600      1       1  150064       1.8131      0.03491
enh42994    1  200201200  200202200      3       1  150064       2.5893    0.0048082
enh42996    1  200270200  200271200      3       2  150064       2.2916     0.010963
enh42997    1  200321500  200322500      2       1  150064       2.7883     0.002649
enh42998    1  200333200  200334200      1       1  150064       2.9197     0.001752
enh42999    1  200334700  200335700      4       1  150064       2.8025    0.0025355
enh43000    1  200336900  200337900      1       1  150064       2.8341     0.002298
enh43006    1  200397800  200398800      4       2  150064        2.779    0.0027264
enh43007    1  200457300  200458300      3       2  150064       2.6382    0.0041671
enh43022    1  200799000  200800000      2       1  150064       1.7271     0.042072
enh43024    1  200865300  200866300      3       1  150064       2.3394    0.0096568
enh43026    1  200876700  200877700      1       1  150064       3.6921    0.0001112
enh43028    1  200989500  200990500      3       2  150064       3.3452   0.00041107
enh43031    1  200997300  200998300      2       1  150064       2.2783     0.011353
enh43032    1  201025100  201026100      3       1  150064       2.0282     0.021271
enh43037    1  201106400  201107400      2       1  150064       1.7983     0.036062
enh43042    1  201276800  201277800      2       1  150064       1.9399     0.026193
enh43057    1  201434600  201435600      5       2  150064       1.8656      0.03105
enh43061    1  201451200  201452200      7       2  150064       2.0246     0.021452
enh43065    1  201468200  201469200      1       1  150064       1.8734      0.03051
enh43128    1  201729700  201730700      3       2  150064       2.9432    0.0016242
enh43132    1  201743000  201744000      4       1  150064        1.732     0.041641
enh43137    1  201797200  201798200      3       2  150064       2.6745    0.0037417
enh43142    1  201856600  201857600      2       1  150064       2.2893     0.011031
enh43145    1  201869300  201870300      1       1  150064       1.6739      0.04708
enh43146    1  201874000  201875000      2       1  150064       2.1808       0.0146
enh43168    1  202103700  202104700      1       1  150064       2.7921     0.002618
enh43170    1  202111100  202112100      5       2  150064       2.1389      0.01622
enh43199    1  202587500  202588500      1       1  150064       1.7735      0.03807
enh43215    1  202927800  202928800      2       1  150064       1.6632     0.048132
enh43225    1  203015900  203016900      2       1  150064       1.9891     0.023343
enh43227    1  203051400  203052400      2       1  150064       1.7998     0.035948
enh43233    1  203109600  203110600      4       2  150064       1.6788     0.046592
enh43236    1  203119000  203120000      1       1  150064       1.8505      0.03212
enh43257    1  203323500  203324500      1       1  150064       2.1022      0.01777
enh43311    1  204010400  204011400      3       2  150064       2.1398     0.016185
enh43313    1  204045300  204046300      2       1  150064       2.5349    0.0056243
enh43315    1  204052100  204053100      4       2  150064        2.647      0.00406
enh43318    1  204057300  204058300      2       1  150064        3.731    9.535e-05
enh43320    1  204062800  204063800      4       2  150064       1.7051     0.044087
enh43321    1  204065800  204066800      2       1  150064       1.6759     0.046877
enh43323    1  204069300  204070300      5       2  150064       3.2139    0.0006548
enh43335    1  204222900  204223900      1       1  150064       2.5598     0.005237
enh43373    1  204411700  204412700      1       1  150064       2.1158      0.01718
enh43374    1  204415800  204416800      2       1  150064        1.882      0.02992
enh43375    1  204419100  204420100      3       1  150064       1.7121     0.043436
enh43376    1  204421800  204422800      4       2  150064       1.9004     0.028691
enh43377    1  204424000  204425000      2       1  150064       2.0183     0.021778
enh43378    1  204426100  204427100      3       1  150064       2.7873    0.0026572
enh43380    1  204435100  204436100      2       1  150064       2.0783     0.018842
enh43383    1  204460300  204461300      1       1  150064       3.1976     0.000693
enh43384    1  204464400  204465400      3       2  150064       2.2606     0.011893
enh43386    1  204484400  204485400      3       1  150064       3.0715    0.0010648
enh43388    1  204489800  204490800      2       1  150064       2.1818     0.014561
enh43402    1  204828800  204829800      2       1  150064       2.8119    0.0024622
enh43415    1  204910300  204911300      5       2  150064       1.7406     0.040878
enh43417    1  204963000  204964000      1       1  150064       2.0056      0.02245
enh43420    1  205030400  205031400      4       2  150064       3.9784   3.4688e-05
enh43421    1  205088700  205089700      4       1  150064       2.0429      0.02053
enh43423    1  205110300  205111300      5       2  150064       3.7788   7.8797e-05
enh43424    1  205110800  205111800      5       2  150064       3.9274   4.2929e-05
enh43427    1  205144300  205145300      2       1  150064       4.1479   1.6775e-05
enh43428    1  205152200  205153200      3       1  150064       4.5753   2.3779e-06
enh43429    1  205157000  205158000      4       2  150064       4.1821   1.4442e-05
enh43430    1  205158200  205159200      2       1  150064       3.5047   0.00022854
enh43431    1  205160000  205161000      1       1  150064       3.9929    3.264e-05
enh43432    1  205168100  205169100      3       1  150064       4.0127   3.0014e-05
enh43433    1  205172800  205173800      3       1  150064       3.7427   9.1036e-05
enh43434    1  205178600  205179600      4       2  150064       4.4417   4.4622e-06
enh43435    1  205181000  205182000      2       1  150064       2.9775    0.0014529
enh43437    1  205199000  205200000      6       3  150064       2.5449    0.0054647
enh43439    1  205204000  205205000      3       1  150064       1.9331     0.026609
enh43440    1  205206600  205207600      5       3  150064       3.2408   0.00059605
enh43442    1  205212800  205213800      3       2  150064       2.6513    0.0040088
enh43443    1  205213400  205214400      3       2  150064       2.5288    0.0057223
enh43444    1  205217700  205218700      2       1  150064       2.0707     0.019194
enh43445    1  205226700  205227700      1       1  150064       1.8402      0.03287
enh43452    1  205263200  205264200      2       1  150064        1.951     0.025529
enh43458    1  205321100  205322100      3       1  150064       2.1718     0.014934
enh43459    1  205325400  205326400      2       1  150064        1.846     0.032445
enh43462    1  205338200  205339200      5       2  150064       1.6992     0.044645
enh43471    1  205461700  205462700      4       2  150064       2.3781    0.0087014
enh43479    1  205490400  205491400      4       2  150064       2.2843     0.011177
enh43487    1  205562800  205563800      6       2  150064       1.7132     0.043337
enh43488    1  205568200  205569200      9       3  150064       2.0959     0.018043
enh43497    1  205630800  205631800      6       2  150064       1.6473     0.049747
enh43500    1  205641000  205642000      2       1  150064       1.8798     0.030065
enh43503    1  205649600  205650600      2       1  150064       2.2197     0.013221
enh43518    1  205774900  205775900      2       1  150064       2.0576     0.019814
enh43552    1  206645700  206646700      5       2  150064       1.6572     0.048743
enh43603    1  207206700  207207700      1       1  150064       2.3083      0.01049
enh43604    1  207218700  207219700      1       1  150064       3.3826     0.000359
enh43605    1  207220300  207221300      2       1  150064       2.7408    0.0030641
enh43621    1  207922200  207923200      3       2  150064        3.773   8.0646e-05
enh43622    1  207923400  207924400      2       1  150064       3.7753   7.9905e-05
enh43624    1  207970700  207971700      2       1  150064       2.3981    0.0082408
enh43626    1  207998200  207999200      4       2  150064       2.2723     0.011533
enh43627    1  208001200  208002200      1       1  150064       4.9466    3.777e-07
enh43628    1  208004700  208005700      2       1  150064       2.2068     0.013663
enh43629    1  208006800  208007800      3       2  150064       3.2114   0.00066045
enh43631    1  208010800  208011800      5       2  150064       2.7321    0.0031469
enh43632    1  208013200  208014200      2       1  150064       3.8955   4.8994e-05
enh43633    1  208014900  208015900      3       2  150064       3.7542    8.695e-05
enh43634    1  208017500  208018500      7       3  150064       4.6778   1.4502e-06
enh43635    1  208024100  208025100      2       1  150064       2.2614     0.011866
enh43636    1  208029600  208030600      3       1  150064       3.5388   0.00020095
enh43637    1  208030600  208031600      5       2  150064       4.1601   1.5908e-05
enh43638    1  208032000  208033000      9       4  150064       3.0265    0.0012372
enh43639    1  208033600  208034600      4       2  150064       3.5683   0.00017964
enh43640    1  208034700  208035700      6       2  150064       3.2288   0.00062155
enh43641    1  208036300  208037300      6       3  150064       3.2735   0.00053106
enh43644    1  208046300  208047300      4       2  150064       2.8049    0.0025164
enh43645    1  208056700  208057700      2       1  150064       2.1785     0.014683
enh43646    1  208058400  208059400      3       1  150064       2.3672    0.0089614
enh43662    1  208263400  208264400      3       1  150064       2.8185    0.0024121
enh43665    1  208293200  208294200      5       2  150064       2.2735     0.011499
enh43666    1  208305000  208306000      2       1  150064       3.2442   0.00058896
enh43667    1  208307400  208308400      2       1  150064       2.7083    0.0033817
enh43672    1  208338300  208339300      3       1  150064       1.8232     0.034133
enh43683    1  208386700  208387700      2       1  150064       2.0546     0.019961
enh43684    1  208390800  208391800      7       4  150064       1.7064     0.043968
enh43685    1  208393000  208394000      2       1  150064       2.9953    0.0013711
enh43691    1  208406300  208407300      6       2  150064       2.1683     0.015067
enh43692    1  208409700  208410700     10       6  150064       1.6867     0.045835
enh43709    1  209799400  209800400      4       2  150064       1.7928     0.036499
enh43739    1  210423600  210424600      1       1  150064       1.6612      0.04834
enh43761    1  211434600  211435600      6       3  150064       3.0256    0.0012408
enh43766    1  211503500  211504500      2       1  150064       1.6755     0.046916
enh43770    1  211556800  211557800      4       2  150064       2.1653     0.015181
enh43775    1  211747900  211748900      2       1  150064       1.9267     0.027006
enh43823    1  212429100  212430100      6       2  150064       2.3535    0.0092989
enh43831    1  212474000  212475000      3       2  150064       1.8158     0.034698
enh43832    1  212474600  212475600      3       2  150064       2.1792     0.014659
enh43833    1  212479800  212480800      4       2  150064       2.3944    0.0083229
enh43834    1  212483300  212484300      1       1  150064       2.2238      0.01308
enh43836    1  212588900  212589900      2       1  150064       2.4702    0.0067513
enh43837    1  212604800  212605800      6       3  150064       1.8601     0.031435
enh43851    1  212769200  212770200      5       3  150064       2.1181     0.017082
enh43880    1  214078200  214079200      1       1  150064       2.6749     0.003738
enh43884    1  214176300  214177300      8       1  150064       3.0215    0.0012576
enh43902    1  214510600  214511600      4       2  150064       2.3236     0.010075
enh43917    1  214678200  214679200      7       3  150064       2.4687    0.0067796
enh43919    1  214687600  214688600      2       1  150064       2.1348     0.016389
enh43925    1  214715200  214716200      5       2  150064       1.8872     0.029567
enh43992    1  220217500  220218500      2       1  150064       2.0112     0.022151
enh43993    1  220263400  220264400      5       3  150064       1.7708     0.038297
enh43994    1  220266400  220267400      2       1  150064        2.041     0.020624
enh43999    1  220392400  220393400      3       2  150064       2.7045    0.0034205
enh44005    1  220442100  220443100      2       1  150064       1.7508      0.03999
enh44016    1  220924200  220925200      2       1  150064        2.042     0.020575
enh44047    1  221888900  221889900      1       1  150064       2.0218       0.0216
enh44054    1  221912200  221913200      2       1  150064       2.8608     0.002113
enh44055    1  221916800  221917800      5       2  150064       3.1988   0.00068992
enh44070    1  222627800  222628800      3       1  150064       2.8637    0.0020939
enh44071    1  222628500  222629500      3       1  150064       2.8637    0.0020939
enh44078    1  222792800  222793800      3       1  150064       1.7014     0.044431
enh44079    1  222795800  222796800      5       1  150064       1.8774      0.03023
enh44080    1  222816200  222817200      1       1  150064       2.1669      0.01512
enh44084    1  222945600  222946600      3       1  150064       2.5563    0.0052903
enh44111    1  223421200  223422200      1       1  150064       1.8133      0.03489
enh44119    1  223888200  223889200      1       1  150064       1.9712      0.02435
enh44121    1  223899000  223900000      5       2  150064       3.3426   0.00041503
enh44122    1  223903300  223904300      3       2  150064       3.1691   0.00076461
enh44123    1  223908500  223909500      6       2  150064       3.0468    0.0011563
enh44124    1  223914100  223915100      1       1  150064       2.9057     0.001832
enh44126    1  223920900  223921900      1       1  150064       2.7258     0.003207
enh44130    1  223930400  223931400     11       2  150064       1.6715     0.047308
enh44131    1  223935700  223936700      1       1  150064       1.9807      0.02381
enh44132    1  223952700  223953700      3       1  150064       2.5186    0.0058919
enh44133    1  223959100  223960100      4       2  150064       3.7196   9.9754e-05
enh44136    1  223989600  223990600      2       1  150064       2.9979    0.0013593
enh44138    1  224007700  224008700      2       1  150064       3.2512   0.00057456
enh44140    1  224014600  224015600      1       1  150064       3.5115    0.0002228
enh44141    1  224019600  224020600      3       2  150064       3.8655   5.5423e-05
enh44142    1  224021400  224022400      6       2  150064       2.6392    0.0041545
enh44143    1  224023000  224024000      3       1  150064       3.1781   0.00074126
enh44144    1  224025200  224026200      2       1  150064       2.0076     0.022345
enh44145    1  224030100  224031100      1       1  150064       3.5734    0.0001762
enh44157    1  224546300  224547300      2       1  150064       2.3981    0.0082411
enh44158    1  224547000  224548000      5       2  150064       2.8665    0.0020749
enh44159    1  224564700  224565700      2       1  150064       2.4366    0.0074134
enh44160    1  224566500  224567500      2       1  150064       2.4161    0.0078444
enh44163    1  224617300  224618300      3       2  150064       2.1806     0.014606
enh44165    1  224623400  224624400      2       1  150064       2.0591     0.019744
enh44168    1  224644400  224645400      3       2  150064       2.0156     0.021919
enh44169    1  224646500  224647500      2       1  150064       2.4324    0.0074988
enh44171    1  224689500  224690500      3       2  150064       2.1965     0.014029
enh44172    1  224690200  224691200      3       2  150064         2.69    0.0035731
enh44222    1  225934700  225935700      3       1  150064       1.9039     0.028464
enh44231    1  226000900  226001900      2       1  150064       1.9678     0.024547
enh44235    1  226012500  226013500      9       4  150064       1.7881     0.036883
enh44242    1  226065300  226066300      4       1  150064       2.1929     0.014158
enh44250    1  226184000  226185000      2       1  150064        1.676     0.046864
enh44255    1  226254200  226255200      2       1  150064       2.7206    0.0032585
enh44256    1  226269800  226270800      2       1  150064       2.3561    0.0092342
enh44263    1  226310200  226311200      1       1  150064       2.5982     0.004686
enh44264    1  226312300  226313300      3       2  150064       2.0554     0.019921
enh44265    1  226315200  226316200      4       2  150064       1.6576       0.0487
enh44275    1  226585000  226586000      3       1  150064       1.7595     0.039244
enh44281    1  226763400  226764400      3       2  150064       2.3202     0.010166
enh44286    1  226832000  226833000      4       2  150064       1.8042     0.035604
enh44287    1  226846400  226847400      2       1  150064       2.5549    0.0053116
enh44296    1  226898000  226899000      1       1  150064       2.4902     0.006384
enh44300    1  226914800  226915800      2       1  150064       2.3349    0.0097731
enh44301    1  226918800  226919800      2       1  150064       1.8456     0.032478
enh44303    1  226927300  226928300      2       1  150064       2.0898     0.018317
enh44308    1  227014700  227015700      5       2  150064       2.1254     0.016775
enh44309    1  227015400  227016400      1       1  150064       1.6988      0.04468
enh44310    1  227059800  227060800      2       1  150064       2.0152     0.021944
enh44313    1  227070100  227071100      3       1  150064       2.2435     0.012432
enh44353    1  227544500  227545500      6       2  150064       2.4737    0.0066859
enh44424    1  229035700  229036700      2       1  150064       1.9543     0.025331
enh44429    1  229089700  229090700      9       2  150064       1.7039     0.044196
enh44437    1  229162900  229163900      1       1  150064       1.8157      0.03471
enh44510    1  230220400  230221400      1       1  150064       2.5527     0.005344
enh44511    1  230222200  230223200      1       1  150064       2.1121      0.01734
enh44513    1  230236600  230237600      8       2  150064       3.6151   0.00015013
enh44514    1  230239200  230240200      3       1  150064       3.5544   0.00018939
enh44515    1  230241800  230242800      6       3  150064       3.6284    0.0001426
enh44516    1  230243200  230244200      5       3  150064       3.2921    0.0004972
enh44517    1  230245400  230246400      3       1  150064       3.7059   0.00010534
enh44518    1  230246500  230247500      6       2  150064        3.593   0.00016342
enh44519    1  230248200  230249200      2       1  150064       3.1926    0.0007051
enh44520    1  230249800  230250800      3       1  150064       3.5765   0.00017411
enh44521    1  230255800  230256800      4       2  150064       3.7928    7.449e-05
enh44522    1  230260100  230261100      2       1  150064       1.9589     0.025062
enh44524    1  230263400  230264400      9       3  150064       3.2828   0.00051388
enh44525    1  230272300  230273300     11       5  150064       3.7391   9.2329e-05
enh44526    1  230275500  230276500      8       4  150064       3.1945   0.00070042
enh44536    1  230301000  230302000      5       2  150064       1.7598     0.039222
enh44539    1  230310300  230311300      8       2  150064       1.9515     0.025501
enh44542    1  230322000  230323000      5       2  150064       1.7516     0.039924
enh44543    1  230326000  230327000      2       1  150064       1.9928     0.023144
enh44544    1  230328600  230329600      4       2  150064       1.6655     0.047909
enh44559    1  230406000  230407000      2       1  150064       2.0144     0.021985
enh44634    1  231558900  231559900      2       1  150064       2.0492     0.020222
enh44663    1  232608300  232609300      3       1  150064       2.1716     0.014942
enh44726    1  234446200  234447200      2       1  150064       2.1025     0.017755
enh44728    1  234610800  234611800     11       2  150064       1.8984      0.02882
enh44729    1  234611600  234612600      7       3  150064       2.2207     0.013185
enh44732    1  234622800  234623800      4       2  150064       1.7362     0.041268
enh44733    1  234630600  234631600      5       2  150064       1.9164     0.027658
enh44734    1  234634200  234635200      8       3  150064       2.7698    0.0028044
enh44735    1  234635900  234636900      3       2  150064       1.8352     0.033238
enh44736    1  234638600  234639600      3       1  150064       2.2505      0.01221
enh44737    1  234651000  234652000      2       1  150064       2.7282    0.0031841
enh44738    1  234656000  234657000      5       2  150064       1.9377     0.026329
enh44744    1  234697800  234698800      2       1  150064       1.9754     0.024111
enh44770    1  234895800  234896800      3       2  150064       1.7982     0.036074
enh44785    1  235015100  235016100      4       1  150064       2.5034    0.0061504
enh44796    1  235095200  235096200      6       3  150064       1.9138     0.027826
enh44854    1  235805200  235806200      3       1  150064       1.7768     0.037802
enh44896    1  236445800  236446800      1       1  150064       2.1571       0.0155
enh44904    1  236665600  236666600      1       1  150064       1.7372      0.04118
enh44944    1  240357400  240358400      3       2  150064       3.0896    0.0010023
enh44952    1  240567400  240568400      2       1  150064       1.7593     0.039262
enh44956    1  241392100  241393100      2       1  150064       1.9483      0.02569
enh44973    1  243413900  243414900      4       2  150064       4.2609   1.0181e-05
enh44975    1  243420600  243421600      2       1  150064       4.0095   3.0424e-05
enh44978    1  243427800  243428800      2       1  150064       3.9425   4.0322e-05
enh44981    1  243450300  243451300      1       1  150064       4.8728    5.502e-07
enh44984    1  243518000  243519000      2       1  150064       3.4178    0.0003157
enh44992    1  243619400  243620400      1       1  150064       4.3346    7.301e-06
enh44994    1  243645800  243646800      1       1  150064       3.8909    4.993e-05
enh44995    1  243653800  243654800      1       1  150064       4.2856    9.112e-06
enh44997    1  243664000  243665000      4       2  150064       5.2183   9.0264e-08
enh44998    1  243669000  243670000      2       1  150064       4.7365   1.0872e-06
enh45003    1  243876900  243877900      1       1  150064       2.1802      0.01462
enh45004    1  243886600  243887600      2       1  150064       2.5088    0.0060569
enh45005    1  243894400  243895400      2       1  150064       3.8836   5.1468e-05
enh45006    1  243896900  243897900      1       1  150064       4.7869     8.47e-07
enh45008    1  243914600  243915600      2       1  150064        3.559   0.00018614
enh45010    1  243953600  243954600      3       1  150064       3.1595   0.00079015
enh45011    1  243954600  243955600      3       2  150064       2.0206     0.021663
enh45012    1  243955300  243956300      2       1  150064       4.2876   9.0309e-06
enh45013    1  243961900  243962900      2       1  150064       2.9306    0.0016913
enh45014    1  243966800  243967800      1       1  150064       4.7773    8.883e-07
enh45017    1  244011100  244012100      2       1  150064       3.4812   0.00024957
enh45018    1  244081200  244082200      2       1  150064       2.8917    0.0019159
enh45026    1  244377300  244378300      6       2  150064       2.5072    0.0060851
enh45035    1  244525300  244526300      4       2  150064        1.823      0.03415
enh45038    1  244593500  244594500      2       1  150064       2.0861     0.018485
enh45039    1  244594700  244595700      3       1  150064        1.733     0.041545
enh45042    1  244602400  244603400      4       2  150064       2.1017     0.017792
enh45045    1  244608600  244609600      2       1  150064       2.3236     0.010074
enh45046    1  244611900  244612900      1       1  150064       2.1862       0.0144
enh45048    1  244623600  244624600      3       2  150064       1.7861     0.037045
enh45053    1  244827400  244828400      3       1  150064       2.1247     0.016805
enh45054    1  244828600  244829600      7       3  150064       2.0573     0.019829
enh45090    1  246639400  246640400      3       2  150064       1.8371     0.033096
enh45098    1  246746700  246747700      3       2  150064         1.74     0.040928
enh45101    1  246760200  246761200      2       1  150064       1.7267     0.042114
enh45102    1  246771900  246772900      2       1  150064       2.2501      0.01222
enh45103    1  246773900  246774900      3       2  150064       1.8071     0.035373
enh45104    1  246780600  246781600      1       1  150064       2.0088      0.02228
enh45113    1  246861600  246862600      6       3  150064        1.869     0.030814
enh45116    1  246932000  246933000      1       1  150064       1.7346      0.04141
enh45140    1  249134600  249135600      1       1  150064       2.4173     0.007817
enh45143    1  249153600  249154600      1       1  150064       1.7791      0.03761
enh45144    1  249156400  249157400      1       1  150064       1.8718      0.03062
enh45145    1  249157600  249158600      4       1  150064       1.6878      0.04572
enh50989    2     826800     827800      6       2  150064       1.7331     0.041538
enh50990    2     969600     970600      6       2  150064       1.9771     0.024014
enh50991    2    1006000    1007000      3       2  150064       1.7095     0.043681
enh51007    2    1745600    1746600      8       3  150064       2.2383       0.0126
enh51008    2    1748500    1749500      7       2  150064       2.3125     0.010376
enh51016    2    2335900    2336900      1       1  150064       3.3525    0.0004004
enh51026    2    3241000    3242000      4       1  150064       2.5753     0.005008
enh51028    2    3292500    3293500      3       1  150064       2.4773    0.0066195
enh51053    2    3621800    3622800      1       1  150064       2.0286      0.02125
enh51054    2    3624500    3625500     12       5  150064       1.8717     0.030627
enh51069    2    6512000    6513000      5       3  150064        1.765     0.038778
enh51076    2    7054800    7055800      1       1  150064       2.1003      0.01785
enh51077    2    7056600    7057600      3       2  150064       2.8319    0.0023136
enh51078    2    7060400    7061400      8       3  150064       1.7456     0.040438
enh51079    2    7062700    7063700      9       2  150064        3.055    0.0011254
enh51080    2    7066500    7067500      5       3  150064       2.2311     0.012837
enh51102    2    7518000    7519000      1       1  150064       2.0749        0.019
enh51105    2    7932000    7933000      5       1  150064       2.0996      0.01788
enh51119    2    8549800    8550800      6       3  150064       2.0144     0.021985
enh51130    2    8665500    8666500      2       1  150064       1.6534     0.049129
enh51132    2    8679400    8680400      3       1  150064        2.355    0.0092626
enh51133    2    8683100    8684100      3       2  150064        1.849     0.032227
enh51145    2    8825700    8826700      2       1  150064        2.031     0.021126
enh51151    2    8961500    8962500      2       1  150064       2.3217     0.010124
enh51168    2    9330900    9331900      2       1  150064       2.0791     0.018805
enh51172    2    9352500    9353500      5       3  150064       1.9588     0.025067
enh51178    2    9368200    9369200      2       1  150064       2.7065    0.0033994
enh51179    2    9370500    9371500      1       1  150064       1.9795      0.02388
enh51180    2    9374800    9375800      3       2  150064       2.6613    0.0038922
enh51185    2    9391200    9392200      7       2  150064        3.044    0.0011674
enh51186    2    9391800    9392800      4       2  150064       3.0426    0.0011728
enh51191    2    9404000    9405000      2       1  150064       2.7762    0.0027498
enh51192    2    9408500    9409500      4       2  150064       2.3659    0.0089922
enh51230    2    9750800    9751800      1       1  150064       1.7362      0.04126
enh51238    2    9794100    9795100      5       3  150064       2.1354     0.016365
enh51258    2   10130400   10131400      4       1  150064       1.6644     0.048016
enh51259    2   10131100   10132100      1       1  150064       1.7486      0.04018
enh51260    2   10132100   10133100      5       2  150064       2.7116     0.003348
enh51261    2   10133900   10134900      9       2  150064       2.0241     0.021481
enh51269    2   10186900   10187900      1       1  150064       1.7217      0.04256
enh51319    2   10948100   10949100      7       2  150064       1.9635     0.024792
enh51322    2   10953200   10954200      6       3  150064       2.0708     0.019191
enh51358    2   11533700   11534700      3       2  150064       1.8229     0.034157
enh51378    2   11892900   11893900      4       2  150064       1.7322     0.041615
enh51379    2   11894300   11895300      2       1  150064       1.8675     0.030919
enh51383    2   11903400   11904400      7       3  150064       1.7247     0.042288
enh51384    2   11904300   11905300      2       1  150064       1.7834      0.03726
enh51385    2   11918900   11919900      2       1  150064        1.751      0.03997
enh51386    2   11924600   11925600      2       1  150064       2.6214     0.004379
enh51399    2   12640600   12641600      4       2  150064       1.9469     0.025773
enh51400    2   12695000   12696000      2       1  150064       1.8598     0.031459
enh51433    2   15699100   15700100      4       1  150064       1.8447     0.032539
enh51473    2   17828200   17829200      3       2  150064       1.7582     0.039355
enh51475    2   17932800   17933800      3       1  150064       1.9908     0.023252
enh51476    2   17936500   17937500      1       1  150064       2.1711      0.01496
enh51477    2   17938300   17939300      1       1  150064       2.0909      0.01827
enh51479    2   18002800   18003800      2       1  150064       1.7553     0.039602
enh51480    2   18093200   18094200      7       4  150064       2.5386    0.0055653
enh51501    2   19320200   19321200      4       2  150064       2.4301    0.0075471
enh51523    2   20262200   20263200      5       2  150064       2.2205     0.013193
enh51564    2   20673900   20674900      6       3  150064       1.6585     0.048607
enh51575    2   20768300   20769300      8       3  150064       2.2647     0.011765
enh51576    2   20773300   20774300      3       1  150064       2.7478    0.0030001
enh51577    2   20775800   20776800      2       1  150064       2.3012     0.010691
enh51578    2   20778000   20779000      3       2  150064       2.0854     0.018516
enh51579    2   20780200   20781200      2       1  150064       2.7559    0.0029265
enh51581    2   20792600   20793600      9       3  150064       3.3766   0.00036691
enh51586    2   20816600   20817600      8       1  150064       1.8833     0.029832
enh51600    2   21493000   21494000      1       1  150064       2.1294      0.01661
enh51617    2   23735900   23736900      5       2  150064       3.7141   0.00010195
enh51619    2   23742700   23743700      1       1  150064       3.4082     0.000327
enh51643    2   23920700   23921700      9       3  150064       2.0161     0.021894
enh51647    2   24065700   24066700      3       2  150064       2.2515     0.012177
enh51649    2   24124800   24125800      1       1  150064       2.0809      0.01872
enh51650    2   24127300   24128300      2       1  150064       2.0112     0.022153
enh51651    2   24127800   24128800      1       1  150064        2.071      0.01918
enh51652    2   24139500   24140500      4       2  150064       2.2374      0.01263
enh51655    2   24161600   24162600      1       1  150064       2.2362      0.01267
enh51657    2   24166900   24167900      5       2  150064       2.4735    0.0066904
enh51666    2   24347300   24348300      2       1  150064       1.6722     0.047238
enh51688    2   24657900   24658900      2       1  150064       3.1423   0.00083799
enh51705    2   24836200   24837200      1       1  150064       2.4708      0.00674
enh51707    2   24881100   24882100      3       2  150064       1.6727     0.047197
enh51733    2   25321100   25322100      2       1  150064       1.9089     0.028136
enh51734    2   25351500   25352500      6       3  150064        4.357    6.593e-06
enh51735    2   25384000   25385000      3       1  150064       4.1609   1.5851e-05
enh51736    2   25420500   25421500      2       1  150064       2.6263    0.0043163
enh51737    2   25452400   25453400      4       2  150064       3.9435   4.0149e-05
enh51740    2   25486200   25487200      3       2  150064       3.6998   0.00010789
enh51741    2   25499200   25500200      2       1  150064       1.7206     0.042664
enh51742    2   25508500   25509500      2       1  150064       1.9292     0.026854
enh51743    2   25512000   25513000      2       1  150064         3.36   0.00038974
enh51745    2   25531500   25532500      2       1  150064       4.1932   1.3752e-05
enh51747    2   25551600   25552600      2       1  150064       2.5484    0.0054113
enh51751    2   25585400   25586400      5       2  150064       1.6943     0.045104
enh51753    2   25599100   25600100      3       2  150064       3.5091    0.0002248
enh51767    2   25887100   25888100      2       1  150064       1.8753     0.030376
enh51774    2   26161800   26162800      1       1  150064       1.9976      0.02288
enh51778    2   26205600   26206600      2       1  150064       1.6586     0.048595
enh51779    2   26214200   26215200      3       1  150064        3.715   0.00010161
enh51780    2   26220000   26221000      7       3  150064       2.8477    0.0022021
enh51783    2   26238800   26239800      2       1  150064       2.4055    0.0080745
enh51786    2   26254800   26255800      2       1  150064        2.286     0.011128
enh51787    2   26262800   26263800      2       1  150064       2.6277    0.0042987
enh51789    2   26267100   26268100      3       1  150064       2.7329    0.0031394
enh51801    2   26322600   26323600      1       1  150064       1.9555      0.02526
enh51813    2   26523000   26524000      4       2  150064       1.6737     0.047096
enh51826    2   26829300   26830300      3       2  150064       1.9089      0.02814
enh51830    2   26909400   26910400      2       1  150064       2.1415     0.016115
enh51837    2   26986000   26987000      1       1  150064       3.3389    0.0004206
enh51839    2   26990200   26991200      3       1  150064       3.0209      0.00126
enh51840    2   26991900   26992900      2       1  150064       3.1258   0.00088647
enh51841    2   26994400   26995400      3       1  150064        3.144   0.00083325
enh51842    2   27007500   27008500      3       2  150064       2.1143     0.017246
enh51847    2   27169700   27170700      2       1  150064       3.2823   0.00051484
enh51848    2   27184200   27185200      3       2  150064       2.1409     0.016141
enh51851    2   27197400   27198400      1       1  150064       3.3102    0.0004662
enh51853    2   27204400   27205400      2       1  150064       2.6912    0.0035593
enh51857    2   27239500   27240500      2       1  150064       2.7106     0.003358
enh51859    2   27254400   27255400      1       1  150064       3.0193     0.001267
enh51860    2   27271800   27272800      2       1  150064       3.4335   0.00029787
enh51862    2   27291800   27292800      1       1  150064       2.9839     0.001423
enh51863    2   27295800   27296800      1       1  150064       2.9142     0.001783
enh51864    2   27297500   27298500      3       1  150064       2.5994    0.0046699
enh51865    2   27300500   27301500      2       1  150064       3.1008   0.00096492
enh51867    2   27307700   27308700      2       1  150064       2.5213    0.0058457
enh51873    2   27355000   27356000      2       1  150064       2.4193    0.0077762
enh51879    2   27441000   27442000      9       3  150064       2.3197      0.01018
enh51881    2   27503800   27504800      1       1  150064       2.3305     0.009891
enh51884    2   27525700   27526700      2       1  150064       2.4601    0.0069449
enh51885    2   27543500   27544500      2       1  150064       1.9898     0.023304
enh51887    2   27557500   27558500      1       1  150064       2.2842      0.01118
enh51891    2   27594800   27595800      2       1  150064       2.3713    0.0088636
enh51893    2   27603900   27604900      1       1  150064       3.0578     0.001115
enh51894    2   27630300   27631300      1       1  150064       3.1035    0.0009562
enh51895    2   27632800   27633800      2       1  150064       2.0799     0.018769
enh51898    2   27664900   27665900      1       1  150064       3.1687    0.0007655
enh51899    2   27668200   27669200      2       1  150064        1.806     0.035459
enh51900    2   27711200   27712200      4       2  150064       3.6298   0.00014183
enh51901    2   27712800   27713800      2       1  150064        2.505    0.0061232
enh51903    2   27807500   27808500      3       2  150064       2.7382    0.0030892
enh51904    2   27850300   27851300      2       1  150064       1.8163      0.03466
enh51910    2   27937200   27938200      2       1  150064       2.0899     0.018314
enh51911    2   27938800   27939800      2       1  150064       3.5124   0.00022205
enh51912    2   27942300   27943300      2       1  150064       2.5544    0.0053179
enh51914    2   27951200   27952200      1       1  150064       3.7603    8.484e-05
enh51918    2   27988000   27989000      1       1  150064       4.1169     1.92e-05
enh51919    2   27988600   27989600      3       2  150064       4.4211   4.9099e-06
enh51920    2   27993400   27994400      1       1  150064       3.8587      5.7e-05
enh51925    2   28020200   28021200      3       1  150064       4.2568   1.0368e-05
enh51926    2   28031600   28032600      2       1  150064       4.1818   1.4459e-05
enh51929    2   28114400   28115400      1       1  150064       1.9473      0.02575
enh51931    2   28143700   28144700      2       1  150064       3.4346   0.00029668
enh51934    2   28181300   28182300      2       1  150064       4.3615   6.4582e-06
enh51936    2   28189200   28190200      4       2  150064       2.5946    0.0047346
enh51937    2   28202800   28203800      2       1  150064         4.51   3.2416e-06
enh51940    2   28303200   28304200      5       3  150064       2.3963    0.0082801
enh51942    2   28325200   28326200      1       1  150064       2.2133      0.01344
enh51960    2   28604400   28605400      3       2  150064       2.1847     0.014455
enh51961    2   28611800   28612800      2       1  150064       3.1887   0.00071447
enh51962    2   28623000   28624000      3       1  150064        2.608    0.0045542
enh51963    2   28629400   28630400      3       2  150064       2.2435     0.012433
enh51964    2   28646200   28647200      6       3  150064       3.0378    0.0011914
enh51967    2   28751200   28752200      5       2  150064       1.7011     0.044466
enh51994    2   28985000   28986000      1       1  150064        2.729     0.003176
enh51996    2   28992600   28993600      3       2  150064       2.3535    0.0092993
enh51997    2   28994800   28995800      2       1  150064        2.601    0.0046479
enh51998    2   28997900   28998900      3       2  150064       2.5028    0.0061607
enh51999    2   29000900   29001900      3       2  150064       2.7025    0.0034414
enh52000    2   29024500   29025500      1       1  150064       2.8096      0.00248
enh52001    2   29025400   29026400      1       1  150064       2.8096      0.00248
enh52002    2   29032500   29033500      2       1  150064        3.181   0.00073373
enh52016    2   29331100   29332100      2       1  150064       1.6615     0.048302
enh52023    2   29677800   29678800      3       2  150064       1.7575     0.039418
enh52026    2   30368200   30369200      2       1  150064       1.8372     0.033087
enh52034    2   30446400   30447400      3       1  150064        1.922     0.027304
enh52035    2   30448100   30449100      3       2  150064       2.0993     0.017896
enh52050    2   30589200   30590200      1       1  150064       1.8188      0.03447
enh52069    2   30911700   30912700      2       1  150064       1.9676     0.024559
enh52091    2   32236500   32237500      3       2  150064       2.2825     0.011229
enh52131    2   33546000   33547000      2       1  150064       2.0047     0.022498
enh52172    2   36636500   36637500      1       1  150064       1.8342      0.03331
enh52187    2   36688000   36689000      2       1  150064       2.0103     0.022198
enh52190    2   36709600   36710600      2       1  150064       2.3593    0.0091541
enh52191    2   36712800   36713800      2       1  150064       1.9432     0.025999
enh52192    2   36717400   36718400      4       1  150064       1.7384     0.041067
enh52197    2   36791200   36792200      3       2  150064       2.2329     0.012778
enh52200    2   36822200   36823200      6       2  150064       1.7792     0.037606
enh52201    2   36822800   36823800      5       2  150064       2.1206     0.016979
enh52204    2   37048400   37049400     10       2  150064       2.9124    0.0017931
enh52205    2   37116800   37117800      3       1  150064       1.7748     0.037965
enh52206    2   37129800   37130800      3       2  150064       2.0575     0.019821
enh52209    2   37194600   37195600      1       1  150064       2.9809     0.001437
enh52210    2   37248000   37249000      3       2  150064       1.8422     0.032721
enh52218    2   37424500   37425500      3       2  150064       1.7105      0.04359
enh52219    2   37425600   37426600      2       1  150064       2.8072    0.0024987
enh52222    2   37456200   37457200      3       2  150064       2.2591     0.011938
enh52223    2   37528400   37529400      7       2  150064       3.2505    0.0005761
enh52225    2   37542300   37543300      5       2  150064       2.9818    0.0014329
enh52227    2   37548500   37549500      3       1  150064       3.5822   0.00017033
enh52228    2   37570500   37571500      8       4  150064       4.1255   1.8498e-05
enh52229    2   37572200   37573200      5       3  150064       1.9198     0.027439
enh52230    2   37576600   37577600      3       1  150064       2.9713    0.0014829
enh52231    2   37603400   37604400      5       3  150064       1.8302     0.033612
enh52233    2   37641500   37642500      4       2  150064       2.1762      0.01477
enh52238    2   37733400   37734400      3       1  150064       1.9362     0.026423
enh52279    2   38151200   38152200      4       2  150064       1.9939     0.023079
enh52281    2   38209100   38210100      2       1  150064        1.731     0.041726
enh52301    2   38605000   38606000      5       3  150064       1.8909     0.029318
enh52302    2   38633500   38634500      1       1  150064       2.1375      0.01628
enh52304    2   38665400   38666400      3       2  150064       2.0174     0.021826
enh52316    2   38947600   38948600      1       1  150064       3.2525    0.0005719
enh52318    2   38964100   38965100      3       1  150064       2.2612     0.011875
enh52330    2   39320400   39321400      3       1  150064       1.6751     0.046955
enh52331    2   39322100   39323100      1       1  150064       1.6606       0.0484
enh52352    2   39636200   39637200      3       1  150064       1.9603     0.024983
enh52359    2   39652200   39653200      1       1  150064       2.7394     0.003078
enh52374    2   39795600   39796600      2       1  150064       2.4136    0.0078969
enh52377    2   39866800   39867800      1       1  150064        2.064      0.01951
enh52381    2   39963000   39964000      3       1  150064       2.6377    0.0041739
enh52384    2   40000700   40001700      1       1  150064       2.0746      0.01901
enh52386    2   40003700   40004700      2       1  150064       2.1676     0.015094
enh52396    2   40467000   40468000      5       2  150064       2.5466    0.0054393
enh52397    2   40470600   40471600      3       2  150064       2.3736    0.0088074
enh52403    2   40558800   40559800      4       2  150064       2.3806    0.0086431
enh52404    2   40573500   40574500      4       2  150064       2.1551     0.015577
enh52405    2   40579700   40580700      3       2  150064       2.3671     0.008964
enh52408    2   40630000   40631000      3       1  150064       2.0112     0.022152
enh52409    2   40645900   40646900      1       1  150064       1.9016      0.02861
enh52411    2   40661700   40662700      6       2  150064       2.2159     0.013348
enh52414    2   40715000   40716000      4       2  150064       1.9466     0.025791
enh52415    2   41824600   41825600      4       1  150064       1.9595     0.025028
enh52417    2   42067200   42068200      2       1  150064        2.308       0.0105
enh52418    2   42068600   42069600      5       1  150064       2.4789    0.0065887
enh52419    2   42075000   42076000      5       2  150064        3.485    0.0002461
enh52474    2   42981300   42982300      4       2  150064       1.8783      0.03017
enh52482    2   43072100   43073100      4       2  150064       1.9494     0.025626
enh52487    2   43106700   43107700      3       1  150064       1.6831     0.046179
enh52495    2   43164400   43165400      4       2  150064       1.6623     0.048227
enh52496    2   43173500   43174500      3       2  150064       1.8782     0.030178
enh52512    2   43253700   43254700     10       4  150064       1.7871     0.036963
enh52529    2   43380000   43381000      4       2  150064       2.2116     0.013496
enh52603    2   44399200   44400200      1       1  150064       2.1429      0.01606
enh52608    2   44410100   44411100      6       1  150064       1.7792     0.037602
enh52609    2   44410900   44411900      3       1  150064       1.7758     0.037883
enh52610    2   44412400   44413400      3       1  150064       2.2599     0.011915
enh52611    2   44418000   44419000      1       1  150064       1.7877      0.03691
enh52612    2   44422200   44423200      2       1  150064       1.8623     0.031283
enh52614    2   44470700   44471700      1       1  150064       2.2331      0.01277
enh52639    2   45811000   45812000      1       1  150064       2.0317      0.02109
enh52647    2   45881200   45882200      3       1  150064       1.6803     0.046453
enh52649    2   45901800   45902800      3       2  150064       1.9215     0.027334
enh52662    2   45986300   45987300      2       1  150064       2.3983    0.0082368
enh52667    2   46016500   46017500      1       1  150064       2.3252      0.01003
enh52673    2   46050100   46051100      3       2  150064       1.8513      0.03206
enh52675    2   46063500   46064500      6       2  150064       2.3969    0.0082667
enh52679    2   46080800   46081800      3       2  150064       2.1439      0.01602
enh52685    2   46115900   46116900      1       1  150064       2.2402      0.01254
enh52699    2   46196000   46197000      8       3  150064         2.29     0.011011
enh52700    2   46219200   46220200      5       3  150064       2.2403     0.012536
enh52703    2   46252000   46253000      4       2  150064       3.0841     0.001021
enh52704    2   46256600   46257600      2       1  150064       2.6319    0.0042458
enh52706    2   46284800   46285800      5       3  150064        2.454    0.0070639
enh52707    2   46290300   46291300      5       3  150064       3.4293   0.00030253
enh52767    2   46791200   46792200      4       2  150064       1.8325     0.033439
enh52773    2   46845300   46846300      2       1  150064       1.6933     0.045203
enh52794    2   47040200   47041200      3       2  150064       1.6923     0.045291
enh52812    2   47212700   47213700      1       1  150064       1.7302       0.0418
enh52850    2   47563600   47564600      3       1  150064       1.6973     0.044819
enh52861    2   47979100   47980100      3       2  150064       1.6925     0.045279
enh52862    2   47994600   47995600      3       2  150064        2.471    0.0067377
enh52863    2   48012300   48013300      7       3  150064       2.4451    0.0072404
enh52865    2   48091900   48092900      1       1  150064       2.4208     0.007744
enh52867    2   48096700   48097700      2       1  150064       2.5491    0.0053994
enh52869    2   48118800   48119800      5       3  150064       2.7142    0.0033215
enh52874    2   48128800   48129800      1       1  150064       2.9361     0.001662
enh52885    2   48447000   48448000      3       2  150064       2.4947    0.0063028
enh52886    2   48475800   48476800      1       1  150064       2.1128      0.01731
enh52887    2   48533400   48534400      2       1  150064        2.354    0.0092865
enh52888    2   48539800   48540800      5       2  150064       2.7155    0.0033084
enh52889    2   48543600   48544600      1       1  150064       2.8941     0.001901
enh52890    2   48545800   48546800      1       1  150064       2.7125     0.003339
enh52891    2   48547600   48548600      3       1  150064       2.4079    0.0080221
enh52892    2   48551000   48552000      1       1  150064       2.6448     0.004087
enh52893    2   48551700   48552700      1       1  150064       2.8635     0.002095
enh52894    2   48552900   48553900      5       2  150064       2.6788    0.0036946
enh52897    2   48568400   48569400      5       2  150064       3.3176   0.00045403
enh52900    2   48573100   48574100      2       1  150064        3.744   9.0567e-05
enh52902    2   48580100   48581100      3       2  150064       1.7898     0.036746
enh52903    2   48583700   48584700      5       2  150064       2.1058      0.01761
enh52905    2   48642300   48643300      5       3  150064       2.5089    0.0060555
enh52906    2   48647000   48648000      5       3  150064       1.6782      0.04665
enh52908    2   48671000   48672000      6       2  150064        1.709     0.043722
enh52912    2   48701400   48702400      2       1  150064       2.2353     0.012699
enh52924    2   48794800   48795800      5       3  150064       2.1054     0.017629
enh52926    2   50719000   50720000      1       1  150064       3.0002     0.001349
enh52932    2   51240400   51241400      1       1  150064       2.1981      0.01397
enh52942    2   53971800   53972800      3       2  150064        1.669     0.047559
enh52943    2   53995500   53996500      3       1  150064       1.9562     0.025221
enh52944    2   54010800   54011800      2       1  150064        3.487   0.00024424
enh52945    2   54015400   54016400      4       1  150064       2.2744     0.011472
enh52947    2   54053600   54054600      3       2  150064       2.6099    0.0045285
enh52949    2   54172200   54173200      2       1  150064       1.7235     0.042399
enh52950    2   54176800   54177800      4       2  150064       2.6881    0.0035929
enh52952    2   54188300   54189300      2       1  150064       2.4166    0.0078321
enh52957    2   54242600   54243600      1       1  150064       2.2655      0.01174
enh52960    2   54280200   54281200      2       1  150064       2.1753     0.014802
enh52961    2   54280700   54281700      2       1  150064       2.1753     0.014802
enh52962    2   54291000   54292000      2       1  150064       3.1703   0.00076139
enh52963    2   54292400   54293400      2       1  150064        1.855     0.031798
enh52965    2   54330700   54331700      4       2  150064       2.5832    0.0048945
enh52966    2   54334600   54335600      6       2  150064       3.4022   0.00033419
enh52967    2   54341300   54342300      5       2  150064        2.161     0.015346
enh52979    2   54628800   54629800      5       2  150064       2.3896    0.0084345
enh52983    2   54659000   54660000      6       2  150064       2.7306    0.0031611
enh52984    2   54662600   54663600      2       1  150064       3.1466   0.00082577
enh52986    2   54667100   54668100      1       1  150064       2.5264     0.005762
enh52994    2   54699300   54700300      3       2  150064       2.1034     0.017715
enh52995    2   54700800   54701800      6       4  150064       1.7264      0.04214
enh53007    2   54721800   54722800      1       1  150064       3.9814    3.425e-05
enh53017    2   54746400   54747400      3       1  150064       3.4602   0.00026985
enh53019    2   54750200   54751200      3       2  150064       2.1909     0.014229
enh53024    2   54772900   54773900      2       1  150064       2.0531      0.02003
enh53032    2   54793800   54794800      2       1  150064       2.2905     0.010997
enh53034    2   54797000   54798000      4       2  150064       2.0995     0.017884
enh53035    2   54801200   54802200      4       2  150064       2.6339    0.0042205
enh53036    2   54805200   54806200     10       1  150064       1.6721     0.047248
enh53037    2   54809100   54810100      3       1  150064        1.876     0.030329
enh53038    2   54811700   54812700      3       1  150064       2.3829    0.0085877
enh53041    2   54818400   54819400      3       1  150064        1.707     0.043912
enh53044    2   54836800   54837800      4       2  150064       1.6573      0.04873
enh53045    2   54840000   54841000      5       2  150064       2.4294    0.0075625
enh53047    2   54851700   54852700      2       1  150064       2.8326    0.0023083
enh53050    2   54863400   54864400      3       2  150064       2.2396      0.01256
enh53052    2   54885700   54886700      2       1  150064       1.7686     0.038478
enh53054    2   54896700   54897700      3       2  150064       1.7683     0.038502
enh53057    2   54907500   54908500      7       3  150064       2.0777     0.018869
enh53058    2   54936400   54937400      2       1  150064       1.7007     0.044496
enh53060    2   55067800   55068800      6       2  150064       3.5577   0.00018707
enh53064    2   55126900   55127900      3       2  150064       2.3378    0.0096983
enh53066    2   55172700   55173700      5       2  150064       2.3761    0.0087491
enh53073    2   55209700   55210700      1       1  150064       2.0183      0.02178
enh53077    2   55221300   55222300      4       2  150064       1.8916     0.029274
enh53082    2   55241200   55242200      3       1  150064        1.882     0.029917
enh53087    2   55264200   55265200      3       2  150064       1.7492     0.040128
enh53090    2   55279300   55280300      4       2  150064       1.8963     0.028959
enh53095    2   55346800   55347800      7       4  150064       1.9847     0.023589
enh53113    2   55643500   55644500      7       3  150064        1.684     0.046086
enh53129    2   56096700   56097700      1       1  150064       1.6757       0.0469
enh53132    2   56193300   56194300      5       2  150064       1.9158     0.027693
enh53144    2   58275300   58276300      2       1  150064       3.6076   0.00015451
enh53146    2   58334800   58335800      4       2  150064       4.5604    2.553e-06
enh53148    2   58464700   58465700      2       1  150064       4.6671   1.5271e-06
enh53149    2   58465800   58466800      3       2  150064       3.4372   0.00029393
enh53150    2   58653900   58654900      1       1  150064       2.5038     0.006144
enh53151    2   58656000   58657000      4       2  150064       1.8312     0.033534
enh53152    2   60321000   60322000      3       1  150064       1.7909     0.036658
enh53153    2   60321600   60322600      3       1  150064       1.6804     0.046441
enh53154    2   60440700   60441700      3       2  150064        2.635    0.0042066
enh53155    2   60521700   60522700      8       2  150064       2.1785     0.014683
enh53162    2   60707400   60708400      5       3  150064       2.3095     0.010459
enh53164    2   60726700   60727700      2       1  150064       4.5044   3.3277e-06
enh53165    2   60735100   60736100      2       1  150064       1.6603     0.048424
enh53166    2   60742500   60743500      2       1  150064       2.0565     0.019868
enh53167    2   60743200   60744200      1       1  150064       2.4357     0.007432
enh53168    2   60755600   60756600      2       1  150064       2.5993    0.0046703
enh53175    2   60808700   60809700      2       1  150064       2.1984     0.013959
enh53176    2   60982400   60983400      4       2  150064       2.3444    0.0095296
enh53197    2   61583000   61584000      3       2  150064       2.6574     0.003937
enh53198    2   61583800   61584800      3       2  150064       2.0802     0.018755
enh53201    2   61651900   61652900      4       1  150064       1.7312     0.041706
enh53203    2   61663100   61664100      3       2  150064        2.757     0.002917
enh53209    2   61685600   61686600      2       1  150064        1.899     0.028781
enh53210    2   61692200   61693200      3       2  150064       2.6498    0.0040264
enh53213    2   61699400   61700400      1       1  150064        1.971      0.02436
enh53257    2   62532600   62533600      2       1  150064       1.9495     0.025616
enh53258    2   62536300   62537300      1       1  150064       2.1125      0.01732
enh53260    2   62683400   62684400      1       1  150064       1.9283      0.02691
enh53261    2   62684400   62685400      1       1  150064       1.9612      0.02493
enh53263    2   62701600   62702600      3       2  150064       1.8237     0.034096
enh53264    2   62712800   62713800      3       2  150064       2.3505    0.0093749
enh53265    2   62729100   62730100      5       2  150064       2.6872    0.0036026
enh53266    2   62731800   62732800      2       1  150064       1.7793     0.037599
enh53269    2   62805400   62806400      7       3  150064       1.6492      0.04955
enh53271    2   62816500   62817500      3       2  150064       3.1268   0.00088369
enh53274    2   62887000   62888000      3       1  150064       2.1314     0.016529
enh53276    2   62890400   62891400      1       1  150064       2.5693     0.005095
enh53278    2   62924800   62925800      1       1  150064        2.253      0.01213
enh53279    2   62926500   62927500      4       2  150064       3.2986   0.00048583
enh53283    2   62952300   62953300      1       1  150064       2.6627     0.003876
enh53313    2   64290900   64291900      2       1  150064       1.9995     0.022775
enh53348    2   64821500   64822500      1       1  150064       2.2417      0.01249
enh53373    2   65024200   65025200      1       1  150064       1.8649       0.0311
enh53451    2   65634400   65635400      3       1  150064       1.6661     0.047848
enh53459    2   65772800   65773800      2       1  150064       2.6961    0.0035078
enh53486    2   66759800   66760800      3       1  150064       2.6364    0.0041899
enh53489    2   66769200   66770200      1       1  150064       2.8725     0.002036
enh53490    2   66770400   66771400      3       2  150064       2.8564    0.0021427
enh53509    2   67189900   67190900      1       1  150064       1.6593      0.04853
enh53533    2   68386200   68387200      5       2  150064       2.8937    0.0019034
enh53534    2   68415700   68416700      3       2  150064       2.1759     0.014782
enh53542    2   68454600   68455600      2       1  150064       2.2779     0.011365
enh53547    2   68474200   68475200      2       1  150064       2.4624    0.0069003
enh53554    2   68654000   68655000      1       1  150064       1.7041      0.04418
enh53582    2   69423400   69424400      2       1  150064       2.1456     0.015953
enh53590    2   69534500   69535500      1       1  150064       2.2815      0.01126
enh53591    2   69536500   69537500      1       1  150064       1.9178      0.02757
enh53596    2   69662400   69663400      1       1  150064       2.0166      0.02187
enh53629    2   69960800   69961800      2       1  150064       1.7617     0.039063
enh53630    2   69971300   69972300      3       1  150064        1.813     0.034918
enh53639    2   69995400   69996400      4       1  150064       1.8258      0.03394
enh53646    2   70016900   70017900      5       2  150064       1.7414     0.040805
enh53654    2   70145000   70146000      3       1  150064       1.8214      0.03427
enh53662    2   70274000   70275000      3       1  150064       1.6873     0.045776
enh53684    2   70466800   70467800      1       1  150064       1.7505      0.04002
enh53686    2   70487000   70488000      2       1  150064       1.6595     0.048504
enh53687    2   70488400   70489400      2       1  150064       2.0876     0.018417
enh53689    2   70521200   70522200      3       1  150064       1.7808      0.03747
enh53690    2   70527400   70528400      2       1  150064       2.0229     0.021543
enh53717    2   71561800   71562800      3       1  150064       2.2041     0.013757
enh53719    2   71579900   71580900      1       1  150064       3.1556    0.0008008
enh53720    2   71679000   71680000      2       1  150064       2.3736    0.0088076
enh53748    2   72364900   72365900      1       1  150064        2.597     0.004702
enh53749    2   72431800   72432800      1       1  150064       2.5554     0.005303
enh53767    2   73211400   73212400      2       1  150064       3.6391   0.00013679
enh53768    2   73258900   73259900      2       1  150064       3.5698   0.00017864
enh53769    2   73289600   73290600      5       2  150064       2.1708     0.014974
enh53771    2   73295600   73296600      1       1  150064       3.5033    0.0002298
enh53774    2   73316100   73317100      2       1  150064       2.7022    0.0034439
enh53775    2   73319500   73320500      2       1  150064       3.1168   0.00091398
enh53776    2   73329800   73330800      6       2  150064       3.1284   0.00087891
enh53777    2   73334200   73335200      2       1  150064       3.4372   0.00029392
enh53778    2   73337000   73338000      1       1  150064       3.2819    0.0005155
enh53779    2   73383300   73384300      5       2  150064       3.5744   0.00017549
enh53781    2   73442100   73443100      4       2  150064       2.4479     0.007184
enh53783    2   73462700   73463700      3       1  150064       3.7782   7.8976e-05
enh53786    2   73611600   73612600      2       1  150064       3.7349   9.3901e-05
enh53788    2   73867700   73868700      3       1  150064       4.0881   2.1749e-05
enh53793    2   73986300   73987300      3       1  150064       2.8224    0.0023835
enh53797    2   74059400   74060400      1       1  150064       2.7245      0.00322
enh53802    2   74118200   74119200      4       2  150064        2.119     0.017045
enh53820    2   74257800   74258800      5       2  150064        2.621    0.0043836
enh53822    2   74259600   74260600      2       1  150064       2.6726    0.0037635
enh53824    2   74272200   74273200      2       1  150064       2.4259    0.0076357
enh53826    2   74304100   74305100      1       1  150064        2.801     0.002547
enh53863    2   74810600   74811600      1       1  150064        1.784      0.03721
enh53881    2   75114600   75115600      6       2  150064       2.0817     0.018687
enh53882    2   75120600   75121600      1       1  150064        1.956      0.02523
enh53889    2   75785900   75786900      3       2  150064       1.7691     0.038437
enh53901    2   80059400   80060400      4       2  150064        1.927     0.026987
enh53903    2   80277200   80278200      2       1  150064       1.9487     0.025667
enh53915    2   84714400   84715400      3       2  150064       2.6579    0.0039317
enh53946    2   85384800   85385800      2       1  150064       1.8849     0.029719
enh53970    2   85567200   85568200      1       1  150064       1.7273      0.04206
enh53973    2   85621100   85622100      3       2  150064       2.1436     0.016034
enh53974    2   85623600   85624600      3       1  150064       2.2708     0.011579
enh53977    2   85636000   85637000      4       2  150064       2.4865    0.0064495
enh53978    2   85637200   85638200      2       1  150064       3.2842   0.00051131
enh53980    2   85644600   85645600      5       2  150064       3.2498   0.00057749
enh53981    2   85646600   85647600      3       2  150064       2.2518     0.012167
enh53983    2   85657300   85658300      4       2  150064       2.3091     0.010469
enh54009    2   85844400   85845400      1       1  150064       2.0794      0.01879
enh54011    2   85907800   85908800      1       1  150064       2.3152       0.0103
enh54025    2   85992400   85993400      7       2  150064       2.2354     0.012697
enh54026    2   85998300   85999300      3       1  150064       2.2507     0.012201
enh54063    2   86295200   86296200      5       2  150064       2.1538      0.01563
enh54105    2   86974500   86975500      3       2  150064       3.0095    0.0013083
enh54177    2   96871900   96872900      2       1  150064       2.6324    0.0042391
enh54178    2   96875500   96876500      1       1  150064       3.9123    4.571e-05
enh54181    2   96912100   96913100      2       1  150064       2.4485    0.0071733
enh54185    2   96919500   96920500      1       1  150064       3.9103     4.61e-05
enh54194    2   97019100   97020100      2       1  150064       3.3859   0.00035477
enh54210    2   97204900   97205900      1       1  150064       1.9382       0.0263
enh54211    2   97207200   97208200      5       3  150064       2.0341     0.020973
enh54212    2   97215200   97216200      1       1  150064        1.664      0.04806
enh54215    2   97282400   97283400      1       1  150064       1.9348      0.02651
enh54221    2   97351200   97352200      2       1  150064       2.5752    0.0050088
enh54222    2   97399800   97400800      1       1  150064        2.361     0.009112
enh54224    2   97404200   97405200      1       1  150064       1.9779      0.02397
enh54225    2   97406000   97407000      1       1  150064       1.9779      0.02397
enh54226    2   97425000   97426000      2       1  150064       1.9136     0.027833
enh54227    2   97434000   97435000      1       1  150064       2.3494     0.009401
enh54228    2   97435500   97436500      3       1  150064       1.7792     0.037603
enh54229    2   97438100   97439100      2       1  150064       2.9396    0.0016433
enh54230    2   97439700   97440700      2       1  150064       2.1376     0.016273
enh54232    2   97454100   97455100      2       1  150064       2.3678     0.008946
enh54236    2   97483700   97484700      1       1  150064       2.1714      0.01495
enh54237    2   97485600   97486600      1       1  150064       1.7377      0.04113
enh54238    2   97498000   97499000      1       1  150064       2.0026      0.02261
enh54239    2   97504800   97505800      1       1  150064       2.0077      0.02234
enh54241    2   97521700   97522700      1       1  150064       2.0007      0.02271
enh54242    2   97525000   97526000      1       1  150064       2.0166      0.02187
enh54245    2   97540000   97541000      2       1  150064        2.489    0.0064044
enh54249    2   97561300   97562300      6       2  150064       2.3819    0.0086126
enh54250    2   97572500   97573500      4       1  150064       3.6494   0.00013143
enh54252    2   97578600   97579600      2       1  150064       3.5059   0.00022755
enh54255    2   97593100   97594100      2       1  150064       2.9489    0.0015945
enh54256    2   97598900   97599900      3       1  150064         2.01     0.022216
enh54257    2   97615700   97616700      1       1  150064       3.4055    0.0003302
enh54262    2   97761000   97762000      5       1  150064       2.6068      0.00457
enh54263    2   98261000   98262000      3       1  150064       2.6678    0.0038176
enh54269    2   98545600   98546600      2       1  150064        1.712     0.043445
enh54274    2   98567200   98568200      4       2  150064       1.9454     0.025862
enh54277    2   98578800   98579800      3       1  150064       1.9914      0.02322
enh54278    2   98582800   98583800      1       1  150064       2.9781      0.00145
enh54284    2   98609000   98610000      1       1  150064       2.9188     0.001757
enh54285    2   98612800   98613800      3       1  150064       2.9854     0.001416
enh54294    2   98750300   98751300      1       1  150064       1.9206      0.02739
enh54299    2   99062900   99063900      5       2  150064       2.1669     0.015122
enh54301    2   99068200   99069200      1       1  150064        1.848       0.0323
enh54309    2   99088300   99089300      5       1  150064       1.7535     0.039756
enh54314    2   99099900   99100900      2       1  150064       1.7708     0.038301
enh54316    2   99105100   99106100      6       1  150064       1.8135     0.034879
enh54318    2   99107500   99108500      2       1  150064       1.8631     0.031224
enh54319    2   99108600   99109600      2       1  150064       1.7642     0.038849
enh54323    2   99120800   99121800      1       1  150064       1.8763      0.03031
enh54325    2   99125100   99126100      2       1  150064       1.6768     0.046794
enh54329    2   99222200   99223200      2       1  150064       1.8082     0.035286
enh54349    2   99422400   99423400      4       2  150064       2.0672      0.01936
enh54353    2   99449400   99450400      5       2  150064       1.7134      0.04332
enh54388    2  100252500  100253500      2       1  150064       3.1745   0.00075046
enh54389    2  100260500  100261500      3       2  150064       3.2647   0.00054787
enh54394    2  100308400  100309400      3       2  150064       1.8918     0.029256
enh54412    2  101350100  101351100      4       1  150064       2.4104    0.0079675
enh54430    2  101540900  101541900      4       2  150064       1.7805     0.037497
enh54453    2  101792000  101793000      3       2  150064       2.2288     0.012912
enh54455    2  101850500  101851500      2       1  150064       2.4755    0.0066531
enh54462    2  101916400  101917400      3       2  150064       2.2721     0.011541
enh54463    2  101918700  101919700      2       1  150064       1.6736     0.047109
enh54465    2  101944200  101945200      1       1  150064       1.7071       0.0439
enh54468    2  102051200  102052200      8       2  150064       1.7225     0.042492
enh54533    2  102717100  102718100      5       3  150064       1.9019     0.028594
enh54535    2  102724700  102725700      6       3  150064       3.6765   0.00011825
enh54536    2  102726900  102727900     10       2  150064        2.932    0.0016842
enh54537    2  102731400  102732400      6       3  150064       2.0973     0.017986
enh54538    2  102738100  102739100      5       2  150064       2.0454     0.020407
enh54540    2  102757500  102758500      6       2  150064       2.2417     0.012491
enh54541    2  102764600  102765600      5       3  150064       1.6981     0.044744
enh54544    2  102782300  102783300      2       1  150064       2.2052     0.013721
enh54546    2  102822400  102823400     12       2  150064        1.712     0.043453
enh54552    2  103351200  103352200      3       1  150064       2.6778    0.0037058
enh54554    2  103378200  103379200      4       2  150064       3.3686   0.00037782
enh54555    2  103404500  103405500      2       1  150064       1.8609     0.031379
enh54560    2  104995400  104996400      3       2  150064       1.8521     0.032007
enh54583    2  105994500  105995500      1       1  150064       2.6216     0.004376
enh54610    2  106359700  106360700      2       1  150064       2.2947     0.010874
enh54612    2  106369800  106370800      2       1  150064       1.6662      0.04784
enh54615    2  106377000  106378000      3       1  150064       2.5684    0.0051078
enh54617    2  106380200  106381200      7       2  150064       1.6886     0.045649
enh54650    2  106526800  106527800      1       1  150064       1.7131      0.04335
enh54659    2  106776000  106777000      1       1  150064       1.8693      0.03079
enh54696    2  109200400  109201400      6       3  150064       1.6519      0.04928
enh54704    2  109236700  109237700      1       1  150064       2.0736      0.01906
enh54705    2  109239300  109240300      6       2  150064       1.7088     0.043744
enh54768    2  110271600  110272600      2       1  150064       3.3942   0.00034421
enh54769    2  110315500  110316500      1       1  150064       3.9136    4.546e-05
enh54771    2  110365900  110366900      2       1  150064       4.0009   3.1548e-05
enh54772    2  110369000  110370000      5       3  150064       3.4337   0.00029767
enh54773    2  110374300  110375300      2       1  150064       2.7704    0.0027992
enh54774    2  110402000  110403000      3       2  150064       2.6335    0.0042256
enh54779    2  110859000  110860000      3       2  150064       1.9862     0.023508
enh54781    2  110870800  110871800      1       1  150064       2.0882      0.01839
enh54792    2  111528600  111529600      3       1  150064       2.5835    0.0048899
enh54798    2  111905800  111906800      4       2  150064       2.3252     0.010032
enh54802    2  111936000  111937000      2       1  150064        2.345    0.0095133
enh54807    2  112252600  112253600      1       1  150064        2.238      0.01261
enh54817    2  112661200  112662200      3       1  150064       2.0154      0.02193
enh54820    2  112677200  112678200      3       2  150064       2.0374     0.020804
enh54826    2  112789100  112790100      4       2  150064       1.8045     0.035575
enh54834    2  113008800  113009800      1       1  150064       2.5044     0.006133
enh54870    2  113915600  113916600      1       1  150064       1.9238      0.02719
enh54885    2  114081600  114082600      4       2  150064        1.824     0.034076
enh54890    2  114634800  114635800      4       2  150064       2.5767     0.004988
enh54896    2  114667700  114668700      5       2  150064       2.1569     0.015506
enh54917    2  119982600  119983600     10       3  150064       1.6725     0.047209
enh54967    2  121015100  121016100      3       1  150064       1.7039     0.044196
enh55004    2  121954400  121955400      3       1  150064       1.7022     0.044361
enh55020    2  122277100  122278100      2       1  150064       2.0019     0.022649
enh55023    2  122290400  122291400      2       1  150064        2.287     0.011099
enh55050    2  122495000  122496000      2       1  150064       2.3082     0.010494
enh55051    2  122511700  122512700      1       1  150064       1.8269      0.03386
enh55057    2  122777100  122778100      2       1  150064       1.9756       0.0241
enh55066    2  127533400  127534400      4       2  150064       1.9853     0.023556
enh55079    2  127848300  127849300      3       2  150064       2.2095      0.01357
enh55080    2  127852300  127853300      1       1  150064       3.3938    0.0003446
enh55081    2  127856200  127857200      2       1  150064       3.2115   0.00066012
enh55084    2  127875000  127876000      7       3  150064       3.2944   0.00049323
enh55085    2  127885800  127886800      5       1  150064       2.0111     0.022158
enh55088    2  127911000  127912000      3       2  150064       1.7048     0.044116
enh55147    2  128613000  128614000      2       1  150064       1.9235     0.027207
enh55155    2  128786200  128787200      2       1  150064       1.7097     0.043657
enh55216    2  131149600  131150600      1       1  150064       2.1072      0.01755
enh55226    2  131797900  131798900      1       1  150064        3.423    0.0003097
enh55229    2  131816400  131817400      1       1  150064       3.1988    0.0006899
enh55231    2  131821800  131822800      2       1  150064       3.1467   0.00082561
enh55233    2  131849000  131850000      1       1  150064       2.5573     0.005274
enh55235    2  131861200  131862200      4       2  150064        3.335   0.00042656
enh55236    2  131864400  131865400      2       1  150064        2.684    0.0036368
enh55240    2  132398600  132399600      1       1  150064       2.2584      0.01196
enh55244    2  133105600  133106600      1       1  150064       1.6687      0.04759
enh55274    2  134879700  134880700      1       1  150064        3.271    0.0005359
enh55275    2  134881100  134882100      1       1  150064       3.3242    0.0004434
enh55278    2  134885000  134886000      1       1  150064       3.1698    0.0007627
enh55279    2  134889000  134890000      1       1  150064       2.7632     0.002862
enh55280    2  134889800  134890800      2       1  150064       1.8367     0.033124
enh55281    2  134891700  134892700      3       2  150064       3.2345   0.00060923
enh55283    2  134895600  134896600      2       1  150064       3.4136    0.0003206
enh55284    2  134897400  134898400      1       1  150064       4.2027    1.319e-05
enh55285    2  134899000  134900000      5       2  150064       3.9182   4.4597e-05
enh55336    2  135674300  135675300      1       1  150064       3.0217     0.001257
enh55340    2  135691500  135692500      2       1  150064       1.7384     0.041068
enh55388    2  139293500  139294500      3       2  150064       1.7277     0.042024
enh55389    2  139465500  139466500      3       2  150064       2.5046    0.0061302
enh55392    2  143625800  143626800      2       1  150064       1.7656     0.038731
enh55398    2  144232800  144233800      1       1  150064       2.5366     0.005597
enh55402    2  144660600  144661600      1       1  150064       3.2983    0.0004863
enh55406    2  144987800  144988800      1       1  150064       2.6821     0.003658
enh55409    2  144994900  144995900      1       1  150064       2.0335        0.021
enh55413    2  145090400  145091400      1       1  150064       3.2093    0.0006652
enh55417    2  145161100  145162100      2       1  150064       4.2078   1.2891e-05
enh55419    2  145183300  145184300      1       1  150064       4.6396    1.745e-06
enh55422    2  145192000  145193000      1       1  150064        2.707     0.003395
enh55424    2  145198500  145199500      6       3  150064       2.3436    0.0095487
enh55425    2  145201500  145202500      1       1  150064       4.3878    5.724e-06
enh55430    2  145213800  145214800      3       1  150064       4.0622   2.4309e-05
enh55444    2  145259700  145260700      1       1  150064       1.9658      0.02466
enh55463    2  145793400  145794400      3       2  150064       1.8872     0.029566
enh55475    2  148612400  148613400      2       1  150064       2.1293     0.016614
enh55477    2  148616900  148617900      2       1  150064       2.2004     0.013891
enh55481    2  148775800  148776800      2       1  150064       2.2751     0.011451
enh55487    2  149403900  149404900      3       1  150064       1.7192     0.042789
enh55490    2  149411500  149412500      3       2  150064       4.4006    5.397e-06
enh55508    2  149834700  149835700      1       1  150064       2.5856     0.004861
enh55510    2  150185500  150186500      3       2  150064       1.6818       0.0463
enh55511    2  150436900  150437900      4       2  150064       1.6986     0.044699
enh55515    2  150453900  150454900      3       2  150064       2.2572     0.011997
enh55519    2  151138600  151139600      2       1  150064       2.4112    0.0079509
enh55559    2  152953400  152954400      2       1  150064       2.0321      0.02107
enh55560    2  153022500  153023500      1       1  150064        3.211    0.0006614
enh55561    2  153023400  153024400      2       1  150064       2.3393    0.0096609
enh55562    2  153025500  153026500      2       1  150064       2.4332     0.007482
enh55564    2  153030100  153031100      2       1  150064       2.0004     0.022726
enh55566    2  153079700  153080700      1       1  150064       2.8087     0.002487
enh55567    2  153084100  153085100      3       1  150064        2.749    0.0029893
enh55568    2  153100200  153101200      2       1  150064       2.2667     0.011704
enh55569    2  153196100  153197100      3       2  150064       2.0532     0.020027
enh55572    2  153228800  153229800      5       2  150064        3.015    0.0012848
enh55575    2  153236700  153237700      6       2  150064       1.7094     0.043691
enh55576    2  153237400  153238400      4       2  150064       1.6489     0.049587
enh55578    2  153251400  153252400      4       2  150064       2.1877     0.014347
enh55580    2  153256900  153257900      5       2  150064       2.4543    0.0070575
enh55581    2  153257400  153258400      6       2  150064       2.2979     0.010784
enh55591    2  153277500  153278500      2       1  150064       2.4095    0.0079867
enh55592    2  153282300  153283300      5       2  150064       1.9843     0.023611
enh55595    2  153289700  153290700      2       1  150064       2.4729    0.0067002
enh55604    2  153325600  153326600      1       1  150064        2.779     0.002726
enh55631    2  153450700  153451700      3       1  150064       1.8641     0.031157
enh55633    2  153467800  153468800      6       4  150064       1.8651     0.031083
enh55634    2  153468300  153469300      4       1  150064       2.1423     0.016087
enh55681    2  158604100  158605100      1       1  150064       2.2924      0.01094
enh55702    2  158863200  158864200      1       1  150064        1.912      0.02794
enh55703    2  158865800  158866800      2       1  150064       1.9687     0.024493
enh55710    2  159316000  159317000      5       3  150064        2.406    0.0080642
enh55711    2  159316900  159317900      4       2  150064        3.117   0.00091365
enh55714    2  159333600  159334600      1       1  150064       3.0841     0.001021
enh55715    2  159342800  159343800      3       2  150064       3.0255    0.0012412
enh55716    2  159344600  159345600      4       2  150064       3.2208   0.00063926
enh55718    2  159349700  159350700      6       2  150064       2.8574    0.0021356
enh55722    2  159366600  159367600      3       2  150064       2.1495     0.015796
enh55725    2  159493500  159494500      4       2  150064       3.4109   0.00032376
enh55789    2  160374400  160375400      1       1  150064        2.404     0.008109
enh55790    2  160448400  160449400      3       2  150064       2.7096    0.0033687
enh55791    2  160456900  160457900      2       1  150064       1.7557      0.03957
enh55792    2  160461800  160462800      5       2  150064       3.0711    0.0010662
enh55793    2  160463200  160464200      3       2  150064       2.5812    0.0049232
enh55795    2  160466500  160467500      2       1  150064       2.9439    0.0016207
enh55796    2  160467300  160468300      3       2  150064       1.7494     0.040115
enh55797    2  160468300  160469300      4       2  150064        2.522    0.0058345
enh55798    2  160474200  160475200      2       1  150064       3.4676   0.00026257
enh55799    2  160476400  160477400      3       2  150064       1.7009     0.044483
enh55801    2  160566900  160567900      5       2  150064       2.1417     0.016107
enh55803    2  160573300  160574300      4       2  150064       1.9237     0.027193
enh55805    2  160651700  160652700      1       1  150064       2.7293     0.003173
enh55806    2  160652900  160653900      2       1  150064       1.8829     0.029859
enh55807    2  160655000  160656000      3       1  150064       2.7305    0.0031624
enh55851    2  161236300  161237300      4       2  150064        1.863     0.031231
enh55853    2  161241000  161242000      2       1  150064       1.6706       0.0474
enh55864    2  161284400  161285400      6       2  150064       2.2613     0.011869
enh55881    2  161508000  161509000      2       1  150064       1.7171     0.042984
enh55895    2  162018400  162019400      1       1  150064       2.3141      0.01033
enh55906    2  162851100  162852100      3       1  150064       3.2353    0.0006075
enh55927    2  164547500  164548500      3       2  150064       2.0261     0.021379
enh55929    2  164554400  164555400      1       1  150064       2.0803      0.01875
enh55935    2  164573700  164574700      3       2  150064       1.6894      0.04557
enh55969    2  165911700  165912700      3       2  150064       1.8277       0.0338
enh55970    2  165970600  165971600      1       1  150064       1.6512      0.04935
enh55984    2  166726600  166727600      3       2  150064       1.9464     0.025801
enh55988    2  166811000  166812000      2       1  150064       3.2935   0.00049468
enh56025    2  169315400  169316400      3       2  150064       2.2001     0.013901
enh56029    2  169326500  169327500      1       1  150064       2.2774      0.01138
enh56035    2  169377600  169378600      2       1  150064       1.8727     0.030553
enh56039    2  169382800  169383800      5       3  150064       1.7572     0.039444
enh56040    2  169386100  169387100      3       1  150064       1.7742     0.038014
enh56044    2  169482700  169483700      4       2  150064       2.6673    0.0038237
enh56045    2  169489400  169490400      5       2  150064       3.1843   0.00072542
enh56046    2  169491500  169492500      3       1  150064       3.4519   0.00027834
enh56047    2  169495900  169496900      4       1  150064       3.3088   0.00046851
enh56110    2  171943000  171944000      2       1  150064       2.5562    0.0052908
enh56112    2  171990800  171991800      4       1  150064        1.931     0.026742
enh56115    2  171999000  172000000      2       1  150064       1.7314     0.041692
enh56116    2  172002900  172003900      4       2  150064       2.1514     0.015721
enh56129    2  172524900  172525900      3       2  150064       2.6432    0.0041061
enh56131    2  172560000  172561000      2       1  150064       4.2947   8.7484e-06
enh56132    2  172568800  172569800      1       1  150064       4.3041    8.383e-06
enh56134    2  172654500  172655500      3       2  150064       3.3947   0.00034357
enh56136    2  172735000  172736000      2       1  150064       3.4282   0.00030383
enh56142    2  172916700  172917700      2       1  150064       2.9718    0.0014805
enh56149    2  173148600  173149600      3       1  150064       2.0215     0.021614
enh56150    2  173149900  173150900      8       3  150064        1.844     0.032588
enh56182    2  173687600  173688600      1       1  150064       2.2274      0.01296
enh56183    2  173723900  173724900      2       1  150064       1.8378     0.033047
enh56194    2  173942900  173943900      5       2  150064       2.7521    0.0029611
enh56196    2  173955800  173956800      3       2  150064       1.6887     0.045641
enh56199    2  173988900  173989900      3       2  150064         2.95    0.0015887
enh56200    2  174000700  174001700      2       1  150064       1.6468       0.0498
enh56201    2  174014700  174015700      4       2  150064       2.5967    0.0047058
enh56203    2  174036400  174037400      4       2  150064       3.3542   0.00039798
enh56205    2  174052700  174053700      4       2  150064       2.7049    0.0034158
enh56206    2  174070300  174071300      2       1  150064       1.7066     0.043946
enh56207    2  174074800  174075800      7       4  150064       2.6491    0.0040349
enh56208    2  174082800  174083800      4       2  150064         1.95     0.025587
enh56209    2  174091800  174092800      4       2  150064       2.1194     0.017029
enh56219    2  174805200  174806200      6       3  150064       1.8803     0.030032
enh56220    2  174808600  174809600      7       4  150064       2.1002     0.017857
enh56221    2  174814800  174815800      5       2  150064       2.1404      0.01616
enh56240    2  175041300  175042300      1       1  150064       2.2454      0.01237
enh56242    2  175111300  175112300      2       1  150064       2.6259    0.0043211
enh56243    2  175113600  175114600      3       2  150064       2.9971    0.0013628
enh56250    2  175450700  175451700      2       1  150064        1.709     0.043724
enh56254    2  175456200  175457200      3       2  150064       1.6973     0.044824
enh56256    2  175463400  175464400      1       1  150064       2.3746     0.008783
enh56257    2  175467300  175468300      3       1  150064       2.0291     0.021226
enh56258    2  175470600  175471600      1       1  150064       2.5642     0.005171
enh56260    2  175474800  175475800      2       1  150064       2.2738      0.01149
enh56269    2  175628700  175629700      3       2  150064       1.9024     0.028562
enh56270    2  175636800  175637800      4       1  150064       1.6662      0.04784
enh56271    2  175643100  175644100      2       1  150064       3.0348    0.0012036
enh56286    2  175892600  175893600      4       2  150064       1.6482     0.049657
enh56301    2  177155900  177156900      2       1  150064       1.8023     0.035745
enh56302    2  177157800  177158800      2       1  150064       2.0204     0.021671
enh56350    2  178976200  178977200      2       1  150064       1.9619     0.024889
enh56396    2  180293300  180294300      3       2  150064       2.6631    0.0038718
enh56397    2  180324800  180325800      4       2  150064       4.9311    4.089e-07
enh56401    2  180541400  180542400      7       3  150064       2.1037     0.017701
enh56403    2  180990100  180991100      1       1  150064       3.4796    0.0002511
enh56438    2  183579200  183580200      2       1  150064       2.4001    0.0081953
enh56444    2  183813900  183814900      2       1  150064       1.8571     0.031646
enh56445    2  183874500  183875500      2       1  150064       3.0777     0.001043
enh56452    2  184479200  184480200      3       2  150064       1.9353     0.026477
enh56460    2  187408500  187409500      2       1  150064       2.5653    0.0051545
enh56484    2  189198300  189199300      2       1  150064        2.091     0.018266
enh56488    2  189494100  189495100      5       2  150064       1.7189     0.042821
enh56491    2  189651400  189652400      2       1  150064       2.6071    0.0045662
enh56492    2  189677100  189678100      5       3  150064       1.8097     0.035172
enh56526    2  190399300  190400300      1       1  150064        1.646      0.04988
enh56533    2  190433500  190434500      2       1  150064       2.1181     0.017084
enh56557    2  191214900  191215900      3       2  150064       2.0388     0.020735
enh56559    2  191222200  191223200      4       1  150064       2.1909      0.01423
enh56565    2  191289600  191290600      1       1  150064       2.2815      0.01126
enh56569    2  191312400  191313400      5       3  150064        1.925     0.027114
enh56574    2  191364500  191365500      4       2  150064        1.799     0.036008
enh56579    2  191400600  191401600      3       2  150064       1.7662     0.038684
enh56581    2  191440900  191441900      1       1  150064       2.4636     0.006878
enh56584    2  191492900  191493900      2       1  150064       2.4091    0.0079953
enh56609    2  191803100  191804100      1       1  150064       1.9523      0.02545
enh56617    2  191885900  191886900      4       2  150064       2.4662    0.0068282
enh56646    2  192306100  192307100      1       1  150064       1.9478      0.02572
enh56674    2  196398400  196399400      4       2  150064       1.9997     0.022769
enh56679    2  196977400  196978400      4       2  150064       1.8998     0.028732
enh56691    2  197140500  197141500      3       2  150064        2.866    0.0020784
enh56692    2  197149300  197150300      1       1  150064       2.4366     0.007413
enh56693    2  197156700  197157700      4       2  150064       3.1434   0.00083509
enh56695    2  197264300  197265300      3       2  150064       1.6888     0.045631
enh56697    2  197344000  197345000      2       1  150064        2.042     0.020576
enh56699    2  197393100  197394100      3       1  150064       3.7095   0.00010383
enh56700    2  197431300  197432300      1       1  150064       2.5163      0.00593
enh56701    2  197451100  197452100      6       2  150064       2.7834    0.0026896
enh56702    2  197466100  197467100      2       1  150064       2.7355    0.0031146
enh56706    2  197792600  197793600      2       1  150064       1.7068     0.043934
enh56707    2  197848000  197849000      5       3  150064       1.7695     0.038403
enh56708    2  197853000  197854000      1       1  150064       2.8627       0.0021
enh56710    2  197876200  197877200      6       2  150064       3.2318   0.00061506
enh56715    2  197961200  197962200      3       1  150064       2.1928     0.014161
enh56721    2  198029400  198030400      2       1  150064       2.3458    0.0094928
enh56735    2  198114400  198115400      3       1  150064       2.5013     0.006186
enh56739    2  198130400  198131400      4       2  150064       1.8806     0.030011
enh56742    2  198144300  198145300      4       1  150064       4.3087    8.211e-06
enh56743    2  198151700  198152700      1       1  150064       4.4665    3.976e-06
enh56745    2  198166400  198167400      2       1  150064       4.9679   3.3832e-07
enh56746    2  198171600  198172600      3       2  150064       5.2905   6.0986e-08
enh56749    2  198243100  198244100      1       1  150064       4.7819    8.681e-07
enh56759    2  198402800  198403800      2       1  150064       5.4894   2.0166e-08
enh56761    2  198492500  198493500      4       1  150064       2.0871      0.01844
enh56762    2  198573400  198574400      2       1  150064        4.101   2.0565e-05
enh56764    2  198667900  198668900      3       2  150064       5.3473   4.4647e-08
enh56768    2  198737600  198738600      2       1  150064       3.7759   7.9729e-05
enh56769    2  198743200  198744200      1       1  150064       5.1723    1.156e-07
enh56770    2  198755600  198756600      1       1  150064       4.2633    1.007e-05
enh56771    2  198758300  198759300      2       1  150064       4.0666   2.3857e-05
enh56772    2  198780400  198781400      2       1  150064       3.5144   0.00022033
enh56774    2  198814600  198815600      2       1  150064       4.2573   1.0345e-05
enh56775    2  198860400  198861400      3       2  150064        5.072   1.9685e-07
enh56777    2  198917600  198918600      3       1  150064       3.2415    0.0005945
enh56789    2  200203900  200204900      3       2  150064       2.4871    0.0064389
enh56794    2  200675000  200676000      1       1  150064       2.6814     0.003666
enh56795    2  200678800  200679800      2       1  150064       3.2866   0.00050696
enh56796    2  200774800  200775800      3       2  150064       5.8052   3.2138e-09
enh56797    2  200777200  200778200      3       2  150064        5.733   4.9335e-09
enh56798    2  200778700  200779700      2       1  150064        3.754   8.7032e-05
enh56799    2  200787200  200788200      5       2  150064       5.7762   3.8197e-09
enh56800    2  200818000  200819000      4       2  150064       5.9462   1.3719e-09
enh56805    2  201023900  201024900      2       1  150064       5.4442   2.6026e-08
enh56812    2  201173600  201174600      1       1  150064       4.7124    1.224e-06
enh56813    2  201174900  201175900      2       1  150064         4.41   5.1679e-06
enh56814    2  201176300  201177300      4       2  150064       2.4416    0.0073108
enh56815    2  201177400  201178400      1       1  150064       2.5883     0.004823
enh56817    2  201179600  201180600      3       2  150064       2.5797     0.004945
enh56818    2  201180900  201181900      1       1  150064       2.5725     0.005049
enh56819    2  201182900  201183900      3       1  150064       2.5508    0.0053739
enh56821    2  201185400  201186400      2       1  150064       2.0784     0.018838
enh56822    2  201186200  201187200      1       1  150064       5.3766    3.796e-08
enh56824    2  201193900  201194900      4       2  150064       2.8612    0.0021102
enh56834    2  201221300  201222300      2       1  150064       4.1162   1.9258e-05
enh56835    2  201224700  201225700      1       1  150064       3.5893    0.0001658
enh56836    2  201229000  201230000      3       1  150064       4.8925   4.9787e-07
enh56837    2  201229600  201230600      4       2  150064       5.7961   3.3934e-09
enh56840    2  201238700  201239700      3       2  150064       4.0677   2.3737e-05
enh56841    2  201241900  201242900      4       2  150064        5.263   7.0867e-08
enh56842    2  201245400  201246400      5       2  150064       1.8892     0.029435
enh56843    2  201247400  201248400      5       2  150064       4.4118   5.1248e-06
enh56844    2  201248400  201249400      2       1  150064       3.0275    0.0012328
enh56847    2  201269800  201270800      3       1  150064       3.3255   0.00044135
enh56850    2  201309000  201310000      2       1  150064       3.2876   0.00050519
enh56851    2  201317800  201318800      4       2  150064        3.666   0.00012317
enh56852    2  201320300  201321300      3       1  150064       3.6447   0.00013385
enh56853    2  201331500  201332500      3       1  150064       2.2803     0.011295
enh56854    2  201334300  201335300      4       2  150064        1.808     0.035305
enh56857    2  201373000  201374000      5       3  150064       2.0277     0.021297
enh56865    2  201606900  201607900      7       2  150064       2.1748     0.014823
enh56877    2  201751800  201752800      2       1  150064       2.0896     0.018329
enh56901    2  202126400  202127400      5       2  150064       1.6695     0.047511
enh56932    2  202829200  202830200      6       3  150064       2.2654     0.011743
enh56933    2  202834600  202835600      4       1  150064        2.104      0.01769
enh56955    2  203452900  203453900      1       1  150064       1.7028       0.0443
enh56956    2  203453400  203454400      2       1  150064       1.7147     0.043196
enh56969    2  203884000  203885000      2       1  150064       1.6528      0.04919
enh56971    2  203991100  203992100      3       2  150064       2.3332    0.0098194
enh56972    2  204056300  204057300      4       2  150064        1.932     0.026681
enh56974    2  204105200  204106200      3       1  150064        2.359    0.0091633
enh56977    2  204211800  204212800      2       1  150064       1.7092     0.043706
enh56980    2  204276600  204277600      1       1  150064       2.1054      0.01763
enh56998    2  204521300  204522300      6       2  150064       1.6772     0.046752
enh57002    2  204554800  204555800      1       1  150064       1.9738       0.0242
enh57013    2  204876800  204877800      3       2  150064       1.7915     0.036608
enh57037    2  205837100  205838100      1       1  150064       2.1553      0.01557
enh57042    2  206217500  206218500      5       1  150064        1.977      0.02402
enh57068    2  206947400  206948400      3       2  150064       1.9901     0.023292
enh57083    2  207911100  207912100      2       1  150064        1.793      0.03649
enh57091    2  207971300  207972300      4       2  150064       1.8829     0.029855
enh57103    2  208014000  208015000      4       2  150064       1.8513     0.032066
enh57110    2  208092500  208093500      5       3  150064       2.2552      0.01206
enh57120    2  208217500  208218500      2       1  150064       1.8105     0.035107
enh57121    2  208259200  208260200      7       4  150064       1.7489     0.040155
enh57122    2  208272600  208273600      4       2  150064       3.3696   0.00037633
enh57125    2  208346300  208347300      6       3  150064        2.175     0.014814
enh57127    2  208369400  208370400      2       1  150064       2.6081    0.0045524
enh57128    2  208398100  208399100      1       1  150064       4.0619    2.434e-05
enh57131    2  208412400  208413400      2       1  150064        3.581   0.00017111
enh57133    2  208481500  208482500      3       1  150064       3.7659    8.296e-05
enh57198    2  212261800  212262800      2       1  150064       2.8841    0.0019626
enh57199    2  212319200  212320200      1       1  150064       3.3681    0.0003784
enh57201    2  213550900  213551900      7       4  150064       2.1618     0.015318
enh57202    2  213641500  213642500      4       1  150064       1.8196     0.034408
enh57209    2  213839100  213840100      2       1  150064       1.7183     0.042875
enh57258    2  216700000  216701000      1       1  150064       2.2695      0.01162
enh57267    2  216876000  216877000      7       3  150064       1.9142       0.0278
enh57268    2  216880400  216881400      2       1  150064       1.7857     0.037073
enh57269    2  216896000  216897000      2       1  150064       2.1648       0.0152
enh57278    2  217046400  217047400      1       1  150064       2.2055      0.01371
enh57285    2  217277900  217278900      3       1  150064       2.8614    0.0021086
enh57292    2  217404400  217405400      2       1  150064       1.9987     0.022821
enh57301    2  217484100  217485100      4       2  150064       1.9169     0.027628
enh57304    2  217529800  217530800      1       1  150064       2.3264     0.009999
enh57334    2  217919400  217920400      3       2  150064       1.6572     0.048735
enh57336    2  217939600  217940600     10       4  150064       2.3359    0.0097472
enh57340    2  218026700  218027700      1       1  150064       2.1604      0.01537
enh57357    2  218492600  218493600      1       1  150064        2.985     0.001418
enh57388    2  218788400  218789400      5       2  150064       1.9002     0.028701
enh57392    2  218813100  218814100      1       1  150064       1.7665      0.03866
enh57394    2  218815800  218816800      3       1  150064       2.1666     0.015132
enh57456    2  219947100  219948100      5       2  150064        1.991      0.02324
enh57458    2  219973800  219974800      1       1  150064       2.3145      0.01032
enh57461    2  220024000  220025000      2       1  150064       2.6937    0.0035333
enh57462    2  220025600  220026600      2       1  150064       2.6891    0.0035818
enh57464    2  220039800  220040800      2       1  150064       3.3886   0.00035125
enh57469    2  220092000  220093000      1       1  150064        2.173      0.01489
enh57492    2  220301400  220302400      2       1  150064       2.0941     0.018126
enh57494    2  220309700  220310700      2       1  150064       3.1918   0.00070691
enh57518    2  222308600  222309600      4       1  150064       1.6987     0.044684
enh57521    2  222391800  222392800      3       2  150064       3.3528   0.00039999
enh57522    2  222393400  222394400      4       2  150064       2.8771     0.002007
enh57523    2  222394900  222395900      4       2  150064        2.334    0.0097972
enh57528    2  223262800  223263800      3       1  150064        2.008     0.022324
enh57552    2  223728600  223729600      2       1  150064       1.8571     0.031651
enh57566    2  223768900  223769900      1       1  150064       1.8174      0.03458
enh57582    2  224387100  224388100      3       2  150064       1.9109     0.028008
enh57583    2  224403100  224404100      2       1  150064       1.9642     0.024756
enh57584    2  224428000  224429000      1       1  150064       2.1643      0.01522
enh57613    2  224906100  224907100      2       1  150064       1.8287     0.033719
enh57618    2  225010400  225011400      2       1  150064       1.8981     0.028841
enh57619    2  225085600  225086600      2       1  150064       1.7259     0.042182
enh57621    2  225265900  225266900      3       1  150064        2.711    0.0033537
enh57622    2  225307200  225308200      5       2  150064       1.7142     0.043248
enh57623    2  225349800  225350800      2       1  150064       1.9061     0.028321
enh57624    2  225381800  225382800      1       1  150064       2.3599     0.009139
enh57626    2  225384700  225385700      3       2  150064       3.6737   0.00011953
enh57629    2  225402900  225403900      5       2  150064       3.6986    0.0001084
enh57632    2  225428400  225429400      3       2  150064       1.7376      0.04114
enh57635    2  225439500  225440500      5       2  150064       3.4801   0.00025064
enh57638    2  225446400  225447400      4       2  150064       5.0507   2.2014e-07
enh57643    2  225774400  225775400      8       3  150064       2.0747     0.019006
enh57644    2  225786800  225787800      6       3  150064       1.7546     0.039663
enh57700    2  227699200  227700200      1       1  150064       2.8092     0.002483
enh57701    2  227702200  227703200      6       1  150064       1.8715     0.030641
enh57702    2  227772600  227773600      3       1  150064       2.0618     0.019612
enh57709    2  228280100  228281100      4       2  150064       2.6493    0.0040327
enh57711    2  228330900  228331900      2       1  150064       2.2141     0.013412
enh57751    2  230779500  230780500      2       1  150064       1.7955     0.036285
enh57754    2  230845100  230846100      1       1  150064        2.353     0.009312
enh57759    2  231082000  231083000      2       1  150064       1.6688     0.047582
enh57826    2  232264000  232265000      3       2  150064       1.6577     0.048685
enh57828    2  232276000  232277000      5       2  150064       1.7566     0.039491
enh57830    2  232330000  232331000      2       1  150064       2.7802    0.0027166
enh57831    2  232347000  232348000      4       2  150064       1.9844     0.023604
enh57848    2  232506400  232507400      2       1  150064       2.2644     0.011774
enh57850    2  232527200  232528200      1       1  150064       2.3914     0.008391
enh57852    2  232531800  232532800      2       1  150064       2.2746     0.011466
enh57887    2  233416500  233417500      1       1  150064       1.6581      0.04865
enh57889    2  233435400  233436400      1       1  150064       1.8311      0.03354
enh57890    2  233436100  233437100      1       1  150064       1.7164      0.04304
enh57892    2  233441600  233442600      4       2  150064       2.0523     0.020072
enh57893    2  233453000  233454000      4       1  150064       1.7787     0.037648
enh57894    2  233457300  233458300      1       1  150064       2.1019      0.01778
enh57899    2  233554000  233555000      6       3  150064       4.4505   4.2842e-06
enh57902    2  233641600  233642600      3       1  150064       4.3075   8.2555e-06
enh57903    2  233643800  233644800      2       1  150064       5.6406   8.4732e-09
enh57904    2  233646000  233647000      4       2  150064       4.2163    1.242e-05
enh57905    2  233700100  233701100      6       3  150064       4.0566   2.4895e-05
enh57906    2  233703200  233704200      1       1  150064       4.5208     3.08e-06
enh57907    2  233717900  233718900      3       2  150064       5.9004    1.813e-09
enh57908    2  233721300  233722300      4       2  150064       3.2678   0.00054191
enh57915    2  233928000  233929000      1       1  150064       1.7135      0.04331
enh57965    2  235355000  235356000      2       1  150064       2.1942      0.01411
enh57970    2  235781800  235782800      4       2  150064       1.9651     0.024701
enh58020    2  236420100  236421100      3       2  150064       2.2755     0.011438
enh58032    2  236471800  236472800      1       1  150064       2.0511      0.02013
enh58037    2  236514200  236515200      2       1  150064       1.8384     0.032999
enh58038    2  236516500  236517500      3       2  150064       1.9775     0.023993
enh58045    2  236548500  236549500      4       2  150064       2.3769    0.0087296
enh58046    2  236552200  236553200      5       2  150064       1.6555     0.048915
enh58062    2  236616600  236617600      6       2  150064       2.0647     0.019478
enh58075    2  237550900  237551900      6       2  150064       2.0007      0.02271
enh58083    2  237677900  237678900      3       1  150064       2.1965     0.014027
enh58172    2  238647600  238648600      5       2  150064       2.3306    0.0098862
enh58173    2  238649100  238650100      4       1  150064       1.7396     0.040963
enh58174    2  238650600  238651600      7       2  150064       1.8662     0.031008
enh58175    2  238651800  238652800      9       2  150064       1.8231     0.034142
enh58176    2  238652800  238653800      7       2  150064       1.7236     0.042395
enh58200    2  239017200  239018200      4       1  150064       1.6738      0.04709
enh58207    2  239107400  239108400      2       1  150064       1.7567     0.039487
enh58220    2  239192200  239193200      1       1  150064       1.6467      0.04981
enh58336    2  240930500  240931500      1       1  150064       1.7514      0.03994
enh58348    2  241226200  241227200      8       2  150064       1.7116     0.043489
enh58355    2  241386900  241387900      9       2  150064       1.6708     0.047378
enh58359    2  241393900  241394900      1       1  150064       1.7524      0.03985
enh58394    2  242033700  242034700      5       2  150064       1.7453     0.040463
enh58412    2  242279800  242280800      2       1  150064       1.9294     0.026838
enh58421    2  242320300  242321300      3       2  150064       2.6115    0.0045079
enh58424    2  242350200  242351200      5       3  150064       2.7348    0.0031213
enh58438    2  242574300  242575300      3       2  150064       1.8432     0.032647
enh58439    2  242578500  242579500      3       1  150064       2.3244     0.010052
enh58440    2  242579700  242580700      2       1  150064        2.187     0.014372
enh58444    2  242604600  242605600      3       1  150064       2.1349     0.016386
enh58468    2  242843700  242844700      7       2  150064       1.9278     0.026939
enh58480    3    2552200    2553200      2       1  150064       2.0911      0.01826
enh58492    3    4348200    4349200      2       1  150064       2.5024    0.0061681
enh58509    3    4574800    4575800      5       2  150064       1.7767      0.03781
enh58526    3    4894800    4895800      1       1  150064       2.3182      0.01022
enh58557    3    5238400    5239400      1       1  150064       2.1472      0.01589
enh58560    3    7349000    7350000      6       2  150064       2.2209     0.013179
enh58566    3    8524200    8525200      7       2  150064       1.7872     0.036953
enh58595    3    9038500    9039500      2       1  150064       2.4732    0.0066955
enh58597    3    9069500    9070500      8       3  150064       2.0257     0.021398
enh58601    3    9177000    9178000      3       2  150064       2.7217    0.0032478
enh58602    3    9177800    9178800      1       1  150064       1.8516      0.03204
enh58603    3    9183100    9184100      1       1  150064       2.2035      0.01378
enh58612    3    9394800    9395800      1       1  150064       1.7965      0.03621
enh58615    3    9435700    9436700      4       2  150064       1.7764     0.037835
enh58617    3    9448200    9449200      4       2  150064       2.4637    0.0068762
enh58619    3    9455700    9456700      3       2  150064       2.1035     0.017711
enh58621    3    9461900    9462900      3       1  150064        2.576    0.0049977
enh58622    3    9465300    9466300      2       1  150064       1.9569     0.025179
enh58641    3    9908200    9909200      4       2  150064       2.7089    0.0033755
enh58687    3   10418200   10419200      7       2  150064       3.2064   0.00067212
enh58691    3   10509900   10510900      3       1  150064       2.8275    0.0023454
enh58692    3   10593100   10594100      2       1  150064       2.4468     0.007206
enh58693    3   10600400   10601400      3       2  150064       3.6627   0.00012479
enh58715    3   11426800   11427800      2       1  150064       1.8283     0.033751
enh58718    3   11475200   11476200      1       1  150064       2.2191      0.01324
enh58722    3   11521700   11522700      2       1  150064       1.7186     0.042843
enh58735    3   11608800   11609800      3       1  150064       1.9176      0.02758
enh58752    3   11667700   11668700      3       2  150064        1.687     0.045801
enh58753    3   11673500   11674500      5       1  150064       2.6393    0.0041543
enh58755    3   11680600   11681600      5       3  150064       1.9744      0.02417
enh58756    3   11702200   11703200      4       2  150064       3.2625   0.00055222
enh58764    3   11886100   11887100      7       1  150064       2.3975    0.0082534
enh58765    3   11888700   11889700      1       1  150064       2.3023      0.01066
enh58767    3   12185300   12186300      3       2  150064       2.8109    0.0024698
enh58781    3   12392300   12393300      1       1  150064       2.2495      0.01224
enh58782    3   12398400   12399400      1       1  150064       2.0875      0.01842
enh58787    3   12486000   12487000      4       2  150064       2.3293    0.0099221
enh58788    3   12503400   12504400      4       2  150064       1.9011     0.028642
enh58790    3   12524500   12525500      3       1  150064       1.9132     0.027863
enh58793    3   12549300   12550300      4       2  150064       2.2149     0.013384
enh58795    3   12601100   12602100      3       1  150064       2.5321    0.0056684
enh58796    3   12603100   12604100      1       1  150064       2.2235      0.01309
enh58797    3   12663500   12664500      2       1  150064       1.8685     0.030845
enh58801    3   12679400   12680400      1       1  150064       2.3523     0.009328
enh58806    3   12694600   12695600      2       1  150064       1.7605     0.039158
enh58807    3   12697800   12698800      2       1  150064       2.2178     0.013283
enh58810    3   12735300   12736300      4       2  150064       1.9715     0.024335
enh58811    3   12760800   12761800      1       1  150064       1.7088      0.04374
enh58812    3   12770100   12771100      3       2  150064       2.3072     0.010522
enh58830    3   12974000   12975000      1       1  150064       1.6512      0.04935
enh58840    3   13028200   13029200      1       1  150064       1.6731      0.04715
enh58842    3   13036600   13037600      5       2  150064       1.7541     0.039707
enh58850    3   13076000   13077000      1       1  150064       3.0171     0.001276
enh58851    3   13086400   13087400      4       1  150064       2.8672    0.0020707
enh58852    3   13087800   13088800      4       1  150064       2.3735    0.0088105
enh58855    3   13137000   13138000      2       1  150064        2.775    0.0027598
enh58865    3   13388000   13389000      2       1  150064       2.1091     0.017467
enh58866    3   13390200   13391200      4       2  150064       2.0088     0.022279
enh58867    3   13420400   13421400      4       1  150064       2.1205     0.016981
enh58869    3   13456800   13457800      6       2  150064       1.8437     0.032616
enh58901    3   14217100   14218100      5       2  150064       1.8216     0.034258
enh58913    3   14337200   14338200      4       2  150064       1.9088     0.028141
enh58918    3   14418800   14419800     10       2  150064       2.4793    0.0065818
enh58922    3   14442800   14443800      1       1  150064       1.7653      0.03876
enh58940    3   14565100   14566100      4       1  150064       1.8517     0.032034
enh58945    3   14690100   14691100      3       1  150064       1.7374     0.041157
enh58946    3   14691700   14692700      2       1  150064       1.7422     0.040736
enh58948    3   14845200   14846200      1       1  150064       1.8796      0.03008
enh58955    3   14894000   14895000     10       5  150064       1.9322     0.026665
enh58959    3   14962400   14963400      3       1  150064       2.8547    0.0021541
enh58986    3   15346500   15347500      5       2  150064       1.7294      0.04187
enh59037    3   16024100   16025100      3       1  150064       2.0693     0.019259
enh59062    3   16353300   16354300      3       1  150064       1.7802      0.03752
enh59069    3   16440900   16441900      5       2  150064       2.0809      0.01872
enh59091    3   16558000   16559000      2       1  150064         1.85     0.032154
enh59093    3   16782700   16783700      8       4  150064       2.0201     0.021686
enh59094    3   16811300   16812300      4       2  150064       2.8462    0.0022123
enh59095    3   16843000   16844000      2       1  150064       3.6224   0.00014595
enh59096    3   16849900   16850900      3       2  150064       1.9577      0.02513
enh59100    3   16891100   16892100      6       3  150064       2.5667    0.0051332
enh59107    3   16939200   16940200      3       2  150064       1.6978     0.044774
enh59111    3   16948400   16949400      3       2  150064       1.6755      0.04692
enh59113    3   16951200   16952200      3       1  150064       3.5851   0.00016849
enh59114    3   16954100   16955100      3       2  150064       2.5967    0.0047056
enh59115    3   16958400   16959400      4       1  150064       3.3791   0.00036362
enh59117    3   16970800   16971800      3       2  150064       2.8981    0.0018774
enh59118    3   16974200   16975200      4       2  150064       1.7915     0.036606
enh59127    3   17046300   17047300      5       2  150064       2.0693     0.019258
enh59128    3   17047500   17048500      2       1  150064       2.2391     0.012573
enh59130    3   17075200   17076200      2       1  150064        1.952     0.025467
enh59131    3   17081000   17082000      4       2  150064       2.4159    0.0078489
enh59132    3   17085200   17086200      3       2  150064       1.9608     0.024949
enh59134    3   17119000   17120000      1       1  150064       3.1251    0.0008887
enh59136    3   17130200   17131200      3       2  150064       2.8742    0.0020252
enh59137    3   17199600   17200600      3       2  150064       2.1612      0.01534
enh59139    3   17220800   17221800      2       1  150064       4.2979   8.6213e-06
enh59142    3   17236700   17237700      2       1  150064       3.8841   5.1359e-05
enh59143    3   17276700   17277700      1       1  150064       4.6442    1.707e-06
enh59144    3   17414200   17415200      6       3  150064       2.9563    0.0015569
enh59145    3   17443200   17444200      5       1  150064       2.8105    0.0024729
enh59146    3   17472900   17473900      2       1  150064       3.6793   0.00011695
enh59149    3   17576400   17577400      2       1  150064       3.9109   4.5975e-05
enh59150    3   17680200   17681200      2       1  150064       1.8609     0.031377
enh59151    3   17686400   17687400      3       2  150064       3.7255   9.7464e-05
enh59152    3   17780000   17781000      3       2  150064       4.6669   1.5285e-06
enh59153    3   17784800   17785800      4       1  150064         2.91     0.001807
enh59155    3   18443100   18444100      2       1  150064       1.7104     0.043599
enh59159    3   18468000   18469000      2       1  150064       1.8385     0.032998
enh59163    3   19991000   19992000      5       2  150064       1.9078     0.028211
enh59164    3   19998200   19999200      3       1  150064       1.9189     0.027496
enh59170    3   20082800   20083800      3       2  150064       2.0147     0.021967
enh59185    3   21686500   21687500      5       2  150064       1.6511     0.049358
enh59215    3   23850600   23851600      1       1  150064       2.4976     0.006252
enh59216    3   23853100   23854100      4       2  150064       3.4433    0.0002873
enh59217    3   23860800   23861800      3       2  150064       1.7084     0.043782
enh59224    3   23878400   23879400      2       1  150064       1.7563     0.039518
enh59245    3   24160600   24161600      1       1  150064       3.2787    0.0005214
enh59246    3   24176200   24177200      5       3  150064       2.4505    0.0071332
enh59247    3   24179000   24180000      1       1  150064       2.9301     0.001694
enh59249    3   24227000   24228000      6       2  150064       1.7418     0.040776
enh59251    3   24254000   24255000      6       3  150064       3.1199   0.00090454
enh59269    3   24518600   24519600      3       2  150064       2.0949     0.018089
enh59270    3   24531500   24532500      5       2  150064        3.236   0.00060598
enh59272    3   24562100   24563100      3       1  150064       1.9754     0.024113
enh59294    3   25634100   25635100      2       1  150064       1.7533     0.039775
enh59302    3   25822600   25823600      2       1  150064       1.8144      0.03481
enh59355    3   29494700   29495700      4       2  150064       2.8451    0.0022197
enh59363    3   29736100   29737100      5       1  150064       2.2673     0.011686
enh59364    3   29800000   29801000      2       1  150064       3.1553   0.00080157
enh59365    3   30014000   30015000      3       2  150064       2.3963    0.0082807
enh59369    3   30309200   30310200     10       4  150064       3.1294   0.00087581
enh59370    3   30327100   30328100      4       2  150064       2.1157     0.017184
enh59374    3   30391000   30392000      5       2  150064       2.0295     0.021205
enh59376    3   30396800   30397800      3       2  150064        1.796     0.036249
enh59377    3   30412100   30413100      3       2  150064       3.1646   0.00077635
enh59383    3   30514700   30515700      3       2  150064       1.7238     0.042375
enh59409    3   30706200   30707200      2       1  150064       2.5237    0.0058069
enh59428    3   31589000   31590000      2       1  150064       2.6997    0.0034698
enh59448    3   32020100   32021100      3       1  150064       2.4148     0.007872
enh59449    3   32059700   32060700      1       1  150064       3.1554    0.0008015
enh59459    3   32167800   32168800      1       1  150064       2.2396      0.01256
enh59469    3   32326500   32327500      6       2  150064       1.6665     0.047804
enh59471    3   32345000   32346000      4       2  150064       2.2938       0.0109
enh59472    3   32352600   32353600      4       2  150064       2.1792     0.014659
enh59511    3   33413800   33414800      1       1  150064       3.0412     0.001178
enh59513    3   33468000   33469000      2       1  150064       3.1168   0.00091427
enh59514    3   33470900   33471900      2       1  150064       2.2573     0.011995
enh59515    3   33473200   33474200      4       2  150064       3.2911   0.00049894
enh59517    3   33477900   33478900      4       2  150064        3.137   0.00085329
enh59518    3   33483100   33484100      6       3  150064       2.7076    0.0033882
enh59521    3   33696400   33697400      3       2  150064       2.3329    0.0098273
enh59522    3   33697000   33698000      1       1  150064       1.7512      0.03996
enh59530    3   34052800   34053800      5       2  150064       2.6339    0.0042209
enh59534    3   36949900   36950900      1       1  150064       2.8166     0.002427
enh59535    3   36964000   36965000      3       1  150064         5.24   8.0268e-08
enh59536    3   36984700   36985700      3       1  150064       3.0717    0.0010642
enh59537    3   37010800   37011800      2       1  150064       2.8671     0.002071
enh59539    3   37035800   37036800      3       2  150064       3.0748    0.0010533
enh59540    3   37071700   37072700      2       1  150064       2.8235    0.0023755
enh59541    3   37091300   37092300      2       1  150064       2.7781    0.0027341
enh59544    3   37144600   37145600      1       1  150064       2.9363     0.001661
enh59547    3   37180300   37181300      2       1  150064       2.0809     0.018722
enh59549    3   37185900   37186900      1       1  150064       3.0267     0.001236
enh59550    3   37204300   37205300      3       1  150064       3.0441    0.0011669
enh59552    3   37211400   37212400      1       1  150064       3.0838     0.001022
enh59553    3   37214400   37215400      2       1  150064       2.0011     0.022689
enh59555    3   37220600   37221600      5       3  150064       2.2979     0.010784
enh59556    3   37225100   37226100      7       3  150064       2.6122    0.0044976
enh59557    3   37239300   37240300      2       1  150064       2.1644     0.015216
enh59560    3   37298600   37299600      6       3  150064       2.0675     0.019341
enh59562    3   37332200   37333200      4       2  150064       2.0734     0.019068
enh59570    3   37552700   37553700      2       1  150064       2.0508     0.020145
enh59577    3   37703800   37704800      4       2  150064        1.779     0.037623
enh59578    3   37709900   37710900      1       1  150064       2.3815      0.00862
enh59591    3   37906900   37907900      2       1  150064        2.173     0.014889
enh59597    3   37936400   37937400      6       2  150064       1.7156     0.043114
enh59600    3   37945100   37946100      4       2  150064       3.7837   7.7263e-05
enh59602    3   37950400   37951400      2       1  150064       3.6389   0.00013692
enh59603    3   37950800   37951800      2       1  150064       3.6389   0.00013692
enh59604    3   37952000   37953000      2       1  150064       3.6433   0.00013458
enh59605    3   37953500   37954500      4       2  150064       2.9667     0.001505
enh59606    3   37959400   37960400      5       3  150064       2.6845     0.003632
enh59607    3   37961500   37962500      4       2  150064       3.0667    0.0010821
enh59608    3   37963500   37964500      2       1  150064       3.6835     0.000115
enh59609    3   37966200   37967200      4       2  150064       2.8943    0.0019001
enh59611    3   37973600   37974600      7       3  150064       3.9796   3.4522e-05
enh59612    3   37977200   37978200      3       2  150064        3.341    0.0004174
enh59619    3   37997900   37998900      2       1  150064       2.0516     0.020107
enh59624    3   38015900   38016900      3       2  150064       1.6536     0.049107
enh59648    3   38494100   38495100      3       1  150064       3.1473   0.00082402
enh59649    3   38497400   38498400      3       1  150064       3.1542   0.00080478
enh59651    3   38499800   38500800      3       2  150064       2.6357    0.0041986
enh59652    3   38501700   38502700      1       1  150064       3.2383    0.0006013
enh59653    3   38513900   38514900      2       1  150064       3.2491    0.0005789
enh59654    3   38531800   38532800      1       1  150064       3.4998    0.0002328
enh59659    3   38759100   38760100      5       2  150064       1.8228      0.03417
enh59667    3   39149700   39150700      8       4  150064       2.0115     0.022138
enh59696    3   40003700   40004700      3       1  150064       2.4858    0.0064629
enh59718    3   40732300   40733300      3       1  150064       1.8355     0.033214
enh59719    3   40783100   40784100      1       1  150064       1.9651       0.0247
enh59788    3   42189600   42190600      3       1  150064       2.5561    0.0052933
enh59792    3   42201700   42202700      2       1  150064       1.8176     0.034561
enh59793    3   42202600   42203600      1       1  150064       1.7506      0.04001
enh59794    3   42206400   42207400      3       1  150064        2.118     0.017088
enh59795    3   42210900   42211900      5       2  150064       1.8913     0.029295
enh59798    3   42217000   42218000      3       2  150064       2.4672    0.0068081
enh59799    3   42220200   42221200      5       2  150064       2.7289    0.0031772
enh59800    3   42223600   42224600      6       2  150064       2.5029    0.0061595
enh59801    3   42225400   42226400      4       2  150064       2.0604     0.019678
enh59802    3   42229400   42230400      6       1  150064       2.1932     0.014145
enh59803    3   42231200   42232200      8       2  150064       2.2636     0.011798
enh59804    3   42232200   42233200      4       2  150064       3.0996   0.00096902
enh59825    3   42692700   42693700      2       1  150064       2.1973     0.013999
enh59832    3   42742800   42743800      2       1  150064       1.9889     0.023356
enh59877    3   43358800   43359800      2       1  150064       1.7782     0.037685
enh59879    3   43367800   43368800      3       2  150064       2.4438     0.007266
enh59885    3   43432700   43433700      3       2  150064       2.4738    0.0066849
enh59886    3   43455000   43456000      2       1  150064       1.8782     0.030177
enh59888    3   43464500   43465500      2       1  150064       1.8625     0.031267
enh59894    3   43680100   43681100      1       1  150064       1.7368      0.04121
enh59895    3   43691000   43692000      2       1  150064       2.2161     0.013341
enh59897    3   43737700   43738700      3       1  150064       2.7653    0.0028431
enh59898    3   43764000   43765000      3       1  150064       2.8491    0.0021923
enh59900    3   43800400   43801400      3       2  150064       2.8163    0.0024292
enh59906    3   44225600   44226600      5       3  150064       2.1993     0.013929
enh59911    3   44396800   44397800      5       2  150064        2.871    0.0020458
enh59919    3   44597300   44598300      1       1  150064       3.0287     0.001228
enh59946    3   45153900   45154900      3       2  150064        2.873    0.0020328
enh59947    3   45154800   45155800      5       3  150064       2.4326    0.0074964
enh59949    3   45165200   45166200      1       1  150064       1.7014      0.04443
enh59951    3   45180500   45181500      6       3  150064         2.03      0.02118
enh59968    3   45642400   45643400      1       1  150064       1.7549      0.03964
enh60003    3   46017100   46018100      1       1  150064        1.799      0.03601
enh60132    3   48099400   48100400      1       1  150064        1.666      0.04786
enh60134    3   48105300   48106300      1       1  150064        1.977      0.02402
enh60139    3   48130900   48131900      1       1  150064       1.7805       0.0375
enh60141    3   48192500   48193500      3       1  150064        1.899     0.028779
enh60142    3   48193100   48194100      3       1  150064       2.1859     0.014412
enh60144    3   48235800   48236800      1       1  150064       2.3208      0.01015
enh60146    3   48258600   48259600      2       1  150064       2.2918     0.010958
enh60148    3   48273900   48274900      2       1  150064       2.8184    0.0024135
enh60149    3   48281600   48282600      3       1  150064       2.1688     0.015048
enh60156    3   48343400   48344400      4       1  150064        1.983     0.023681
enh60181    3   48634600   48635600      1       1  150064       2.0212      0.02163
enh60184    3   48671000   48672000      2       1  150064       2.3372    0.0097139
enh60186    3   48693800   48694800      1       1  150064        2.472     0.006718
enh60189    3   48724000   48725000      1       1  150064       2.3709     0.008872
enh60190    3   48730000   48731000      2       1  150064       2.2037     0.013774
enh60193    3   48733400   48734400      2       1  150064       1.9281     0.026919
enh60194    3   48735100   48736100      4       2  150064       2.0676     0.019339
enh60195    3   48745900   48746900      2       1  150064       1.6997     0.044593
enh60197    3   48754800   48755800      1       1  150064       2.1125      0.01732
enh60216    3   49035500   49036500      1       1  150064        1.878      0.03019
enh60227    3   49156200   49157200      2       1  150064       2.1108     0.017397
enh60231    3   49201800   49202800      1       1  150064       2.1306      0.01656
enh60236    3   49275600   49276600      5       2  150064       1.7737     0.038055
enh60241    3   49334200   49335200      4       2  150064       1.8961     0.028972
enh60242    3   49378600   49379600      3       1  150064       1.7785     0.037657
enh60248    3   49423400   49424400      5       3  150064       2.2637     0.011796
enh60249    3   49425900   49426900      1       1  150064        1.854      0.03187
enh60252    3   49436700   49437700      3       2  150064       2.1673     0.015107
enh60253    3   49437400   49438400      5       2  150064       2.2242     0.013066
enh60257    3   49450800   49451800      3       2  150064       1.7453     0.040468
enh60259    3   49459300   49460300      1       1  150064       2.1956      0.01406
enh60260    3   49465400   49466400      2       1  150064       2.3632    0.0090586
enh60261    3   49467200   49468200      1       1  150064        2.313      0.01036
enh60265    3   49502900   49503900      2       1  150064        1.769     0.038446
enh60269    3   49520400   49521400      2       1  150064        1.945     0.025888
enh60270    3   49521400   49522400      2       1  150064       1.6896     0.045553
enh60274    3   49535000   49536000      1       1  150064        2.107      0.01756
enh60278    3   49556600   49557600      2       1  150064       1.8477     0.032325
enh60293    3   49732200   49733200      1       1  150064       2.2998      0.01073
enh60303    3   49843100   49844100      1       1  150064       2.0166      0.02187
enh60307    3   49892600   49893600      2       1  150064       2.2205     0.013191
enh60308    3   49918700   49919700      1       1  150064       1.9222      0.02729
enh60309    3   49938100   49939100      1       1  150064       2.8215      0.00239
enh60311    3   49941100   49942100      1       1  150064        2.735     0.003119
enh60314    3   49967600   49968600      1       1  150064       3.0538      0.00113
enh60315    3   49976600   49977600      2       1  150064       1.7141     0.043251
enh60319    3   50128200   50129200      3       1  150064       2.8328    0.0023068
enh60322    3   50196300   50197300      5       2  150064       2.3333    0.0098167
enh60323    3   50202600   50203600      4       2  150064       2.1295     0.016605
enh60325    3   50208900   50209900      3       2  150064       1.6939     0.045142
enh60328    3   50248000   50249000      3       2  150064       2.0777     0.018868
enh60340    3   50286400   50287400      2       1  150064       2.4995    0.0062189
enh60342    3   50291700   50292700      4       2  150064       3.0069    0.0013198
enh60372    3   50480200   50481200      2       1  150064       2.4453    0.0072371
enh60377    3   50518700   50519700      4       2  150064       2.7236    0.0032291
enh60378    3   50552800   50553800      2       1  150064        2.688    0.0035943
enh60401    3   51320500   51321500      1       1  150064       2.5272     0.005749
enh60405    3   51425400   51426400      3       1  150064       2.0332     0.021014
enh60415    3   51655600   51656600      3       1  150064       1.8953     0.029025
enh60418    3   51707400   51708400      2       1  150064       1.8649     0.031095
enh60445    3   52083200   52084200      1       1  150064       1.8409      0.03282
enh60451    3   52123000   52124000      1       1  150064        1.723      0.04244
enh60452    3   52142800   52143800      3       1  150064       2.0685     0.019296
enh60457    3   52174100   52175100      1       1  150064       1.7253      0.04224
enh60462    3   52230400   52231400      2       1  150064       3.5017   0.00023113
enh60463    3   52233200   52234200      1       1  150064       3.9421    4.039e-05
enh60464    3   52234100   52235100      1       1  150064       3.8338    6.309e-05
enh60465    3   52237900   52238900      3       1  150064       3.7404    9.187e-05
enh60469    3   52269300   52270300      4       2  150064         2.35    0.0093863
enh60472    3   52278600   52279600      2       1  150064       4.3082   8.2277e-06
enh60474    3   52287300   52288300      1       1  150064       5.6654    7.336e-09
enh60476    3   52309100   52310100      4       2  150064       1.9093     0.028112
enh60480    3   52333100   52334100      4       2  150064        5.256   7.3611e-08
enh60486    3   52401800   52402800      3       2  150064       3.6814     0.000116
enh60487    3   52402400   52403400      1       1  150064       2.8922     0.001913
enh60497    3   52491100   52492100      3       2  150064       3.2098   0.00066409
enh60509    3   52531400   52532400      3       2  150064        2.608     0.004553
enh60510    3   52532200   52533200      1       1  150064       3.8262    6.506e-05
enh60511    3   52532800   52533800      1       1  150064       3.1157    0.0009176
enh60513    3   52558300   52559300      2       1  150064       3.3604    0.0003892
enh60514    3   52559100   52560100      2       1  150064       4.4057   5.2729e-06
enh60515    3   52559800   52560800      1       1  150064       3.9805    3.439e-05
enh60516    3   52564500   52565500      3       1  150064       3.3555   0.00039616
enh60517    3   52568700   52569700      3       2  150064       4.5318   2.9247e-06
enh60519    3   52572500   52573500      4       2  150064       3.1443   0.00083228
enh60520    3   52573600   52574600      3       1  150064       3.1335   0.00086361
enh60524    3   52640400   52641400      1       1  150064        4.617    1.947e-06
enh60527    3   52716100   52717100      3       2  150064       4.2563   1.0391e-05
enh60528    3   52717500   52718500      2       1  150064       4.4416   4.4639e-06
enh60529    3   52721300   52722300      1       1  150064       4.9238    4.245e-07
enh60531    3   52741400   52742400      1       1  150064       3.4679    0.0002623
enh60532    3   52748400   52749400      2       1  150064       4.2773   9.4603e-06
enh60533    3   52803000   52804000      1       1  150064       5.0609    2.086e-07
enh60536    3   52864600   52865600      7       2  150064         3.79   7.5338e-05
enh60537    3   52869400   52870400      3       2  150064        5.251   7.5629e-08
enh60538    3   52875700   52876700      3       2  150064       4.5211   3.0755e-06
enh60540    3   52882400   52883400      2       1  150064       4.9173   4.3883e-07
enh60541    3   52907500   52908500      1       1  150064       5.6131    9.939e-09
enh60543    3   52926100   52927100      2       1  150064       1.6713     0.047331
enh60544    3   52928700   52929700      2       1  150064       2.3767     0.008734
enh60546    3   52931800   52932800      2       1  150064        4.483   3.6795e-06
enh60547    3   53011800   53012800      1       1  150064       3.0183     0.001271
enh60548    3   53017200   53018200      1       1  150064       6.1808    3.188e-10
enh60551    3   53074000   53075000      3       1  150064        3.124   0.00089216
enh60552    3   53076700   53077700      4       2  150064       4.1532   1.6394e-05
enh60553    3   53080600   53081600      1       1  150064       2.7686     0.002815
enh60554    3   53105800   53106800      2       1  150064       2.1692     0.015032
enh60559    3   53147500   53148500      4       2  150064       2.3896    0.0084324
enh60563    3   53183600   53184600      1       1  150064       2.2626      0.01183
enh60571    3   53270000   53271000     11       2  150064       2.4312    0.0075242
enh60572    3   53272000   53273000      5       2  150064       3.0313    0.0012175
enh60574    3   53281400   53282400      4       2  150064       2.2884     0.011057
enh60577    3   53290000   53291000      4       2  150064       2.6459    0.0040737
enh60578    3   53293300   53294300      4       1  150064       3.4583   0.00027175
enh60580    3   53303800   53304800      1       1  150064       1.9089      0.02814
enh60581    3   53320800   53321800      2       1  150064       2.2325     0.012791
enh60583    3   53354700   53355700      1       1  150064       1.6692      0.04754
enh60584    3   53358000   53359000      2       1  150064       1.8425     0.032701
enh60585    3   53362300   53363300      3       2  150064       3.3384   0.00042133
enh60587    3   53512400   53513400      2       1  150064       3.2651   0.00054707
enh60588    3   53532000   53533000      1       1  150064       3.5172    0.0002181
enh60630    3   56644400   56645400      5       2  150064       2.1792     0.014659
enh60631    3   56663000   56664000      2       1  150064       1.7704     0.038333
enh60651    3   56871300   56872300      3       2  150064       2.8356    0.0022869
enh60652    3   56889600   56890600      2       1  150064         1.66     0.048452
enh60687    3   57572300   57573300      4       2  150064       1.6587     0.048593
enh60748    3   58088700   58089700      4       2  150064       1.7446     0.040528
enh60752    3   58149500   58150500      2       1  150064       1.8904      0.02935
enh60753    3   58151400   58152400      6       3  150064        2.423    0.0076972
enh60755    3   58160600   58161600      5       2  150064       1.9982     0.022847
enh60756    3   58163600   58164600     11       2  150064       1.8072     0.035367
enh60757    3   58174400   58175400      2       1  150064       1.7697     0.038385
enh60768    3   58273100   58274100      2       1  150064        2.578    0.0049682
enh60770    3   58281800   58282800      7       2  150064       2.1368     0.016309
enh60774    3   58320900   58321900      5       2  150064       2.5917    0.0047745
enh60775    3   58326600   58327600      2       1  150064       2.0399     0.020679
enh60778    3   58371700   58372700      7       3  150064       1.9833     0.023669
enh60779    3   58376700   58377700      4       2  150064       2.1425     0.016075
enh60780    3   58400000   58401000      2       1  150064       1.8105     0.035106
enh60781    3   58405400   58406400      5       1  150064       2.2201     0.013206
enh60782    3   58417700   58418700      2       1  150064       2.2582     0.011967
enh60783    3   58420100   58421100      6       3  150064       1.8137     0.034862
enh60786    3   58456700   58457700      3       2  150064       2.0161     0.021894
enh60808    3   59411300   59412300      9       2  150064       1.7329     0.041555
enh60809    3   59437100   59438100     10       2  150064        1.937     0.026371
enh60814    3   59639400   59640400      4       2  150064       2.2378     0.012618
enh60818    3   60080400   60081400      4       2  150064       1.9336      0.02658
enh60823    3   61168200   61169200      2       1  150064       2.8252    0.0023629
enh60825    3   61225300   61226300      4       2  150064        2.054     0.019986
enh60827    3   61237600   61238600      4       2  150064       1.7454     0.040454
enh60853    3   61833700   61834700      3       1  150064       2.2755     0.011438
enh60855    3   61857400   61858400      1       1  150064       1.9515       0.0255
enh60857    3   61860800   61861800      1       1  150064        1.974      0.02419
enh60872    3   62672400   62673400      6       3  150064       2.3764     0.008742
enh60876    3   63840900   63841900      2       1  150064       3.5977   0.00016054
enh60877    3   63842700   63843700      1       1  150064       2.4446      0.00725
enh60878    3   63844600   63845600      2       1  150064       2.7238    0.0032273
enh60880    3   63856200   63857200      3       2  150064        3.963   3.7002e-05
enh60883    3   63880800   63881800      2       1  150064       3.4688   0.00026138
enh60884    3   63881200   63882200      1       1  150064       3.1377    0.0008513
enh60885    3   63896000   63897000      4       2  150064       2.3692    0.0089141
enh60886    3   63899800   63900800      1       1  150064       5.1478    1.318e-07
enh60887    3   63912600   63913600      3       2  150064       2.7253    0.0032117
enh60888    3   63913900   63914900      2       1  150064       4.1739   1.4972e-05
enh60889    3   63919000   63920000      2       1  150064       2.2564     0.012024
enh60895    3   63937600   63938600      1       1  150064       1.7284      0.04196
enh60896    3   63941300   63942300      7       3  150064       3.5462   0.00019538
enh60899    3   63950100   63951100      4       2  150064       2.9428    0.0016261
enh60902    3   63958000   63959000      2       1  150064       1.9866     0.023486
enh60903    3   63959700   63960700      3       2  150064       3.6189   0.00014794
enh60904    3   63961600   63962600      2       1  150064       2.3863    0.0085094
enh60905    3   63965200   63966200      4       2  150064        1.687     0.045802
enh60906    3   63967300   63968300      3       2  150064       2.2201     0.013207
enh60908    3   63994900   63995900      3       2  150064       3.9092   4.6307e-05
enh60910    3   64007000   64008000      3       2  150064       2.3156     0.010291
enh60912    3   64016000   64017000      4       2  150064       1.7161      0.04307
enh60913    3   64033500   64034500      1       1  150064        2.156      0.01554
enh60914    3   64039000   64040000      1       1  150064       1.6948      0.04506
enh60919    3   64136000   64137000      6       3  150064       3.4284    0.0003036
enh60920    3   64146900   64147900      3       1  150064       1.7657     0.038726
enh60921    3   64148800   64149800      5       2  150064       1.8892     0.029435
enh60922    3   64170800   64171800      4       2  150064       2.8996     0.001868
enh60923    3   64174100   64175100      3       1  150064       3.8714   5.4105e-05
enh60927    3   64196300   64197300      2       1  150064       1.6875     0.045755
enh60930    3   64204400   64205400      3       1  150064       1.8432     0.032648
enh60931    3   64206300   64207300      3       1  150064       2.4644     0.006862
enh60932    3   64208000   64209000      3       2  150064       1.9626     0.024847
enh60933    3   64224400   64225400      4       2  150064       2.4588    0.0069698
enh60934    3   64242600   64243600      3       2  150064       2.8856    0.0019532
enh60937    3   64249500   64250500      3       2  150064       2.6781    0.0037023
enh60944    3   64354000   64355000      4       2  150064       2.0589     0.019751
enh60960    3   64742000   64743000      3       1  150064       1.8277     0.033796
enh60982    3   65604800   65605800      5       2  150064       1.8333     0.033382
enh61001    3   65869200   65870200      9       2  150064       1.8502     0.032144
enh61027    3   65983400   65984400      4       2  150064       1.6736     0.047109
enh61080    3   67511800   67512800      7       4  150064       2.1213     0.016946
enh61081    3   67650800   67651800      1       1  150064       2.4551     0.007043
enh61082    3   67685300   67686300      4       1  150064       1.8647     0.031114
enh61083    3   67697900   67698900      4       1  150064       2.0394     0.020704
enh61084    3   67699800   67700800      3       2  150064       2.2937     0.010905
enh61085    3   67700600   67701600      3       2  150064       3.1657   0.00077359
enh61086    3   67703000   67704000      4       1  150064       2.1242     0.016827
enh61110    3   69355500   69356500      3       2  150064       2.7642    0.0028529
enh61113    3   69375600   69376600      1       1  150064       3.3497    0.0004045
enh61116    3   69413000   69414000      9       2  150064       2.5659    0.0051455
enh61118    3   69435400   69436400      4       2  150064       2.3103     0.010435
enh61121    3   69469800   69470800      3       2  150064       2.3952    0.0083052
enh61122    3   69482700   69483700      4       1  150064       1.9613     0.024924
enh61131    3   69794400   69795400      4       1  150064       3.4025   0.00033391
enh61132    3   69796600   69797600      3       1  150064       3.3623   0.00038646
enh61135    3   69823400   69824400      3       2  150064       3.0826    0.0010261
enh61136    3   69835100   69836100      2       1  150064        2.464    0.0068695
enh61137    3   69840100   69841100      2       1  150064       3.6867   0.00011358
enh61138    3   69860500   69861500      6       1  150064       3.1552   0.00080191
enh61139    3   69868300   69869300      6       1  150064       2.7956    0.0025902
enh61140    3   69873400   69874400     12       3  150064       1.9122     0.027923
enh61141    3   69885700   69886700      2       1  150064       3.8883   5.0481e-05
enh61142    3   69887700   69888700      5       2  150064       3.4381   0.00029293
enh61143    3   69899500   69900500      4       2  150064       2.5979    0.0046895
enh61144    3   69904600   69905600      1       1  150064       3.2983    0.0004863
enh61149    3   69993900   69994900      1       1  150064       2.5723     0.005051
enh61151    3   70016200   70017200      3       1  150064       2.0608     0.019663
enh61154    3   70786800   70787800      4       2  150064        2.917    0.0017672
enh61159    3   71032800   71033800      1       1  150064       1.8091      0.03522
enh61171    3   71099300   71100300      1       1  150064       1.9498       0.0256
enh61172    3   71103000   71104000      2       1  150064       1.7627     0.038972
enh61175    3   71117300   71118300      1       1  150064       1.8504      0.03213
enh61177    3   71121700   71122700      1       1  150064       1.7424      0.04072
enh61178    3   71123600   71124600      2       1  150064       1.8206     0.034335
enh61179    3   71127800   71128800      4       1  150064       1.8485     0.032265
enh61180    3   71151100   71152100      2       1  150064       2.9617    0.0015298
enh61181    3   71157600   71158600      3       2  150064       1.9673     0.024572
enh61182    3   71161500   71162500      3       2  150064       3.5233   0.00021307
enh61183    3   71166700   71167700      1       1  150064       3.1354    0.0008581
enh61184    3   71173700   71174700      2       1  150064       2.7731    0.0027758
enh61185    3   71175500   71176500      5       2  150064       2.1267     0.016723
enh61194    3   71257800   71258800      4       1  150064       1.7293     0.041879
enh61197    3   71288700   71289700      2       1  150064       3.6057   0.00015566
enh61199    3   71294500   71295500      3       1  150064       1.9355     0.026462
enh61200    3   71296000   71297000      3       1  150064       2.3281    0.0099535
enh61205    3   71318700   71319700      5       2  150064       2.0389     0.020728
enh61206    3   71320400   71321400      5       2  150064       3.3829   0.00035863
enh61208    3   71354900   71355900      1       1  150064       3.1134    0.0009248
enh61209    3   71359300   71360300      3       1  150064       3.1417   0.00083982
enh61213    3   71481100   71482100      4       2  150064       2.2854     0.011144
enh61214    3   71482800   71483800      8       3  150064       2.1356     0.016357
enh61217    3   71494000   71495000      2       1  150064       2.2391     0.012574
enh61218    3   71495900   71496900      2       1  150064       1.9558     0.025245
enh61219    3   71499800   71500800      1       1  150064       2.3986     0.008229
enh61220    3   71546000   71547000      5       1  150064       2.4894    0.0063985
enh61221    3   71553000   71554000      1       1  150064       4.9105    4.543e-07
enh61223    3   71585900   71586900      3       2  150064       3.5472   0.00019469
enh61250    3   72235400   72236400      4       1  150064       2.1796     0.014643
enh61259    3   72323400   72324400      1       1  150064       1.9322      0.02667
enh61262    3   72347500   72348500      4       2  150064       2.2237     0.013086
enh61267    3   72378300   72379300      2       1  150064       2.3925    0.0083672
enh61294    3   72531300   72532300      4       1  150064       1.9651     0.024701
enh61311    3   73005900   73006900      2       1  150064       2.0494     0.020213
enh61315    3   73058500   73059500      4       2  150064       2.0226      0.02156
enh61316    3   73065900   73066900      2       1  150064       1.8878     0.029529
enh61318    3   73070900   73071900      3       1  150064       1.8459     0.032452
enh61319    3   73071900   73072900      5       2  150064       2.1799     0.014632
enh61322    3   73080600   73081600      1       1  150064       1.8203      0.03436
enh61324    3   73089500   73090500      6       2  150064       2.0186     0.021767
enh61325    3   73090300   73091300      3       1  150064       2.0939     0.018135
enh61326    3   73093800   73094800      4       1  150064       2.0435     0.020504
enh61327    3   73104900   73105900      1       1  150064       1.6871      0.04579
enh61350    3   73567900   73568900      4       2  150064       1.7737     0.038058
enh61370    3   73667700   73668700      2       1  150064       1.9661     0.024642
enh61406    3   81540900   81541900      1       1  150064       2.0674      0.01935
enh61411    3   81781600   81782600      1       1  150064       2.2135      0.01343
enh61412    3   81789800   81790800      1       1  150064       2.2675      0.01168
enh61413    3   81792300   81793300      4       2  150064       1.8977     0.028867
enh61419    3   85839400   85840400      1       1  150064       1.6913      0.04539
enh61439    3   89156100   89157100      2       1  150064       1.9681     0.024529
enh61451    3   95641800   95642800      3       2  150064       1.9964     0.022946
enh61456    3   97545600   97546600      1       1  150064       1.7705      0.03832
enh61460    3   97619900   97620900      1       1  150064       1.7455      0.04045
enh61474    3   98411600   98412600      1       1  150064       2.4857     0.006465
enh61508    3   99377800   99378800      4       1  150064       1.9359     0.026441
enh61510    3   99396500   99397500      3       1  150064       2.0202      0.02168
enh61511    3   99419400   99420400      5       3  150064       1.8703     0.030722
enh61512    3   99469800   99470800      3       1  150064       2.3727    0.0088282
enh61587    3  100597600  100598600      7       2  150064       1.6875     0.045755
enh61641    3  104670700  104671700      5       2  150064       1.6867     0.045833
enh61650    3  105136500  105137500      4       1  150064        2.016     0.021899
enh61651    3  105149800  105150800      7       3  150064       1.8594     0.031489
enh61657    3  105237200  105238200      4       2  150064       2.0079     0.022328
enh61663    3  105510600  105511600      5       3  150064       2.1846      0.01446
enh61666    3  105520000  105521000      3       2  150064       1.6722     0.047238
enh61667    3  105524600  105525600      5       2  150064       2.9053    0.0018343
enh61668    3  105528100  105529100      2       1  150064       2.1377     0.016272
enh61669    3  105541900  105542900      1       1  150064       1.7223      0.04251
enh61679    3  105657000  105658000      2       1  150064       1.8676     0.030909
enh61686    3  106171400  106172400      4       2  150064       1.7742     0.038012
enh61688    3  106335400  106336400      1       1  150064       2.2138      0.01342
enh61694    3  106746700  106747700      1       1  150064       1.6644      0.04802
enh61702    3  106957200  106958200      2       1  150064       1.8901     0.029375
enh61705    3  107245000  107246000      2       1  150064       2.4326    0.0074946
enh61709    3  107322800  107323800      2       1  150064       1.6703     0.047434
enh61711    3  107361800  107362800      5       2  150064       1.9043     0.028435
enh61715    3  107403000  107404000      1       1  150064       2.6608     0.003898
enh61731    3  107810400  107811400      2       1  150064       1.8906     0.029342
enh61734    3  107938100  107939100      3       1  150064       2.5401    0.0055418
enh61735    3  107942200  107943200      2       1  150064       2.5167    0.0059228
enh61748    3  110532800  110533800      7       3  150064       1.7748     0.037966
enh61784    3  111685900  111686900      2       1  150064        2.109     0.017473
enh61816    3  112337700  112338700      3       2  150064       1.7669     0.038618
enh61836    3  112912500  112913500      2       1  150064       1.7796     0.037567
enh61877    3  114094500  114095500      2       1  150064       1.6744     0.047028
enh61895    3  114174000  114175000      3       1  150064       2.7301    0.0031653
enh61896    3  114203000  114204000      4       2  150064       1.8188     0.034472
enh61903    3  114270900  114271900      2       1  150064       2.5016     0.006182
enh61909    3  114341000  114342000      7       2  150064        3.199   0.00068946
enh61910    3  114345400  114346400      1       1  150064       1.7002      0.04455
enh61912    3  114378500  114379500      4       2  150064       2.1254     0.016777
enh62027    3  119186600  119187600      4       2  150064       1.6637     0.048088
enh62066    3  120063000  120064000      2       1  150064       1.8352     0.033241
enh62085    3  120287100  120288100      8       3  150064       2.2189     0.013247
enh62087    3  120319000  120320000      4       1  150064       1.9362      0.02642
enh62107    3  121713900  121714900      3       1  150064        2.163     0.015272
enh62127    3  122486800  122487800      2       1  150064       2.0303     0.021161
enh62130    3  122608400  122609400      1       1  150064        3.126    0.0008861
enh62137    3  122787600  122788600      5       2  150064       2.9058    0.0018317
enh62138    3  122789000  122790000      4       1  150064       2.8865     0.001948
enh62139    3  122790100  122791100      5       3  150064       2.1634     0.015256
enh62141    3  122802300  122803300      3       2  150064       1.9012     0.028639
enh62144    3  122817000  122818000      2       1  150064       2.0628     0.019564
enh62173    3  123301300  123302300      2       1  150064       2.8251    0.0023635
enh62177    3  123339600  123340600      2       1  150064       1.8527     0.031962
enh62188    3  123432400  123433400      2       1  150064       2.3138      0.01034
enh62189    3  123434500  123435500      2       1  150064       1.7034     0.044249
enh62192    3  123452600  123453600      2       1  150064       2.3623    0.0090818
enh62209    3  123921400  123922400      2       1  150064       2.0292     0.021217
enh62210    3  123967700  123968700      5       3  150064       3.7697   8.1732e-05
enh62212    3  123978900  123979900      4       1  150064       3.3847    0.0003563
enh62213    3  123995400  123996400      3       1  150064       3.9678    3.627e-05
enh62225    3  124327000  124328000      6       3  150064       1.8138     0.034854
enh62244    3  124545500  124546500      4       1  150064       1.9968     0.022925
enh62251    3  124595000  124596000      4       2  150064       1.7681     0.038524
enh62254    3  124602000  124603000      4       2  150064       1.8054     0.035506
enh62255    3  124603200  124604200      6       1  150064       2.0389     0.020728
enh62256    3  124603800  124604800      3       1  150064       2.0111     0.022158
enh62261    3  124704000  124705000      1       1  150064       1.8041      0.03561
enh62264    3  124718200  124719200      3       1  150064       2.1158     0.017181
enh62281    3  124848300  124849300      8       4  150064       1.7713     0.038252
enh62283    3  124859800  124860800     11       5  150064       1.6584     0.048618
enh62290    3  125000000  125001000      3       1  150064       1.6615     0.048305
enh62293    3  125040800  125041800      2       1  150064       2.0474      0.02031
enh62296    3  125068200  125069200      1       1  150064       2.6005     0.004654
enh62299    3  125074100  125075100      3       2  150064       1.9109     0.028006
enh62301    3  125077900  125078900      1       1  150064       2.6884      0.00359
enh62305    3  125113300  125114300      1       1  150064       2.9539     0.001569
enh62308    3  125237000  125238000      6       3  150064       1.7114     0.043499
enh62312    3  125309800  125310800      2       1  150064       2.4667     0.006818
enh62314    3  125314900  125315900      5       3  150064       1.9109     0.028007
enh62322    3  125759000  125760000      3       1  150064       2.0199     0.021699
enh62357    3  126667400  126668400      7       3  150064       1.7493     0.040119
enh62416    3  127729900  127730900      4       2  150064       3.0073    0.0013178
enh62424    3  127826400  127827400      2       1  150064       2.4519    0.0071044
enh62430    3  127899200  127900200      2       1  150064       3.2432   0.00059092
enh62431    3  127912600  127913600      2       1  150064       2.6484    0.0040443
enh62432    3  127914100  127915100      3       1  150064       3.4563   0.00027381
enh62435    3  127935000  127936000      4       2  150064       4.2966    8.671e-06
enh62439    3  128036000  128037000      2       1  150064       2.7039    0.0034266
enh62440    3  128067600  128068600      1       1  150064       2.0585      0.01977
enh62445    3  128113900  128114900      1       1  150064       2.3185      0.01021
enh62466    3  128505700  128506700      2       1  150064        2.623    0.0043584
enh62491    3  128805700  128806700      1       1  150064       2.0976      0.01797
enh62495    3  128877800  128878800      2       1  150064       1.6767     0.046798
enh62501    3  128930300  128931300      1       1  150064        2.084      0.01858
enh62502    3  128944400  128945400      1       1  150064       1.9143      0.02779
enh62505    3  128996400  128997400      3       2  150064        3.131   0.00087118
enh62506    3  128998800  128999800      2       1  150064         3.13   0.00087403
enh62507    3  129000700  129001700      3       1  150064       3.2125   0.00065798
enh62508    3  129023800  129024800      1       1  150064       3.6939    0.0001104
enh62509    3  129032200  129033200      2       1  150064       2.9966    0.0013648
enh62510    3  129035700  129036700      1       1  150064       3.4195    0.0003137
enh62528    3  129209100  129210100      3       1  150064       1.7024     0.044341
enh62543    3  129334300  129335300      3       2  150064       1.7441     0.040567
enh62551    3  129404000  129405000      2       1  150064       1.7696     0.038399
enh62560    3  129511600  129512600      1       1  150064         1.87      0.03074
enh62588    3  130746000  130747000      3       2  150064       1.8342     0.033309
enh62622    3  132491300  132492300      2       1  150064       1.7753     0.037924
enh62630    3  132930100  132931100      2       1  150064        2.422    0.0077176
enh62632    3  133014400  133015400      5       3  150064        3.354    0.0003983
enh62653    3  133606600  133607600      4       2  150064       1.9653     0.024692
enh62658    3  133661600  133662600      3       2  150064       2.5222    0.0058319
enh62700    3  134428500  134429500      3       1  150064        1.922     0.027305
enh62707    3  135663600  135664600      1       1  150064       3.9272    4.297e-05
enh62708    3  135683200  135684200      1       1  150064       2.5892      0.00481
enh62709    3  135687000  135688000      3       1  150064       3.5792   0.00017233
enh62710    3  135710500  135711500      1       1  150064        2.253      0.01213
enh62712    3  135741700  135742700      2       1  150064       2.5722    0.0050524
enh62719    3  135889700  135890700      1       1  150064       2.2668       0.0117
enh62728    3  135916400  135917400      2       1  150064       2.8409    0.0022496
enh62729    3  135968200  135969200      2       1  150064       3.6371   0.00013789
enh62732    3  136000400  136001400      2       1  150064       4.8233   7.0616e-07
enh62734    3  136068900  136069900      4       2  150064       3.9783   3.4701e-05
enh62735    3  136192300  136193300      3       2  150064       3.1965   0.00069542
enh62736    3  136314600  136315600      2       1  150064       1.9771     0.024016
enh62740    3  136377200  136378200      1       1  150064       5.9056    1.757e-09
enh62741    3  136444400  136445400      3       2  150064       5.2031   9.7987e-08
enh62746    3  136464000  136465000      2       1  150064         2.49     0.006388
enh62748    3  136467800  136468800      3       2  150064       3.8258    6.517e-05
enh62749    3  136472500  136473500      3       2  150064       3.2031   0.00067987
enh62751    3  136505800  136506800      3       2  150064       3.0324    0.0012131
enh62752    3  136521000  136522000      2       1  150064       2.3337    0.0098062
enh62753    3  136536300  136537300      3       1  150064       3.0338    0.0012075
enh62754    3  136539200  136540200      2       1  150064       2.7808    0.0027115
enh62755    3  136554300  136555300      1       1  150064       3.0806     0.001033
enh62756    3  136554900  136555900      2       1  150064        2.781    0.0027097
enh62757    3  136557700  136558700      2       1  150064       3.4104   0.00032429
enh62758    3  136578800  136579800      2       1  150064       2.9288    0.0017013
enh62759    3  136582200  136583200      3       1  150064       2.8193    0.0024062
enh62760    3  136602000  136603000      1       1  150064       3.0454     0.001162
enh62761    3  136603800  136604800      3       1  150064       3.1109   0.00093257
enh62762    3  136612600  136613600      1       1  150064       3.0285     0.001229
enh62764    3  136617500  136618500      2       1  150064       2.4929    0.0063349
enh62765    3  136625300  136626300      3       1  150064       2.5698    0.0050877
enh62766    3  136637000  136638000      1       1  150064       2.8617     0.002107
enh62767    3  136648800  136649800      1       1  150064       3.0287     0.001228
enh62768    3  136651600  136652600      3       2  150064       2.9111    0.0018007
enh62770    3  136661200  136662200      2       1  150064       2.4908    0.0063731
enh62771    3  136713600  136714600      2       1  150064       1.9002     0.028701
enh62773    3  136733200  136734200      1       1  150064       4.5297    2.954e-06
enh62785    3  137904800  137905800      2       1  150064       1.9238     0.027192
enh62796    3  138085700  138086700      2       1  150064       1.6874     0.045759
enh62797    3  138088300  138089300      4       2  150064       2.0128     0.022067
enh62803    3  138405200  138406200      1       1  150064       2.0525      0.02006
enh62805    3  138536800  138537800      1       1  150064       1.8135      0.03488
enh62826    3  139397000  139398000      4       2  150064       1.6763     0.046837
enh62867    3  141138600  141139600      5       2  150064       2.2662      0.01172
enh62916    3  142572400  142573400      1       1  150064       1.7397      0.04096
enh62919    3  142721800  142722800      1       1  150064       2.6068     0.004569
enh62922    3  142730900  142731900      1       1  150064       2.6198     0.004399
enh62949    3  144382500  144383500      3       1  150064       2.4381    0.0073816
enh62975    3  146228700  146229700      1       1  150064       2.0542      0.01998
enh62983    3  147016400  147017400      2       1  150064       1.8204     0.034351
enh63009    3  148939500  148940500      4       2  150064       2.4525    0.0070927
enh63098    3  150066300  150067300      3       2  150064       1.7522     0.039868
enh63111    3  150171700  150172700      1       1  150064       1.6651      0.04795
enh63180    3  152049100  152050100      1       1  150064       2.1107       0.0174
enh63190    3  152081800  152082800      1       1  150064       2.5358      0.00561
enh63193    3  152092000  152093000      2       1  150064       1.8112     0.035054
enh63214    3  152190000  152191000      3       2  150064       1.7883     0.036867
enh63218    3  152367600  152368600      6       2  150064       1.9222     0.027292
enh63220    3  152436400  152437400      1       1  150064        2.134      0.01642
enh63236    3  153852800  153853800      3       1  150064       1.6613     0.048323
enh63240    3  153964800  153965800      1       1  150064       1.9874      0.02344
enh63254    3  155432000  155433000      3       2  150064       1.7073     0.043885
enh63255    3  155455300  155456300      1       1  150064        2.304      0.01061
enh63278    3  156209800  156210800      3       2  150064       1.7954     0.036295
enh63303    3  156794200  156795200      2       1  150064       2.2162     0.013339
enh63306    3  156808900  156809900      1       1  150064       1.7382      0.04109
enh63308    3  156833300  156834300      2       1  150064       2.4107     0.007961
enh63338    3  159479600  159480600      4       2  150064       1.7059     0.044012
enh63355    3  159554500  159555500      2       1  150064       1.6544     0.049027
enh63375    3  159611500  159612500      1       1  150064       2.6663     0.003835
enh63402    3  160474700  160475700      1       1  150064        1.862       0.0313
enh63404    3  160499300  160500300      3       1  150064       2.1395     0.016196
enh63405    3  160514300  160515300      3       1  150064       1.6771     0.046761
enh63406    3  160519100  160520100      3       1  150064       2.0256     0.021403
enh63408    3  160527000  160528000      7       2  150064       1.8805     0.030023
enh63409    3  160529300  160530300      5       1  150064       1.6497       0.0495
enh63410    3  160529900  160530900      3       1  150064       1.6574      0.04872
enh63412    3  160587700  160588700      4       2  150064       2.3267    0.0099919
enh63413    3  160593900  160594900      1       1  150064         2.06       0.0197
enh63415    3  160647000  160648000      4       2  150064       2.8185    0.0024121
enh63421    3  160823000  160824000      3       2  150064       2.1065     0.017582
enh63424    3  161133200  161134200      1       1  150064       2.3963      0.00828
enh63436    3  167531500  167532500      2       1  150064        1.852     0.032015
enh63438    3  167588600  167589600      1       1  150064       3.3841    0.0003571
enh63450    3  167805900  167806900      3       1  150064       2.2753     0.011444
enh63451    3  167806800  167807800      1       1  150064       2.5034      0.00615
enh63452    3  167808500  167809500      2       1  150064       2.1791     0.014661
enh63453    3  167809800  167810800      3       1  150064       1.9128     0.027889
enh63454    3  167833800  167834800      7       1  150064       2.1306     0.016563
enh63455    3  167840600  167841600      2       1  150064       1.6987     0.044692
enh63459    3  168299800  168300800      2       1  150064       2.4022    0.0081488
enh63461    3  168759400  168760400      3       1  150064       1.8583     0.031562
enh63463    3  169040900  169041900      1       1  150064       2.0792       0.0188
enh63465    3  169107400  169108400      2       1  150064       2.2091     0.013583
enh63468    3  169351000  169352000      1       1  150064       1.7068      0.04393
enh63469    3  169492800  169493800      1       1  150064       2.6313     0.004253
enh63473    3  169688600  169689600      2       1  150064       2.0416     0.020596
enh63474    3  169689700  169690700      2       1  150064       2.0603     0.019684
enh63475    3  169762100  169763100      1       1  150064       2.2286      0.01292
enh63477    3  169767000  169768000      2       1  150064        1.753     0.039804
enh63479    3  169797100  169798100      4       2  150064       2.4232    0.0076914
enh63480    3  169869000  169870000      1       1  150064       2.5128     0.005989
enh63497    3  170315400  170316400      1       1  150064       2.4466      0.00721
enh63508    3  170715700  170716700      2       1  150064       3.1957    0.0006974
enh63525    3  170983800  170984800      1       1  150064       2.2536      0.01211
enh63536    3  171047100  171048100      2       1  150064       1.6816     0.046325
enh63537    3  171049800  171050800      3       2  150064       2.8073    0.0024977
enh63563    3  171173800  171174800      2       1  150064        1.803     0.035695
enh63573    3  171466200  171467200      1       1  150064       1.8479      0.03231
enh63583    3  171515400  171516400      1       1  150064       2.3048      0.01059
enh63584    3  171519500  171520500      5       2  150064       2.0718     0.019141
enh63666    3  172229800  172230800      2       1  150064       1.6973     0.044821
enh63675    3  172297800  172298800      4       2  150064       1.7558     0.039562
enh63678    3  172312300  172313300      7       2  150064       2.7684    0.0028162
enh63693    3  173112000  173113000      5       2  150064       1.8128     0.034929
enh63694    3  173120600  173121600      1       1  150064       2.5862     0.004852
enh63695    3  173128900  173129900      1       1  150064       2.8377     0.002272
enh63699    3  173656100  173657100      1       1  150064       1.7342      0.04144
enh63705    3  174160100  174161100      1       1  150064       1.8057      0.03548
enh63708    3  176163000  176164000      5       2  150064         2.03      0.02118
enh63712    3  176638100  176639100      7       2  150064       2.3057     0.010563
enh63715    3  176758200  176759200      1       1  150064       2.6702      0.00379
enh63718    3  176777300  176778300      2       1  150064       2.5752    0.0050097
enh63719    3  176781200  176782200      3       1  150064        2.876    0.0020137
enh63721    3  176794200  176795200      3       1  150064       3.1396   0.00084599
enh63723    3  176806600  176807600      4       2  150064        1.838     0.033032
enh63727    3  176828100  176829100      2       1  150064        2.588    0.0048272
enh63730    3  176847200  176848200      5       2  150064       2.5699    0.0050865
enh63732    3  176851600  176852600      3       2  150064       2.1543     0.015608
enh63736    3  176867000  176868000      4       2  150064       1.8897     0.029397
enh63750    3  177001900  177002900      1       1  150064       1.9435      0.02598
enh63754    3  177051500  177052500      1       1  150064       2.2524      0.01215
enh63757    3  177059600  177060600      4       2  150064       2.1387     0.016229
enh63758    3  177062600  177063600      3       2  150064       1.7049     0.044104
enh63776    3  177231200  177232200      4       2  150064       1.7381     0.041095
enh63787    3  177332700  177333700      4       2  150064       2.7936    0.0026061
enh63818    3  177920800  177921800      1       1  150064        2.546     0.005449
enh63819    3  178038100  178039100      7       2  150064       2.0287     0.021243
enh63821    3  178225600  178226600      4       1  150064       2.0586     0.019767
enh63882    3  180632700  180633700      1       1  150064       6.2898    1.589e-10
enh63883    3  180637600  180638600      3       2  150064       4.8195   7.1945e-07
enh63885    3  180651200  180652200      4       2  150064       5.8488   2.4754e-09
enh63890    3  181171700  181172700      2       1  150064       3.2231   0.00063402
enh63891    3  181203800  181204800      1       1  150064       2.7795     0.002722
enh63895    3  181956000  181957000      1       1  150064       2.5801     0.004938
enh63898    3  182515400  182516400      1       1  150064        1.855       0.0318
enh63903    3  182613000  182614000      3       1  150064       2.0294     0.021208
enh63912    3  182698600  182699600      1       1  150064       1.6873      0.04577
enh63947    3  183379500  183380500      5       1  150064       1.7784     0.037667
enh63952    3  183518000  183519000      1       1  150064       1.7049      0.04411
enh63953    3  183526500  183527500      2       1  150064       1.7053     0.044066
enh63959    3  183600100  183601100      2       1  150064       2.0495     0.020209
enh63961    3  183732600  183733600      1       1  150064       1.8079      0.03531
enh64007    3  184473700  184474700      3       2  150064       2.2035     0.013778
enh64012    3  184531700  184532700      2       1  150064       2.2819     0.011248
enh64014    3  184539500  184540500      2       1  150064       1.7193     0.042783
enh64016    3  184867600  184868600      4       2  150064        1.882     0.029916
enh64017    3  184871600  184872600      1       1  150064       2.1402      0.01617
enh64032    3  185216800  185217800      1       1  150064       1.9695      0.02445
enh64049    3  185419800  185420800      1       1  150064       1.8946      0.02907
enh64051    3  185446400  185447400      2       1  150064       1.8029     0.035703
enh64056    3  185482200  185483200      1       1  150064       2.1268      0.01672
enh64059    3  185514400  185515400      3       1  150064       2.1154     0.017198
enh64066    3  185655800  185656800      1       1  150064       2.0847      0.01855
enh64070    3  185808400  185809400      1       1  150064       2.8366      0.00228
enh64071    3  185814400  185815400      2       1  150064       2.3921    0.0083766
enh64074    3  185824100  185825100      4       1  150064       1.7265      0.04213
enh64111    3  186681300  186682300      2       1  150064       1.7658     0.038717
enh64145    3  187453000  187454000      4       2  150064       1.8605     0.031411
enh64163    3  187869800  187870800      2       1  150064       1.7929     0.036493
enh64164    3  187870200  187871200      2       1  150064       1.7929     0.036493
enh64167    3  187880700  187881700      2       1  150064       3.0138    0.0012898
enh64168    3  187882100  187883100      2       1  150064       1.6832      0.04617
enh64169    3  187884600  187885600      6       2  150064       1.8134     0.034884
enh64170    3  187887300  187888300      8       3  150064       4.5541   2.6305e-06
enh64171    3  187888700  187889700      3       1  150064       2.1511     0.015734
enh64177    3  187914600  187915600      5       2  150064        2.085     0.018534
enh64208    3  188118000  188119000      4       1  150064       1.9962     0.022959
enh64211    3  188150800  188151800      2       1  150064       1.7346     0.041407
enh64213    3  188187800  188188800      3       2  150064       1.6698      0.04748
enh64214    3  188194600  188195600      2       1  150064       2.9073    0.0018226
enh64231    3  188352800  188353800      4       2  150064       2.9446     0.001617
enh64233    3  188364400  188365400      4       2  150064       2.1003     0.017852
enh64251    3  188550200  188551200      2       1  150064       1.6838     0.046108
enh64255    3  188618400  188619400      2       1  150064       2.0626     0.019573
enh64278    3  189720800  189721800      3       2  150064       2.4131    0.0079089
enh64338    3  193549100  193550100      2       1  150064       1.6609     0.048366
enh64341    3  193586900  193587900      8       4  150064       2.8302    0.0023257
enh64342    3  193587500  193588500     10       5  150064       2.3782    0.0086986
enh64359    3  193789000  193790000      4       2  150064       1.7798     0.037556
enh64360    3  193807000  193808000      4       2  150064       2.4049    0.0080891
enh64362    3  193815200  193816200      2       1  150064       2.1404     0.016161
enh64371    3  193866000  193867000      7       2  150064       2.7371    0.0030991
enh64394    3  194101800  194102800     13       3  150064        1.649     0.049576
enh64467    3  194928600  194929600      1       1  150064       1.7171      0.04298
enh64525    3  195946100  195947100      3       2  150064       2.5936    0.0047492
enh64527    3  196005200  196006200      6       3  150064       2.4587    0.0069715
enh64528    3  196006200  196007200      4       1  150064       1.7797     0.037563
enh64531    3  196015200  196016200      6       2  150064        2.365    0.0090155
enh64533    3  196145400  196146400      3       2  150064       2.7982     0.002569
enh64536    3  196156800  196157800      3       2  150064       1.8914     0.029284
enh64537    3  196159900  196160900      1       1  150064       2.2209      0.01318
enh64554    3  196465800  196466800      4       2  150064       1.7618     0.039056
enh64556    3  196481000  196482000      4       2  150064       2.5822     0.004909
enh64576    3  196894900  196895900      1       1  150064       1.9581      0.02511
enh64577    3  196895600  196896600      5       2  150064       1.8682      0.03087
enh64578    3  196907100  196908100      2       1  150064       2.2705      0.01159
enh64579    3  196908200  196909200      2       1  150064       1.8588     0.031526
enh64580    3  196909000  196910000      2       1  150064       2.0373     0.020812
enh64583    3  196929500  196930500      1       1  150064       2.8786     0.001997
enh64586    3  196948900  196949900      4       2  150064       2.9987    0.0013557
enh64587    3  196955400  196956400      6       3  150064       1.8626     0.031256
enh64588    3  196984100  196985100      1       1  150064       2.9008     0.001861
enh64590    3  196997100  196998100      4       2  150064       2.6473     0.004057
enh64591    3  197016400  197017400      5       2  150064       2.3296    0.0099139
enh64593    3  197019600  197020600      7       1  150064       2.5166    0.0059253
enh64594    3  197021800  197022800      2       1  150064        2.091     0.018266
enh64606    3  197183700  197184700      3       2  150064       1.9565     0.025205
enh64612    3  197247800  197248800      7       2  150064       1.7502     0.040039
enh64645    4     656500     657500      3       1  150064       2.1924     0.014177
enh64646    4     657800     658800      2       1  150064       1.9956     0.022989
enh64647    4     666400     667400      3       2  150064        2.863    0.0020979
enh64649    4     671400     672400      6       2  150064       1.7424     0.040719
enh64651    4     677300     678300      2       1  150064       1.8302     0.033612
enh64653    4     701900     702900      3       2  150064       3.1089   0.00093905
enh64654    4     714800     715800      2       1  150064       2.0964     0.018022
enh64655    4     719800     720800      3       1  150064       1.9845     0.023598
enh64659    4     766600     767600      5       3  150064        2.158     0.015464
enh64691    4    1202800    1203800      4       1  150064       1.8479      0.03231
enh64693    4    1210400    1211400      2       1  150064       2.0517     0.020101
enh64694    4    1212000    1213000      4       2  150064       3.2749   0.00052852
enh64704    4    1338400    1339400      5       2  150064       2.1289     0.016632
enh64705    4    1342300    1343300      4       2  150064       1.9268     0.027005
enh64706    4    1345200    1346200      6       3  150064       2.5424    0.0055042
enh64707    4    1546200    1547200      6       2  150064       1.7186     0.042839
enh64752    4    2267300    2268300      3       2  150064        2.015     0.021952
enh64771    4    2555100    2556100      1       1  150064       1.6737      0.04709
enh64817    4    2960000    2961000      1       1  150064        1.876      0.03033
enh64846    4    3343500    3344500      3       2  150064       1.9386     0.026278
enh64865    4    4425100    4426100      6       3  150064       2.6162    0.0044458
enh64867    4    4475300    4476300      6       3  150064       3.2381   0.00060156
enh64868    4    4479000    4480000      3       2  150064       2.2163     0.013337
enh64869    4    4481600    4482600      1       1  150064       2.1617      0.01532
enh64870    4    4482800    4483800      4       2  150064       3.1832   0.00072821
enh64872    4    4541100    4542100      4       2  150064       2.4288    0.0075743
enh64885    4    5749300    5750300     11       3  150064       1.8236     0.034107
enh64905    4    6689900    6690900      8       3  150064       2.3779    0.0087049
enh64906    4    6690700    6691700      1       1  150064       1.8193      0.03443
enh64959    4    6953200    6954200      2       1  150064       1.8657     0.031045
enh64960    4    6955300    6956300      7       2  150064       1.8253     0.033977
enh64961    4    6956800    6957800      4       2  150064        1.741     0.040845
enh64980    4    7136400    7137400      8       3  150064       2.1365     0.016321
enh65048    4    8158000    8159000      2       1  150064       1.9604     0.024973
enh65076    4    8395600    8396600      1       1  150064       1.6801      0.04647
enh65077    4    8404100    8405100      8       4  150064       1.9625     0.024851
enh65079    4    8430400    8431400      3       1  150064         1.77     0.038365
enh65082    4    8440400    8441400      5       3  150064       2.1675     0.015099
enh65097    4   10033800   10034800      2       1  150064       1.7062     0.043989
enh65105    4   10174700   10175700      7       2  150064       1.7318     0.041658
enh65137    4   14864300   14865300      7       2  150064       1.6792     0.046553
enh65148    4   15033200   15034200      5       2  150064       1.7776     0.037735
enh65152    4   15102400   15103400      7       3  150064       1.6885     0.045659
enh65169    4   15660900   15661900      3       2  150064       1.9296     0.026829
enh65182    4   16057700   16058700      3       2  150064       1.6783     0.046642
enh65191    4   16208100   16209100     10       4  150064       1.8707     0.030695
enh65193    4   16217400   16218400      4       2  150064       3.3708   0.00037469
enh65194    4   16218300   16219300      6       3  150064       2.1595     0.015405
enh65195    4   16219000   16220000      4       2  150064       2.5969    0.0047028
enh65208    4   16599800   16600800      4       2  150064       1.9317       0.0267
enh65209    4   16672800   16673800      4       2  150064       2.6539    0.0039787
enh65227    4   17577600   17578600      5       1  150064       2.1161      0.01717
enh65228    4   17580600   17581600      2       1  150064       1.8573     0.031635
enh65229    4   17582000   17583000      2       1  150064       2.1565     0.015523
enh65230    4   17618400   17619400      3       1  150064       2.3589    0.0091643
enh65231    4   17620200   17621200      1       1  150064       2.4375     0.007395
enh65232    4   17638100   17639100      5       3  150064       2.3357     0.009754
enh65233    4   17808100   17809100      1       1  150064       1.9182      0.02754
enh65236    4   17818600   17819600      2       1  150064       1.7774     0.037751
enh65239    4   18013100   18014100      1       1  150064       2.2473      0.01231
enh65240    4   18020700   18021700      3       1  150064       2.2682     0.011659
enh65250    4   20703000   20704000      2       1  150064       2.1014     0.017803
enh65262    4   23394000   23395000      3       2  150064        4.271   9.7288e-06
enh65277    4   24246100   24247100      2       1  150064         2.16     0.015386
enh65279    4   24262400   24263400      4       1  150064       1.6867     0.045827
enh65280    4   24263400   24264400      9       3  150064       2.1973     0.013999
enh65294    4   24806200   24807200      3       2  150064       2.2575      0.01199
enh65297    4   24912900   24913900      2       1  150064       1.7957     0.036271
enh65308    4   25441600   25442600      3       2  150064       2.4407    0.0073299
enh65314    4   25861000   25862000      2       1  150064       2.6848    0.0036285
enh65315    4   25865200   25866200      3       1  150064       2.9199    0.0017506
enh65318    4   25929100   25930100      1       1  150064       2.6332     0.004229
enh65336    4   26240200   26241200      3       2  150064       2.4754     0.006655
enh65342    4   26343900   26344900      2       1  150064       1.9278     0.026938
enh65344    4   26357100   26358100      2       1  150064       2.2508       0.0122
enh65349    4   26378800   26379800      1       1  150064       2.2668       0.0117
enh65353    4   26425800   26426800      1       1  150064       2.0431      0.02052
enh65357    4   26531200   26532200      6       2  150064       2.0962     0.018033
enh65359    4   26586400   26587400      1       1  150064       3.4971    0.0002352
enh65360    4   26750000   26751000      2       1  150064       2.7641    0.0028541
enh65372    4   26870200   26871200      1       1  150064       2.7227     0.003238
enh65378    4   26905700   26906700      2       1  150064       1.7489     0.040153
enh65381    4   26917500   26918500      1       1  150064       2.1236      0.01685
enh65383    4   26938000   26939000      3       1  150064       1.8588     0.031529
enh65395    4   31105800   31106800      1       1  150064       1.7935      0.03645
enh65397    4   34975800   34976800      6       3  150064       2.2138     0.013421
enh65400    4   36226500   36227500      2       1  150064       1.8163      0.03466
enh65420    4   37826600   37827600      2       1  150064       1.8273     0.033828
enh65426    4   37886700   37887700      1       1  150064       2.1643      0.01522
enh65440    4   38006400   38007400      7       2  150064       2.1032     0.017726
enh65444    4   38025600   38026600      7       3  150064       1.9814     0.023774
enh65445    4   38031100   38032100      4       2  150064       1.7143     0.043237
enh65449    4   38073300   38074300      5       3  150064         1.89     0.029376
enh65456    4   38114000   38115000      4       2  150064       2.1479     0.015862
enh65492    4   38607500   38608500      5       3  150064       1.7556     0.039581
enh65493    4   38612400   38613400      6       2  150064       2.0823     0.018658
enh65494    4   38614400   38615400      2       1  150064       2.2093     0.013576
enh65502    4   38686300   38687300      2       1  150064       2.0673     0.019354
enh65505    4   38692900   38693900      3       1  150064       2.1523     0.015686
enh65564    4   39637000   39638000      2       1  150064       2.5878    0.0048293
enh65565    4   39641400   39642400      1       1  150064       2.5731      0.00504
enh65566    4   39656800   39657800      2       1  150064       1.9328     0.026632
enh65584    4   40185000   40186000      3       1  150064       1.7107     0.043572
enh65682    4   41383300   41384300      2       1  150064       1.7853      0.03711
enh65684    4   41386200   41387200      4       2  150064        1.987     0.023462
enh65725    4   41657400   41658400      4       2  150064       1.7809     0.037468
enh65740    4   42607300   42608300      7       2  150064       1.9595     0.025028
enh65742    4   42629700   42630700      3       2  150064       2.3649    0.0090165
enh65762    4   45122500   45123500      6       2  150064       3.6046   0.00015631
enh65765    4   47280000   47281000      1       1  150064       3.5008    0.0002319
enh65769    4   47488400   47489400      5       3  150064        2.309     0.010473
enh65770    4   47489000   47490000      2       1  150064       1.6624     0.048218
enh65772    4   47495400   47496400      1       1  150064       2.2414       0.0125
enh65788    4   48131400   48132400      6       2  150064        1.833     0.033398
enh65800    4   48372100   48373100      2       1  150064       2.3087      0.01048
enh65802    4   48382400   48383400      1       1  150064       3.0226     0.001253
enh65805    4   48604300   48605300      2       1  150064       2.1834     0.014502
enh65806    4   48605800   48606800      3       1  150064        1.961     0.024939
enh65810    4   48643200   48644200      2       1  150064       1.7304     0.041777
enh65811    4   48644600   48645600      2       1  150064       1.8341     0.033319
enh65812    4   48652200   48653200      3       2  150064       2.5362    0.0056025
enh65824    4   48724600   48725600      1       1  150064       2.2173       0.0133
enh65827    4   48731000   48732000      4       2  150064       1.8904      0.02935
enh65836    4   48776900   48777900      1       1  150064       2.1063      0.01759
enh65837    4   48778400   48779400      2       1  150064       1.9604     0.024973
enh65838    4   48783200   48784200      1       1  150064        2.482     0.006533
enh65888    4   53987400   53988400      5       2  150064       1.7076     0.043859
enh65908    4   54517300   54518300      6       2  150064       2.3597    0.0091448
enh65931    4   55063200   55064200      5       2  150064       2.9432    0.0016241
enh65949    4   56265400   56266400      2       1  150064       1.7153     0.043149
enh65958    4   56732000   56733000      2       1  150064       1.8645     0.031126
enh65973    4   57372300   57373300      7       3  150064       1.8124     0.034959
enh66007    4   57960700   57961700      4       2  150064       1.7935     0.036446
enh66008    4   57964600   57965600      1       1  150064        1.673      0.04716
enh66009    4   57967900   57968900      1       1  150064       1.6622      0.04824
enh66019    4   59167000   59168000      1       1  150064       2.3477     0.009446
enh66022    4   66282300   66283300      6       2  150064       2.7375    0.0030951
enh66029    4   68564600   68565600      3       1  150064       2.7744    0.0027653
enh66030    4   68567800   68568800      5       2  150064        3.129   0.00087715
enh66100    4   73432900   73433900      1       1  150064        2.893     0.001908
enh66101    4   73435000   73436000      2       1  150064       1.7007     0.044503
enh66133    4   75071700   75072700      1       1  150064       1.7774      0.03775
enh66145    4   76435600   76436600      6       2  150064       1.9213     0.027344
enh66169    4   77007800   77008800      1       1  150064        1.962      0.02488
enh66176    4   77109400   77110400      7       2  150064       1.6579     0.048674
enh66181    4   77136200   77137200      4       2  150064       1.7845     0.037167
enh66192    4   77298300   77299300      2       1  150064       1.7072     0.043889
enh66193    4   77341200   77342200      2       1  150064       2.1596       0.0154
enh66195    4   77351500   77352500      2       1  150064       2.4122    0.0079277
enh66202    4   77532500   77533500      3       2  150064       1.9935     0.023105
enh66205    4   77604200   77605200      1       1  150064       2.1759      0.01478
enh66279    4   79550800   79551800      2       1  150064       1.8117     0.035015
enh66280    4   79563700   79564700      2       1  150064       1.8125     0.034958
enh66308    4   80990200   80991200      1       1  150064       3.0418     0.001176
enh66312    4   81192100   81193100      7       3  150064       1.6873     0.045774
enh66324    4   82471200   82472200      1       1  150064       2.4857     0.006464
enh66335    4   83189100   83190100      3       1  150064        2.799    0.0025631
enh66340    4   83284800   83285800      2       1  150064       2.0983     0.017941
enh66342    4   83288500   83289500      2       1  150064       2.2999     0.010726
enh66376    4   83732800   83733800      1       1  150064         1.89      0.02938
enh66377    4   83754800   83755800      4       1  150064       1.7723     0.038172
enh66385    4   83910800   83911800      3       1  150064       2.2038      0.01377
enh66403    4   84469100   84470100      2       1  150064       2.1792     0.014659
enh66405    4   84503100   84504100      3       1  150064       2.7951     0.002594
enh66406    4   84539600   84540600      2       1  150064       2.2656     0.011738
enh66407    4   84547000   84548000      1       1  150064       1.9885      0.02338
enh66417    4   85777000   85778000      1       1  150064       1.9527      0.02543
enh66459    4   86850800   86851800      4       2  150064       1.8539     0.031877
enh66461    4   86858900   86859900      2       1  150064       2.2211     0.013173
enh66463    4   86887000   86888000      4       2  150064       1.9979     0.022862
enh66482    4   87813800   87814800      3       1  150064        2.604    0.0046067
enh66485    4   87860300   87861300      1       1  150064       2.8133     0.002452
enh66488    4   87867700   87868700      2       1  150064       2.8693    0.0020568
enh66491    4   87888700   87889700      5       2  150064       2.9228    0.0017342
enh66492    4   87891500   87892500      5       2  150064       2.7788    0.0027279
enh66494    4   87898400   87899400      5       2  150064       2.8232    0.0023776
enh66495    4   87915300   87916300      3       2  150064       2.7723    0.0027827
enh66504    4   87939400   87940400      3       1  150064       2.6285    0.0042886
enh66505    4   87941200   87942200      3       2  150064       1.6569     0.048774
enh66507    4   87944700   87945700      3       2  150064       1.6716     0.047306
enh66508    4   87947000   87948000      2       1  150064       1.9063     0.028307
enh66509    4   87948600   87949600      2       1  150064       1.9593      0.02504
enh66510    4   87950400   87951400      3       2  150064       2.6331    0.0042302
enh66511    4   87955000   87956000      3       1  150064       2.4916    0.0063581
enh66513    4   87960800   87961800      2       1  150064       2.0051     0.022474
enh66515    4   87964200   87965200      3       1  150064       2.5755    0.0050045
enh66517    4   87969400   87970400      2       1  150064       2.1279     0.016672
enh66518    4   87970900   87971900      1       1  150064       2.2153      0.01337
enh66519    4   87978300   87979300      2       1  150064       1.7944     0.036376
enh66559    4   88541500   88542500      3       1  150064       1.8347     0.033277
enh66635    4   90629900   90630900      3       1  150064       2.7836    0.0026883
enh66636    4   90673900   90674900      4       2  150064       1.6945     0.045087
enh66641    4   91155800   91156800      4       1  150064       1.9209     0.027373
enh66644    4   95130600   95131600      1       1  150064       1.8048      0.03555
enh66694    4   96114300   96115300      3       2  150064       1.9356     0.026458
enh66696    4   96225600   96226600      1       1  150064       2.3781       0.0087
enh66697    4   96238900   96239900      1       1  150064       2.6021     0.004633
enh66702    4   96459900   96460900      3       2  150064       1.7131     0.043346
enh66707    4   97328500   97329500      1       1  150064       2.2319      0.01281
enh66718    4   99467000   99468000      6       2  150064       1.9302     0.026791
enh66722    4   99489900   99490900      3       2  150064       1.8183      0.03451
enh66751    4  100244700  100245700      3       2  150064       2.3579    0.0091905
enh66761    4  100808600  100809600      1       1  150064       3.1377    0.0008514
enh66763    4  100815800  100816800      6       2  150064       1.7416     0.040791
enh66765    4  100865400  100866400      3       2  150064       2.6049    0.0045952
enh66766    4  100919000  100920000      2       1  150064       1.7481     0.040222
enh66767    4  101014500  101015500      2       1  150064        2.258     0.011974
enh66768    4  101016900  101017900      5       2  150064       1.8819     0.029925
enh66773    4  101534200  101535200     10       3  150064       2.5495    0.0053931
enh66778    4  102024000  102025000      1       1  150064         2.09      0.01831
enh66781    4  102058200  102059200      3       2  150064       2.1628      0.01528
enh66785    4  102112500  102113500      3       1  150064       1.9254     0.027088
enh66793    4  102159700  102160700      3       1  150064       1.7503     0.040034
enh66808    4  102256000  102257000      1       1  150064       1.7044      0.04415
enh66821    4  103427400  103428400      1       1  150064       1.9243      0.02716
enh66836    4  103655700  103656700      2       1  150064       2.1671     0.015114
enh66837    4  103678500  103679500      2       1  150064       2.3234     0.010078
enh66838    4  103682600  103683600      2       1  150064       2.6844    0.0036333
enh66839    4  103699700  103700700      2       1  150064       3.3075   0.00047064
enh66840    4  103710000  103711000      3       1  150064       3.5414   0.00019902
enh66842    4  103732700  103733700      4       2  150064       3.5712    0.0001777
enh66844    4  103788100  103789100      1       1  150064       3.8858      5.1e-05
enh66846    4  103932700  103933700      4       2  150064       2.5792     0.004952
enh66847    4  103939400  103940400      2       1  150064       3.5984   0.00016012
enh66857    4  105410500  105411500      3       2  150064       3.1083    0.0009407
enh66858    4  105413600  105414600      2       1  150064       2.8243    0.0023695
enh66860    4  105512800  105513800      2       1  150064       1.8278     0.033792
enh66861    4  105514700  105515700      5       2  150064       3.5454   0.00019597
enh66867    4  106083000  106084000      2       1  150064       1.6467     0.049805
enh66884    4  106631200  106632200      3       1  150064        1.696     0.044939
enh66894    4  108540500  108541500      1       1  150064       1.7432      0.04065
enh66917    4  108853600  108854600      2       1  150064       2.0506     0.020153
enh66926    4  109266800  109267800      6       2  150064       2.3522    0.0093303
enh66929    4  109481400  109482400      3       1  150064       2.0427      0.02054
enh66948    4  110552300  110553300      1       1  150064       1.9644      0.02474
enh66984    4  113998700  113999700      2       1  150064       1.8404     0.032856
enh66985    4  114037500  114038500      3       2  150064       3.3631   0.00038538
enh66987    4  114066700  114067700      6       2  150064       2.3667    0.0089726
enh66988    4  114068600  114069600      4       2  150064       3.4443   0.00028628
enh67022    4  114587400  114588400      5       2  150064       1.7596     0.039235
enh67028    4  114613800  114614800      2       1  150064       1.7332     0.041527
enh67030    4  114621300  114622300      3       1  150064       2.2875     0.011084
enh67049    4  115523500  115524500      3       2  150064       2.6371    0.0041815
enh67050    4  115535200  115536200      2       1  150064       1.9645     0.024739
enh67051    4  115552800  115553800      4       2  150064       1.9839     0.023635
enh67054    4  115609100  115610100      3       2  150064       2.1282     0.016659
enh67058    4  119511800  119512800      2       1  150064       1.7728     0.038132
enh67064    4  119677500  119678500      1       1  150064       1.8357       0.0332
enh67066    4  119682000  119683000      3       2  150064        2.534    0.0056376
enh67102    4  120037700  120038700      1       1  150064       1.8834      0.02982
enh67148    4  122705800  122706800      3       1  150064       2.1684     0.015066
enh67157    4  123652400  123653400      1       1  150064       1.7892      0.03679
enh67167    4  123794700  123795700      5       2  150064       1.6956     0.044979
enh67171    4  123845200  123846200      8       4  150064       2.2575     0.011988
enh67188    4  124373700  124374700      1       1  150064       1.6998      0.04458
enh67205    4  124777600  124778600      1       1  150064       1.6813      0.04635
enh67228    4  128422000  128423000      5       2  150064       2.0675     0.019345
enh67239    4  129149500  129150500      2       1  150064       1.8349     0.033259
enh67240    4  129162000  129163000      2       1  150064       2.1785     0.014685
enh67245    4  129204000  129205000      1       1  150064       1.8543      0.03185
enh67246    4  129204800  129205800      2       1  150064       2.1384     0.016242
enh67252    4  129307400  129308400      5       3  150064       2.6322    0.0042423
enh67255    4  129345000  129346000      3       1  150064       1.9829      0.02369
enh67256    4  129388900  129389900      1       1  150064       2.0425      0.02055
enh67315    4  139326200  139327200      4       2  150064       2.5925    0.0047642
enh67316    4  139327600  139328600      2       1  150064       2.6741     0.003746
enh67319    4  139812500  139813500      2       1  150064       1.8835     0.029817
enh67328    4  139938500  139939500      4       2  150064       3.0601    0.0011062
enh67330    4  139948600  139949600      1       1  150064       2.7598     0.002892
enh67331    4  139949300  139950300      1       1  150064       2.7598     0.002892
enh67336    4  139998700  139999700      2       1  150064       2.9255    0.0017195
enh67342    4  140065400  140066400      4       2  150064       2.3645    0.0090284
enh67343    4  140074600  140075600      1       1  150064       3.2176    0.0006463
enh67345    4  140084400  140085400      1       1  150064       2.5525     0.005348
enh67347    4  140093000  140094000      3       2  150064       1.9157     0.027702
enh67349    4  140099800  140100800      4       2  150064       1.9009     0.028657
enh67363    4  140453800  140454800      1       1  150064       2.2445       0.0124
enh67364    4  140472300  140473300      1       1  150064       2.3109      0.01042
enh67365    4  140480200  140481200      1       1  150064       1.9643      0.02475
enh67386    4  140715400  140716400      1       1  150064       2.3295     0.009917
enh67390    4  140735800  140736800      4       1  150064       3.1349   0.00085947
enh67409    4  140888100  140889100      4       1  150064       1.6666     0.047795
enh67431    4  141016400  141017400      1       1  150064       2.7132     0.003332
enh67454    4  141444100  141445100      1       1  150064       1.7094      0.04369
enh67466    4  141641200  141642200      2       1  150064       3.1516   0.00081196
enh67475    4  141855400  141856400      4       2  150064        2.293     0.010924
enh67476    4  141859400  141860400      5       2  150064       2.9863    0.0014119
enh67478    4  141868300  141869300      5       2  150064       3.0701    0.0010701
enh67479    4  141923600  141924600     10       1  150064       1.6475     0.049723
enh67481    4  141942500  141943500      1       1  150064        1.953      0.02541
enh67488    4  142143400  142144400      1       1  150064       2.2479      0.01229
enh67498    4  143191000  143192000      1       1  150064       1.8255      0.03396
enh67528    4  144290400  144291400      2       1  150064       1.6468     0.049805
enh67529    4  144290800  144291800      1       1  150064       2.0306      0.02115
enh67530    4  144293300  144294300      5       2  150064       1.8806     0.030014
enh67532    4  144298000  144299000      5       2  150064       1.7068     0.043927
enh67537    4  144313600  144314600      2       1  150064       1.8423     0.032719
enh67539    4  144316800  144317800      2       1  150064       1.9036     0.028482
enh67540    4  144317500  144318500      2       1  150064       1.7474     0.040286
enh67541    4  144318700  144319700      1       1  150064       2.8923     0.001912
enh67543    4  144325700  144326700      3       1  150064       2.6162     0.004446
enh67547    4  144438000  144439000      1       1  150064          3.4    0.0003369
enh67548    4  144479500  144480500      5       2  150064       2.8259    0.0023571
enh67564    4  146413600  146414600      1       1  150064       1.7686      0.03848
enh67617    4  148024400  148025400      5       2  150064       2.3328    0.0098304
enh67663    4  148975400  148976400      1       1  150064       2.3313     0.009868
enh67665    4  148982700  148983700      4       2  150064       2.0855     0.018514
enh67673    4  149137400  149138400      3       2  150064       1.8136     0.034867
enh67678    4  149208000  149209000      1       1  150064        1.695      0.04504
enh67679    4  149209300  149210300      2       1  150064       2.4307    0.0075341
enh67681    4  149232600  149233600      3       1  150064       1.6714      0.04732
enh67683    4  149280600  149281600      2       1  150064       3.1307   0.00087195
enh67684    4  149318200  149319200      1       1  150064       4.0893    2.163e-05
enh67698    4  151138100  151139100      2       1  150064       1.8991     0.028779
enh67699    4  151145600  151146600      1       1  150064        1.985      0.02357
enh67706    4  151490400  151491400      3       2  150064       1.7912     0.036629
enh67713    4  151871700  151872700      2       1  150064         1.79     0.036729
enh67751    4  152904000  152905000      1       1  150064       2.4212     0.007735
enh67868    4  156512800  156513800      3       2  150064        1.896      0.02898
enh67869    4  156550000  156551000      9       2  150064       2.1003     0.017852
enh67888    4  157242900  157243900      4       1  150064       1.7867     0.036993
enh67892    4  157515600  157516600      4       2  150064       1.7702     0.038347
enh67917    4  158725000  158726000      1       1  150064       1.8679      0.03089
enh67941    4  159688400  159689400      2       1  150064       2.1063     0.017588
enh67942    4  159693200  159694200      1       1  150064       2.3065      0.01054
enh67944    4  159697500  159698500     11       3  150064        1.708     0.043816
enh67946    4  159704100  159705100      3       1  150064       2.1406     0.016154
enh67947    4  159706200  159707200      3       2  150064       1.9093      0.02811
enh67956    4  159731800  159732800      4       1  150064       2.2141     0.013411
enh67958    4  159740800  159741800      2       1  150064       1.7578     0.039394
enh67964    4  159792200  159793200      1       1  150064       2.1862       0.0144
enh68015    4  160318800  160319800      2       1  150064       1.7184     0.042865
enh68034    4  166142900  166143900      2       1  150064       2.6085    0.0045463
enh68044    4  166338200  166339200     11       2  150064       1.7071     0.043897
enh68045    4  166342200  166343200      4       1  150064       1.6618     0.048272
enh68049    4  166381100  166382100      7       3  150064        2.083     0.018628
enh68054    4  167240200  167241200      1       1  150064       2.4325     0.007497
enh68056    4  167917400  167918400      3       2  150064       2.0914     0.018247
enh68057    4  167973700  167974700      4       2  150064       2.9557    0.0015597
enh68074    4  169632500  169633500      1       1  150064       1.9278      0.02694
enh68098    4  169797500  169798500      1       1  150064       2.3266     0.009992
enh68109    4  169991200  169992200      3       2  150064       1.9231     0.027235
enh68111    4  170020800  170021800      2       1  150064       2.7468    0.0030094
enh68113    4  170037500  170038500      1       1  150064       2.1733      0.01488
enh68114    4  170054600  170055600      2       1  150064       2.3723     0.008839
enh68118    4  170080800  170081800      2       1  150064       2.2649     0.011758
enh68121    4  170093400  170094400      3       1  150064       2.0667     0.019379
enh68126    4  170125700  170126700      2       1  150064       2.3109     0.010419
enh68146    4  170236100  170237100      4       1  150064       4.4245   4.8336e-06
enh68147    4  170266000  170267000      4       2  150064       3.8522    5.854e-05
enh68148    4  170304800  170305800      2       1  150064       4.5896   2.2207e-06
enh68149    4  170318400  170319400      3       2  150064       3.0825    0.0010263
enh68152    4  170525600  170526600      3       2  150064       4.3039   8.3909e-06
enh68155    4  170539800  170540800      2       1  150064       3.2756   0.00052721
enh68156    4  170544000  170545000      2       1  150064        3.486   0.00024516
enh68159    4  170571000  170572000      2       1  150064       2.4485    0.0071723
enh68160    4  170579700  170580700      1       1  150064       5.0246    2.523e-07
enh68162    4  170584800  170585800      4       2  150064       4.0911   2.1465e-05
enh68163    4  170586100  170587100      1       1  150064       4.3915    5.628e-06
enh68169    4  170843500  170844500     11       2  150064       3.0204     0.001262
enh68170    4  170846400  170847400     10       1  150064       2.6275    0.0043005
enh68171    4  170876900  170877900      4       2  150064        2.342    0.0095902
enh68173    4  170914500  170915500      2       1  150064       2.3071     0.010524
enh68174    4  170924400  170925400      4       2  150064       1.8061     0.035453
enh68176    4  170935100  170936100      6       2  150064       2.4949    0.0062993
enh68177    4  170948400  170949400      4       2  150064       2.5683    0.0051106
enh68184    4  174106900  174107900      2       1  150064       1.7183     0.042869
enh68192    4  174185600  174186600      4       2  150064       1.7445     0.040533
enh68198    4  174336500  174337500      1       1  150064       2.6598     0.003909
enh68200    4  174399400  174400400      2       1  150064       2.4277    0.0075964
enh68238    4  178361600  178362600      3       1  150064       1.9138     0.027821
enh68275    4  184182900  184183900      2       1  150064       1.7548     0.039651
enh68288    4  184492200  184493200      8       2  150064       2.2386      0.01259
enh68302    4  184796800  184797800      4       2  150064       2.2595     0.011926
enh68323    4  185313500  185314500      3       2  150064       2.4742    0.0066775
enh68328    4  185334200  185335200      2       1  150064       1.6822     0.046263
enh68353    4  185391100  185392100      6       2  150064       2.2286     0.012921
enh68354    4  185392100  185393100      4       1  150064        2.034     0.020978
enh68361    4  185565700  185566700      1       1  150064       1.8684      0.03085
enh68362    4  185566800  185567800      1       1  150064       1.8208      0.03432
enh68363    4  185567800  185568800      3       1  150064       1.8044     0.035584
enh68366    4  185667800  185668800      3       1  150064       1.9627     0.024843
enh68395    4  186226600  186227600      1       1  150064       2.4069     0.008044
enh68404    4  186425700  186426700      3       1  150064        1.854     0.031871
enh68456    4  186988700  186989700      3       2  150064       2.5305    0.0056955
enh68477    4  187623400  187624400      2       1  150064       2.2543     0.012087
enh68481    4  187766100  187767100      8       3  150064       1.9588     0.025071
enh68483    4  187841800  187842800      4       2  150064       1.6627     0.048185
enh68485    4  188049800  188050800      6       1  150064       1.7765     0.037821
enh68524    5    1098800    1099800      7       3  150064       2.0951     0.018082
enh68525    5    1105500    1106500      3       1  150064       2.1053     0.017631
enh68544    5    1516500    1517500      4       2  150064       2.4959    0.0062821
enh68554    5    4905900    4906900      4       2  150064       2.4209    0.0077414
enh68562    5    5424600    5425600      1       1  150064       2.8418     0.002243
enh68563    5    5427800    5428800      1       1  150064       3.0103     0.001305
enh68564    5    5429600    5430600      2       1  150064       4.0821   2.2313e-05
enh68565    5    5432700    5433700      5       3  150064       2.7973    0.0025762
enh68566    5    5492200    5493200      1       1  150064       3.6504    0.0001309
enh68567    5    5494000    5495000      3       2  150064       2.4642    0.0068667
enh68568    5    5494700    5495700      4       2  150064       2.5949    0.0047313
enh68570    5    5572600    5573600      3       2  150064       2.6081    0.0045528
enh68572    5    5710400    5711400      4       2  150064       2.7779    0.0027353
enh68582    5    6631000    6632000      1       1  150064       2.3401     0.009639
enh68583    5    6634600    6635600      4       2  150064       1.6834     0.046145
enh68584    5    6704300    6705300      4       2  150064       2.4971    0.0062599
enh68587    5    6720100    6721100      6       2  150064       2.7814    0.0027065
enh68588    5    6723400    6724400      9       4  150064       2.1037     0.017701
enh68590    5    6731900    6732900      7       3  150064       2.9876    0.0014058
enh68592    5    6766200    6767200      3       1  150064        1.706     0.044003
enh68594    5    7412500    7413500      2       1  150064       2.2243     0.013063
enh68674    5   11791000   11792000      3       2  150064       1.9815     0.023768
enh68704    5   14208600   14209600      2       1  150064       2.2947     0.010874
enh68715    5   14242800   14243800      1       1  150064       1.6453      0.04995
enh68751    5   14464200   14465200      3       2  150064       1.7929     0.036494
enh68767    5   14676200   14677200      1       1  150064       1.8928      0.02919
enh68768    5   14678900   14679900      3       2  150064       2.4244     0.007667
enh68773    5   14714600   14715600      2       1  150064       2.3969    0.0082681
enh68777    5   14753800   14754800      1       1  150064       1.6856      0.04594
enh68840    5   16496900   16497900      4       2  150064        1.938      0.02631
enh68847    5   16539200   16540200      2       1  150064       2.5106    0.0060262
enh68851    5   16556800   16557800      2       1  150064       1.7574     0.039422
enh68854    5   16569000   16570000      1       1  150064       1.6963      0.04491
enh68864    5   16721300   16722300      3       1  150064       2.4336    0.0074739
enh68885    5   16883700   16884700      5       3  150064        1.684     0.046092
enh68974    5   32286700   32287700      1       1  150064       1.7609      0.03913
enh68985    5   32330900   32331900      4       2  150064       1.7726     0.038149
enh69010    5   33320100   33321100      5       2  150064       2.3209     0.010147
enh69042    5   34519400   34520400      8       2  150064       1.9778     0.023975
enh69063    5   35185300   35186300      5       2  150064       1.8869     0.029587
enh69067    5   35672900   35673900      1       1  150064       1.7337      0.04149
enh69127    5   37665300   37666300      3       2  150064        1.661     0.048358
enh69159    5   38670600   38671600      1       1  150064       2.0315       0.0211
enh69160    5   38677500   38678500      1       1  150064       2.6087     0.004544
enh69168    5   39014800   39015800      2       1  150064         2.25     0.012223
enh69169    5   39021200   39022200      2       1  150064       2.8522     0.002171
enh69176    5   39060600   39061600      3       1  150064       2.4644    0.0068614
enh69177    5   39062600   39063600      3       1  150064       2.5214    0.0058437
enh69179    5   39077600   39078600      1       1  150064       2.0619      0.01961
enh69185    5   39420300   39421300      1       1  150064       1.9815      0.02377
enh69186    5   39421500   39422500      2       1  150064       2.1297       0.0166
enh69187    5   39426300   39427300     10       3  150064       1.7874     0.036938
enh69293    5   44810700   44811700      2       1  150064       3.2993   0.00048464
enh69294    5   45335100   45336100      2       1  150064       4.6857   1.3953e-06
enh69295    5   49598400   49599400      5       1  150064       3.3745   0.00036969
enh69296    5   49849000   49850000      4       2  150064        2.023     0.021537
enh69299    5   49975900   49976900      2       1  150064       2.4427    0.0072888
enh69336    5   52323300   52324300      3       2  150064       1.9176     0.027582
enh69339    5   52333700   52334700      7       2  150064       2.7344     0.003125
enh69352    5   52872400   52873400      2       1  150064       2.0748     0.019002
enh69353    5   52898600   52899600      2       1  150064       2.1356     0.016358
enh69361    5   53597400   53598400      2       1  150064       2.6232    0.0043557
enh69378    5   53897600   53898600      4       2  150064       2.3674    0.0089562
enh69379    5   53927800   53928800      6       4  150064        1.682     0.046284
enh69380    5   53942200   53943200      5       2  150064       2.0182     0.021785
enh69387    5   54056200   54057200      1       1  150064       1.7038      0.04421
enh69391    5   54162700   54163700      1       1  150064         1.97      0.02442
enh69454    5   55459800   55460800      3       1  150064       1.6582     0.048637
enh69455    5   55465200   55466200      4       2  150064       1.8751      0.03039
enh69514    5   56482900   56483900      3       1  150064       1.7962     0.036234
enh69538    5   57368600   57369600      6       2  150064       2.3359     0.009747
enh69540    5   57452400   57453400      1       1  150064       2.8545     0.002155
enh69542    5   57483200   57484200      5       2  150064       2.6387    0.0041611
enh69545    5   57569300   57570300      2       1  150064        3.589   0.00016596
enh69557    5   58218000   58219000      2       1  150064       1.8599     0.031452
enh69559    5   58298000   58299000     10       3  150064       2.4339    0.0074683
enh69560    5   58316400   58317400      2       1  150064        2.658    0.0039304
enh69565    5   58365000   58366000      3       2  150064       1.9099     0.028074
enh69573    5   58439600   58440600      2       1  150064       1.6888     0.045633
enh69580    5   58484400   58485400      5       2  150064       1.7684     0.038493
enh69610    5   58858700   58859700      3       2  150064       2.7821    0.0027005
enh69613    5   58886600   58887600      2       1  150064       1.8385     0.032995
enh69615    5   58893300   58894300      3       1  150064       1.7764     0.037833
enh69618    5   58905400   58906400      5       2  150064       2.1377     0.016271
enh69619    5   58956100   58957100      1       1  150064        1.657      0.04876
enh69632    5   59837000   59838000      5       2  150064       2.8516    0.0021749
enh69633    5   59973100   59974100      4       2  150064       2.6219    0.0043717
enh69639    5   60524200   60525200      5       3  150064       2.9485    0.0015966
enh69641    5   60572800   60573800      4       2  150064       3.9699   3.5957e-05
enh69642    5   60576300   60577300      3       1  150064       3.7761   7.9648e-05
enh69643    5   60586200   60587200      2       1  150064       5.7158   5.4602e-09
enh69644    5   60588500   60589500      2       1  150064       4.2904   8.9184e-06
enh69645    5   60594400   60595400      1       1  150064       3.9194    4.439e-05
enh69646    5   60598000   60599000      1       1  150064       7.2749    1.734e-13
enh69648    5   60615400   60616400      3       2  150064       6.1932   2.9478e-10
enh69649    5   60625000   60626000      2       1  150064       4.2215   1.2132e-05
enh69650    5   60631200   60632200      2       1  150064       1.9547      0.02531
enh69654    5   60642600   60643600      3       2  150064       5.4008   3.3169e-08
enh69660    5   60698800   60699800      1       1  150064       4.7789    8.811e-07
enh69661    5   60703300   60704300      1       1  150064       2.5525     0.005347
enh69662    5   60705200   60706200      3       2  150064       2.8612    0.0021103
enh69663    5   60706400   60707400      1       1  150064       5.0554    2.147e-07
enh69664    5   60712100   60713100      1       1  150064       5.0953    1.741e-07
enh69666    5   60725400   60726400      1       1  150064       4.6812    1.426e-06
enh69667    5   60727800   60728800      2       1  150064       5.8212   2.9217e-09
enh69671    5   60760100   60761100      1       1  150064       4.6098    2.015e-06
enh69676    5   60899200   60900200      1       1  150064       3.5562    0.0001881
enh69684    5   60963400   60964400      4       2  150064       1.6535     0.049118
enh69685    5   60969600   60970600      1       1  150064       1.8512      0.03207
enh69689    5   61552100   61553100      6       3  150064       2.8836    0.0019656
enh69690    5   61603700   61604700      2       1  150064       1.7886     0.036841
enh69692    5   61628800   61629800      3       2  150064       3.9918   3.2792e-05
enh69694    5   61707400   61708400      1       1  150064       1.9596      0.02502
enh69695    5   61709600   61710600      2       1  150064       1.9192     0.027478
enh69699    5   63476600   63477600      1       1  150064       3.4578    0.0002723
enh69711    5   64238200   64239200      2       1  150064       1.9882     0.023397
enh69712    5   64310700   64311700      4       2  150064        2.381    0.0086327
enh69714    5   64330200   64331200      4       1  150064       2.6771    0.0037133
enh69725    5   64486500   64487500      3       2  150064       1.6782     0.046655
enh69728    5   64505200   64506200      5       2  150064       1.8028     0.035713
enh69732    5   64779200   64780200      4       2  150064       1.9537     0.025369
enh69734    5   64860500   64861500      3       2  150064       2.4384    0.0073765
enh69738    5   64917800   64918800      2       1  150064       1.8092     0.035211
enh69745    5   65103600   65104600      2       1  150064       2.9172    0.0017661
enh69757    5   65264900   65265900      1       1  150064       1.6998      0.04458
enh69767    5   65735600   65736600      3       2  150064        1.962     0.024879
enh69798    5   66362300   66363300      3       1  150064       1.9871     0.023455
enh69804    5   66403000   66404000      1       1  150064       2.0073      0.02236
enh69850    5   67509600   67510600      3       2  150064       1.9903      0.02328
enh69851    5   67515600   67516600      3       2  150064       1.7567     0.039487
enh69856    5   67527900   67528900      2       1  150064        2.198     0.013976
enh69876    5   67587000   67588000      3       2  150064        1.794      0.03641
enh69877    5   67587800   67588800      3       2  150064       2.0796     0.018783
enh69878    5   67639700   67640700      3       2  150064       3.0335    0.0012087
enh69880    5   67729700   67730700      3       1  150064       2.1789     0.014668
enh69883    5   67773900   67774900      3       2  150064       1.7132     0.043339
enh69905    5   70753000   70754000      2       1  150064       1.6903     0.045488
enh69917    5   71220200   71221200      4       2  150064       1.8379     0.033039
enh69949    5   71548200   71549200      1       1  150064       1.9273      0.02697
enh69953    5   71602500   71603500      1       1  150064        2.217      0.01331
enh70018    5   73055400   73056400      4       1  150064        2.393    0.0083561
enh70067    5   74707600   74708600      2       1  150064       1.9975     0.022884
enh70069    5   74761300   74762300      1       1  150064       1.8882       0.0295
enh70072    5   74809300   74810300      3       2  150064       2.1841     0.014477
enh70073    5   74814300   74815300      2       1  150064        1.701     0.044474
enh70079    5   74951400   74952400      2       1  150064       2.1506     0.015754
enh70081    5   74965000   74966000      3       1  150064        1.976     0.024075
enh70127    5   77038900   77039900      3       2  150064       1.7637      0.03889
enh70136    5   77196600   77197600      1       1  150064       1.8773      0.03024
enh70144    5   77530400   77531400      1       1  150064       1.8683      0.03086
enh70145    5   77569000   77570000      2       1  150064       3.5757   0.00017467
enh70146    5   77575800   77576800      5       1  150064       3.7041   0.00010608
enh70147    5   77581800   77582800      8       3  150064       3.9825   3.4093e-05
enh70148    5   77583400   77584400      9       2  150064        4.486   3.6292e-06
enh70149    5   77584900   77585900      5       2  150064        2.692    0.0035516
enh70150    5   77588600   77589600      4       2  150064       3.6686   0.00012193
enh70151    5   77591400   77592400      1       1  150064       2.6042     0.004604
enh70152    5   77654400   77655400      2       1  150064       1.9902     0.023287
enh70153    5   77658000   77659000      2       1  150064       1.9719     0.024308
enh70154    5   77663000   77664000      5       1  150064       2.0843     0.018565
enh70156    5   77701500   77702500      4       2  150064       2.9862    0.0014126
enh70157    5   77791700   77792700      1       1  150064       2.0407      0.02064
enh70159    5   77797000   77798000      3       2  150064       2.3696    0.0089045
enh70160    5   77797800   77798800      1       1  150064       2.3662     0.008986
enh70161    5   77800900   77801900      2       1  150064       1.7956     0.036283
enh70179    5   77888400   77889400      1       1  150064       2.7537     0.002946
enh70186    5   77919700   77920700      2       1  150064       2.0579       0.0198
enh70210    5   78316500   78317500      1       1  150064       1.9928      0.02314
enh70211    5   78326800   78327800      3       1  150064        1.897     0.028911
enh70219    5   78799600   78800600      1       1  150064       2.6967     0.003502
enh70221    5   78806400   78807400      1       1  150064       2.7728     0.002779
enh70242    5   79500100   79501100      4       2  150064        2.179     0.014666
enh70244    5   79503300   79504300      7       3  150064       1.6657     0.047886
enh70247    5   79506200   79507200      2       1  150064       2.1979     0.013978
enh70282    5   80542300   80543300      2       1  150064       1.6868     0.045819
enh70299    5   81047900   81048900      1       1  150064       1.8048      0.03555
enh70301    5   81073800   81074800      4       2  150064       2.2007     0.013878
enh70302    5   81075300   81076300      2       1  150064       1.8606     0.031401
enh70303    5   81078800   81079800      5       3  150064       2.7483     0.002995
enh70305    5   81115100   81116100      3       2  150064       2.4719    0.0067198
enh70308    5   81148800   81149800      1       1  150064       1.6663      0.04783
enh70310    5   81152500   81153500      4       2  150064       2.9541    0.0015679
enh70314    5   81370400   81371400      4       2  150064       1.8549     0.031809
enh70315    5   81402600   81403600      1       1  150064       2.0198       0.0217
enh70319    5   81521000   81522000      1       1  150064       2.6016      0.00464
enh70320    5   81572200   81573200      1       1  150064       2.5124     0.005996
enh70340    5   82602600   82603600      3       1  150064       1.8634     0.031205
enh70347    5   83221500   83222500      4       2  150064       2.3284    0.0099453
enh70361    5   86263700   86264700      1       1  150064       1.7755      0.03791
enh70379    5   87047400   87048400      2       1  150064       2.2413     0.012504
enh70380    5   87194600   87195600      2       1  150064       1.7223     0.042504
enh70382    5   87541300   87542300      2       1  150064       2.8411    0.0022479
enh70385    5   87562800   87563800      1       1  150064       3.0352     0.001202
enh70386    5   87566000   87567000      1       1  150064       2.5414      0.00552
enh70387    5   87689700   87690700      1       1  150064       2.8458     0.002215
enh70390    5   88029700   88030700      2       1  150064       1.9015     0.028618
enh70395    5   88123200   88124200      2       1  150064       3.0953   0.00098303
enh70399    5   88136600   88137600      3       2  150064       2.8842    0.0019619
enh70404    5   88238000   88239000      1       1  150064       2.5747     0.005017
enh70410    5   88733500   88734500      1       1  150064        2.871     0.002046
enh70412    5   89311200   89312200      3       2  150064       2.4833    0.0065079
enh70416    5   89768000   89769000      1       1  150064       1.8942       0.0291
enh70420    5   90167200   90168200      2       1  150064       3.4721   0.00025823
enh70423    5   90211000   90212000      3       1  150064       2.1157     0.017184
enh70424    5   90235900   90236900      7       3  150064       4.3175   7.8916e-06
enh70425    5   90313000   90314000      2       1  150064       2.2737     0.011491
enh70428    5   90406600   90407600      3       2  150064       1.9864     0.023495
enh70429    5   90410100   90411100      4       2  150064        2.533    0.0056553
enh70430    5   90415400   90416400      5       2  150064       2.2068     0.013663
enh70432    5   90420400   90421400      2       1  150064       2.2459     0.012355
enh70433    5   90422300   90423300      1       1  150064       2.1306      0.01656
enh70435    5   90440800   90441800      2       1  150064       2.5345    0.0056307
enh70449    5   90672900   90673900      1       1  150064       1.6709      0.04737
enh70455    5   92414500   92415500      3       1  150064       2.0492     0.020221
enh70466    5   93576300   93577300      1       1  150064       1.8238      0.03409
enh70467    5   93952000   93953000      2       1  150064       2.6652    0.0038477
enh70468    5   93955200   93956200      3       2  150064       2.6984    0.0034842
enh70470    5   94868900   94869900      2       1  150064       1.8117     0.035013
enh70505    5   95198500   95199500      2       1  150064       2.4584    0.0069775
enh70508    5   95217200   95218200      1       1  150064       1.8723      0.03058
enh70509    5   95218600   95219600      4       2  150064        2.264     0.011786
enh70521    5   95263400   95264400      4       2  150064        2.232     0.012807
enh70523    5   95266500   95267500      1       1  150064        1.987      0.02346
enh70524    5   95268400   95269400      2       1  150064        1.972     0.024304
enh70530    5   95287200   95288200      2       1  150064       1.8761     0.030318
enh70538    5   95403400   95404400      3       1  150064       1.8395      0.03292
enh70541    5   95425400   95426400      1       1  150064       1.7359      0.04129
enh70551    5   95563000   95564000      2       1  150064        3.061    0.0011031
enh70563    5   95673600   95674600      3       2  150064       2.6038    0.0046103
enh70565    5   95743500   95744500      1       1  150064       1.6457      0.04991
enh70570    5   95984100   95985100      3       2  150064       1.9222     0.027292
enh70573    5   95999600   96000600      1       1  150064       2.2133      0.01344
enh70574    5   96004200   96005200      4       2  150064       2.4169     0.007827
enh70598    5   96211000   96212000      8       4  150064       1.8176     0.034565
enh70600    5   96244500   96245500      5       1  150064       2.5089    0.0060559
enh70604    5   96273700   96274700      2       1  150064       2.6751    0.0037359
enh70605    5   96279200   96280200      2       1  150064       1.8923     0.029225
enh70607    5   96288600   96289600      2       1  150064       2.2949     0.010869
enh70608    5   96297400   96298400      1       1  150064       2.6248     0.004335
enh70615    5   96344400   96345400      2       1  150064        1.676     0.046866
enh70628    5   98246600   98247600      3       2  150064        1.796     0.036248
enh70629    5   98261500   98262500      2       1  150064       2.6084    0.0045485
enh70631    5   98269600   98270600      3       1  150064       2.0025     0.022618
enh70644    5  101631000  101632000      7       3  150064       3.8404   6.1408e-05
enh70645    5  101632200  101633200      2       1  150064       2.5896    0.0048051
enh70658    5  102113800  102114800      2       1  150064       2.5848     0.004872
enh70674    5  102153800  102154800      1       1  150064       2.6938     0.003532
enh70679    5  102208800  102209800      1       1  150064       2.4199     0.007762
enh70701    5  102896600  102897600      4       2  150064       2.2119     0.013487
enh70707    5  106723900  106724900      3       1  150064       2.3799    0.0086579
enh70713    5  106855400  106856400      2       1  150064       2.7102     0.003362
enh70715    5  106878100  106879100      2       1  150064       3.1787    0.0007396
enh70716    5  106890200  106891200      1       1  150064       2.5193     0.005879
enh70729    5  107040300  107041300      7       4  150064       2.5323    0.0056662
enh70753    5  108352200  108353200      6       3  150064       2.5595     0.005241
enh70755    5  108662600  108663600      2       1  150064       1.7936     0.036435
enh70756    5  108682700  108683700      3       2  150064       2.9834    0.0014253
enh70757    5  108711000  108712000      3       2  150064       2.9372    0.0016561
enh70758    5  108723600  108724600      3       1  150064       2.1118      0.01735
enh70759    5  108730600  108731600      6       1  150064       1.7055     0.044054
enh70761    5  108736500  108737500      3       1  150064       1.7224     0.042501
enh70763    5  108747800  108748800      3       2  150064       1.7078     0.043841
enh70764    5  108790700  108791700      3       1  150064       2.5516    0.0053619
enh70765    5  108803900  108804900      2       1  150064       2.1804     0.014614
enh70767    5  108820300  108821300      3       2  150064        3.241   0.00059564
enh70770    5  108992600  108993600      4       2  150064       4.3304   7.4427e-06
enh70773    5  109035600  109036600      4       2  150064        3.896   4.8899e-05
enh70774    5  109037100  109038100      7       4  150064       3.6239   0.00014507
enh70775    5  109040100  109041100      3       2  150064       4.1078   1.9971e-05
enh70776    5  109043200  109044200      3       2  150064       4.3226     7.71e-06
enh70777    5  109044000  109045000      6       3  150064       2.6102    0.0045249
enh70778    5  109047200  109048200      5       3  150064         2.96    0.0015384
enh70781    5  109050000  109051000      4       2  150064       4.1506   1.6582e-05
enh70782    5  109074600  109075600      5       2  150064       3.3583   0.00039211
enh70783    5  109075600  109076600      3       2  150064       4.0393   2.6811e-05
enh70784    5  109078600  109079600      7       3  150064       2.5345    0.0056299
enh70785    5  109083900  109084900      2       1  150064       1.8155     0.034725
enh70786    5  109141100  109142100      4       2  150064       4.1835    1.435e-05
enh70792    5  111016400  111017400      7       2  150064       1.8769     0.030267
enh70793    5  111071300  111072300      1       1  150064       1.8388      0.03297
enh70842    5  112311000  112312000      2       1  150064       2.6321    0.0042434
enh70851    5  112457900  112458900      3       2  150064       1.8158     0.034704
enh70852    5  112460100  112461100      7       1  150064       2.7968    0.0025808
enh70888    5  114684200  114685200      1       1  150064       1.9653      0.02469
enh70892    5  114758700  114759700      5       2  150064       1.6556     0.048902
enh70895    5  114793000  114794000      5       2  150064       2.6336    0.0042238
enh70896    5  114795500  114796500      3       1  150064       2.0419     0.020579
enh70898    5  114858400  114859400      1       1  150064        1.956      0.02523
enh70927    5  115707400  115708400      4       2  150064       1.8411     0.032803
enh70928    5  115713700  115714700      3       2  150064       2.0167     0.021866
enh70948    5  115882000  115883000      2       1  150064        1.794     0.036406
enh70988    5  118683200  118684200      5       2  150064       2.3848    0.0085448
enh70990    5  118690500  118691500      3       2  150064       2.2301     0.012871
enh70991    5  118693200  118694200      2       1  150064       1.9048     0.028406
enh70992    5  118694200  118695200      2       1  150064       1.6976      0.04479
enh70995    5  118722000  118723000      1       1  150064       1.7184      0.04286
enh71022    5  121798600  121799600      1       1  150064       1.8446      0.03255
enh71023    5  121828900  121829900      3       1  150064        2.566    0.0051435
enh71063    5  123624700  123625700      4       1  150064       2.7684    0.0028167
enh71076    5  123935000  123936000      4       2  150064       1.9146     0.027773
enh71077    5  123940900  123941900      4       2  150064       2.7943    0.0026007
enh71080    5  123977600  123978600      4       2  150064            2      0.02275
enh71088    5  124012400  124013400      3       2  150064       1.8519     0.032022
enh71089    5  124019200  124020200      3       1  150064       1.8319      0.03348
enh71091    5  124021800  124022800      4       2  150064       1.7406     0.040876
enh71093    5  124034400  124035400      1       1  150064       1.9022      0.02857
enh71102    5  124057400  124058400      1       1  150064       2.0112      0.02215
enh71107    5  124066300  124067300      4       2  150064       2.0368     0.020837
enh71142    5  124821000  124822000      2       1  150064       1.9563     0.025216
enh71144    5  124911200  124912200      3       1  150064       1.7369     0.041205
enh71148    5  125055100  125056100      6       3  150064       1.6727     0.047189
enh71149    5  125170800  125171800      9       2  150064         2.69    0.0035723
enh71150    5  125338000  125339000      6       2  150064       3.2834   0.00051284
enh71151    5  125350700  125351700      4       2  150064       2.1495     0.015799
enh71152    5  125351300  125352300      5       3  150064       2.1951      0.01408
enh71154    5  125390200  125391200      6       3  150064       1.7857     0.037071
enh71162    5  125750600  125751600      3       1  150064       2.0887     0.018369
enh71163    5  125757900  125758900      3       2  150064       1.7156     0.043121
enh71164    5  125760800  125761800      2       1  150064       1.6474     0.049743
enh71179    5  125874100  125875100      6       2  150064       3.0359    0.0011991
enh71190    5  126204300  126205300      6       3  150064       3.4166   0.00031705
enh71192    5  126253500  126254500      3       1  150064       2.0278     0.021289
enh71196    5  126307000  126308000      3       1  150064       3.6535   0.00012932
enh71197    5  126308500  126309500      3       1  150064       2.1627     0.015283
enh71199    5  126334700  126335700      4       2  150064       1.8631     0.031227
enh71201    5  126346600  126347600      2       1  150064       3.6346   0.00013921
enh71203    5  126363800  126364800      4       2  150064        2.748    0.0029982
enh71206    5  126625400  126626400      9       3  150064       2.3832    0.0085824
enh71218    5  126995700  126996700      3       2  150064       2.2598     0.011917
enh71221    5  127149500  127150500      3       2  150064       3.0831    0.0010242
enh71224    5  127206600  127207600      1       1  150064       3.7499    8.844e-05
enh71225    5  127211300  127212300      3       1  150064       3.9318   4.2164e-05
enh71226    5  127220500  127221500      2       1  150064       3.8476   5.9637e-05
enh71227    5  127228300  127229300      1       1  150064       3.7947    7.391e-05
enh71234    5  127350000  127351000      2       1  150064       1.9125     0.027906
enh71235    5  127388600  127389600      2       1  150064       1.7209      0.04263
enh71238    5  127416100  127417100      3       1  150064       2.4815    0.0065408
enh71259    5  130598000  130599000      1       1  150064       1.6604      0.04842
enh71285    5  130872000  130873000      1       1  150064       1.7626      0.03898
enh71290    5  130945800  130946800      1       1  150064       1.7649      0.03879
enh71291    5  130954400  130955400      2       1  150064       1.6792     0.046554
enh71292    5  130957600  130958600      1       1  150064       1.6637      0.04809
enh71341    5  131752500  131753500      2       1  150064       1.6528     0.049185
enh71345    5  131779200  131780200      6       2  150064       2.0366     0.020846
enh71346    5  131781700  131782700      1       1  150064       2.2489      0.01226
enh71347    5  131793600  131794600      4       2  150064       2.4699    0.0067573
enh71350    5  131806200  131807200      4       2  150064       1.9594     0.025032
enh71463    5  134161800  134162800      2       1  150064         1.76     0.039203
enh71481    5  134574900  134575900      6       3  150064       1.9219     0.027309
enh71502    5  134996400  134997400      2       1  150064       1.6559     0.048876
enh71507    5  135342200  135343200      1       1  150064       1.6785      0.04662
enh71514    5  135372200  135373200      1       1  150064       2.2179      0.01328
enh71527    5  136478100  136479100      1       1  150064       2.2788      0.01134
enh71529    5  136541600  136542600      3       2  150064       2.2672      0.01169
enh71530    5  136554100  136555100      7       3  150064       1.8145     0.034797
enh71533    5  136604600  136605600      8       3  150064       2.4462    0.0072189
enh71535    5  136636000  136637000      3       1  150064       2.0415     0.020602
enh71546    5  137018800  137019800      2       1  150064       2.2001     0.013898
enh71549    5  137069000  137070000      2       1  150064       3.0669    0.0010815
enh71552    5  137150600  137151600      1       1  150064       3.1433    0.0008354
enh71553    5  137163900  137164900      1       1  150064       3.0143     0.001288
enh71554    5  137169100  137170100      3       2  150064       2.3165     0.010265
enh71557    5  137183400  137184400      1       1  150064       2.9902     0.001394
enh71562    5  137223500  137224500      2       1  150064       2.6324    0.0042394
enh71567    5  137358600  137359600      5       2  150064       2.8383    0.0022679
enh71568    5  137360200  137361200      5       3  150064       2.2658     0.011732
enh71569    5  137363000  137364000      2       1  150064       2.0509     0.020137
enh71570    5  137365200  137366200      1       1  150064       1.7893      0.03678
enh71571    5  137373000  137374000      1       1  150064       1.7779      0.03771
enh71572    5  137389900  137390900      4       2  150064       3.2838   0.00051204
enh71577    5  137566400  137567400      3       2  150064       3.4988   0.00023365
enh71580    5  137672200  137673200      5       3  150064       4.9712   3.3275e-07
enh71581    5  137675500  137676500      3       1  150064       3.2208   0.00063924
enh71587    5  137703800  137704800      2       1  150064       2.2537     0.012106
enh71588    5  137704800  137705800      5       3  150064       2.6969    0.0034999
enh71589    5  137706400  137707400      3       1  150064       2.9585    0.0015457
enh71590    5  137707200  137708200      2       1  150064       2.9242    0.0017265
enh71592    5  137728300  137729300      2       1  150064       1.9708     0.024376
enh71593    5  137743400  137744400      4       2  150064       4.6839   1.4074e-06
enh71595    5  137775400  137776400      3       2  150064       4.4569   4.1576e-06
enh71596    5  137784300  137785300      1       1  150064       4.4331    4.645e-06
enh71597    5  137785500  137786500      1       1  150064       4.2491    1.073e-05
enh71598    5  137793700  137794700      3       2  150064       2.4502    0.0071397
enh71599    5  137798600  137799600      3       2  150064       4.1241   1.8611e-05
enh71601    5  137840300  137841300      2       1  150064       4.9984   2.8901e-07
enh71602    5  137856000  137857000      2       1  150064       3.7258   9.7348e-05
enh71603    5  137863600  137864600      3       2  150064       5.3595    4.173e-08
enh71604    5  137869600  137870600      2       1  150064       2.5505    0.0053779
enh71607    5  137880800  137881800      1       1  150064       5.1073    1.634e-07
enh71608    5  137881800  137882800      2       1  150064       4.6279   1.8473e-06
enh71610    5  137939000  137940000      2       1  150064       5.0774   1.9129e-07
enh71611    5  137945700  137946700      3       1  150064        4.491   3.5447e-06
enh71612    5  137947200  137948200      3       1  150064        4.658   1.5961e-06
enh71698    5  138772700  138773700      2       1  150064       2.5399    0.0055445
enh71703    5  138853900  138854900      1       1  150064       2.2705      0.01159
enh71705    5  138872000  138873000      1       1  150064       1.7968      0.03618
enh71707    5  138922500  138923500      2       1  150064       2.3016      0.01068
enh71723    5  139036600  139037600      3       1  150064       2.3431    0.0095613
enh71726    5  139043700  139044700      1       1  150064       2.9032     0.001847
enh71727    5  139050500  139051500      1       1  150064       2.9118     0.001797
enh71728    5  139054000  139055000      5       1  150064       3.3882   0.00035172
enh71729    5  139057200  139058200      4       1  150064       3.2573   0.00056239
enh71730    5  139065500  139066500      1       1  150064       4.5694    2.446e-06
enh71731    5  139072000  139073000      1       1  150064       3.8942    4.926e-05
enh71734    5  139080300  139081300      1       1  150064       3.8986    4.837e-05
enh71735    5  139088500  139089500      1       1  150064       2.6799     0.003682
enh71738    5  139117900  139118900      1       1  150064       1.8325      0.03344
enh71744    5  139228300  139229300      1       1  150064       2.0341      0.02097
enh71745    5  139243000  139244000      2       1  150064       2.2927     0.010932
enh71747    5  139259700  139260700      1       1  150064       1.7424      0.04072
enh71750    5  139348100  139349100      2       1  150064       3.0735    0.0010579
enh71753    5  139379600  139380600      1       1  150064       1.7901      0.03672
enh71755    5  139397600  139398600      1       1  150064       1.6932      0.04521
enh71764    5  139519800  139520800      1       1  150064       1.7849      0.03714
enh71765    5  139523400  139524400      3       2  150064       1.7786     0.037649
enh71768    5  139532600  139533600      3       1  150064       1.7614     0.039083
enh71769    5  139535800  139536800      1       1  150064       4.2263    1.188e-05
enh71770    5  139544600  139545600      4       1  150064       2.1886     0.014313
enh71771    5  139556200  139557200      3       2  150064       3.3107   0.00046536
enh71774    5  139570100  139571100      1       1  150064       3.4022    0.0003342
enh71776    5  139576300  139577300      2       1  150064       3.3748   0.00036938
enh71780    5  139599200  139600200      2       1  150064       2.3252     0.010031
enh71784    5  139607600  139608600      3       1  150064       3.4692   0.00026101
enh71785    5  139615600  139616600      2       1  150064       2.8002    0.0025533
enh71796    5  139677500  139678500      3       2  150064       2.5462    0.0054454
enh71797    5  139680600  139681600      1       1  150064       3.6524    0.0001299
enh71798    5  139691000  139692000      3       2  150064       2.0504     0.020161
enh71806    5  139730800  139731800      3       2  150064         3.11   0.00093533
enh71810    5  139784000  139785000      3       2  150064       2.3455    0.0095016
enh71813    5  139803400  139804400      2       1  150064       3.1766   0.00074499
enh71815    5  139927700  139928700      1       1  150064        3.529    0.0002086
enh71820    5  139948600  139949600      4       2  150064        1.875     0.030399
enh71822    5  139975200  139976200      6       2  150064       1.6747     0.046999
enh71824    5  139988400  139989400      1       1  150064       2.8179     0.002417
enh71825    5  139990700  139991700      1       1  150064       2.0695      0.01925
enh71826    5  140012600  140013600      3       1  150064       3.3482   0.00040674
enh71828    5  140025400  140026400      4       2  150064       3.1794    0.0007378
enh71829    5  140028000  140029000      2       1  150064       3.9582   3.7763e-05
enh71830    5  140043200  140044200      4       2  150064         2.76    0.0028901
enh71831    5  140045400  140046400      2       1  150064       2.3365    0.0097317
enh71832    5  140069400  140070400      5       2  150064       4.2883   9.0009e-06
enh71833    5  140071800  140072800      6       2  150064       4.2326   1.1549e-05
enh71834    5  140079000  140080000      1       1  150064         4.26    1.022e-05
enh71835    5  140097800  140098800      4       2  150064       3.7639   8.3632e-05
enh71841    5  140863000  140864000      6       3  150064       1.9227     0.027261
enh71842    5  140871200  140872200      4       2  150064       1.7253     0.042239
enh71872    5  141205200  141206200      8       3  150064       2.0928     0.018182
enh71873    5  141214800  141215800      4       1  150064       2.4186    0.0077904
enh71874    5  141217900  141218900      1       1  150064       2.4678     0.006798
enh71883    5  141251800  141252800      2       1  150064       2.3054     0.010572
enh71900    5  141474800  141475800      3       1  150064       1.7614     0.039089
enh71914    5  141659700  141660700      7       1  150064        1.949     0.025648
enh71915    5  141660400  141661400      6       2  150064       1.7476     0.040264
enh71923    5  141701400  141702400      2       1  150064       2.1061     0.017599
enh71924    5  141735300  141736300      3       2  150064       2.0771     0.018895
enh71925    5  141737400  141738400      3       2  150064       2.2247     0.013051
enh71928    5  141769300  141770300      3       1  150064       2.1841     0.014479
enh71933    5  141820800  141821800      4       1  150064       1.7112     0.043523
enh71964    5  142158300  142159300      2       1  150064        2.664    0.0038605
enh72048    5  142722400  142723400      3       2  150064       2.8323    0.0023106
enh72086    5  143978000  143979000      5       2  150064       1.7828     0.037313
enh72119    5  146269400  146270400      2       1  150064       3.4917   0.00024002
enh72121    5  146464200  146465200      4       2  150064       2.7583    0.0029048
enh72136    5  146816000  146817000      2       1  150064       2.2673     0.011687
enh72142    5  146883300  146884300      2       1  150064       1.7007     0.044497
enh72145    5  147068200  147069200      6       3  150064       2.1426     0.016073
enh72161    5  147848700  147849700      3       1  150064       2.4256    0.0076413
enh72207    5  148658900  148659900      3       2  150064       2.0095     0.022242
enh72208    5  148662300  148663300      4       2  150064       2.2308     0.012848
enh72209    5  148668300  148669300      1       1  150064       2.0866      0.01846
enh72211    5  148677800  148678800      2       1  150064       2.6764    0.0037207
enh72212    5  148700000  148701000      5       3  150064       1.9198      0.02744
enh72215    5  148725800  148726800      3       1  150064       2.2633     0.011808
enh72223    5  148808000  148809000      4       2  150064       1.7517     0.039917
enh72224    5  148809800  148810800      3       2  150064       2.1632     0.015263
enh72259    5  149073000  149074000      3       1  150064       2.2685      0.01165
enh72262    5  149121400  149122400      1       1  150064       2.0708      0.01919
enh72263    5  149126600  149127600      2       1  150064       2.1343     0.016409
enh72267    5  149139200  149140200      5       2  150064       1.6674     0.047719
enh72268    5  149150400  149151400      3       2  150064       2.8434    0.0022316
enh72269    5  149152500  149153500      6       3  150064       2.3702    0.0088884
enh72271    5  149169400  149170400      2       1  150064        1.804     0.035613
enh72273    5  149172200  149173200      4       2  150064       2.6938    0.0035318
enh72274    5  149174000  149175000      5       2  150064       2.2258     0.013012
enh72275    5  149178200  149179200      2       1  150064       2.0027     0.022607
enh72277    5  149184300  149185300      3       2  150064       2.4292    0.0075653
enh72279    5  149203500  149204500      4       2  150064       1.9484     0.025684
enh72284    5  149274900  149275900      3       2  150064       2.0101     0.022212
enh72305    5  149543200  149544200      4       1  150064        1.737     0.041191
enh72310    5  149672700  149673700      2       1  150064        1.813     0.034917
enh72312    5  149678800  149679800      2       1  150064       1.9516      0.02549
enh72342    5  149921100  149922100      1       1  150064       1.8539      0.03188
enh72343    5  149923700  149924700      2       1  150064       1.9048     0.028403
enh72441    5  152012200  152013200      5       2  150064       5.2351   8.2453e-08
enh72442    5  152014000  152015000      4       1  150064        4.618   1.9373e-06
enh72443    5  152538700  152539700      7       3  150064       5.0853   1.8348e-07
enh72447    5  153381700  153382700      6       3  150064       1.9503     0.025571
enh72448    5  153416200  153417200      1       1  150064       3.3471    0.0004083
enh72449    5  153419400  153420400      3       2  150064       2.9312    0.0016885
enh72450    5  153421800  153422800      1       1  150064       3.2758    0.0005269
enh72451    5  153423400  153424400      1       1  150064        3.657    0.0001276
enh72452    5  153424200  153425200      2       1  150064       3.3895   0.00035009
enh72453    5  153437900  153438900      2       1  150064       2.7124      0.00334
enh72454    5  153451400  153452400      2       1  150064       3.2966   0.00048932
enh72455    5  153457400  153458400      4       2  150064       2.7149    0.0033144
enh72458    5  153573700  153574700      2       1  150064       2.1697     0.015015
enh72460    5  153581900  153582900     11       4  150064       3.6734   0.00011965
enh72461    5  153600700  153601700      4       2  150064       2.8914    0.0019179
enh72462    5  153618400  153619400      3       1  150064       3.3166   0.00045556
enh72463    5  153644000  153645000      3       1  150064       4.7744   9.0107e-07
enh72464    5  153652300  153653300      6       2  150064       4.5518   2.6593e-06
enh72465    5  153666600  153667600      5       3  150064       3.8409   6.1301e-05
enh72466    5  153680000  153681000      1       1  150064         5.37    3.936e-08
enh72467    5  153681300  153682300      4       2  150064       2.8536    0.0021613
enh72468    5  153713400  153714400      5       2  150064       2.6234    0.0043526
enh72473    5  153784700  153785700      6       3  150064       2.6137    0.0044788
enh72506    5  154319600  154320600      2       1  150064       1.8015     0.035813
enh72509    5  155629000  155630000      5       2  150064       1.7293      0.04188
enh72511    5  155821900  155822900      3       2  150064       1.8892     0.029433
enh72513    5  155832800  155833800      3       1  150064       3.3138   0.00046024
enh72514    5  155837200  155838200      2       1  150064       2.8817    0.0019778
enh72515    5  155838500  155839500      2       1  150064       3.4327   0.00029881
enh72517    5  155923700  155924700      3       2  150064       2.6767    0.0037173
enh72526    5  156570600  156571600      2       1  150064       1.6565     0.048815
enh72542    5  156900100  156901100      3       2  150064       1.9024     0.028558
enh72567    5  157255600  157256600      3       1  150064       1.9981     0.022853
enh72573    5  157346100  157347100      6       2  150064       1.7155     0.043122
enh72627    5  158609300  158610300      2       1  150064       1.6717      0.04729
enh72628    5  158610700  158611700      1       1  150064       4.3201    7.798e-06
enh72629    5  158612300  158613300      2       1  150064       2.4428    0.0072876
enh72632    5  158637000  158638000      2       1  150064       3.2814   0.00051655
enh72641    5  159199400  159200400      2       1  150064        2.014     0.022005
enh72644    5  159305400  159306400      1       1  150064       1.8001      0.03592
enh72658    5  159596300  159597300      4       2  150064       1.9271     0.026981
enh72698    5  167126200  167127200      2       1  150064       1.9905     0.023267
enh72699    5  167157200  167158200      2       1  150064       2.6078    0.0045565
enh72723    5  167780100  167781100      2       1  150064       2.0962     0.018032
enh72727    5  168002500  168003500      1       1  150064       2.0306      0.02115
enh72728    5  168003800  168004800      3       1  150064        2.555    0.0053097
enh72742    5  168587600  168588600      2       1  150064       1.6863      0.04587
enh72748    5  169123300  169124300      4       2  150064       1.8224     0.034195
enh72765    5  169782400  169783400      5       2  150064       1.9751     0.024126
enh72773    5  170060600  170061600      4       2  150064       2.3041     0.010607
enh72781    5  170845600  170846600      5       2  150064       1.7827     0.037319
enh72793    5  171372300  171373300      4       2  150064       1.7269     0.042089
enh72802    5  171398400  171399400      2       1  150064       1.7294     0.041866
enh72821    5  171589800  171590800      6       2  150064       1.6458     0.049899
enh72856    5  171931000  171932000      2       1  150064       3.0102    0.0013055
enh72857    5  171935600  171936600      6       3  150064       2.1629     0.015275
enh72859    5  171983800  171984800      3       2  150064       2.2916     0.010963
enh72865    5  172029700  172030700      2       1  150064       1.7825     0.037338
enh72916    5  172357800  172358800      4       2  150064        1.844     0.032593
enh72921    5  172380600  172381600      3       1  150064       2.0201     0.021686
enh72923    5  172412600  172413600      2       1  150064       1.9148     0.027761
enh72931    5  172455900  172456900      4       2  150064       2.4613    0.0069219
enh72936    5  172491800  172492800      4       2  150064        1.657     0.048763
enh72939    5  172506400  172507400      2       1  150064       2.1015     0.017797
enh72941    5  172525600  172526600      2       1  150064       3.3389   0.00042058
enh72942    5  172529800  172530800      5       2  150064       2.4984    0.0062378
enh72943    5  172592000  172593000      4       2  150064       2.6161    0.0044468
enh72966    5  173100200  173101200      1       1  150064       1.8043      0.03559
enh72972    5  173160300  173161300      6       2  150064       2.1639     0.015235
enh72983    5  173291300  173292300      4       2  150064       1.7077     0.043845
enh72984    5  173293000  173294000      2       1  150064        2.111     0.017385
enh72987    5  173304800  173305800      3       2  150064       1.6505     0.049422
enh72988    5  173311700  173312700      1       1  150064        1.672      0.04726
enh73003    5  173355000  173356000      1       1  150064       1.7068      0.04393
enh73012    5  173400400  173401400      2       1  150064       1.7728     0.038129
enh73016    5  174035500  174036500      5       2  150064         2.34    0.0096424
enh73039    5  175829200  175830200      2       1  150064        1.748     0.040235
enh73045    5  175843700  175844700      4       2  150064       2.1044     0.017671
enh73048    5  175892800  175893800      3       1  150064       1.8239     0.034087
enh73057    5  176073100  176074100      2       1  150064       1.6802      0.04646
enh73115    5  176936700  176937700      2       1  150064       2.9439    0.0016206
enh73120    5  176971800  176972800      3       1  150064       2.7995    0.0025592
enh73122    5  176975300  176976300      1       1  150064       2.9243     0.001726
enh73123    5  176976200  176977200      1       1  150064       3.0229     0.001252
enh73124    5  176983900  176984900      1       1  150064       3.0843      0.00102
enh73145    5  177783700  177784700      1       1  150064       2.3889     0.008449
enh73161    5  178668400  178669400      7       2  150064       2.6064    0.0045745
enh73162    5  178670600  178671600      4       2  150064       2.2085     0.013606
enh73167    5  178711800  178712800      3       2  150064       2.8818    0.0019768
enh73171    5  178763400  178764400      5       3  150064       3.2543   0.00056835
enh73189    5  179127700  179128700      3       2  150064       1.8618     0.031316
enh73191    5  179158400  179159400      1       1  150064       1.7517      0.03991
enh73195    5  179186300  179187300      4       2  150064       1.8363      0.03316
enh73196    5  179189600  179190600      1       1  150064       1.8839      0.02979
enh73198    5  179206700  179207700      3       1  150064       2.3347    0.0097798
enh73202    5  179234500  179235500      2       1  150064       2.1093      0.01746
enh73264    5  180684400  180685400      3       2  150064       2.1326     0.016477
enh73293    6    1047800    1048800      1       1  150064       1.7557      0.03957
enh73296    6    1334600    1335600      3       2  150064       3.1788   0.00073936
enh73311    6    1837600    1838600      2       1  150064       1.7355     0.041322
enh73318    6    2103900    2104900      2       1  150064       2.2617      0.01186
enh73337    6    2749700    2750700      3       1  150064       2.0548     0.019948
enh73364    6    2957500    2958500     10       2  150064       2.1833     0.014508
enh73371    6    2972200    2973200      7       2  150064       1.9215     0.027336
enh73432    6    3453400    3454400      7       3  150064       2.0836     0.018597
enh73463    6    4020200    4021200      8       3  150064       2.0288     0.021237
enh73464    6    4023700    4024700      4       2  150064       2.2073     0.013646
enh73465    6    4026800    4027800      1       1  150064       1.7277      0.04202
enh73467    6    4055500    4056500      2       1  150064       1.7165     0.043032
enh73474    6    4253500    4254500      5       2  150064       2.0564     0.019874
enh73475    6    4301600    4302600      1       1  150064       3.5355    0.0002035
enh73490    6    4803600    4804600      4       2  150064       2.0763     0.018934
enh73491    6    4806300    4807300      4       2  150064       1.7337     0.041489
enh73493    6    4814400    4815400      3       2  150064       2.4253    0.0076477
enh73495    6    4853600    4854600      1       1  150064       1.8255      0.03396
enh73499    6    4904600    4905600      2       1  150064       2.6485    0.0040427
enh73501    6    4907800    4908800      3       1  150064        2.493    0.0063334
enh73502    6    4910200    4911200      4       2  150064        2.219     0.013244
enh73503    6    4914200    4915200      3       2  150064       2.4501    0.0071411
enh73514    6    5294700    5295700      4       2  150064       1.7029     0.044289
enh73560    6    6885800    6886800      6       2  150064        2.446     0.007223
enh73561    6    6890900    6891900      2       1  150064       2.1482      0.01585
enh73568    6    7053000    7054000      2       1  150064       1.9897     0.023315
enh73571    6    7111300    7112300      1       1  150064       1.6656       0.0479
enh73604    6    7240500    7241500      2       1  150064       1.8606     0.031399
enh73605    6    7242300    7243300      1       1  150064       2.1028      0.01774
enh73611    6    7278700    7279700      8       3  150064        2.113     0.017302
enh73628    6    7671500    7672500      2       1  150064       1.7994     0.035978
enh73648    6   10440900   10441900      2       1  150064       1.9639     0.024773
enh73674    6   11194600   11195600      5       2  150064       2.3338     0.009803
enh73683    6   11236400   11237400      6       3  150064       2.4664    0.0068243
enh73684    6   11241800   11242800      3       2  150064       1.7539      0.03972
enh73692    6   11287600   11288600      7       2  150064       1.9731     0.024243
enh73704    6   11435000   11436000      5       2  150064       1.9823     0.023723
enh73705    6   11495900   11496900      5       2  150064        3.995   3.2351e-05
enh73706    6   11525200   11526200      3       1  150064       2.8513     0.002177
enh73725    6   11918700   11919700      2       1  150064       2.0879     0.018405
enh73727    6   11938400   11939400      4       2  150064       1.7393     0.040991
enh73763    6   13326800   13327800      2       1  150064       1.7815     0.037414
enh73801    6   13558700   13559700      1       1  150064       2.2098      0.01356
enh73805    6   13667400   13668400      1       1  150064       1.8872      0.02957
enh73809    6   13689200   13690200      1       1  150064       1.8392      0.03294
enh73810    6   13695600   13696600      2       1  150064        1.662     0.048258
enh73812    6   13700100   13701100      1       1  150064       2.4325     0.007498
enh73815    6   13707600   13708600      2       1  150064       2.7686    0.0028147
enh73816    6   13712900   13713900      3       1  150064       1.6542     0.049039
enh73819    6   13795200   13796200      3       1  150064       1.6665     0.047808
enh73828    6   14141800   14142800      5       2  150064       1.9447     0.025907
enh73838    6   14549300   14550300      3       1  150064       2.2503     0.012217
enh73839    6   14551000   14552000      7       3  150064       2.2368      0.01265
enh73842    6   14655400   14656400      5       2  150064       1.9658     0.024659
enh73876    6   15288600   15289600      4       2  150064       2.0303     0.021163
enh73884    6   15299700   15300700      2       1  150064       2.0929     0.018181
enh73900    6   15351800   15352800      3       1  150064        1.858     0.031587
enh73903    6   15356900   15357900      1       1  150064       2.0375       0.0208
enh73919    6   15409100   15410100      1       1  150064       2.0873      0.01843
enh73972    6   15880100   15881100      7       3  150064       2.3943     0.008326
enh73973    6   15897200   15898200      3       2  150064       1.9535     0.025378
enh73980    6   16146100   16147100      2       1  150064       1.7475     0.040277
enh73984    6   16205000   16206000      1       1  150064       2.1717      0.01494
enh73986    6   16229400   16230400      3       1  150064       2.2754     0.011441
enh73990    6   16244400   16245400      4       2  150064       1.7083     0.043789
enh73994    6   16320100   16321100      2       1  150064       1.7937     0.036429
enh73995    6   16331800   16332800      2       1  150064       3.0729    0.0010599
enh73996    6   16335000   16336000      2       1  150064        2.782    0.0027009
enh74002    6   16409800   16410800      3       1  150064       1.8456     0.032472
enh74026    6   16670000   16671000      5       3  150064       1.8001     0.035921
enh74037    6   16711800   16712800      6       1  150064       1.8169     0.034618
enh74041    6   16719400   16720400      4       2  150064       2.1306     0.016562
enh74042    6   16721900   16722900      2       1  150064       3.4734   0.00025699
enh74043    6   16724300   16725300      4       1  150064        2.918    0.0017617
enh74044    6   16731100   16732100      4       2  150064       2.6887    0.0035871
enh74049    6   16752300   16753300      5       3  150064       2.6432     0.004106
enh74050    6   16754500   16755500      1       1  150064       2.3726     0.008831
enh74051    6   16757100   16758100      3       2  150064        2.305     0.010584
enh74079    6   17418200   17419200      1       1  150064       2.0206      0.02166
enh74125    6   18102800   18103800     10       2  150064       2.4946    0.0063051
enh74126    6   18121900   18122900      2       1  150064        1.788      0.03689
enh74131    6   18327600   18328600      7       3  150064       2.3801    0.0086542
enh74146    6   18503200   18504200      6       3  150064       2.0508     0.020143
enh74149    6   18977900   18978900      1       1  150064       1.8287      0.03372
enh74155    6   19303300   19304300      4       2  150064       1.7558     0.039562
enh74164    6   19803200   19804200      7       3  150064       1.8179     0.034542
enh74167    6   19851500   19852500      3       1  150064       1.7088     0.043745
enh74185    6   20535700   20536700      7       2  150064        2.651     0.004013
enh74188    6   20575600   20576600      3       2  150064       1.6915     0.045375
enh74189    6   20662000   20663000      8       3  150064       1.9814     0.023772
enh74199    6   20876000   20877000      3       2  150064       1.8627     0.031253
enh74200    6   20877500   20878500      3       2  150064       2.2916     0.010964
enh74206    6   21264000   21265000      2       1  150064        2.597    0.0047016
enh74233    6   22145600   22146600      1       1  150064       2.1187      0.01706
enh74254    6   24394900   24395900      6       2  150064       2.8606    0.0021145
enh74258    6   24522500   24523500      3       2  150064       2.7986    0.0025665
enh74262    6   24659000   24660000      5       3  150064       3.8516   5.8677e-05
enh74264    6   24664000   24665000      2       1  150064       2.8127    0.0024565
enh74267    6   24743000   24744000      2       1  150064        3.486   0.00024518
enh74269    6   24779400   24780400      1       1  150064       1.6974      0.04481
enh74274    6   24899700   24900700      1       1  150064       3.5801    0.0001717
enh74275    6   24905800   24906800      4       2  150064       3.6883   0.00011286
enh74283    6   25014800   25015800      4       2  150064       1.9661     0.024645
enh74287    6   25169900   25170900      6       3  150064       4.5796   2.3292e-06
enh74288    6   25173500   25174500      2       1  150064        4.196   1.3581e-05
enh74289    6   25178700   25179700      6       2  150064        2.289     0.011038
enh74290    6   25193400   25194400      3       1  150064       3.4464   0.00028404
enh74291    6   25223800   25224800      4       2  150064       3.3013   0.00048121
enh74292    6   25277900   25278900      2       1  150064        2.307     0.010528
enh74293    6   25295900   25296900      2       1  150064       2.3161     0.010277
enh74294    6   25302400   25303400      7       3  150064       2.4348    0.0074508
enh74299    6   25327100   25328100     10       3  150064       1.7012     0.044448
enh74300    6   25328000   25329000      5       2  150064       3.2715   0.00053496
enh74302    6   25329900   25330900      7       3  150064       2.6622    0.0038821
enh74309    6   25413800   25414800     10       4  150064       3.2026   0.00068107
enh74310    6   25485800   25486800      6       3  150064       4.2417   1.1094e-05
enh74318    6   25961500   25962500      2       1  150064       6.3781   8.9657e-11
enh74321    6   25993800   25994800      2       1  150064       6.2143   2.5779e-10
enh74323    6   26022400   26023400      4       2  150064       5.5222   1.6743e-08
enh74324    6   26025500   26026500      1       1  150064       7.9707    7.886e-16
enh74326    6   26053800   26054800      2       1  150064       6.3284   1.2385e-10
enh74327    6   26057200   26058200      1       1  150064       8.0137    5.564e-16
enh74328    6   26088800   26089800      2       1  150064       2.8914    0.0019177
enh74331    6   26128400   26129400      7       3  150064       6.5514   2.8494e-11
enh74333    6   26133600   26134600      2       1  150064       4.9955   2.9343e-07
enh74336    6   26156900   26157900      5       3  150064       6.7545   7.1677e-12
enh74337    6   26170800   26171800      1       1  150064       2.4731     0.006697
enh74338    6   26173500   26174500      1       1  150064       4.3734    6.117e-06
enh74341    6   26189000   26190000      7       3  150064       6.0945   5.4879e-10
enh74342    6   26206900   26207900      7       2  150064       2.2286     0.012919
enh74346    6   26296400   26297400      3       2  150064       3.2893   0.00050227
enh74347    6   26341800   26342800      2       1  150064       5.6599   7.5721e-09
enh74348    6   26363800   26364800      4       2  150064       7.2604   1.9301e-13
enh74349    6   26366400   26367400      5       2  150064       7.6448   1.0462e-14
enh74351    6   26403800   26404800      4       2  150064        5.476   2.1754e-08
enh74356    6   26470400   26471400      3       2  150064       6.7725    6.328e-12
enh74357    6   26475300   26476300      3       2  150064       3.3299   0.00043436
enh74358    6   26520000   26521000      3       1  150064       3.3134   0.00046089
enh74360    6   26536000   26537000      1       1  150064       3.2398    0.0005981
enh74361    6   26539800   26540800      5       2  150064        3.565    0.0001819
enh74363    6   26660200   26661200      3       2  150064       2.6406    0.0041376
enh74364    6   27046000   27047000      3       2  150064       5.0522    2.184e-07
enh74366    6   27155000   27156000      8       2  150064       1.7751     0.037938
enh74367    6   27343200   27344200      5       3  150064       3.6113   0.00015232
enh74368    6   27355400   27356400      5       2  150064       4.8663   5.6857e-07
enh74369    6   27438100   27439100      6       1  150064        3.518   0.00021739
enh74371    6   27470000   27471000      5       3  150064       3.4586   0.00027155
enh74372    6   27485600   27486600      2       1  150064       3.1533   0.00080725
enh74373    6   27654600   27655600      6       3  150064       3.2367   0.00060455
enh74374    6   27739600   27740600      3       2  150064       5.1862   1.0732e-07
enh74375    6   27760400   27761400      1       1  150064       2.1576      0.01548
enh74377    6   28047200   28048200      2       1  150064       2.5929    0.0047586
enh74379    6   28105600   28106600      2       1  150064        5.034   2.4017e-07
enh74380    6   28110800   28111800      3       2  150064       5.8429    2.565e-09
enh74381    6   28129500   28130500     12       4  150064       7.5057   3.0552e-14
enh74382    6   28185400   28186400      1       1  150064       1.9624      0.02486
enh74383    6   28193900   28194900      3       2  150064       4.8767   5.3943e-07
enh74385    6   28233600   28234600      3       2  150064       6.5316   3.2534e-11
enh74388    6   28302000   28303000      6       2  150064       3.3815   0.00036039
enh74389    6   28304600   28305600      4       1  150064       5.5346   1.5598e-08
enh74390    6   28318900   28319900      2       1  150064       6.5656   2.5912e-11
enh74391    6   28321900   28322900      4       2  150064       7.3831   7.7351e-14
enh74392    6   28324100   28325100      3       2  150064       8.0768   3.3256e-16
enh74394    6   28365800   28366800      3       2  150064       7.9338   1.0627e-15
enh74397    6   28832000   28833000      4       2  150064        7.417   5.9918e-14
enh74400    6   28892000   28893000      2       1  150064       4.0041   3.1125e-05
enh74401    6   28909500   28910500      3       1  150064       2.4369    0.0074072
enh74402    6   28948000   28949000      2       1  150064       7.8022   3.0407e-15
enh74403    6   28978600   28979600      1       1  150064       2.5058     0.006109
enh74406    6   29623300   29624300      5       3  150064       5.4551   2.4469e-08
enh74617    6   33172900   33173900      5       2  150064       2.1848     0.014453
enh74618    6   33174000   33175000      2       1  150064       2.2488     0.012262
enh74624    6   33258000   33259000      1       1  150064       4.0471    2.593e-05
enh74626    6   33282800   33283800      2       1  150064       4.2611   1.0173e-05
enh74628    6   33287500   33288500      3       1  150064       2.3168     0.010258
enh74629    6   33291600   33292600      1       1  150064       4.0833     2.22e-05
enh74630    6   33312600   33313600      1       1  150064       3.3832    0.0003582
enh74631    6   33342700   33343700      1       1  150064       4.1667    1.545e-05
enh74632    6   33358100   33359100      3       1  150064       4.0536   2.5222e-05
enh74633    6   33360400   33361400      2       1  150064       4.0133   2.9934e-05
enh74634    6   33376900   33377900      2       1  150064       3.6535   0.00012932
enh74635    6   33379600   33380600      1       1  150064       3.6921    0.0001112
enh74636    6   33383400   33384400      2       1  150064        2.976      0.00146
enh74639    6   33394000   33395000      1       1  150064          5.1    1.698e-07
enh74641    6   33397700   33398700      2       1  150064       2.3443    0.0095324
enh74644    6   33539300   33540300      1       1  150064        5.199    1.002e-07
enh74645    6   33544800   33545800      2       1  150064        4.572   2.4155e-06
enh74646    6   33548000   33549000      3       2  150064       2.8272    0.0023479
enh74647    6   33553100   33554100      2       1  150064       1.9522     0.025456
enh74649    6   33560700   33561700      5       2  150064       3.2855   0.00050908
enh74650    6   33567000   33568000      7       4  150064       3.5956    0.0001618
enh74651    6   33577400   33578400      2       1  150064       2.6555      0.00396
enh74654    6   33591000   33592000      2       1  150064       2.8794    0.0019922
enh74655    6   33595800   33596800      5       3  150064        3.814    6.837e-05
enh74656    6   33599900   33600900      5       2  150064        3.346   0.00040999
enh74657    6   33602200   33603200      2       1  150064       1.7908      0.03666
enh74658    6   33662300   33663300      4       1  150064       2.5476    0.0054237
enh74659    6   33667800   33668800      7       3  150064       4.3518   6.7509e-06
enh74660    6   33677500   33678500      6       3  150064       2.4444    0.0072552
enh74661    6   33684700   33685700      3       2  150064       3.9145   4.5287e-05
enh74662    6   33691200   33692200      2       1  150064       2.8466    0.0022095
enh74663    6   33694600   33695600      3       2  150064       3.5095   0.00022449
enh74664    6   33699000   33700000      6       3  150064       3.8903   5.0052e-05
enh74665    6   33704700   33705700      6       3  150064       3.2011   0.00068462
enh74666    6   33707800   33708800      7       4  150064       3.8526   5.8425e-05
enh74668    6   33715100   33716100     11       2  150064       1.9205     0.027399
enh74670    6   33729100   33730100      5       2  150064       4.1964   1.3562e-05
enh74672    6   33738600   33739600      1       1  150064       3.5212    0.0002148
enh74673    6   33748800   33749800      6       2  150064       3.6908   0.00011177
enh74674    6   33749200   33750200      7       2  150064        3.734   9.4241e-05
enh74676    6   33757000   33758000      5       3  150064       3.0621     0.001099
enh74678    6   33825200   33826200      3       2  150064       3.5226   0.00021368
enh74681    6   33955700   33956700      4       2  150064       3.3129   0.00046174
enh74683    6   33989800   33990800      1       1  150064       1.9458      0.02584
enh74692    6   34215200   34216200      4       2  150064       1.6978     0.044776
enh74718    6   34337700   34338700      1       1  150064       2.1414      0.01612
enh74722    6   34357700   34358700      1       1  150064       2.1859      0.01441
enh74726    6   34482100   34483100      4       2  150064       1.8367      0.03313
enh74728    6   34497600   34498600      2       1  150064       1.9097     0.028084
enh74731    6   34559600   34560600      3       1  150064       2.1488     0.015824
enh74736    6   34577200   34578200      4       2  150064       2.3547    0.0092692
enh74768    6   34884600   34885600      2       1  150064       1.7523     0.039859
enh74771    6   34903600   34904600      6       3  150064       2.2905     0.010997
enh74775    6   34925300   34926300      1       1  150064       1.6956      0.04498
enh74777    6   34983600   34984600      4       2  150064       1.7115     0.043493
enh74780    6   34992100   34993100      2       1  150064       1.9168     0.027631
enh74791    6   35133400   35134400      3       2  150064       2.0032     0.022578
enh74797    6   35216600   35217600      2       1  150064        2.097     0.017997
enh74856    6   35885600   35886600      2       1  150064       1.6486      0.04961
enh74915    6   36733300   36734300      3       2  150064       1.8743     0.030444
enh74983    6   37448200   37449200      3       1  150064       2.5133    0.0059798
enh74984    6   37448600   37449600      3       1  150064       2.5133    0.0059798
enh74995    6   37750500   37751500      3       2  150064       1.8247     0.034022
enh74997    6   37758700   37759700      1       1  150064       2.0272      0.02132
enh74999    6   37776700   37777700      4       2  150064         2.32     0.010171
enh75000    6   37785400   37786400      3       2  150064       2.1637     0.015242
enh75005    6   37797600   37798600      3       2  150064        1.982     0.023737
enh75008    6   37813200   37814200      2       1  150064        2.311     0.010415
enh75010    6   37819500   37820500      2       1  150064       1.9948     0.023031
enh75015    6   37845500   37846500      3       2  150064       2.7714    0.0027909
enh75020    6   37887700   37888700      3       1  150064       1.6688     0.047576
enh75021    6   37893900   37894900      2       1  150064       2.4469    0.0072049
enh75023    6   37907400   37908400      3       2  150064        2.937    0.0016572
enh75024    6   37908900   37909900      5       2  150064       1.9839     0.023631
enh75025    6   37910400   37911400      3       2  150064       2.2885     0.011053
enh75026    6   37920100   37921100      4       2  150064       2.3321    0.0098488
enh75027    6   37920800   37921800      3       2  150064       2.3791    0.0086772
enh75029    6   37933500   37934500      2       1  150064       2.1305     0.016566
enh75031    6   37948300   37949300      2       1  150064       2.0655     0.019436
enh75034    6   37958900   37959900      3       2  150064       2.4742    0.0066766
enh75035    6   37962000   37963000      2       1  150064       2.2941     0.010893
enh75054    6   38113700   38114700      2       1  150064        2.969    0.0014938
enh75057    6   38180200   38181200      2       1  150064       2.0138     0.022018
enh75063    6   38237100   38238100      2       1  150064       2.8437    0.0022299
enh75073    6   38411300   38412300      3       2  150064       2.1306      0.01656
enh75074    6   38476800   38477800      3       2  150064       1.8212     0.034292
enh75089    6   39057800   39058800      1       1  150064       2.6187     0.004413
enh75146    6   40404400   40405400      4       2  150064       1.6517       0.0493
enh75154    6   40964500   40965500      3       2  150064       1.7434     0.040629
enh75189    6   41527400   41528400      7       2  150064       1.9825     0.023713
enh75191    6   41536300   41537300      3       1  150064        1.989     0.023351
enh75193    6   41542000   41543000      2       1  150064       1.7162     0.043067
enh75194    6   41545000   41546000      3       1  150064       2.0981     0.017947
enh75195    6   41546500   41547500      1       1  150064       1.8513      0.03206
enh75196    6   41552100   41553100      5       2  150064       2.5784    0.0049627
enh75198    6   41570200   41571200      4       1  150064       1.8836     0.029812
enh75199    6   41593000   41594000      3       2  150064       2.3497    0.0093945
enh75210    6   41690300   41691300      3       2  150064       1.6941     0.045121
enh75215    6   41736100   41737100      2       1  150064       2.1127     0.017315
enh75218    6   41756200   41757200      1       1  150064       1.7191       0.0428
enh75221    6   41863800   41864800      3       1  150064       2.0017     0.022659
enh75245    6   42228200   42229200      3       1  150064       1.7203     0.042693
enh75257    6   42385000   42386000      2       1  150064       1.7414      0.04081
enh75262    6   42515700   42516700      1       1  150064       1.6976      0.04479
enh75268    6   42539700   42540700      1       1  150064       2.6098      0.00453
enh75271    6   42662400   42663400      4       2  150064        2.389    0.0084464
enh75275    6   42738200   42739200      2       1  150064       1.8914     0.029286
enh75279    6   42748200   42749200      2       1  150064       1.9747     0.024153
enh75305    6   43028400   43029400      1       1  150064       1.9538      0.02536
enh75312    6   43073200   43074200      3       1  150064        2.038     0.020775
enh75314    6   43082000   43083000      2       1  150064       2.1082     0.017508
enh75320    6   43111000   43112000      3       2  150064        3.013    0.0012933
enh75322    6   43143100   43144100      2       1  150064       2.9843    0.0014211
enh75324    6   43150800   43151800      3       1  150064       3.7162   0.00010113
enh75330    6   43245000   43246000      9       2  150064       2.7288    0.0031781
enh75331    6   43275400   43276400      2       1  150064       2.0229     0.021543
enh75332    6   43276200   43277200      3       2  150064       1.6665     0.047806
enh75333    6   43302200   43303200      2       1  150064       2.7502     0.002978
enh75334    6   43334900   43335900      1       1  150064       2.9902     0.001394
enh75335    6   43337600   43338600      3       1  150064       4.3921   5.6135e-06
enh75338    6   43444200   43445200      4       1  150064       3.5735   0.00017612
enh75339    6   43446500   43447500      1       1  150064       2.0111      0.02216
enh75340    6   43449000   43450000      2       1  150064       2.9715    0.0014818
enh75341    6   43456200   43457200      3       2  150064       1.7739     0.038043
enh75342    6   43457400   43458400      3       2  150064       3.0894    0.0010028
enh75343    6   43461700   43462700      1       1  150064       2.5763     0.004993
enh75344    6   43474300   43475300      3       2  150064       2.6343    0.0042157
enh75345    6   43478300   43479300      2       1  150064       3.5429   0.00019785
enh75346    6   43482600   43483600      5       2  150064       3.3797   0.00036277
enh75347    6   43486000   43487000      1       1  150064       1.9832      0.02367
enh75350    6   43575700   43576700      1       1  150064       2.6146     0.004466
enh75351    6   43594000   43595000      1       1  150064       2.7006     0.003461
enh75354    6   43604600   43605600      3       2  150064       2.6995    0.0034723
enh75356    6   43612200   43613200      1       1  150064       2.7161     0.003303
enh75359    6   43638000   43639000      1       1  150064       2.6287     0.004285
enh75360    6   43639600   43640600      5       1  150064       1.8471     0.032368
enh75361    6   43641000   43642000      1       1  150064       2.5791     0.004953
enh75364    6   43653600   43654600      2       1  150064       2.8194    0.0024055
enh75365    6   43662800   43663800      4       1  150064       2.3207     0.010151
enh75366    6   43666700   43667700      2       1  150064       3.1109   0.00093257
enh75369    6   43676200   43677200      3       1  150064        1.714     0.043262
enh75370    6   43677000   43678000      2       1  150064       2.2436      0.01243
enh75373    6   43736400   43737400      1       1  150064        2.791     0.002627
enh75402    6   44024400   44025400      1       1  150064       2.6432     0.004106
enh75409    6   44054400   44055400      6       3  150064        3.415   0.00031891
enh75410    6   44072600   44073600      4       1  150064       3.3926   0.00034613
enh75412    6   44084100   44085100      3       2  150064       2.7404     0.003068
enh75414    6   44088500   44089500      6       3  150064        2.054     0.019987
enh75416    6   44100600   44101600      5       2  150064       3.6863   0.00011377
enh75417    6   44101000   44102000      5       2  150064       3.6863   0.00011377
enh75451    6   44537000   44538000      2       1  150064       1.8356     0.033206
enh75453    6   44622900   44623900      5       3  150064       2.3675    0.0089533
enh75454    6   44706300   44707300      4       2  150064       2.4602    0.0069426
enh75458    6   44823400   44824400      5       2  150064       2.2021     0.013829
enh75459    6   44893000   44894000      3       1  150064        2.525    0.0057846
enh75461    6   45346400   45347400      2       1  150064       2.4551    0.0070428
enh75478    6   45919000   45920000      5       2  150064       1.7496     0.040091
enh75487    6   46096000   46097000      5       2  150064       1.7223     0.042507
enh75491    6   46184400   46185400      3       1  150064       2.8094    0.0024814
enh75492    6   46185400   46186400      2       1  150064       2.8703    0.0020505
enh75517    6   46816000   46817000      2       1  150064       1.8814     0.029957
enh75518    6   46816500   46817500      2       1  150064       1.9144     0.027782
enh75521    6   46870400   46871400      4       2  150064       1.9871     0.023458
enh75581    6   52229700   52230700      5       3  150064       2.0873     0.018429
enh75603    6   52410000   52411000      5       2  150064       1.7946     0.036357
enh75611    6   52432400   52433400      6       3  150064       2.0901     0.018304
enh75622    6   52536400   52537400      4       2  150064       2.3046     0.010595
enh75637    6   53115400   53116400      1       1  150064       2.8118     0.002463
enh75639    6   53147100   53148100      3       1  150064       2.5577    0.0052689
enh75642    6   53165700   53166700      1       1  150064       1.8659      0.03103
enh75644    6   53171300   53172300      2       1  150064       2.7491     0.002988
enh75646    6   53175200   53176200      4       2  150064       2.1811     0.014587
enh75661    6   53395800   53396800      4       2  150064       1.6568     0.048784
enh75735    6   56268400   56269400      6       3  150064       2.2262     0.013001
enh75736    6   56310600   56311600      6       3  150064       1.7831     0.037282
enh75737    6   56331400   56332400      1       1  150064        2.017      0.02185
enh75739    6   56349100   56350100      3       1  150064       2.3187     0.010207
enh75740    6   56370700   56371700      1       1  150064       2.2365      0.01266
enh75743    6   56381600   56382600      3       1  150064       2.0822     0.018664
enh75744    6   56386600   56387600      5       2  150064       1.9945      0.02305
enh75745    6   56389700   56390700      2       1  150064       2.3617    0.0090953
enh75746    6   56392700   56393700      3       1  150064       2.5146     0.005958
enh75747    6   56397500   56398500      2       1  150064       1.8086     0.035258
enh75748    6   56400800   56401800      1       1  150064       2.1184      0.01707
enh75749    6   56401200   56402200      3       2  150064       1.7603     0.039174
enh75753    6   56415200   56416200      4       1  150064       1.7467     0.040341
enh75754    6   56416300   56417300      1       1  150064       2.3983     0.008236
enh75755    6   56419800   56420800      3       1  150064       2.0844      0.01856
enh75756    6   56489100   56490100      2       1  150064       2.0592     0.019738
enh75757    6   56507400   56508400      1       1  150064       2.3901     0.008423
enh75758    6   56514200   56515200      1       1  150064       2.2052      0.01372
enh75760    6   56520600   56521600      1       1  150064       2.7301     0.003166
enh75761    6   56524700   56525700      2       1  150064       2.5086    0.0060612
enh75763    6   56528700   56529700      2       1  150064       2.1127     0.017312
enh75765    6   56536500   56537500      2       1  150064       1.9409     0.026133
enh75767    6   56548100   56549100      2       1  150064       3.7704   8.1484e-05
enh75769    6   56553600   56554600      2       1  150064       3.9308   4.2329e-05
enh75770    6   56557500   56558500      2       1  150064       3.9429   4.0249e-05
enh75771    6   56563200   56564200      2       1  150064       3.6477   0.00013228
enh75772    6   56573100   56574100      2       1  150064       3.9425   4.0312e-05
enh75773    6   56578900   56579900      3       1  150064       3.0014    0.0013438
enh75774    6   56589000   56590000      1       1  150064       3.1034    0.0009566
enh75775    6   56592100   56593100      1       1  150064       3.0858     0.001015
enh75777    6   56597300   56598300      1       1  150064       3.2385    0.0006007
enh75778    6   56604800   56605800      2       1  150064       3.0829    0.0010248
enh75779    6   56605400   56606400      2       1  150064       2.5002    0.0062059
enh75780    6   56607200   56608200      4       1  150064       3.1279   0.00088019
enh75782    6   56611200   56612200      1       1  150064        2.884     0.001963
enh75784    6   56616800   56617800      1       1  150064       1.6969      0.04486
enh75785    6   56621800   56622800      2       1  150064       3.0661    0.0010842
enh75786    6   56624100   56625100      4       1  150064       3.3184   0.00045268
enh75789    6   56630900   56631900      1       1  150064       3.3583    0.0003921
enh75791    6   56654300   56655300      1       1  150064       3.8396    6.163e-05
enh75792    6   56658900   56659900      3       1  150064       3.6659   0.00012322
enh75793    6   56661700   56662700      2       1  150064       3.5457   0.00019577
enh75794    6   56667700   56668700      2       1  150064       3.1161   0.00091639
enh75795    6   56671100   56672100      3       1  150064       3.5581    0.0001868
enh75796    6   56673400   56674400      1       1  150064       3.8091    6.973e-05
enh75798    6   56680900   56681900      4       1  150064       3.6774   0.00011783
enh75799    6   56685200   56686200      1       1  150064       4.0533    2.525e-05
enh75801    6   56702700   56703700      3       1  150064       3.6468   0.00013277
enh75802    6   56716800   56717800      2       1  150064       3.6229   0.00014564
enh75805    6   56779200   56780200      1       1  150064       2.0706       0.0192
enh75806    6   56803200   56804200      3       1  150064        2.082     0.018673
enh75823    6   57166800   57167800      5       2  150064       2.1129     0.017303
enh75824    6   57169700   57170700      3       2  150064        2.175     0.014814
enh75830    6   64156600   64157600      3       1  150064       4.6796   1.4369e-06
enh75831    6   64185400   64186400      2       1  150064       3.3316   0.00043168
enh75832    6   64219800   64220800      3       1  150064       3.3171   0.00045477
enh75833    6   64223800   64224800      5       2  150064          3.6   0.00015913
enh75834    6   64226000   64227000      1       1  150064       3.3419    0.0004161
enh75835    6   64237600   64238600      2       1  150064       2.6251    0.0043314
enh75836    6   64263100   64264100      1       1  150064        2.135      0.01638
enh75839    6   64344400   64345400      3       1  150064       2.9921    0.0013856
enh75841    6   64353200   64354200      1       1  150064       3.4511    0.0002792
enh75842    6   64354300   64355300      7       4  150064       3.1117   0.00093003
enh75843    6   64359200   64360200      4       2  150064        3.195   0.00069915
enh75846    6   64380800   64381800      3       2  150064       2.6675     0.003821
enh75858    6   70503400   70504400      4       1  150064       1.7032     0.044265
enh75860    6   70951600   70952600      3       2  150064       1.7387     0.041043
enh75865    6   71130900   71131900      1       1  150064       1.6568      0.04878
enh75868    6   71277100   71278100      1       1  150064       1.6774      0.04673
enh75879    6   71959400   71960400      4       2  150064       1.9897      0.02331
enh75887    6   72097900   72098900      1       1  150064       1.8958      0.02899
enh76006    6   80131900   80132900      3       2  150064       1.7001     0.044553
enh76009    6   80279400   80280400      5       2  150064       2.0841     0.018574
enh76010    6   80309900   80310900      3       1  150064       1.9522     0.025459
enh76022    6   80487700   80488700      2       1  150064       1.6971     0.044843
enh76028    6   80837900   80838900      3       2  150064       2.0996      0.01788
enh76032    6   80920300   80921300      4       2  150064       2.5031    0.0061559
enh76039    6   81257600   81258600      3       1  150064       2.4609    0.0069285
enh76044    6   81477900   81478900      4       1  150064        2.966    0.0015087
enh76056    6   82600300   82601300      1       1  150064       1.6868      0.04582
enh76060    6   82724400   82725400      3       2  150064       2.2853     0.011148
enh76066    6   83075500   83076500      1       1  150064       1.8763      0.03031
enh76067    6   83718000   83719000      1       1  150064       2.3578     0.009191
enh76069    6   83779400   83780400      3       1  150064       1.9271     0.026987
enh76070    6   83780400   83781400      1       1  150064       2.2662      0.01172
enh76071    6   83781500   83782500      4       2  150064       2.7611    0.0028807
enh76072    6   83802500   83803500      1       1  150064       2.7229     0.003236
enh76073    6   83892700   83893700      1       1  150064       2.3303     0.009896
enh76075    6   83901000   83902000      4       2  150064       3.4821   0.00024875
enh76076    6   84138800   84139800      2       1  150064       3.3715   0.00037377
enh76077    6   84141000   84142000      3       1  150064       3.5082   0.00022561
enh76078    6   84221200   84222200      2       1  150064       3.1267   0.00088398
enh76087    6   84775600   84776600      2       1  150064        1.856      0.03173
enh76088    6   84902500   84903500      3       2  150064        2.094     0.018128
enh76089    6   84935800   84936800      1       1  150064       1.7303      0.04179
enh76091    6   85328000   85329000      5       1  150064       1.6816     0.046327
enh76096    6   86162200   86163200      2       1  150064       2.2853     0.011147
enh76103    6   86289500   86290500      2       1  150064       2.8542    0.0021576
enh76104    6   86301100   86302100      2       1  150064       2.5151    0.0059506
enh76105    6   86349200   86350200      2       1  150064       3.0095    0.0013085
enh76106    6   86354400   86355400      3       2  150064       3.4819    0.0002489
enh76110    6   86574600   86575600      1       1  150064       3.4416    0.0002891
enh76111    6   86575900   86576900      4       2  150064       2.1217     0.016932
enh76113    6   87871000   87872000      3       2  150064       2.0124      0.02209
enh76114    6   87876800   87877800      2       1  150064       2.3504    0.0093773
enh76115    6   87879000   87880000      7       2  150064       2.2347     0.012717
enh76116    6   87881600   87882600      4       2  150064       2.7958    0.0025886
enh76119    6   87909200   87910200      4       2  150064       2.7741    0.0027678
enh76120    6   87922300   87923300      4       2  150064        4.029   2.8011e-05
enh76122    6   88043200   88044200      6       2  150064       2.3591    0.0091606
enh76123    6   88183600   88184600      3       2  150064       2.0682     0.019309
enh76124    6   88282400   88283400      4       2  150064       2.3095     0.010458
enh76125    6   88284200   88285200      2       1  150064       2.5742    0.0050233
enh76135    6   88400900   88401900      4       2  150064       2.5334    0.0056474
enh76136    6   88405000   88406000      2       1  150064       2.3466    0.0094735
enh76144    6   88534800   88535800      2       1  150064       1.6726     0.047202
enh76147    6   89089800   89090800      5       3  150064       2.5311    0.0056852
enh76201    6   90808000   90809000      4       2  150064       2.0503     0.020169
enh76207    6   90887200   90888200      1       1  150064       1.9824      0.02372
enh76210    6   90904200   90905200      1       1  150064       3.3455    0.0004107
enh76211    6   90926000   90927000      2       1  150064       2.5525    0.0053477
enh76212    6   90929400   90930400      3       2  150064       2.5415    0.0055182
enh76213    6   90940400   90941400      3       1  150064       3.1635   0.00077939
enh76215    6   90995300   90996300      2       1  150064       2.2121     0.013481
enh76225    6   91290600   91291600      2       1  150064       1.6825     0.046233
enh76228    6   92185200   92186200      3       2  150064       1.8584     0.031559
enh76238    6   97343800   97344800      4       2  150064       1.7362     0.041264
enh76243    6   97386600   97387600      6       2  150064       2.2738      0.01149
enh76257    6   99392600   99393600      3       2  150064       1.8791     0.030116
enh76258    6   99782300   99783300      3       2  150064       1.8199     0.034385
enh76263    6   99864700   99865700      3       1  150064       1.6727     0.047192
enh76264    6   99869600   99870600      2       1  150064       1.9968     0.022921
enh76282    6  104974200  104975200      5       1  150064       2.0207     0.021653
enh76297    6  105774300  105775300      5       3  150064         1.98      0.02385
enh76304    6  105848300  105849300      4       1  150064       2.2987      0.01076
enh76352    6  107434400  107435400      2       1  150064       1.6683     0.047624
enh76358    6  107781200  107782200      2       1  150064       1.8727     0.030553
enh76361    6  107830400  107831400      2       1  150064       2.5153    0.0059464
enh76362    6  107832400  107833400      4       2  150064       2.5176    0.0059081
enh76365    6  107876600  107877600      1       1  150064       2.2678      0.01167
enh76369    6  107910000  107911000      2       1  150064       2.8771    0.0020068
enh76389    6  108136800  108137800      6       2  150064       3.4857   0.00024541
enh76390    6  108140500  108141500      3       1  150064       2.0262     0.021372
enh76393    6  108169600  108170600      3       2  150064       3.2841   0.00051146
enh76397    6  108276000  108277000      2       1  150064       2.6695    0.0037985
enh76402    6  108578200  108579200      3       1  150064        1.918     0.027559
enh76408    6  108862800  108863800      2       1  150064       2.5027    0.0061627
enh76409    6  108877500  108878500      2       1  150064        3.447   0.00028338
enh76410    6  108887200  108888200      3       2  150064       1.9851     0.023565
enh76411    6  108895400  108896400      3       2  150064       3.7796   7.8536e-05
enh76415    6  108908100  108909100      2       1  150064       2.9032    0.0018468
enh76416    6  108912400  108913400      2       1  150064       2.9162    0.0017713
enh76417    6  108915600  108916600      2       1  150064        1.891     0.029315
enh76418    6  108919000  108920000      3       1  150064        2.478    0.0066067
enh76419    6  108927000  108928000      2       1  150064       3.7593   8.5199e-05
enh76424    6  108947800  108948800      1       1  150064       3.3817    0.0003602
enh76425    6  108949000  108950000      2       1  150064       2.4547    0.0070505
enh76427    6  108951000  108952000      3       2  150064       3.7541   8.6979e-05
enh76431    6  108960000  108961000      2       1  150064       2.8772    0.0020063
enh76432    6  108960800  108961800      2       1  150064       3.9162   4.4982e-05
enh76435    6  108968100  108969100      2       1  150064       1.9714     0.024339
enh76437    6  108974900  108975900      4       2  150064       2.3989    0.0082224
enh76439    6  108982900  108983900      2       1  150064       4.4787   3.7542e-06
enh76440    6  108987700  108988700      3       2  150064       4.2635   1.0064e-05
enh76444    6  108994700  108995700      2       1  150064       4.8364   6.6093e-07
enh76445    6  108996100  108997100      5       2  150064       5.0421    2.302e-07
enh76446    6  108996800  108997800      3       1  150064       4.6824   1.4175e-06
enh76447    6  108997700  108998700      2       1  150064       4.6486   1.6706e-06
enh76449    6  109010600  109011600      2       1  150064       2.6328    0.0042343
enh76450    6  109033800  109034800      6       2  150064       2.2496     0.012236
enh76451    6  109035300  109036300      7       3  150064       2.4915    0.0063594
enh76455    6  109085300  109086300      2       1  150064       1.8911     0.029304
enh76457    6  109103500  109104500      1       1  150064       2.3058      0.01056
enh76467    6  109217400  109218400      2       1  150064       2.5944    0.0047375
enh76469    6  109225700  109226700      4       2  150064       1.6498     0.049492
enh76473    6  109288400  109289400      2       1  150064       2.3617    0.0090946
enh76482    6  109355400  109356400      4       2  150064       2.5026    0.0061639
enh76493    6  109392300  109393300      2       1  150064       2.3728    0.0088267
enh76499    6  109409600  109410600      2       1  150064       2.4996    0.0062162
enh76500    6  109411600  109412600      1       1  150064       2.9911      0.00139
enh76502    6  109438100  109439100      3       2  150064        1.936     0.026432
enh76552    6  110670000  110671000      2       1  150064       1.7958     0.036262
enh76574    6  111009600  111010600      1       1  150064       1.7558      0.03956
enh76577    6  111102800  111103800      1       1  150064       1.7333      0.04152
enh76578    6  111137500  111138500      3       2  150064       2.5932    0.0047541
enh76579    6  111142800  111143800      3       2  150064       1.6762     0.046845
enh76580    6  111203100  111204100      5       2  150064       2.5055    0.0061137
enh76581    6  111265800  111266800      2       1  150064       2.8414    0.0022459
enh76582    6  111304100  111305100      3       1  150064       2.3236     0.010074
enh76584    6  111426300  111427300      2       1  150064       3.0585    0.0011123
enh76585    6  111434600  111435600      2       1  150064       3.7471    8.944e-05
enh76587    6  111549100  111550100      3       2  150064       2.0791     0.018805
enh76588    6  111550800  111551800      4       2  150064       4.0388   2.6858e-05
enh76589    6  111579400  111580400      5       3  150064       3.0165    0.0012785
enh76590    6  111581900  111582900      2       1  150064       3.4411   0.00028972
enh76591    6  111622900  111623900      2       1  150064       2.1978      0.01398
enh76592    6  111703700  111704700      3       2  150064       2.1623     0.015297
enh76597    6  111744500  111745500      4       2  150064        2.034     0.020978
enh76599    6  111746800  111747800      2       1  150064       2.3859    0.0085195
enh76600    6  111748100  111749100      1       1  150064       3.0846     0.001019
enh76602    6  111766700  111767700      2       1  150064       3.4103    0.0003244
enh76604    6  111783700  111784700      3       2  150064        3.402   0.00033442
enh76609    6  111800500  111801500      1       1  150064       3.6755    0.0001187
enh76610    6  111806400  111807400      1       1  150064       4.0197    2.914e-05
enh76612    6  111816400  111817400      1       1  150064       4.2672    9.899e-06
enh76613    6  111824500  111825500      4       2  150064       3.1318   0.00086866
enh76614    6  111844800  111845800      5       2  150064       4.4678   3.9513e-06
enh76615    6  111854700  111855700      2       1  150064       3.5493   0.00019316
enh76616    6  111857800  111858800      2       1  150064        3.667   0.00012272
enh76622    6  111895200  111896200      4       2  150064       4.8747   5.4497e-07
enh76624    6  111903000  111904000      4       2  150064       3.0698    0.0010711
enh76625    6  111904900  111905900      3       2  150064       3.3333   0.00042909
enh76626    6  111906100  111907100      1       1  150064       2.1287      0.01664
enh76627    6  111907800  111908800      3       2  150064        2.355     0.009262
enh76628    6  111909100  111910100      4       2  150064       2.7196    0.0032676
enh76629    6  111912200  111913200      1       1  150064       1.9117      0.02796
enh76630    6  111918600  111919600     14       4  150064       4.3634   6.4024e-06
enh76632    6  111922200  111923200      3       2  150064       3.2819   0.00051557
enh76668    6  112110400  112111400      3       1  150064       2.0092     0.022259
enh76670    6  112114700  112115700      4       2  150064       1.9524     0.025447
enh76671    6  112115600  112116600      3       1  150064       2.1787     0.014678
enh76674    6  112126200  112127200      4       2  150064       1.8792     0.030112
enh76675    6  112128400  112129400      3       2  150064       2.2368     0.012649
enh76680    6  112148200  112149200      1       1  150064       1.6923      0.04529
enh76707    6  112536900  112537900      5       3  150064        1.822     0.034229
enh76721    6  112883700  112884700      2       1  150064       2.2643     0.011777
enh76725    6  113493200  113494200      3       1  150064       2.0481     0.020276
enh76746    6  113993900  113994900      3       1  150064       2.2632     0.011813
enh76753    6  114183300  114184300      3       2  150064       2.2952      0.01086
enh76770    6  116423700  116424700      2       1  150064       1.9101     0.028063
enh76776    6  116439000  116440000      2       1  150064       1.9059     0.028331
enh76803    6  116986400  116987400      4       2  150064       1.7148     0.043191
enh76804    6  117003800  117004800      2       1  150064       1.9709     0.024365
enh76805    6  117015800  117016800      4       2  150064       1.7289      0.04191
enh76808    6  117459200  117460200      4       2  150064       1.7264     0.042136
enh76824    6  117999000  118000000      4       2  150064       2.9592     0.001542
enh76826    6  118001700  118002700      7       3  150064       2.1611     0.015343
enh76827    6  118003200  118004200      6       3  150064       2.2439      0.01242
enh76867    6  119185400  119186400      6       3  150064       2.5717    0.0050604
enh76868    6  119210800  119211800      4       2  150064       2.3261     0.010007
enh76870    6  119217600  119218600      3       2  150064       3.1536   0.00080637
enh76878    6  119468500  119469500      6       3  150064       1.7837     0.037239
enh76879    6  119469800  119470800      4       2  150064       2.2482     0.012283
enh76910    6  121762600  121763600      3       1  150064       2.0756     0.018967
enh76941    6  123038500  123039500      2       1  150064        2.768    0.0028201
enh76942    6  123109100  123110100      9       4  150064       1.7429     0.040679
enh76945    6  123119600  123120600      2       1  150064       2.3086     0.010483
enh76972    6  125509500  125510500      2       1  150064       1.9159     0.027691
enh76994    6  126116300  126117300      5       2  150064       1.9319     0.026683
enh77005    6  126142400  126143400      2       1  150064       2.2248     0.013048
enh77014    6  126189900  126190900      4       2  150064       1.8526     0.031971
enh77018    6  126231100  126232100      2       1  150064       1.8909     0.029316
enh77094    6  129441400  129442400      2       1  150064       2.5387    0.0055631
enh77097    6  129459700  129460700      4       1  150064       2.2459     0.012354
enh77101    6  129635400  129636400      1       1  150064       1.7394      0.04098
enh77106    6  129953100  129954100      1       1  150064       1.9096      0.02809
enh77109    6  129966400  129967400      8       4  150064       2.2077     0.013633
enh77116    6  130000200  130001200      1       1  150064       2.8597      0.00212
enh77133    6  130727800  130728800      2       1  150064       2.6188    0.0044125
enh77139    6  131253600  131254600      6       3  150064        2.215     0.013378
enh77147    6  131321400  131322400      1       1  150064       2.5566     0.005285
enh77150    6  131325300  131326300      4       2  150064       2.2427     0.012457
enh77170    6  131972800  131973800      2       1  150064       1.8138     0.034857
enh77173    6  132140500  132141500      3       2  150064        2.175     0.014816
enh77177    6  132272600  132273600      3       2  150064        1.705       0.0441
enh77222    6  134085300  134086300      2       1  150064       1.8125     0.034956
enh77251    6  134609300  134610300      3       2  150064       1.6668     0.047782
enh77300    6  136008000  136009000      2       1  150064       1.6644     0.048014
enh77305    6  136335900  136336900      1       1  150064       1.7545      0.03967
enh77328    6  136686700  136687700      1       1  150064       1.7393      0.04099
enh77349    6  136964900  136965900      3       1  150064       1.9464     0.025801
enh77403    6  137735600  137736600      2       1  150064       1.7138     0.043282
enh77472    6  139139100  139140100      2       1  150064       1.6898     0.045537
enh77489    6  139458500  139459500      2       1  150064       1.8014     0.035822
enh77490    6  139460300  139461300      2       1  150064       2.0333      0.02101
enh77492    6  139467500  139468500      3       2  150064       2.0165     0.021873
enh77494    6  139469900  139470900      3       1  150064       2.3955    0.0082985
enh77496    6  139473600  139474600      2       1  150064       1.7096     0.043671
enh77497    6  139477100  139478100      1       1  150064        2.304      0.01061
enh77498    6  139482000  139483000      2       1  150064       2.2415     0.012497
enh77504    6  139655600  139656600      1       1  150064       3.1677    0.0007683
enh77513    6  139861000  139862000      3       1  150064       1.9496     0.025614
enh77525    6  140203500  140204500      1       1  150064       2.3592     0.009158
enh77526    6  140261900  140262900      1       1  150064        1.907      0.02826
enh77535    6  140364500  140365500      2       1  150064       3.1678     0.000768
enh77537    6  140383000  140384000      3       1  150064       3.5806   0.00017138
enh77539    6  140400000  140401000      3       1  150064       2.2866     0.011109
enh77559    6  142693400  142694400      1       1  150064       2.1123      0.01733
enh77570    6  143141500  143142500      6       4  150064       2.1452     0.015968
enh77572    6  143145300  143146300      1       1  150064       2.6173     0.004431
enh77585    6  143188000  143189000      4       1  150064        2.847    0.0022066
enh77588    6  143190700  143191700      2       1  150064       2.3124     0.010378
enh77589    6  143192200  143193200      4       2  150064       1.8859     0.029654
enh77593    6  143200400  143201400      3       1  150064        2.762    0.0028727
enh77615    6  143718500  143719500      1       1  150064       2.6759     0.003726
enh77677    6  144671200  144672200      3       1  150064       1.9851     0.023566
enh77700    6  146119100  146120100      1       1  150064       1.7189      0.04282
enh77701    6  146130300  146131300      2       1  150064       2.2344     0.012729
enh77703    6  146137100  146138100      1       1  150064       2.9092     0.001812
enh77715    6  147225900  147226900      3       2  150064       2.3234     0.010078
enh77746    6  148679000  148680000      8       4  150064       1.8276     0.033802
enh77769    6  148791900  148792900      4       2  150064       3.1115    0.0009308
enh77774    6  148829600  148830600      5       3  150064       2.4933    0.0063286
enh77780    6  148845100  148846100      4       1  150064       2.1687     0.015054
enh77793    6  149079600  149080600      2       1  150064       1.9614     0.024917
enh77794    6  149082000  149083000      3       2  150064       2.1564     0.015525
enh77795    6  149168000  149169000      1       1  150064       2.1146      0.01723
enh77798    6  149320700  149321700      1       1  150064       1.7757      0.03789
enh77833    6  149967200  149968200      1       1  150064       1.8082      0.03529
enh77841    6  150066000  150067000      3       1  150064       1.8131      0.03491
enh77843    6  150072200  150073200      4       1  150064       1.7922      0.03655
enh77844    6  150073400  150074400      2       1  150064        1.655     0.048966
enh77845    6  150075400  150076400      1       1  150064       1.6967      0.04488
enh77847    6  150151900  150152900      2       1  150064       1.7457     0.040429
enh77853    6  150185800  150186800      4       2  150064       1.9908     0.023251
enh77854    6  150211400  150212400      5       1  150064       1.8255     0.033964
enh77855    6  150217000  150218000      2       1  150064       1.9846     0.023592
enh77857    6  150388900  150389900      4       1  150064       1.8679     0.030888
enh77868    6  150730400  150731400      4       1  150064       2.6245    0.0043388
enh77873    6  150938400  150939400      3       1  150064       2.4925    0.0063419
enh77874    6  150940300  150941300      3       2  150064       2.5826    0.0049033
enh77875    6  150940900  150941900      3       1  150064       2.3323     0.009843
enh77876    6  150943200  150944200      4       1  150064       2.6248    0.0043348
enh77877    6  150953700  150954700      2       1  150064       2.5747    0.0050165
enh77884    6  151085300  151086300      4       2  150064       1.6668     0.047781
enh77940    6  152567700  152568700      1       1  150064       1.9872      0.02345
enh77941    6  152569800  152570800      2       1  150064       2.4267    0.0076177
enh77955    6  153412500  153413500      5       2  150064       1.6553     0.048933
enh77966    6  154765000  154766000      4       2  150064       1.6964     0.044902
enh77975    6  154808300  154809300      1       1  150064       2.0095      0.02224
enh77983    6  154824900  154825900      2       1  150064       2.3109     0.010418
enh77994    6  155063700  155064700      1       1  150064       1.8124      0.03496
enh78029    6  155631400  155632400      1       1  150064       1.8106       0.0351
enh78039    6  155967300  155968300      2       1  150064        2.657     0.003942
enh78052    6  157009200  157010200      2       1  150064       1.7211     0.042616
[truncated: 625,176 more chars]
