# Supplementary material for: Identifying enhancer properties associated with genetic risk for complex traits using regulome-wide association studies
Source: PLoS Comput Biol. 2022 Sep 7;18(9):e1010430. doi: 10.1371/journal.pcbi.1010430 (PMC9484640; doi:10.1371/journal.pcbi.1010430)
Supplement: S3 Table — Sample names are as described in the ROADMAP epigenomics project integrative analysis portal: https://egg2.wustl.edu/roadmap/web_portal/meta.html. (ZIP) [file pcbi.1010430.s010.zip › supplemental_table3/E125brain_sig_enhancers05.gcov.out]

GENE       CHR      START       STOP  NSNPS  NPARAM       N        ZSTAT            P
enh47585     1     841400     842400      1       1  150064       1.8239      0.03408
enh47605     1    1168400    1169400      2       1  150064       1.7908     0.036659
enh47606     1    1172200    1173200      1       1  150064       2.0969        0.018
enh47618     1    1253300    1254300      2       1  150064       1.8249     0.034007
enh47642     1    1473700    1474700      1       1  150064       1.6972      0.04483
enh47647     1    1501800    1502800      1       1  150064       1.9612      0.02493
enh47682     1    1841200    1842200      3       1  150064       2.0797     0.018775
enh47688     1    2062800    2063800      3       2  150064       3.1698   0.00076283
enh47690     1    2071100    2072100      5       2  150064       3.2169   0.00064792
enh47695     1    2126700    2127700      2       1  150064       2.5265    0.0057606
enh47698     1    2137100    2138100      3       2  150064       2.1045     0.017666
enh47699     1    2138000    2139000      4       2  150064       2.7426    0.0030479
enh47705     1    2173800    2174800      1       1  150064       3.7831    7.743e-05
enh47713     1    2211100    2212100      3       1  150064       2.1734     0.014875
enh47719     1    2232700    2233700      1       1  150064       1.9129      0.02788
enh47729     1    2336100    2337100      2       1  150064       1.8092      0.03521
enh47734     1    2378600    2379600      5       2  150064       2.8075    0.0024964
enh47735     1    2381700    2382700      1       1  150064       3.8554    5.777e-05
enh47736     1    2384300    2385300      4       2  150064       3.2068   0.00067105
enh47746     1    2486600    2487600      1       1  150064       2.5752     0.005009
enh47748     1    2516100    2517100      1       1  150064       3.2766    0.0005254
enh47750     1    2525200    2526200      3       1  150064        2.806    0.0025081
enh47755     1    3043300    3044300      2       1  150064       1.8963     0.028961
enh47761     1    3132200    3133200      1       1  150064       2.7633     0.002861
enh47825     1    6264400    6265400      3       2  150064         2.25     0.012223
enh47826     1    6265000    6266000      1       1  150064       2.2842      0.01118
enh47859     1    6552400    6553400      3       1  150064       1.9459     0.025835
enh47860     1    6555300    6556300      3       1  150064       2.1548      0.01559
enh47863     1    6575800    6576800      1       1  150064       2.1343      0.01641
enh47874     1    6669200    6670200      2       1  150064       1.8024     0.035742
enh47875     1    6676200    6677200      2       1  150064       3.3689   0.00037737
enh47876     1    6684000    6685000      2       1  150064       2.1264     0.016733
enh47878     1    6745500    6746500      1       1  150064       2.5274     0.005746
enh47881     1    6759700    6760700      2       1  150064       3.5669   0.00018061
enh47895     1    6863100    6864100      5       2  150064       2.6623    0.0038802
enh47906     1    7020100    7021100      1       1  150064       1.9101      0.02806
enh47919     1    7315300    7316300      4       1  150064        1.857     0.031656
enh47991     1    8138800    8139800      1       1  150064       1.7136       0.0433
enh48001     1    8195300    8196300      7       3  150064       2.3941    0.0083298
enh48023     1    8362900    8363900      3       1  150064       2.8474    0.0022042
enh48025     1    8402300    8403300      4       2  150064       2.3004     0.010712
enh48026     1    8403900    8404900      2       1  150064       3.1255   0.00088761
enh48028     1    8413000    8414000      2       1  150064       1.7281     0.041985
enh48029     1    8413400    8414400      1       1  150064       1.7445      0.04054
enh48030     1    8427400    8428400      1       1  150064       2.9348     0.001669
enh48031     1    8429800    8430800      3       1  150064       2.8972    0.0018824
enh48032     1    8431600    8432600      4       2  150064       5.2959   5.9221e-08
enh48034     1    8438700    8439700      1       1  150064       5.5166    1.728e-08
enh48039     1    8454700    8455700      2       1  150064       3.3185   0.00045251
enh48040     1    8456800    8457800      1       1  150064       1.6541      0.04905
enh48043     1    8466700    8467700      6       3  150064       5.5612   1.3393e-08
enh48045     1    8472800    8473800      2       1  150064       4.9856   3.0891e-07
enh48047     1    8484600    8485600      2       1  150064       4.3574   6.5811e-06
enh48048     1    8498600    8499600      1       1  150064        5.656    7.747e-09
enh48049     1    8501000    8502000      2       1  150064       4.5893   2.2235e-06
enh48050     1    8508400    8509400      1       1  150064       2.0523      0.02007
enh48052     1    8516300    8517300      1       1  150064       2.5713     0.005066
enh48053     1    8519700    8520700      2       1  150064       2.4722    0.0067138
enh48055     1    8524000    8525000      5       3  150064       2.7613    0.0028785
enh48056     1    8537100    8538100      1       1  150064       3.4961    0.0002361
enh48058     1    8553500    8554500      2       1  150064       4.5165    3.144e-06
enh48059     1    8557200    8558200      2       1  150064       2.8573    0.0021361
enh48063     1    8586200    8587200      3       1  150064        2.376    0.0087516
enh48064     1    8600400    8601400      3       2  150064       3.6892    0.0001125
enh48066     1    8614900    8615900      2       1  150064       3.0698    0.0010711
enh48067     1    8623400    8624400      3       2  150064       2.3761    0.0087482
enh48069     1    8658000    8659000      6       2  150064       2.9865    0.0014112
enh48070     1    8659600    8660600      1       1  150064       3.0959    0.0009812
enh48071     1    8685000    8686000      3       1  150064       2.1541     0.015615
enh48074     1    8690900    8691900      2       1  150064        2.889    0.0019323
enh48076     1    8712100    8713100      2       1  150064       2.6253    0.0043289
enh48077     1    8719200    8720200      1       1  150064       2.4949       0.0063
enh48080     1    8726100    8727100      1       1  150064       2.8965     0.001887
enh48082     1    8730400    8731400      2       1  150064       2.3313     0.009868
enh48083     1    8734700    8735700      1       1  150064       2.7007      0.00346
enh48085     1    8741200    8742200      2       1  150064         2.38    0.0086572
enh48088     1    8757800    8758800      1       1  150064       2.7985     0.002567
enh48089     1    8758600    8759600      2       1  150064       2.7285     0.003181
enh48092     1    8766900    8767900      4       2  150064       2.4406    0.0073308
enh48093     1    8771900    8772900      2       1  150064       2.1925     0.014172
enh48094     1    8787600    8788600      2       1  150064       3.5067   0.00022689
enh48095     1    8800300    8801300      1       1  150064       1.7758      0.03788
enh48107     1    8943200    8944200      5       2  150064       1.8942     0.029096
enh48109     1    8950400    8951400      3       1  150064       2.8461    0.0022127
enh48110     1    8959800    8960800      2       1  150064       1.9551     0.025288
enh48112     1    9001600    9002600      6       3  150064       2.9046    0.0018385
enh48127     1    9221700    9222700      1       1  150064       1.9856      0.02354
enh48149     1    9326700    9327700      4       2  150064       1.9922     0.023176
enh48151     1    9335000    9336000      8       2  150064       2.4169    0.0078274
enh48156     1    9351200    9352200      2       1  150064       2.3982    0.0082389
enh48170     1    9409500    9410500      1       1  150064       1.7885      0.03685
enh48231     1    9960100    9961100      2       1  150064       1.7542     0.039694
enh48272     1   10367600   10368600      3       1  150064       1.7143     0.043237
enh48313     1   10960700   10961700      2       1  150064       2.4648    0.0068552
enh48321     1   11118000   11119000      2       1  150064       1.7327     0.041571
enh48339     1   11335500   11336500      1       1  150064       2.0523      0.02007
enh48342     1   11715300   11716300      1       1  150064       2.4441      0.00726
enh48365     1   11990200   11991200      2       1  150064       1.7587     0.039313
enh48367     1   11996800   11997800      3       1  150064        2.566    0.0051442
enh48368     1   11997400   11998400      3       1  150064       2.7109    0.0033549
enh48369     1   11997900   11998900      1       1  150064       2.7935     0.002607
enh48370     1   11999000   12000000      5       2  150064       2.1527     0.015672
enh48371     1   12000300   12001300      4       1  150064       2.0448     0.020437
enh48383     1   12111900   12112900      2       1  150064       2.0047     0.022498
enh48384     1   12128100   12129100      2       1  150064       2.6411    0.0041314
enh48385     1   12135000   12136000      6       2  150064       2.3073      0.01052
enh48454     1   12660000   12661000      6       3  150064       1.7259     0.042179
enh48479     1   14074400   14075400      2       1  150064       1.6562     0.048838
enh48498     1   14467300   14468300      5       1  150064       1.7796     0.037574
enh48512     1   14812900   14813900      5       3  150064       2.3694    0.0089088
enh48515     1   14846800   14847800      2       1  150064       2.1684     0.015066
enh48529     1   15207100   15208100      1       1  150064        1.871      0.03067
enh48532     1   15252800   15253800      4       1  150064       1.7052      0.04408
enh48665     1   16345700   16346700      8       3  150064       1.9457     0.025846
enh48695     1   16542200   16543200      6       2  150064       2.2668     0.011702
enh48697     1   16563900   16564900      2       1  150064       2.7283    0.0031827
enh48698     1   16570400   16571400      1       1  150064        2.126      0.01675
enh48702     1   16593400   16594400      5       1  150064       2.1906      0.01424
enh48704     1   16650400   16651400      1       1  150064       2.2849      0.01116
enh48705     1   16674700   16675700      1       1  150064       1.9579      0.02512
enh48707     1   16679400   16680400      1       1  150064       2.0801      0.01876
enh48708     1   16690800   16691800      3       1  150064       1.9097     0.028088
enh48711     1   16698100   16699100      2       1  150064       1.7618     0.039048
enh48713     1   16703300   16704300      3       1  150064       2.0108     0.022174
enh48714     1   16711000   16712000      3       1  150064       1.7799     0.037547
enh48715     1   16714200   16715200      2       1  150064       1.7653      0.03876
enh48717     1   16723000   16724000      3       1  150064       2.1032     0.017725
enh48720     1   16824000   16825000      3       1  150064       1.8836     0.029809
enh48721     1   16839600   16840600      1       1  150064       2.1937      0.01413
enh48739     1   17287700   17288700      3       2  150064       1.8156     0.034716
enh48743     1   17308100   17309100      4       2  150064       2.1727     0.014903
enh48744     1   17310900   17311900      2       1  150064       2.5752    0.0050092
enh48749     1   17342100   17343100      5       1  150064       2.0792     0.018802
enh48751     1   17378400   17379400      2       1  150064       2.7791    0.0027255
enh48752     1   17389700   17390700      7       3  150064       2.3766    0.0087372
enh48765     1   17552400   17553400      4       2  150064       2.3533    0.0093034
enh48860     1   19639700   19640700      5       3  150064       1.6512     0.049344
enh48861     1   19641700   19642700      6       2  150064        1.812     0.034996
enh48902     1   19828800   19829800      2       1  150064       3.5244   0.00021226
enh48903     1   19831300   19832300      4       2  150064        2.104     0.017687
enh48904     1   19835200   19836200      4       2  150064        2.021     0.021641
enh48914     1   19943000   19944000      1       1  150064       1.9601      0.02499
enh48917     1   19966800   19967800      1       1  150064       2.3371     0.009718
enh48961     1   20732400   20733400      6       2  150064       2.1527     0.015672
enh48962     1   20735000   20736000     10       3  150064       2.0144     0.021985
enh48987     1   21060000   21061000      1       1  150064       2.8655     0.002082
enh48988     1   21061900   21062900      1       1  150064       2.6181     0.004421
enh48989     1   21065500   21066500      1       1  150064       2.3174      0.01024
enh48992     1   21114700   21115700      1       1  150064       2.5834     0.004892
enh48994     1   21156600   21157600      3       1  150064        2.265     0.011755
enh48996     1   21193900   21194900      3       2  150064       2.5493    0.0053971
enh48998     1   21232800   21233800      2       1  150064       2.4483    0.0071758
enh48999     1   21288600   21289600      2       1  150064       1.7163     0.043052
enh49003     1   21342400   21343400      3       2  150064       2.9619    0.0015285
enh49005     1   21348800   21349800      2       1  150064       2.0738     0.019051
enh49006     1   21368800   21369800      6       3  150064       2.5651    0.0051572
enh49007     1   21369600   21370600      3       2  150064       1.9724     0.024282
enh49009     1   21376200   21377200      3       1  150064       2.3494     0.009401
enh49010     1   21385300   21386300      4       2  150064       2.3221     0.010114
enh49012     1   21396000   21397000      4       1  150064       2.2646     0.011769
enh49013     1   21399200   21400200      1       1  150064       2.3926     0.008364
enh49014     1   21403200   21404200      4       2  150064       2.5195    0.0058759
enh49015     1   21416000   21417000      3       1  150064       2.7094    0.0033702
enh49016     1   21417400   21418400      2       1  150064       2.9799    0.0014419
enh49019     1   21465800   21466800      1       1  150064       2.4763     0.006638
enh49020     1   21474900   21475900      4       2  150064       1.7484     0.040196
enh49022     1   21489200   21490200      2       1  150064        2.621    0.0043839
enh49023     1   21491800   21492800      4       2  150064       2.5446    0.0054697
enh49024     1   21497500   21498500      3       1  150064       2.9716     0.001481
enh49025     1   21518400   21519400      1       1  150064        1.794      0.03641
enh49026     1   21521100   21522100      1       1  150064       1.7381       0.0411
enh49079     1   22029600   22030600      2       1  150064       1.8437     0.032617
enh49081     1   22085700   22086700      2       1  150064       2.0773     0.018885
enh49082     1   22090900   22091900      3       1  150064        1.892     0.029244
enh49109     1   22350000   22351000      5       2  150064       2.2927     0.010933
enh49110     1   22352800   22353800      5       2  150064       2.4891    0.0064031
enh49113     1   22374800   22375800      2       1  150064       3.2572   0.00056259
enh49116     1   22389000   22390000      3       2  150064       2.2041      0.01376
enh49117     1   22392900   22393900      2       1  150064       1.8091     0.035216
enh49119     1   22398700   22399700      1       1  150064       3.3647    0.0003831
enh49122     1   22418600   22419600      1       1  150064       1.7696       0.0384
enh49126     1   22441500   22442500      4       2  150064       2.9973    0.0013617
enh49128     1   22448600   22449600      7       4  150064       1.7571     0.039447
enh49254     1   23912200   23913200      1       1  150064        1.799      0.03601
enh49266     1   24073800   24074800      1       1  150064       2.1532      0.01565
enh49269     1   24106600   24107600      1       1  150064       1.6674      0.04772
enh49295     1   24372700   24373700      3       1  150064       2.5782    0.0049652
enh49316     1   24676300   24677300      1       1  150064       2.1953      0.01407
enh49318     1   24690200   24691200      5       3  150064       1.7211     0.042618
enh49323     1   24719500   24720500      3       1  150064       2.3825    0.0085973
enh49325     1   24736900   24737900      2       1  150064       2.5949    0.0047307
enh49327     1   24744200   24745200      2       1  150064       2.1965     0.014027
enh49333     1   24867500   24868500      7       3  150064       2.6823    0.0036556
enh49336     1   24945800   24946800      3       1  150064        1.789     0.036809
enh49337     1   24967400   24968400      2       1  150064       2.5702    0.0050815
enh49339     1   24986100   24987100      2       1  150064        1.755     0.039627
enh49342     1   25004600   25005600      1       1  150064        3.688     0.000113
enh49363     1   25079400   25080400      1       1  150064       2.1026      0.01775
enh49514     1   26699900   26700900      2       1  150064        1.667      0.04776
enh49515     1   26701400   26702400      5       2  150064       1.7922     0.036551
enh49521     1   26757600   26758600      1       1  150064       1.8722      0.03059
enh49525     1   26809400   26810400      2       1  150064       1.9254     0.027087
enh49529     1   26881900   26882900      1       1  150064       2.1998      0.01391
enh49530     1   26900700   26901700      8       3  150064       2.7432    0.0030419
enh49541     1   27040000   27041000      1       1  150064        2.725     0.003215
enh49544     1   27048300   27049300      1       1  150064       2.7248     0.003217
enh49545     1   27052100   27053100      3       1  150064       2.5882    0.0048246
enh49546     1   27056900   27057900      1       1  150064       2.7106     0.003358
enh49549     1   27069600   27070600      1       1  150064        2.709     0.003374
enh49551     1   27094600   27095600      1       1  150064       2.7557     0.002928
enh49553     1   27097800   27098800      1       1  150064       2.7473     0.003004
enh49561     1   27175300   27176300      1       1  150064       2.4217     0.007724
enh49562     1   27179400   27180400      1       1  150064       3.8436    6.061e-05
enh49563     1   27184600   27185600      1       1  150064       1.9879      0.02341
enh49566     1   27214600   27215600      1       1  150064       2.4794      0.00658
enh49569     1   27247000   27248000      2       1  150064       2.7103    0.0033606
enh49570     1   27249900   27250900      1       1  150064        2.512     0.006003
enh49585     1   27431800   27432800      2       1  150064       2.9802    0.0014402
enh49589     1   27448700   27449700      1       1  150064       2.1775      0.01472
enh49591     1   27465400   27466400      1       1  150064       1.8414      0.03278
enh49607     1   27668400   27669400      2       1  150064       2.6571    0.0039408
enh49613     1   27693700   27694700      1       1  150064       1.8301      0.03362
enh49616     1   27726400   27727400      1       1  150064       1.7424      0.04072
enh49657     1   27947700   27948700      2       1  150064       1.6501     0.049462
enh49693     1   28431400   28432400      3       2  150064        2.405    0.0080863
enh49703     1   28499500   28500500      2       1  150064       3.6693   0.00012161
enh49705     1   28523200   28524200      6       4  150064       1.7939     0.036417
enh49706     1   28556800   28557800      5       3  150064       1.8847     0.029738
enh49712     1   28588000   28589000      2       1  150064       2.6132    0.0044846
enh49717     1   28623000   28624000      3       2  150064       2.0438     0.020484
enh49723     1   28695200   28696200      2       1  150064       1.9333     0.026598
enh49725     1   28718200   28719200      4       1  150064       1.9943     0.023059
enh49726     1   28721400   28722400      5       1  150064       1.7638     0.038882
enh49727     1   28743400   28744400      2       1  150064       2.0408     0.020638
enh49731     1   28766000   28767000      2       1  150064       1.7025     0.044334
enh49732     1   28767900   28768900      8       3  150064        2.093     0.018175
enh49734     1   28782200   28783200      1       1  150064       2.4036     0.008118
enh49737     1   28837400   28838400      6       3  150064       2.5989    0.0046767
enh49739     1   28839700   28840700      3       2  150064       1.8216     0.034261
enh49742     1   28853200   28854200      4       1  150064       2.7444    0.0030313
enh49743     1   28905100   28906100      2       1  150064       2.7673    0.0028261
enh49746     1   28967600   28968600      2       1  150064       2.2942     0.010889
enh49747     1   28970600   28971600      1       1  150064       2.3123      0.01038
enh49748     1   28975300   28976300      4       2  150064       2.0615     0.019626
enh49754     1   29070400   29071400      2       1  150064       3.3538   0.00039852
enh49760     1   29186800   29187800      1       1  150064       1.7425      0.04071
enh49762     1   29211200   29212200      4       1  150064       2.0635      0.01953
enh49765     1   29446600   29447600      3       1  150064       3.2265   0.00062646
enh49766     1   29451600   29452600      4       2  150064        3.172   0.00075707
enh49767     1   29460100   29461100      2       1  150064       1.7028     0.044305
enh49768     1   29462600   29463600      5       3  150064       1.8254      0.03397
enh49769     1   29471800   29472800      1       1  150064       2.8105     0.002473
enh49773     1   29496600   29497600      3       2  150064       1.8796      0.03008
enh49776     1   29512200   29513200      2       1  150064       2.3743    0.0087909
enh49784     1   29575600   29576600      4       2  150064       2.1119     0.017348
enh49786     1   29585400   29586400      2       1  150064       2.6601    0.0039063
enh49787     1   29591100   29592100      1       1  150064       2.7776     0.002738
enh49796     1   30112500   30113500      3       2  150064       2.4698    0.0067587
enh49804     1   30446500   30447500      3       2  150064       1.9486     0.025671
enh49809     1   30851800   30852800      4       2  150064       2.0148     0.021965
enh49816     1   31141400   31142400      2       1  150064       1.8753     0.030377
enh49817     1   31142800   31143800      4       2  150064       1.9636     0.024786
enh49818     1   31145300   31146300      5       2  150064       2.1473     0.015886
enh49819     1   31148300   31149300      3       1  150064       1.8175      0.03457
enh49833     1   31278000   31279000      1       1  150064       1.7053      0.04407
enh49841     1   31350000   31351000      3       2  150064       1.8692     0.030796
enh49842     1   31351900   31352900      2       1  150064        1.785     0.037131
enh49851     1   31382200   31383200      2       1  150064       1.7205     0.042675
enh49858     1   31449000   31450000      1       1  150064       1.7721      0.03819
enh49882     1   31771500   31772500      4       2  150064       3.9586   3.7694e-05
enh49883     1   31778800   31779800      1       1  150064       2.1675       0.0151
enh49884     1   31799700   31800700      4       2  150064       3.2139   0.00065476
enh49885     1   31844800   31845800      3       2  150064       2.0867     0.018456
enh49886     1   31847100   31848100      2       1  150064       2.7671    0.0028278
enh49888     1   31854200   31855200      4       2  150064       4.6026   2.0864e-06
enh49889     1   31855900   31856900      2       1  150064       3.6586   0.00012681
enh49890     1   31866800   31867800      4       1  150064       2.8658    0.0020799
enh49891     1   31869900   31870900      2       1  150064       3.7043   0.00010597
enh49892     1   31872800   31873800      3       1  150064       4.2675   9.8859e-06
enh49893     1   31883500   31884500      4       1  150064       2.6219    0.0043719
enh49894     1   31888300   31889300      2       1  150064        2.709    0.0033745
enh49895     1   31894700   31895700      3       1  150064       1.7846     0.037167
enh49902     1   32029800   32030800      1       1  150064       2.3782     0.008699
enh49941     1   32312000   32313000      2       1  150064        1.935     0.026496
enh49948     1   32398700   32399700      3       2  150064       2.0779     0.018861
enh49984     1   32616700   32617700      1       1  150064       2.0177      0.02181
enh49999     1   32707800   32708800      3       1  150064       1.7063     0.043974
enh50000     1   32712900   32713900      1       1  150064       1.6948      0.04506
enh50009     1   32810800   32811800      1       1  150064        2.932     0.001684
enh50050     1   33232600   33233600      2       1  150064       2.3703    0.0088876
enh50056     1   33256400   33257400      4       2  150064       2.5576    0.0052701
enh50057     1   33257300   33258300      4       2  150064       2.1256     0.016767
enh50065     1   33337800   33338800      2       1  150064        1.997     0.022915
enh50084     1   33502600   33503600      2       1  150064       1.8687     0.030829
enh50094     1   33593300   33594300      1       1  150064       2.1316      0.01652
enh50096     1   33618700   33619700      1       1  150064       2.3578     0.009193
enh50104     1   33724200   33725200      3       2  150064       2.2615     0.011863
enh50106     1   33766100   33767100      3       2  150064       2.3437    0.0095463
enh50131     1   33924700   33925700      6       2  150064        2.195     0.014081
enh50134     1   33937000   33938000      2       1  150064       2.4899    0.0063881
enh50138     1   34175400   34176400      4       2  150064       2.2701     0.011602
enh50158     1   35318300   35319300      4       2  150064       1.8872     0.029566
enh50159     1   35322900   35323900      4       2  150064        1.898     0.028849
enh50192     1   36002300   36003300      2       1  150064       3.0799    0.0010355
enh50202     1   36101800   36102800      2       1  150064       3.6011   0.00015847
enh50206     1   36181200   36182200      1       1  150064       3.4063    0.0003292
enh50209     1   36275400   36276400      4       2  150064       4.3204    7.789e-06
enh50210     1   36316600   36317600      3       2  150064       3.0233    0.0012503
enh50216     1   36398300   36399300      1       1  150064        3.492    0.0002397
enh50217     1   36400800   36401800      1       1  150064       3.4205    0.0003125
enh50220     1   36553400   36554400      1       1  150064       3.1405    0.0008432
enh50221     1   36555600   36556600      3       2  150064        3.192   0.00070642
enh50222     1   36565400   36566400      5       2  150064       2.4394    0.0073568
enh50224     1   36574900   36575900      1       1  150064       2.3702      0.00889
enh50225     1   36579900   36580900      2       1  150064       2.1271     0.016708
enh50226     1   36581600   36582600      2       1  150064       2.3251     0.010034
enh50227     1   36584600   36585600      2       1  150064       1.8279     0.033785
enh50228     1   36593200   36594200      1       1  150064       3.8529    5.836e-05
enh50229     1   36600700   36601700      2       1  150064       3.3181   0.00045322
enh50230     1   36605800   36606800      1       1  150064       3.1162     0.000916
enh50231     1   36607500   36608500      2       1  150064       3.3975   0.00034006
enh50232     1   36612900   36613900      4       1  150064        3.802   7.1771e-05
enh50240     1   36637200   36638200      1       1  150064       4.5633    2.518e-06
enh50242     1   36641200   36642200      2       1  150064       2.6942    0.0035279
enh50244     1   36653200   36654200      4       2  150064       2.5472    0.0054291
enh50321     1   38275700   38276700      2       1  150064       2.7272    0.0031936
enh50323     1   38285500   38286500      4       2  150064       2.4588      0.00697
enh50327     1   38323400   38324400      1       1  150064       3.1702    0.0007616
enh50329     1   38328100   38329100      2       1  150064        1.879     0.030122
enh50330     1   38330800   38331800      2       1  150064       3.2236   0.00063292
enh50333     1   38396000   38397000      1       1  150064       2.5117     0.006008
enh50359     1   38909600   38910600      2       1  150064       2.4913    0.0063634
enh50360     1   38910500   38911500      5       2  150064       2.8673    0.0020696
enh50362     1   38921100   38922100      1       1  150064       1.6568      0.04878
enh50364     1   39201000   39202000      1       1  150064        1.849      0.03223
enh50367     1   39339600   39340600      4       2  150064       1.7634     0.038915
enh50373     1   39407300   39408300      2       1  150064       1.6718     0.047283
enh50382     1   39468700   39469700      1       1  150064       2.3639     0.009042
enh50383     1   39513000   39514000      4       2  150064       2.0411     0.020618
enh50384     1   39541800   39542800      2       1  150064       2.9168    0.0017683
enh50390     1   39574800   39575800      2       1  150064       1.7871     0.036959
enh50391     1   39576900   39577900      6       3  150064       1.8916     0.029275
enh50394     1   39582500   39583500      4       2  150064       1.8098      0.03516
enh50413     1   39645000   39646000      1       1  150064       1.8615      0.03134
enh50414     1   39648500   39649500      2       1  150064       1.8156     0.034712
enh50415     1   39650300   39651300      1       1  150064       1.7696       0.0384
enh50416     1   39652300   39653300      2       1  150064       1.9017     0.028608
enh50422     1   39668800   39669800      2       1  150064       1.7404     0.040897
enh50447     1   39859000   39860000      2       1  150064       1.7647     0.038809
enh50449     1   39862900   39863900      4       2  150064       2.4163    0.0078392
enh50464     1   39974300   39975300      2       1  150064       1.8254     0.033968
enh50484     1   40358800   40359800      1       1  150064        1.883      0.02985
enh50546     1   41155800   41156800      3       2  150064       2.3236     0.010073
enh50548     1   41164400   41165400      2       1  150064       2.6446    0.0040899
enh50549     1   41168900   41169900      5       2  150064       1.8471      0.03237
enh50552     1   41178500   41179500      2       1  150064        2.522    0.0058352
enh50555     1   41205200   41206200      5       3  150064       3.2739   0.00053034
enh50557     1   41215700   41216700      5       3  150064        2.363    0.0090632
enh50570     1   41380600   41381600      5       3  150064       2.0864     0.018472
enh50576     1   41433200   41434200      8       3  150064       2.6821    0.0036576
enh50578     1   41448800   41449800      4       2  150064       1.7088     0.043747
enh50580     1   41469200   41470200      5       2  150064       2.2817     0.011254
enh50588     1   41574000   41575000      4       2  150064       1.6785     0.046622
enh50589     1   41575900   41576900      1       1  150064        1.688      0.04571
enh50590     1   41588900   41589900      1       1  150064       1.6686       0.0476
enh50591     1   41617800   41618800      3       2  150064        2.078     0.018855
enh50598     1   41721400   41722400      6       3  150064       2.0301     0.021175
enh50604     1   41845300   41846300      1       1  150064       3.4912    0.0002404
enh50606     1   41897300   41898300      6       2  150064       2.0776     0.018874
enh50609     1   41919800   41920800      1       1  150064         1.69      0.04551
enh50615     1   41950700   41951700      4       2  150064       3.2566   0.00056377
enh50616     1   41952800   41953800      6       2  150064        1.719     0.042812
enh50618     1   41960600   41961600      4       2  150064       3.2234    0.0006334
enh50621     1   41969600   41970600      3       2  150064       2.3629    0.0090673
enh50622     1   41981200   41982200      1       1  150064       1.7727      0.03814
enh50659     1   42249700   42250700      2       1  150064       1.6709     0.047368
enh50669     1   42317200   42318200      2       1  150064       1.8417     0.032759
enh50742     1   43427300   43428300      5       2  150064       2.5332    0.0056514
enh50744     1   43432400   43433400      6       3  150064       2.2228     0.013115
enh50757     1   43739700   43740700      4       2  150064       1.8094     0.035197
enh50762     1   43810600   43811600      1       1  150064       3.4765     0.000254
enh50764     1   43820200   43821200      1       1  150064       3.5092    0.0002247
enh50765     1   43827000   43828000      1       1  150064       2.7397     0.003075
enh50766     1   43830800   43831800      2       1  150064       1.9653     0.024692
enh50770     1   43900900   43901900      2       1  150064       3.4907   0.00024088
enh50771     1   43917400   43918400      4       2  150064       4.1706   1.5188e-05
enh50772     1   43920200   43921200      3       2  150064       4.1734   1.5006e-05
enh50781     1   44006000   44007000      1       1  150064       2.9099     0.001808
enh50782     1   44010800   44011800      2       1  150064       3.4093   0.00032567
enh50783     1   44015600   44016600      3       1  150064       2.0885     0.018378
enh50784     1   44018100   44019100      1       1  150064       3.1374    0.0008524
enh50785     1   44023100   44024100      1       1  150064       3.0287     0.001228
enh50786     1   44024200   44025200      2       1  150064       2.6016    0.0046399
enh50789     1   44047500   44048500      5       2  150064       2.8226    0.0023819
enh50790     1   44053000   44054000      2       1  150064       1.9244     0.027151
enh50792     1   44114200   44115200      5       2  150064       4.0012   3.1507e-05
enh50794     1   44136600   44137600      1       1  150064       2.9807     0.001438
enh50795     1   44137200   44138200      2       1  150064       2.7227    0.0032376
enh50797     1   44153600   44154600      2       1  150064       3.3194   0.00045107
enh50803     1   44182000   44183000      2       1  150064       3.3199   0.00045018
enh50804     1   44184600   44185600      4       2  150064       2.3228     0.010095
enh50805     1   44185800   44186800      3       2  150064       4.6482    1.674e-06
enh50806     1   44195400   44196400      2       1  150064       2.5985    0.0046822
enh50807     1   44226200   44227200      2       1  150064       2.8904    0.0019235
enh50808     1   44228600   44229600      1       1  150064       3.2448    0.0005877
enh50810     1   44239900   44240900      2       1  150064       2.7456    0.0030204
enh50811     1   44241800   44242800      2       1  150064       2.4065    0.0080536
enh50812     1   44246900   44247900      1       1  150064       2.9904     0.001393
enh50813     1   44248900   44249900      3       2  150064       3.7981   7.2899e-05
enh50814     1   44252000   44253000      3       2  150064       1.9596     0.025019
enh50819     1   44301200   44302200      1       1  150064       2.9436     0.001622
enh50821     1   44318700   44319700      2       1  150064        3.435   0.00029627
enh50823     1   44326500   44327500      4       2  150064       2.9253    0.0017207
enh50825     1   44333900   44334900      2       1  150064       2.8449    0.0022214
enh50826     1   44344500   44345500      2       1  150064       3.9801   3.4443e-05
enh50828     1   44377900   44378900      3       2  150064       2.5971    0.0047002
enh50829     1   44387000   44388000      3       2  150064       1.9916     0.023209
enh50830     1   44395100   44396100      5       2  150064       2.6819    0.0036599
enh50832     1   44399700   44400700      2       1  150064       2.9643    0.0015167
enh50833     1   44413900   44414900      5       2  150064       3.6271    0.0001433
enh50835     1   44439200   44440200      3       2  150064       3.1146   0.00092101
enh50836     1   44442700   44443700      5       2  150064       2.5588    0.0052521
enh50837     1   44446400   44447400      4       2  150064       1.9799      0.02386
enh50839     1   44456000   44457000      1       1  150064       2.0898      0.01832
enh50853     1   44573500   44574500      7       3  150064       1.9387     0.026266
enh50855     1   44677800   44678800      1       1  150064       2.7892     0.002642
enh50856     1   44680000   44681000      1       1  150064       2.3252      0.01003
enh50857     1   44685900   44686900      2       1  150064       2.0377     0.020791
enh50858     1   44704500   44705500      2       1  150064       2.6077    0.0045579
enh50955     1   46218000   46219000      2       1  150064       1.6874     0.045766
enh51008     1   46987200   46988200      4       1  150064       1.6758      0.04689
enh51054     1   48399700   48400700      5       2  150064       1.7379     0.041113
enh51078     1   49343800   49344800      1       1  150064       1.6698      0.04748
enh51080     1   49396900   49397900      5       3  150064        2.105     0.017646
enh51082     1   49571600   49572600      1       1  150064       3.0436     0.001169
enh51130     1   51981400   51982400      8       3  150064       1.7506     0.040007
enh51131     1   51985700   51986700      4       2  150064       1.6839     0.046102
enh51232     1   53641300   53642300      3       2  150064       1.8103     0.035121
enh51236     1   53661300   53662300      1       1  150064       2.0792       0.0188
enh51240     1   53702000   53703000      2       1  150064       2.4523    0.0070978
enh51242     1   53711800   53712800      1       1  150064       3.3865    0.0003539
enh51244     1   53759700   53760700      1       1  150064         2.26      0.01191
enh51289     1   54362600   54363600      8       2  150064       1.6684     0.047617
enh51297     1   54437100   54438100      1       1  150064       2.2144       0.0134
enh51298     1   54447400   54448400      1       1  150064       2.3782     0.008699
enh51299     1   54448200   54449200      2       1  150064       2.3025     0.010653
enh51310     1   54685300   54686300      3       2  150064       1.6795     0.046523
enh51342     1   54850600   54851600      3       1  150064       1.7544     0.039679
enh51366     1   55326800   55327800      6       2  150064        2.004     0.022534
enh51397     1   55673400   55674400      3       1  150064       1.6451     0.049979
enh51423     1   56001900   56002900      6       3  150064       1.9712     0.024351
enh51425     1   56012000   56013000      5       3  150064       2.1693     0.015031
enh51426     1   56025400   56026400      1       1  150064       1.7179      0.04291
enh51427     1   56038000   56039000      4       2  150064       2.5256    0.0057755
enh51429     1   56046200   56047200      5       2  150064       2.4073    0.0080365
enh51442     1   56161200   56162200      9       2  150064       1.8404     0.032857
enh51443     1   56165800   56166800      6       3  150064       2.1211     0.016956
enh51449     1   56206700   56207700      1       1  150064       1.7343      0.04143
enh51530     1   57283200   57284200      4       2  150064        1.973     0.024249
enh51531     1   57286300   57287300      5       2  150064       1.7706     0.038315
enh51536     1   57597000   57598000      2       1  150064       2.1165     0.017151
enh51537     1   57598700   57599700      3       1  150064       2.3213     0.010135
enh51547     1   58875200   58876200      5       2  150064       1.9207     0.027384
enh51586     1   59323900   59324900      4       2  150064       1.9851     0.023568
enh51626     1   59617300   59618300      1       1  150064       1.7215      0.04258
enh51627     1   59621600   59622600     10       2  150064       1.7028     0.044304
enh51629     1   59635300   59636300      9       3  150064       2.2814     0.011263
enh51630     1   59639200   59640200      1       1  150064       1.7361      0.04127
enh51656     1   59920500   59921500      1       1  150064       1.7022      0.04436
enh51684     1   60203800   60204800      5       3  150064       2.3562    0.0092322
enh51686     1   60224200   60225200      2       1  150064       2.2913     0.010974
enh51693     1   60451900   60452900      2       1  150064       1.7064     0.043968
enh51700     1   60637000   60638000      2       1  150064       2.6792    0.0036897
enh51701     1   60692900   60693900      1       1  150064       2.9694     0.001492
enh51702     1   60693500   60694500      3       2  150064       2.8734    0.0020306
enh51708     1   61039000   61040000      1       1  150064       3.0103     0.001305
enh51709     1   61062500   61063500      5       2  150064        3.723   9.8433e-05
enh51710     1   61086900   61087900      2       1  150064       3.1647   0.00077609
enh51711     1   61227600   61228600      1       1  150064       2.8777     0.002003
enh51722     1   61456200   61457200      1       1  150064       2.0214      0.02162
enh51743     1   61709600   61710600      2       1  150064       2.0865     0.018466
enh51752     1   61853700   61854700      3       2  150064       1.6613      0.04833
enh51753     1   61869500   61870500      1       1  150064       2.1912      0.01422
enh51785     1   62850100   62851100      1       1  150064       2.0361      0.02087
enh51906     1   64947600   64948600      1       1  150064       1.7013      0.04444
enh51931     1   65344600   65345600      1       1  150064       1.9643      0.02475
enh51935     1   65355000   65356000      1       1  150064       3.6018     0.000158
enh51937     1   65360300   65361300      3       1  150064       1.8943     0.029093
enh51938     1   65360900   65361900      4       2  150064       1.8959     0.028987
enh51943     1   65376800   65377800      3       1  150064       2.6756    0.0037299
enh51946     1   65382800   65383800      4       2  150064       3.3401   0.00041881
enh51949     1   65388400   65389400      4       2  150064       2.0678     0.019328
enh51950     1   65397800   65398800      2       1  150064       2.5747    0.0050159
enh51951     1   65400400   65401400      3       2  150064       3.3548   0.00039706
enh51953     1   65402100   65403100      4       2  150064       1.7347     0.041401
enh51955     1   65422000   65423000      3       1  150064       2.7844    0.0026814
enh51956     1   65427800   65428800      5       2  150064       2.9459    0.0016099
enh51957     1   65429700   65430700      4       2  150064       1.8966     0.028943
enh51966     1   65641400   65642400      4       2  150064       2.0387     0.020742
enh51967     1   65655400   65656400      3       1  150064       1.9476     0.025732
enh51991     1   65932900   65933900      8       3  150064       1.8564     0.031702
enh52001     1   66152800   66153800      5       2  150064       1.6468       0.0498
enh52002     1   66153300   66154300      5       2  150064       2.7778    0.0027366
enh52005     1   66277500   66278500      2       1  150064       2.2327     0.012785
enh52006     1   66279300   66280300      1       1  150064       1.6931      0.04522
enh52013     1   66346500   66347500      2       1  150064       2.4155    0.0078573
enh52015     1   66357800   66358800      1       1  150064       3.6582     0.000127
enh52016     1   66362100   66363100      3       2  150064       2.1505     0.015759
enh52017     1   66369900   66370900      2       1  150064       1.9366     0.026395
enh52019     1   66414500   66415500      5       2  150064       3.0007    0.0013469
enh52020     1   66418300   66419300      2       1  150064       2.4171    0.0078227
enh52021     1   66425000   66426000      3       1  150064       1.6949     0.045047
enh52022     1   66444500   66445500      1       1  150064       1.7883      0.03686
enh52038     1   66732000   66733000      2       1  150064       2.6176    0.0044279
enh52039     1   66735900   66736900      5       2  150064       2.5562    0.0052916
enh52040     1   66738000   66739000      3       1  150064       2.4017    0.0081602
enh52041     1   66740200   66741200      2       1  150064       2.2364     0.012662
enh52045     1   66765900   66766900      7       2  150064        2.249     0.012256
enh52046     1   66767000   66768000      3       1  150064        2.034     0.020978
enh52064     1   66902700   66903700      5       2  150064       2.2273     0.012965
enh52097     1   67198300   67199300      3       2  150064       2.0004      0.02273
enh52127     1   67865600   67866600      2       1  150064       2.0996      0.01788
enh52128     1   67869400   67870400      3       1  150064       1.7825     0.037338
enh52146     1   68077300   68078300      5       3  150064        1.936     0.026435
enh52147     1   68078200   68079200      2       1  150064       1.6808     0.046401
enh52149     1   68083300   68084300      5       2  150064        2.693    0.0035411
enh52150     1   68084800   68085800      3       1  150064       2.7008    0.0034582
enh52156     1   68145100   68146100      7       2  150064       2.0372     0.020817
enh52157     1   68147600   68148600      6       2  150064       1.8811      0.02998
enh52158     1   68154700   68155700      5       2  150064       2.4228    0.0077013
enh52159     1   68166200   68167200      4       2  150064       1.9657     0.024668
enh52175     1   68221200   68222200      1       1  150064       2.4668     0.006817
enh52188     1   68257300   68258300      3       1  150064       3.6703   0.00012111
enh52189     1   68260600   68261600      3       1  150064       3.3003   0.00048284
enh52191     1   68269600   68270600      2       1  150064       2.3567      0.00922
enh52193     1   68280100   68281100      1       1  150064       1.8605      0.03141
enh52194     1   68284400   68285400      1       1  150064       1.8032      0.03568
enh52195     1   68295200   68296200      3       2  150064       3.7091   0.00010398
enh52196     1   68300500   68301500      4       1  150064       3.2616   0.00055399
enh52197     1   68305000   68306000      2       1  150064       2.2469     0.012322
enh52199     1   68312800   68313800      2       1  150064       1.6452     0.049969
enh52201     1   68321100   68322100      4       2  150064       2.1396     0.016192
enh52206     1   68358000   68359000      9       2  150064       2.3061     0.010553
enh52207     1   68363000   68364000      6       2  150064       2.9791    0.0014456
enh52211     1   68417600   68418600      1       1  150064       2.5187      0.00589
enh52213     1   68444700   68445700      1       1  150064       1.6489      0.04958
enh52231     1   68673900   68674900      1       1  150064       1.6989      0.04467
enh52268     1   70442400   70443400      2       1  150064       2.4497    0.0071494
enh52269     1   70448500   70449500      2       1  150064       1.8532     0.031928
enh52284     1   70792800   70793800      1       1  150064       2.5499     0.005388
enh52297     1   71244600   71245600      3       2  150064       1.9523     0.025453
enh52299     1   71528600   71529600      1       1  150064       1.9719      0.02431
enh52308     1   72103800   72104800      2       1  150064       2.2705     0.011588
enh52309     1   72122800   72123800      5       2  150064       4.0161   2.9588e-05
enh52310     1   72125500   72126500      3       1  150064        3.711   0.00010324
enh52311     1   72132600   72133600      2       1  150064       3.4153   0.00031857
enh52315     1   72471600   72472600      5       2  150064       1.6568     0.048785
enh52322     1   72751600   72752600      3       2  150064       2.4332    0.0074836
enh52329     1   74058400   74059400      6       2  150064        3.354   0.00039831
enh52330     1   74059300   74060300      2       1  150064       2.2666     0.011706
enh52335     1   74891500   74892500      3       2  150064       1.6947     0.045069
enh52347     1   75994600   75995600      1       1  150064        1.894      0.02911
enh52362     1   76619400   76620400      2       1  150064       1.6795     0.046531
enh52363     1   76620000   76621000      2       1  150064       1.6795     0.046531
enh52375     1   77464000   77465000      6       3  150064       2.0772     0.018891
enh52396     1   77939100   77940100      5       2  150064       2.0154     0.021929
enh52397     1   77941700   77942700      5       2  150064       1.8871     0.029571
enh52399     1   77964200   77965200      4       2  150064        1.741     0.040839
enh52407     1   78011200   78012200      3       2  150064       1.9604     0.024975
enh52412     1   78107700   78108700      1       1  150064       1.8582      0.03157
enh52440     1   78476600   78477600      1       1  150064       2.0697      0.01924
enh52441     1   78524200   78525200      1       1  150064       1.9996      0.02277
enh52447     1   78561400   78562400      2       1  150064       1.7587     0.039313
enh52481     1   79156900   79157900      1       1  150064       1.8475      0.03234
enh52482     1   79169500   79170500      9       4  150064       1.6495     0.049524
enh52483     1   79178600   79179600      3       1  150064       2.1396     0.016195
enh52484     1   79181000   79182000      8       2  150064       2.1437     0.016028
enh52485     1   79188200   79189200     12       3  150064       3.0871    0.0010107
enh52493     1   79472400   79473400      3       2  150064       2.0681     0.019315
enh52512     1   80519400   80520400      9       3  150064       2.7046     0.003419
enh52516     1   81592400   81593400      5       2  150064        2.013     0.022059
enh52524     1   82146600   82147600      4       2  150064       1.8182     0.034516
enh52527     1   82164700   82165700      4       2  150064       2.7781    0.0027337
enh52529     1   82169900   82170900      3       2  150064       3.1337   0.00086319
enh52530     1   82172400   82173400      8       3  150064        3.243   0.00059129
enh52556     1   84155400   84156400      4       2  150064       1.9433     0.025992
enh52557     1   84157600   84158600      3       2  150064       2.2405     0.012529
enh52560     1   84288000   84289000      3       1  150064       3.6855   0.00011415
enh52566     1   84541900   84542900      1       1  150064       1.8123      0.03497
enh52574     1   84611600   84612600      2       1  150064       1.9793     0.023889
enh52575     1   84621800   84622800      2       1  150064       2.1147     0.017226
enh52576     1   84639500   84640500      1       1  150064        1.923      0.02724
enh52625     1   85317000   85318000      5       2  150064       2.1049     0.017651
enh52626     1   85319900   85320900      2       1  150064       1.8872     0.029564
enh52634     1   85528300   85529300      5       2  150064       1.7374     0.041158
enh52644     1   85710100   85711100      4       2  150064       1.7827     0.037317
enh52655     1   85764200   85765200      2       1  150064       1.6905     0.045462
enh52657     1   85774300   85775300      4       2  150064       2.0892     0.018347
enh52660     1   85784200   85785200      2       1  150064       1.7053     0.044073
enh52670     1   85828900   85829900      2       1  150064       1.9954     0.023002
enh52676     1   85863800   85864800      4       2  150064       2.0858     0.018498
enh52678     1   85873900   85874900      4       2  150064       3.2064     0.000672
enh52680     1   85879400   85880400      2       1  150064       1.9487     0.025664
enh52682     1   85892800   85893800      2       1  150064       2.0435     0.020503
enh52684     1   85909800   85910800      4       2  150064       1.9564     0.025208
enh52686     1   85916700   85917700      1       1  150064       2.6717     0.003773
enh52687     1   85919500   85920500      3       1  150064       2.4418    0.0073069
enh52689     1   85926000   85927000      5       2  150064       2.5868    0.0048438
enh52707     1   86015200   86016200      4       2  150064       1.8258     0.033941
enh52730     1   86534100   86535100      3       1  150064       1.7232      0.04243
enh52731     1   86603000   86604000      4       2  150064       1.7676     0.038566
enh52748     1   86969500   86970500      2       1  150064       2.1501     0.015774
enh52796     1   87978300   87979300      3       1  150064       1.9176     0.027579
enh52810     1   88393100   88394100      3       1  150064       1.8094     0.035195
enh52819     1   88641000   88642000      4       1  150064       1.9237     0.027195
enh52877     1   90174400   90175400      1       1  150064       2.0233      0.02152
enh52880     1   90204600   90205600      1       1  150064       1.7364      0.04125
enh52882     1   90223000   90224000      3       2  150064       1.8802     0.030044
enh52885     1   90264800   90265800      6       1  150064       1.8906     0.029337
enh52886     1   90274300   90275300      1       1  150064       2.1419       0.0161
enh52889     1   90307600   90308600      3       2  150064       2.4101    0.0079752
enh52917     1   91388800   91389800      2       1  150064       2.0817     0.018684
enh52918     1   91390900   91391900      3       2  150064       2.9591    0.0015425
enh52919     1   91422600   91423600      1       1  150064       2.0218       0.0216
enh52922     1   91439600   91440600      1       1  150064       2.1706      0.01498
enh52925     1   91484900   91485900      5       2  150064       1.8113     0.035044
enh52926     1   91965200   91966200      3       2  150064       2.3068     0.010532
enh52930     1   92021200   92022200      5       1  150064       1.7154     0.043137
enh52955     1   92248000   92249000      6       1  150064       2.1202     0.016993
enh52980     1   92794700   92795700      3       1  150064       2.9094    0.0018108
enh52982     1   92967500   92968500      3       2  150064       2.1129     0.017306
enh52984     1   93003000   93004000      2       1  150064        2.821    0.0023936
enh52988     1   93175100   93176100      1       1  150064        1.834      0.03333
enh52989     1   93218700   93219700      2       1  150064       1.8372      0.03309
enh53001     1   93394800   93395800      1       1  150064       1.6959      0.04495
enh53002     1   93399800   93400800      2       1  150064       2.8424    0.0022386
enh53003     1   93405500   93406500      1       1  150064       1.7733      0.03809
enh53004     1   93416000   93417000      3       1  150064       1.8399     0.032888
enh53009     1   93481100   93482100      3       1  150064       1.8628     0.031247
enh53108     1   94527900   94528900      3       2  150064       1.9738     0.024204
enh53109     1   94533500   94534500      2       1  150064       1.6821     0.046279
enh53143     1   94789400   94790400      1       1  150064       2.0035      0.02256
enh53154     1   94992900   94993900      1       1  150064       2.1873      0.01436
enh53161     1   95070300   95071300      1       1  150064       2.8081     0.002492
enh53204     1   95364400   95365400      2       1  150064        2.368    0.0089425
enh53222     1   95452800   95453800      1       1  150064       3.0715     0.001065
enh53226     1   95477700   95478700      2       1  150064       2.9762    0.0014594
enh53232     1   95500100   95501100      2       1  150064       2.2198     0.013215
enh53233     1   95507500   95508500      2       1  150064       2.0905     0.018287
enh53238     1   95698000   95699000      4       2  150064       2.1295     0.016607
enh53244     1   96719200   96720200      2       1  150064       3.5275   0.00020972
enh53246     1   96772000   96773000      4       1  150064       2.7933    0.0026084
enh53247     1   96774700   96775700      6       2  150064       2.4151    0.0078664
enh53248     1   96778300   96779300      2       1  150064       2.0762      0.01894
enh53249     1   96828300   96829300      1       1  150064       2.5649      0.00516
enh53250     1   96835900   96836900      7       2  150064       2.8287    0.0023366
enh53252     1   96839800   96840800      1       1  150064       2.5535     0.005332
enh53253     1   96853900   96854900      5       2  150064       2.0425     0.020553
enh53254     1   96881100   96882100      3       2  150064       1.7019     0.044391
enh53255     1   96882300   96883300      5       2  150064       3.0991   0.00097059
enh53256     1   96938500   96939500      4       2  150064       2.3541    0.0092838
enh53257     1   96952100   96953100      4       1  150064       3.0241     0.001247
enh53258     1   96952900   96953900      2       1  150064       2.3162     0.010272
enh53265     1   97063600   97064600      1       1  150064       2.7308     0.003159
enh53268     1   97186000   97187000      2       1  150064       1.7221     0.042524
enh53269     1   97189400   97190400      4       1  150064       3.7569   8.6005e-05
enh53270     1   97196000   97197000      4       2  150064        3.075    0.0010527
enh53271     1   97206600   97207600      2       1  150064       2.4725    0.0067082
enh53272     1   97229500   97230500      2       1  150064       3.0763    0.0010478
enh53289     1   97609900   97610900      1       1  150064       3.3871    0.0003532
enh53291     1   97658000   97659000      1       1  150064       3.7842    7.709e-05
enh53293     1   97717000   97718000      6       2  150064       2.3111     0.010415
enh53294     1   97737200   97738200      5       2  150064       3.2498   0.00057741
enh53296     1   97798900   97799900      4       2  150064       3.1049    0.0009517
enh53297     1   97802500   97803500      9       3  150064       1.8443     0.032572
enh53298     1   97806500   97807500      5       2  150064       2.7562    0.0029238
enh53300     1   97829800   97830800      4       2  150064       3.7752    7.995e-05
enh53301     1   97844500   97845500      3       2  150064       4.3389   7.1615e-06
enh53302     1   97850000   97851000      5       2  150064       4.5901   2.2149e-06
enh53303     1   97878000   97879000      5       2  150064        4.624   1.8816e-06
enh53307     1   98096300   98097300      1       1  150064       2.5085     0.006062
enh53308     1   98097300   98098300      1       1  150064       3.1292    0.0008763
enh53309     1   98113300   98114300      1       1  150064       4.2566    1.038e-05
enh53310     1   98186600   98187600      1       1  150064       2.3469     0.009464
enh53314     1   98271600   98272600      1       1  150064       2.9651     0.001513
enh53315     1   98279200   98280200      2       1  150064       2.8517    0.0021743
enh53316     1   98315100   98316100      1       1  150064       6.4331    6.251e-11
enh53317     1   98359100   98360100      3       1  150064       5.5964   1.0941e-08
enh53318     1   98366100   98367100      2       1  150064       2.4364     0.007418
enh53320     1   98369300   98370300      2       1  150064       5.3934   3.4576e-08
enh53322     1   98376700   98377700      1       1  150064       6.0414    7.639e-10
enh53323     1   98382900   98383900      2       1  150064       5.6442   8.2998e-09
enh53324     1   98403100   98404100      1       1  150064       5.2412    7.977e-08
enh53326     1   98409100   98410100      5       2  150064       6.3305   1.2217e-10
enh53328     1   98451700   98452700      2       1  150064       5.8934   1.8918e-09
enh53331     1   98464500   98465500      2       1  150064       1.9696     0.024443
enh53334     1   98474100   98475100      1       1  150064       7.5737    1.814e-14
enh53335     1   98492400   98493400      7       3  150064       7.2178   2.6411e-13
enh53336     1   98493800   98494800      5       2  150064       6.8934    2.724e-12
enh53337     1   98495500   98496500      1       1  150064       7.6348    1.131e-14
enh53338     1   98496700   98497700      2       1  150064       6.8259   4.3702e-12
enh53339     1   98500200   98501200      6       2  150064       2.6906    0.0035661
enh53340     1   98508200   98509200      4       2  150064       5.9478   1.3585e-09
enh53341     1   98517700   98518700      2       1  150064       2.3784    0.0086942
enh53342     1   98543400   98544400      2       1  150064       2.3932    0.0083511
enh53344     1   98569500   98570500      1       1  150064        3.596    0.0001616
enh53350     1   98667100   98668100      2       1  150064       3.0613    0.0011018
enh53351     1   98668800   98669800      4       2  150064       2.9617    0.0015297
enh53363     1   98864000   98865000      1       1  150064       3.1699    0.0007624
enh53364     1   98870900   98871900      4       1  150064       3.0149    0.0012854
enh53365     1   98932600   98933600      1       1  150064       1.7209      0.04263
enh53370     1   99168200   99169200      1       1  150064       2.1995      0.01392
enh53395     1  100101400  100102400      5       3  150064       2.4815    0.0065412
enh53396     1  100108300  100109300      4       1  150064        2.903    0.0018478
enh53404     1  100146400  100147400      5       2  150064       2.0007     0.022712
enh53455     1  101200800  101201800      1       1  150064       1.7563      0.03952
enh53459     1  101260300  101261300      5       1  150064       1.6481      0.04967
enh53460     1  101265100  101266100      2       1  150064       1.9522     0.025456
enh53464     1  101326900  101327900      3       1  150064       1.8631     0.031225
enh53465     1  101331200  101332200      2       1  150064       3.2501   0.00057676
enh53493     1  101669300  101670300      4       1  150064       1.6696     0.047503
enh53508     1  103317000  103318000      5       3  150064       2.6939    0.0035308
enh53509     1  103318600  103319600      4       2  150064       2.2223      0.01313
enh53512     1  103357500  103358500      5       3  150064       2.3166     0.010264
enh53513     1  103362600  103363600      6       3  150064       2.8787    0.0019965
enh53514     1  103384900  103385900      4       2  150064       2.9851    0.0014172
enh53515     1  103406600  103407600      2       1  150064       2.0409      0.02063
enh53521     1  103636200  103637200      4       2  150064       1.7249      0.04227
enh53524     1  103662300  103663300      1       1  150064       1.6853      0.04597
enh53550     1  107618800  107619800      2       1  150064       2.6095    0.0045338
enh53566     1  108508200  108509200      5       3  150064       2.2686     0.011647
enh53574     1  108684600  108685600      3       2  150064       2.5114    0.0060131
enh53575     1  108692300  108693300      2       1  150064       2.5442    0.0054765
enh53576     1  108733000  108734000      2       1  150064       2.9407    0.0016371
enh53577     1  108739900  108740900      5       2  150064        2.451    0.0071232
enh53683     1  110178600  110179600      4       2  150064        2.074     0.019042
enh53685     1  110191600  110192600      3       2  150064       2.0587     0.019761
enh53713     1  110438200  110439200      5       2  150064       1.9161     0.027674
enh53729     1  110545400  110546400      1       1  150064        1.927      0.02699
enh53741     1  110745600  110746600      1       1  150064       2.2414       0.0125
enh53746     1  110851200  110852200      6       3  150064       1.8731     0.030529
enh53750     1  110887100  110888100      2       1  150064       1.9302      0.02679
enh53753     1  110892800  110893800      2       1  150064       2.1775     0.014723
enh53756     1  110925900  110926900      4       2  150064         2.06     0.019699
enh53767     1  111019500  111020500      2       1  150064        2.358    0.0091872
enh53800     1  112134500  112135500      3       2  150064       2.8477     0.002202
enh53802     1  112147800  112148800      3       2  150064       1.9887     0.023367
enh53804     1  112164200  112165200      6       3  150064       2.1895     0.014281
enh53807     1  112202700  112203700      4       2  150064       2.3038     0.010617
enh53826     1  112447100  112448100      3       1  150064       2.1347     0.016393
enh53827     1  112462600  112463600      3       1  150064       2.4432    0.0072786
enh53837     1  112941700  112942700      3       1  150064        2.087     0.018442
enh53838     1  112943900  112944900      1       1  150064       2.3813     0.008625
enh53839     1  112946700  112947700      2       1  150064       2.3317    0.0098587
enh53840     1  112947600  112948600      3       1  150064       2.1289     0.016631
enh53842     1  112986300  112987300      2       1  150064       2.4024    0.0081436
enh53843     1  112988300  112989300      3       2  150064       1.9303     0.026786
enh53844     1  112993600  112994600      2       1  150064        2.373    0.0088219
enh53847     1  113007200  113008200      1       1  150064       2.0222      0.02158
enh53850     1  113055600  113056600      2       1  150064        4.041   2.6614e-05
enh53856     1  113079300  113080300      1       1  150064       3.4164    0.0003173
enh53857     1  113081300  113082300      2       1  150064        3.022    0.0012555
enh53860     1  113099800  113100800      2       1  150064       3.0521    0.0011361
enh53861     1  113117900  113118900      2       1  150064       3.0798    0.0010357
enh53862     1  113148400  113149400      1       1  150064       2.8098     0.002479
enh53863     1  113159400  113160400      3       2  150064       3.7995   7.2484e-05
enh53865     1  113169400  113170400      6       3  150064       2.3759    0.0087541
enh53868     1  113188400  113189400      4       2  150064       2.9709    0.0014846
enh53870     1  113215600  113216600      5       2  150064       4.1504   1.6592e-05
enh53871     1  113218400  113219400      3       2  150064       2.2042     0.013755
enh53872     1  113228400  113229400      1       1  150064       3.4036    0.0003325
enh53873     1  113241900  113242900      2       1  150064       2.5326    0.0056605
enh53874     1  113243000  113244000      2       1  150064       2.8446    0.0022237
enh53961     1  114853400  114854400      4       1  150064       2.2501     0.012222
enh53972     1  114997300  114998300      2       1  150064       1.9568     0.025187
enh53973     1  114998000  114999000      3       1  150064       1.9598     0.025012
enh53977     1  115049900  115050900      1       1  150064       2.5298     0.005706
enh53986     1  115261400  115262400      1       1  150064       3.1647    0.0007761
enh53988     1  115294800  115295800      3       2  150064       2.2466     0.012332
enh53990     1  115321200  115322200      1       1  150064       1.8218      0.03424
enh53991     1  115599100  115600100      1       1  150064       1.9577      0.02513
enh53992     1  115605000  115606000      2       1  150064       2.1718     0.014936
enh53993     1  115607000  115608000      4       2  150064       2.8084    0.0024896
enh53994     1  115610900  115611900      2       1  150064        2.335    0.0097708
enh53996     1  115627500  115628500      3       2  150064         3.46   0.00027013
enh53999     1  115640900  115641900      2       1  150064       1.8164     0.034656
enh54000     1  115642400  115643400      6       2  150064       3.8735   5.3648e-05
enh54004     1  115677200  115678200      2       1  150064        3.698   0.00010867
enh54007     1  115684500  115685500      1       1  150064       1.7678      0.03855
enh54009     1  115710900  115711900      2       1  150064       1.9822     0.023726
enh54010     1  115721900  115722900     13       4  150064       3.0345    0.0012047
enh54011     1  115724600  115725600      5       2  150064         2.54     0.005542
enh54013     1  115732800  115733800      5       2  150064       2.1064     0.017586
enh54014     1  115741900  115742900      4       2  150064       1.6619      0.04827
enh54015     1  115752000  115753000      4       2  150064       2.2188     0.013251
enh54017     1  115758200  115759200      3       1  150064       1.8061     0.035448
enh54018     1  115762900  115763900      7       3  150064       2.7666    0.0028325
enh54023     1  115781700  115782700      4       2  150064       1.7257       0.0422
enh54024     1  115794100  115795100      4       2  150064       3.1966   0.00069522
enh54026     1  115805300  115806300      7       3  150064       2.7459    0.0030177
enh54033     1  115848400  115849400      2       1  150064       1.9113     0.027985
enh54034     1  115856000  115857000      4       2  150064       2.7734    0.0027737
enh54036     1  115890700  115891700      2       1  150064       1.6831     0.046173
enh54037     1  115906600  115907600      6       2  150064       2.6484    0.0040439
enh54039     1  115919600  115920600      5       3  150064       2.8172    0.0024222
enh54046     1  116012500  116013500      2       1  150064       2.4932    0.0063296
enh54056     1  116185900  116186900      1       1  150064       2.1895      0.01428
enh54057     1  116189200  116190200      2       1  150064       1.8622     0.031288
enh54106     1  117312200  117313200      1       1  150064       2.8744     0.002024
enh54107     1  117320100  117321100      2       1  150064       2.8327    0.0023078
enh54108     1  117362600  117363600      1       1  150064       3.1865      0.00072
enh54109     1  117368300  117369300      1       1  150064       3.0317     0.001216
enh54124     1  117514500  117515500      3       2  150064       1.9822     0.023729
enh54140     1  117688500  117689500      2       1  150064       1.7347     0.041401
enh54141     1  117689400  117690400      7       1  150064        1.791     0.036649
enh54143     1  117714300  117715300      4       2  150064       2.8175    0.0024202
enh54187     1  118678400  118679400      4       2  150064       1.7842     0.037199
enh54416     1  145436800  145437800      1       1  150064       1.7244      0.04232
enh54454     1  145726300  145727300      1       1  150064       1.9945      0.02305
enh54459     1  146637400  146638400      2       1  150064       1.7438     0.040594
enh54460     1  146645400  146646400      6       2  150064       2.0747     0.019009
enh54462     1  146697400  146698400      6       3  150064       2.6682    0.0038132
enh54465     1  146716600  146717600      7       2  150064       2.3656    0.0090009
enh54466     1  146718700  146719700      5       3  150064       1.7537     0.039744
enh54510     1  149887500  149888500      1       1  150064       1.7468      0.04034
enh54511     1  149889400  149890400      1       1  150064       1.7202       0.0427
enh54529     1  149992900  149993900      1       1  150064       2.0556      0.01991
enh54531     1  150037200  150038200      1       1  150064       5.5334     1.57e-08
enh54533     1  150055800  150056800      1       1  150064       5.6017    1.061e-08
enh54534     1  150107400  150108400      1       1  150064       5.7086    5.695e-09
enh54535     1  150113400  150114400      1       1  150064       5.9242    1.569e-09
enh54537     1  150128000  150129000      1       1  150064       5.6098    1.013e-08
enh54538     1  150129800  150130800      3       1  150064       5.8984   1.8355e-09
enh54539     1  150132100  150133100      4       1  150064       5.4742   2.1975e-08
enh54540     1  150133300  150134300      4       1  150064       5.5692   1.2793e-08
enh54542     1  150137600  150138600      3       1  150064       5.1269   1.4729e-07
enh54544     1  150157900  150158900      3       2  150064       4.7642   9.4794e-07
enh54545     1  150159500  150160500      1       1  150064       5.4736    2.205e-08
enh54546     1  150165300  150166300      3       1  150064       1.9888     0.023361
enh54547     1  150185000  150186000      3       2  150064       4.6806   1.4303e-06
enh54549     1  150209000  150210000      2       1  150064       1.9992     0.022793
enh54550     1  150229000  150230000      1       1  150064        2.696     0.003509
enh54552     1  150245900  150246900      1       1  150064        5.069        2e-07
enh54556     1  150294800  150295800      5       2  150064       5.3544   4.2929e-08
enh54557     1  150377800  150378800      3       2  150064       1.8845     0.029749
enh54558     1  150382600  150383600      3       1  150064       4.4272   4.7728e-06
enh54559     1  150449700  150450700      4       2  150064       4.7494   1.0199e-06
enh54561     1  150479600  150480600      5       2  150064       1.8588      0.03153
enh54562     1  150481600  150482600      5       3  150064       4.8443   6.3533e-07
enh54563     1  150486800  150487800      2       1  150064       4.1525   1.6446e-05
enh54564     1  150488700  150489700      1       1  150064       2.0011      0.02269
enh54568     1  150509300  150510300      3       2  150064       5.2733   6.6993e-08
enh54575     1  150546100  150547100      5       2  150064       1.6844     0.046052
enh54589     1  150778900  150779900      2       1  150064       1.7807     0.037479
enh54607     1  150967900  150968900      3       2  150064       3.7924     7.46e-05
enh54608     1  150971600  150972600      1       1  150064       4.9978    2.899e-07
enh54616     1  151041600  151042600      3       2  150064       3.2928   0.00049598
enh54620     1  151119600  151120600      3       2  150064       2.7149    0.0033143
enh54621     1  151129000  151130000      2       1  150064       2.0953     0.018071
enh54647     1  151370800  151371800      5       2  150064       2.6861    0.0036141
enh54648     1  151374000  151375000      2       1  150064       3.1435   0.00083467
enh54649     1  151388600  151389600      2       1  150064       3.0277    0.0012323
enh54650     1  151407300  151408300      2       1  150064       2.6866    0.0036087
enh54652     1  151416400  151417400      2       1  150064       2.1019      0.01778
enh54654     1  151427600  151428600      1       1  150064       3.3109     0.000465
enh54655     1  151429000  151430000      4       2  150064       2.1558     0.015551
enh54657     1  151445000  151446000      1       1  150064       2.5897     0.004803
enh54678     1  151611600  151612600      1       1  150064       2.6561     0.003953
enh54694     1  151887400  151888400      1       1  150064       1.6659      0.04787
enh54720     1  152414800  152415800      8       2  150064       2.0014     0.022674
enh54773     1  153761700  153762700      1       1  150064       2.5081     0.006069
enh54775     1  153777600  153778600      3       1  150064       3.8478   5.9588e-05
enh54776     1  153814000  153815000      1       1  150064       3.6578    0.0001272
enh54777     1  153852600  153853600      2       1  150064       3.3154   0.00045762
enh54779     1  153868800  153869800      1       1  150064       2.1646      0.01521
enh54780     1  153877100  153878100      1       1  150064       2.1651      0.01519
enh54782     1  153896400  153897400      2       1  150064        2.061     0.019652
enh54783     1  153901100  153902100      3       1  150064       2.0779      0.01886
enh54784     1  153916800  153917800      3       2  150064        2.213     0.013448
enh54785     1  153919200  153920200      1       1  150064       2.1821      0.01455
enh54787     1  153931300  153932300      5       3  150064       2.2696     0.011615
enh54788     1  153933500  153934500      2       1  150064       2.7014    0.0034523
enh54789     1  153936800  153937800      2       1  150064       2.0757     0.018962
enh54790     1  153938300  153939300      3       2  150064       2.5737    0.0050309
enh54791     1  153941000  153942000      1       1  150064       2.3237      0.01007
enh54792     1  153947800  153948800      2       1  150064       2.2278     0.012946
enh54796     1  153973900  153974900      1       1  150064       2.0022      0.02263
enh54801     1  154149100  154150100      4       2  150064        2.879    0.0019948
enh54809     1  154236300  154237300      1       1  150064       2.2613      0.01187
enh54811     1  154245800  154246800      1       1  150064       2.0864      0.01847
enh54813     1  154278300  154279300      3       2  150064       1.7729     0.038123
enh54817     1  154324300  154325300      4       2  150064       2.4754    0.0066543
enh54819     1  154378800  154379800      1       1  150064       2.2063      0.01368
enh54822     1  154394500  154395500      5       2  150064       1.9145     0.027778
enh54824     1  154404600  154405600      3       2  150064       1.8075     0.035343
enh54825     1  154414200  154415200      2       1  150064       2.7097    0.0033674
enh54826     1  154418000  154419000      4       1  150064       2.4225    0.0077068
enh54830     1  154451800  154452800      1       1  150064        1.801      0.03585
enh54832     1  154528000  154529000      2       1  150064       2.1382     0.016251
enh54835     1  154570900  154571900      1       1  150064       2.1019      0.01778
enh54837     1  154581700  154582700      2       1  150064       1.6851      0.04598
enh54838     1  154589000  154590000      6       2  150064       1.6595     0.048503
enh54839     1  154596200  154597200      2       1  150064       1.9355     0.026463
enh54852     1  154833100  154834100      3       2  150064       2.8374    0.0022744
enh54853     1  154835600  154836600      3       2  150064       1.9796     0.023874
enh54855     1  154839600  154840600      4       1  150064       3.9335   4.1866e-05
enh54856     1  154849400  154850400      4       1  150064        4.006   3.0874e-05
enh54858     1  154910400  154911400      3       1  150064       3.6817   0.00011585
enh54859     1  154914400  154915400      2       1  150064       3.8289   6.4357e-05
enh54860     1  154916100  154917100      3       2  150064       3.1964   0.00069578
enh54861     1  154926600  154927600      1       1  150064       2.0764      0.01893
enh54874     1  154979600  154980600      3       2  150064       2.1948      0.01409
enh54875     1  154984100  154985100      1       1  150064       2.1154       0.0172
enh54876     1  154988900  154989900      2       1  150064       1.7026     0.044321
enh54877     1  154990800  154991800      1       1  150064       2.3559      0.00924
enh54878     1  154998600  154999600      1       1  150064       3.1848    0.0007242
enh54880     1  155017200  155018200      2       1  150064       2.4019    0.0081556
enh54885     1  155042400  155043400      3       1  150064       3.1173   0.00091248
enh54891     1  155111200  155112200      2       1  150064       1.7452     0.040475
enh54905     1  155214900  155215900      1       1  150064       2.2046      0.01374
enh54908     1  155229900  155230900      2       1  150064       2.0295     0.021205
enh54910     1  155241000  155242000      3       1  150064       2.1903     0.014251
enh54912     1  155247900  155248900      2       1  150064       2.2396     0.012558
enh54913     1  155275000  155276000      3       1  150064       2.4548    0.0070485
enh54914     1  155277300  155278300      1       1  150064        2.564     0.005174
enh54927     1  155501000  155502000      2       1  150064       1.9459     0.025832
enh54929     1  155505600  155506600      1       1  150064        2.431     0.007528
enh54931     1  155539700  155540700      1       1  150064       2.7528     0.002954
enh54934     1  155618400  155619400      2       1  150064       1.8937     0.029134
enh54940     1  155675600  155676600      1       1  150064        3.092     0.000994
enh54948     1  155827500  155828500      1       1  150064       2.1047      0.01766
enh54952     1  155843300  155844300      2       1  150064       1.9611     0.024934
enh54955     1  155861900  155862900      1       1  150064       2.0785      0.01883
enh54957     1  155878900  155879900      1       1  150064       1.9714      0.02434
enh54960     1  155898800  155899800      1       1  150064       3.3529    0.0003998
enh54961     1  155899600  155900600      2       1  150064       1.7528     0.039814
enh54963     1  155910700  155911700      1       1  150064       1.8582      0.03157
enh54964     1  155929500  155930500      4       1  150064       2.4357    0.0074308
enh54965     1  155930600  155931600      2       1  150064       2.8968    0.0018848
enh54968     1  155941600  155942600      1       1  150064        2.449     0.007163
enh54969     1  155943300  155944300      1       1  150064        2.173      0.01489
enh54971     1  155958200  155959200      1       1  150064       2.4907     0.006375
enh54972     1  155959000  155960000      1       1  150064       2.1154       0.0172
enh54973     1  155960400  155961400      1       1  150064       2.0103       0.0222
enh54979     1  156030600  156031600      1       1  150064       2.2241      0.01307
enh54981     1  156048900  156049900      2       1  150064       2.7774      0.00274
enh54983     1  156060200  156061200      1       1  150064       1.7503      0.04003
enh54984     1  156065300  156066300      1       1  150064       1.7529      0.03981
enh54986     1  156070100  156071100      1       1  150064       1.9914      0.02322
enh54987     1  156071300  156072300      3       2  150064       2.0683     0.019306
enh54991     1  156081700  156082700      1       1  150064       1.6693      0.04753
enh54995     1  156100200  156101200      5       1  150064       1.6464     0.049836
enh54999     1  156116400  156117400      2       1  150064       2.6298    0.0042723
enh55000     1  156120700  156121700      3       2  150064       2.1271     0.016705
enh55003     1  156131800  156132800      2       1  150064       2.9325     0.001681
enh55004     1  156133700  156134700      1       1  150064       3.0204     0.001262
enh55059     1  156709200  156710200      3       2  150064        1.714     0.043261
enh55060     1  156711300  156712300      4       2  150064       2.4346    0.0074544
enh55068     1  156770900  156771900      2       1  150064       1.7927     0.036514
enh55103     1  157961600  157962600      3       1  150064       1.7069     0.043921
enh55106     1  157970100  157971100      1       1  150064       1.7657      0.03872
enh55140     1  159462400  159463400     12       3  150064       2.0135     0.022032
enh55141     1  159564200  159565200      2       1  150064       2.9841    0.0014223
enh55157     1  159879100  159880100      1       1  150064       2.4956     0.006287
enh55160     1  159888200  159889200      1       1  150064       1.8152      0.03475
enh55166     1  159966100  159967100      2       1  150064       2.0745     0.019017
enh55168     1  159988500  159989500      6       1  150064       1.9949     0.023028
enh55182     1  160162500  160163500      6       2  150064       1.9478     0.025722
enh55183     1  160163000  160164000      4       2  150064       2.5539    0.0053259
enh55184     1  160173900  160174900      1       1  150064       3.0586     0.001112
enh55185     1  160180000  160181000      1       1  150064       2.8535     0.002162
enh55188     1  160213800  160214800      2       1  150064       2.7438     0.003037
enh55189     1  160226400  160227400      2       1  150064       2.4212    0.0077354
enh55193     1  160278800  160279800      1       1  150064       2.2495      0.01224
enh55194     1  160309500  160310500      3       1  150064       2.7261    0.0032047
enh55195     1  160314000  160315000      1       1  150064       2.4281     0.007589
enh55196     1  160345500  160346500      5       2  150064       2.9387    0.0016479
enh55198     1  160377100  160378100      4       1  150064        1.883     0.029852
enh55199     1  160377700  160378700      5       1  150064       1.7919     0.036577
enh55224     1  161155100  161156100      3       1  150064       1.8047      0.03556
enh55231     1  161186300  161187300      2       1  150064       2.4784    0.0065995
enh55232     1  161194800  161195800      1       1  150064        1.863      0.03123
enh55241     1  161352000  161353000      4       2  150064       1.6675     0.047707
enh55245     1  161482200  161483200      1       1  150064       2.1487      0.01583
enh55287     1  161989700  161990700      2       1  150064       1.9721       0.0243
enh55294     1  162176600  162177600      4       2  150064        1.833     0.033404
enh55314     1  162529800  162530800      2       1  150064       1.9254      0.02709
enh55315     1  162534900  162535900      3       2  150064       1.8788     0.030133
enh55337     1  162679500  162680500      4       2  150064       1.6848     0.046018
enh55367     1  162955100  162956100      2       1  150064       2.6059    0.0045821
enh55375     1  163037600  163038600      1       1  150064        2.323      0.01009
enh55383     1  163133000  163134000      3       2  150064       2.0707     0.019195
enh55391     1  163219500  163220500      8       3  150064       2.6233    0.0043539
enh55393     1  163277300  163278300      5       3  150064       1.9737     0.024207
enh55394     1  163289800  163290800      2       1  150064       1.8664     0.030993
enh55397     1  163793100  163794100      3       1  150064       2.8249    0.0023646
enh55398     1  163813100  163814100      5       2  150064        2.162     0.015311
enh55437     1  164739600  164740600      3       1  150064       1.8145       0.0348
enh55438     1  164742000  164743000      1       1  150064       1.7675      0.03857
enh55439     1  164743600  164744600      4       2  150064       1.7874     0.036938
enh55442     1  164763400  164764400      2       1  150064       1.8374     0.033078
enh55444     1  164774100  164775100      1       1  150064       1.7448      0.04051
enh55449     1  165570500  165571500      6       3  150064       1.8958     0.028994
enh55450     1  165598800  165599800      8       2  150064       1.7086     0.043758
enh55453     1  165604000  165605000      2       1  150064       1.7128     0.043377
enh55456     1  165610900  165611900      3       1  150064       2.1838      0.01449
enh55462     1  165739600  165740600      3       2  150064       2.0393     0.020712
enh55467     1  165808200  165809200      4       1  150064       1.8558     0.031742
enh55468     1  165810800  165811800      4       2  150064       2.0894     0.018337
enh55470     1  165820100  165821100      2       1  150064       1.7741      0.03802
enh55471     1  165821900  165822900      3       1  150064       2.2659     0.011728
enh55472     1  165825500  165826500      2       1  150064       2.7244    0.0032209
enh55473     1  165828400  165829400      2       1  150064       2.7052    0.0034133
enh55492     1  166813200  166814200      1       1  150064       2.1447      0.01599
enh55493     1  166843600  166844600      2       1  150064       3.4847   0.00024635
enh55497     1  166921200  166922200      2       1  150064       1.7373     0.041168
enh55504     1  167165300  167166300      1       1  150064       2.7312     0.003155
enh55505     1  167188000  167189000      1       1  150064       2.7692      0.00281
enh55554     1  168053900  168054900      1       1  150064       2.2271      0.01297
enh55574     1  168270500  168271500      1       1  150064       1.7344      0.04142
enh55580     1  168408600  168409600      2       1  150064       1.8315     0.033513
enh55616     1  169087800  169088800      9       2  150064       2.1646     0.015211
enh55617     1  169089200  169090200      1       1  150064       2.5028     0.006161
enh55618     1  169096300  169097300      5       1  150064         1.78     0.037534
enh55619     1  169098100  169099100      7       3  150064       1.8662     0.031009
enh55643     1  169714300  169715300      1       1  150064       2.2949      0.01087
enh55653     1  169883400  169884400      4       1  150064       1.6717     0.047291
enh55659     1  170001200  170002200      4       1  150064       1.6686       0.0476
enh55742     1  171404300  171405300      5       3  150064       1.9886     0.023371
enh55745     1  171437000  171438000      3       1  150064       1.8908     0.029328
enh55761     1  171751800  171752800      3       1  150064       2.1709     0.014968
enh55763     1  171757200  171758200      5       2  150064       2.1623     0.015297
enh55764     1  171757900  171758900      4       1  150064       2.1768     0.014746
enh55765     1  171762700  171763700      2       1  150064       1.7148     0.043193
enh55785     1  172215400  172216400      2       1  150064        1.893     0.029181
enh55793     1  172292400  172293400      3       2  150064       2.5438    0.0054828
enh55795     1  172311200  172312200      1       1  150064       2.2439      0.01242
enh55800     1  172329100  172330100      1       1  150064       1.8053      0.03551
enh55803     1  172352900  172353900      3       1  150064       2.6432     0.004106
enh55804     1  172359600  172360600      5       2  150064       2.3137     0.010341
enh55805     1  172363200  172364200      6       2  150064       1.8056     0.035494
enh55806     1  172367700  172368700      1       1  150064       2.4781     0.006604
enh55812     1  172500000  172501000      3       2  150064       1.6888     0.045631
enh55844     1  172864400  172865400      1       1  150064       1.8182      0.03452
enh55848     1  172878500  172879500      3       2  150064       2.2874     0.011087
enh55853     1  172916800  172917800      2       1  150064       2.4995    0.0062178
enh55854     1  172920900  172921900      4       1  150064       2.3375     0.009706
enh55888     1  173352200  173353200      2       1  150064       2.0558       0.0199
enh55894     1  173388800  173389800      5       2  150064       2.6576    0.0039345
enh55895     1  173394000  173395000      2       1  150064       2.4076     0.008029
enh55896     1  173397800  173398800      4       2  150064       2.3375    0.0097071
enh55898     1  173422900  173423900      2       1  150064       2.2138     0.013423
enh55900     1  173443300  173444300      4       2  150064       1.7862     0.037036
enh55901     1  173449000  173450000      2       1  150064       2.3269    0.0099847
enh55904     1  173683000  173684000      1       1  150064       3.4023    0.0003341
enh55905     1  173685700  173686700      1       1  150064       3.4989    0.0002336
enh55908     1  173821600  173822600      2       1  150064       3.2107   0.00066201
enh55909     1  173825000  173826000      1       1  150064       3.2735    0.0005311
enh55911     1  173831900  173832900      6       3  150064       1.6501     0.049457
enh55913     1  173838400  173839400      2       1  150064       3.0471    0.0011552
enh55914     1  173839100  173840100      2       1  150064       2.2799     0.011306
enh55916     1  173966900  173967900      3       1  150064       3.5217   0.00021441
enh55918     1  173974200  173975200      2       1  150064       2.9816    0.0014339
enh55919     1  173976700  173977700      2       1  150064       2.7269    0.0031967
enh55920     1  173987300  173988300      4       2  150064       3.5258    0.0002111
enh55921     1  173992200  173993200      2       1  150064       2.9267    0.0017129
enh55922     1  173999400  174000400      3       1  150064       3.3236   0.00044437
enh55923     1  174008900  174009900      1       1  150064       3.3996    0.0003374
enh55924     1  174020900  174021900      2       1  150064       3.2355   0.00060717
enh55925     1  174127200  174128200      1       1  150064       2.8206     0.002397
enh55926     1  174129600  174130600      2       1  150064       3.0947   0.00098495
enh55929     1  174231800  174232800      5       3  150064       3.7266   9.7057e-05
enh55931     1  174504100  174505100      4       2  150064       2.8191    0.0024077
enh55932     1  174595100  174596100      3       1  150064       3.0468    0.0011565
enh55933     1  174628700  174629700      2       1  150064       2.5319    0.0056727
enh55934     1  174651600  174652600      4       1  150064       2.1393     0.016208
enh55937     1  174764700  174765700      1       1  150064       1.9655      0.02468
enh55938     1  174767700  174768700      1       1  150064       3.2494    0.0005783
enh55942     1  174945400  174946400      1       1  150064       2.8844     0.001961
enh55944     1  174960000  174961000      2       1  150064        2.055     0.019939
enh55951     1  174998400  174999400      2       1  150064       1.9851     0.023567
enh55952     1  175030600  175031600      1       1  150064       2.3824     0.008599
enh55953     1  175040700  175041700      3       2  150064       1.7792     0.037602
enh55957     1  175119300  175120300      2       1  150064       2.9425    0.0016277
enh55958     1  175138300  175139300      3       1  150064       3.3641   0.00038396
enh55959     1  175155600  175156600      5       2  150064       3.5617   0.00018423
enh55960     1  175162300  175163300      6       1  150064       3.3997   0.00033735
enh55965     1  175288200  175289200      3       1  150064       1.6749     0.046977
enh55973     1  176071800  176072800      5       3  150064       2.5125    0.0059932
enh55974     1  176079100  176080100      3       2  150064       2.4922    0.0063472
enh55975     1  176111200  176112200      3       2  150064       1.7278     0.042013
enh55984     1  176625500  176626500      3       2  150064       1.8445     0.032556
enh55989     1  177243300  177244300      1       1  150064       4.1036    2.034e-05
enh55991     1  177555200  177556200      1       1  150064       2.0218       0.0216
enh55992     1  177769300  177770300      5       2  150064       2.7588    0.0029004
enh55994     1  177841800  177842800      4       2  150064       2.2895     0.011024
enh56029     1  178118200  178119200      1       1  150064        3.014     0.001289
enh56031     1  178124500  178125500      1       1  150064        2.104      0.01769
enh56034     1  178141900  178142900      4       2  150064       2.1307     0.016557
enh56058     1  178314700  178315700      1       1  150064       1.7373      0.04117
enh56061     1  178341200  178342200      1       1  150064       3.3527    0.0004002
enh56062     1  178357200  178358200      1       1  150064       1.8337      0.03335
enh56064     1  178386800  178387800      2       1  150064       1.8688     0.030827
enh56067     1  178455500  178456500      2       1  150064       2.0794     0.018792
enh56114     1  179096800  179097800      3       2  150064       1.6568      0.04878
enh56115     1  179098000  179099000      4       2  150064       1.7121     0.043439
enh56118     1  179107100  179108100      2       1  150064       1.6738      0.04709
enh56122     1  179115100  179116100      1       1  150064       2.0951      0.01808
enh56123     1  179115700  179116700      1       1  150064       1.9682      0.02452
enh56129     1  179137900  179138900      3       2  150064       1.8159     0.034695
enh56130     1  179139200  179140200      3       1  150064        2.098     0.017954
enh56135     1  179199700  179200700      1       1  150064        1.848       0.0323
enh56136     1  179202200  179203200      2       1  150064       1.7548     0.039645
enh56137     1  179222000  179223000      1       1  150064       2.0812      0.01871
enh56138     1  179261800  179262800      1       1  150064       1.7587      0.03931
enh56144     1  179333800  179334800      5       3  150064       2.8804    0.0019862
enh56150     1  179807000  179808000      5       2  150064       2.1674     0.015102
enh56152     1  179844200  179845200      1       1  150064       1.9217      0.02732
enh56155     1  179895400  179896400      3       1  150064       1.7534     0.039769
enh56158     1  179938500  179939500      4       2  150064       1.6696     0.047502
enh56180     1  180351100  180352100      2       1  150064        1.799     0.036007
enh56186     1  180496300  180497300      2       1  150064       2.1243     0.016822
enh56187     1  180497300  180498300      4       2  150064       1.9728      0.02426
enh56200     1  180602900  180603900      3       2  150064       2.4954    0.0062902
enh56202     1  180720800  180721800      4       2  150064       3.7978   7.2978e-05
enh56203     1  180742100  180743100      5       3  150064       2.5442     0.005476
enh56204     1  180753800  180754800      1       1  150064       2.2112      0.01351
enh56207     1  180811000  180812000      2       1  150064       1.9967     0.022931
enh56213     1  180882900  180883900      1       1  150064        2.595      0.00473
enh56214     1  180892200  180893200      5       2  150064       2.2567     0.012013
enh56215     1  180895200  180896200      6       3  150064       2.0865     0.018469
enh56220     1  180978600  180979600      1       1  150064       1.7476      0.04027
enh56257     1  182118300  182119300      2       1  150064       2.1035     0.017711
enh56277     1  182668800  182669800      6       3  150064       2.4436    0.0072699
enh56279     1  182745600  182746600      4       2  150064       3.4512   0.00027904
enh56298     1  183017300  183018300      4       2  150064       1.6534     0.049126
enh56327     1  183199300  183200300      1       1  150064       1.8077      0.03533
enh56335     1  183256000  183257000      2       1  150064       1.8527     0.031966
enh56337     1  183272100  183273100      2       1  150064       2.0999      0.01787
enh56342     1  183449800  183450800      3       2  150064       2.6169    0.0044365
enh56347     1  183537000  183538000      5       2  150064       2.1417     0.016109
enh56386     1  183895700  183896700      1       1  150064       2.0017      0.02266
enh56399     1  184022000  184023000      1       1  150064       1.9914      0.02322
enh56406     1  184120100  184121100      1       1  150064       2.2839      0.01119
enh56413     1  184229200  184230200      8       2  150064       3.2382   0.00060143
enh56429     1  184468400  184469400      2       1  150064       2.5748    0.0050144
enh56430     1  184476600  184477600      1       1  150064       2.4618     0.006913
enh56432     1  184504100  184505100      2       1  150064       2.5883    0.0048226
enh56448     1  184724800  184725800      3       1  150064       2.1648       0.0152
enh56459     1  184922800  184923800      4       1  150064        1.903     0.028518
enh56460     1  184927800  184928800      7       4  150064        2.168     0.015079
enh56471     1  185127400  185128400      1       1  150064       1.9047      0.02841
enh56528     1  186062700  186063700      1       1  150064       1.6637      0.04809
enh56532     1  186123900  186124900      3       2  150064       1.9593     0.025038
enh56539     1  186176700  186177700      1       1  150064        1.951      0.02553
enh56564     1  186780900  186781900      1       1  150064       1.8077      0.03533
enh56594     1  189743900  189744900      1       1  150064       1.9058      0.02834
enh56605     1  192102400  192103400      1       1  150064       2.6099     0.004528
enh56623     1  192503400  192504400      3       1  150064       2.0863     0.018474
enh56635     1  192608700  192609700      3       1  150064       2.2244     0.013059
enh56639     1  192732200  192733200      1       1  150064       1.7892      0.03679
enh56640     1  192735000  192736000      1       1  150064       1.7087      0.04375
enh56647     1  192795500  192796500      3       1  150064       2.6801    0.0036804
enh56650     1  192873300  192874300      3       1  150064       2.6284     0.004289
enh56661     1  193032500  193033500      2       1  150064       2.2957     0.010847
enh56664     1  193071900  193072900      2       1  150064       3.3456   0.00041054
enh56665     1  193074800  193075800      5       2  150064       2.2378     0.012616
enh56668     1  193083700  193084700      4       2  150064       2.4374    0.0073957
enh56669     1  193089800  193090800      2       1  150064       3.0646    0.0010898
enh56670     1  193093600  193094600      1       1  150064       3.2099     0.000664
enh56676     1  193159400  193160400      1       1  150064       3.2848    0.0005103
enh56680     1  193240100  193241100      2       1  150064        3.396   0.00034186
enh56682     1  193290900  193291900      6       1  150064       2.9122    0.0017945
enh56683     1  193304700  193305700      2       1  150064       2.4165    0.0078361
enh56684     1  193306900  193307900      1       1  150064       3.0384     0.001189
enh56685     1  193317500  193318500      1       1  150064        2.979     0.001446
enh56690     1  193538300  193539300      4       2  150064       1.7268     0.042105
enh56693     1  193643400  193644400      4       2  150064       2.0481     0.020275
enh56698     1  196129000  196130000      1       1  150064       1.6995      0.04461
enh56699     1  196129400  196130400      1       1  150064        3.048     0.001152
enh56700     1  196150000  196151000      6       2  150064       2.9482    0.0015981
enh56703     1  196369600  196370600      2       1  150064       1.7256     0.042206
enh56712     1  197003800  197004800      1       1  150064       2.3116       0.0104
enh56737     1  197741800  197742800      1       1  150064       2.5419     0.005513
enh56738     1  197745500  197746500      1       1  150064       2.5951     0.004728
enh56740     1  197768000  197769000      6       2  150064       2.0587     0.019762
enh56741     1  197807500  197808500      1       1  150064        2.235      0.01271
enh56743     1  197924300  197925300      2       1  150064       1.7924     0.036537
enh56803     1  198574600  198575600      4       2  150064        1.812     0.034995
enh56808     1  198637200  198638200      2       1  150064       1.8331     0.033396
enh56811     1  198649900  198650900      3       1  150064       1.9788     0.023917
enh56820     1  198778100  198779100      2       1  150064       1.9599     0.025003
enh56849     1  199266700  199267700      2       1  150064       2.6527    0.0039923
enh56851     1  199372500  199373500      2       1  150064       2.9479    0.0015998
enh56854     1  199459900  199460900      5       2  150064       2.6812    0.0036676
enh56855     1  199518600  199519600      4       1  150064       2.7483    0.0029956
enh56878     1  200201300  200202300      4       1  150064       2.6067     0.004571
enh56881     1  200270300  200271300      3       2  150064       2.2916     0.010963
enh56884     1  200287900  200288900      2       1  150064         2.34    0.0096412
enh56886     1  200301700  200302700      1       1  150064       2.8441     0.002227
enh56887     1  200302500  200303500      1       1  150064        2.848       0.0022
enh56888     1  200305400  200306400      2       1  150064       2.1533     0.015649
enh56889     1  200311700  200312700      2       1  150064       3.0997   0.00096868
enh56890     1  200315200  200316200      4       1  150064       3.0148    0.0012856
enh56891     1  200320000  200321000      1       1  150064       2.8818     0.001977
enh56892     1  200322200  200323200      4       1  150064       2.8404    0.0022526
enh56893     1  200328700  200329700      7       1  150064       2.8861      0.00195
enh56894     1  200335600  200336600      6       2  150064       3.3879    0.0003522
enh56895     1  200342000  200343000      3       2  150064       1.7864     0.037015
enh56896     1  200348300  200349300      1       1  150064       2.9142     0.001783
enh56898     1  200360900  200361900      2       1  150064       2.5699     0.005087
enh56900     1  200379600  200380600      2       1  150064         2.31     0.010443
enh56902     1  200397900  200398900      4       2  150064        2.779    0.0027264
enh56907     1  200442800  200443800      2       1  150064       2.6782    0.0037013
enh56908     1  200451600  200452600      7       1  150064       2.1102     0.017423
enh56909     1  200452600  200453600      4       1  150064       2.1779     0.014706
enh56910     1  200456400  200457400      4       2  150064       2.2883      0.01106
enh56912     1  200481000  200482000      8       4  150064       3.9551   3.8244e-05
enh56913     1  200494300  200495300      3       2  150064       2.3663    0.0089839
enh56914     1  200496200  200497200      2       1  150064       1.9936     0.023097
enh56936     1  200865100  200866100      1       1  150064       2.5461     0.005446
enh56937     1  200988200  200989200      1       1  150064       2.0742      0.01903
enh56939     1  201011500  201012500      6       3  150064       2.6968    0.0035006
enh56942     1  201106400  201107400      2       1  150064       1.7983     0.036062
enh56952     1  201271600  201272600      3       2  150064       1.6944     0.045098
enh56955     1  201353100  201354100      5       2  150064       2.3105      0.01043
enh56969     1  201451300  201452300      6       2  150064       2.0981     0.017949
enh56973     1  201468200  201469200      1       1  150064       1.8734      0.03051
enh56987     1  201526600  201527600      4       1  150064       2.1279     0.016674
enh57029     1  201685300  201686300      3       2  150064       1.9464     0.025806
enh57065     1  201814400  201815400      2       1  150064       1.7378      0.04112
enh57071     1  201856800  201857800      2       1  150064       2.2893     0.011031
enh57074     1  201869600  201870600      1       1  150064       1.6739      0.04708
enh57075     1  201873000  201874000      3       1  150064       2.3227     0.010097
enh57076     1  201882000  201883000      3       2  150064       1.8143     0.034812
enh57101     1  202114400  202115400      1       1  150064         1.77      0.03836
enh57138     1  202688600  202689600      4       2  150064       1.9076     0.028221
enh57157     1  203015700  203016700      1       1  150064       2.0533      0.02002
enh57181     1  203322900  203323900      2       1  150064        1.962     0.024882
enh57210     1  203566500  203567500      3       1  150064       1.8166     0.034641
enh57253     1  204010800  204011800      1       1  150064       2.6966     0.003503
enh57254     1  204026700  204027700      3       1  150064       2.3745    0.0087852
enh57256     1  204044400  204045400      4       2  150064       3.3482   0.00040665
enh57257     1  204045600  204046600      2       1  150064       2.5349    0.0056243
enh57259     1  204049400  204050400      2       1  150064       2.3558    0.0092406
enh57260     1  204057400  204058400      2       1  150064        3.731    9.535e-05
enh57271     1  204222700  204223700      1       1  150064       2.5598     0.005237
enh57273     1  204231400  204232400      1       1  150064       1.7781      0.03769
enh57294     1  204407200  204408200      1       1  150064       2.0255      0.02141
enh57295     1  204411900  204412900      1       1  150064       2.1158      0.01718
enh57296     1  204474600  204475600      1       1  150064       3.2309    0.0006169
enh57298     1  204489700  204490700      2       1  150064       2.1818     0.014561
enh57300     1  204529300  204530300      2       1  150064       2.8064     0.002505
enh57302     1  204542000  204543000      5       2  150064       2.9395    0.0016438
enh57303     1  204547600  204548600      5       3  150064       1.8029     0.035699
enh57304     1  204558200  204559200      2       1  150064       3.1674   0.00076899
enh57305     1  204560200  204561200      3       1  150064       3.4612   0.00026893
enh57306     1  204561000  204562000      4       2  150064       2.4815     0.006541
enh57307     1  204606500  204607500      7       3  150064       2.3109     0.010419
enh57324     1  204972800  204973800      3       1  150064       2.0349     0.020932
enh57325     1  204982600  204983600      5       2  150064       1.6684     0.047616
enh57326     1  205057300  205058300      2       1  150064       1.8004     0.035895
enh57328     1  205060400  205061400      1       1  150064       3.1723    0.0007562
enh57329     1  205077600  205078600      3       2  150064       2.2542     0.012091
enh57330     1  205088800  205089800      4       1  150064       2.0429      0.02053
enh57332     1  205110200  205111200      4       1  150064       3.5775   0.00017346
enh57333     1  205110800  205111800      5       2  150064       3.9274   4.2929e-05
enh57337     1  205144600  205145600      2       1  150064       3.8883   5.0474e-05
enh57338     1  205148800  205149800      4       1  150064       3.7945   7.3984e-05
enh57339     1  205152600  205153600      5       2  150064       4.3555   6.6377e-06
enh57340     1  205159800  205160800      1       1  150064       3.9929    3.264e-05
enh57341     1  205168100  205169100      3       1  150064       4.0127   3.0014e-05
enh57342     1  205172600  205173600      3       1  150064       3.7427   9.1036e-05
enh57343     1  205173600  205174600      2       1  150064       3.7212   9.9155e-05
enh57344     1  205178600  205179600      4       2  150064       4.4417   4.4622e-06
enh57345     1  205180800  205181800      2       1  150064       2.9775    0.0014529
enh57347     1  205198600  205199600      6       3  150064       2.8526    0.0021679
enh57348     1  205216200  205217200      4       1  150064       2.1364     0.016323
enh57349     1  205218100  205219100      4       2  150064       1.9749     0.024142
enh57350     1  205227600  205228600      2       1  150064       2.1628      0.01528
enh57358     1  205269100  205270100      1       1  150064       2.0397      0.02069
enh57369     1  205344600  205345600      2       1  150064       2.3517    0.0093442
enh57372     1  205462200  205463200      3       1  150064       2.6357    0.0041984
enh57377     1  205567000  205568000      3       2  150064       2.7587    0.0029015
enh57378     1  205569200  205570200      2       1  150064         2.54    0.0055422
enh57398     1  205761200  205762200      4       2  150064        2.162     0.015311
enh57400     1  205779800  205780800      1       1  150064       2.4157     0.007853
enh57420     1  206531700  206532700      1       1  150064       1.6921      0.04531
enh57435     1  206646200  206647200      5       2  150064       2.3415    0.0096023
enh57436     1  206652700  206653700      2       1  150064       1.9277     0.026945
enh57446     1  206713300  206714300      1       1  150064       1.7644      0.03883
enh57476     1  207024300  207025300      2       1  150064       2.3101      0.01044
enh57486     1  207208200  207209200      1       1  150064       3.4425    0.0002882
enh57488     1  207218700  207219700      1       1  150064       3.3826     0.000359
enh57489     1  207220200  207221200      3       1  150064       3.1909   0.00070917
enh57491     1  207225000  207226000      2       1  150064       2.7994    0.0025596
enh57506     1  207880400  207881400      8       2  150064       2.8694    0.0020564
enh57507     1  207919000  207920000      2       1  150064        2.685    0.0036268
enh57508     1  207923800  207924800      2       1  150064       3.7753   7.9905e-05
enh57509     1  207927000  207928000      7       4  150064       2.1126     0.017319
enh57511     1  207960700  207961700      2       1  150064       4.0749    2.302e-05
enh57514     1  207972000  207973000      1       1  150064       3.7794     7.86e-05
enh57515     1  207979300  207980300      2       1  150064       3.2204   0.00063997
enh57516     1  207983300  207984300      5       3  150064       2.7015    0.0034518
enh57517     1  207985200  207986200      2       1  150064       2.6418    0.0041237
enh57519     1  207990800  207991800      3       2  150064       3.3647   0.00038314
enh57521     1  207992400  207993400      5       3  150064       3.9551   3.8248e-05
enh57523     1  207997600  207998600      4       2  150064       3.6915   0.00011146
enh57524     1  208000100  208001100      2       1  150064       4.1435   1.7103e-05
enh57525     1  208011200  208012200      2       1  150064       2.2072     0.013648
enh57526     1  208021400  208022400      4       2  150064       3.2838     0.000512
enh57527     1  208026600  208027600      7       2  150064       2.1935     0.014135
enh57528     1  208031800  208032800      6       3  150064       3.0814    0.0010301
enh57529     1  208035300  208036300      6       3  150064       3.7508   8.8118e-05
enh57532     1  208058200  208059200      4       1  150064       2.3278    0.0099622
enh57550     1  208263200  208264200      4       2  150064       3.0281    0.0012306
enh57551     1  208267300  208268300      2       1  150064       2.2526     0.012141
enh57553     1  208281000  208282000      4       2  150064       1.8807     0.030007
enh57554     1  208293300  208294300      5       2  150064       2.2735     0.011499
enh57555     1  208305300  208306300      3       2  150064       2.9641    0.0015178
enh57556     1  208323000  208324000      3       1  150064       2.1308     0.016553
enh57568     1  208381300  208382300      6       2  150064       1.8271     0.033841
enh57570     1  208386700  208387700      2       1  150064       2.0546     0.019961
enh57575     1  208405900  208406900      4       2  150064       2.4225    0.0077063
enh57576     1  208408400  208409400      5       3  150064       1.8248     0.034019
enh57607     1  209571600  209572600      1       1  150064       2.1746      0.01483
enh57608     1  209577600  209578600      2       1  150064       2.2044     0.013747
enh57620     1  209740700  209741700      3       2  150064       2.2307      0.01285
enh57677     1  210409200  210410200      1       1  150064       2.4304     0.007541
enh57711     1  211209800  211210800      2       1  150064       1.9052     0.028377
enh57717     1  211434600  211435600      6       3  150064       3.0256    0.0012408
enh57724     1  211516700  211517700      3       2  150064       2.0689     0.019277
enh57726     1  211544400  211545400      3       2  150064       2.7241    0.0032234
enh57729     1  211556800  211557800      4       2  150064       2.1653     0.015181
enh57734     1  211687300  211688300      5       2  150064       1.6472     0.049762
enh57736     1  211710600  211711600      6       2  150064       2.2546     0.012078
enh57738     1  211747300  211748300      4       2  150064       1.9394     0.026223
enh57783     1  212460900  212461900      2       1  150064       1.9208     0.027376
enh57785     1  212474600  212475600      3       2  150064       2.1792     0.014659
enh57787     1  212483900  212484900      1       1  150064       2.2238      0.01308
enh57794     1  212607200  212608200      1       1  150064       2.1962      0.01404
enh57868     1  214432500  214433500      1       1  150064       3.8431    6.075e-05
enh57875     1  214469800  214470800      2       1  150064       1.8409     0.032815
enh57877     1  214482800  214483800      2       1  150064       2.7445    0.0030302
enh57879     1  214491900  214492900      5       2  150064       2.2788     0.011339
enh57883     1  214522700  214523700      2       1  150064       2.3815    0.0086217
enh57886     1  214545000  214546000      3       2  150064       1.8027     0.035717
enh57890     1  214562900  214563900      3       2  150064         1.66     0.048457
enh57895     1  214591300  214592300      3       2  150064       1.6687     0.047589
enh57899     1  214601200  214602200      8       4  150064       1.7509     0.039982
enh57910     1  214639900  214640900      5       1  150064       1.7118     0.043469
enh57912     1  214646200  214647200      3       1  150064       1.6719     0.047274
enh57917     1  214671200  214672200      4       1  150064       1.8782     0.030174
enh57922     1  214693600  214694600      2       1  150064       1.9989     0.022807
enh57928     1  214731400  214732400      4       2  150064       2.2984      0.01077
enh57929     1  214741400  214742400      3       1  150064       2.0141     0.022002
enh57935     1  214788700  214789700      5       3  150064       2.4812    0.0065463
enh57944     1  215015800  215016800      1       1  150064       2.3321     0.009849
enh57976     1  215455300  215456300      3       1  150064        2.013     0.022059
enh57977     1  215463100  215464100      2       1  150064        2.183     0.014518
enh58001     1  216017900  216018900      2       1  150064       1.9192     0.027477
enh58007     1  216636300  216637300      1       1  150064       2.8493     0.002191
enh58023     1  217833100  217834100      1       1  150064       2.1154       0.0172
enh58056     1  218594600  218595600      1       1  150064       1.6614      0.04832
enh58057     1  218597400  218598400      3       1  150064       1.8981      0.02884
enh58063     1  218632100  218633100      3       2  150064       2.6463    0.0040688
enh58064     1  218633900  218634900      2       1  150064       1.9764     0.024054
enh58101     1  219041200  219042200      4       1  150064       2.3934    0.0083455
enh58102     1  219047400  219048400      4       2  150064       1.6459     0.049895
enh58149     1  219834400  219835400      2       1  150064       1.9995     0.022779
enh58168     1  220268500  220269500      3       2  150064       1.6464     0.049836
enh58174     1  220392300  220393300      2       1  150064       2.3684    0.0089325
enh58175     1  220442100  220443100      2       1  150064       1.7508      0.03999
enh58176     1  220447300  220448300      2       1  150064       1.6588     0.048577
enh58185     1  220905600  220906600      2       1  150064       1.7099     0.043638
enh58226     1  221456700  221457700      4       2  150064          2.4    0.0081972
enh58229     1  221509500  221510500      1       1  150064       1.7772      0.03777
enh58232     1  221554900  221555900      2       1  150064       1.7499     0.040068
enh58263     1  221939000  221940000      2       1  150064       1.9257      0.02707
enh58301     1  222258100  222259100      1       1  150064        2.416     0.007846
enh58316     1  222629000  222630000      2       1  150064        1.982     0.023738
enh58327     1  222792800  222793800      3       1  150064       1.7014     0.044431
enh58330     1  222818400  222819400      1       1  150064       2.1321       0.0165
enh58331     1  222828100  222829100      3       2  150064       2.1824     0.014538
enh58382     1  223883500  223884500      2       1  150064       2.2604     0.011898
enh58386     1  223896000  223897000      1       1  150064       1.8497      0.03218
enh58387     1  223898700  223899700      4       2  150064       3.3897    0.0003498
enh58388     1  223905000  223906000      3       2  150064       3.4593   0.00027077
enh58389     1  223907000  223908000      4       1  150064       2.5909    0.0047859
enh58390     1  223908400  223909400      6       2  150064       3.0468    0.0011563
enh58391     1  223909200  223910200      7       1  150064       2.9523    0.0015773
enh58393     1  223913000  223914000      1       1  150064       2.8498     0.002187
enh58394     1  223915500  223916500      3       1  150064       2.7735    0.0027725
enh58395     1  223917500  223918500      3       2  150064       2.3796    0.0086658
enh58397     1  223921500  223922500      2       1  150064       2.9336    0.0016751
enh58398     1  223923800  223924800      2       1  150064       3.3102   0.00046619
enh58399     1  223925500  223926500      4       2  150064       2.1817     0.014566
enh58402     1  223929200  223930200      2       1  150064       1.6798     0.046502
enh58403     1  223930300  223931300      9       2  150064        1.693     0.045231
enh58404     1  223933100  223934100      8       1  150064       1.8315     0.033515
enh58405     1  223934700  223935700      1       1  150064       2.1959      0.01405
enh58406     1  223936700  223937700      3       1  150064       2.5361    0.0056044
enh58407     1  223948500  223949500      6       2  150064       2.5807    0.0049294
enh58409     1  223957300  223958300      2       1  150064       3.8342   6.2975e-05
enh58410     1  223959300  223960300      4       2  150064       3.7196   9.9754e-05
enh58411     1  223960400  223961400      6       2  150064       2.1735     0.014873
enh58413     1  223963200  223964200      2       1  150064       2.9646    0.0015153
enh58414     1  223964300  223965300      4       2  150064       1.9735     0.024219
enh58416     1  223997700  223998700      2       1  150064       3.3625   0.00038614
enh58418     1  224007600  224008600      2       1  150064       3.2512   0.00057456
enh58419     1  224010100  224011100      2       1  150064       3.6485   0.00013189
enh58421     1  224014600  224015600      1       1  150064       3.5115    0.0002228
enh58422     1  224018800  224019800      7       3  150064       3.2545   0.00056798
enh58423     1  224019200  224020200      4       2  150064       3.2273   0.00062475
enh58425     1  224021400  224022400      6       2  150064       2.6392    0.0041545
enh58427     1  224028800  224029800      2       1  150064       3.7203   9.9492e-05
enh58434     1  224230200  224231200      4       1  150064       2.1645     0.015212
enh58460     1  224564400  224565400      2       1  150064       2.4366    0.0074134
enh58462     1  224595300  224596300      3       2  150064       2.2521     0.012159
enh58464     1  224614600  224615600      2       1  150064       2.1558      0.01555
enh58465     1  224615600  224616600      2       1  150064       2.2102     0.013547
enh58466     1  224616800  224617800      3       2  150064       2.8717    0.0020416
enh58467     1  224623900  224624900      1       1  150064        2.526     0.005768
enh58469     1  224644400  224645400      3       2  150064       2.0156     0.021919
enh58471     1  224684700  224685700      1       1  150064       2.0878      0.01841
enh58473     1  224690600  224691600      2       1  150064       2.2192     0.013236
enh58489     1  224808000  224809000      1       1  150064       1.8484      0.03227
enh58494     1  224818400  224819400      4       2  150064       2.7397    0.0030751
enh58497     1  224822900  224823900      1       1  150064       2.6603     0.003903
enh58498     1  224824800  224825800      2       1  150064       1.6773     0.046737
enh58500     1  224827300  224828300      3       1  150064       2.4389    0.0073659
enh58572     1  225933700  225934700      2       1  150064       2.0218     0.021599
enh58573     1  225934700  225935700      3       1  150064       1.9039     0.028464
enh58577     1  225951700  225952700      3       2  150064       1.6786     0.046611
enh58580     1  225958400  225959400      2       1  150064       2.0841     0.018574
enh58591     1  226013000  226014000      3       2  150064       2.0645     0.019485
enh58596     1  226053400  226054400      2       1  150064         2.39    0.0084246
enh58598     1  226065600  226066600      1       1  150064       2.7681     0.002819
enh58599     1  226067700  226068700      2       1  150064       1.8706     0.030701
enh58606     1  226187600  226188600      3       2  150064       1.8656     0.031051
enh58612     1  226269800  226270800      2       1  150064       2.3561    0.0092342
enh58621     1  226312400  226313400      3       2  150064       2.0554     0.019921
enh58622     1  226315700  226316700      2       1  150064       2.0586     0.019769
enh58623     1  226322400  226323400      1       1  150064       2.6331     0.004231
enh58634     1  226592000  226593000      3       1  150064       1.8195      0.03442
enh58638     1  226790300  226791300      5       3  150064        1.948     0.025706
enh58641     1  226833100  226834100      3       2  150064       3.0417    0.0011762
enh58652     1  226898400  226899400      1       1  150064       2.4902     0.006384
enh58656     1  226923700  226924700      2       1  150064       2.5285    0.0057275
enh58657     1  226927200  226928200      2       1  150064       2.0898     0.018317
enh58658     1  226952200  226953200      1       1  150064       2.1459      0.01594
enh58660     1  226971300  226972300      2       1  150064       1.8073     0.035354
enh58664     1  227014900  227015900      3       1  150064       2.1328     0.016472
enh58670     1  227070400  227071400      4       1  150064        1.938     0.026313
enh58671     1  227079600  227080600      7       2  150064       2.3018     0.010672
enh58677     1  227245900  227246900      3       2  150064       1.8274     0.033816
enh58684     1  227413000  227414000      5       3  150064       1.8761     0.030321
enh58689     1  227506800  227507800      5       2  150064       1.9373     0.026355
enh58690     1  227531400  227532400      5       2  150064       1.8518     0.032026
enh58692     1  227544600  227545600      5       2  150064        2.537    0.0055896
enh58694     1  227560200  227561200      4       2  150064       1.7758     0.037881
enh58750     1  229038300  229039300      2       1  150064        2.217      0.01331
enh58756     1  229163100  229164100      1       1  150064       1.8157      0.03471
enh58802     1  230209700  230210700      5       2  150064       1.6575     0.048706
enh58808     1  230226500  230227500      6       4  150064       2.6397    0.0041491
enh58809     1  230227900  230228900      5       2  150064       2.8931     0.001907
enh58810     1  230237900  230238900      6       3  150064       3.7804   7.8274e-05
enh58811     1  230242100  230243100      7       3  150064       3.3624    0.0003864
enh58812     1  230243200  230244200      5       3  150064       3.2921    0.0004972
enh58813     1  230245300  230246300      4       2  150064       3.6121   0.00015187
enh58814     1  230247800  230248800      3       2  150064       3.6755   0.00011869
enh58815     1  230250400  230251400      2       1  150064       3.7005    0.0001076
enh58818     1  230274900  230275900      6       2  150064        3.592   0.00016408
enh58819     1  230276700  230277700      7       4  150064       2.5369    0.0055917
enh58835     1  230322000  230323000      5       2  150064       1.7516     0.039924
enh58849     1  230406000  230407000      2       1  150064       2.0144     0.021985
enh58850     1  230439000  230440000      3       2  150064       2.5746    0.0050182
enh58851     1  230439600  230440600      6       3  150064       2.2429     0.012452
enh58852     1  230443200  230444200      2       1  150064       2.2896     0.011023
enh58918     1  231558600  231559600      2       1  150064       2.0492     0.020222
enh58965     1  232564600  232565600      1       1  150064       2.6404     0.004141
enh58966     1  232571200  232572200      6       3  150064       2.2176     0.013292
enh58967     1  232576200  232577200      4       2  150064       2.3185     0.010212
enh58968     1  232585800  232586800      1       1  150064       2.9876     0.001406
enh58970     1  232612700  232613700      1       1  150064       1.8193      0.03443
enh58971     1  232621900  232622900      5       2  150064        2.703    0.0034361
enh59045     1  234623000  234624000      2       1  150064       1.9415     0.026101
enh59046     1  234629700  234630700      7       3  150064       2.3425    0.0095772
enh59047     1  234631400  234632400      9       2  150064       1.8844     0.029753
enh59048     1  234634000  234635000      7       2  150064       2.8238    0.0023726
enh59050     1  234640100  234641100      1       1  150064       2.4598      0.00695
enh59052     1  234650500  234651500      4       2  150064        2.511    0.0060193
enh59053     1  234651700  234652700      5       1  150064       2.6907    0.0035655
enh59093     1  234895700  234896700      3       2  150064       1.7982     0.036074
enh59124     1  235095700  235096700      6       3  150064       1.8802     0.030043
enh59175     1  235751900  235752900      2       1  150064       1.7542     0.039695
enh59192     1  236020400  236021400      4       1  150064       1.7824     0.037343
enh59277     1  240073300  240074300      2       1  150064       2.0108     0.022171
enh59282     1  240192900  240193900      3       1  150064       1.9521     0.025463
enh59283     1  240194000  240195000      6       3  150064        2.994    0.0013768
enh59285     1  240207600  240208600      6       2  150064       2.8136    0.0024496
enh59295     1  240315500  240316500      5       2  150064       2.5565    0.0052859
enh59298     1  240356800  240357800      3       2  150064       3.1075   0.00094333
enh59300     1  240397900  240398900      2       1  150064         2.81    0.0024769
enh59301     1  240407200  240408200      5       2  150064       2.0092     0.022257
enh59303     1  240420000  240421000      5       2  150064       2.5382    0.0055707
enh59305     1  240428400  240429400      5       1  150064       2.7351    0.0031181
enh59319     1  240549200  240550200      3       1  150064       1.9693     0.024461
enh59320     1  240554200  240555200      2       1  150064       1.8071     0.035372
enh59321     1  240559500  240560500      4       2  150064       1.6495     0.049527
enh59359     1  240994300  240995300      1       1  150064       1.8921      0.02924
enh59374     1  241775200  241776200      3       2  150064       2.2145     0.013397
enh59376     1  241790500  241791500      5       3  150064       2.6293    0.0042779
enh59377     1  241800000  241801000      6       3  150064         1.78     0.037537
enh59399     1  242926900  242927900      5       2  150064       1.6711     0.047351
enh59402     1  243277100  243278100      2       1  150064       2.1798     0.014634
enh59403     1  243368000  243369000      1       1  150064       3.2555    0.0005659
enh59405     1  243376800  243377800      4       2  150064       2.5629    0.0051895
enh59406     1  243388000  243389000      2       1  150064       3.5683   0.00017965
enh59409     1  243407100  243408100      1       1  150064       3.8631    5.598e-05
enh59410     1  243411400  243412400      2       1  150064       3.4903   0.00024122
enh59411     1  243420800  243421800      2       1  150064       4.0095   3.0424e-05
enh59414     1  243427500  243428500      2       1  150064       3.9425   4.0322e-05
enh59415     1  243429900  243430900      2       1  150064       3.4682   0.00026201
enh59416     1  243433500  243434500      1       1  150064       4.9018    4.748e-07
enh59417     1  243435400  243436400      2       1  150064       4.2646   1.0011e-05
enh59418     1  243449200  243450200      1       1  150064       4.8785    5.346e-07
enh59420     1  243457600  243458600      1       1  150064       5.0243    2.527e-07
enh59422     1  243486400  243487400      2       1  150064       1.7109     0.043553
enh59427     1  243645000  243646000      2       1  150064       4.1066   2.0075e-05
enh59428     1  243654200  243655200      1       1  150064       4.2856    9.112e-06
enh59431     1  243664000  243665000      4       2  150064       5.2183   9.0264e-08
enh59432     1  243677000  243678000      1       1  150064       3.9017    4.776e-05
enh59435     1  243722800  243723800      2       1  150064       4.2275   1.1816e-05
enh59436     1  243731700  243732700      2       1  150064        4.853     6.08e-07
enh59437     1  243743000  243744000      3       2  150064       4.0783   2.2686e-05
enh59439     1  243760200  243761200      1       1  150064       1.9669       0.0246
enh59440     1  243786700  243787700      1       1  150064       4.0627    2.425e-05
enh59441     1  243806000  243807000      2       1  150064       4.4845    3.654e-06
enh59442     1  243876800  243877800      1       1  150064       2.1802      0.01462
enh59443     1  243881200  243882200      2       1  150064       4.5163   3.1464e-06
enh59444     1  243894300  243895300      2       1  150064       3.8836   5.1468e-05
enh59447     1  243908500  243909500      2       1  150064       4.6109   2.0044e-06
enh59448     1  243911200  243912200      2       1  150064       3.8305    6.393e-05
enh59450     1  243962200  243963200      2       1  150064       4.5191   3.1046e-06
enh59454     1  244011100  244012100      2       1  150064       3.4812   0.00024957
enh59455     1  244014700  244015700      1       1  150064       3.3251     0.000442
enh59456     1  244045300  244046300      1       1  150064       2.5067     0.006094
enh59457     1  244046500  244047500      1       1  150064       2.9643     0.001517
enh59458     1  244079100  244080100      1       1  150064       3.3251    0.0004419
enh59459     1  244081500  244082500      2       1  150064       2.8917    0.0019159
enh59461     1  244094100  244095100      1       1  150064       2.6135     0.004481
enh59462     1  244102400  244103400      1       1  150064       2.3782     0.008698
enh59466     1  244175800  244176800      6       3  150064       2.4089    0.0080014
enh59480     1  244374800  244375800      5       3  150064       2.2161     0.013341
enh59481     1  244377200  244378200      7       3  150064       2.4455    0.0072328
enh59498     1  244552200  244553200      2       1  150064       3.4996   0.00023301
enh59503     1  244599600  244600600      1       1  150064       2.2411      0.01251
enh59505     1  244608000  244609000      1       1  150064       2.2307      0.01285
enh59506     1  244609200  244610200      1       1  150064       1.6759      0.04688
enh59509     1  244612100  244613100      2       1  150064       2.3452    0.0095087
enh59515     1  244828700  244829700      6       2  150064       2.0592     0.019736
enh59555     1  245762200  245763200      6       1  150064       2.5013    0.0061871
enh59579     1  246149700  246150700      3       2  150064       2.1807     0.014603
enh59580     1  246160700  246161700      9       3  150064       2.1372     0.016291
enh59582     1  246165800  246166800      9       6  150064       2.0832     0.018617
enh59591     1  246377800  246378800      7       2  150064       1.8368     0.033118
enh59592     1  246382600  246383600     10       3  150064       2.6579    0.0039311
enh59593     1  246384800  246385800     14       2  150064       2.5688    0.0051024
enh59594     1  246408600  246409600      5       2  150064       2.6563    0.0039505
enh59595     1  246411000  246412000     12       2  150064       2.6217    0.0043748
enh59607     1  246639600  246640600      4       2  150064       1.7248     0.042281
enh59615     1  246746600  246747600      3       2  150064         1.74     0.040928
enh59616     1  246748000  246749000      1       1  150064       2.0615      0.01963
enh59617     1  246749700  246750700      1       1  150064       1.7767      0.03781
enh59619     1  246753000  246754000      1       1  150064       2.1591      0.01542
enh59621     1  246760200  246761200      2       1  150064       1.7267     0.042114
enh59623     1  246771900  246772900      2       1  150064       2.2501      0.01222
enh59624     1  246780200  246781200      2       1  150064       1.9448     0.025902
enh59625     1  246785100  246786100      7       3  150064       2.2465     0.012335
enh59633     1  246859900  246860900      3       1  150064       1.7629     0.038958
enh59639     1  246932100  246933100      2       1  150064        1.668     0.047662
enh59672     1  247715100  247716100      3       1  150064       2.0772     0.018894
enh59684     1  249153600  249154600      1       1  150064       1.7791      0.03761
enh59685     1  249156400  249157400      1       1  150064       1.8718      0.03062
enh59686     1  249157600  249158600      4       1  150064       1.6878      0.04572
enh59688     1  249199200  249200200      1       1  150064       1.7708       0.0383
enh66863     2     193100     194100      5       2  150064         2.05      0.02018
enh66907     2    1655000    1656000      1       1  150064       1.7368      0.04121
enh66926     2    1739200    1740200      1       1  150064       1.7441      0.04057
enh66929     2    1752000    1753000      2       1  150064       2.6197    0.0044009
enh66931     2    1759300    1760300      3       1  150064       2.3556    0.0092475
enh66952     2    3286600    3287600      4       2  150064       2.0602     0.019688
enh66970     2    3621700    3622700      1       1  150064       2.0286      0.02125
enh66973     2    3641800    3642800      5       3  150064       1.6578     0.048676
enh66974     2    3642600    3643600      3       2  150064         1.74     0.040934
enh67001     2    6321600    6322600      2       1  150064       1.7199     0.042729
enh67004     2    6508000    6509000      3       2  150064       2.1117     0.017357
enh67005     2    6512000    6513000      5       3  150064        1.765     0.038778
enh67007     2    6646500    6647500      3       1  150064       1.7894     0.036772
enh67011     2    7060000    7061000      5       2  150064       2.1164     0.017155
enh67029     2    7832400    7833400      2       1  150064        1.949     0.025649
enh67032     2    7876800    7877800      4       2  150064       1.6877     0.045735
enh67033     2    7878200    7879200      2       1  150064       1.9992     0.022794
enh67034     2    7935600    7936600      3       1  150064       2.7251    0.0032145
enh67059     2    8587500    8588500      4       1  150064       2.6439     0.004098
enh67064     2    8665600    8666600      2       1  150064       1.6534     0.049129
enh67088     2    8961400    8962400      1       1  150064       2.3737     0.008805
enh67091     2    8989100    8990100      3       2  150064       1.9191     0.027485
enh67120     2    9314800    9315800      4       1  150064       2.0648     0.019473
enh67123     2    9327400    9328400      5       2  150064         1.94     0.026189
enh67128     2    9352300    9353300      6       4  150064       1.7396     0.040964
enh67129     2    9355600    9356600      3       1  150064       2.9002    0.0018646
enh67134     2    9369200    9370200      2       1  150064       3.1316   0.00086941
enh67143     2    9392200    9393200      1       1  150064       3.1605    0.0007874
enh67146     2    9400700    9401700      2       1  150064       2.4285    0.0075798
enh67147     2    9404300    9405300      1       1  150064        3.188    0.0007163
enh67163     2    9471700    9472700      2       1  150064       2.5718    0.0050588
enh67211     2    9752600    9753600      1       1  150064       2.4743     0.006675
enh67388     2   11883000   11884000      4       2  150064       2.0733      0.01907
enh67391     2   11889500   11890500      4       2  150064       1.7365     0.041234
enh67393     2   11914400   11915400      4       2  150064       2.0882     0.018391
enh67394     2   11918800   11919800      2       1  150064        1.751      0.03997
enh67395     2   11924600   11925600      2       1  150064       2.6214     0.004379
enh67411     2   12148600   12149600      7       2  150064       1.6775     0.046718
enh67424     2   12272100   12273100      4       2  150064       1.6938     0.045149
enh67429     2   12367900   12368900      2       1  150064       2.9579    0.0015488
enh67432     2   12427000   12428000      5       2  150064       1.6543     0.049033
enh67457     2   12642500   12643500      4       2  150064       2.0144     0.021983
enh67458     2   12644200   12645200      3       2  150064       1.6727      0.04719
enh67464     2   12695500   12696500      2       1  150064       1.8598     0.031459
enh67524     2   14656500   14657500      8       4  150064        3.416   0.00031777
enh67540     2   15310600   15311600      4       2  150064       2.5748    0.0050146
enh67541     2   15316900   15317900      3       2  150064       2.2534     0.012116
enh67542     2   15363900   15364900      2       1  150064       2.6988    0.0034797
enh67547     2   15442000   15443000      1       1  150064       2.1993      0.01393
enh67553     2   15699100   15700100      4       1  150064       1.8447     0.032539
enh67589     2   17389400   17390400      4       1  150064        2.041     0.020627
enh67613     2   17932600   17933600      3       1  150064       1.9908     0.023252
enh67614     2   17937100   17938100      1       1  150064       2.1711      0.01496
enh67617     2   17974800   17975800      1       1  150064       2.1191      0.01704
enh67618     2   17981100   17982100      7       1  150064       2.4643    0.0068646
enh67620     2   17996600   17997600      3       1  150064       2.3427    0.0095728
enh67621     2   18038200   18039200      7       3  150064       4.0172   2.9448e-05
enh67637     2   18537600   18538600      2       1  150064       1.8332     0.033385
enh67641     2   18554900   18555900      8       2  150064       1.8493      0.03221
enh67697     2   19314200   19315200      1       1  150064       2.6166     0.004441
enh67698     2   19319700   19320700      4       2  150064       2.5082    0.0060678
enh67699     2   19321300   19322300      4       2  150064       1.9945     0.023048
enh67700     2   19323700   19324700      3       1  150064       1.8783      0.03017
enh67704     2   19376600   19377600      1       1  150064       2.1964      0.01403
enh67708     2   19419000   19420000      6       2  150064       2.1768     0.014749
enh67710     2   19427000   19428000      2       1  150064       2.0024     0.022622
enh67715     2   19548000   19549000      2       1  150064        2.264     0.011786
enh67717     2   19673600   19674600      2       1  150064       1.8197     0.034405
enh67765     2   20241800   20242800      3       1  150064       1.8505     0.032123
enh67767     2   20247200   20248200      4       2  150064       2.3541    0.0092827
enh67768     2   20262100   20263100      5       2  150064       2.2205     0.013193
enh67784     2   20366000   20367000      2       1  150064       1.6935     0.045183
enh67785     2   20369400   20370400      6       3  150064       1.8979     0.028855
enh67833     2   20770800   20771800      6       3  150064       2.5728    0.0050441
enh67834     2   20778500   20779500      3       1  150064       2.1385     0.016237
enh67835     2   20782800   20783800      1       1  150064       1.7098      0.04365
enh67837     2   20789600   20790600      5       2  150064       1.8173     0.034583
enh67838     2   20792200   20793200     10       4  150064       2.6439    0.0040973
enh67840     2   20798900   20799900      3       2  150064       2.4934    0.0063268
enh67843     2   20813900   20814900      6       2  150064       1.6763     0.046836
enh67848     2   20841800   20842800      2       1  150064       2.2271      0.01297
enh67865     2   22059400   22060400      2       1  150064       1.9162     0.027669
enh67866     2   23265200   23266200      5       2  150064       2.0411     0.020619
enh67885     2   23703500   23704500      4       2  150064       1.8388     0.032972
enh67901     2   23920700   23921700      9       3  150064       2.0161     0.021894
enh67904     2   23980400   23981400      1       1  150064       2.0403      0.02066
enh67912     2   24065800   24066800      3       2  150064       2.2515     0.012177
enh67913     2   24082800   24083800      4       2  150064       2.0489     0.020234
enh67914     2   24122900   24123900      3       1  150064       1.7631     0.038946
enh67915     2   24124500   24125500      2       1  150064       1.7492      0.04013
enh67916     2   24127500   24128500      2       1  150064       2.0112     0.022153
enh67918     2   24139200   24140200      2       1  150064       1.8339     0.033332
enh67920     2   24150600   24151600      4       2  150064       1.9124     0.027912
enh67921     2   24151300   24152300      2       1  150064       1.9116     0.027966
enh67923     2   24167200   24168200      6       2  150064       2.7704     0.002799
enh67934     2   24347100   24348100      2       1  150064       1.6722     0.047238
enh67950     2   24658400   24659400      3       1  150064       3.0806    0.0010329
enh67989     2   25328200   25329200      3       1  150064        3.846   6.0031e-05
enh67990     2   25350100   25351100      3       1  150064       3.0868    0.0010117
enh67991     2   25351500   25352500      6       3  150064        4.357    6.593e-06
enh67992     2   25420400   25421400      2       1  150064       2.6263    0.0043163
enh67994     2   25452100   25453100      3       2  150064       3.3512    0.0004023
enh67998     2   25486300   25487300      3       2  150064       3.6998   0.00010789
enh67999     2   25497900   25498900      1       1  150064       2.1462      0.01593
enh68000     2   25499200   25500200      2       1  150064       1.7206     0.042664
enh68003     2   25513700   25514700      2       1  150064       2.3426    0.0095756
enh68005     2   25518100   25519100      3       1  150064       1.9816      0.02376
enh68007     2   25528800   25529800      1       1  150064       3.7197    9.974e-05
enh68009     2   25545600   25546600      2       1  150064       1.7595     0.039251
enh68013     2   25585200   25586200      5       2  150064       1.6943     0.045104
enh68014     2   25599100   25600100      3       2  150064       3.5091    0.0002248
enh68023     2   25750600   25751600      1       1  150064       1.8522        0.032
enh68027     2   25840100   25841100      1       1  150064       2.0558       0.0199
enh68037     2   26066700   26067700      3       1  150064       1.8093     0.035201
enh68038     2   26074700   26075700      6       3  150064       2.4939    0.0063167
enh68045     2   26187500   26188500      3       1  150064       1.9861     0.023509
enh68052     2   26202700   26203700      1       1  150064       2.0723      0.01912
enh68054     2   26205500   26206500      2       1  150064       1.6586     0.048595
enh68055     2   26214400   26215400      3       1  150064        3.715   0.00010161
enh68056     2   26220100   26221100      7       3  150064       2.8477    0.0022021
enh68058     2   26231500   26232500      3       1  150064       1.8041     0.035612
enh68061     2   26254800   26255800      2       1  150064        2.286     0.011128
enh68064     2   26267100   26268100      3       1  150064       2.7329    0.0031394
enh68071     2   26302700   26303700      2       1  150064       1.9167     0.027639
enh68072     2   26308700   26309700      4       2  150064       2.0709     0.019183
enh68073     2   26309500   26310500      4       2  150064       2.5297    0.0057083
enh68110     2   26918400   26919400      2       1  150064       2.1621     0.015305
enh68112     2   26927100   26928100      2       1  150064       1.7498     0.040079
enh68116     2   26986000   26987000      1       1  150064       3.3389    0.0004206
enh68118     2   26989600   26990600      4       2  150064       3.0451     0.001163
enh68119     2   26991600   26992600      2       1  150064       3.1258   0.00088647
enh68120     2   26994400   26995400      3       1  150064        3.144   0.00083325
enh68124     2   27184200   27185200      3       2  150064       2.1409     0.016141
enh68127     2   27198800   27199800      3       1  150064       3.2493    0.0005785
enh68130     2   27213800   27214800      1       1  150064       2.5416     0.005518
enh68131     2   27226200   27227200      1       1  150064       3.3039    0.0004768
enh68132     2   27233500   27234500      2       1  150064       3.1174   0.00091222
enh68135     2   27254200   27255200      1       1  150064       3.0193     0.001267
enh68137     2   27271800   27272800      2       1  150064       3.4335   0.00029787
enh68139     2   27286300   27287300      2       1  150064       3.9856    3.366e-05
enh68140     2   27291400   27292400      1       1  150064       3.7026    0.0001067
enh68141     2   27296800   27297800      2       1  150064        2.323     0.010089
enh68142     2   27300100   27301100      1       1  150064       2.6139     0.004476
enh68144     2   27307500   27308500      2       1  150064       2.5213    0.0058457
enh68145     2   27309800   27310800      1       1  150064        2.979     0.001446
enh68148     2   27405600   27406600      3       2  150064       2.0776     0.018873
enh68149     2   27432300   27433300      6       3  150064       2.0871     0.018438
enh68151     2   27472100   27473100      1       1  150064       2.2392      0.01257
enh68153     2   27504100   27505100      1       1  150064       2.3305     0.009891
enh68155     2   27543400   27544400      2       1  150064       1.9898     0.023304
enh68157     2   27557900   27558900      1       1  150064       2.2842      0.01118
enh68160     2   27595000   27596000      2       1  150064       2.3713    0.0088636
enh68162     2   27604000   27605000      1       1  150064       3.0578     0.001115
enh68166     2   27632800   27633800      2       1  150064       2.0799     0.018769
enh68168     2   27711200   27712200      4       2  150064       3.6298   0.00014183
enh68169     2   27712800   27713800      2       1  150064        2.505    0.0061232
enh68170     2   27716200   27717200      1       1  150064        3.188    0.0007163
enh68172     2   27789200   27790200      1       1  150064       3.0656     0.001086
enh68173     2   27807600   27808600      3       2  150064       2.7382    0.0030892
enh68176     2   27829400   27830400      3       2  150064       2.4612    0.0069235
enh68179     2   27852600   27853600      4       2  150064       1.6601     0.048445
enh68181     2   27863400   27864400      1       1  150064       2.2886      0.01105
enh68184     2   27877900   27878900      1       1  150064       3.9509    3.893e-05
enh68187     2   27888800   27889800      2       1  150064        1.985     0.023573
enh68192     2   27933600   27934600      4       2  150064       2.6243    0.0043414
enh68193     2   27937000   27938000      1       1  150064       2.8369     0.002278
enh68198     2   27958700   27959700      2       1  150064       3.4552   0.00027493
enh68200     2   27977000   27978000      1       1  150064       2.4741     0.006678
enh68202     2   27988800   27989800      3       2  150064       4.4211   4.9099e-06
enh68207     2   28020600   28021600      3       1  150064       4.2568   1.0368e-05
enh68210     2   28055000   28056000      3       2  150064       3.2106   0.00066238
enh68212     2   28078900   28079900      4       1  150064        4.014   2.9847e-05
enh68216     2   28114500   28115500      1       1  150064       1.9473      0.02575
enh68217     2   28124100   28125100      1       1  150064        3.996    3.221e-05
enh68219     2   28138700   28139700      2       1  150064       2.4002    0.0081929
enh68220     2   28143000   28144000      1       1  150064       3.6355    0.0001387
enh68221     2   28155000   28156000      3       1  150064       3.6442    0.0001341
enh68223     2   28184200   28185200      2       1  150064       3.1366    0.0008547
enh68224     2   28189200   28190200      4       2  150064       2.5946    0.0047346
enh68225     2   28196000   28197000      1       1  150064       3.7683    8.218e-05
enh68227     2   28202200   28203200      1       1  150064       3.9814    3.425e-05
enh68230     2   28246400   28247400      2       1  150064        1.732     0.041638
enh68238     2   28319300   28320300      5       2  150064       2.0546      0.01996
enh68240     2   28324800   28325800      1       1  150064       2.2133      0.01344
enh68275     2   28611800   28612800      2       1  150064       3.1887   0.00071447
enh68280     2   28636500   28637500      2       1  150064       1.9748     0.024147
enh68281     2   28646400   28647400      6       3  150064       3.0378    0.0011914
enh68282     2   28650800   28651800      2       1  150064        2.569    0.0050992
enh68283     2   28660400   28661400      3       2  150064       2.7958    0.0025889
enh68284     2   28669300   28670300      1       1  150064       1.7357      0.04131
enh68287     2   28766300   28767300      4       2  150064       1.9596     0.025021
enh68320     2   28985400   28986400      1       1  150064        2.729     0.003176
enh68322     2   29025400   29026400      1       1  150064       2.8096      0.00248
enh68323     2   29032400   29033400      3       1  150064       3.1758   0.00074719
enh68329     2   29150400   29151400      3       2  150064       1.9268     0.027002
enh68343     2   29342200   29343200      3       2  150064       2.6316    0.0042488
enh68349     2   29388200   29389200      3       1  150064       1.8139     0.034846
enh68358     2   29643500   29644500      2       1  150064       3.7114   0.00010305
enh68359     2   29678000   29679000      4       2  150064       2.1187     0.017056
enh68360     2   29682300   29683300      3       1  150064       2.3845    0.0085508
enh68362     2   29732100   29733100      2       1  150064        1.739     0.041014
enh68378     2   30368200   30369200      2       1  150064       1.8372     0.033087
enh68455     2   32212800   32213800      3       2  150064       2.0009     0.022703
enh68459     2   32236500   32237500      3       2  150064       2.2825     0.011229
enh68550     2   33546400   33547400      2       1  150064       2.0047     0.022498
enh68587     2   35522900   35523900      2       1  150064       2.0403     0.020659
enh68612     2   36647800   36648800      3       2  150064       1.9748     0.024148
enh68634     2   36709700   36710700      2       1  150064       2.3593    0.0091541
enh68635     2   36713000   36714000      1       1  150064       1.9852      0.02356
enh68637     2   36718000   36719000      3       1  150064       1.9207     0.027382
enh68653     2   36791700   36792700      4       2  150064       2.0243      0.02147
enh68659     2   36822400   36823400      6       2  150064       1.9998     0.022759
enh68672     2   36933300   36934300      4       2  150064        2.538    0.0055736
enh68677     2   37048400   37049400     10       2  150064       2.9124    0.0017931
enh68678     2   37116700   37117700      2       1  150064       2.0112     0.022153
enh68682     2   37178300   37179300      4       2  150064        1.784     0.037209
enh68684     2   37194600   37195600      1       1  150064       2.9809     0.001437
enh68685     2   37227400   37228400      3       2  150064       3.0413    0.0011779
enh68686     2   37247600   37248600      1       1  150064       3.0485      0.00115
enh68689     2   37325300   37326300      2       1  150064       2.1263     0.016739
enh68693     2   37384400   37385400      3       1  150064       1.8706     0.030697
enh68694     2   37394900   37395900      5       3  150064       1.9394     0.026228
enh68695     2   37408600   37409600     18       4  150064       2.4797    0.0065738
enh68698     2   37438400   37439400      3       2  150064       3.7619   8.4321e-05
enh68700     2   37476900   37477900      5       3  150064       2.4588    0.0069695
enh68701     2   37510100   37511100      2       1  150064       2.7876    0.0026553
enh68702     2   37545100   37546100      2       1  150064       3.1965   0.00069552
enh68703     2   37548600   37549600      2       1  150064       3.6531   0.00012954
enh68704     2   37552600   37553600      3       2  150064       3.5159   0.00021917
enh68706     2   37570400   37571400      8       4  150064       4.1255   1.8498e-05
enh68707     2   37572200   37573200      5       3  150064       1.9198     0.027439
enh68708     2   37576800   37577800      2       1  150064       2.7638    0.0028562
enh68709     2   37577900   37578900      4       2  150064       1.7096     0.043671
enh68717     2   37641700   37642700      4       2  150064       2.1762      0.01477
enh68727     2   37733500   37734500      4       1  150064       1.8585     0.031551
enh68753     2   37882900   37883900      1       1  150064       2.3419     0.009592
enh68798     2   38209100   38210100      2       1  150064        1.731     0.041726
enh68800     2   38240700   38241700      2       1  150064       1.7984     0.036053
enh68807     2   38323300   38324300      3       1  150064       1.9375     0.026341
enh68820     2   38429100   38430100      1       1  150064       2.1434      0.01604
enh68828     2   38601600   38602600      2       1  150064       1.8326     0.033433
enh68829     2   38605000   38606000      5       3  150064       1.8909     0.029318
enh68830     2   38622100   38623100      1       1  150064       2.1086      0.01749
enh68831     2   38633400   38634400      1       1  150064       2.1375      0.01628
enh68857     2   38929400   38930400      1       1  150064       2.7657      0.00284
enh68858     2   38943000   38944000      3       2  150064       2.0726     0.019104
enh68859     2   38947500   38948500      1       1  150064       3.2525    0.0005719
enh68862     2   38992200   38993200      3       2  150064        1.769     0.038445
enh68886     2   39430000   39431000      1       1  150064       2.4234     0.007687
enh68887     2   39454800   39455800      3       2  150064       1.8022     0.035754
enh68902     2   39635700   39636700      6       2  150064       1.7581     0.039364
enh68931     2   39795300   39796300      2       1  150064       2.4136    0.0078969
enh68935     2   39820800   39821800      2       1  150064       2.5822    0.0049083
enh68938     2   39859000   39860000      2       1  150064       2.7981    0.0025706
enh68941     2   39945400   39946400      1       1  150064       2.6065     0.004573
enh68943     2   39955500   39956500      1       1  150064       2.2685      0.01165
enh68944     2   39958400   39959400      1       1  150064       2.0788      0.01882
enh68951     2   39999400   40000400      4       2  150064       2.0368     0.020835
enh68952     2   40000700   40001700      1       1  150064       2.0746      0.01901
enh68953     2   40006400   40007400      2       1  150064       2.0011      0.02269
enh68955     2   40009800   40010800      1       1  150064       1.6763      0.04684
enh68963     2   40169200   40170200      1       1  150064        3.223    0.0006343
enh68964     2   40169900   40170900      1       1  150064        1.909      0.02813
enh68965     2   40175000   40176000      2       1  150064       2.6604     0.003902
enh68966     2   40181200   40182200      5       3  150064       2.8576    0.0021341
enh68968     2   40221200   40222200      5       2  150064       2.3334    0.0098125
enh68969     2   40223400   40224400      2       1  150064       2.5613    0.0052144
enh68971     2   40255500   40256500      4       2  150064       1.9754     0.024111
enh68972     2   40259900   40260900      3       1  150064       2.0006     0.022719
enh68973     2   40266400   40267400      6       2  150064       2.6815    0.0036645
enh68977     2   40353700   40354700      3       1  150064       2.1162     0.017165
enh68978     2   40406000   40407000      6       2  150064       2.0659     0.019418
enh68979     2   40427200   40428200      4       2  150064       2.3134     0.010349
enh68984     2   40454100   40455100      3       1  150064       1.9135     0.027844
enh68985     2   40467000   40468000      5       2  150064       2.5466    0.0054393
enh68986     2   40470600   40471600      3       2  150064       2.3736    0.0088074
enh68989     2   40510200   40511200      3       1  150064       1.6625     0.048206
enh68995     2   40571000   40572000      6       3  150064       1.9339     0.026561
enh68997     2   40579200   40580200      3       2  150064       2.3671     0.008964
enh68998     2   40585600   40586600      5       2  150064       3.2017   0.00068315
enh68999     2   40587500   40588500      3       1  150064        1.653      0.04917
enh69003     2   40597200   40598200      8       3  150064       2.0284     0.021259
enh69009     2   40630100   40631100      3       1  150064       2.0112     0.022152
enh69010     2   40639300   40640300      5       2  150064       2.3911     0.008399
enh69011     2   40660300   40661300      5       2  150064       2.0326     0.021047
enh69013     2   40667800   40668800      4       2  150064        1.826     0.033928
enh69017     2   40715100   40716100      4       2  150064       1.9466     0.025791
enh69020     2   40738100   40739100      2       1  150064        2.759     0.002899
enh69021     2   40739300   40740300      5       2  150064       3.2777   0.00052331
enh69026     2   40895100   40896100      5       3  150064       2.0646      0.01948
enh69029     2   40961500   40962500      4       2  150064       1.8091     0.035215
enh69033     2   41824900   41825900      4       1  150064       1.8613     0.031351
enh69039     2   42067200   42068200      2       1  150064        2.308       0.0105
enh69040     2   42068600   42069600      5       1  150064       2.4789    0.0065887
enh69041     2   42086900   42087900      4       2  150064       2.2208     0.013182
enh69048     2   42133000   42134000      8       2  150064       1.8191     0.034449
enh69118     2   42981600   42982600      5       2  150064        1.738     0.041106
enh69129     2   43072100   43073100      4       2  150064       1.9494     0.025626
enh69133     2   43106300   43107300      3       1  150064       1.6831     0.046179
enh69134     2   43108500   43109500      1       1  150064       2.2876      0.01108
enh69145     2   43160800   43161800      6       3  150064       1.8224     0.034199
enh69157     2   43252000   43253000      5       2  150064       1.7227      0.04247
enh69158     2   43253800   43254800      9       3  150064       1.8785     0.030155
enh69198     2   43560100   43561100      2       1  150064       1.6723     0.047229
enh69261     2   44398700   44399700      3       2  150064       2.0651     0.019455
enh69265     2   44460200   44461200      1       1  150064        1.966      0.02465
enh69312     2   45502300   45503300      7       3  150064       1.6878     0.045724
enh69327     2   45671700   45672700      6       3  150064       1.9395     0.026221
enh69331     2   45781400   45782400      4       1  150064       1.9771     0.024014
enh69334     2   45811000   45812000      1       1  150064       2.0317      0.02109
enh69346     2   45895700   45896700      2       1  150064       2.0769     0.018907
enh69355     2   45982600   45983600      6       2  150064        2.001     0.022695
enh69356     2   45986300   45987300      2       1  150064       2.3983    0.0082368
enh69366     2   46077400   46078400      4       2  150064       1.7998     0.035947
enh69372     2   46115700   46116700      1       1  150064       2.2402      0.01254
enh69376     2   46149300   46150300      4       1  150064        1.812     0.034993
enh69384     2   46195300   46196300      5       2  150064       2.1091      0.01747
enh69385     2   46219400   46220400      4       2  150064       2.4906    0.0063764
enh69387     2   46235400   46236400      1       1  150064       2.6476     0.004053
enh69390     2   46247300   46248300      6       3  150064       3.2417   0.00059408
enh69394     2   46284900   46285900      5       3  150064        2.454    0.0070639
enh69395     2   46292800   46293800      4       2  150064       2.9166    0.0017696
enh69464     2   46845200   46846200      1       1  150064       1.9138      0.02782
enh69465     2   46859600   46860600      3       1  150064       1.7047     0.044128
enh69478     2   46941800   46942800      3       2  150064       2.1962      0.01404
enh69499     2   47040700   47041700      4       1  150064       2.0049     0.022488
enh69501     2   47057100   47058100      5       3  150064       2.0876     0.018415
enh69523     2   47212100   47213100      1       1  150064       1.7302       0.0418
enh69548     2   47394900   47395900      3       2  150064       1.7779      0.03771
enh69549     2   47396200   47397200      3       1  150064        2.097     0.017995
enh69556     2   47435700   47436700      3       1  150064       2.2505     0.012207
enh69557     2   47448100   47449100      3       2  150064       2.7312    0.0031556
enh69584     2   47979000   47980000      3       2  150064       1.6925     0.045279
enh69585     2   47994600   47995600      3       2  150064        2.471    0.0067377
enh69587     2   48012400   48013400      6       3  150064       2.3971    0.0082621
enh69590     2   48094200   48095200      5       2  150064       2.4631    0.0068862
enh69591     2   48095400   48096400      2       1  150064        1.951     0.025531
enh69592     2   48097300   48098300      4       1  150064       2.6853    0.0036228
enh69593     2   48118700   48119700      5       3  150064       2.7142    0.0033215
enh69596     2   48128800   48129800      1       1  150064       2.9361     0.001662
enh69601     2   48341200   48342200      1       1  150064       2.5604     0.005228
enh69604     2   48401800   48402800      4       2  150064       1.9252     0.027104
enh69605     2   48424100   48425100      2       1  150064       2.2301      0.01287
enh69608     2   48475900   48476900      1       1  150064       2.1128      0.01731
enh69609     2   48533700   48534700      3       2  150064       1.8526     0.031967
enh69610     2   48540200   48541200      7       3  150064       3.0479    0.0011524
enh69611     2   48543800   48544800      1       1  150064       2.8941     0.001901
enh69613     2   48568300   48569300      5       2  150064       3.0855    0.0010161
enh69615     2   48571800   48572800      6       2  150064       2.0167     0.021866
enh69616     2   48572800   48573800      4       2  150064       2.3954    0.0083022
enh69617     2   48573500   48574500      5       3  150064       3.1932   0.00070358
enh69618     2   48579200   48580200      3       2  150064       1.6704     0.047424
enh69620     2   48583800   48584800      6       3  150064       2.2021     0.013828
enh69621     2   48642100   48643100      4       2  150064         1.76     0.039204
enh69622     2   48646900   48647900      5       3  150064       1.6782      0.04665
enh69623     2   48647700   48648700      3       2  150064       2.8124    0.0024586
enh69624     2   48650100   48651100      5       2  150064       2.0343     0.020963
enh69630     2   48723400   48724400      5       2  150064       2.1216     0.016934
enh69631     2   48731600   48732600      2       1  150064       1.6598     0.048478
enh69632     2   48736200   48737200      2       1  150064       2.8269      0.00235
enh69639     2   48793800   48794800      5       3  150064       2.0392     0.020713
enh69643     2   48877700   48878700      3       2  150064       2.0516     0.020106
enh69647     2   48941800   48942800      4       2  150064       2.0892     0.018347
enh69648     2   48946200   48947200      3       2  150064       2.0311     0.021123
enh69667     2   50719000   50720000      1       1  150064       3.0002     0.001349
enh69700     2   52766300   52767300      1       1  150064       2.1948      0.01409
enh69719     2   53803100   53804100      3       1  150064       2.0095     0.022241
enh69721     2   53821600   53822600      3       2  150064       1.7518     0.039905
enh69722     2   53859900   53860900      4       2  150064       2.3414     0.009605
enh69725     2   53978700   53979700      2       1  150064       2.6112    0.0045118
enh69726     2   53995700   53996700      4       2  150064       2.0615     0.019627
enh69727     2   54011300   54012300      2       1  150064       2.7562    0.0029238
enh69728     2   54015400   54016400      4       1  150064       2.2744     0.011472
enh69729     2   54053600   54054600      3       2  150064       2.6099    0.0045285
enh69733     2   54123900   54124900      1       1  150064        3.483    0.0002479
enh69735     2   54166600   54167600      3       1  150064       2.4589    0.0069684
enh69736     2   54172200   54173200      2       1  150064       1.7235     0.042399
enh69737     2   54176700   54177700      5       3  150064       2.4142    0.0078856
enh69740     2   54194000   54195000      5       2  150064       1.9327     0.026638
enh69743     2   54202100   54203100      3       2  150064       2.0226     0.021557
enh69745     2   54242800   54243800      1       1  150064       2.2655      0.01174
enh69748     2   54274300   54275300      4       2  150064       2.9882    0.0014033
enh69749     2   54280900   54281900      4       2  150064       1.8324     0.033448
enh69750     2   54286600   54287600      1       1  150064       1.7875      0.03693
enh69751     2   54292400   54293400      2       1  150064        1.855     0.031798
enh69752     2   54294800   54295800      2       1  150064       3.7032   0.00010645
enh69753     2   54301400   54302400      6       3  150064       2.2728     0.011518
enh69754     2   54315000   54316000      2       1  150064       1.8354     0.033224
enh69755     2   54330200   54331200      4       2  150064       1.9179     0.027563
enh69756     2   54341300   54342300      5       2  150064        2.161     0.015346
enh69785     2   54699100   54700100      3       1  150064       2.4015     0.008165
enh69790     2   54711100   54712100      5       2  150064       1.9319     0.026683
enh69799     2   54750200   54751200      3       2  150064       2.1909     0.014229
enh69801     2   54755400   54756400      2       1  150064        1.838     0.033028
enh69802     2   54757600   54758600      4       2  150064       1.7197     0.042741
enh69809     2   54802000   54803000      7       3  150064       2.2457     0.012361
enh69810     2   54805100   54806100     10       1  150064       1.6721     0.047248
enh69811     2   54811900   54812900      4       1  150064       2.2077     0.013631
enh69813     2   54823600   54824600      4       2  150064       1.9645     0.024737
enh69814     2   54828600   54829600      4       2  150064       2.6812    0.0036677
enh69815     2   54832700   54833700      4       2  150064       1.9923      0.02317
enh69816     2   54833500   54834500      3       2  150064       1.7256     0.042212
enh69818     2   54839700   54840700      2       1  150064       1.8039     0.035627
enh69819     2   54841500   54842500      7       3  150064       1.9871     0.023457
enh69821     2   54852900   54853900      3       2  150064       1.7994     0.035982
enh69824     2   54863200   54864200      4       2  150064       2.3264    0.0099975
enh69825     2   54885300   54886300      4       2  150064       2.9491    0.0015937
enh69827     2   54894000   54895000      3       2  150064       1.8307     0.033573
enh69828     2   54896600   54897600      1       1  150064       1.6458       0.0499
enh69831     2   54907100   54908100      7       4  150064       2.8883     0.001937
enh69833     2   54984500   54985500      1       1  150064        3.129    0.0008771
enh69836     2   55036600   55037600      8       2  150064       1.7994      0.03598
enh69838     2   55086600   55087600      4       2  150064       2.9666    0.0015057
enh69839     2   55087400   55088400      2       1  150064       2.7171    0.0032924
enh69844     2   55172600   55173600      5       2  150064       2.3761    0.0087491
enh69852     2   55222300   55223300      5       2  150064       2.7688     0.002813
enh69853     2   55224700   55225700      1       1  150064       2.2283      0.01293
enh69855     2   55231800   55232800      4       2  150064       3.0157    0.0012819
enh69858     2   55241400   55242400      2       1  150064       2.0963     0.018028
enh69862     2   55264900   55265900      3       2  150064       1.7431     0.040657
enh69864     2   55271200   55272200      4       1  150064       1.7911     0.036635
enh69865     2   55279600   55280600      5       2  150064       1.7551     0.039618
enh69866     2   55282900   55283900      3       2  150064       2.0073     0.022358
enh69875     2   55346800   55347800      7       4  150064       1.9847     0.023589
enh69896     2   55643200   55644200      4       2  150064       1.7462     0.040385
enh69915     2   55988500   55989500      5       3  150064       1.9369      0.02638
enh69916     2   55999100   56000100      1       1  150064       3.1415    0.0008405
enh69917     2   56006800   56007800      5       3  150064       1.6914     0.045376
enh69918     2   56037700   56038700      5       3  150064       1.6586     0.048597
enh69919     2   56054500   56055500      4       1  150064       2.8151    0.0024379
enh69924     2   56098000   56099000      2       1  150064       1.7475     0.040274
enh69926     2   56110500   56111500      4       2  150064       1.8479     0.032308
enh69928     2   56128000   56129000      7       3  150064       1.6878     0.045726
enh69936     2   56188400   56189400      7       3  150064       1.7605     0.039163
enh69937     2   56192800   56193800      6       2  150064         1.78      0.03754
enh69939     2   56219700   56220700      3       2  150064       1.8302     0.033608
enh69941     2   56235600   56236600      2       1  150064        2.049     0.020231
enh69947     2   56443900   56444900      3       2  150064       2.3869    0.0084955
enh69969     2   57947000   57948000      2       1  150064       4.4342   4.6204e-06
enh69970     2   57948300   57949300      1       1  150064       4.7256    1.147e-06
enh69971     2   57987200   57988200      4       2  150064        6.132   4.3395e-10
enh69973     2   58109800   58110800      1       1  150064       4.0681     2.37e-05
enh69974     2   58117700   58118700      2       1  150064       3.9259   4.3208e-05
enh69978     2   58269200   58270200      1       1  150064       2.7708     0.002796
enh69979     2   58272500   58273500      2       1  150064       4.0931   2.1281e-05
enh69981     2   58333900   58334900      1       1  150064       3.5709    0.0001779
enh69982     2   58335900   58336900      3       2  150064       2.5118    0.0060055
enh69985     2   58364400   58365400      1       1  150064       2.0191      0.02174
enh69986     2   58373600   58374600      2       1  150064       1.8145     0.034804
enh69987     2   58383800   58384800      2       1  150064       5.2865   6.2345e-08
enh69989     2   58466100   58467100      2       1  150064       2.1378     0.016265
enh69990     2   58466800   58467800      2       1  150064       4.1103   1.9758e-05
enh69991     2   58468400   58469400      2       1  150064       2.0918     0.018226
enh69992     2   58674600   58675600      3       2  150064       2.7116    0.0033483
enh69993     2   58710500   58711500      2       1  150064       1.7152     0.043158
enh69994     2   58711300   58712300      1       1  150064        1.737      0.04119
enh69999     2   58860800   58861800      2       1  150064       1.7805     0.037496
enh70003     2   59126500   59127500      3       1  150064       2.2278     0.012946
enh70004     2   59146300   59147300      2       1  150064       3.0148    0.0012856
enh70005     2   59149200   59150200      2       1  150064       2.5283    0.0057313
enh70007     2   59151200   59152200      1       1  150064       2.2144       0.0134
enh70009     2   60709900   60710900      3       2  150064       2.9125    0.0017926
enh70011     2   60741900   60742900      3       1  150064       2.1955     0.014064
enh70012     2   60744200   60745200      5       3  150064         1.94     0.026191
enh70014     2   60747500   60748500      2       1  150064        2.482    0.0065326
enh70015     2   60755100   60756100      3       2  150064       2.0133      0.02204
enh70021     2   60982400   60983400      4       2  150064       2.3444    0.0095296
enh70031     2   61186600   61187600      2       1  150064       1.7029     0.044294
enh70049     2   61583700   61584700      3       2  150064       2.0802     0.018755
enh70053     2   61666200   61667200      1       1  150064       3.3974    0.0003401
enh70092     2   62493300   62494300      2       1  150064       2.5248    0.0057878
enh70096     2   62531400   62532400      4       2  150064       1.9696     0.024444
enh70107     2   62702900   62703900      2       1  150064       3.1968   0.00069488
enh70109     2   62712800   62713800      3       2  150064       2.3505    0.0093749
enh70110     2   62716000   62717000      5       3  150064       2.9446    0.0016166
enh70111     2   62726200   62727200      5       2  150064       1.9787     0.023924
enh70112     2   62728600   62729600      3       1  150064       2.2075      0.01364
enh70113     2   62731800   62732800      2       1  150064       1.7793     0.037599
enh70114     2   62733800   62734800      3       2  150064       1.9632     0.024809
enh70115     2   62797600   62798600      2       1  150064       2.0725     0.019108
enh70116     2   62800100   62801100      1       1  150064       1.7374      0.04116
enh70117     2   62803900   62804900      6       3  150064       2.4808    0.0065545
enh70124     2   62889700   62890700      5       2  150064       2.9129    0.0017905
enh70132     2   62987300   62988300      4       2  150064       3.0513    0.0011394
enh70135     2   63012600   63013600      1       1  150064       2.8445     0.002224
enh70141     2   63111200   63112200      1       1  150064       3.1999    0.0006874
enh70142     2   63144300   63145300      3       2  150064       3.2681   0.00054138
enh70144     2   63166700   63167700      3       1  150064       3.0863    0.0010132
enh70186     2   64290900   64291900      2       1  150064       1.9995     0.022775
enh70214     2   64674900   64675900      1       1  150064       2.2436      0.01243
enh70223     2   64821600   64822600      1       1  150064       2.2417      0.01249
enh70224     2   64831700   64832700      1       1  150064       2.0075      0.02235
enh70225     2   64833400   64834400      1       1  150064       2.7279     0.003187
enh70348     2   65757200   65758200      3       1  150064       2.6104    0.0045212
enh70349     2   65764800   65765800      6       2  150064        2.757    0.0029165
enh70350     2   65772800   65773800      2       1  150064       2.6961    0.0035078
enh70351     2   65775400   65776400      2       1  150064       2.8881    0.0019378
enh70380     2   66782100   66783100      2       1  150064       2.3121     0.010385
enh70414     2   67616300   67617300      3       2  150064       1.7722     0.038178
enh70415     2   67620800   67621800      2       1  150064       2.1819      0.01456
enh70422     2   67788100   67789100      1       1  150064        1.647      0.04978
enh70434     2   68052100   68053100      1       1  150064       1.7294      0.04187
enh70453     2   68266800   68267800      2       1  150064       1.8622     0.031287
enh70461     2   68351400   68352400      2       1  150064       2.1222     0.016909
enh70464     2   68386300   68387300      3       2  150064       3.0763     0.001048
enh70474     2   68458100   68459100      2       1  150064       1.7499     0.040071
enh70480     2   68481400   68482400      4       2  150064       2.1196      0.01702
enh70481     2   68483200   68484200      1       1  150064       2.8455     0.002217
enh70491     2   68653800   68654800      1       1  150064       1.7287      0.04193
enh70517     2   69158800   69159800      5       2  150064        1.901     0.028653
enh70558     2   69423100   69424100      2       1  150064       2.1456     0.015953
enh70570     2   69525700   69526700      7       2  150064       2.2894     0.011029
enh70572     2   69534600   69535600      1       1  150064       2.2815      0.01126
enh70573     2   69536500   69537500      1       1  150064       1.9178      0.02757
enh70581     2   69662500   69663500      1       1  150064       2.0166      0.02187
enh70627     2   69995000   69996000      2       1  150064       2.1241     0.016832
enh70631     2   70008200   70009200      1       1  150064        1.646      0.04988
enh70633     2   70017900   70018900      3       1  150064       1.7801     0.037527
enh70638     2   70055000   70056000      3       1  150064        1.947      0.02577
enh70641     2   70138800   70139800      2       1  150064       1.6613     0.048325
enh70642     2   70140100   70141100      1       1  150064       1.7366      0.04123
enh70643     2   70144800   70145800      2       1  150064        1.804     0.035616
enh70644     2   70153900   70154900      3       1  150064       1.7061     0.043991
enh70647     2   70161800   70162800      1       1  150064       1.6574      0.04872
enh70653     2   70261900   70262900      2       1  150064       1.6648     0.047979
enh70680     2   70486000   70487000      1       1  150064       1.7425      0.04071
enh70681     2   70487400   70488400      1       1  150064       1.7068      0.04393
enh70682     2   70488400   70489400      2       1  150064       2.0876     0.018417
enh70686     2   70584500   70585500      3       2  150064       1.8809     0.029993
enh70707     2   71533400   71534400      4       2  150064        2.892    0.0019143
enh70708     2   71534000   71535000      9       3  150064       2.2346     0.012721
enh70711     2   71607300   71608300      2       1  150064       2.8404    0.0022526
enh70713     2   71679600   71680600      2       1  150064       2.3736    0.0088076
enh70734     2   71947400   71948400      1       1  150064       2.6898     0.003575
enh70756     2   72335000   72336000      3       2  150064       2.8102    0.0024755
enh70759     2   72343200   72344200      2       1  150064       2.7357    0.0031125
enh70761     2   72365400   72366400      3       1  150064       2.4654    0.0068435
enh70762     2   72400700   72401700      1       1  150064       1.6707      0.04739
enh70768     2   72463200   72464200      1       1  150064        2.753     0.002953
enh70778     2   72802900   72803900      1       1  150064       1.7126      0.04339
enh70789     2   72992600   72993600      1       1  150064       2.5217     0.005839
enh70803     2   73167600   73168600      3       1  150064       4.1935   1.3735e-05
enh70804     2   73207100   73208100      1       1  150064       4.2077     1.29e-05
enh70805     2   73207700   73208700      1       1  150064       4.2077     1.29e-05
enh70806     2   73216800   73217800      1       1  150064        4.059    2.464e-05
enh70807     2   73227100   73228100      2       1  150064        3.489   0.00024239
enh70809     2   73248100   73249100      4       2  150064        3.782   7.7791e-05
enh70816     2   73295600   73296600      1       1  150064       3.5033    0.0002298
enh70820     2   73318300   73319300      4       2  150064       3.0445    0.0011653
enh70821     2   73329400   73330400      6       2  150064       3.5872   0.00016714
enh70822     2   73333600   73334600      1       1  150064       3.2959    0.0004906
enh70823     2   73336600   73337600      4       1  150064       2.6464    0.0040674
enh70825     2   73344200   73345200      2       1  150064       1.9153     0.027728
enh70826     2   73361000   73362000      7       2  150064       2.9197    0.0017516
enh70827     2   73361400   73362400      5       2  150064       2.9091    0.0018123
enh70828     2   73383400   73384400      5       2  150064       3.8212     6.64e-05
enh70829     2   73439600   73440600      2       1  150064       3.9133   4.5522e-05
enh70832     2   73462800   73463800      3       1  150064       3.7782   7.8976e-05
enh70833     2   73465200   73466200      2       1  150064       1.6809     0.046393
enh70834     2   73470700   73471700      2       1  150064       3.2132   0.00065622
enh70835     2   73611600   73612600      2       1  150064       3.7349   9.3901e-05
enh70837     2   73641600   73642600      4       2  150064       3.9852   3.3706e-05
enh70839     2   73645300   73646300      2       1  150064        2.894    0.0019017
enh70840     2   73726600   73727600      4       2  150064        4.964   3.4532e-07
enh70841     2   73787900   73788900      4       2  150064       4.3495   6.8235e-06
enh70846     2   73986400   73987400      3       1  150064       2.8224    0.0023835
enh70849     2   74057900   74058900      4       2  150064       2.2796     0.011317
enh70850     2   74058600   74059600      3       2  150064       2.2746     0.011466
enh70851     2   74059500   74060500      1       1  150064       2.7245      0.00322
enh70855     2   74086400   74087400      6       3  150064       2.9217    0.0017409
enh70876     2   74259200   74260200      3       1  150064       2.8353    0.0022892
enh70885     2   74428400   74429400      2       1  150064        2.288     0.011069
enh70924     2   74811000   74812000      1       1  150064        1.784      0.03721
enh70934     2   74967000   74968000      1       1  150064        2.028      0.02128
enh70935     2   74968500   74969500      6       1  150064       1.9023     0.028563
enh70952     2   75120200   75121200      2       1  150064       2.6601    0.0039054
enh70966     2   75360900   75361900      3       2  150064       1.6752     0.046944
enh70970     2   75466400   75467400      2       1  150064       1.7895     0.036764
enh70976     2   75567600   75568600      4       2  150064       1.8105     0.035111
enh70977     2   75602500   75603500      8       2  150064       2.1906     0.014239
enh70993     2   75791200   75792200      2       1  150064       1.9169     0.027622
enh71012     2   77739700   77740700      3       2  150064       3.0221     0.001255
enh71018     2   79943900   79944900      4       2  150064       2.0532     0.020025
enh71033     2   83758000   83759000      4       2  150064       1.7278     0.042008
enh71132     2   85610100   85611100      2       1  150064       2.2184     0.013263
enh71136     2   85635700   85636700      4       2  150064       2.4865    0.0064495
enh71137     2   85637400   85638400      3       1  150064       3.2094   0.00066513
enh71139     2   85644600   85645600      5       2  150064       3.2498   0.00057749
enh71140     2   85646700   85647700      5       3  150064       1.9963     0.022953
enh71142     2   85657700   85658700      3       2  150064       2.4703    0.0067501
enh71167     2   85844600   85845600      1       1  150064       2.0794      0.01879
enh71176     2   85914000   85915000      2       1  150064       1.7585     0.039335
enh71192     2   85992600   85993600      6       2  150064        2.286     0.011129
enh71194     2   86001000   86002000      3       1  150064       2.1496     0.015794
enh71230     2   86295700   86296700      6       2  150064       1.8888     0.029457
enh71260     2   86930400   86931400      1       1  150064       2.7007      0.00346
enh71300     2   88890600   88891600      3       2  150064       1.6466     0.049816
enh71342     2   96193700   96194700      2       1  150064       2.0633     0.019543
enh71347     2   96335600   96336600      1       1  150064       1.7518       0.0399
enh71354     2   96580800   96581800      3       1  150064        1.665     0.047959
enh71358     2   96814400   96815400      1       1  150064       1.9042      0.02844
enh71360     2   96841600   96842600      2       1  150064       3.2632   0.00055072
enh71362     2   96861000   96862000      2       1  150064       3.3592   0.00039078
enh71364     2   96865200   96866200      1       1  150064       3.9562    3.808e-05
enh71365     2   96868600   96869600      1       1  150064       3.8922    4.966e-05
enh71366     2   96872000   96873000      2       1  150064       2.6324    0.0042391
enh71367     2   96875600   96876600      1       1  150064       3.9123    4.571e-05
enh71373     2   96927800   96928800      1       1  150064        3.299    0.0004851
enh71398     2   97205100   97206100      1       1  150064       1.9382       0.0263
enh71399     2   97206900   97207900      5       3  150064       1.9535     0.025377
enh71406     2   97297700   97298700      1       1  150064        2.562     0.005203
enh71411     2   97395600   97396600      1       1  150064       2.3479     0.009439
enh71413     2   97404200   97405200      1       1  150064       1.9779      0.02397
enh71414     2   97413100   97414100      2       1  150064       3.9458   3.9765e-05
enh71417     2   97477600   97478600      1       1  150064        1.928      0.02693
enh71419     2   97483200   97484200      1       1  150064       2.1714      0.01495
enh71420     2   97498300   97499300      1       1  150064       2.0026      0.02261
enh71422     2   97521800   97522800      1       1  150064       2.0007      0.02271
enh71423     2   97524700   97525700      1       1  150064       2.0166      0.02187
enh71426     2   97540200   97541200      2       1  150064        2.489    0.0064044
enh71427     2   97552800   97553800      3       2  150064       3.3889   0.00035087
enh71429     2   97564400   97565400      1       1  150064        3.734    9.424e-05
enh71430     2   97572500   97573500      4       1  150064       3.6494   0.00013143
enh71431     2   97593600   97594600      3       2  150064       4.4539   4.2162e-06
enh71434     2   97760800   97761800      4       1  150064       2.8376    0.0022727
enh71436     2   97862800   97863800      3       2  150064       2.5666    0.0051352
enh71437     2   97866300   97867300      1       1  150064       3.2656    0.0005461
enh71439     2   98261000   98262000      3       1  150064       2.6678    0.0038176
enh71441     2   98277000   98278000      3       2  150064       2.5713    0.0050661
enh71447     2   98466200   98467200      4       2  150064       2.1411     0.016134
enh71453     2   98562000   98563000      1       1  150064       1.7704      0.03833
enh71454     2   98566100   98567100      3       2  150064       2.9216    0.0017413
enh71455     2   98567700   98568700      3       2  150064       2.3493    0.0094037
enh71458     2   98586000   98587000      3       1  150064       2.7269     0.003197
enh71459     2   98609100   98610100      1       1  150064       2.9188     0.001757
enh71461     2   98629200   98630200      3       2  150064       1.8218     0.034245
enh71464     2   98750700   98751700      2       1  150064       2.2184     0.013264
enh71472     2   99060200   99061200      2       1  150064        1.857     0.031655
enh71473     2   99062600   99063600      4       2  150064         2.21     0.013552
enh71474     2   99070700   99071700      1       1  150064       1.7237      0.04238
enh71476     2   99073900   99074900      2       1  150064       1.7555     0.039587
enh71477     2   99075700   99076700      1       1  150064       1.7947      0.03635
enh71479     2   99084700   99085700      4       1  150064       1.7108     0.043559
enh71483     2   99124500   99125500      2       1  150064       1.8219     0.034239
enh71489     2   99214900   99215900      2       1  150064       2.1865     0.014389
enh71490     2   99222700   99223700      3       1  150064       1.6702     0.047443
enh71495     2   99422200   99423200      3       1  150064       1.7118      0.04347
enh71534     2  100252700  100253700      2       1  150064       3.1745   0.00075046
enh71535     2  100260500  100261500      3       2  150064       3.2647   0.00054787
enh71536     2  100264400  100265400      2       1  150064       1.9657     0.024669
enh71537     2  100268300  100269300      4       1  150064       3.3701   0.00037566
enh71540     2  100310400  100311400      1       1  150064       1.8666      0.03098
enh71541     2  100311800  100312800      1       1  150064       1.9067      0.02828
enh71542     2  100314400  100315400      5       2  150064       1.8463     0.032423
enh71546     2  100345400  100346400      4       2  150064       2.1264     0.016734
enh71550     2  100422900  100423900      3       2  150064       1.8244     0.034049
enh71554     2  100453100  100454100      1       1  150064       2.3055      0.01057
enh71555     2  100457700  100458700      1       1  150064        1.704      0.04419
enh71556     2  100475300  100476300      2       1  150064       1.7498     0.040077
enh71557     2  100479600  100480600      4       2  150064       2.6952    0.0035174
enh71561     2  100557200  100558200      2       1  150064       2.0487     0.020247
enh71584     2  101347700  101348700      3       2  150064       2.2737     0.011493
enh71585     2  101349300  101350300      5       2  150064       2.4804     0.006561
enh71586     2  101350300  101351300      4       1  150064       2.4104    0.0079675
enh71589     2  101364200  101365200      4       2  150064       2.3063     0.010548
enh71590     2  101369900  101370900      2       1  150064       1.7771     0.037778
enh71592     2  101383500  101384500      1       1  150064       2.0703      0.01921
enh71593     2  101396900  101397900      3       2  150064        2.002     0.022641
enh71606     2  101494000  101495000      4       2  150064       1.9468     0.025777
enh71613     2  101541500  101542500      6       2  150064        1.864     0.031159
enh71630     2  101776400  101777400      3       1  150064       1.8091     0.035215
enh71633     2  101867800  101868800      4       2  150064        1.782     0.037378
enh71641     2  101966500  101967500      1       1  150064       1.6514      0.04933
enh71642     2  101972500  101973500      6       2  150064       2.2884     0.011056
enh71652     2  102063200  102064200      5       2  150064        1.656     0.048866
enh71736     2  102698200  102699200      4       2  150064       1.8707     0.030694
enh71739     2  102716600  102717600      3       1  150064       2.2144     0.013402
enh71742     2  102726800  102727800      8       2  150064       2.8734    0.0020302
enh71744     2  102738300  102739300      3       1  150064       1.9493     0.025632
enh71745     2  102743600  102744600      2       1  150064        1.908     0.028196
enh71746     2  102746700  102747700      2       1  150064       3.0076    0.0013167
enh71747     2  102757200  102758200      5       2  150064       2.1286     0.016643
enh71751     2  102775400  102776400      1       1  150064        1.752      0.03989
enh71755     2  102804200  102805200      4       2  150064       1.8226     0.034185
enh71757     2  102822700  102823700     11       2  150064        1.698     0.044749
enh71772     2  103351600  103352600      2       1  150064       2.8196    0.0024038
enh71779     2  105048300  105049300      1       1  150064       1.9052      0.02838
enh71794     2  105856100  105857100      3       2  150064       2.1553     0.015568
enh71795     2  105864800  105865800      3       1  150064       1.8343     0.033303
enh71802     2  105942200  105943200      2       1  150064       1.6622     0.048241
enh71804     2  105946800  105947800      2       1  150064       1.7449     0.040499
enh71841     2  106348400  106349400      7       4  150064       2.0342     0.020965
enh71843     2  106360000  106361000      3       2  150064        1.892     0.029247
enh71895     2  107599000  107600000      4       2  150064       1.9383     0.026295
enh71922     2  109019800  109020800      4       1  150064       2.3583    0.0091788
enh71924     2  109108200  109109200      3       1  150064       1.8389     0.032962
enh71926     2  109149000  109150000      1       1  150064        1.995      0.02302
enh71928     2  109158000  109159000      2       1  150064       1.8603     0.031424
enh71939     2  109200000  109201000      3       2  150064       2.3212     0.010138
enh71943     2  109208200  109209200      7       3  150064       2.2184     0.013264
enh71951     2  109236700  109237700      1       1  150064       2.0736      0.01906
enh72022     2  110271500  110272500      3       2  150064        3.763   8.3956e-05
enh72024     2  110319800  110320800      1       1  150064        4.832    6.759e-07
enh72025     2  110321200  110322200      2       1  150064       3.9741   3.5322e-05
enh72029     2  110365800  110366800      2       1  150064       4.0009   3.1548e-05
enh72030     2  110367400  110368400      2       1  150064       3.2812   0.00051685
enh72031     2  110368300  110369300      2       1  150064       2.5291    0.0057185
enh72032     2  110374200  110375200      2       1  150064       2.7704    0.0027992
enh72033     2  110395400  110396400      4       2  150064       3.3785   0.00036447
enh72034     2  110401800  110402800      4       2  150064       2.3766    0.0087369
enh72041     2  110857500  110858500      3       1  150064       2.0702     0.019216
enh72045     2  110873800  110874800      3       2  150064       2.1485     0.015839
enh72046     2  110878200  110879200      1       1  150064       1.9413      0.02611
enh72047     2  110883000  110884000      4       2  150064        2.339    0.0096676
enh72048     2  110906800  110907800      2       1  150064        2.578    0.0049685
enh72049     2  110910400  110911400      3       1  150064       2.0166     0.021871
enh72050     2  110913700  110914700      1       1  150064       1.9038      0.02847
enh72051     2  110924300  110925300      3       2  150064       2.4227    0.0077038
enh72055     2  110970200  110971200      3       1  150064       2.1607     0.015358
enh72070     2  111936000  111937000      2       1  150064        2.345    0.0095133
enh72099     2  112248600  112249600      2       1  150064       1.8909     0.029318
enh72102     2  112257600  112258600      1       1  150064       2.2616      0.01186
enh72107     2  112380000  112381000      2       1  150064       1.6795     0.046528
enh72125     2  112675800  112676800      1       1  150064       2.1304      0.01657
enh72126     2  112677300  112678300      3       2  150064       2.0374     0.020804
enh72128     2  112703700  112704700      3       1  150064       1.7818     0.037389
enh72130     2  112732700  112733700      2       1  150064        1.863     0.031232
enh72138     2  112818400  112819400      3       1  150064       2.3042     0.010607
enh72215     2  114081300  114082300      4       2  150064        1.824     0.034076
enh72216     2  114086500  114087500      2       1  150064       2.2316      0.01282
enh72237     2  114650600  114651600      5       2  150064        1.947     0.025765
enh72239     2  114667500  114668500      4       2  150064       2.4829    0.0065155
enh72262     2  118852900  118853900      1       1  150064       2.0045      0.02251
enh72270     2  119066600  119067600      1       1  150064       2.1578      0.01547
enh72271     2  119068200  119069200      3       2  150064       3.8082   6.9992e-05
enh72272     2  119145000  119146000      3       1  150064       2.0439     0.020484
enh72282     2  119480700  119481700      7       3  150064       1.8135     0.034874
enh72283     2  119496100  119497100      2       1  150064       1.8167     0.034629
enh72290     2  119982600  119983600     10       3  150064       1.6725     0.047209
enh72328     2  120774400  120775400      3       1  150064       1.6981     0.044745
enh72346     2  121030300  121031300      1       1  150064       1.7773      0.03776
enh72349     2  121049300  121050300      1       1  150064       1.8282      0.03376
enh72353     2  121124900  121125900     10       2  150064       2.5448    0.0054677
enh72355     2  121211700  121212700      5       3  150064       1.9919     0.023193
enh72360     2  121261400  121262400      1       1  150064       2.0304      0.02116
enh72372     2  121370300  121371300      3       1  150064       2.0293     0.021216
enh72373     2  121371900  121372900      6       3  150064       1.7618     0.039053
enh72375     2  121377300  121378300      4       2  150064       1.6629      0.04817
enh72397     2  121511700  121512700      1       1  150064       1.7107      0.04357
enh72410     2  121549600  121550600      1       1  150064       1.7817       0.0374
enh72476     2  122242800  122243800      3       2  150064       1.7083     0.043786
enh72484     2  122290100  122291100      2       1  150064        2.287     0.011099
enh72511     2  122534500  122535500      4       2  150064       1.9518     0.025483
enh72512     2  122547700  122548700      1       1  150064       2.3516     0.009346
enh72531     2  125011600  125012600      3       2  150064       2.4424    0.0072953
enh72534     2  125024600  125025600      2       1  150064       2.7264     0.003201
enh72535     2  125025400  125026400      3       2  150064       2.4836    0.0065037
enh72555     2  127843300  127844300      6       3  150064       2.0974     0.017978
enh72556     2  127845300  127846300      3       2  150064       3.0629    0.0010961
enh72557     2  127850600  127851600      1       1  150064       2.1792      0.01466
enh72558     2  127852100  127853100      2       1  150064       2.9506    0.0015858
enh72559     2  127853900  127854900      7       4  150064       3.0487     0.001149
enh72667     2  129153400  129154400      9       1  150064       1.9032      0.02851
enh72668     2  129166000  129167000      5       2  150064       1.9077     0.028216
enh72705     2  131132300  131133300      1       1  150064       2.2907      0.01099
enh72707     2  131149600  131150600      1       1  150064       2.1072      0.01755
enh72714     2  131812700  131813700      1       1  150064       3.3102    0.0004661
enh72716     2  131848900  131849900      1       1  150064       2.5573     0.005274
enh72718     2  131861300  131862300      4       2  150064        3.335   0.00042656
enh72719     2  131864500  131865500      2       1  150064        2.684    0.0036368
enh72724     2  132398700  132399700      1       1  150064       2.2584      0.01196
enh72729     2  132431400  132432400      2       1  150064       2.2331     0.012771
enh72733     2  133105400  133106400      1       1  150064       1.6687      0.04759
enh72762     2  133681200  133682200      3       1  150064       2.0043     0.022519
enh72767     2  133811600  133812600      2       1  150064       1.8736      0.03049
enh72779     2  134051300  134052300      1       1  150064         1.85      0.03216
enh72832     2  134570300  134571300      2       1  150064       2.0846     0.018552
enh72842     2  134875600  134876600      2       1  150064       2.7512    0.0029685
enh72844     2  134880600  134881600      2       1  150064       2.8151    0.0024384
enh72846     2  134889100  134890100      1       1  150064       2.7632     0.002862
enh72847     2  134895500  134896500      2       1  150064       3.4136    0.0003206
enh72848     2  134897400  134898400      1       1  150064       4.2027    1.319e-05
enh72849     2  134900300  134901300      2       1  150064       3.3207   0.00044901
enh72850     2  134904200  134905200      1       1  150064       1.7945      0.03637
enh72893     2  135594500  135595500      1       1  150064       1.8082      0.03529
enh72894     2  135602800  135603800      3       2  150064       2.5593     0.005244
enh72982     2  139122500  139123500      1       1  150064       2.9193     0.001754
enh72984     2  139153200  139154200      4       1  150064       3.0996   0.00096897
enh72985     2  139173300  139174300      4       2  150064       3.4552   0.00027495
enh72987     2  139190400  139191400      1       1  150064       3.6078    0.0001544
enh72992     2  139359000  139360000      1       1  150064       2.0686      0.01929
enh72993     2  139465400  139466400      4       2  150064       2.3045     0.010596
enh72994     2  139469400  139470400      2       1  150064       1.7082     0.043798
enh72995     2  139705900  139706900      2       1  150064       2.7912    0.0026259
enh72997     2  139755200  139756200      2       1  150064       1.8382     0.033018
enh73000     2  141260000  141261000      4       1  150064       3.1016   0.00096235
enh73001     2  141260800  141261800      3       1  150064       2.3549    0.0092632
enh73039     2  143722500  143723500      2       1  150064       1.7888     0.036821
enh73050     2  144230700  144231700      4       2  150064       1.8423     0.032712
enh73051     2  144232500  144233500      1       1  150064       2.5366     0.005597
enh73062     2  144559900  144560900      1       1  150064       2.3746     0.008784
enh73063     2  144658000  144659000      4       2  150064       1.9513     0.025511
enh73064     2  144659200  144660200      5       3  150064       1.7364     0.041249
enh73076     2  144857200  144858200      1       1  150064       2.1594      0.01541
enh73091     2  145090400  145091400      1       1  150064       3.2093    0.0006652
enh73096     2  145117100  145118100      1       1  150064       3.3639    0.0003842
enh73100     2  145129900  145130900      1       1  150064       2.7902     0.002634
enh73105     2  145161600  145162600      2       1  150064       4.2078   1.2891e-05
enh73108     2  145184200  145185200      2       1  150064       3.2428   0.00059181
enh73109     2  145187600  145188600      1       1  150064        3.432    0.0002996
enh73116     2  145213600  145214600      2       1  150064       1.9976     0.022878
enh73118     2  145219600  145220600      3       2  150064       3.6446   0.00013392
enh73146     2  145763500  145764500      2       1  150064       2.1769     0.014746
enh73149     2  145772700  145773700      3       1  150064       2.2277      0.01295
enh73151     2  145779200  145780200      1       1  150064       2.0429      0.02053
enh73155     2  145793200  145794200      3       2  150064       1.8872     0.029566
enh73161     2  145867000  145868000      2       1  150064       2.8295    0.0023314
enh73163     2  145874400  145875400      3       1  150064       2.7218    0.0032461
enh73164     2  145915200  145916200      1       1  150064       1.8551      0.03179
enh73176     2  146411100  146412100      3       2  150064       2.7542    0.0029414
enh73177     2  146439900  146440900      2       1  150064       5.0361   2.3756e-07
enh73201     2  147391900  147392900      1       1  150064       1.8679      0.03089
enh73204     2  147578900  147579900      2       1  150064       4.3816   5.8918e-06
enh73205     2  147611100  147612100      2       1  150064       3.5042   0.00022899
enh73207     2  147697300  147698300      1       1  150064       1.8205      0.03434
enh73214     2  147765800  147766800      3       2  150064       2.1724     0.014915
enh73217     2  147891000  147892000      2       1  150064       1.6471     0.049768
enh73249     2  149001900  149002900      3       2  150064       2.0629     0.019559
enh73250     2  149030500  149031500      1       1  150064       2.7802     0.002716
enh73252     2  149057900  149058900      1       1  150064       1.8135      0.03488
enh73253     2  149095900  149096900      3       2  150064       2.0302     0.021168
enh73259     2  149403800  149404800      3       1  150064       1.7192     0.042789
enh73265     2  149513700  149514700      2       1  150064       2.1811     0.014587
enh73272     2  149861500  149862500      3       1  150064       2.5305    0.0056946
enh73289     2  150418500  150419500      1       1  150064       2.1357      0.01635
enh73290     2  150437200  150438200      6       4  150064       2.4026    0.0081386
enh73293     2  150454700  150455700      2       1  150064       1.9964     0.022947
enh73300     2  150589800  150590800      7       1  150064       1.9361     0.026428
enh73305     2  150715400  150716400      2       1  150064       2.3679     0.008944
enh73325     2  150982700  150983700      2       1  150064       1.7862     0.037035
enh73337     2  151128300  151129300      1       1  150064       2.0969        0.018
enh73339     2  151138600  151139600      2       1  150064       2.4112    0.0079509
enh73340     2  151143100  151144100      1       1  150064       2.3427     0.009572
enh73341     2  151153000  151154000      2       1  150064       1.9978     0.022869
enh73343     2  151232700  151233700      2       1  150064       1.8048     0.035552
enh73443     2  152708600  152709600      1       1  150064       2.4877     0.006429
enh73452     2  153022200  153023200      3       2  150064       3.2706   0.00053656
enh73453     2  153023600  153024600      2       1  150064       2.3393    0.0096609
enh73454     2  153025400  153026400      2       1  150064       2.4332     0.007482
enh73456     2  153030100  153031100      2       1  150064       2.0004     0.022726
enh73457     2  153056300  153057300      2       1  150064       3.3625   0.00038614
enh73458     2  153057600  153058600      4       1  150064       3.4491   0.00028119
enh73459     2  153079600  153080600      1       1  150064       2.8087     0.002487
enh73460     2  153084300  153085300      4       1  150064        2.749    0.0029893
enh73462     2  153176800  153177800     11       3  150064       1.8381     0.033022
enh73464     2  153193800  153194800      2       1  150064       1.7091     0.043713
enh73468     2  153251100  153252100      3       1  150064       2.0931     0.018171
enh73469     2  153253000  153254000      4       2  150064       2.0615     0.019628
enh73470     2  153257100  153258100      6       2  150064       2.3195     0.010184
enh73479     2  153277200  153278200      1       1  150064       2.4169     0.007827
enh73481     2  153282500  153283500      4       2  150064       2.3737    0.0088057
enh73490     2  153325700  153326700      1       1  150064        2.779     0.002726
enh73510     2  153450700  153451700      3       1  150064       1.8641     0.031157
enh73513     2  153468800  153469800      5       2  150064       1.8902     0.029367
enh73515     2  153483100  153484100      3       2  150064       2.3958     0.008292
enh73518     2  153551300  153552300      2       1  150064        2.609    0.0045403
enh73522     2  153618000  153619000      3       2  150064        3.821   6.6466e-05
enh73528     2  155000000  155001000      4       2  150064       1.6465     0.049832
enh73530     2  155322100  155323100      9       4  150064       1.7572     0.039441
enh73537     2  157200100  157201100      1       1  150064       2.1432      0.01605
enh73603     2  158603700  158604700      1       1  150064       2.2924      0.01094
enh73618     2  158695100  158696100      1       1  150064       1.7127      0.04338
enh73635     2  158865800  158866800      2       1  150064       1.9687     0.024493
enh73641     2  159177500  159178500      2       1  150064       2.0277     0.021294
enh73642     2  159181500  159182500      5       2  150064       2.0376     0.020795
enh73644     2  159251100  159252100      9       3  150064       2.5617    0.0052078
enh73645     2  159267900  159268900      3       2  150064       2.6682     0.003813
enh73648     2  159316000  159317000      5       3  150064        2.406    0.0080642
enh73649     2  159317000  159318000      3       2  150064       2.9502    0.0015879
enh73651     2  159338800  159339800      5       2  150064       3.5198   0.00021596
enh73652     2  159342700  159343700      3       2  150064       3.0255    0.0012412
enh73653     2  159343800  159344800      5       2  150064       3.0094    0.0013088
enh73655     2  159349700  159350700      6       2  150064       2.8574    0.0021356
enh73657     2  159351500  159352500      4       2  150064        2.028     0.021278
enh73660     2  159366500  159367500      4       2  150064       1.8071     0.035376
enh73662     2  159375400  159376400      3       2  150064       1.8109      0.03508
enh73663     2  159385700  159386700      3       2  150064        2.239     0.012579
enh73664     2  159395400  159396400      1       1  150064       1.8639      0.03117
enh73665     2  159442600  159443600      4       2  150064       2.3947    0.0083161
enh73668     2  159493500  159494500      4       2  150064       3.4109   0.00032376
enh73669     2  159500400  159501400      5       2  150064       2.8096    0.0024799
enh73687     2  159698200  159699200      1       1  150064       2.2162      0.01334
enh73762     2  160373200  160374200      3       1  150064       3.2503   0.00057649
enh73763     2  160405500  160406500      2       1  150064       1.8374     0.033079
enh73766     2  160420500  160421500      2       1  150064        1.982     0.023742
enh73767     2  160451700  160452700      1       1  150064       2.6667      0.00383
enh73768     2  160456900  160457900      2       1  150064       1.7557      0.03957
enh73769     2  160462100  160463100      4       2  150064       3.1026   0.00095914
enh73770     2  160474100  160475100      2       1  150064       3.4676   0.00026257
enh73772     2  160493900  160494900      8       4  150064        2.131     0.016543
enh73773     2  160538600  160539600      3       2  150064       2.1965     0.014029
enh73774     2  160540800  160541800      3       2  150064       2.6856    0.0036201
enh73775     2  160566700  160567700      5       2  150064       2.1417     0.016107
enh73776     2  160571600  160572600      4       1  150064       2.4048    0.0080913
enh73777     2  160592800  160593800      7       2  150064       2.4862    0.0064553
enh73778     2  160600800  160601800      8       3  150064       3.0105    0.0013042
enh73783     2  160817000  160818000      2       1  150064       1.9166     0.027644
enh73798     2  161063700  161064700      5       2  150064       2.0145     0.021981
enh73810     2  161138400  161139400      1       1  150064       1.6973      0.04482
enh73840     2  161231100  161232100      2       1  150064       1.8308     0.033567
enh73848     2  161249300  161250300      2       1  150064       1.8314     0.033523
enh73859     2  161283700  161284700      2       1  150064       2.6417    0.0041247
enh73868     2  161338000  161339000      1       1  150064       3.1088    0.0009392
enh73874     2  161373200  161374200      2       1  150064       1.9984     0.022835
enh73884     2  161508200  161509200      2       1  150064       1.7171     0.042984
enh73918     2  162020100  162021100      2       1  150064       1.7514     0.039938
enh73933     2  162879000  162880000      1       1  150064       3.1915    0.0007078
enh73935     2  162885400  162886400      2       1  150064       3.1838   0.00072676
enh73936     2  162893200  162894200      3       2  150064       2.3263     0.010002
enh73994     2  164547600  164548600      2       1  150064       1.8937     0.029135
enh74049     2  165970100  165971100      1       1  150064       1.6512      0.04935
enh74050     2  166017400  166018400      8       2  150064       1.8846     0.029745
enh74071     2  166659400  166660400      3       2  150064       3.2367   0.00060451
enh74072     2  166693500  166694500      4       2  150064       3.1035   0.00095639
enh74073     2  166733600  166734600      5       3  150064       2.0492     0.020222
enh74077     2  166811000  166812000      2       1  150064       3.2935   0.00049468
enh74086     2  167170600  167171600      8       1  150064       2.8186    0.0024117
enh74090     2  167222000  167223000      3       1  150064       2.1947     0.014093
enh74093     2  167350700  167351700      4       2  150064       3.2406   0.00059635
enh74114     2  168437900  168438900      3       2  150064       1.9833     0.023666
enh74116     2  168508200  168509200      7       1  150064       3.6718   0.00012041
enh74162     2  169323200  169324200      2       1  150064       1.7044     0.044157
enh74165     2  169374600  169375600      3       1  150064        1.888     0.029515
enh74166     2  169377700  169378700      2       1  150064       1.8727     0.030553
enh74168     2  169386100  169387100      3       1  150064       1.7742     0.038014
enh74179     2  169491300  169492300      4       2  150064       3.0841    0.0010209
enh74180     2  169495700  169496700      4       2  150064       2.8634    0.0020954
enh74203     2  169948300  169949300      1       1  150064        2.361     0.009114
enh74249     2  171603900  171604900      4       2  150064       1.7426     0.040698
enh74262     2  171943200  171944200      2       1  150064       2.5562    0.0052908
enh74263     2  171991000  171992000      3       1  150064         2.14     0.016177
enh74265     2  172002900  172003900      4       2  150064       2.1514     0.015721
enh74269     2  172041800  172042800      3       1  150064       2.0288     0.021238
enh74270     2  172042600  172043600      3       2  150064       2.5819    0.0049133
enh74273     2  172128100  172129100      4       2  150064       2.3211      0.01014
enh74300     2  172558300  172559300      4       2  150064       2.6774    0.0037102
enh74304     2  172569500  172570500      3       1  150064       4.2202   1.2206e-05
enh74306     2  172597300  172598300      1       1  150064       4.5167    3.141e-06
enh74307     2  172619400  172620400      6       2  150064       4.4565    4.165e-06
enh74308     2  172650200  172651200      1       1  150064       4.1654    1.554e-05
enh74309     2  172654600  172655600      3       2  150064       3.3947   0.00034357
enh74315     2  172734500  172735500      1       1  150064       4.1989    1.341e-05
enh74320     2  172813200  172814200      4       2  150064       4.0204   2.9048e-05
enh74324     2  172865400  172866400      7       2  150064       3.5524   0.00019089
enh74325     2  172877500  172878500      2       1  150064       3.0954   0.00098284
enh74328     2  172916400  172917400      3       2  150064       2.6666    0.0038317
enh74329     2  172962500  172963500      3       2  150064       2.0472      0.02032
enh74330     2  172968300  172969300      1       1  150064       3.5662    0.0001811
enh74341     2  173139400  173140400      6       3  150064        1.772     0.038196
enh74343     2  173151200  173152200      3       2  150064       1.7691     0.038435
enh74345     2  173158400  173159400      5       2  150064       2.2216     0.013155
enh74370     2  173507500  173508500      5       2  150064       1.8084     0.035272
enh74372     2  173519800  173520800      3       1  150064       2.1114      0.01737
enh74377     2  173565800  173566800      2       1  150064       1.8664      0.03099
enh74381     2  173687600  173688600      1       1  150064       2.2274      0.01296
enh74399     2  173917900  173918900      3       2  150064       1.9752     0.024123
enh74402     2  173943400  173944400      4       2  150064       1.7994     0.035978
enh74405     2  173954300  173955300      2       1  150064       2.8521    0.0021718
enh74406     2  173955600  173956600      3       2  150064       1.6887     0.045641
enh74409     2  173973500  173974500      3       2  150064       1.6966     0.044891
enh74413     2  173991200  173992200      3       1  150064       1.6904     0.045479
enh74414     2  173999100  174000100      4       2  150064       1.8704     0.030713
enh74415     2  174000400  174001400      3       2  150064       2.9722    0.0014783
enh74416     2  174001400  174002400      3       1  150064       2.5376    0.0055807
enh74417     2  174014400  174015400      2       1  150064       3.2564   0.00056409
enh74422     2  174050200  174051200      5       3  150064       2.2024      0.01382
enh74426     2  174074900  174075900      6       3  150064       2.7938    0.0026043
enh74433     2  174279600  174280600      1       1  150064       2.0703      0.01921
enh74451     2  174806100  174807100      3       2  150064       1.8278     0.033791
enh74452     2  174812200  174813200      2       1  150064       2.2139     0.013419
enh74455     2  174825400  174826400      6       3  150064       2.7215    0.0032496
enh74462     2  174873900  174874900      6       3  150064       2.6335    0.0042249
enh74464     2  174878700  174879700      2       1  150064       1.7088     0.043747
enh74465     2  174888300  174889300      1       1  150064       1.6768      0.04679
enh74467     2  174896700  174897700      4       2  150064       2.3599    0.0091409
enh74475     2  175018600  175019600      2       1  150064       2.2438     0.012424
enh74476     2  175041600  175042600      2       1  150064       1.9012     0.028638
enh74479     2  175111200  175112200      2       1  150064       2.6259    0.0043211
enh74480     2  175113600  175114600      3       2  150064       2.9971    0.0013628
enh74483     2  175258200  175259200      1       1  150064       1.7408      0.04086
enh74488     2  175396300  175397300      3       2  150064       2.0424     0.020554
enh74494     2  175460700  175461700      2       1  150064       1.8773      0.03024
enh74495     2  175467600  175468600      3       1  150064       2.0291     0.021226
enh74496     2  175470500  175471500      1       1  150064       2.5642     0.005171
enh74497     2  175474900  175475900      3       2  150064       2.8635    0.0020949
enh74504     2  175627500  175628500      3       1  150064       2.0372     0.020815
enh74505     2  175629600  175630600      4       2  150064       1.7168     0.043007
enh74507     2  175637200  175638200      2       1  150064       1.9154     0.027723
enh74516     2  175691300  175692300      3       2  150064       2.0816     0.018691
enh74525     2  175816300  175817300      1       1  150064       2.1397      0.01619
enh74537     2  175892600  175893600      4       2  150064       1.6482     0.049657
enh74561     2  177147600  177148600      1       1  150064       1.9747      0.02415
enh74562     2  177160500  177161500      3       2  150064       1.9609     0.024943
enh74563     2  177253500  177254500      2       1  150064       1.8557     0.031745
enh74569     2  177325900  177326900      3       2  150064       1.9113     0.027983
enh74640     2  178853700  178854700      3       1  150064       1.9823     0.023722
enh74641     2  178862100  178863100      4       2  150064       2.3666    0.0089766
enh74645     2  178976200  178977200      2       1  150064       1.9619     0.024889
enh74646     2  178978300  178979300      2       1  150064       2.7261    0.0032045
enh74652     2  179120800  179121800      2       1  150064       1.7927     0.036508
enh74671     2  179621200  179622200      2       1  150064       1.7078     0.043833
enh74701     2  180242100  180243100      1       1  150064       2.3417     0.009598
enh74702     2  180276500  180277500      2       1  150064       1.6643     0.048029
enh74703     2  180319200  180320200      8       4  150064       2.3394    0.0096581
enh74704     2  180324700  180325700      4       2  150064       4.9311    4.089e-07
enh74705     2  180331600  180332600      3       2  150064        2.154     0.015622
enh74715     2  180541200  180542200      7       3  150064       2.1037     0.017701
enh74720     2  180845800  180846800      1       1  150064       3.4406    0.0002902
enh74722     2  180870000  180871000      2       1  150064       2.6466    0.0040648
enh74723     2  180877200  180878200      4       2  150064       2.3772    0.0087231
enh74724     2  180880000  180881000      2       1  150064        2.962    0.0015282
enh74725     2  180881400  180882400      3       1  150064       1.9512     0.025517
enh74726     2  180904200  180905200      2       1  150064        2.251     0.012192
enh74727     2  180905000  180906000      6       2  150064       1.8198     0.034391
enh74730     2  180990000  180991000      1       1  150064       3.4796    0.0002511
enh74731     2  180994600  180995600      7       4  150064        2.527    0.0057514
enh74742     2  181486900  181487900      6       4  150064       1.9448     0.025898
enh74790     2  182780800  182781800      2       1  150064       1.7826     0.037327
enh74804     2  182993200  182994200     10       1  150064       1.7381     0.041097
enh74823     2  183369000  183370000      3       1  150064       2.1488     0.015824
enh74828     2  183452100  183453100      3       2  150064       2.4405     0.007333
enh74832     2  183537000  183538000      5       2  150064       1.6551     0.048954
enh74837     2  183758700  183759700      2       1  150064       1.7805       0.0375
enh74838     2  183761500  183762500      7       2  150064       2.8587    0.0021268
enh74845     2  183813900  183814900      2       1  150064       1.8571     0.031646
enh74846     2  183816900  183817900      2       1  150064       1.9041      0.02845
enh74847     2  183874600  183875600      2       1  150064       3.0777     0.001043
enh74850     2  183893800  183894800      4       2  150064       2.0579     0.019801
enh74859     2  183990400  183991400      9       3  150064       1.9821     0.023734
enh74862     2  184028800  184029800      7       3  150064        1.682     0.046287
enh74871     2  185460800  185461800      3       1  150064       3.7616   8.4424e-05
enh74896     2  187437200  187438200      3       2  150064       1.7134     0.043323
enh74930     2  188255500  188256500      1       1  150064       1.7603      0.03918
enh74931     2  188267900  188268900      1       1  150064       1.6688      0.04758
enh74946     2  188419400  188420400      2       1  150064       1.9497     0.025604
enh74962     2  189160500  189161500      8       3  150064       1.9029     0.028526
enh74963     2  189168200  189169200      2       1  150064       2.7644    0.0028516
enh74969     2  189198300  189199300      2       1  150064        2.091     0.018266
enh74971     2  189246000  189247000      3       1  150064       2.2407     0.012522
enh74977     2  189360700  189361700      4       2  150064       1.7177     0.042927
enh74978     2  189362200  189363200      3       1  150064       2.4673    0.0068067
enh74989     2  189493900  189494900      4       2  150064       1.9699     0.024422
enh74996     2  189630400  189631400      4       1  150064        2.312     0.010389
enh74998     2  189649300  189650300      5       3  150064        2.075     0.018994
enh74999     2  189653300  189654300      3       1  150064       2.3462    0.0094837
enh75004     2  189748400  189749400      2       1  150064         1.85     0.032159
enh75015     2  189861800  189862800      3       1  150064       1.7575     0.039418
enh75092     2  190399200  190400200      1       1  150064        1.646      0.04988
enh75113     2  190708400  190709400      3       2  150064       1.9314     0.026714
enh75117     2  190974500  190975500      1       1  150064       1.8201      0.03437
enh75132     2  191244200  191245200      3       1  150064       1.9808     0.023807
enh75141     2  191409300  191410300      3       2  150064       1.6572     0.048741
enh75144     2  191463000  191464000      4       2  150064       1.8818     0.029931
enh75145     2  191471900  191472900      4       2  150064       2.0687     0.019289
enh75147     2  191492800  191493800      2       1  150064       2.4091    0.0079953
enh75167     2  191677400  191678400      2       1  150064       2.3229     0.010093
enh75168     2  191684100  191685100      2       1  150064       1.9923     0.023172
enh75170     2  191705900  191706900      3       2  150064       2.2496     0.012238
enh75172     2  191711600  191712600      1       1  150064       1.6837      0.04612
enh75177     2  191755700  191756700      1       1  150064       1.6797      0.04651
enh75179     2  191768800  191769800      2       1  150064       2.3442     0.009534
enh75182     2  191789200  191790200      3       2  150064       1.7089     0.043738
enh75184     2  191803200  191804200      1       1  150064       1.9523      0.02545
enh75191     2  191849100  191850100      1       1  150064       2.0331      0.02102
enh75198     2  191886100  191887100      5       3  150064       1.9452     0.025878
enh75200     2  191897200  191898200      1       1  150064       2.2945      0.01088
enh75202     2  191906100  191907100      1       1  150064       2.1558      0.01555
enh75203     2  191912700  191913700      3       2  150064       2.3458    0.0094927
enh75257     2  192266200  192267200      1       1  150064       1.7079      0.04383
enh75318     2  194382300  194383300      1       1  150064       5.1445    1.341e-07
enh75320     2  194647800  194648800      1       1  150064       4.6508    1.653e-06
enh75321     2  194658200  194659200      3       1  150064       4.3833    5.846e-06
enh75322     2  194670800  194671800      2       1  150064       2.6361    0.0041939
enh75333     2  196323400  196324400      3       2  150064       1.7078     0.043838
enh75337     2  196385200  196386200      5       2  150064        3.413    0.0003213
enh75339     2  196399400  196400400      2       1  150064       1.9021     0.028581
enh75340     2  196400900  196401900      3       2  150064       3.2325   0.00061346
enh75341     2  196409000  196410000      5       2  150064       3.6552   0.00012851
enh75344     2  196438800  196439800      5       3  150064       2.4217    0.0077233
enh75346     2  196465600  196466600      2       1  150064       2.4135    0.0079001
enh75361     2  196762700  196763700      4       2  150064       2.5099     0.006039
enh75362     2  196763600  196764600      3       2  150064       1.9104     0.028038
enh75364     2  196932100  196933100      5       2  150064       2.8975    0.0018807
enh75367     2  196976700  196977700      3       1  150064       1.8839     0.029786
enh75368     2  196978500  196979500      1       1  150064       2.1625      0.01529
enh75369     2  196987600  196988600      2       1  150064       1.8169     0.034619
enh75370     2  196988600  196989600      1       1  150064       2.0077      0.02234
enh75372     2  197001900  197002900      2       1  150064       1.9748     0.024144
enh75373     2  197008700  197009700      4       2  150064       1.9406     0.026154
enh75374     2  197023300  197024300      5       2  150064       1.7801     0.037534
enh75389     2  197143800  197144800      5       2  150064       2.7425    0.0030483
enh75390     2  197149100  197150100      1       1  150064       2.4366     0.007413
enh75391     2  197156500  197157500      4       2  150064       3.1434   0.00083509
enh75399     2  197255000  197256000      8       3  150064       2.0296     0.021199
enh75400     2  197264500  197265500      2       1  150064       1.7996     0.035958
enh75405     2  197323900  197324900     12       1  150064       2.6493    0.0040325
enh75407     2  197352600  197353600      1       1  150064       2.3516     0.009346
enh75408     2  197376200  197377200      2       1  150064       2.8417    0.0022438
enh75410     2  197409200  197410200      1       1  150064       3.5218    0.0002143
enh75411     2  197431600  197432600      2       1  150064       2.4131    0.0079082
enh75412     2  197451000  197452000      6       2  150064       2.7834    0.0026896
enh75413     2  197454600  197455600      2       1  150064       2.5583    0.0052596
enh75415     2  197472000  197473000      3       1  150064       2.6602    0.0039046
enh75420     2  197623800  197624800      5       1  150064       2.0327     0.021042
enh75421     2  197648100  197649100      2       1  150064       1.6848     0.046012
enh75427     2  197792600  197793600      2       1  150064       1.7068     0.043934
enh75429     2  197830800  197831800      2       1  150064       2.1154     0.017198
enh75430     2  197831700  197832700      2       1  150064       2.3767    0.0087347
enh75431     2  197848000  197849000      5       3  150064       1.7695     0.038403
enh75433     2  197853200  197854200      2       1  150064       2.7117    0.0033466
enh75435     2  197892900  197893900      2       1  150064       3.0305    0.0012208
enh75438     2  197956800  197957800      3       2  150064        2.643    0.0041089
enh75439     2  197962100  197963100      2       1  150064       2.4016    0.0081622
enh75443     2  198017000  198018000      4       2  150064       2.1824      0.01454
enh75445     2  198026300  198027300      2       1  150064       2.2899     0.011013
enh75455     2  198115700  198116700      2       1  150064       2.4275     0.007601
enh75458     2  198123100  198124100      1       1  150064       2.6007     0.004652
enh75461     2  198144800  198145800      3       1  150064       4.1655   1.5535e-05
enh75463     2  198158100  198159100      3       1  150064        5.112   1.5937e-07
enh75464     2  198170800  198171800      4       2  150064       4.5313   2.9317e-06
enh75466     2  198223600  198224600      1       1  150064       4.2718    9.697e-06
enh75469     2  198242800  198243800      2       1  150064       5.6985   6.0437e-09
enh75471     2  198264600  198265600      3       1  150064       5.4423   2.6305e-08
enh75473     2  198293900  198294900      1       1  150064       1.6474      0.04974
enh75477     2  198328700  198329700      2       1  150064       5.2151   9.1857e-08
enh75482     2  198436100  198437100      1       1  150064       6.3151     1.35e-10
enh75485     2  198492500  198493500      4       1  150064       2.0871      0.01844
enh75486     2  198512900  198513900      2       1  150064       4.3602    6.498e-06
enh75488     2  198541300  198542300      2       1  150064       4.6838    1.408e-06
enh75489     2  198573400  198574400      2       1  150064        4.101   2.0565e-05
enh75490     2  198575900  198576900      3       2  150064        4.768   9.3011e-07
enh75491     2  198668200  198669200      5       3  150064       4.8872    5.114e-07
enh75492     2  198692000  198693000      1       1  150064       5.1776    1.124e-07
enh75493     2  198693200  198694200      2       1  150064       4.6435   1.7132e-06
enh75494     2  198711200  198712200      2       1  150064       4.2134   1.2579e-05
enh75496     2  198737700  198738700      2       1  150064       3.7759   7.9729e-05
enh75498     2  198743100  198744100      1       1  150064       5.1723    1.156e-07
enh75500     2  198753500  198754500      2       1  150064       4.2409   1.1133e-05
enh75502     2  198780100  198781100      2       1  150064       3.5144   0.00022033
enh75512     2  199744800  199745800      1       1  150064       1.9784      0.02394
enh75516     2  200001100  200002100      1       1  150064       5.0855    1.833e-07
enh75517     2  200025000  200026000      4       2  150064       4.9071   4.6207e-07
enh75520     2  200137600  200138600      1       1  150064       1.9937      0.02309
enh75521     2  200142700  200143700      1       1  150064       2.6827     0.003651
enh75522     2  200166800  200167800      2       1  150064       3.0812    0.0010308
enh75524     2  200169800  200170800      2       1  150064       4.8431   6.3929e-07
enh75526     2  200180400  200181400      1       1  150064       3.0535     0.001131
enh75527     2  200194000  200195000      6       2  150064       4.0692   2.3587e-05
enh75534     2  200269200  200270200      1       1  150064        2.774     0.002769
enh75538     2  200306200  200307200      1       1  150064       2.2179      0.01328
enh75539     2  200307600  200308600      2       1  150064       1.7406      0.04088
enh75540     2  200309100  200310100      2       1  150064       4.1606    1.587e-05
enh75542     2  200313800  200314800      1       1  150064       4.4852    3.643e-06
enh75553     2  200675200  200676200      2       1  150064       4.4392   4.5156e-06
enh75554     2  200678800  200679800      2       1  150064       3.2866   0.00050696
enh75555     2  200714600  200715600      3       2  150064        6.421   6.7675e-11
enh75557     2  200774800  200775800      3       2  150064       5.8052   3.2138e-09
enh75558     2  200778500  200779500      3       2  150064       3.7227   9.8536e-05
enh75559     2  200787200  200788200      5       2  150064       5.7762   3.8197e-09
enh75561     2  200810200  200811200      1       1  150064        6.981    1.465e-12
enh75570     2  200903800  200904800      2       1  150064        2.015      0.02195
enh75571     2  200906900  200907900      3       2  150064       2.5205    0.0058592
enh75574     2  200995200  200996200      3       2  150064       2.3616    0.0090976
enh75575     2  201003000  201004000      2       1  150064        4.846      6.3e-07
enh75576     2  201020400  201021400      1       1  150064       5.3896     3.53e-08
enh75577     2  201024200  201025200      2       1  150064       5.4442   2.6026e-08
enh75579     2  201036900  201037900      3       2  150064       2.3702    0.0088904
enh75580     2  201042400  201043400      1       1  150064       3.5659    0.0001813
enh75581     2  201088200  201089200      5       2  150064       3.1654   0.00077447
enh75585     2  201162300  201163300      3       1  150064       2.3924    0.0083696
enh75589     2  201176200  201177200      3       1  150064       2.4709    0.0067377
enh75590     2  201179100  201180100      4       2  150064       2.2078     0.013628
enh75592     2  201181800  201182800      4       2  150064       4.1246   1.8572e-05
enh75593     2  201183500  201184500      4       2  150064        2.565    0.0051586
enh75594     2  201184700  201185700      1       1  150064       1.8854      0.02969
enh75595     2  201194000  201195000      4       2  150064       2.8612    0.0021102
enh75601     2  201215700  201216700      4       2  150064       2.0061     0.022422
enh75603     2  201221700  201222700      3       2  150064       4.1614   1.5815e-05
enh75606     2  201241500  201242500      3       2  150064       5.6536    7.856e-09
enh75607     2  201245200  201246200      5       3  150064       4.0483   2.5795e-05
enh75609     2  201247000  201248000      5       2  150064       4.4118   5.1248e-06
enh75612     2  201270100  201271100      3       1  150064       3.3255   0.00044135
enh75615     2  201276200  201277200      3       1  150064        3.257   0.00056302
enh75617     2  201302300  201303300      2       1  150064       3.9084   4.6463e-05
enh75618     2  201307000  201308000      2       1  150064       3.3803   0.00036206
enh75619     2  201319800  201320800      2       1  150064       3.1704   0.00076117
enh75620     2  201331200  201332200      2       1  150064       3.1014   0.00096296
enh75621     2  201334200  201335200      3       1  150064        2.314     0.010334
enh75629     2  201449600  201450600      1       1  150064       1.9686       0.0245
enh75631     2  201468600  201469600      4       2  150064       2.0513     0.020118
enh75633     2  201474200  201475200      7       3  150064       1.8347     0.033274
enh75643     2  201606300  201607300      5       2  150064       1.9379     0.026317
enh75647     2  201621500  201622500      2       1  150064       1.8124     0.034959
enh75650     2  201642400  201643400      2       1  150064        2.272     0.011543
enh75652     2  201648600  201649600      1       1  150064        2.068      0.01932
enh75681     2  202100700  202101700      4       2  150064       2.0478      0.02029
enh75683     2  202118700  202119700      7       3  150064       2.9491    0.0015935
enh75685     2  202126400  202127400      5       2  150064       1.6695     0.047511
enh75687     2  202162600  202163600      4       2  150064       2.0615     0.019627
enh75717     2  202572100  202573100      8       3  150064       2.0408     0.020635
enh75750     2  202834300  202835300      4       1  150064        2.104      0.01769
enh75792     2  203452800  203453800      1       1  150064       1.7028       0.0443
enh75793     2  203453400  203454400      2       1  150064       1.7147     0.043196
enh75801     2  203748500  203749500      4       2  150064       1.9972     0.022904
enh75805     2  203830300  203831300      7       3  150064       2.0758     0.018955
enh75806     2  203877800  203878800      1       1  150064       2.9017     0.001856
enh75811     2  204039500  204040500      3       2  150064       2.2608     0.011885
enh75813     2  204105200  204106200      3       1  150064        2.359    0.0091633
enh75815     2  204166400  204167400      1       1  150064       1.6892      0.04559
enh75818     2  204267400  204268400      1       1  150064       2.4154     0.007858
enh75824     2  204327200  204328200      5       2  150064       2.1403     0.016166
enh75825     2  204354000  204355000      1       1  150064       2.4107     0.007962
enh75826     2  204357000  204358000      1       1  150064       2.4938     0.006319
enh75831     2  204393400  204394400      2       1  150064        1.765     0.038779
enh75874     2  204884000  204885000      5       2  150064       1.7042     0.044172
enh75879     2  205186500  205187500      3       1  150064       1.7117     0.043473
enh75928     2  206217200  206218200      5       2  150064       2.2819     0.011248
enh75930     2  206250600  206251600      4       2  150064       1.6526     0.049202
enh75934     2  206339200  206340200      2       1  150064       2.2213     0.013167
enh75935     2  206341900  206342900      4       1  150064       1.9334     0.026594
enh75936     2  206360300  206361300      2       1  150064       1.8145     0.034801
enh75958     2  206570800  206571800      1       1  150064       2.3354     0.009761
enh75975     2  206713200  206714200      2       1  150064       2.9118    0.0017968
enh76006     2  207906400  207907400      1       1  150064        1.648      0.04968
enh76007     2  207911200  207912200      3       2  150064       1.8611     0.031363
enh76026     2  208044700  208045700      2       1  150064       1.9359     0.026438
enh76051     2  208259000  208260000      8       4  150064       1.7264     0.042134
enh76052     2  208273000  208274000      4       2  150064       2.8627    0.0021004
enh76055     2  208332200  208333200      4       2  150064       3.7581    8.559e-05
enh76057     2  208339600  208340600      7       2  150064       3.3184   0.00045259
enh76058     2  208343500  208344500      4       1  150064       1.8783     0.030167
enh76059     2  208348100  208349100      3       1  150064       1.7542     0.039696
enh76062     2  208370700  208371700      2       1  150064       3.5615   0.00018438
enh76067     2  208411400  208412400      1       1  150064       4.0566     2.49e-05
enh76070     2  208422100  208423100      2       1  150064       3.8072   7.0284e-05
enh76071     2  208425900  208426900      2       1  150064       3.1947   0.00069982
enh76072     2  208430000  208431000      2       1  150064       3.3069   0.00047174
enh76073     2  208464900  208465900      3       1  150064       3.8771   5.2854e-05
enh76074     2  208480600  208481600      1       1  150064       2.0606      0.01967
enh76078     2  208497500  208498500      1       1  150064       4.1488    1.671e-05
enh76135     2  210335400  210336400      2       1  150064       2.0155     0.021926
enh76136     2  210337700  210338700      2       1  150064       1.6664     0.047818
enh76137     2  210340800  210341800      2       1  150064       1.9478      0.02572
enh76141     2  210494000  210495000      1       1  150064       2.4534     0.007075
enh76142     2  210502700  210503700      3       1  150064       2.0886      0.01837
enh76143     2  210507200  210508200      7       2  150064       1.7738     0.038044
enh76158     2  211449100  211450100      4       2  150064       1.6653      0.04793
enh76164     2  212272400  212273400      1       1  150064       3.2319    0.0006149
enh76165     2  212273600  212274600      4       2  150064       2.6751    0.0037349
enh76179     2  213587600  213588600      4       2  150064       2.2976     0.010792
enh76180     2  213641400  213642400      2       1  150064       1.8234     0.034119
enh76181     2  213641800  213642800      4       2  150064       2.0216     0.021611
enh76193     2  213836900  213837900      2       1  150064       1.6976     0.044793
enh76194     2  213839200  213840200      3       2  150064       1.8883     0.029495
enh76243     2  216001800  216002800      6       4  150064       2.1397     0.016189
enh76250     2  216193400  216194400      2       1  150064       1.6845     0.046046
enh76304     2  216523700  216524700      1       1  150064       1.8565      0.03169
enh76336     2  216699100  216700100      4       1  150064       2.1051     0.017641
enh76373     2  217086700  217087700      2       1  150064          1.7     0.044565
enh76374     2  217138600  217139600      4       1  150064        2.033     0.021027
enh76377     2  217163500  217164500      2       1  150064       1.7118     0.043465
enh76379     2  217171400  217172400      2       1  150064       1.9992     0.022796
enh76393     2  217277900  217278900      3       1  150064       2.8614    0.0021086
enh76397     2  217342500  217343500      1       1  150064       2.8023     0.002537
enh76403     2  217366700  217367700      3       2  150064       2.8024    0.0025361
enh76405     2  217375000  217376000      5       3  150064       2.2671     0.011694
enh76410     2  217404500  217405500      2       1  150064        1.993     0.023129
enh76416     2  217430200  217431200      2       1  150064       1.9011     0.028645
enh76420     2  217447500  217448500      3       2  150064       2.7106    0.0033585
enh76422     2  217483900  217484900      4       2  150064       1.9169     0.027628
enh76430     2  217521900  217522900      3       1  150064        1.825     0.033998
enh76432     2  217529400  217530400      3       1  150064        2.344    0.0095387
enh76433     2  217544000  217545000      3       1  150064       2.0846     0.018553
enh76438     2  217562100  217563100      3       1  150064       1.6705     0.047409
enh76457     2  217856400  217857400      1       1  150064       2.0359      0.02088
enh76462     2  217919300  217920300      3       2  150064       1.6572     0.048735
enh76464     2  217925000  217926000      4       2  150064        1.993     0.023128
enh76466     2  217939600  217940600     10       4  150064       2.3359    0.0097472
enh76518     2  218432700  218433700      2       1  150064       1.6626     0.048194
enh76543     2  218654500  218655500      4       1  150064       2.5392    0.0055552
enh76563     2  218776000  218777000      3       2  150064       2.3245      0.01005
enh76565     2  218782700  218783700     12       4  150064       2.6941    0.0035294
enh76571     2  218815300  218816300      2       1  150064       1.9827     0.023699
enh76572     2  218824400  218825400      7       2  150064       1.6735     0.047116
enh76645     2  219935900  219936900      3       1  150064       1.6493     0.049548
enh76649     2  220006700  220007700      2       1  150064       2.3236     0.010074
enh76650     2  220023200  220024200      1       1  150064       1.9307      0.02676
enh76651     2  220025600  220026600      2       1  150064       2.6891    0.0035818
enh76653     2  220039800  220040800      2       1  150064       3.3886   0.00035125
enh76655     2  220072500  220073500      1       1  150064       2.2918      0.01096
enh76658     2  220092100  220093100      1       1  150064        2.173      0.01489
enh76683     2  220309900  220310900      2       1  150064       3.1918   0.00070691
enh76690     2  220340000  220341000      3       1  150064         2.09     0.018311
enh76691     2  220340700  220341700      1       1  150064       2.6716     0.003774
enh76711     2  220526300  220527300      2       1  150064       1.7379     0.041118
enh76729     2  220930200  220931200      5       2  150064       2.0271     0.021324
enh76766     2  222308500  222309500      4       1  150064       1.6987     0.044684
enh76772     2  222394400  222395400      1       1  150064       2.8599     0.002119
enh76777     2  222644500  222645500      3       1  150064        2.206     0.013693
enh76813     2  223728200  223729200      4       2  150064       1.9622     0.024867
enh76858     2  224180200  224181200      4       2  150064        1.935     0.026497
enh76864     2  224372700  224373700      3       2  150064       1.9576     0.025136
enh76927     2  224890100  224891100      5       3  150064       1.7043     0.044167
enh76940     2  225010600  225011600      2       1  150064       1.8981     0.028841
enh76947     2  225085600  225086600      2       1  150064       1.7259     0.042182
enh76954     2  225270900  225271900     11       2  150064       2.7569    0.0029177
enh76955     2  225276200  225277200      3       1  150064       2.5286    0.0057266
enh76956     2  225277400  225278400      4       2  150064       3.8266   6.4971e-05
enh76957     2  225349700  225350700      2       1  150064       1.9061     0.028321
enh76959     2  225383800  225384800      1       1  150064       4.0748    2.303e-05
enh76962     2  225390300  225391300      3       1  150064       5.0926   1.7657e-07
enh76964     2  225410700  225411700      2       1  150064       2.7169    0.0032953
enh76966     2  225425700  225426700      6       3  150064       3.0012    0.0013445
enh76971     2  225446800  225447800      2       1  150064       4.7216   1.1702e-06
enh76973     2  225543100  225544100      1       1  150064       1.9343      0.02654
enh76974     2  225587000  225588000      1       1  150064       2.7417     0.003056
enh76982     2  225700400  225701400      4       2  150064       1.9106      0.02803
enh76983     2  225702200  225703200      4       2  150064         2.31     0.010443
enh76989     2  225768900  225769900      2       1  150064       1.6763     0.046844
enh76990     2  225774500  225775500      7       3  150064       2.0494     0.020212
enh76991     2  225779800  225780800      4       2  150064       1.8599      0.03145
enh76992     2  225786800  225787800      6       3  150064       1.7546     0.039663
enh76999     2  225812700  225813700      2       1  150064       1.8687     0.030836
enh77019     2  225889800  225890800      3       2  150064       2.2588     0.011947
enh77021     2  225902000  225903000      1       1  150064        3.889    5.032e-05
enh77023     2  225962600  225963600      1       1  150064       1.7985      0.03605
enh77025     2  225968400  225969400      8       1  150064       1.7752     0.037936
enh77026     2  225978700  225979700      3       1  150064       1.7312     0.041705
enh77028     2  225984600  225985600      4       2  150064       1.8381     0.033024
enh77029     2  226029200  226030200      7       2  150064       1.8207     0.034324
enh77074     2  227349000  227350000      6       4  150064       2.0659     0.019421
enh77117     2  227702200  227703200      6       1  150064       1.8715     0.030641
enh77118     2  227733400  227734400      5       2  150064        1.886     0.029647
enh77120     2  227750200  227751200      5       1  150064       1.7232     0.042426
enh77122     2  227756600  227757600      3       1  150064        2.351    0.0093605
enh77128     2  227841800  227842800      1       1  150064       1.8402      0.03287
enh77131     2  227860500  227861500      2       1  150064       1.6823     0.046252
enh77145     2  228275900  228276900      3       2  150064       2.1261     0.016749
enh77155     2  228347300  228348300      2       1  150064       2.2438     0.012421
enh77158     2  228382700  228383700      7       3  150064        2.076     0.018949
enh77159     2  228435200  228436200      4       2  150064       1.7166     0.043029
enh77182     2  229553000  229554000      3       1  150064       1.6887     0.045635
enh77229     2  230844900  230845900      1       1  150064        2.353     0.009312
enh77238     2  231094500  231095500      1       1  150064       2.4535     0.007073
enh77240     2  231190800  231191800      5       1  150064       1.6993     0.044628
enh77257     2  231384800  231385800      6       2  150064       2.5803    0.0049358
enh77264     2  231532500  231533500      3       2  150064        1.912      0.02794
enh77304     2  232003100  232004100      2       1  150064       1.6765      0.04682
enh77332     2  232264700  232265700      1       1  150064       2.3044       0.0106
enh77343     2  232470000  232471000      2       1  150064       1.7846      0.03716
enh77352     2  232527200  232528200      1       1  150064       2.3914     0.008391
enh77354     2  232532000  232533000      2       1  150064       2.2746     0.011466
enh77356     2  232538700  232539700      3       2  150064       2.2061     0.013688
enh77357     2  232542200  232543200      5       3  150064       1.7949     0.036334
enh77387     2  233416400  233417400      1       1  150064       1.6581      0.04865
enh77388     2  233427900  233428900      9       2  150064       1.6829     0.046198
enh77392     2  233441300  233442300      5       2  150064        1.965     0.024706
enh77393     2  233453300  233454300      3       1  150064       1.7228     0.042464
enh77394     2  233457300  233458300      1       1  150064       2.1019      0.01778
enh77398     2  233560800  233561800      3       2  150064       4.9199   4.3302e-07
enh77401     2  233631000  233632000      2       1  150064        3.767   8.2614e-05
enh77402     2  233646100  233647100      4       2  150064       4.2163    1.242e-05
enh77403     2  233660200  233661200      2       1  150064       3.8559   5.7654e-05
enh77404     2  233700100  233701100      6       3  150064       4.0566   2.4895e-05
enh77405     2  233702800  233703800      1       1  150064       3.5443    0.0001968
enh77406     2  233716300  233717300      5       3  150064       4.5909   2.2062e-06
enh77407     2  233718000  233719000      3       2  150064       5.9004    1.813e-09
enh77408     2  233720800  233721800      4       2  150064       3.2443   0.00058875
enh77409     2  233736200  233737200      4       2  150064       4.6948   1.3345e-06
enh77411     2  233756100  233757100      1       1  150064       4.2405    1.115e-05
enh77412     2  233766200  233767200      2       1  150064       5.2903   6.1042e-08
enh77417     2  233898100  233899100      4       2  150064       2.7711    0.0027936
enh77418     2  233916000  233917000      3       2  150064       2.1693      0.01503
enh77473     2  235111000  235112000      1       1  150064       2.0033      0.02257
enh77500     2  235353700  235354700      6       3  150064        1.738     0.041107
enh77538     2  235782100  235783100      4       2  150064       1.7259     0.042179
enh77576     2  236080100  236081100      9       3  150064       2.1096     0.017448
enh77584     2  236177600  236178600      9       4  150064       1.8202     0.034362
enh77602     2  236419700  236420700      1       1  150064       2.9263     0.001715
enh77606     2  236471800  236472800      1       1  150064       2.0511      0.02013
enh77611     2  236513800  236514800      1       1  150064       1.8251      0.03399
enh77618     2  236543200  236544200      3       1  150064        2.049     0.020229
enh77620     2  236549600  236550600      3       1  150064        2.016     0.021899
enh77628     2  236611100  236612100      4       2  150064        1.647     0.049783
enh77629     2  236617800  236618800      8       4  150064       2.2327     0.012783
enh77639     2  237406900  237407900      1       1  150064       2.0443      0.02046
enh77646     2  237551000  237552000      4       2  150064       2.2977     0.010791
enh77670     2  237906400  237907400      6       1  150064       1.7131     0.043348
enh77767     2  238480800  238481800      1       1  150064       2.1434      0.01604
enh77807     2  238652400  238653400      7       1  150064       1.8832     0.029837
enh77838     2  239068800  239069800      6       4  150064       2.8569    0.0021392
enh77844     2  239169100  239170100      2       1  150064       1.6853     0.045966
enh77846     2  239175600  239176600      1       1  150064       1.7618      0.03905
enh77965     2  241331800  241332800      6       2  150064       2.1182     0.017078
enh77966     2  241332900  241333900      6       2  150064       2.0902     0.018298
enh77971     2  241393200  241394200      3       1  150064       1.7794     0.037585
enh77999     2  241948300  241949300      5       3  150064       1.8338     0.033341
enh78000     2  241949800  241950800      1       1  150064       1.6691      0.04755
enh78025     2  242320800  242321800      5       3  150064       1.9771     0.024017
enh78026     2  242350500  242351500      6       4  150064       2.4978    0.0062486
enh78033     2  242497200  242498200      5       3  150064       1.8813     0.029966
enh78037     2  242574200  242575200      3       2  150064       1.8432     0.032647
enh78038     2  242578600  242579600      2       1  150064       2.0466     0.020347
enh78039     2  242580000  242581000      2       1  150064       1.7526     0.039839
enh78042     2  242605500  242606500      3       1  150064       1.7977     0.036109
enh78054     2  242796000  242797000      4       1  150064       1.8131     0.034905
enh78063     2  242907300  242908300      2       1  150064       1.7049     0.044102
enh78083     3    3221500    3222500      5       1  150064       1.9388     0.026265
enh78090     3    4348200    4349200      2       1  150064       2.5024    0.0061681
enh78104     3    4575000    4576000      4       2  150064       1.7319     0.041649
enh78127     3    4894800    4895800      1       1  150064       2.3182      0.01022
enh78143     3    5068500    5069500      6       2  150064       2.1935     0.014137
enh78162     3    5259500    5260500      7       2  150064       1.7606     0.039154
enh78168     3    7348800    7349800      6       1  150064       1.9815     0.023767
enh78194     3    8525400    8526400      1       1  150064       2.0306      0.02115
enh78218     3    8622300    8623300     10       2  150064       1.6506     0.049407
enh78258     3    9038200    9039200      1       1  150064       2.5868     0.004843
enh78263     3    9164200    9165200      7       2  150064       1.6923     0.045295
enh78278     3    9426500    9427500      3       2  150064       1.7157     0.043112
enh78282     3    9462200    9463200      2       1  150064       2.5539    0.0053266
enh78283     3    9465800    9466800      2       1  150064       2.1241     0.016829
enh78345     3   10236500   10237500      3       2  150064       2.5021     0.006173
enh78363     3   10398800   10399800      4       2  150064       3.0189    0.0012684
enh78365     3   10411700   10412700      3       2  150064        3.313    0.0004615
enh78366     3   10415300   10416300      5       2  150064       3.9751   3.5178e-05
enh78373     3   10593200   10594200      3       1  150064       2.3492     0.009407
enh78375     3   10642600   10643600      1       1  150064       1.8626      0.03126
enh78435     3   11475200   11476200      1       1  150064       2.2191      0.01324
enh78436     3   11479800   11480800      2       1  150064        2.094     0.018131
enh78446     3   11540500   11541500      1       1  150064       2.4896     0.006394
enh78458     3   11607700   11608700      3       2  150064       2.5511    0.0053695
enh78474     3   11672000   11673000      3       1  150064       2.4894    0.0063983
enh78476     3   11685600   11686600      2       1  150064       3.9925   3.2686e-05
enh78478     3   11703000   11704000      2       1  150064       3.0804    0.0010335
enh78484     3   11806200   11807200      4       2  150064       2.6584    0.0039256
enh78489     3   11886100   11887100      7       1  150064       2.3975    0.0082534
enh78490     3   11888400   11889400      3       1  150064       2.1749      0.01482
enh78491     3   12185200   12186200      2       1  150064       2.9421    0.0016298
enh78492     3   12197100   12198100      5       2  150064       2.1735      0.01487
enh78497     3   12220200   12221200      1       1  150064       3.2532    0.0005705
enh78499     3   12229900   12230900      6       2  150064       1.6715     0.047307
enh78501     3   12239500   12240500      3       1  150064       1.7183     0.042869
enh78509     3   12344500   12345500      2       1  150064          1.7     0.044561
enh78513     3   12391800   12392800      3       1  150064       1.8904     0.029351
enh78514     3   12394700   12395700      3       1  150064       2.0632     0.019545
enh78526     3   12485200   12486200      2       1  150064       4.2216   1.2131e-05
enh78530     3   12520800   12521800      4       1  150064       2.2484     0.012275
enh78531     3   12521300   12522300      4       2  150064       2.1823     0.014543
enh78532     3   12524600   12525600      3       1  150064       1.9132     0.027863
enh78535     3   12548500   12549500      1       1  150064       2.1719      0.01493
enh78536     3   12550200   12551200      3       2  150064       2.4871    0.0064398
enh78538     3   12601100   12602100      3       1  150064       2.5321    0.0056684
enh78539     3   12604200   12605200      2       1  150064       2.4083    0.0080139
enh78540     3   12617500   12618500      3       2  150064       2.9165    0.0017697
enh78543     3   12629200   12630200      3       2  150064       1.8033     0.035667
enh78547     3   12679200   12680200      2       1  150064        2.729    0.0031768
enh78553     3   12694400   12695400      2       1  150064       1.7605     0.039158
enh78554     3   12698300   12699300      3       2  150064        1.686     0.045894
enh78558     3   12747100   12748100      2       1  150064       1.9656     0.024671
enh78561     3   12761300   12762300      3       1  150064       1.7404     0.040894
enh78585     3   13036600   13037600      5       2  150064       1.7541     0.039707
enh78595     3   13121900   13122900      5       3  150064       2.7452    0.0030242
enh78599     3   13342700   13343700      1       1  150064       1.7837      0.03724
enh78600     3   13389700   13390700      1       1  150064       1.8649       0.0311
enh78603     3   13419800   13420800      4       2  150064       2.6281    0.0042936
enh78604     3   13421900   13422900      6       1  150064       2.0755     0.018968
enh78605     3   13426600   13427600      6       3  150064       2.1286     0.016642
enh78606     3   13493800   13494800      4       2  150064       1.9606     0.024965
enh78680     3   14567400   14568400      4       2  150064        2.165     0.015195
enh78687     3   14845100   14846100      1       1  150064       1.8796      0.03008
enh78689     3   14963100   14964100      3       2  150064       1.8123     0.034967
enh78695     3   15084300   15085300      2       1  150064        1.918     0.027557
enh78700     3   15138600   15139600      2       1  150064       1.7907     0.036672
enh78749     3   15679000   15680000      2       1  150064       1.6901     0.045507
enh78785     3   16000300   16001300      2       1  150064       2.3095     0.010458
enh78791     3   16068000   16069000      5       2  150064        1.848     0.032299
enh78831     3   16318700   16319700      4       1  150064        2.087     0.018446
enh78833     3   16336000   16337000      2       1  150064       1.7351     0.041365
enh78836     3   16353300   16354300      3       1  150064       1.7802      0.03752
enh78844     3   16420100   16421100      7       3  150064       1.6682     0.047641
enh78848     3   16435800   16436800      9       2  150064       2.1172     0.017119
enh78849     3   16440600   16441600      4       2  150064       2.0361     0.020872
enh78874     3   16558200   16559200      1       1  150064       2.2691      0.01163
enh78876     3   16589700   16590700      5       2  150064       2.6344    0.0042138
enh78881     3   16770100   16771100      5       2  150064       1.7505      0.04002
enh78885     3   16890900   16891900      5       3  150064       1.8073     0.035355
enh78891     3   16958500   16959500      2       1  150064       2.7259    0.0032066
enh78892     3   16974600   16975600      4       2  150064       1.7915     0.036606
enh78894     3   17081300   17082300      3       2  150064       1.8085     0.035267
enh78898     3   17199100   17200100      2       1  150064       1.6523     0.049232
enh78900     3   17220900   17221900      3       1  150064       4.2715   9.7099e-06
enh78902     3   17236800   17237800      2       1  150064       3.8841   5.1359e-05
enh78903     3   17414200   17415200      6       3  150064       2.9563    0.0015569
enh78904     3   17443100   17444100      4       1  150064       3.0978   0.00097479
enh78905     3   17473000   17474000      2       1  150064       3.6793   0.00011695
enh78906     3   17530400   17531400      6       1  150064        1.883     0.029851
enh78907     3   17532800   17533800      1       1  150064       1.7854       0.0371
enh78915     3   17679700   17680700      2       1  150064       1.8609     0.031377
enh78918     3   17719400   17720400      4       1  150064       4.6646   1.5463e-06
enh78919     3   17780600   17781600      3       1  150064       4.7586    9.748e-07
enh78920     3   17784600   17785600      5       1  150064       2.6322    0.0042412
enh78921     3   17801300   17802300      3       1  150064       4.6665   1.5318e-06
enh78923     3   17850100   17851100      1       1  150064       1.8388      0.03297
enh78924     3   17851900   17852900      3       2  150064       4.0703   2.3477e-05
enh78927     3   18050100   18051100      5       2  150064       2.8802    0.0019872
enh78940     3   19929700   19930700      4       2  150064       1.6829     0.046197
enh78942     3   19931300   19932300      3       2  150064        1.655     0.048961
enh78943     3   19939800   19940800      1       1  150064       2.6437       0.0041
enh78947     3   19991200   19992200      6       3  150064       1.6766     0.046809
enh78948     3   19998200   19999200      3       1  150064       1.9189     0.027496
enh78987     3   21685800   21686800      6       2  150064       2.1213     0.016947
enh78989     3   21695600   21696600      6       3  150064       2.0822     0.018663
enh78994     3   21771100   21772100      8       3  150064       1.7913      0.03662
enh78996     3   21792800   21793800      5       3  150064       1.6692     0.047534
enh79000     3   21961100   21962100     20       3  150064        2.182     0.014554
enh79001     3   21983700   21984700      5       2  150064       1.7045     0.044146
enh79002     3   21996100   21997100      8       2  150064       2.5733    0.0050368
enh79003     3   22003500   22004500     11       3  150064        2.796    0.0025871
enh79021     3   23126800   23127800      3       1  150064       1.8855     0.029684
enh79028     3   23299300   23300300      1       1  150064       1.7464      0.04037
enh79039     3   23531300   23532300      1       1  150064       1.9515       0.0255
enh79067     3   23852800   23853800      4       2  150064       3.4433    0.0002873
enh79079     3   23989000   23990000      5       2  150064        1.698     0.044755
enh79090     3   24089000   24090000      3       2  150064       2.9405    0.0016382
enh79092     3   24160600   24161600      1       1  150064       3.2787    0.0005214
enh79093     3   24164600   24165600      2       1  150064       3.1042   0.00095385
enh79095     3   24186500   24187500      4       2  150064       2.3684    0.0089323
enh79123     3   25395800   25396800      4       2  150064       2.3106     0.010426
enh79125     3   25421500   25422500      4       2  150064       1.8833      0.02983
enh79136     3   25513800   25514800      2       1  150064       2.2844     0.011173
enh79138     3   25521600   25522600      4       2  150064       2.2269     0.012976
enh79145     3   25569000   25570000      6       2  150064       2.1372     0.016293
enh79153     3   25634200   25635200      2       1  150064       1.7533     0.039775
enh79159     3   25822700   25823700      2       1  150064       1.8144      0.03481
enh79167     3   25926900   25927900      2       1  150064       2.0686      0.01929
enh79169     3   26479200   26480200      3       1  150064       2.0554      0.01992
enh79234     3   28363700   28364700      1       1  150064       1.7538      0.03973
enh79245     3   28832700   28833700      1       1  150064       2.7854     0.002673
enh79253     3   29106400   29107400      3       2  150064       1.7733     0.038092
enh79257     3   29220300   29221300      6       2  150064       1.8402     0.032873
enh79259     3   29243900   29244900      1       1  150064       2.0849      0.01854
enh79260     3   29273800   29274800      3       2  150064       2.4368    0.0074096
enh79277     3   29412100   29413100      5       3  150064       2.1366     0.016317
enh79281     3   29447500   29448500      5       2  150064       2.4137     0.007896
enh79282     3   29450600   29451600      6       3  150064       2.1043     0.017675
enh79288     3   29479900   29480900      3       2  150064       2.2587     0.011952
enh79291     3   29482600   29483600      6       3  150064       1.8524     0.031983
enh79297     3   29555400   29556400      7       2  150064       1.8506     0.032115
enh79300     3   29593300   29594300      7       2  150064       2.0638      0.01952
enh79301     3   29596700   29597700      5       1  150064       1.8851     0.029709
enh79302     3   29606400   29607400      4       2  150064       1.6492     0.049555
enh79311     3   29728400   29729400      5       1  150064       1.9859     0.023525
enh79312     3   29731900   29732900      7       2  150064       1.9451      0.02588
enh79313     3   29735300   29736300      2       1  150064       2.2729     0.011515
enh79317     3   29804700   29805700      6       2  150064        2.876    0.0020138
enh79321     3   29932000   29933000      4       1  150064       1.9006     0.028677
enh79323     3   29964200   29965200      3       1  150064       3.9647   3.6751e-05
enh79325     3   30013600   30014600      2       1  150064       2.7151    0.0033126
enh79326     3   30018800   30019800      1       1  150064       3.8178    6.732e-05
enh79328     3   30198000   30199000      1       1  150064       3.4963    0.0002359
enh79335     3   30275500   30276500      3       2  150064       1.6913     0.045391
enh79336     3   30302300   30303300      1       1  150064       2.8739     0.002027
enh79337     3   30304600   30305600      3       1  150064       2.5268    0.0057558
enh79338     3   30315000   30316000      5       3  150064       2.6773    0.0037108
enh79339     3   30323400   30324400      4       2  150064       2.1982     0.013967
enh79342     3   30334300   30335300      4       2  150064       3.7404   9.1871e-05
enh79344     3   30356600   30357600      4       2  150064       2.0871     0.018441
enh79347     3   30389000   30390000      3       1  150064       1.6587     0.048593
enh79352     3   30412000   30413000      3       2  150064       3.1646   0.00077635
enh79363     3   30518100   30519100      1       1  150064       2.0844      0.01856
enh79366     3   30543700   30544700      1       1  150064       1.6976      0.04479
enh79368     3   30557400   30558400      6       3  150064       1.8103     0.035123
enh79394     3   30721800   30722800      4       2  150064         1.81     0.035146
enh79413     3   31118600   31119600      3       2  150064       1.8417     0.032756
enh79425     3   31402700   31403700      4       1  150064       2.0865     0.018467
enh79426     3   31405900   31406900      6       2  150064       2.0018     0.022653
enh79429     3   31446700   31447700      5       1  150064       2.2608     0.011885
enh79430     3   31448600   31449600      5       2  150064       2.3595    0.0091505
enh79434     3   31588900   31589900      2       1  150064       2.6997    0.0034698
enh79436     3   31675500   31676500      2       1  150064       2.6739    0.0037483
enh79454     3   31975200   31976200      5       2  150064       2.1308     0.016554
enh79455     3   31977600   31978600      4       2  150064       2.4066    0.0080515
enh79457     3   31987000   31988000      3       1  150064          2.5    0.0062097
enh79463     3   32011300   32012300      6       2  150064       3.2447   0.00058781
enh79465     3   32020200   32021200      3       1  150064       2.4148     0.007872
enh79466     3   32043800   32044800      3       2  150064       3.0943   0.00098645
enh79467     3   32059700   32060700      1       1  150064       3.1554    0.0008015
enh79471     3   32123800   32124800      1       1  150064       1.8345      0.03329
enh79507     3   32656100   32657100      1       1  150064       1.8469      0.03238
enh79510     3   32744800   32745800      4       2  150064       2.4369    0.0074065
enh79528     3   33175300   33176300      3       1  150064       1.6474     0.049738
enh79529     3   33181200   33182200      2       1  150064       1.9438     0.025957
enh79540     3   33359500   33360500      2       1  150064        1.648     0.049672
enh79545     3   33413800   33414800      1       1  150064       3.0412     0.001178
enh79546     3   33419100   33420100      1       1  150064       2.8652     0.002084
enh79548     3   33432700   33433700      2       1  150064       1.7525      0.03984
enh79550     3   33443800   33444800      1       1  150064       2.6583     0.003927
enh79551     3   33466400   33467400      2       1  150064       2.1255     0.016774
enh79552     3   33468300   33469300      4       2  150064       2.3985    0.0082306
enh79553     3   33471000   33472000      2       1  150064       2.2573     0.011995
enh79554     3   33473300   33474300      4       2  150064       3.2911   0.00049894
enh79555     3   33475000   33476000      6       3  150064       2.9285    0.0017031
enh79557     3   33477900   33478900      4       2  150064        3.137   0.00085329
enh79558     3   33483000   33484000      6       3  150064       2.7076    0.0033882
enh79560     3   33620000   33621000      2       1  150064       1.6786     0.046615
enh79583     3   34052200   34053200      6       2  150064       2.8097    0.0024791
enh79588     3   34260800   34261800      6       2  150064        1.943     0.026007
enh79590     3   34717200   34718200      4       2  150064       2.2784     0.011351
enh79598     3   35425200   35426200      3       2  150064       3.3518   0.00040147
enh79599     3   35464200   35465200      3       2  150064       3.1978   0.00069241
enh79618     3   36566600   36567600      1       1  150064       2.1439      0.01602
enh79619     3   36583600   36584600      3       1  150064       1.8616      0.03133
enh79630     3   36934100   36935100      3       1  150064       2.9408    0.0016367
enh79631     3   36947800   36948800      1       1  150064       2.9594     0.001541
enh79635     3   36978600   36979600      4       1  150064       3.2021   0.00068225
enh79637     3   36984600   36985600      2       1  150064       2.7253    0.0032117
enh79638     3   36998900   36999900      3       2  150064       2.8052    0.0025142
enh79640     3   37011100   37012100      2       1  150064       2.7975    0.0025753
enh79642     3   37072100   37073100      4       2  150064       2.2722     0.011537
enh79643     3   37095700   37096700      3       2  150064       2.6262    0.0043168
enh79646     3   37137800   37138800      1       1  150064       2.9884     0.001402
enh79647     3   37150400   37151400      3       2  150064       1.9031     0.028515
enh79650     3   37156300   37157300      1       1  150064       3.0861     0.001014
enh79651     3   37164000   37165000      2       1  150064       2.7252     0.003213
enh79654     3   37173600   37174600      1       1  150064       3.0572     0.001117
enh79655     3   37180600   37181600      2       1  150064       2.7607    0.0028837
enh79656     3   37203300   37204300      1       1  150064       2.8211     0.002393
enh79657     3   37205100   37206100      2       1  150064       2.9038    0.0018435
enh79658     3   37211500   37212500      1       1  150064       3.0838     0.001022
enh79659     3   37214400   37215400      2       1  150064       2.0011     0.022689
enh79661     3   37223600   37224600      2       1  150064       2.6543    0.0039731
enh79662     3   37225800   37226800      4       2  150064       2.5004    0.0062027
enh79663     3   37239300   37240300      2       1  150064       2.1644     0.015216
enh79666     3   37254400   37255400      2       1  150064       2.1823     0.014545
enh79667     3   37262800   37263800      3       1  150064       2.6039    0.0046085
enh79672     3   37290000   37291000      1       1  150064       1.7628      0.03897
enh79675     3   37323800   37324800      1       1  150064       1.7312      0.04171
enh79676     3   37328800   37329800      4       2  150064       1.8577     0.031607
enh79677     3   37331900   37332900      5       2  150064       1.6897     0.045542
enh79681     3   37365900   37366900      1       1  150064       1.9351      0.02649
enh79682     3   37534300   37535300      1       1  150064        1.971      0.02436
enh79691     3   37907000   37908000      2       1  150064        2.173     0.014889
enh79696     3   37948800   37949800      4       2  150064       1.8508     0.032096
enh79697     3   37950600   37951600      2       1  150064       3.6389   0.00013692
enh79698     3   37963900   37964900      2       1  150064       3.7265   9.7082e-05
enh79699     3   37965800   37966800      5       2  150064       2.7937    0.0026054
enh79700     3   37976900   37977900      3       2  150064        3.341    0.0004174
enh79702     3   37982900   37983900      1       1  150064       1.6943       0.0451
enh79703     3   37986900   37987900      3       2  150064       2.8174    0.0024209
enh79736     3   38497200   38498200      3       1  150064       3.1928   0.00070448
enh79737     3   38500100   38501100      3       2  150064       2.6357    0.0041986
enh79739     3   38536900   38537900      4       2  150064       2.8552    0.0021503
enh79743     3   38565300   38566300      3       2  150064       1.8969     0.028919
enh79745     3   38675100   38676100      1       1  150064        2.288      0.01107
enh79746     3   38764400   38765400      3       2  150064       1.7305     0.041771
enh79752     3   39027400   39028400      3       1  150064       2.2651     0.011753
enh79762     3   39149600   39150600      8       4  150064       2.0115     0.022138
enh79789     3   40003900   40004900      3       2  150064       1.6891     0.045602
enh79815     3   40732600   40733600      1       1  150064       1.8777      0.03021
enh79908     3   42190200   42191200      3       2  150064       3.2587   0.00055968
enh79910     3   42202500   42203500      1       1  150064       1.7506      0.04001
enh79911     3   42219900   42220900      6       2  150064        2.181     0.014592
enh79912     3   42221000   42222000      3       1  150064        2.453    0.0070843
enh79913     3   42225100   42226100      4       2  150064       2.3803    0.0086498
enh79914     3   42233900   42234900      6       2  150064       2.4974    0.0062562
enh79915     3   42255600   42256600      2       1  150064       1.6871     0.045787
enh79918     3   42288800   42289800      2       1  150064       1.7321     0.041624
enh79920     3   42417200   42418200      4       1  150064       2.5323    0.0056658
enh79954     3   43212700   43213700      2       1  150064        1.814     0.034838
enh79964     3   43358700   43359700      2       1  150064       1.7782     0.037685
enh79965     3   43368300   43369300      2       1  150064       2.3457    0.0094948
enh79966     3   43387000   43388000      3       1  150064       1.9536     0.025377
enh79970     3   43432800   43433800      3       2  150064       2.4738    0.0066849
enh79971     3   43435300   43436300      3       2  150064       2.4605    0.0069373
enh79973     3   43464500   43465500      2       1  150064       1.8625     0.031267
enh79984     3   43680000   43681000      1       1  150064       1.7368      0.04121
enh79986     3   43688700   43689700      2       1  150064       2.1929     0.014158
enh79988     3   43736800   43737800      4       2  150064       2.3367    0.0097286
enh79990     3   43764100   43765100      3       1  150064       2.8491    0.0021923
enh79991     3   43769100   43770100      6       2  150064       3.4748   0.00025561
enh79993     3   43778000   43779000      1       1  150064       3.6714    0.0001206
enh79996     3   43795200   43796200      4       2  150064       3.3299   0.00043445
enh79997     3   43800200   43801200      2       1  150064       2.1932     0.014145
enh79998     3   43807000   43808000      5       3  150064       1.9787     0.023927
enh80001     3   43811700   43812700      1       1  150064       1.6469      0.04979
enh80004     3   43897000   43898000      3       1  150064       2.0593     0.019733
enh80007     3   43914600   43915600      1       1  150064       1.8833      0.02983
enh80013     3   44072800   44073800      3       2  150064       3.8542   5.8058e-05
enh80015     3   44097400   44098400      5       2  150064        1.797     0.036168
enh80022     3   44240000   44241000      4       2  150064       2.1694     0.015025
enh80023     3   44264500   44265500      3       1  150064       2.1857     0.014418
enh80027     3   44396800   44397800      5       2  150064        2.871    0.0020458
enh80033     3   44597400   44598400      1       1  150064       3.0287     0.001228
enh80073     3   45126400   45127400      2       1  150064       2.5509    0.0053718
enh80078     3   45154500   45155500      4       2  150064       2.0524     0.020064
enh80083     3   45180400   45181400      7       4  150064       2.1191      0.01704
enh80090     3   45219400   45220400     10       4  150064       1.8367     0.033125
enh80097     3   45315000   45316000      3       2  150064       3.7135   0.00010222
enh80174     3   46104000   46105000      4       2  150064       1.6508     0.049385
enh80281     3   47628300   47629300      2       1  150064       1.7428     0.040684
enh80289     3   47710600   47711600      1       1  150064       2.1641      0.01523
enh80297     3   47931800   47932800      2       1  150064       1.8561     0.031721
enh80298     3   47937000   47938000      1       1  150064       1.9073      0.02824
enh80300     3   47953000   47954000      2       1  150064       1.8938     0.029126
enh80306     3   48054500   48055500      2       1  150064       1.6954        0.045
enh80317     3   48099200   48100200      1       1  150064        1.666      0.04786
enh80325     3   48166400   48167400      1       1  150064       1.8551      0.03179
enh80327     3   48172400   48173400      2       1  150064       2.2815      0.01126
enh80328     3   48192700   48193700      4       1  150064       1.8757     0.030347
enh80332     3   48273900   48274900      2       1  150064       2.8184    0.0024135
enh80333     3   48281600   48282600      3       1  150064       2.1688     0.015048
enh80336     3   48325900   48326900      1       1  150064       2.3222      0.01011
enh80337     3   48343400   48344400      4       1  150064        1.983     0.023681
enh80369     3   48670800   48671800      2       1  150064       2.3217     0.010125
enh80372     3   48693700   48694700      1       1  150064        2.472     0.006718
enh80375     3   48720200   48721200      2       1  150064       1.9742      0.02418
enh80377     3   48724300   48725300      2       1  150064       2.5576    0.0052695
enh80378     3   48730100   48731100      2       1  150064       2.2037     0.013774
enh80379     3   48733300   48734300      2       1  150064       1.9281     0.026919
enh80380     3   48737700   48738700      3       1  150064       2.1449      0.01598
enh80383     3   48749000   48750000      3       1  150064       2.1913     0.014217
enh80384     3   48751800   48752800      2       1  150064       2.1101     0.017423
enh80386     3   48777500   48778500      1       1  150064        1.712      0.04345
enh80392     3   48863700   48864700      1       1  150064        1.765      0.03878
enh80403     3   49003800   49004800      1       1  150064       1.8945      0.02908
enh80415     3   49135700   49136700      1       1  150064       1.9164      0.02766
enh80418     3   49155900   49156900      2       1  150064       2.1108     0.017397
enh80422     3   49201800   49202800      1       1  150064       2.1306      0.01656
enh80424     3   49210800   49211800      2       1  150064       2.0481     0.020276
enh80427     3   49275600   49276600      5       2  150064       1.7737     0.038055
enh80428     3   49285800   49286800      3       2  150064       1.9876     0.023429
enh80432     3   49334100   49335100      4       2  150064       1.8961     0.028972
enh80434     3   49378200   49379200      3       1  150064       1.7785     0.037657
enh80440     3   49414600   49415600      3       2  150064       1.8462     0.032433
enh80443     3   49423200   49424200      2       1  150064       1.9127     0.027893
enh80444     3   49425600   49426600      2       1  150064       2.6292    0.0042788
enh80447     3   49437500   49438500      5       2  150064       2.2242     0.013066
enh80451     3   49458900   49459900      3       1  150064       2.1882     0.014328
enh80452     3   49465300   49466300      2       1  150064       2.3632    0.0090586
enh80458     3   49502900   49503900      2       1  150064        1.769     0.038446
enh80467     3   49556700   49557700      2       1  150064       1.8477     0.032325
enh80482     3   49783100   49784100      2       1  150064       1.7009     0.044481
enh80483     3   49784600   49785600      2       1  150064       1.7131     0.043347
enh80487     3   49821800   49822800      1       1  150064       2.3219      0.01012
enh80488     3   49836700   49837700      1       1  150064       1.7144      0.04323
enh80490     3   49842600   49843600      1       1  150064        1.884      0.02978
enh80494     3   49894200   49895200      2       1  150064       2.0486     0.020249
enh80495     3   49937900   49938900      1       1  150064       2.8215      0.00239
enh80496     3   49941100   49942100      1       1  150064        2.735     0.003119
enh80497     3   49942900   49943900      2       1  150064       1.6838     0.046107
enh80501     3   49965200   49966200      3       2  150064       1.7315      0.04168
enh80502     3   49967600   49968600      1       1  150064       3.0538      0.00113
enh80503     3   49976600   49977600      2       1  150064       1.7141     0.043251
enh80505     3   49997500   49998500      3       1  150064       3.1182   0.00090988
enh80506     3   50004000   50005000      1       1  150064       3.0519     0.001137
enh80509     3   50040800   50041800      1       1  150064       3.2735    0.0005312
enh80512     3   50087400   50088400      5       3  150064       2.5474     0.005427
enh80514     3   50128200   50129200      3       1  150064       2.8328    0.0023068
enh80520     3   50201900   50202900      6       3  150064       2.4388    0.0073689
enh80521     3   50207700   50208700      2       1  150064       1.8387     0.032981
enh80523     3   50249200   50250200      1       1  150064        3.317     0.000455
enh80526     3   50267800   50268800      1       1  150064       2.4402     0.007339
enh80532     3   50287100   50288100      2       1  150064       2.2916     0.010965
enh80534     3   50291200   50292200      3       1  150064       2.6534    0.0039844
enh80564     3   50512000   50513000      2       1  150064       2.1402     0.016169
enh80587     3   51320200   51321200      1       1  150064       2.5272     0.005749
enh80588     3   51376600   51377600      3       1  150064       2.1638     0.015239
enh80591     3   51425500   51426500      2       1  150064       2.0594     0.019727
enh80595     3   51532000   51533000      2       1  150064       1.8601     0.031432
enh80597     3   51569400   51570400      1       1  150064        2.009      0.02227
enh80601     3   51593100   51594100      3       2  150064       3.2458   0.00058557
enh80603     3   51655300   51656300      1       1  150064       1.7551      0.03962
enh80641     3   52205500   52206500      1       1  150064       2.2203       0.0132
enh80644     3   52229600   52230600      4       2  150064       3.0577    0.0011151
enh80646     3   52233200   52234200      1       1  150064       3.9421    4.039e-05
enh80648     3   52252800   52253800      2       1  150064       3.3917   0.00034733
enh80653     3   52287100   52288100      2       1  150064       5.4157   3.0521e-08
enh80655     3   52304700   52305700      2       1  150064         4.45   4.2937e-06
enh80656     3   52308200   52309200      2       1  150064       5.3475   4.4587e-08
enh80661     3   52333500   52334500      4       2  150064       3.9249   4.3386e-05
enh80662     3   52347600   52348600      2       1  150064       2.8812     0.001981
enh80669     3   52488200   52489200      4       2  150064       2.5507    0.0053758
enh80670     3   52491000   52492000      3       1  150064       3.8496   5.9145e-05
enh80677     3   52532200   52533200      1       1  150064       3.8262    6.506e-05
enh80678     3   52541100   52542100      2       1  150064       4.3487   6.8486e-06
enh80680     3   52564200   52565200      1       1  150064       4.5547    2.623e-06
enh80681     3   52568800   52569800      3       2  150064       4.5318   2.9247e-06
enh80683     3   52572100   52573100      3       1  150064       3.9099   4.6163e-05
enh80684     3   52573000   52574000      4       2  150064       4.1864   1.4171e-05
enh80687     3   52603700   52604700      1       1  150064       4.7159    1.203e-06
enh80688     3   52640500   52641500      1       1  150064        4.617    1.947e-06
enh80689     3   52667500   52668500      2       1  150064        3.746    8.983e-05
enh80690     3   52683500   52684500      4       2  150064       4.8697   5.5886e-07
enh80693     3   52706000   52707000      2       1  150064       4.3622   6.4385e-06
enh80696     3   52716400   52717400      4       1  150064       4.5002   3.3949e-06
enh80697     3   52717200   52718200      3       1  150064       4.3424   7.0472e-06
enh80698     3   52722300   52723300      2       1  150064       4.9234   4.2524e-07
enh80699     3   52726900   52727900      2       1  150064       4.2097   1.2786e-05
enh80701     3   52803000   52804000      1       1  150064       5.0609    2.086e-07
enh80705     3   52868800   52869800      1       1  150064       5.6176    9.684e-09
enh80707     3   52882600   52883600      2       1  150064       4.9173   4.3883e-07
enh80708     3   52907600   52908600      2       1  150064       5.2718   6.7531e-08
enh80709     3   52925800   52926800      1       1  150064       1.7418      0.04077
enh80711     3   52931800   52932800      2       1  150064        4.483   3.6795e-06
enh80712     3   53074100   53075100      3       1  150064        3.124   0.00089216
enh80713     3   53105900   53106900      3       1  150064       1.8597     0.031461
enh80715     3   53117700   53118700      2       1  150064       2.4634     0.006881
enh80716     3   53138000   53139000      1       1  150064       2.8338       0.0023
enh80720     3   53174400   53175400      1       1  150064       5.8968    1.853e-09
enh80721     3   53184000   53185000      2       1  150064       1.7249     0.042276
enh80730     3   53209100   53210100      4       2  150064       1.6499     0.049486
enh80732     3   53230000   53231000      4       2  150064       3.2444    0.0005884
enh80733     3   53267200   53268200      8       2  150064       1.9903     0.023277
enh80734     3   53269200   53270200     10       2  150064       2.3096     0.010455
enh80736     3   53272900   53273900      5       2  150064       4.1385   1.7482e-05
enh80737     3   53277000   53278000      8       2  150064       2.1801     0.014625
enh80738     3   53281900   53282900      4       2  150064       3.3454   0.00041082
enh80739     3   53284500   53285500      3       2  150064       3.1891    0.0007136
enh80740     3   53290000   53291000      4       2  150064       2.6459    0.0040737
enh80741     3   53293000   53294000      5       2  150064       4.0014   3.1484e-05
enh80742     3   53303100   53304100      2       1  150064       1.7912     0.036629
enh80744     3   53321000   53322000      2       1  150064       2.2325     0.012791
enh80745     3   53333200   53334200      1       1  150064       4.0704    2.347e-05
enh80747     3   53358000   53359000      2       1  150064       1.8425     0.032701
enh80750     3   53362500   53363500      2       1  150064       3.4599   0.00027018
enh80753     3   53388700   53389700      2       1  150064       3.5769   0.00017387
enh80759     3   53839700   53840700      5       2  150064       1.8075     0.035339
enh80760     3   53913700   53914700      1       1  150064       2.2603       0.0119
enh80761     3   53923600   53924600      2       1  150064       1.9728     0.024257
enh80767     3   54817600   54818600      2       1  150064       1.7385      0.04106
enh80800     3   55214300   55215300      2       1  150064       1.8229     0.034157
enh80809     3   55306100   55307100      4       2  150064       2.3792    0.0086751
enh80823     3   55450200   55451200      2       1  150064       1.9065     0.028296
enh80854     3   56002500   56003500      1       1  150064        2.323      0.01009
enh80855     3   56153500   56154500      3       1  150064        2.311     0.010416
enh80860     3   56325000   56326000      2       1  150064       1.9096     0.028095
enh80862     3   56357600   56358600      1       1  150064       1.8939      0.02912
enh80865     3   56658500   56659500      2       1  150064       1.6956     0.044982
enh80866     3   56713700   56714700      4       1  150064       2.3096     0.010455
enh80877     3   56857700   56858700      5       2  150064       1.9888      0.02336
enh80879     3   56869700   56870700      4       2  150064       2.6777    0.0037061
enh80880     3   56873600   56874600      3       1  150064       2.7889    0.0026446
enh80916     3   57258400   57259400      1       1  150064       1.9405      0.02616
enh81000     3   58151000   58152000      4       2  150064       2.3884    0.0084616
enh81003     3   58160800   58161800      4       2  150064       2.6702    0.0037904
enh81005     3   58163600   58164600     11       2  150064       1.8072     0.035367
enh81025     3   58371400   58372400      4       2  150064       1.9003     0.028698
enh81027     3   58389800   58390800      6       2  150064       2.3335    0.0098119
enh81028     3   58396400   58397400     10       4  150064       2.0892     0.018345
enh81030     3   58405300   58406300      5       1  150064       2.2201     0.013206
enh81031     3   58413000   58414000      7       2  150064       2.5068    0.0060918
enh81032     3   58413400   58414400      8       2  150064       2.3903    0.0084184
enh81033     3   58417600   58418600      2       1  150064       2.2582     0.011967
enh81037     3   58456600   58457600      2       1  150064       2.2212     0.013169
enh81038     3   58460700   58461700      2       1  150064       2.0264      0.02136
enh81087     3   59411400   59412400      9       2  150064       1.7329     0.041555
enh81089     3   59437000   59438000     10       2  150064        1.937     0.026371
enh81095     3   59525700   59526700      4       2  150064       3.0204     0.001262
enh81098     3   59545100   59546100      4       2  150064       1.7532     0.039782
enh81105     3   59639800   59640800      4       2  150064       2.2378     0.012618
enh81109     3   59744700   59745700     10       3  150064       2.5525    0.0053484
enh81118     3   59805600   59806600      2       1  150064       1.6845     0.046045
enh81120     3   59848000   59849000      1       1  150064       1.9775      0.02399
enh81125     3   60050400   60051400     12       2  150064       1.8235     0.034116
enh81127     3   60279700   60280700      4       1  150064        3.063    0.0010957
enh81128     3   60286800   60287800      1       1  150064       3.6921    0.0001112
enh81129     3   60289400   60290400      6       3  150064       5.5916   1.1251e-08
enh81130     3   60301800   60302800      1       1  150064       3.6131    0.0001513
enh81140     3   60706300   60707300      5       3  150064       2.5417    0.0055152
enh81148     3   61235600   61236600      2       1  150064       2.7964    0.0025835
enh81149     3   61237600   61238600      4       2  150064       1.7454     0.040454
enh81184     3   61826900   61827900      3       1  150064       1.7369     0.041207
enh81185     3   61834000   61835000      4       2  150064       1.9587     0.025073
enh81186     3   61841000   61842000      2       1  150064       2.8095    0.0024807
enh81187     3   61850300   61851300      3       1  150064       1.6858     0.045922
enh81188     3   61861700   61862700      1       1  150064       1.8305      0.03359
enh81190     3   61889700   61890700      2       1  150064       2.0449     0.020432
enh81202     3   62095100   62096100      8       2  150064       1.7886     0.036836
enh81218     3   62582800   62583800      2       1  150064       1.7519     0.039898
enh81236     3   63747600   63748600      2       1  150064       2.9945    0.0013743
enh81237     3   63748500   63749500      7       3  150064       3.4198   0.00031332
enh81240     3   63842800   63843800      1       1  150064       2.4446      0.00725
enh81241     3   63855600   63856600      1       1  150064       2.5298     0.005706
enh81243     3   63861900   63862900      2       1  150064       4.5035   3.3424e-06
enh81246     3   63881600   63882600      2       1  150064       2.1238     0.016843
enh81248     3   63896100   63897100      4       2  150064       2.3692    0.0089141
enh81249     3   63899600   63900600      1       1  150064       5.1478    1.318e-07
enh81250     3   63903600   63904600      3       2  150064       4.6502   1.6583e-06
enh81252     3   63919500   63920500      1       1  150064       2.6535     0.003983
enh81253     3   63925700   63926700      3       2  150064       4.6544   1.6249e-06
enh81257     3   63946400   63947400      1       1  150064       2.7057     0.003408
enh81259     3   63950100   63951100      4       2  150064       2.9428    0.0016261
enh81260     3   63951400   63952400      2       1  150064       4.1676   1.5389e-05
enh81265     3   63961700   63962700      3       2  150064       3.0614    0.0011014
enh81267     3   63994000   63995000      5       3  150064        5.228   8.5684e-08
enh81268     3   63996600   63997600      2       1  150064       1.9559     0.025236
enh81269     3   63997400   63998400      5       3  150064       3.0089    0.0013109
enh81270     3   64006500   64007500      4       2  150064       1.9426     0.026032
enh81271     3   64007000   64008000      3       2  150064       2.3156     0.010291
enh81273     3   64016000   64017000      4       2  150064       1.7161      0.04307
enh81275     3   64017400   64018400      2       1  150064          2.2     0.013905
enh81276     3   64032800   64033800      2       1  150064       2.8327    0.0023079
enh81280     3   64053200   64054200      1       1  150064       2.2004      0.01389
enh81283     3   64070400   64071400      3       1  150064       1.9361     0.026428
enh81288     3   64136200   64137200      5       2  150064        3.605   0.00015606
enh81289     3   64143700   64144700      4       2  150064       2.1262     0.016744
enh81291     3   64152400   64153400      4       2  150064       3.7086    0.0001042
enh81293     3   64162000   64163000      4       2  150064       2.5605    0.0052259
enh81295     3   64167900   64168900      4       2  150064       3.3651   0.00038265
enh81296     3   64170400   64171400      3       1  150064       2.7409     0.003064
enh81297     3   64171800   64172800      9       3  150064       3.3705   0.00037514
enh81298     3   64174500   64175500      3       1  150064       3.8714   5.4105e-05
enh81305     3   64200600   64201600      3       2  150064       2.6393    0.0041541
enh81308     3   64205100   64206100      4       2  150064       2.3512    0.0093575
enh81309     3   64207600   64208600      3       2  150064       1.9626     0.024847
enh81311     3   64212000   64213000      4       2  150064       2.0376     0.020796
enh81314     3   64225600   64226600      5       2  150064       2.4117    0.0079386
enh81316     3   64242600   64243600      3       2  150064       2.8856    0.0019532
enh81318     3   64249200   64250200      3       2  150064       2.6781    0.0037023
enh81333     3   64403200   64404200      4       2  150064        2.592    0.0047704
enh81335     3   64445500   64446500      2       1  150064       1.9914     0.023216
enh81336     3   64448500   64449500      2       1  150064       1.6721     0.047255
enh81351     3   64973000   64974000      7       2  150064       1.8356     0.033207
enh81373     3   65604700   65605700      5       2  150064       1.8333     0.033382
enh81390     3   65837200   65838200      1       1  150064       1.7034      0.04425
enh81393     3   65869200   65870200      9       2  150064       1.8502     0.032144
enh81416     3   65983500   65984500      4       2  150064       1.6736     0.047109
enh81424     3   66080800   66081800      2       1  150064       1.9798     0.023862
enh81468     3   66531500   66532500      1       1  150064       1.7962      0.03623
enh81500     3   67133600   67134600      3       1  150064       1.8876     0.029543
enh81501     3   67140700   67141700      3       2  150064        2.691     0.003562
enh81503     3   67511900   67512900      9       4  150064       2.0271     0.021327
enh81510     3   67655300   67656300      7       1  150064       2.6603    0.0039036
enh81511     3   67660600   67661600      8       1  150064       2.7521     0.002961
enh81514     3   67685800   67686800      2       1  150064       1.9451     0.025884
enh81516     3   67696400   67697400      6       1  150064       1.9801     0.023845
enh81517     3   67697600   67698600      3       1  150064       2.0442     0.020466
enh81518     3   67699400   67700400      4       2  150064       2.3395    0.0096546
enh81552     3   69355500   69356500      3       2  150064       2.7642    0.0028529
enh81553     3   69375400   69376400      1       1  150064       3.3497    0.0004045
enh81557     3   69412900   69413900      8       2  150064        2.369    0.0089192
enh81558     3   69419000   69420000      4       2  150064       3.1044   0.00095318
enh81561     3   69469800   69470800      3       2  150064       2.3952    0.0083052
enh81572     3   69796800   69797800      3       1  150064       3.3623   0.00038646
enh81576     3   69825800   69826800      1       1  150064       3.3402    0.0004186
enh81579     3   69840300   69841300      2       1  150064       3.6867   0.00011358
enh81580     3   69855800   69856800      2       1  150064       2.9099    0.0018079
enh81581     3   69870000   69871000     10       3  150064       3.7581   8.5596e-05
enh81582     3   69871100   69872100      3       2  150064        3.512   0.00022235
enh81583     3   69887200   69888200      4       2  150064        1.788     0.036891
enh81586     3   69938900   69939900      2       1  150064       2.3305    0.0098893
enh81597     3   70784800   70785800      1       1  150064       1.7541      0.03971
enh81598     3   70820100   70821100      1       1  150064         2.38     0.008657
enh81600     3   70861500   70862500      1       1  150064       2.1434      0.01604
enh81601     3   70873200   70874200      1       1  150064       3.0469     0.001156
enh81604     3   70889300   70890300      5       1  150064        1.675     0.046965
enh81614     3   71012300   71013300      2       1  150064       2.3281    0.0099531
enh81617     3   71032500   71033500      1       1  150064       1.8091      0.03522
enh81636     3   71117100   71118100      1       1  150064       1.7854       0.0371
enh81639     3   71124700   71125700      1       1  150064       2.1439      0.01602
enh81640     3   71127500   71128500      4       1  150064       1.8485     0.032265
enh81641     3   71132800   71133800      1       1  150064       2.0983      0.01794
enh81642     3   71133400   71134400      1       1  150064       2.4652     0.006847
enh81645     3   71148700   71149700      1       1  150064       1.7816      0.03741
enh81646     3   71152600   71153600      1       1  150064       1.7794      0.03759
enh81647     3   71156100   71157100      2       1  150064       2.4354    0.0074368
enh81648     3   71157100   71158100      1       1  150064       1.8162      0.03467
enh81649     3   71159400   71160400      1       1  150064       2.8255      0.00236
enh81650     3   71161800   71162800      3       2  150064       3.5233   0.00021307
enh81651     3   71166900   71167900      1       1  150064       3.1354    0.0008581
enh81652     3   71170300   71171300      4       2  150064       2.5632    0.0051858
enh81653     3   71175500   71176500      5       2  150064       2.1267     0.016723
enh81654     3   71180500   71181500      1       1  150064       1.7229      0.04245
enh81658     3   71193000   71194000      2       1  150064        1.735     0.041373
enh81670     3   71257500   71258500      2       1  150064       1.7361     0.041276
enh81672     3   71274200   71275200      3       2  150064       3.6639   0.00012418
enh81673     3   71276300   71277300      2       1  150064        2.926    0.0017167
enh81674     3   71288700   71289700      2       1  150064       3.6057   0.00015566
enh81678     3   71311900   71312900      1       1  150064       2.4199     0.007763
enh81683     3   71355000   71356000      2       1  150064       2.3747    0.0087808
enh81685     3   71359400   71360400      3       1  150064       3.1417   0.00083982
enh81686     3   71366600   71367600      1       1  150064       1.8233      0.03413
enh81687     3   71368400   71369400      4       2  150064       2.8338    0.0022999
enh81688     3   71390700   71391700      3       1  150064       3.1869   0.00071897
enh81689     3   71394100   71395100      5       1  150064       3.6378   0.00013747
enh81702     3   71474200   71475200      3       1  150064       2.1447      0.01599
enh81703     3   71477000   71478000      2       1  150064       1.6827     0.046221
enh81708     3   71504500   71505500      1       1  150064       3.2727    0.0005326
enh81709     3   71505600   71506600      4       2  150064       2.5534    0.0053336
enh81713     3   71544200   71545200      3       1  150064       4.4296   4.7194e-06
enh81714     3   71545700   71546700      5       1  150064       2.6258     0.004322
enh81715     3   71547500   71548500      3       1  150064       3.5275   0.00020978
enh81716     3   71551400   71552400      5       2  150064       4.7648   9.4506e-07
enh81717     3   71554300   71555300      3       1  150064        2.536     0.005607
enh81718     3   71558800   71559800      3       2  150064       3.1655   0.00077405
enh81720     3   71563300   71564300      3       1  150064       4.7037   1.2777e-06
enh81721     3   71566400   71567400      1       1  150064        2.639     0.004158
enh81722     3   71569000   71570000      2       1  150064       5.5405   1.5083e-08
enh81723     3   71571800   71572800      3       1  150064        4.604   2.0718e-06
enh81725     3   71581900   71582900      3       2  150064       3.6914   0.00011151
enh81726     3   71583200   71584200      2       1  150064       4.0678   2.3728e-05
enh81727     3   71584300   71585300      1       1  150064       3.1928    0.0007044
enh81728     3   71585100   71586100      1       1  150064       3.1928    0.0007044
enh81729     3   71586800   71587800      1       1  150064       3.6204    0.0001471
enh81730     3   71589900   71590900      4       2  150064       2.1136     0.017275
enh81734     3   71608300   71609300      4       2  150064       2.5563    0.0052896
enh81737     3   71636100   71637100      1       1  150064       3.3249    0.0004422
enh81738     3   71648400   71649400      1       1  150064         3.43    0.0003018
enh81739     3   71650800   71651800      2       1  150064       2.7169    0.0032945
enh81765     3   72192200   72193200      2       1  150064        1.733     0.041552
enh81775     3   72235700   72236700      1       1  150064       1.7907      0.03667
enh81783     3   72348200   72349200      2       1  150064       1.7405     0.040885
enh81797     3   72531200   72532200      4       1  150064       1.9651     0.024701
enh81803     3   72569700   72570700      3       1  150064       1.6993     0.044634
enh81829     3   73067500   73068500      2       1  150064       1.6557     0.048895
enh81830     3   73068900   73069900      1       1  150064       2.0716      0.01915
enh81834     3   73080400   73081400      1       1  150064       1.9126       0.0279
enh81836     3   73086900   73087900      2       1  150064       2.4145    0.0078774
enh81837     3   73090400   73091400      4       2  150064        1.948     0.025707
enh81838     3   73094700   73095700      6       2  150064       1.8651     0.031083
enh81840     3   73104800   73105800      1       1  150064       1.6871      0.04579
enh81842     3   73110300   73111300      3       2  150064        1.663     0.048154
enh81845     3   73120600   73121600      2       1  150064       2.2687     0.011643
enh81883     3   73667600   73668600      1       1  150064       2.3842     0.008559
enh81894     3   73756800   73757800      4       2  150064       1.8244     0.034045
enh81931     3   76452200   76453200      6       2  150064       1.8253     0.033974
enh81932     3   76487600   76488600      7       3  150064       2.0262     0.021372
enh81945     3   78694100   78695100      2       1  150064       1.9279     0.026937
enh81981     3   79920900   79921900      3       2  150064       2.6121    0.0044993
enh81983     3   80238900   80239900      2       1  150064       1.6755     0.046921
enh81986     3   81154900   81155900      1       1  150064       2.3411     0.009614
enh81988     3   81264700   81265700      4       2  150064       1.7549      0.03964
enh81997     3   81514400   81515400      2       1  150064       1.7656     0.038733
enh81999     3   81540700   81541700      2       1  150064       1.6955     0.044991
enh82008     3   81742200   81743200      3       2  150064       1.7575      0.03942
enh82015     3   81784800   81785800      2       1  150064       2.0243      0.02147
enh82022     3   81811500   81812500      5       2  150064       1.6726     0.047206
enh82100     3   88762300   88763300      4       1  150064       1.8206     0.034331
enh82117     3   89228900   89229900      2       1  150064       1.6688     0.047577
enh82134     3   93562500   93563500      3       2  150064       2.3644    0.0090301
enh82152     3   93964500   93965500      1       1  150064       2.1978      0.01398
enh82153     3   94012800   94013800      4       2  150064       1.6849        0.046
enh82159     3   94999600   95000600      2       1  150064       2.8176    0.0024193
enh82162     3   95038500   95039500      3       2  150064       2.6985    0.0034824
enh82164     3   95641800   95642800      3       2  150064       1.9964     0.022946
enh82174     3   97620000   97621000      2       1  150064       1.6937      0.04516
enh82190     3   98409400   98410400      2       1  150064       1.9373     0.026355
enh82255     3   99203500   99204500      4       2  150064       2.1575     0.015485
enh82276     3   99377500   99378500      4       1  150064       1.9359     0.026441
enh82278     3   99381400   99382400      3       1  150064       2.0736      0.01906
enh82282     3   99388800   99389800      3       1  150064       1.9327     0.026637
enh82284     3   99396800   99397800      3       1  150064       2.0202      0.02168
enh82291     3   99423100   99424100      3       2  150064       1.6647     0.047988
enh82294     3   99432300   99433300      2       1  150064       2.4835    0.0065042
enh82295     3   99435000   99436000      4       2  150064       2.1297     0.016598
enh82296     3   99439700   99440700      2       1  150064       2.5173     0.005913
enh82297     3   99466400   99467400      2       1  150064       2.1725     0.014908
enh82298     3   99469900   99470900      3       1  150064       2.3727    0.0088282
enh82412     3  100555000  100556000      3       2  150064       2.0641     0.019504
enh82420     3  100612000  100613000      4       1  150064       1.8106     0.035099
enh82501     3  101714200  101715200      2       1  150064       1.6758     0.046887
enh82504     3  101771900  101772900      1       1  150064       1.9742      0.02418
enh82505     3  101779400  101780400      6       3  150064       2.1128     0.017308
enh82526     3  102178800  102179800      1       1  150064        1.961      0.02494
enh82550     3  104670800  104671800      5       2  150064       1.6867     0.045833
enh82553     3  104993500  104994500      3       2  150064       2.2729     0.011516
enh82556     3  105070600  105071600      5       3  150064       1.9695     0.024445
enh82566     3  105136500  105137500      4       1  150064        2.016     0.021899
enh82567     3  105163000  105164000      4       2  150064       2.1505     0.015759
enh82572     3  105189500  105190500      4       2  150064       2.5453    0.0054588
enh82574     3  105213300  105214300      1       1  150064       1.8111      0.03506
enh82578     3  105229900  105230900      3       2  150064       1.8145     0.034797
enh82582     3  105241900  105242900      4       2  150064       2.8662    0.0020773
enh82585     3  105252300  105253300      6       3  150064         1.75     0.040059
enh82605     3  105510800  105511800      4       2  150064        2.283     0.011215
enh82610     3  105524800  105525800      4       2  150064       3.0575    0.0011159
enh82611     3  105527400  105528400      3       2  150064       2.0647     0.019475
enh82612     3  105528100  105529100      2       1  150064       2.1377     0.016272
enh82613     3  105529800  105530800      2       1  150064       1.6827     0.046218
enh82616     3  105542100  105543100      1       1  150064       1.7223      0.04251
enh82618     3  105547100  105548100      7       3  150064       1.8051     0.035529
enh82627     3  105598900  105599900      3       1  150064       1.9093     0.028111
enh82638     3  105698600  105699600     10       1  150064       2.0776     0.018873
enh82661     3  106143700  106144700      7       1  150064       2.0905     0.018286
enh82670     3  106335200  106336200      1       1  150064       2.2138      0.01342
enh82720     3  107323100  107324100      1       1  150064       2.4233      0.00769
enh82723     3  107360400  107361400      2       1  150064       2.6226     0.004363
enh82724     3  107363200  107364200      2       1  150064       2.5721    0.0050542
enh82730     3  107402600  107403600      2       1  150064       1.9936     0.023098
enh82738     3  107564300  107565300      3       2  150064       2.4793    0.0065818
enh82751     3  107806700  107807700      4       2  150064       2.1767     0.014752
enh82754     3  107871900  107872900      2       1  150064       3.1187   0.00090816
enh82755     3  107878000  107879000      4       2  150064       2.5354    0.0056164
enh82756     3  107898500  107899500      4       1  150064       3.3654   0.00038221
enh82757     3  107901000  107902000      8       2  150064       3.3517   0.00040161
enh82758     3  107901800  107902800      9       2  150064       3.3527    0.0004002
enh82759     3  107920700  107921700      8       1  150064        3.359   0.00039106
enh82760     3  107937900  107938900      6       1  150064       2.6695    0.0037978
enh82761     3  107942200  107943200      2       1  150064       2.5167    0.0059228
enh82763     3  108107100  108108100      3       1  150064        1.748      0.04023
enh82768     3  108172100  108173100      2       1  150064       2.0259     0.021386
enh82813     3  110619400  110620400      1       1  150064       2.1179      0.01709
enh82877     3  111653900  111654900      3       1  150064       1.7791     0.037613
enh82880     3  111686000  111687000      2       1  150064        2.109     0.017473
enh82917     3  112287100  112288100      3       1  150064        1.713     0.043357
enh82919     3  112317300  112318300      3       1  150064       1.6831     0.046174
enh82991     3  113467800  113468800      1       1  150064       2.2724      0.01153
enh82999     3  113617300  113618300      5       3  150064       2.0123     0.022093
enh83015     3  114094600  114095600      2       1  150064       1.6744     0.047028
enh83030     3  114170600  114171600      1       1  150064       4.4478    4.337e-06
enh83031     3  114171800  114172800      4       2  150064       3.9977   3.1978e-05
enh83032     3  114173900  114174900      1       1  150064       3.2368    0.0006044
enh83038     3  114263600  114264600      1       1  150064       1.9326      0.02664
enh83046     3  114340300  114341300      4       1  150064       2.8923    0.0019119
enh83047     3  114345500  114346500      1       1  150064       1.7002      0.04455
enh83050     3  114378400  114379400      5       3  150064       2.8274    0.0023466
enh83051     3  114388100  114389100      2       1  150064       2.3689    0.0089197
enh83092     3  115100400  115101400      2       1  150064       1.8216     0.034261
enh83095     3  115115900  115116900     12       3  150064       2.5631    0.0051871
enh83114     3  115508000  115509000      1       1  150064       1.8109      0.03508
enh83137     3  116582400  116583400      4       1  150064       1.6974     0.044814
enh83161     3  117427000  117428000      4       2  150064       1.8369     0.033116
enh83167     3  117508800  117509800      1       1  150064       2.9274     0.001709
enh83170     3  117603600  117604600      3       2  150064       2.7086    0.0033781
enh83171     3  117611600  117612600      2       1  150064        3.232   0.00061454
enh83172     3  117621400  117622400      5       3  150064       3.6279   0.00014284
enh83173     3  117622200  117623200      6       3  150064       3.2817   0.00051591
enh83175     3  117681000  117682000      5       3  150064       2.9321    0.0016833
enh83185     3  118913500  118914500      3       2  150064       1.6988     0.044679
enh83205     3  119064600  119065600      6       3  150064       1.9084     0.028172
enh83211     3  119186600  119187600      4       2  150064       1.6637     0.048088
enh83257     3  119889600  119890600      3       1  150064       1.8037     0.035639
enh83265     3  120042500  120043500      1       1  150064       1.9912      0.02323
enh83266     3  120069300  120070300      1       1  150064       1.7053      0.04407
enh83270     3  120137200  120138200      1       1  150064       1.8344       0.0333
enh83273     3  120142400  120143400      4       2  150064       1.8927     0.029199
enh83286     3  120214400  120215400      5       2  150064       1.6803     0.046453
enh83293     3  120287300  120288300      8       3  150064       2.2451     0.012381
enh83294     3  120314000  120315000      6       2  150064        2.292     0.010953
enh83328     3  121713800  121714800      3       1  150064        2.163     0.015272
enh83329     3  121716600  121717600      2       1  150064       2.1789     0.014668
enh83356     3  122409600  122410600      8       4  150064        2.009     0.022268
enh83357     3  122493100  122494100      5       2  150064       1.8647     0.031109
enh83360     3  122608700  122609700      2       1  150064       2.9809    0.0014368
enh83368     3  122772000  122773000      4       2  150064        1.776     0.037864
enh83369     3  122789000  122790000      4       1  150064       2.8865     0.001948
enh83370     3  122793900  122794900      3       1  150064       2.6199    0.0043974
enh83373     3  122806800  122807800      4       2  150064        1.674     0.047063
enh83377     3  122823000  122824000      6       3  150064       3.3621   0.00038671
enh83389     3  123301800  123302800      1       1  150064       2.1419       0.0161
enh83456     3  123887100  123888100      3       2  150064       1.8843     0.029763
enh83459     3  123939900  123940900      3       1  150064       3.3247   0.00044253
enh83460     3  123967400  123968400      3       2  150064       3.5508   0.00019206
enh83462     3  123979400  123980400      4       2  150064       3.9413   4.0516e-05
enh83463     3  123981500  123982500      1       1  150064       3.8564    5.754e-05
enh83464     3  123985000  123986000      4       2  150064       4.2502   1.0678e-05
enh83465     3  123991500  123992500      3       2  150064       2.9628    0.0015243
enh83466     3  123995100  123996100      3       1  150064       3.9678    3.627e-05
enh83468     3  124033800  124034800      5       2  150064       2.4135       0.0079
enh83469     3  124082300  124083300      1       1  150064       4.5459    2.735e-06
enh83470     3  124101800  124102800      5       2  150064       2.3081     0.010496
enh83471     3  124120400  124121400      3       1  150064       3.4534   0.00027678
enh83473     3  124147200  124148200      1       1  150064       2.9762     0.001459
enh83475     3  124228800  124229800      5       2  150064       2.5619    0.0052054
enh83477     3  124277200  124278200      3       1  150064       2.8608    0.0021129
enh83511     3  124542900  124543900      3       1  150064       1.6822     0.046266
enh83520     3  124572200  124573200      5       2  150064       2.3675    0.0089546
enh83521     3  124577500  124578500      5       2  150064       2.3833    0.0085801
enh83524     3  124595000  124596000      4       2  150064       1.7681     0.038524
enh83526     3  124597400  124598400      2       1  150064       1.8847     0.029737
enh83552     3  124802300  124803300     10       2  150064       1.7211     0.042619
enh83557     3  124838000  124839000      4       2  150064       3.7935   7.4274e-05
enh83560     3  124847000  124848000      4       2  150064       2.6189    0.0044107
enh83572     3  124913400  124914400      3       2  150064       1.7976     0.036122
enh83575     3  124955000  124956000      2       1  150064       2.5184    0.0058943
enh83578     3  124999700  125000700      2       1  150064        2.218     0.013276
enh83579     3  125018200  125019200      1       1  150064       2.7501     0.002979
enh83583     3  125049900  125050900      1       1  150064       2.7366     0.003104
enh83604     3  125237000  125238000      6       3  150064       1.7114     0.043499
enh83610     3  125321800  125322800      5       3  150064         1.89     0.029379
enh83622     3  125732900  125733900      5       2  150064       1.9469     0.025771
enh83658     3  126496000  126497000      2       1  150064       2.5596    0.0052402
enh83664     3  126530200  126531200      1       1  150064       1.7109      0.04355
enh83670     3  126614300  126615300      1       1  150064       1.6957      0.04497
enh83748     3  127774800  127775800      2       1  150064       2.4886    0.0064115
enh83750     3  127780900  127781900      1       1  150064       3.4599    0.0002702
enh83753     3  127799200  127800200      3       1  150064       1.9766     0.024045
enh83756     3  127826300  127827300      2       1  150064       2.4519    0.0071044
enh83760     3  127907600  127908600      1       1  150064       3.4263    0.0003059
enh83761     3  127936500  127937500      3       1  150064       4.1177   1.9132e-05
enh83768     3  128072800  128073800      3       1  150064       2.0288     0.021241
enh83795     3  128505700  128506700      2       1  150064        2.623    0.0043584
enh83813     3  128805700  128806700      1       1  150064       2.0976      0.01797
enh83817     3  128841500  128842500      2       1  150064       1.7523      0.03986
enh83824     3  128930200  128931200      1       1  150064        2.084      0.01858
enh83828     3  128958400  128959400      3       1  150064       2.8831    0.0019688
enh83830     3  128971400  128972400      1       1  150064       3.0267     0.001236
enh83831     3  128984000  128985000      2       1  150064       2.6247    0.0043358
enh83832     3  128996200  128997200      3       2  150064        3.131   0.00087118
enh83833     3  128998900  128999900      4       1  150064       3.2928   0.00049596
enh83834     3  129001100  129002100      3       1  150064       3.2125   0.00065798
enh83835     3  129007600  129008600      1       1  150064       3.5297     0.000208
enh83836     3  129023100  129024100      1       1  150064       3.6939    0.0001104
enh83838     3  129032400  129033400      2       1  150064       2.9966    0.0013648
enh83839     3  129035800  129036800      1       1  150064       3.4195    0.0003137
enh83865     3  129305700  129306700      5       2  150064       1.7562     0.039524
enh83867     3  129310600  129311600      5       3  150064       2.0553     0.019927
enh83870     3  129328800  129329800      4       2  150064       1.8563     0.031705
enh83911     3  130411100  130412100      1       1  150064       1.6526      0.04921
enh83913     3  130462600  130463600      1       1  150064       1.9919      0.02319
enh83914     3  130467700  130468700      2       1  150064       1.6542     0.049047
enh83929     3  130689800  130690800      2       1  150064       1.7803     0.037513
enh83952     3  131309700  131310700      2       1  150064       2.1518     0.015705
enh83963     3  131855300  131856300      7       3  150064       1.8042     0.035596
enh83996     3  132388000  132389000      1       1  150064       3.1672    0.0007695
enh83999     3  132491300  132492300      2       1  150064       1.7753     0.037924
enh84000     3  132501800  132502800      3       2  150064       1.8385     0.032997
enh84016     3  132911100  132912100      9       2  150064        2.463    0.0068889
enh84019     3  132975600  132976600      3       1  150064       2.6472    0.0040586
enh84021     3  133013600  133014600      6       2  150064       3.0777     0.001043
enh84022     3  133020600  133021600      7       4  150064       2.2274      0.01296
enh84025     3  133127300  133128300      4       2  150064       1.7826     0.037325
enh84037     3  133259600  133260600      3       1  150064       1.8878     0.029523
enh84051     3  133540200  133541200      9       4  150064       2.1688     0.015048
enh84059     3  133681500  133682500      8       2  150064       2.4644    0.0068626
enh84119     3  134428000  134429000      2       1  150064       1.7915     0.036604
enh84127     3  135277400  135278400      6       2  150064       1.9708     0.024371
enh84131     3  135614800  135615800      3       1  150064       3.0743    0.0010551
enh84132     3  135663500  135664500      1       1  150064       3.9272    4.297e-05
enh84133     3  135686800  135687800      2       1  150064       3.6211   0.00014665
enh84135     3  135692500  135693500      2       1  150064       3.5942   0.00016267
enh84137     3  135702000  135703000      5       3  150064       3.5694   0.00017893
enh84138     3  135706200  135707200      1       1  150064       3.7969    7.325e-05
enh84139     3  135707200  135708200      2       1  150064       3.5748   0.00017522
enh84140     3  135707800  135708800      2       1  150064        3.569   0.00017919
enh84141     3  135708600  135709600      3       1  150064       3.8634   5.5908e-05
enh84142     3  135710300  135711300      2       1  150064       2.1566     0.015519
enh84143     3  135711200  135712200      1       1  150064       2.7636     0.002858
enh84145     3  135788700  135789700      1       1  150064       2.7499     0.002981
enh84147     3  135793900  135794900      4       1  150064       2.4678    0.0067978
enh84153     3  135889800  135890800      1       1  150064       2.2668       0.0117
enh84157     3  135916400  135917400      2       1  150064       2.8409    0.0022496
enh84158     3  135968200  135969200      2       1  150064       3.6371   0.00013789
enh84159     3  135984900  135985900      2       1  150064       1.6934     0.045191
enh84160     3  136051900  136052900      3       2  150064        3.642   0.00013525
enh84161     3  136054500  136055500      4       2  150064       2.3513     0.009355
enh84163     3  136069200  136070200      4       2  150064       3.9783   3.4701e-05
enh84165     3  136183200  136184200      4       2  150064       2.6901     0.003571
enh84166     3  136192200  136193200      3       2  150064       3.1965   0.00069542
enh84174     3  136351300  136352300      3       1  150064       1.6761     0.046861
enh84176     3  136390500  136391500      2       1  150064       2.8367    0.0022794
enh84181     3  136465800  136466800      5       2  150064       3.7947   7.3912e-05
enh84182     3  136467300  136468300      4       2  150064        2.843    0.0022346
enh84183     3  136468000  136469000      3       2  150064       3.8258    6.517e-05
enh84184     3  136472400  136473400      3       2  150064       3.2031   0.00067987
enh84187     3  136520800  136521800      3       2  150064       1.9048     0.028405
enh84188     3  136536300  136537300      3       1  150064       3.0338    0.0012075
enh84189     3  136554600  136555600      1       1  150064       2.0492      0.02022
enh84190     3  136557700  136558700      2       1  150064       3.4104   0.00032429
enh84191     3  136579000  136580000      1       1  150064       3.0474     0.001154
enh84192     3  136582200  136583200      3       1  150064       2.8193    0.0024062
enh84193     3  136612500  136613500      1       1  150064       3.0285     0.001229
enh84194     3  136649000  136650000      2       1  150064       2.9002    0.0018647
enh84196     3  136661700  136662700      4       2  150064       3.0009    0.0013458
enh84197     3  136674100  136675100      4       2  150064       3.4608   0.00026925
enh84198     3  136676400  136677400      6       3  150064       4.3083   8.2275e-06
enh84199     3  136679600  136680600      1       1  150064       3.7885    7.579e-05
enh84200     3  136703200  136704200      4       1  150064       3.8156   6.7914e-05
enh84201     3  136713600  136714600      2       1  150064       1.9002     0.028701
enh84204     3  136733200  136734200      1       1  150064       4.5297    2.954e-06
enh84205     3  136742000  136743000      2       1  150064        3.746    8.985e-05
enh84224     3  137904800  137905800      2       1  150064       1.9238     0.027192
enh84235     3  138070500  138071500      2       1  150064       1.8739     0.030472
enh84249     3  138392200  138393200      1       1  150064       2.1802      0.01462
enh84255     3  138483200  138484200      1       1  150064       2.0492      0.02022
enh84310     3  140299400  140300400      6       2  150064       1.9859      0.02352
enh84311     3  140304500  140305500      2       1  150064        2.413    0.0079113
enh84314     3  140347800  140348800      6       3  150064       4.0373   2.7039e-05
enh84315     3  140355100  140356100      8       2  150064       3.8544   5.8004e-05
enh84317     3  140434800  140435800      8       3  150064       3.0033    0.0013353
enh84324     3  140794900  140795900      3       1  150064       1.9318     0.026695
enh84358     3  141141200  141142200      2       1  150064       1.8862     0.029637
enh84380     3  141257600  141258600      3       2  150064       2.1158     0.017181
enh84402     3  141613200  141614200      3       2  150064       2.4923    0.0063461
enh84420     3  142037400  142038400      1       1  150064        1.863      0.03123
enh84434     3  142572000  142573000      1       1  150064       1.7397      0.04096
enh84444     3  142706200  142707200      4       2  150064       2.0839     0.018587
enh84450     3  142837200  142838200      3       1  150064       2.4642    0.0068664
enh84464     3  143021100  143022100      5       3  150064       2.1562     0.015535
enh84468     3  143140000  143141000      6       2  150064         1.82     0.034378
enh84495     3  143549700  143550700      1       1  150064       2.0766      0.01892
enh84520     3  145654400  145655400      7       3  150064       2.3984    0.0082323
enh84575     3  146467900  146468900      7       3  150064       1.8998      0.02873
enh84585     3  146690300  146691300      1       1  150064       1.6464      0.04984
enh84593     3  147016600  147017600      4       2  150064        1.972     0.024306
enh84595     3  147239100  147240100      1       1  150064       2.1656      0.01517
enh84631     3  148230500  148231500      2       1  150064        1.648     0.049679
enh84639     3  148474900  148475900      1       1  150064       2.0657      0.01943
enh84643     3  148591400  148592400      5       2  150064       1.7767     0.037808
enh84645     3  148619900  148620900      4       1  150064       2.0928     0.018183
enh84668     3  148916100  148917100      3       2  150064       2.0202     0.021681
enh84670     3  148943300  148944300      1       1  150064       2.5604     0.005228
enh84672     3  148971500  148972500      2       1  150064       2.9555    0.0015609
enh84673     3  148987500  148988500      3       2  150064       1.7266     0.042124
enh84676     3  149016000  149017000      3       2  150064       2.2015     0.013849
enh84790     3  149779200  149780200      2       1  150064       2.3153     0.010298
enh84835     3  150106300  150107300      1       1  150064       2.0441      0.02047
enh84847     3  150187800  150188800      5       2  150064         1.89     0.029376
enh84855     3  150323200  150324200      3       2  150064       2.0821     0.018666
enh84877     3  150688300  150689300      2       1  150064       2.7165    0.0032989
enh84905     3  151150600  151151600      2       1  150064       2.0806     0.018736
enh84961     3  152065500  152066500      4       2  150064       2.3281    0.0099536
enh84971     3  152092200  152093200      1       1  150064       2.2571        0.012
enh84983     3  152147200  152148200      1       1  150064       1.6567      0.04879
enh84992     3  152313100  152314100      3       1  150064       2.0084       0.0223
enh84993     3  152314300  152315300      1       1  150064       2.1906      0.01424
enh84995     3  152497400  152498400      2       1  150064       1.8089      0.03523
enh84996     3  152626900  152627900      2       1  150064       2.3332    0.0098192
enh85000     3  152761800  152762800      3       2  150064       1.7691     0.038438
enh85031     3  153068000  153069000      2       1  150064       2.0813     0.018702
enh85033     3  153120400  153121400      3       1  150064       1.8609     0.031378
enh85077     3  155081100  155082100      6       3  150064       1.7121     0.043443
enh85083     3  155215700  155216700      3       1  150064       2.5181    0.0058987
enh85086     3  155422000  155423000      3       2  150064       2.6168    0.0044378
enh85125     3  156210100  156211100      4       2  150064       2.1534     0.015644
enh85157     3  156469900  156470900      2       1  150064       1.9412     0.026119
enh85177     3  156794500  156795500      4       1  150064       2.0568     0.019852
enh85184     3  156816200  156817200      2       1  150064       2.6785    0.0036981
enh85186     3  156833200  156834200      2       1  150064       2.4107     0.007961
enh85198     3  156922400  156923400      4       2  150064        1.993     0.023131
enh85298     3  158917900  158918900      4       1  150064       1.7684     0.038495
enh85309     3  159175000  159176000      1       1  150064       2.4213     0.007733
enh85311     3  159216400  159217400      3       2  150064       2.1253     0.016782
enh85335     3  159513000  159514000      2       1  150064        2.003     0.022586
enh85348     3  159554500  159555500      2       1  150064       1.6544     0.049027
enh85350     3  159558400  159559400      1       1  150064       1.8891      0.02944
enh85352     3  159563200  159564200      3       1  150064       2.2407     0.012523
enh85373     3  159645400  159646400      5       2  150064       2.0823     0.018656
enh85397     3  159977000  159978000      1       1  150064       1.7991        0.036
enh85425     3  160519100  160520100      3       1  150064       2.0256     0.021403
enh85427     3  160527500  160528500      4       2  150064        1.854     0.031867
enh85434     3  160821400  160822400      2       1  150064       2.4988    0.0062306
enh85435     3  160823000  160824000      3       2  150064       2.1065     0.017582
enh85436     3  160867000  160868000      1       1  150064       2.4805     0.006559
enh85437     3  160880300  160881300      1       1  150064       2.2383       0.0126
enh85439     3  160899100  160900100      4       2  150064       2.7764    0.0027479
enh85443     3  160981300  160982300      3       1  150064       3.2504   0.00057623
enh85444     3  160984100  160985100      1       1  150064       1.9003       0.0287
enh85445     3  161033500  161034500      2       1  150064       2.4745    0.0066712
enh85448     3  161132700  161133700      2       1  150064       2.0514     0.020113
enh85449     3  161138400  161139400      4       2  150064       2.2758     0.011428
enh85450     3  161277600  161278600      5       3  150064       1.6731      0.04715
enh85455     3  161633000  161634000      5       2  150064       3.7593   8.5186e-05
enh85457     3  161752000  161753000      5       2  150064       2.5486    0.0054085
enh85460     3  161920800  161921800      6       2  150064       3.7562   8.6266e-05
enh85461     3  161941900  161942900      5       2  150064       2.4095    0.0079879
enh85462     3  162003400  162004400      3       2  150064        3.393   0.00034564
enh85481     3  165907800  165908800      4       2  150064       2.5962    0.0047134
enh85490     3  167453800  167454800      3       1  150064       3.6233   0.00014542
enh85492     3  167531500  167532500      2       1  150064        1.852     0.032015
enh85493     3  167594300  167595300      3       2  150064        1.731      0.04173
enh85509     3  167804100  167805100      1       1  150064       2.4413     0.007318
enh85510     3  167805900  167806900      3       1  150064       2.2753     0.011444
enh85511     3  167806800  167807800      1       1  150064       2.5034      0.00615
enh85512     3  167808400  167809400      2       1  150064       2.1791     0.014661
enh85513     3  167809400  167810400      5       1  150064       2.1498     0.015786
enh85514     3  167814500  167815500      2       1  150064       2.0918      0.01823
enh85515     3  167818500  167819500      4       1  150064       2.2673     0.011685
enh85516     3  167834800  167835800      2       1  150064       2.0134     0.022036
enh85530     3  168669600  168670600      4       2  150064       1.7705     0.038321
enh85535     3  168759300  168760300      3       1  150064       1.8583     0.031562
enh85538     3  168808500  168809500      5       2  150064       2.1189     0.017048
enh85564     3  169492600  169493600      1       1  150064       2.6313     0.004253
enh85565     3  169528400  169529400      3       1  150064       1.8795      0.03009
enh85567     3  169535800  169536800      1       1  150064        2.598     0.004688
enh85568     3  169554200  169555200      3       1  150064       2.4372    0.0074011
enh85569     3  169564400  169565400      2       1  150064       2.3356    0.0097572
enh85572     3  169716300  169717300      3       1  150064       1.9151     0.027738
enh85573     3  169767000  169768000      2       1  150064        1.753     0.039804
enh85575     3  169825700  169826700      2       1  150064       2.1028      0.01774
enh85578     3  169880100  169881100      2       1  150064       2.5375     0.005582
enh85583     3  169944700  169945700      3       2  150064       2.7656    0.0028406
enh85605     3  170241100  170242100      7       4  150064       2.8487    0.0021952
enh85610     3  170332000  170333000      5       2  150064       2.1023     0.017761
enh85634     3  170624200  170625200      2       1  150064       1.8285     0.033735
enh85635     3  170627000  170628000      2       1  150064       2.9542    0.0015674
enh85644     3  170762900  170763900      5       2  150064       2.6954    0.0035154
enh85655     3  170883300  170884300      2       1  150064       1.7317     0.041666
enh85685     3  171135200  171136200      2       1  150064        1.944     0.025946
enh85687     3  171138500  171139500      4       2  150064       1.7525     0.039845
enh85701     3  171429700  171430700      1       1  150064       1.6568      0.04878
enh85702     3  171466000  171467000      1       1  150064       1.8479      0.03231
enh85709     3  171499700  171500700      6       2  150064       1.9964     0.022943
enh85710     3  171508000  171509000      2       1  150064       2.3313    0.0098693
enh85711     3  171515400  171516400      1       1  150064       2.3048      0.01059
enh85712     3  171518800  171519800      4       2  150064       2.6381    0.0041683
enh85714     3  171521500  171522500      6       2  150064       1.9806      0.02382
enh85718     3  171530200  171531200      3       2  150064        1.732     0.041635
enh85836     3  172313000  172314000      4       2  150064       1.8172     0.034597
enh85855     3  172425500  172426500      5       2  150064       1.6654     0.047918
enh85867     3  173112000  173113000      5       2  150064       1.8128     0.034929
enh85878     3  173544500  173545500      3       1  150064       1.8383     0.033009
enh85882     3  173655800  173656800      2       1  150064       1.8661     0.031013
enh85883     3  173710600  173711600      1       1  150064       2.6597      0.00391
enh85884     3  173733700  173734700      6       2  150064       2.0036     0.022555
enh85885     3  173808300  173809300      2       1  150064       1.6662     0.047842
enh85886     3  173844700  173845700      8       2  150064       1.9028     0.028531
enh85887     3  173871500  173872500      4       1  150064       1.8179     0.034541
enh85893     3  173960800  173961800      4       2  150064       1.7147     0.043197
enh85900     3  174213200  174214200      5       1  150064       2.9349    0.0016683
enh85901     3  174216100  174217100      1       1  150064        2.395     0.008311
enh85921     3  175101400  175102400      5       1  150064       2.3266    0.0099925
enh85925     3  175128000  175129000      4       1  150064       2.6538    0.0039797
enh85926     3  175129200  175130200      3       2  150064       2.8948    0.0018968
enh85927     3  175149000  175150000      1       1  150064        2.998     0.001359
enh85928     3  175150900  175151900      2       1  150064       2.7154    0.0033096
enh85945     3  176638000  176639000      7       2  150064       2.2051     0.013722
enh85954     3  176758800  176759800      1       1  150064        2.666     0.003838
enh85957     3  176779700  176780700      1       1  150064        2.688     0.003594
enh85958     3  176787400  176788400      2       1  150064       2.3702    0.0088881
enh85960     3  176821800  176822800      5       2  150064       2.9531    0.0015729
enh85961     3  176827800  176828800      2       1  150064       2.3749    0.0087757
enh85964     3  176851600  176852600      3       2  150064       2.1543     0.015608
enh85966     3  176864300  176865300      4       2  150064       2.6453     0.004081
enh85967     3  176867000  176868000      4       2  150064       1.8897     0.029397
enh85974     3  177001900  177002900      1       1  150064       1.9435      0.02598
enh85978     3  177051300  177052300      1       1  150064       2.2524      0.01215
enh85980     3  177057900  177058900      1       1  150064       2.6273     0.004303
enh85981     3  177059600  177060600      4       2  150064       2.1387     0.016229
enh86013     3  177332600  177333600      5       3  150064       2.8736    0.0020291
enh86030     3  177494600  177495600      4       2  150064       1.7867     0.036996
enh86042     3  177553200  177554200      3       2  150064       1.6687     0.047587
enh86062     3  177888700  177889700      3       2  150064       1.9287     0.026883
enh86065     3  177919200  177920200      2       1  150064       2.8744    0.0020242
enh86066     3  177920600  177921600      1       1  150064        2.546     0.005449
enh86068     3  177954100  177955100      4       2  150064       2.2522     0.012154
enh86071     3  178038000  178039000      7       3  150064       2.5421    0.0055099
enh86072     3  178042500  178043500      1       1  150064       2.2633      0.01181
enh86156     3  179898200  179899200      2       1  150064       2.1856     0.014422
enh86157     3  179992400  179993400      3       1  150064       2.2843     0.011178
enh86160     3  180100600  180101600      3       2  150064        1.887     0.029577
enh86161     3  180126900  180127900      5       2  150064       1.9529     0.025415
enh86168     3  180522500  180523500      4       2  150064       1.8163     0.034665
enh86170     3  180632500  180633500      1       1  150064       6.2898    1.589e-10
enh86171     3  180637400  180638400      2       1  150064       5.6619   7.4871e-09
enh86176     3  181010700  181011700      3       2  150064       5.6241   9.3218e-09
enh86183     3  181835400  181836400      1       1  150064       1.6489      0.04958
enh86185     3  181955700  181956700      1       1  150064       2.5801     0.004938
enh86188     3  182044700  182045700      4       2  150064       1.7424     0.040718
enh86198     3  182507000  182508000      2       1  150064       2.5008    0.0061962
enh86204     3  182627000  182628000      2       1  150064       2.4509    0.0071246
enh86210     3  182695600  182696600      1       1  150064       1.8448      0.03253
enh86222     3  182903100  182904100      1       1  150064       2.4024     0.008144
enh86237     3  183098500  183099500      4       2  150064        2.111     0.017388
enh86254     3  183380000  183381000      8       1  150064       1.6843     0.046064
enh86263     3  183600100  183601100      2       1  150064       2.0495     0.020209
enh86325     3  184473900  184474900      5       2  150064       2.5502    0.0053834
enh86337     3  184531800  184532800      2       1  150064       2.2819     0.011248
enh86338     3  184532700  184533700      3       1  150064       1.6878     0.045722
enh86378     3  185415600  185416600      1       1  150064       2.8935     0.001905
enh86379     3  185419800  185420800      1       1  150064       1.8946      0.02907
enh86380     3  185426600  185427600      1       1  150064       2.6721     0.003769
enh86387     3  185442400  185443400      2       1  150064        2.733    0.0031385
enh86389     3  185446800  185447800      2       1  150064       1.8029     0.035703
enh86396     3  185475200  185476200      1       1  150064       2.1617      0.01532
enh86417     3  185569600  185570600      5       2  150064       1.8801     0.030049
enh86421     3  185676100  185677100      4       1  150064       2.8741    0.0020262
enh86422     3  185676900  185677900      3       1  150064       2.4954    0.0062905
enh86435     3  185823100  185824100      2       1  150064       2.2587     0.011953
enh86446     3  185998800  185999800      6       3  150064       1.9533     0.025394
enh86448     3  186005500  186006500      7       3  150064       2.9115    0.0017982
enh86454     3  186098400  186099400      1       1  150064        1.693      0.04523
enh86473     3  186507800  186508800      5       2  150064       1.9559     0.025237
enh86499     3  186822300  186823300      5       2  150064       1.7653     0.038753
enh86505     3  186891200  186892200      4       2  150064       1.9813     0.023778
enh86509     3  186911000  186912000      3       2  150064       2.2249     0.013044
enh86510     3  186927300  186928300      2       1  150064       2.7487    0.0029916
enh86529     3  187452800  187453800      4       2  150064       1.8605     0.031411
enh86557     3  187769400  187770400      1       1  150064       1.7117      0.04348
enh86565     3  187873800  187874800      2       1  150064       1.8737     0.030488
enh86567     3  187881800  187882800      2       1  150064       1.6832      0.04617
enh86569     3  187887100  187888100      8       3  150064       4.4921   3.5266e-06
enh86570     3  187896900  187897900      6       2  150064       1.8511     0.032075
enh86573     3  187911800  187912800      2       1  150064       1.6821     0.046271
enh86574     3  187914100  187915100      4       2  150064       2.3358    0.0097514
enh86612     3  188079400  188080400     12       3  150064        1.983     0.023684
enh86613     3  188080300  188081300      1       1  150064       1.9651       0.0247
enh86629     3  188182700  188183700      2       1  150064       2.1486     0.015834
enh86630     3  188187800  188188800      3       2  150064       1.6698      0.04748
enh86632     3  188200100  188201100      7       3  150064       2.9637      0.00152
enh86659     3  188349000  188350000      1       1  150064        2.181      0.01459
enh86660     3  188352900  188353900      4       2  150064       2.9446     0.001617
enh86683     3  188550100  188551100      2       1  150064       1.6838     0.046108
enh86697     3  188661700  188662700      1       1  150064       1.7079      0.04383
enh86705     3  188719100  188720100      2       1  150064       2.2897      0.01102
enh86714     3  188903800  188904800      3       2  150064       2.4384    0.0073752
enh86716     3  188987400  188988400      1       1  150064       2.6057     0.004585
enh86733     3  189174700  189175700      1       1  150064       2.4817     0.006538
enh86749     3  189489600  189490600      1       1  150064       2.7838     0.002686
enh86750     3  189491100  189492100      5       3  150064       1.7051      0.04409
enh86768     3  189712800  189713800      4       2  150064       1.8734     0.030509
enh86770     3  189719000  189720000      2       1  150064       3.0179    0.0012728
enh86771     3  189721600  189722600      5       3  150064       2.7301    0.0031662
enh86773     3  189728100  189729100      6       3  150064       2.4806    0.0065581
enh86774     3  189729100  189730100      4       1  150064       2.0411     0.020622
enh86776     3  189732200  189733200      1       1  150064       2.9156     0.001775
enh86804     3  189839600  189840600      3       2  150064        1.668     0.047662
enh86837     3  190298600  190299600      3       2  150064       2.0301     0.021171
enh86847     3  190434600  190435600      3       1  150064        1.683     0.046185
enh86848     3  190436400  190437400      2       1  150064       1.9604     0.024972
enh86852     3  190783600  190784600      6       2  150064       1.8234     0.034123
enh86861     3  191000200  191001200      6       1  150064       2.0205     0.021668
enh86878     3  191470600  191471600      4       1  150064       2.9876    0.0014059
enh86879     3  191479400  191480400      2       1  150064       1.8475     0.032335
enh86880     3  191480400  191481400      3       1  150064       2.1016     0.017794
enh86881     3  191492700  191493700      6       3  150064       2.5502    0.0053827
enh86887     3  191809100  191810100      5       2  150064       1.7765     0.037829
enh86908     3  192586500  192587500      6       2  150064       1.7471     0.040307
enh86940     3  193498600  193499600      2       1  150064       1.9502     0.025579
enh86942     3  193540300  193541300      2       1  150064       1.9137     0.027826
enh86948     3  193587900  193588900     11       2  150064       1.8098     0.035164
enh86959     3  193789200  193790200      3       1  150064       1.9691     0.024473
enh86963     3  193807500  193808500      5       3  150064       2.0025     0.022613
enh86966     3  193865800  193866800      9       3  150064       2.7323    0.0031448
enh86969     3  193938400  193939400      2       1  150064       1.6827     0.046214
enh87025     3  194352300  194353300      1       1  150064       2.1808       0.0146
enh87080     3  194928600  194929600      1       1  150064       1.7171      0.04298
enh87138     3  195929200  195930200      6       3  150064       2.4566     0.007013
enh87139     3  195945300  195946300      3       2  150064       2.5484    0.0054108
enh87142     3  195973500  195974500      2       1  150064       3.0091      0.00131
enh87144     3  196001200  196002200      2       1  150064       1.7184     0.042859
enh87145     3  196005100  196006100      7       3  150064       2.3365    0.0097315
enh87146     3  196006600  196007600      2       1  150064       1.6797      0.04651
enh87151     3  196054100  196055100      5       2  150064       2.2961     0.010834
enh87152     3  196066200  196067200      3       2  150064       3.4508   0.00027942
enh87153     3  196115600  196116600      1       1  150064        3.161    0.0007862
enh87154     3  196126200  196127200      1       1  150064       2.9415     0.001633
enh87156     3  196141100  196142100      1       1  150064       3.0899     0.001001
enh87158     3  196156800  196157800      3       2  150064       1.8914     0.029284
enh87159     3  196160000  196161000      2       1  150064       3.1878   0.00071689
enh87161     3  196225100  196226100      1       1  150064       1.7678      0.03855
enh87183     3  196465800  196466800      4       2  150064       1.7618     0.039056
enh87185     3  196481100  196482100      3       2  150064       3.0527    0.0011339
enh87187     3  196484800  196485800      8       3  150064       2.5685    0.0051064
enh87188     3  196498800  196499800      3       1  150064       2.0254     0.021411
enh87191     3  196506000  196507000      5       3  150064        1.687     0.045806
enh87192     3  196519700  196520700      2       1  150064       3.2558   0.00056539
enh87193     3  196534000  196535000      2       1  150064       2.1891     0.014294
enh87209     3  196894800  196895800      1       1  150064       1.9581      0.02511
enh87212     3  196907800  196908800      1       1  150064       2.0521      0.02008
enh87215     3  196930300  196931300      2       1  150064       1.6528     0.049188
enh87216     3  196941900  196942900      2       1  150064       2.1504     0.015764
enh87218     3  196948900  196949900      4       2  150064       2.9987    0.0013557
enh87219     3  196952700  196953700      3       2  150064       1.7607      0.03914
enh87221     3  196984000  196985000      1       1  150064       2.9008     0.001861
enh87225     3  196997300  196998300      3       2  150064       2.1472     0.015888
enh87226     3  197005200  197006200      3       1  150064       2.4192     0.007778
enh87228     3  197020800  197021800      5       1  150064       2.7026    0.0034403
enh87251     3  197183800  197184800      3       2  150064       1.9565     0.025205
enh87252     3  197191100  197192100      5       2  150064       2.1868      0.01438
enh87253     3  197194900  197195900      3       1  150064        2.345    0.0095129
enh87256     3  197205000  197206000      3       2  150064       1.9356     0.026458
enh87257     3  197205900  197206900      4       2  150064       2.1363     0.016327
enh87259     3  197210000  197211000      6       1  150064       1.9122     0.027923
enh87260     3  197215400  197216400      6       2  150064       2.7899    0.0026359
enh87261     3  197222400  197223400      5       2  150064        2.594    0.0047437
enh87267     3  197247400  197248400      4       2  150064       1.9261     0.027044
enh87277     3  197444800  197445800      2       1  150064       1.6602     0.048441
enh87309     4     677200     678200      2       1  150064       1.8302     0.033612
enh87312     4     683000     684000      5       2  150064       2.2333     0.012765
enh87314     4     701500     702500      5       2  150064       1.9469     0.025775
enh87315     4     703100     704100      5       1  150064       2.2577     0.011983
enh87316     4     714700     715700      2       1  150064       2.0964     0.018022
enh87317     4     717400     718400      1       1  150064       1.9425      0.02604
enh87318     4     719300     720300      2       1  150064       2.2999     0.010727
enh87320     4     734400     735400      3       1  150064       3.5005   0.00023219
enh87322     4     743100     744100      6       3  150064       3.2631   0.00055104
enh87323     4     744500     745500      4       2  150064       2.8428     0.002236
enh87327     4     766300     767300      6       3  150064       2.3949     0.008313
enh87355     4    1191700    1192700      4       2  150064        2.176     0.014777
enh87358     4    1202800    1203800      4       1  150064       1.8479      0.03231
enh87360     4    1238500    1239500      7       3  150064       2.8265    0.0023529
enh87369     4    1316600    1317600      6       3  150064       2.2561     0.012031
enh87371     4    1318900    1319900      1       1  150064       2.4891     0.006404
enh87374     4    1338100    1339100      6       2  150064       2.2791     0.011331
enh87376     4    1345300    1346300      6       3  150064       2.1873      0.01436
enh87401     4    1844400    1845400      1       1  150064       2.2104      0.01354
enh87402     4    1845000    1846000      1       1  150064       2.2104      0.01354
enh87419     4    2103000    2104000      1       1  150064       2.0253      0.02142
enh87426     4    2267500    2268500      4       2  150064       2.4549    0.0070471
enh87428     4    2331100    2332100      2       1  150064       2.3742    0.0087926
enh87487     4    2959400    2960400      2       1  150064       1.7861     0.037043
enh87519     4    3343800    3344800      2       1  150064       2.0143      0.02199
enh87561     4    4428800    4429800      5       2  150064       1.6525     0.049212
enh87563     4    4445300    4446300      5       2  150064       2.3325    0.0098381
enh87564     4    4448200    4449200      1       1  150064       1.8159      0.03469
enh87566     4    4464200    4465200      2       1  150064        3.152   0.00081067
enh87567     4    4475200    4476200      7       3  150064       3.0729      0.00106
enh87568     4    4478900    4479900      3       2  150064       2.2163     0.013337
enh87569     4    4482500    4483500      4       2  150064       2.5993    0.0046702
enh87570     4    4490100    4491100      2       1  150064       1.7919     0.036571
enh87577     4    4541200    4542200      4       2  150064       2.4288    0.0075743
enh87578     4    4544400    4545400      2       1  150064        1.997     0.022911
enh87606     4    5167700    5168700      5       3  150064       2.0139      0.02201
enh87615     4    5638700    5639700      4       2  150064        2.378    0.0087023
enh87616     4    5708200    5709200      5       3  150064       2.2642     0.011779
enh87621     4    5724000    5725000      3       2  150064       1.8463     0.032422
enh87622     4    5732900    5733900      6       2  150064       1.6557      0.04889
enh87628     4    5774600    5775600      3       2  150064       1.9838     0.023641
enh87644     4    6689700    6690700     10       4  150064       2.2895     0.011024
enh87645     4    6691100    6692100      1       1  150064       1.8193      0.03443
enh87682     4    6942700    6943700      4       2  150064       2.9523     0.001577
enh87685     4    6955500    6956500      7       2  150064       1.8253     0.033977
enh87707     4    7136500    7137500      8       3  150064       2.1365     0.016321
enh87712     4    7213600    7214600      5       2  150064       1.6799     0.046488
enh87738     4    7751800    7752800      6       2  150064       3.3627   0.00038586
enh87842     4    8440300    8441300      5       3  150064       2.1675     0.015099
enh87846     4    8508200    8509200     12       4  150064       1.6808     0.046398
enh87847     4    8518000    8519000      2       1  150064        2.199      0.01394
enh87867     4   10068100   10069100      4       2  150064       1.8915      0.02928
enh87868     4   10076300   10077300      3       1  150064       1.6496     0.049513
enh87873     4   10109600   10110600      1       1  150064       2.0615      0.01963
enh87879     4   10174700   10175700      7       2  150064       1.7318     0.041658
enh87908     4   11000500   11001500      5       1  150064       3.1088   0.00093932
enh87910     4   11132000   11133000      2       1  150064       2.0822     0.018662
enh87981     4   14346700   14347700      4       2  150064       3.2187   0.00064385
enh87984     4   14569400   14570400      3       1  150064       2.5139    0.0059709
enh87985     4   14647800   14648800      1       1  150064         1.85      0.03216
enh87992     4   14864500   14865500      8       1  150064       1.7975     0.036128
enh87999     4   15033200   15034200      5       2  150064       1.7776     0.037735
enh88043     4   15652500   15653500      1       1  150064       1.7645      0.03882
enh88045     4   15661100   15662100      3       2  150064       1.9296     0.026829
enh88056     4   15718500   15719500      3       2  150064       1.7442     0.040561
enh88063     4   15907200   15908200      3       1  150064       1.7644     0.038833
enh88076     4   16208100   16209100     10       4  150064       1.8707     0.030695
enh88081     4   16254900   16255900      7       3  150064       1.7911     0.036637
enh88085     4   16330800   16331800      6       3  150064       1.9781      0.02396
enh88089     4   16585300   16586300      8       2  150064       2.8485     0.002196
enh88091     4   16599700   16600700      3       2  150064       1.7895     0.036765
enh88092     4   16609300   16610300      4       2  150064       2.2703     0.011594
enh88094     4   16664800   16665800      3       1  150064       2.9843     0.001421
enh88095     4   16668700   16669700      2       1  150064       2.4721    0.0067156
enh88125     4   17034700   17035700      2       1  150064       1.6887     0.045643
enh88135     4   17143700   17144700      4       2  150064       1.7024     0.044338
enh88145     4   17318000   17319000      1       1  150064       2.4598     0.006951
enh88146     4   17325200   17326200      8       3  150064       2.1933     0.014144
enh88155     4   17582200   17583200      1       1  150064       2.1821      0.01455
enh88156     4   17606800   17607800      2       1  150064       1.6761     0.046856
enh88157     4   17618200   17619200      3       1  150064       2.3589    0.0091643
enh88158     4   17620000   17621000      3       1  150064       2.3302    0.0098975
enh88159     4   17621200   17622200      3       1  150064       2.1167     0.017142
enh88160     4   17688900   17689900      2       1  150064       2.0555     0.019914
enh88162     4   17788700   17789700      4       1  150064       1.8415     0.032777
enh88164     4   17816200   17817200      2       1  150064       2.0078     0.022331
enh88166     4   18013400   18014400      1       1  150064       2.2473      0.01231
enh88167     4   18020800   18021800      4       1  150064       2.2446     0.012396
enh88169     4   18883500   18884500      4       2  150064       3.5515   0.00019149
enh88174     4   19480600   19481600      6       3  150064       2.9224     0.001737
enh88177     4   19680300   19681300      4       2  150064       2.1055     0.017626
enh88180     4   19731200   19732200      2       1  150064       2.3972      0.00826
enh88181     4   19740100   19741100      4       1  150064       2.3432    0.0095607
enh88183     4   19750100   19751100      2       1  150064       2.2801     0.011301
enh88184     4   19777300   19778300      1       1  150064       3.0349     0.001203
enh88188     4   19937600   19938600      5       1  150064       2.3916    0.0083884
enh88189     4   19944700   19945700      1       1  150064       2.5263     0.005764
enh88190     4   19946300   19947300      3       2  150064        2.589    0.0048128
enh88191     4   19948300   19949300      7       3  150064       2.5112    0.0060166
enh88192     4   19962500   19963500      4       2  150064       1.6946     0.045073
enh88196     4   20018000   20019000      1       1  150064        3.908    4.653e-05
enh88197     4   20029900   20030900      4       2  150064        2.832    0.0023131
enh88198     4   20045300   20046300      2       1  150064       1.7161     0.043074
enh88201     4   20204800   20205800      4       2  150064       1.8281     0.033768
enh88226     4   20605000   20606000      3       2  150064       3.2887   0.00050317
enh88228     4   20663900   20664900      3       2  150064       1.9794     0.023885
enh88230     4   20703000   20704000      2       1  150064       2.1014     0.017803
enh88271     4   23035300   23036300      2       1  150064        1.694     0.045136
enh88276     4   23325500   23326500      4       1  150064       2.3645    0.0090262
enh88280     4   23386100   23387100      2       1  150064       3.7524   8.7573e-05
enh88302     4   24227600   24228600      2       1  150064       2.0265     0.021356
enh88304     4   24263200   24264200      9       3  150064       2.1769     0.014742
enh88306     4   24275700   24276700      3       1  150064        1.726     0.042176
enh88307     4   24280100   24281100      3       1  150064       1.9953     0.023005
enh88309     4   24331800   24332800      3       1  150064       1.7181     0.042892
enh88330     4   24818300   24819300      2       1  150064       2.5674    0.0051235
enh88334     4   24933900   24934900      3       1  150064       2.7619    0.0028733
enh88340     4   25160600   25161600      1       1  150064       2.2322       0.0128
enh88352     4   25402900   25403900      5       2  150064       2.4082    0.0080155
enh88353     4   25407300   25408300      6       2  150064       1.8869      0.02959
enh88362     4   25811900   25812900      1       1  150064       1.6812      0.04636
enh88368     4   25858100   25859100      1       1  150064       2.7384     0.003087
enh88370     4   25864800   25865800      2       1  150064       2.6662    0.0038358
enh88374     4   25929600   25930600      3       2  150064       2.8159    0.0024318
enh88375     4   25939600   25940600      1       1  150064        2.215      0.01338
enh88405     4   26239600   26240600      4       2  150064       2.3838    0.0085668
enh88414     4   26344800   26345800      1       1  150064       2.1612      0.01534
enh88416     4   26357100   26358100      2       1  150064       2.2508       0.0122
enh88427     4   26425800   26426800      1       1  150064       2.0431      0.02052
enh88430     4   26457000   26458000      4       2  150064       1.8906     0.029341
enh88438     4   26531100   26532100      6       2  150064       2.0962     0.018033
enh88450     4   26718600   26719600      1       1  150064       1.7908      0.03666
enh88451     4   26732500   26733500      2       1  150064       3.0157    0.0012819
enh88453     4   26782100   26783100      2       1  150064       2.4428    0.0072869
enh88455     4   26804800   26805800      2       1  150064        3.133   0.00086519
enh88456     4   26808600   26809600      5       2  150064       2.8502    0.0021846
enh88457     4   26813300   26814300      2       1  150064       2.4518    0.0071075
enh88458     4   26823500   26824500      4       2  150064       1.9593     0.025041
enh88462     4   26869400   26870400      1       1  150064       1.6794      0.04654
enh88466     4   26938000   26939000      3       1  150064       1.8588     0.031529
enh88473     4   27151200   27152200      3       2  150064       2.3645    0.0090279
enh88479     4   27361800   27362800      3       2  150064       3.0589    0.0011106
enh88491     4   29310200   29311200      7       2  150064       1.8005     0.035888
enh88499     4   30764800   30765800      1       1  150064       2.3023      0.01066
enh88500     4   30771600   30772600      1       1  150064       2.2994      0.01074
enh88501     4   30778400   30779400      1       1  150064       2.6339      0.00422
enh88502     4   30803800   30804800      2       1  150064       2.3696    0.0089047
enh88503     4   30823200   30824200      3       2  150064       3.1472   0.00082412
enh88504     4   30837800   30838800      4       2  150064       3.4859   0.00024524
enh88508     4   30947000   30948000      2       1  150064       1.6863     0.045873
enh88528     4   33717000   33718000      3       1  150064       3.0053    0.0013265
enh88530     4   33837600   33838600      1       1  150064       3.2932    0.0004953
enh88533     4   34171800   34172800      2       1  150064       2.8707    0.0020477
enh88534     4   34182800   34183800      1       1  150064       3.0027     0.001338
enh88535     4   34195200   34196200      3       1  150064       2.8767    0.0020092
enh88539     4   37605800   37606800      4       1  150064       1.9886     0.023375
enh88553     4   37814100   37815100      7       2  150064       2.8051    0.0025149
enh88574     4   38006600   38007600      6       2  150064       1.7735     0.038076
enh88578     4   38052100   38053100      6       2  150064       1.7916     0.036598
enh88582     4   38073300   38074300      5       3  150064         1.89     0.029376
enh88589     4   38121200   38122200      1       1  150064       1.7643      0.03884
enh88635     4   38693000   38694000      2       1  150064       2.3979    0.0082436
enh88637     4   38725300   38726300      3       2  150064       1.6803      0.04645
enh88648     4   38857400   38858400      5       2  150064        1.954     0.025349
enh88649     4   38860000   38861000      8       2  150064       2.2189     0.013245
enh88693     4   39497000   39498000      3       2  150064       2.0719     0.019139
enh88701     4   39541000   39542000      1       1  150064       1.9542      0.02534
enh88702     4   39546000   39547000      3       1  150064       2.3768    0.0087313
enh88714     4   39625600   39626600      2       1  150064       2.1503     0.015766
enh88716     4   39641600   39642600      1       1  150064       2.5731      0.00504
enh88717     4   39656700   39657700      2       1  150064       1.9328     0.026632
enh88720     4   39666900   39667900      2       1  150064       2.4493    0.0071562
enh88732     4   39936000   39937000      4       2  150064       1.6633     0.048128
enh88739     4   40040000   40041000      3       1  150064       2.6078    0.0045557
enh88742     4   40122800   40123800      1       1  150064       2.1998      0.01391
enh88743     4   40177700   40178700      1       1  150064       2.1956      0.01406
enh88766     4   40589200   40590200      1       1  150064       2.6921      0.00355
enh88768     4   40623300   40624300      4       2  150064       1.8001     0.035925
enh88908     4   45157100   45158100      4       2  150064       1.7961      0.03624
enh88918     4   47214500   47215500      5       3  150064       2.5358    0.0056096
enh88919     4   47216800   47217800      2       1  150064        2.467    0.0068123
enh88920     4   47223800   47224800      1       1  150064       3.5095    0.0002245
enh88930     4   47495400   47496400      1       1  150064       2.2414       0.0125
enh88940     4   47566700   47567700      6       2  150064       1.7795      0.03758
enh88971     4   48339500   48340500      2       1  150064       1.9425      0.02604
enh88974     4   48358100   48359100      1       1  150064       2.8739     0.002027
enh88976     4   48363400   48364400      2       1  150064       2.3292    0.0099234
enh88977     4   48371100   48372100      4       2  150064       1.8141     0.034832
enh88982     4   48545600   48546600      3       1  150064        2.227     0.012974
enh88983     4   48572500   48573500      2       1  150064       1.9278     0.026938
enh88984     4   48604200   48605200      2       1  150064       2.1834     0.014502
enh88986     4   48644500   48645500      2       1  150064       1.8341     0.033319
enh88988     4   48653600   48654600      3       2  150064       2.7995    0.0025593
enh88996     4   48724200   48725200      1       1  150064       2.2173       0.0133
enh89070     4   53798800   53799800      2       1  150064        1.952     0.025467
enh89086     4   53979100   53980100      3       2  150064        1.841     0.032812
enh89110     4   54344000   54345000      2       1  150064       1.7568     0.039478
enh89128     4   54488100   54489100      3       2  150064       1.6812     0.046358
enh89177     4   54956800   54957800      1       1  150064       1.7649      0.03879
enh89179     4   55018700   55019700      2       1  150064       2.2948     0.010873
enh89182     4   55063200   55064200      5       2  150064       2.9432    0.0016241
enh89183     4   55079200   55080200      3       1  150064       2.2503     0.012214
enh89184     4   55083200   55084200      1       1  150064       2.3698       0.0089
enh89185     4   55084100   55085100      1       1  150064       2.1427      0.01607
enh89195     4   55305600   55306600      3       2  150064       2.4778    0.0066101
enh89196     4   55306400   55307400      1       1  150064        3.204    0.0006776
enh89233     4   56121100   56122100      4       2  150064       2.2995     0.010737
enh89243     4   56265600   56266600      2       1  150064       1.7153     0.043149
enh89246     4   56276200   56277200      3       1  150064        1.712     0.043453
enh89247     4   56303400   56304400      3       2  150064       2.2626     0.011829
enh89248     4   56308500   56309500      1       1  150064       1.9233      0.02722
enh89250     4   56324300   56325300      3       2  150064       1.7071     0.043904
enh89251     4   56341400   56342400      3       1  150064       1.7526     0.039833
enh89252     4   56343800   56344800      6       4  150064       1.9786     0.023929
enh89255     4   56375400   56376400      7       3  150064       1.9551     0.025284
enh89259     4   56415100   56416100      2       1  150064       1.9785     0.023935
enh89260     4   56420000   56421000      6       2  150064       1.8119     0.035003
enh89267     4   56732000   56733000      2       1  150064       1.8645     0.031126
enh89285     4   57304300   57305300      4       2  150064       1.7068     0.043926
enh89286     4   57326000   57327000      2       1  150064       2.2493     0.012246
enh89345     4   57971400   57972400      4       2  150064       1.9259     0.027059
enh89346     4   57972200   57973200      1       1  150064        1.734      0.04146
enh89357     4   58099300   58100300      2       1  150064       1.6477     0.049704
enh89371     4   61547900   61548900      3       1  150064       1.9486     0.025669
enh89375     4   62185800   62186800      2       1  150064       1.8539     0.031874
enh89381     4   62377400   62378400      2       1  150064       2.0562     0.019884
enh89382     4   62386000   62387000      3       1  150064       2.1059     0.017608
enh89384     4   62421300   62422300      5       2  150064       1.6834     0.046152
enh89387     4   66249200   66250200      1       1  150064       2.7983     0.002569
enh89388     4   66282300   66283300      6       2  150064       2.7375    0.0030951
enh89390     4   66364500   66365500      5       2  150064       2.5076    0.0060778
enh89391     4   66366700   66367700      5       2  150064       3.4525   0.00027772
enh89392     4   66367800   66368800      2       1  150064       1.6845     0.046038
enh89393     4   66376100   66377100      7       3  150064       1.6713     0.047327
enh89394     4   66400600   66401600      6       3  150064       1.7252     0.042249
enh89396     4   66466000   66467000      5       3  150064       2.3322     0.009846
enh89397     4   66489100   66490100      2       1  150064       2.6405    0.0041397
enh89400     4   66520900   66521900      3       1  150064       1.9997     0.022765
enh89401     4   66522400   66523400      5       3  150064       3.3106   0.00046545
enh89419     4   67559200   67560200      1       1  150064       1.8792      0.03011
enh89428     4   68546100   68547100      1       1  150064       1.9131      0.02787
enh89429     4   68550900   68551900      6       2  150064       2.4935    0.0063254
enh89430     4   68553200   68554200      5       2  150064         2.05     0.020184
enh89431     4   68564700   68565700      4       2  150064       2.7657    0.0028397
enh89432     4   68567800   68568800      5       2  150064        3.129   0.00087715
enh89433     4   68579300   68580300      2       1  150064       3.2434   0.00059065
enh89435     4   68592100   68593100      3       1  150064       3.2865   0.00050722
enh89437     4   68612400   68613400      3       1  150064       2.3189     0.010199
enh89471     4   71380800   71381800      6       2  150064       1.7191     0.042796
enh89472     4   71381900   71382900      9       2  150064       1.8015     0.035816
enh89553     4   72425600   72426600      3       1  150064       1.7828      0.03731
enh89554     4   72435900   72436900      1       1  150064        2.151      0.01574
enh89571     4   73432500   73433500      2       1  150064       2.8718    0.0020405
enh89572     4   73496500   73497500      4       2  150064       2.6908    0.0035642
enh89574     4   73682400   73683400      5       1  150064       2.5727     0.005046
enh89575     4   73708400   73709400      7       4  150064       1.8632     0.031214
enh89576     4   73723700   73724700      1       1  150064       2.5337     0.005644
enh89581     4   73836500   73837500      1       1  150064       2.1146      0.01723
enh89582     4   73840200   73841200      1       1  150064       2.2688      0.01164
enh89583     4   73843500   73844500      1       1  150064       2.0831      0.01862
enh89597     4   74140100   74141100      1       1  150064       1.7348      0.04139
enh89600     4   74313000   74314000      3       2  150064       1.7066     0.043944
enh89637     4   74751100   74752100      5       3  150064       1.6556     0.048898
enh89643     4   74785100   74786100      1       1  150064       1.9036      0.02848
enh89661     4   75022000   75023000      1       1  150064       2.1452      0.01597
enh89677     4   75275500   75276500      1       1  150064       1.7314      0.04169
enh89681     4   75369200   75370200      7       1  150064       2.3471    0.0094603
enh89682     4   75371000   75372000      8       1  150064        2.285     0.011157
enh89684     4   75402800   75403800      8       2  150064       2.1753     0.014803
enh89702     4   76435100   76436100      3       1  150064       1.7819     0.037384
enh89750     4   77127500   77128500      4       2  150064       2.2392     0.012571
enh89754     4   77153400   77154400      6       2  150064       1.6812      0.04636
enh89763     4   77298300   77299300      2       1  150064       1.7072     0.043889
enh89764     4   77351500   77352500      2       1  150064       2.4122    0.0079277
enh89773     4   77456700   77457700     10       1  150064       1.8187     0.034478
enh89777     4   77471900   77472900      6       2  150064       2.8502    0.0021844
enh89778     4   77479000   77480000      1       1  150064       1.6469      0.04979
enh89786     4   77512500   77513500      3       2  150064       1.7521     0.039882
enh89788     4   77522700   77523700      2       1  150064       2.2589     0.011945
enh89790     4   77528200   77529200      2       1  150064       1.8516     0.032039
enh89791     4   77531500   77532500      3       2  150064       2.0532     0.020029
enh89792     4   77533100   77534100      3       2  150064       1.9866     0.023485
enh89798     4   77559800   77560800      2       1  150064       2.2897      0.01102
enh89808     4   77645700   77646700      2       1  150064       1.9003     0.028696
enh89809     4   77650800   77651800      2       1  150064       1.7852     0.037118
enh89894     4   79209200   79210200      5       2  150064       1.7711     0.038276
enh89896     4   79215000   79216000      2       1  150064       1.6965     0.044894
enh89928     4   79670600   79671600      1       1  150064       2.3241      0.01006
enh89931     4   79690400   79691400      1       1  150064       2.7371     0.003099
enh89970     4   81075400   81076400      1       1  150064       1.6539      0.04907
enh89973     4   81102700   81103700      4       2  150064       1.9053     0.028372
enh89977     4   81113900   81114900      4       2  150064         2.23     0.012875
enh89978     4   81117400   81118400      2       1  150064       1.7985     0.036046
enh89979     4   81122200   81123200      3       2  150064       2.5572    0.0052758
enh89980     4   81127900   81128900      3       1  150064       1.9153     0.027729
enh89982     4   81146300   81147300      4       1  150064       2.8963    0.0018877
enh89983     4   81152000   81153000      6       3  150064       2.7194      0.00327
enh89990     4   81193700   81194700      6       2  150064       1.7298     0.041837
enh89999     4   81233800   81234800      3       2  150064       1.7281     0.041985
enh90010     4   82057200   82058200      1       1  150064       1.9606      0.02496
enh90033     4   83285000   83286000      1       1  150064        2.389     0.008448
enh90035     4   83288900   83289900      2       1  150064       1.6963     0.044919
enh90063     4   83732800   83733800      1       1  150064         1.89      0.02938
enh90065     4   83754800   83755800      4       1  150064       1.7723     0.038172
enh90075     4   83896700   83897700      3       2  150064       2.1001     0.017862
enh90076     4   83905300   83906300      2       1  150064       1.6671     0.047746
enh90077     4   83909600   83910600      2       1  150064       2.5175    0.0059094
enh90078     4   83910800   83911800      3       1  150064       2.2038      0.01377
enh90105     4   84469400   84470400      2       1  150064       2.1792     0.014659
enh90107     4   84479300   84480300      8       2  150064       2.7488    0.0029903
enh90108     4   84482300   84483300      2       1  150064       2.1692     0.015034
enh90109     4   84503100   84504100      3       1  150064       2.7951     0.002594
enh90110     4   84539400   84540400      3       1  150064       2.6331    0.0042304
enh90111     4   84551200   84552200      1       1  150064       1.9612      0.02493
enh90123     4   85594300   85595300      2       1  150064       2.3121     0.010386
enh90127     4   85612800   85613800      1       1  150064       2.2698      0.01161
enh90174     4   86680500   86681500      1       1  150064       1.7631      0.03894
enh90175     4   86681100   86682100      1       1  150064       1.7631      0.03894
enh90201     4   86850100   86851100      2       1  150064       1.8225     0.034189
enh90204     4   86887100   86888100      4       2  150064       1.9979     0.022862
enh90210     4   86964700   86965700      4       2  150064       2.7312    0.0031554
enh90211     4   87013800   87014800      1       1  150064       1.8158       0.0347
enh90212     4   87028900   87029900      3       1  150064       2.5047    0.0061274
enh90214     4   87139900   87140900      4       2  150064       1.7717     0.038226
enh90215     4   87154400   87155400      3       1  150064       2.1364     0.016322
enh90234     4   87812200   87813200      2       1  150064       2.7537    0.0029461
enh90235     4   87840100   87841100      1       1  150064       2.6554     0.003961
enh90236     4   87842700   87843700      2       1  150064       2.0795     0.018784
enh90240     4   87860400   87861400      1       1  150064       2.8133     0.002452
enh90244     4   87889400   87890400      3       2  150064       2.1956      0.01406
enh90246     4   87895300   87896300      1       1  150064       2.7898     0.002637
enh90247     4   87898400   87899400      5       2  150064       2.8232    0.0023776
enh90249     4   87926100   87927100      2       1  150064       2.2269     0.012978
enh90250     4   87929500   87930500      2       1  150064       2.1723     0.014915
enh90251     4   87930200   87931200      2       1  150064       3.0005    0.0013479
enh90256     4   87950800   87951800      5       2  150064       1.8746     0.030424
enh90257     4   87953900   87954900      1       1  150064       2.7191     0.003273
enh90259     4   87960300   87961300      2       1  150064       2.6756    0.0037299
enh90261     4   87965300   87966300      4       2  150064       2.2129     0.013453
enh90263     4   87971700   87972700      4       2  150064       1.8828     0.029861
enh90264     4   87975700   87976700      7       3  150064       2.3092     0.010467
enh90265     4   87979500   87980500      3       1  150064       1.6901     0.045501
enh90272     4   88024500   88025500      3       1  150064       1.7177     0.042927
enh90278     4   88156000   88157000      1       1  150064       1.7099      0.04364
enh90304     4   88719800   88720800      3       2  150064       1.7204     0.042683
enh90323     4   88895400   88896400      1       1  150064        2.184      0.01448
enh90338     4   89140000   89141000      3       2  150064        1.795      0.03633
enh90415     4   90629800   90630800      1       1  150064       2.8863     0.001949
enh90427     4   93023000   93024000      1       1  150064       2.5184     0.005894
enh90438     4   95226500   95227500      1       1  150064       1.6948      0.04506
enh90441     4   95278800   95279800      1       1  150064       2.0415       0.0206
enh90443     4   95286300   95287300      1       1  150064       1.7183      0.04287
enh90531     4   96140500   96141500      2       1  150064       1.6786     0.046613
enh90536     4   96225500   96226500      3       1  150064       1.9972     0.022899
enh90537     4   96239300   96240300      3       1  150064       2.9661    0.0015082
enh90538     4   96283900   96284900      4       2  150064       2.1007     0.017836
enh90549     4   97018200   97019200      1       1  150064       2.3836     0.008573
enh90553     4   97596600   97597600      6       2  150064        2.013     0.022056
enh90554     4   97657100   97658100      6       2  150064        4.278   9.4302e-06
enh90564     4   99298400   99299400      2       1  150064       1.8555     0.031766
enh90577     4   99416300   99417300      2       1  150064       2.0368     0.020833
enh90586     4   99449800   99450800      2       1  150064       1.6757       0.0469
enh90587     4   99467000   99468000      6       2  150064       1.9302     0.026791
enh90589     4   99477200   99478200      4       2  150064       2.0443     0.020461
enh90592     4   99489900   99490900      3       2  150064       1.8183      0.03451
enh90596     4   99508400   99509400      4       2  150064       2.3587    0.0091697
enh90597     4   99509200   99510200      2       1  150064       2.2324     0.012795
enh90663     4  100316000  100317000      3       2  150064       1.7316     0.041675
enh90673     4  100807000  100808000      1       1  150064       1.6884      0.04567
enh90674     4  100808700  100809700      1       1  150064       3.1377    0.0008514
enh90680     4  100919100  100920100      2       1  150064       1.7481     0.040222
enh90681     4  100928600  100929600      1       1  150064       2.9389     0.001647
enh90687     4  101210500  101211500      6       2  150064       1.9964     0.022943
enh90690     4  101269400  101270400      4       2  150064       3.0265    0.0012371
enh90692     4  101341400  101342400      4       2  150064       2.0769     0.018905
enh90696     4  101534300  101535300      8       3  150064       2.8276    0.0023448
enh90699     4  101902700  101903700      1       1  150064       2.2511      0.01219
enh90704     4  101949800  101950800      2       1  150064        2.558    0.0052645
enh90705     4  101958500  101959500      4       2  150064       2.2688     0.011639
enh90706     4  102023900  102024900      1       1  150064         2.09      0.01831
enh90709     4  102048300  102049300      2       1  150064       1.7554     0.039595
enh90717     4  102112500  102113500      3       1  150064       1.9254     0.027088
enh90719     4  102121900  102122900      3       1  150064       1.9118     0.027951
enh90727     4  102159800  102160800      3       1  150064       1.7503     0.040034
enh90743     4  102276500  102277500      1       1  150064       2.0431      0.02052
enh90744     4  102278300  102279300      3       2  150064       1.6655      0.04791
enh90749     4  102520500  102521500      3       1  150064       1.7153     0.043148
enh90754     4  102739300  102740300      7       2  150064       1.8812     0.029972
enh90755     4  102756200  102757200      2       1  150064       1.8821      0.02991
enh90757     4  102786300  102787300      8       3  150064       2.3284    0.0099441
enh90762     4  102897900  102898900      3       2  150064       2.0125     0.022086
enh90763     4  103004600  103005600      3       1  150064       1.7364      0.04125
enh90768     4  103350100  103351100      5       3  150064       2.2035     0.013781
enh90788     4  103605600  103606600      2       1  150064       2.1528     0.015666
enh90790     4  103633800  103634800      3       1  150064        2.323      0.01009
enh90791     4  103655400  103656400      1       1  150064        2.895     0.001896
enh90792     4  103682600  103683600      2       1  150064       2.6844    0.0036333
enh90793     4  103710300  103711300      2       1  150064       3.5247   0.00021202
enh90794     4  103732300  103733300      3       1  150064       3.5565   0.00018795
enh90796     4  103741800  103742800      4       1  150064       3.6501   0.00013107
enh90797     4  103743400  103744400      2       1  150064       3.1289   0.00087718
enh90799     4  103799300  103800300      3       1  150064       3.6459   0.00013324
enh90800     4  103932800  103933800      3       1  150064        2.687     0.003605
enh90801     4  103939400  103940400      2       1  150064       3.5984   0.00016012
enh90814     4  105445300  105446300      2       1  150064       2.6757    0.0037291
enh90820     4  106009800  106010800      2       1  150064        1.671     0.047363
enh90846     4  106634300  106635300      1       1  150064       1.9894      0.02333
enh90848     4  106687000  106688000      2       1  150064       1.8704     0.030711
enh90849     4  106729400  106730400      2       1  150064       1.9447     0.025905
enh90850     4  106753600  106754600      3       1  150064       1.6454     0.049946
enh90859     4  106954100  106955100      3       2  150064       1.7099     0.043638
enh90863     4  107194700  107195700      1       1  150064       2.3226       0.0101
enh90866     4  107212300  107213300      1       1  150064       2.0589      0.01975
enh90876     4  107275800  107276800      3       2  150064       2.3155     0.010293
enh90900     4  107989600  107990600      4       2  150064        2.162      0.01531
enh90941     4  108853300  108854300      5       2  150064        2.503    0.0061571
enh90951     4  109076000  109077000      1       1  150064       1.8854      0.02969
enh90953     4  109161000  109162000      2       1  150064       2.0911      0.01826
enh90959     4  109266800  109267800      6       2  150064       2.3522    0.0093303
enh90972     4  109481500  109482500      5       1  150064       2.1437     0.016027
enh90974     4  109544200  109545200      1       1  150064       2.0204      0.02167
enh91020     4  110833200  110834200      1       1  150064       3.3573    0.0003935
enh91021     4  110842200  110843200      5       1  150064       2.7614    0.0028778
enh91022     4  110868600  110869600      2       1  150064       3.0061     0.001323
enh91023     4  110888700  110889700      1       1  150064       2.8933     0.001906
enh91024     4  110900600  110901600      4       1  150064       2.7822    0.0026992
enh91026     4  110910200  110911200      4       1  150064       2.7458    0.0030179
enh91027     4  110940800  110941800      3       1  150064       2.3359    0.0097476
enh91046     4  111120200  111121200      1       1  150064       1.6484      0.04964
enh91048     4  111166300  111167300      5       3  150064       1.6942     0.045116
enh91061     4  111461700  111462700      2       1  150064       1.9299     0.026811
enh91076     4  112152000  112153000      5       2  150064       2.3899    0.0084267
enh91091     4  112610600  112611600      4       2  150064       2.1597       0.0154
enh91119     4  113739800  113740800      4       2  150064       2.3507    0.0093702
enh91134     4  114064800  114065800      8       4  150064       1.8206     0.034337
enh91135     4  114066500  114067500      6       2  150064       2.3667    0.0089726
enh91136     4  114068300  114069300      5       2  150064       4.0083   3.0581e-05
enh91137     4  114082400  114083400      2       1  150064       1.8986      0.02881
enh91151     4  114355000  114356000      3       1  150064       2.1285     0.016647
enh91190     4  114616800  114617800      2       1  150064       2.1916     0.014206
enh91191     4  114621100  114622100      3       1  150064       2.2875     0.011084
enh91194     4  114633000  114634000      6       3  150064       2.1525     0.015678
enh91197     4  114676400  114677400      3       1  150064       1.7634     0.038919
enh91202     4  114746800  114747800      5       1  150064       1.7993     0.035987
enh91215     4  114866300  114867300      3       2  150064       1.8074     0.035346
enh91235     4  115056900  115057900      1       1  150064       1.8392      0.03294
enh91238     4  115101300  115102300      3       1  150064        1.711     0.043541
enh91239     4  115130100  115131100      1       1  150064       3.0645      0.00109
enh91240     4  115171000  115172000      4       2  150064       2.2332     0.012767
enh91244     4  115200100  115201100      1       1  150064       2.7732     0.002775
enh91251     4  118055000  118056000      3       1  150064       2.7486    0.0029929
enh91258     4  119203300  119204300      2       1  150064       1.8449     0.032524
enh91263     4  119294700  119295700      2       1  150064       1.8139     0.034849
enh91269     4  119496100  119497100      3       2  150064       1.9941      0.02307
enh91280     4  119684300  119685300      2       1  150064       2.3575    0.0091995
enh91324     4  120037700  120038700      1       1  150064       1.8834      0.02982
enh91369     4  120973900  120974900      4       2  150064        1.946     0.025825
enh91380     4  121218200  121219200      1       1  150064       1.9264      0.02703
enh91386     4  121612200  121613200      4       1  150064       2.0638      0.01952
enh91389     4  121630600  121631600      1       1  150064        1.872       0.0306
enh91391     4  121704000  121705000      4       2  150064       1.9202     0.027419
enh91393     4  121762700  121763700      2       1  150064       1.7609     0.039131
enh91406     4  122113000  122114000      2       1  150064       1.7234     0.042406
enh91408     4  122199700  122200700      3       2  150064       1.8697     0.030761
enh91430     4  122706000  122707000      2       1  150064       1.9627      0.02484
enh91431     4  122710800  122711800      3       2  150064       2.1197     0.017017
enh91435     4  122739700  122740700      2       1  150064       1.9312     0.026726
enh91443     4  122966000  122967000      6       3  150064       1.7391      0.04101
enh91444     4  122966600  122967600      4       2  150064       2.3833    0.0085784
enh91445     4  123021100  123022100      2       1  150064       2.4466    0.0072114
enh91461     4  123652400  123653400      1       1  150064       1.7892      0.03679
enh91466     4  123676500  123677500      1       1  150064       1.7645      0.03882
enh91491     4  123819900  123820900      7       3  150064       2.1673     0.015107
enh91492     4  123834700  123835700      2       1  150064       2.0051     0.022474
enh91493     4  123838500  123839500      2       1  150064       2.6798    0.0036828
enh91495     4  123845400  123846400     10       4  150064       2.0634     0.019539
enh91498     4  123935600  123936600      2       1  150064       1.7691     0.038435
enh91499     4  123938700  123939700      1       1  150064         1.89      0.02938
enh91500     4  123958500  123959500      5       2  150064       1.9968     0.022924
enh91504     4  124048700  124049700      1       1  150064       1.9662      0.02464
enh91512     4  124273200  124274200      1       1  150064       1.9164      0.02766
enh91514     4  124322300  124323300      1       1  150064       1.6747        0.047
enh91520     4  124373900  124374900      2       1  150064       1.6871      0.04579
enh91522     4  124401800  124402800      3       2  150064       2.8947    0.0018974
enh91534     4  124552800  124553800      1       1  150064       1.9374      0.02635
[truncated: 1,011,447 more chars]
