# Supplementary material for: Identifying enhancer properties associated with genetic risk for complex traits using regulome-wide association studies
Source: PLoS Comput Biol. 2022 Sep 7;18(9):e1010430. doi: 10.1371/journal.pcbi.1010430 (PMC9484640; doi:10.1371/journal.pcbi.1010430)
Supplement: S3 Table — Sample names are as described in the ROADMAP epigenomics project integrative analysis portal: https://egg2.wustl.edu/roadmap/web_portal/meta.html. (ZIP) [file pcbi.1010430.s010.zip › supplemental_table3/E081brain_sig_enhancers05.gcov.out]

GENE       CHR      START       STOP  NSNPS  NPARAM       N        ZSTAT            P
enh46402     1     966600     967600      1       1  150064       1.6666       0.0478
enh46417     1    1168600    1169600      3       1  150064       1.9619      0.02489
enh46418     1    1171800    1172800      1       1  150064       2.0985      0.01793
enh46426     1    1253300    1254300      2       1  150064       1.8249     0.034007
enh46480     1    1837400    1838400      2       1  150064       1.7009     0.044484
enh46482     1    1841000    1842000      3       1  150064       2.0797     0.018775
enh46498     1    2058000    2059000      2       1  150064       2.6994    0.0034735
enh46499     1    2063200    2064200      1       1  150064       2.0727       0.0191
enh46506     1    2127000    2128000      2       1  150064       2.5265    0.0057606
enh46510     1    2137100    2138100      3       2  150064       2.1045     0.017666
enh46511     1    2139600    2140600      3       2  150064       1.7966       0.0362
enh46515     1    2173300    2174300      2       1  150064       3.3947   0.00034357
enh46526     1    2211200    2212200      3       1  150064       2.1734     0.014875
enh46531     1    2236400    2237400      4       2  150064       2.3255     0.010022
enh46546     1    2346900    2347900      5       2  150064       1.7259     0.042185
enh46549     1    2368500    2369500      4       2  150064       5.4509   2.5056e-08
enh46552     1    2383500    2384500      5       2  150064       4.2717   9.6995e-06
enh46553     1    2391100    2392100      5       2  150064       4.0566     2.49e-05
enh46554     1    2401700    2402700      1       1  150064       4.5279    2.978e-06
enh46562     1    2486400    2487400      1       1  150064       2.5752     0.005009
enh46566     1    2525000    2526000      5       2  150064       2.1678     0.015087
enh46567     1    2538900    2539900     12       2  150064        2.871    0.0020456
enh46568     1    2541800    2542800      1       1  150064       2.6463     0.004069
enh46569     1    2564600    2565600      2       1  150064       2.6551    0.0039642
enh46584     1    3043300    3044300      2       1  150064       1.8963     0.028961
enh46593     1    3126700    3127700      4       1  150064       2.0014     0.022677
enh46594     1    3129500    3130500      3       2  150064       2.2533     0.012119
enh46595     1    3132300    3133300      1       1  150064       2.7633     0.002861
enh46596     1    3137800    3138800      7       3  150064       1.9337     0.026575
enh46601     1    3220600    3221600      5       2  150064       1.9829     0.023692
enh46663     1    4231300    4232300     13       5  150064       3.1378   0.00085108
enh46668     1    4507700    4508700      7       3  150064       2.7561    0.0029244
enh46679     1    4749100    4750100      4       2  150064       1.6602     0.048437
enh46690     1    5280500    5281500      4       2  150064       2.4864    0.0064529
enh46691     1    5291200    5292200      4       2  150064       2.3938    0.0083383
enh46693     1    5356700    5357700      4       1  150064       2.0238     0.021498
enh46696     1    5553300    5554300      4       2  150064       1.6899      0.04552
enh46705     1    5831200    5832200      6       2  150064       2.7305    0.0031624
enh46728     1    6260200    6261200      1       1  150064       1.7453      0.04047
enh46750     1    6531800    6532800      2       1  150064       2.2622     0.011844
enh46756     1    6551600    6552600      4       2  150064       1.7381     0.041093
enh46757     1    6555200    6556200      3       1  150064       2.1548      0.01559
enh46759     1    6562000    6563000      2       1  150064       3.1144   0.00092158
enh46760     1    6567700    6568700      2       1  150064       1.9761      0.02407
enh46770     1    6669000    6670000      2       1  150064       1.8024     0.035742
enh46771     1    6676100    6677100      3       1  150064       3.1552    0.0008019
enh46772     1    6684200    6685200      2       1  150064       2.1264     0.016733
enh46775     1    6712800    6713800      3       1  150064       3.5336   0.00020498
enh46776     1    6759800    6760800      2       1  150064       3.5669   0.00018061
enh46779     1    6847000    6848000      3       1  150064       1.7795     0.037581
enh46801     1    7020100    7021100      1       1  150064       1.9101      0.02806
enh46805     1    7044700    7045700      4       2  150064       2.5706     0.005076
enh46834     1    7542500    7543500      4       2  150064       1.9408     0.026143
enh46838     1    7561100    7562100      6       3  150064       1.8292     0.033686
enh46901     1    8377200    8378200      1       1  150064       3.5064    0.0002271
enh46902     1    8403100    8404100      5       3  150064       3.3751   0.00036895
enh46904     1    8412800    8413800      3       2  150064       4.7419   1.0588e-06
enh46906     1    8427100    8428100      1       1  150064       2.9348     0.001669
enh46907     1    8429000    8430000      2       1  150064       2.5693    0.0050949
enh46908     1    8429600    8430600      3       1  150064       2.8972    0.0018824
enh46910     1    8436000    8437000      3       2  150064       4.2536    1.052e-05
enh46914     1    8444400    8445400      2       1  150064       4.8974   4.8548e-07
enh46916     1    8446800    8447800      3       1  150064       5.1215   1.5158e-07
enh46917     1    8450900    8451900      3       2  150064       2.9505    0.0015861
enh46918     1    8454200    8455200      2       1  150064       3.3185   0.00045251
enh46919     1    8456800    8457800      1       1  150064       1.6541      0.04905
enh46920     1    8467200    8468200      2       1  150064       4.7964   8.0779e-07
enh46921     1    8468400    8469400      2       1  150064       4.9784   3.2059e-07
enh46927     1    8484800    8485800      2       1  150064       4.3574   6.5811e-06
enh46928     1    8486200    8487200      1       1  150064       5.5214    1.682e-08
enh46929     1    8487800    8488800      1       1  150064       5.7199     5.33e-09
enh46930     1    8495400    8496400      2       1  150064       5.0697   1.9924e-07
enh46931     1    8498200    8499200      1       1  150064        5.656    7.747e-09
enh46932     1    8501000    8502000      2       1  150064       4.5893   2.2235e-06
enh46936     1    8536700    8537700      3       1  150064       3.2444   0.00058856
enh46937     1    8538300    8539300      4       2  150064       2.7333    0.0031349
enh46938     1    8542800    8543800      2       1  150064       2.1847     0.014455
enh46939     1    8557200    8558200      2       1  150064       2.8573    0.0021361
enh46940     1    8569100    8570100      2       1  150064       2.9289    0.0017009
enh46942     1    8576700    8577700      2       1  150064       2.4796     0.006576
enh46944     1    8580500    8581500      3       2  150064       2.3313    0.0098686
enh46947     1    8600800    8601800      2       1  150064       3.9022   4.7664e-05
enh46948     1    8611800    8612800      2       1  150064       2.5226     0.005825
enh46950     1    8620900    8621900      1       1  150064       2.5716     0.005062
enh46951     1    8623300    8624300      3       2  150064       2.3761    0.0087482
enh46953     1    8638000    8639000      2       1  150064       2.6761    0.0037241
enh46954     1    8650800    8651800      3       2  150064       2.5933    0.0047533
enh46955     1    8655600    8656600      2       1  150064       2.6443    0.0040927
enh46956     1    8657400    8658400      1       1  150064       3.1292    0.0008763
enh46957     1    8659600    8660600      1       1  150064       3.0959    0.0009812
enh46958     1    8662900    8663900      3       1  150064       2.8042    0.0025223
enh46959     1    8663800    8664800      1       1  150064       2.8826     0.001972
enh46960     1    8680900    8681900      3       1  150064        2.017      0.02185
enh46962     1    8690100    8691100      1       1  150064       3.1268    0.0008837
enh46963     1    8691700    8692700      1       1  150064        2.875      0.00202
enh46964     1    8693000    8694000      3       1  150064       3.2357   0.00060681
enh46966     1    8706700    8707700      2       1  150064       2.9936    0.0013784
enh46967     1    8712100    8713100      2       1  150064       2.6253    0.0043289
enh46968     1    8719300    8720300      1       1  150064       2.4949       0.0063
enh46970     1    8725600    8726600      1       1  150064       2.9385     0.001649
enh46971     1    8727900    8728900      4       2  150064       1.7639     0.038877
enh46972     1    8730000    8731000      3       2  150064       2.5074    0.0060804
enh46975     1    8741000    8742000      2       1  150064         2.38    0.0086572
enh46979     1    8758200    8759200      1       1  150064       2.7985     0.002567
enh46983     1    8767400    8768400      4       2  150064       2.4237    0.0076826
enh46984     1    8769600    8770600      2       1  150064       3.6694   0.00012155
enh46986     1    8772600    8773600      2       1  150064       2.4944    0.0063093
enh46987     1    8774100    8775100      2       1  150064       3.7182   0.00010033
enh46993     1    8787600    8788600      2       1  150064       3.5067   0.00022689
enh46996     1    8808000    8809000      2       1  150064       1.8948     0.029057
enh46997     1    8811700    8812700      3       1  150064       2.0125     0.022083
enh46999     1    8815300    8816300      5       3  150064       3.2432    0.0005909
enh47001     1    8871100    8872100      5       3  150064       2.2859     0.011131
enh47065     1    9409600    9410600      1       1  150064       1.7885      0.03685
enh47113     1    9900000    9901000      2       1  150064       1.8595     0.031481
enh47114     1    9904200    9905200      1       1  150064       1.7461       0.0404
enh47115     1    9910600    9911600      3       2  150064       1.7286      0.04194
enh47158     1   10367600   10368600      3       1  150064       1.7143     0.043237
enh47215     1   10960800   10961800      1       1  150064        2.658      0.00393
enh47268     1   11544800   11545800      2       1  150064       3.1261   0.00088579
enh47269     1   11546900   11547900      5       2  150064        2.097     0.017996
enh47290     1   11849400   11850400      1       1  150064       2.1348      0.01639
enh47304     1   11990200   11991200      2       1  150064       1.7587     0.039313
enh47306     1   11998500   11999500      2       1  150064       1.9438      0.02596
enh47307     1   12004200   12005200      3       2  150064       1.8683     0.030857
enh47315     1   12112500   12113500      5       2  150064       1.7028     0.044306
enh47319     1   12190200   12191200      3       1  150064       1.6689     0.047567
enh47389     1   14074400   14075400      2       1  150064       1.6562     0.048838
enh47410     1   14461200   14462200      9       1  150064       2.1049     0.017649
enh47411     1   14465000   14466000      6       2  150064       2.0446     0.020449
enh47420     1   14585800   14586800      4       2  150064       2.0499     0.020188
enh47471     1   15202000   15203000      3       2  150064       1.9802     0.023842
enh47477     1   15252600   15253600      3       1  150064       1.7984     0.036053
enh47516     1   15569700   15570700      5       2  150064       1.7734      0.03808
enh47571     1   16152000   16153000      7       2  150064       2.0326     0.021046
enh47620     1   16564000   16565000      2       1  150064       2.7283    0.0031827
enh47621     1   16570300   16571300      1       1  150064        2.126      0.01675
enh47622     1   16574600   16575600      1       1  150064       2.3933     0.008348
enh47624     1   16592700   16593700      2       1  150064       1.9997     0.022765
enh47625     1   16594400   16595400      2       1  150064       1.6956     0.044977
enh47628     1   16679200   16680200      1       1  150064       2.0801      0.01876
enh47631     1   16697800   16698800      2       1  150064       1.6637     0.048085
enh47632     1   16698800   16699800      2       1  150064       1.7669     0.038622
enh47635     1   16703100   16704100      4       1  150064       1.9451     0.025883
enh47636     1   16712600   16713600      1       1  150064       1.8241      0.03407
enh47638     1   16722800   16723800      4       1  150064       2.0449      0.02043
enh47669     1   17307400   17308400      3       2  150064       2.4274    0.0076031
enh47670     1   17309400   17310400      3       2  150064       2.2235     0.013092
enh47671     1   17310900   17311900      2       1  150064       2.5752    0.0050092
enh47674     1   17371400   17372400      7       2  150064        2.316      0.01028
enh47675     1   17378500   17379500      2       1  150064       2.7791    0.0027255
enh47676     1   17385800   17386800      2       1  150064        2.242     0.012479
enh47678     1   17390000   17391000      7       3  150064       2.3775    0.0087148
enh47740     1   18500600   18501600      2       1  150064       1.8767      0.03028
enh47743     1   18551400   18552400      7       2  150064       2.8483    0.0021977
enh47750     1   18876000   18877000      1       1  150064       3.2058    0.0006734
enh47801     1   19641800   19642800      5       2  150064        1.834     0.033328
enh47842     1   19821800   19822800      3       2  150064       2.7838    0.0026861
enh47843     1   19831500   19832500      6       3  150064       1.6887     0.045639
enh47853     1   19966600   19967600      1       1  150064       2.3371     0.009718
enh47859     1   19983200   19984200      1       1  150064       1.8946      0.02907
enh47892     1   20646200   20647200      5       2  150064       2.2978     0.010787
enh47894     1   20651600   20652600      5       2  150064       2.2432     0.012442
enh47899     1   20700000   20701000      1       1  150064       2.6014     0.004642
enh47908     1   20805700   20806700      1       1  150064       1.6707      0.04739
enh47910     1   20819400   20820400      2       1  150064       1.7513      0.03995
enh47923     1   21059700   21060700      4       2  150064       2.9112    0.0018002
enh47925     1   21108100   21109100      2       1  150064       2.9231    0.0017326
enh47927     1   21114600   21115600      2       1  150064       2.4415    0.0073133
enh47931     1   21331600   21332600      2       1  150064        1.849     0.032229
enh47932     1   21332000   21333000      2       1  150064       2.9263    0.0017152
enh47933     1   21338900   21339900      3       2  150064       1.6757       0.0469
enh47934     1   21339600   21340600      2       1  150064       2.6501    0.0040235
enh47937     1   21369100   21370100      6       3  150064       2.5651    0.0051572
enh47939     1   21375100   21376100      2       1  150064        2.365    0.0090155
enh47940     1   21376300   21377300      3       1  150064       2.3494     0.009401
enh47941     1   21416300   21417300      2       1  150064       2.7459    0.0030177
enh47943     1   21437300   21438300      2       1  150064       2.9924    0.0013841
enh47946     1   21475100   21476100      3       2  150064       1.9115     0.027969
enh47947     1   21476500   21477500      4       2  150064       1.7142     0.043247
enh47948     1   21489200   21490200      2       1  150064        2.621    0.0043839
enh47949     1   21497800   21498800      3       1  150064        2.972    0.0014791
enh47951     1   21516600   21517600      5       2  150064       2.5985    0.0046812
enh47953     1   21521100   21522100      1       1  150064       1.7381       0.0411
enh48000     1   21992300   21993300      8       4  150064       2.5553    0.0053046
enh48001     1   21998800   21999800      4       2  150064       2.1205     0.016982
enh48002     1   22030000   22031000      2       1  150064       2.5772    0.0049809
enh48003     1   22031400   22032400      2       1  150064       2.3152     0.010301
enh48004     1   22032400   22033400      3       2  150064        1.769      0.03845
enh48005     1   22033200   22034200      5       2  150064       2.7119    0.0033447
enh48006     1   22090900   22091900      3       1  150064        1.892     0.029244
enh48024     1   22350000   22351000      5       2  150064       2.2927     0.010933
enh48039     1   22448500   22449500      7       4  150064       1.7571     0.039447
enh48040     1   22454100   22455100      7       2  150064       3.4043   0.00033164
enh48095     1   23141400   23142400      9       2  150064       1.9781     0.023959
enh48109     1   23438300   23439300      1       1  150064       2.0492      0.02022
enh48157     1   23888700   23889700      1       1  150064       2.2754      0.01144
enh48173     1   24085100   24086100      1       1  150064       1.8901      0.02937
enh48177     1   24106400   24107400      1       1  150064       1.6674      0.04772
enh48199     1   24372300   24373300      2       1  150064       2.0756     0.018968
enh48218     1   24712600   24713600      4       1  150064       2.1959     0.014051
enh48230     1   24867500   24868500      7       3  150064       2.6823    0.0036556
enh48381     1   26485300   26486300      3       2  150064       1.6581     0.048647
enh48410     1   26868900   26869900      1       1  150064       1.7021      0.04437
enh48412     1   26881600   26882600      2       1  150064       1.8363     0.033157
enh48413     1   26900900   26901900      5       3  150064       1.7477     0.040262
enh48416     1   27017100   27018100      1       1  150064       2.4913     0.006363
enh48418     1   27026600   27027600      2       1  150064       1.9902     0.023285
enh48421     1   27033800   27034800      2       1  150064       2.6037    0.0046111
enh48424     1   27048200   27049200      1       1  150064       2.7248     0.003217
enh48427     1   27079300   27080300      2       1  150064       2.5595    0.0052415
enh48428     1   27094800   27095800      1       1  150064       2.7557     0.002928
enh48429     1   27098300   27099300      1       1  150064       2.7473     0.003004
enh48437     1   27204100   27205100      1       1  150064       2.0777      0.01887
enh48438     1   27214600   27215600      1       1  150064       2.4794      0.00658
enh48441     1   27239900   27240900      2       1  150064       1.7298     0.041836
enh48442     1   27247000   27248000      2       1  150064       2.7103    0.0033606
enh48443     1   27249400   27250400      1       1  150064        2.512     0.006003
enh48457     1   27397100   27398100      4       1  150064        1.756     0.039544
enh48458     1   27425400   27426400      1       1  150064         2.29      0.01101
enh48461     1   27445300   27446300      2       1  150064       1.7562     0.039525
enh48462     1   27448700   27449700      1       1  150064       2.1775      0.01472
enh48512     1   27861400   27862400      1       1  150064       1.8429      0.03267
enh48531     1   27951100   27952100      1       1  150064       1.7491      0.04014
enh48532     1   27955000   27956000      2       1  150064        1.664     0.048061
enh48570     1   28431700   28432700      4       2  150064       2.3672    0.0089625
enh48573     1   28499600   28500600      2       1  150064       3.6693   0.00012161
enh48578     1   28575000   28576000      5       2  150064       1.6932      0.04521
enh48580     1   28588000   28589000      2       1  150064       2.6132    0.0044846
enh48583     1   28622900   28623900      3       2  150064       2.0438     0.020484
enh48584     1   28649600   28650600      1       1  150064       1.7757      0.03789
enh48585     1   28697600   28698600      1       1  150064       2.0562      0.01988
enh48587     1   28700800   28701800      2       1  150064       2.1404     0.016161
enh48588     1   28741400   28742400      3       1  150064       1.7752     0.037934
enh48591     1   28781800   28782800      2       1  150064       1.8159     0.034693
enh48593     1   28916500   28917500      3       1  150064       2.7318    0.0031493
enh48597     1   28970600   28971600      1       1  150064       2.3123      0.01038
enh48598     1   28973600   28974600      2       1  150064       2.0484     0.020261
enh48600     1   28990200   28991200      5       2  150064       3.6148   0.00015029
enh48604     1   29070000   29071000      2       1  150064       3.3538   0.00039852
enh48610     1   29156800   29157800      2       1  150064        2.512     0.006002
enh48611     1   29161500   29162500      4       1  150064        2.863    0.0020979
enh48613     1   29186800   29187800      1       1  150064       1.7425      0.04071
enh48615     1   29211600   29212600      5       1  150064       2.1952     0.014076
enh48620     1   29299000   29300000      2       1  150064       2.8308    0.0023213
enh48622     1   29355800   29356800      2       1  150064        1.917      0.02762
enh48625     1   29459900   29460900      2       1  150064       1.7028     0.044305
enh48626     1   29462600   29463600      5       3  150064       1.8254      0.03397
enh48630     1   29490500   29491500      1       1  150064       2.7472     0.003005
enh48631     1   29497200   29498200      5       3  150064       1.7057     0.044029
enh48633     1   29505000   29506000      3       2  150064       2.5506    0.0053764
enh48635     1   29528400   29529400      2       1  150064       2.3593    0.0091552
enh48636     1   29555800   29556800      3       1  150064       2.0326     0.021045
enh48637     1   29557600   29558600      3       1  150064       2.1232     0.016867
enh48639     1   29575600   29576600      4       2  150064       2.1119     0.017348
enh48641     1   29597000   29598000      2       1  150064       2.1161     0.017169
enh48656     1   30418000   30419000      2       1  150064       1.6834     0.046153
enh48657     1   30426800   30427800      4       2  150064       4.2385   1.1251e-05
enh48658     1   30446800   30447800      3       2  150064       4.8083   7.6117e-07
enh48659     1   30457400   30458400      4       2  150064       4.7347   1.0966e-06
enh48664     1   30852100   30853100      2       1  150064       2.1618     0.015317
enh48666     1   30858400   30859400      8       1  150064       2.5761    0.0049956
enh48672     1   31139300   31140300      3       1  150064        2.426    0.0076336
enh48674     1   31148000   31149000      3       1  150064       1.8253     0.033976
enh48677     1   31180400   31181400     14       3  150064       1.7291     0.041895
enh48682     1   31221900   31222900      1       1  150064       1.9067      0.02828
enh48693     1   31274600   31275600      1       1  150064       1.7209      0.04263
enh48695     1   31282600   31283600      1       1  150064       1.7529      0.03981
enh48734     1   31594800   31595800      1       1  150064       2.3352     0.009767
enh48741     1   31673800   31674800      3       1  150064       2.4891     0.006403
enh48742     1   31688100   31689100     11       2  150064       3.1441   0.00083309
enh48743     1   31691300   31692300      5       2  150064       3.6524   0.00012992
enh48744     1   31696800   31697800      6       1  150064       3.3434   0.00041383
enh48745     1   31700400   31701400      2       1  150064       3.2792   0.00052052
enh48746     1   31707000   31708000      4       1  150064       2.0923     0.018207
enh48748     1   31771000   31772000      1       1  150064       3.4255    0.0003068
enh48749     1   31772000   31773000      6       2  150064       3.9116   4.5846e-05
enh48750     1   31844100   31845100      1       1  150064        3.082     0.001028
enh48751     1   31848300   31849300      3       2  150064       4.5303   2.9454e-06
enh48752     1   31854500   31855500      3       1  150064       4.3807   5.9157e-06
enh48753     1   31856000   31857000      2       1  150064       3.6586   0.00012681
enh48754     1   31862600   31863600      7       2  150064       3.8162   6.7756e-05
enh48755     1   31866800   31867800      4       1  150064       2.8658    0.0020799
enh48757     1   31895100   31896100      5       2  150064       2.0482     0.020269
enh48767     1   32029600   32030600      1       1  150064       2.3782     0.008699
enh48781     1   32138300   32139300      2       1  150064       1.7052     0.044079
enh48803     1   32261900   32262900      1       1  150064       1.7442      0.04056
enh48842     1   32592800   32593800      3       2  150064       1.6917     0.045349
enh48845     1   32616800   32617800      1       1  150064       2.0177      0.02181
enh48857     1   32704200   32705200      2       1  150064       1.6513     0.049341
enh48858     1   32707600   32708600      3       1  150064       1.7063     0.043974
enh48865     1   32810600   32811600      3       2  150064       2.2983     0.010772
enh48896     1   33280300   33281300      3       1  150064       2.2349     0.012712
enh48898     1   33323200   33324200      3       1  150064        1.698     0.044757
enh48901     1   33338000   33339000      2       1  150064        1.997     0.022915
enh48923     1   33502600   33503600      2       1  150064       1.8687     0.030829
enh48934     1   33564600   33565600      1       1  150064       2.2931      0.01092
enh48936     1   33593600   33594600      1       1  150064       2.1316      0.01652
enh48939     1   33626100   33627100      4       2  150064       1.9239     0.027183
enh48951     1   33733600   33734600      1       1  150064       1.7148      0.04319
enh48954     1   33760600   33761600      3       2  150064       1.7552     0.039615
enh48955     1   33766100   33767100      3       2  150064       2.3437    0.0095463
enh48961     1   33805500   33806500      2       1  150064        2.015     0.021953
enh48963     1   33810500   33811500      2       1  150064       1.6975     0.044805
enh48977     1   33924800   33925800      5       2  150064       2.2799     0.011306
enh48980     1   33934800   33935800      4       2  150064       2.4314    0.0075212
enh48981     1   33937000   33938000      2       1  150064       2.4899    0.0063881
enh49004     1   34525600   34526600      2       1  150064       1.6734     0.047124
enh49021     1   35318200   35319200      4       2  150064       1.8872     0.029566
enh49022     1   35323100   35324100      3       2  150064       2.0918     0.018229
enh49023     1   35325400   35326400      1       1  150064       2.2918      0.01096
enh49029     1   35652000   35653000      2       1  150064       1.7558     0.039563
enh49033     1   35675900   35676900      3       1  150064       3.5077   0.00022599
enh49034     1   35687400   35688400      3       2  150064        2.684    0.0036375
enh49057     1   36102300   36103300      2       1  150064       3.6011   0.00015847
enh49061     1   36174200   36175200      2       1  150064       2.5094    0.0060466
enh49063     1   36181900   36182900      1       1  150064       3.4063    0.0003292
enh49065     1   36265800   36266800      1       1  150064       1.8066      0.03541
enh49066     1   36276000   36277000      1       1  150064       1.7772      0.03777
enh49067     1   36310900   36311900      2       1  150064       2.7211    0.0032536
enh49068     1   36316800   36317800      2       1  150064       3.4571   0.00027304
enh49073     1   36401000   36402000      1       1  150064       3.4205    0.0003125
enh49074     1   36548800   36549800      4       2  150064       3.9241   4.3527e-05
enh49075     1   36553200   36554200      1       1  150064       3.1405    0.0008432
enh49076     1   36555500   36556500      3       2  150064        3.192   0.00070642
enh49078     1   36565100   36566100      6       2  150064       2.3137     0.010343
enh49079     1   36580800   36581800      2       1  150064       1.8026     0.035725
enh49081     1   36600600   36601600      2       1  150064       3.3181   0.00045322
enh49082     1   36607500   36608500      2       1  150064       3.3975   0.00034006
enh49083     1   36613100   36614100      3       1  150064       3.8801   5.2202e-05
enh49084     1   36616400   36617400      2       1  150064       4.0756   2.2946e-05
enh49088     1   36631300   36632300      2       1  150064       3.9408   4.0604e-05
enh49090     1   36633700   36634700      2       1  150064       3.8296   6.4181e-05
enh49092     1   36641300   36642300      2       1  150064       2.6942    0.0035279
enh49095     1   36653200   36654200      4       2  150064       2.5472    0.0054291
enh49096     1   36654800   36655800      4       2  150064       2.2801       0.0113
enh49141     1   37161700   37162700      1       1  150064       2.7318     0.003149
enh49143     1   37169300   37170300      2       1  150064       2.2748     0.011458
enh49146     1   37252900   37253900      1       1  150064       2.3051      0.01058
enh49153     1   37421200   37422200      7       3  150064       1.7617     0.039063
enh49154     1   37426300   37427300      6       3  150064       2.5964    0.0047103
enh49187     1   38275700   38276700      2       1  150064       2.7272    0.0031936
enh49191     1   38318700   38319700      1       1  150064       3.1126    0.0009271
enh49193     1   38323400   38324400      1       1  150064       3.1702    0.0007616
enh49195     1   38395800   38396800      3       1  150064       2.8765    0.0020106
enh49234     1   38735300   38736300      4       1  150064       2.7595    0.0028944
enh49235     1   38736300   38737300      4       2  150064       2.5798    0.0049431
enh49236     1   38739600   38740600      2       1  150064        3.069     0.001074
enh49237     1   38757000   38758000      5       2  150064       2.5707    0.0050745
enh49239     1   38794000   38795000      5       2  150064       1.9282     0.026915
enh49241     1   38910200   38911200      5       2  150064       2.8673    0.0020696
enh49259     1   39192300   39193300      4       2  150064       2.8316    0.0023155
enh49260     1   39194200   39195200      2       1  150064       2.6361    0.0041932
enh49268     1   39407300   39408300      2       1  150064       1.6718     0.047283
enh49274     1   39490800   39491800      2       1  150064       1.8507     0.032107
enh49275     1   39493000   39494000      5       2  150064       1.7435     0.040624
enh49277     1   39542000   39543000      2       1  150064       2.9168    0.0017683
enh49284     1   39568700   39569700      2       1  150064       1.8402     0.032873
enh49305     1   39636700   39637700      3       1  150064       1.7642     0.038851
enh49308     1   39649100   39650100      3       2  150064       1.7095      0.04368
enh49309     1   39651100   39652100      2       1  150064       2.1225     0.016899
enh49328     1   39859900   39860900      2       1  150064       1.7647     0.038809
enh49329     1   39862100   39863100      2       1  150064       1.6723     0.047237
enh49336     1   39974500   39975500      4       2  150064       2.3427    0.0095713
enh49340     1   40090800   40091800      2       1  150064       1.7941     0.036396
enh49343     1   40166200   40167200      1       1  150064       3.3126    0.0004621
enh49349     1   40308200   40309200      2       1  150064       1.8236     0.034103
enh49354     1   40352400   40353400      2       1  150064       2.5929    0.0047587
enh49355     1   40358400   40359400      1       1  150064       1.8066      0.03541
enh49357     1   40364500   40365500      2       1  150064        1.836     0.033181
enh49398     1   40862400   40863400      2       1  150064       2.2069      0.01366
enh49402     1   40997800   40998800      1       1  150064       1.8274      0.03382
enh49412     1   41155800   41156800      3       2  150064       2.3236     0.010073
enh49416     1   41169000   41170000      7       3  150064       1.8022     0.035758
enh49419     1   41178600   41179600      3       2  150064       2.5619    0.0052053
enh49435     1   41380500   41381500      4       2  150064       1.8882     0.029501
enh49436     1   41385100   41386100      1       1  150064       1.8722      0.03059
enh49439     1   41447200   41448200      1       1  150064       1.7389      0.04103
enh49440     1   41450600   41451600      3       2  150064       2.0422     0.020568
enh49441     1   41452400   41453400      1       1  150064       2.4417     0.007309
enh49442     1   41469000   41470000      4       2  150064       2.4395    0.0073532
enh49449     1   41574600   41575600      4       2  150064       2.1731     0.014886
enh49450     1   41617400   41618400      1       1  150064       2.6113      0.00451
enh49451     1   41657900   41658900      1       1  150064       2.6002     0.004659
enh49463     1   41833800   41834800      2       1  150064       3.5081   0.00022567
enh49470     1   41872900   41873900      4       2  150064       2.9148    0.0017796
enh49471     1   41878000   41879000      7       2  150064       1.8593     0.031492
enh49472     1   41879400   41880400      7       3  150064       2.3124     0.010379
enh49475     1   41892600   41893600      8       3  150064       2.1631     0.015268
enh49476     1   41898000   41899000      6       3  150064       2.2582     0.011965
enh49482     1   41950600   41951600      4       2  150064       3.2566   0.00056377
enh49483     1   41960700   41961700      5       2  150064       3.6371   0.00013785
enh49484     1   41962300   41963300      4       2  150064       3.8047   7.0975e-05
enh49594     1   43415100   43416100      7       2  150064       1.9365     0.026402
enh49596     1   43420800   43421800      3       1  150064         2.19     0.014263
enh49622     1   43739700   43740700      4       2  150064       1.8094     0.035197
enh49627     1   43765700   43766700      1       1  150064       3.1944    0.0007005
enh49632     1   43826400   43827400      1       1  150064       2.7397     0.003075
enh49633     1   43831100   43832100      3       2  150064       1.9251     0.027108
enh49637     1   43856400   43857400      4       2  150064       4.1648   1.5578e-05
enh49638     1   43901300   43902300      2       1  150064       3.4636   0.00026649
enh49641     1   43920300   43921300      3       2  150064       4.1734   1.5006e-05
enh49642     1   43938300   43939300      1       1  150064       3.0047     0.001329
enh49646     1   43999300   44000300      1       1  150064       3.6736    0.0001196
enh49647     1   44002100   44003100      1       1  150064       2.9111     0.001801
enh49649     1   44015600   44016600      3       1  150064       2.0885     0.018378
enh49650     1   44023000   44024000      1       1  150064       3.0287     0.001228
enh49652     1   44029000   44030000      1       1  150064       5.2188    9.004e-08
enh49655     1   44036000   44037000      3       2  150064       4.4923   3.5223e-06
enh49656     1   44038500   44039500      3       1  150064       2.2899     0.011014
enh49657     1   44047600   44048600      5       2  150064       2.8226    0.0023819
enh49658     1   44114300   44115300      5       2  150064       4.0012   3.1507e-05
enh49659     1   44155100   44156100      1       1  150064       3.3162    0.0004562
enh49664     1   44195400   44196400      2       1  150064       2.5985    0.0046822
enh49665     1   44228800   44229800      1       1  150064       3.2448    0.0005877
enh49667     1   44251900   44252900      2       1  150064       2.3699    0.0088966
enh49673     1   44318900   44319900      3       1  150064       3.9946   3.2404e-05
enh49675     1   44333900   44334900      2       1  150064       2.8449    0.0022214
enh49676     1   44378000   44379000      3       2  150064       2.5971    0.0047002
enh49677     1   44400200   44401200      2       1  150064       2.2372     0.012635
enh49679     1   44414200   44415200      2       1  150064       2.8877    0.0019403
enh49681     1   44421000   44422000      1       1  150064       3.2277    0.0006239
enh49682     1   44427700   44428700      2       1  150064       2.8923     0.001912
enh49683     1   44439200   44440200      3       2  150064       3.1146   0.00092101
enh49684     1   44442700   44443700      5       2  150064       2.5588    0.0052521
enh49687     1   44456000   44457000      1       1  150064       2.0898      0.01832
enh49688     1   44458000   44459000      1       1  150064       2.9213     0.001743
enh49692     1   44482800   44483800      2       1  150064       1.6839     0.046103
enh49701     1   44677800   44678800      1       1  150064       2.7892     0.002642
enh49702     1   44680000   44681000      1       1  150064       2.3252      0.01003
enh49704     1   44705200   44706200      2       1  150064       2.2454      0.01237
enh49731     1   45005400   45006400      4       2  150064       1.6693      0.04753
enh49771     1   45304900   45305900      3       2  150064       1.7558     0.039565
enh49851     1   47015300   47016300      3       2  150064       1.7977     0.036115
enh49867     1   47640600   47641600      4       2  150064       1.8457     0.032464
enh49905     1   48274500   48275500      4       2  150064        2.135     0.016379
enh49906     1   48276000   48277000      1       1  150064        2.217      0.01331
enh49910     1   48292700   48293700      2       1  150064       2.4042    0.0081033
enh49914     1   48347200   48348200      2       1  150064       1.9375      0.02634
enh49919     1   48399700   48400700      5       2  150064       1.7379     0.041113
enh49965     1   49240400   49241400      3       2  150064       2.0636     0.019526
enh49967     1   49338600   49339600      4       1  150064        1.696     0.044945
enh49969     1   49354400   49355400      1       1  150064       1.9588      0.02507
enh49973     1   50581500   50582500      1       1  150064       2.3421     0.009588
enh49974     1   50640800   50641800      1       1  150064       1.9834      0.02366
enh50012     1   51981700   51982700      7       2  150064       1.7848     0.037146
enh50086     1   53642100   53643100      3       2  150064        2.092     0.018219
enh50087     1   53648200   53649200      2       1  150064       2.0932     0.018164
enh50088     1   53649700   53650700      3       1  150064       2.3869    0.0084963
enh50089     1   53650500   53651500      1       1  150064       2.6594     0.003914
enh50090     1   53661100   53662100      1       1  150064       2.0792       0.0188
enh50092     1   53684300   53685300      2       1  150064       2.1388     0.016228
enh50094     1   53702100   53703100      4       2  150064       2.5829    0.0048987
enh50096     1   53746200   53747200      3       1  150064       2.9357    0.0016641
enh50100     1   53758800   53759800      1       1  150064       1.8966      0.02894
enh50101     1   53761000   53762000      3       1  150064       1.9188     0.027506
enh50102     1   53762400   53763400      4       2  150064       1.7017     0.044407
enh50106     1   53771800   53772800      4       2  150064       2.1252     0.016783
enh50107     1   53774800   53775800      5       2  150064       2.0906     0.018283
enh50113     1   53841100   53842100      5       3  150064       1.8331     0.033397
enh50114     1   53855800   53856800      4       2  150064       2.0828     0.018636
enh50115     1   53858900   53859900      3       1  150064       2.3284    0.0099444
enh50117     1   53874500   53875500      2       1  150064       2.1663     0.015143
enh50149     1   54447400   54448400      1       1  150064       2.3782     0.008699
enh50150     1   54448200   54449200      2       1  150064       2.3025     0.010653
enh50166     1   54685400   54686400      4       2  150064       2.1891     0.014296
enh50168     1   54694700   54695700      2       1  150064       2.0398     0.020687
enh50193     1   54781000   54782000      2       1  150064       1.6486     0.049616
enh50201     1   54804000   54805000      2       1  150064       1.7415     0.040798
enh50205     1   54816000   54817000      1       1  150064       1.7965      0.03621
enh50210     1   54836900   54837900      2       1  150064       2.0707     0.019196
enh50211     1   54840000   54841000      5       3  150064       1.7657     0.038726
enh50213     1   54846300   54847300      3       1  150064       1.8739     0.030474
enh50214     1   54850500   54851500      1       1  150064       2.1615      0.01533
enh50254     1   55326600   55327600      8       3  150064       2.1813      0.01458
enh50296     1   56025400   56026400      1       1  150064       1.7179      0.04291
enh50298     1   56045900   56046900      4       2  150064       1.9804     0.023828
enh50299     1   56046400   56047400      4       2  150064       1.6724     0.047227
enh50306     1   56115600   56116600      5       2  150064       2.2839     0.011188
enh50307     1   56160300   56161300      2       1  150064       2.2876     0.011081
enh50312     1   56207100   56208100      1       1  150064       1.7343      0.04143
enh50391     1   57566500   57567500      2       1  150064       1.7107     0.043571
enh50434     1   58875000   58876000      5       2  150064       1.6609     0.048363
enh50468     1   59323500   59324500      3       2  150064       2.1509     0.015741
enh50501     1   59612600   59613600      3       1  150064       1.7397     0.040958
enh50503     1   59622000   59623000      8       1  150064       1.6942     0.045117
enh50504     1   59629400   59630400     10       1  150064       1.6822     0.046261
enh50505     1   59645400   59646400      4       2  150064       2.6023    0.0046299
enh50545     1   60203800   60204800      5       3  150064       2.3562    0.0092322
enh50547     1   60217800   60218800      4       2  150064        2.363    0.0090627
enh50561     1   60451800   60452800      4       2  150064       1.7871     0.036963
enh50573     1   60968900   60969900      3       2  150064       2.8514    0.0021761
enh50576     1   61087000   61088000      3       1  150064       3.5103   0.00022377
enh50581     1   61218900   61219900      1       1  150064       3.3026     0.000479
enh50582     1   61228500   61229500      3       1  150064       2.8008    0.0025488
enh50583     1   61229800   61230800      7       3  150064       1.8628     0.031245
enh50585     1   61324000   61325000      1       1  150064       2.1265      0.01673
enh50590     1   61356700   61357700      3       2  150064       2.0327     0.021041
enh50594     1   61377200   61378200      5       3  150064       1.8739     0.030474
enh50595     1   61381800   61382800      5       2  150064       1.9384     0.026288
enh50596     1   61387600   61388600      1       1  150064        1.861      0.03137
enh50598     1   61401300   61402300      2       1  150064       1.7825     0.037332
enh50602     1   61449400   61450400      2       1  150064        1.737     0.041192
enh50603     1   61455700   61456700      2       1  150064       2.5657    0.0051491
enh50639     1   61696000   61697000      3       1  150064       1.8764     0.030301
enh50663     1   61809300   61810300      1       1  150064       2.4528     0.007087
enh50666     1   61857900   61858900      5       2  150064       2.0269     0.021336
enh50668     1   61869600   61870600      2       1  150064        1.906     0.028325
enh50669     1   61870400   61871400      6       3  150064       1.9601     0.024991
enh50701     1   62850800   62851800      1       1  150064       1.9689      0.02448
enh50738     1   64106000   64107000      3       2  150064       1.7723     0.038176
enh50800     1   64504300   64505300      1       1  150064       2.6022     0.004631
enh50830     1   64954400   64955400      2       1  150064       1.6481     0.049669
enh50847     1   65033000   65034000      6       2  150064       2.0755     0.018971
enh50859     1   65220400   65221400      1       1  150064       2.2127      0.01346
enh50863     1   65360200   65361200      3       1  150064       1.8943     0.029093
enh50871     1   65382900   65383900      3       1  150064       3.4743   0.00025612
enh50875     1   65390800   65391800      1       1  150064       2.6456     0.004077
enh50878     1   65398200   65399200      3       1  150064       2.3488    0.0094178
enh50879     1   65399800   65400800      3       2  150064       2.5661    0.0051429
enh50881     1   65421600   65422600      2       1  150064       2.4354    0.0074375
enh50883     1   65429700   65430700      4       2  150064       1.8966     0.028943
enh50886     1   65513800   65514800      1       1  150064       2.1301      0.01658
enh50888     1   65529800   65530800      3       2  150064       1.7161     0.043068
enh50891     1   65579700   65580700      3       1  150064        2.237     0.012642
enh50892     1   65606900   65607900      3       2  150064       2.2135     0.013432
enh50893     1   65615200   65616200      2       1  150064       2.3592    0.0091569
enh50896     1   65633100   65634100      1       1  150064       2.3522     0.009332
enh50898     1   65640500   65641500      3       1  150064       1.8935     0.029144
enh50900     1   65648900   65649900      2       1  150064       2.1562     0.015534
enh50918     1   66153300   66154300      5       2  150064       2.7778    0.0027366
enh50920     1   66277600   66278600      1       1  150064       1.6821      0.04627
enh50921     1   66279200   66280200      1       1  150064       1.6931      0.04522
enh50923     1   66346200   66347200      3       1  150064       1.7936     0.036438
enh50925     1   66369900   66370900      2       1  150064       1.9366     0.026395
enh50926     1   66376900   66377900      1       1  150064       1.7207      0.04265
enh50927     1   66414500   66415500      5       2  150064       3.0007    0.0013469
enh50928     1   66428300   66429300      7       3  150064       1.7503     0.040035
enh50929     1   66430600   66431600      2       1  150064        2.661    0.0038954
enh50931     1   66444800   66445800      1       1  150064       2.6173     0.004432
enh50932     1   66451200   66452200      1       1  150064       2.6555     0.003959
enh50933     1   66456600   66457600      4       2  150064       1.6594     0.048515
enh50934     1   66478000   66479000      3       2  150064        2.579    0.0049537
enh50941     1   66673300   66674300      3       2  150064       1.8624     0.031277
enh50946     1   66731600   66732600      3       1  150064       2.5618    0.0052059
enh50947     1   66732900   66733900      1       1  150064       2.4753     0.006656
enh50949     1   66736700   66737700      2       1  150064       1.7028     0.044304
enh50952     1   66746200   66747200      1       1  150064       2.1097      0.01744
enh50954     1   66756600   66757600      3       1  150064       2.1281     0.016665
enh50957     1   66766300   66767300      6       2  150064       2.1942      0.01411
enh51009     1   68000300   68001300      3       1  150064       1.7031     0.044274
enh51010     1   68003000   68004000      2       1  150064       2.2326     0.012789
enh51017     1   68078300   68079300      2       1  150064       1.6808     0.046401
enh51018     1   68084200   68085200      3       2  150064       2.2176     0.013291
enh51024     1   68142300   68143300      4       1  150064       2.2871     0.011094
enh51025     1   68143400   68144400      5       2  150064       2.0616     0.019621
enh51029     1   68154100   68155100      4       2  150064       1.9212     0.027352
enh51030     1   68165800   68166800      4       2  150064       1.9657     0.024668
enh51031     1   68166400   68167400      4       2  150064       1.9657     0.024668
enh51037     1   68188800   68189800      1       1  150064       1.9403      0.02617
enh51043     1   68214400   68215400      2       1  150064       2.0104     0.022192
enh51053     1   68258100   68259100      4       2  150064       3.2494   0.00057822
enh51054     1   68260700   68261700      2       1  150064       3.1516   0.00081177
enh51055     1   68268200   68269200      7       3  150064        2.067     0.019366
enh51056     1   68269300   68270300      3       2  150064       2.5673    0.0051245
enh51059     1   68284600   68285600      2       1  150064       2.0979     0.017957
enh51060     1   68299200   68300200      5       2  150064       3.7049   0.00010574
enh51062     1   68315900   68316900      5       2  150064       2.6032    0.0046185
enh51118     1   70204600   70205600      3       2  150064       2.3173     0.010245
enh51145     1   72122600   72123600      4       2  150064       4.1119    1.962e-05
enh51148     1   73101200   73102200      7       2  150064       1.6523     0.049237
enh51151     1   73531000   73532000      3       1  150064       4.6115   1.9991e-06
enh51152     1   74059000   74060000      2       1  150064       2.2666     0.011706
enh51174     1   76193100   76194100      5       3  150064       1.6523     0.049241
enh51205     1   76976600   76977600      4       2  150064       1.6841     0.046078
enh51213     1   77482600   77483600      1       1  150064       2.3672     0.008961
enh51214     1   77484200   77485200      5       1  150064       2.2122     0.013477
enh51246     1   78353000   78354000      9       4  150064       2.7102    0.0033617
enh51249     1   78446400   78447400      2       1  150064        2.026     0.021384
enh51253     1   78561400   78562400      2       1  150064       1.7587     0.039313
enh51260     1   79114700   79115700      1       1  150064       2.3844     0.008554
enh51274     1   81358200   81359200      4       2  150064        1.976     0.024078
enh51280     1   81773600   81774600      7       2  150064       1.6707     0.047386
enh51282     1   81815900   81816900      8       3  150064        2.153     0.015659
enh51304     1   82135700   82136700      3       2  150064       2.0532     0.020027
enh51305     1   82146600   82147600      4       2  150064       1.8182     0.034516
enh51307     1   82164800   82165800      4       2  150064       1.8271      0.03384
enh51309     1   82168600   82169600      3       2  150064       2.3327    0.0098317
enh51310     1   82169300   82170300      3       2  150064       1.9089     0.028135
enh51350     1   83910800   83911800      4       2  150064       1.7015      0.04442
enh51353     1   84157600   84158600      3       2  150064       2.2405     0.012529
enh51355     1   84226100   84227100      7       3  150064        2.706    0.0034046
enh51358     1   84235200   84236200      3       1  150064       2.9141    0.0017835
enh51360     1   84295400   84296400      4       2  150064       3.1696   0.00076327
enh51368     1   84639300   84640300      1       1  150064        1.923      0.02724
enh51381     1   84967000   84968000      2       1  150064       1.9051     0.028385
enh51404     1   85321600   85322600      5       1  150064        2.504    0.0061395
enh51406     1   85528000   85529000      3       2  150064       2.2418     0.012488
enh51428     1   85808900   85809900      5       3  150064         1.97     0.024421
enh51433     1   85845000   85846000      5       2  150064       2.2581     0.011969
enh51434     1   85864600   85865600      1       1  150064       2.4051     0.008083
enh51437     1   85872800   85873800      2       1  150064       1.7445     0.040535
enh51438     1   85893100   85894100      5       2  150064        1.994     0.023076
enh51441     1   85906000   85907000      3       1  150064       1.7187     0.042831
enh51442     1   85912700   85913700      6       3  150064       1.8771     0.030254
enh51443     1   85914600   85915600      8       3  150064       2.0648     0.019472
enh51444     1   85918800   85919800      4       2  150064       1.7584     0.039343
enh51445     1   85924900   85925900      5       2  150064       1.8171     0.034598
enh51446     1   85926100   85927100      5       2  150064       2.5868    0.0048438
enh51538     1   87929500   87930500      4       2  150064       2.0591     0.019742
enh51542     1   88054300   88055300      3       1  150064       1.8152     0.034747
enh51544     1   88065400   88066400      2       1  150064       2.9528    0.0015745
enh51546     1   88148600   88149600      3       1  150064       2.2667     0.011705
enh51606     1   90068800   90069800      3       1  150064       1.8446     0.032545
enh51613     1   90125900   90126900      4       2  150064       1.8467     0.032393
enh51614     1   90174200   90175200      1       1  150064       2.0233      0.02152
enh51615     1   90184900   90185900      1       1  150064       1.6991      0.04465
enh51620     1   90222800   90223800      3       2  150064       1.8802     0.030044
enh51623     1   90285200   90286200      1       1  150064       1.8208      0.03432
enh51627     1   90307600   90308600      3       2  150064       2.4101    0.0079752
enh51641     1   90406400   90407400      1       1  150064       2.0617      0.01962
enh51658     1   91389300   91390300      3       1  150064       2.3581    0.0091846
enh51659     1   91391300   91392300      2       1  150064       2.1155     0.017195
enh51660     1   91440000   91441000      1       1  150064       2.1706      0.01498
enh51663     1   91482400   91483400      4       2  150064       2.8199    0.0024016
enh51665     1   91502000   91503000      1       1  150064       2.0965      0.01802
enh51678     1   92021000   92022000      5       1  150064        1.719      0.04281
enh51712     1   92236000   92237000      4       1  150064       1.6742     0.047045
enh51713     1   92242900   92243900      5       2  150064       2.3494     0.009401
enh51714     1   92244500   92245500      4       1  150064       2.2105     0.013536
enh51715     1   92247900   92248900      6       2  150064       2.1497     0.015791
enh51739     1   92765800   92766800      4       2  150064       2.8423    0.0022392
enh51740     1   93003800   93004800      2       1  150064       3.2544   0.00056808
enh51751     1   93400000   93401000      2       1  150064       2.8424    0.0022386
enh51752     1   93405400   93406400      1       1  150064       1.7733      0.03809
enh51755     1   93415900   93416900      3       1  150064       1.8399     0.032888
enh51756     1   93421700   93422700      1       1  150064       2.1151      0.01721
enh51870     1   94992800   94993800      1       1  150064       2.1873      0.01436
enh51904     1   95330000   95331000      5       3  150064       2.7381      0.00309
enh51906     1   95349200   95350200      3       2  150064       2.2582     0.011965
enh51921     1   95455000   95456000      1       1  150064       1.9067      0.02828
enh51928     1   95507500   95508500      2       1  150064       2.0905     0.018287
enh51931     1   95552200   95553200      3       1  150064       2.2242     0.013066
enh51932     1   95644700   95645700      2       1  150064       1.7002     0.044545
enh51934     1   95697800   95698800      3       2  150064       2.5955    0.0047225
enh51938     1   95774100   95775100      4       2  150064       2.1933     0.014142
enh51940     1   95786900   95787900      2       1  150064       2.8428    0.0022362
enh51950     1   96881500   96882500      4       2  150064       2.6126    0.0044929
enh51953     1   96939200   96940200      4       2  150064       2.5504    0.0053807
enh51954     1   96952900   96953900      2       1  150064       2.3162     0.010272
enh51959     1   97062700   97063700      1       1  150064       2.4659     0.006834
enh51961     1   97185900   97186900      2       1  150064       1.7221     0.042524
enh51962     1   97192300   97193300      3       1  150064       3.4652   0.00026493
enh51963     1   97196000   97197000      4       2  150064        3.075    0.0010527
enh51964     1   97212200   97213200      2       1  150064       1.8213      0.03428
enh51981     1   97623500   97624500      3       2  150064       3.0593    0.0011093
enh51983     1   97666000   97667000      1       1  150064       2.8796     0.001991
enh51984     1   97737400   97738400      4       2  150064       2.8462    0.0022125
enh51985     1   97764800   97765800      6       3  150064       3.3466   0.00040908
enh51988     1   98194300   98195300      3       2  150064       3.2598   0.00055736
enh51989     1   98224100   98225100      1       1  150064       2.9854     0.001416
enh51991     1   98297500   98298500      2       1  150064       5.3535   4.3124e-08
enh51992     1   98315000   98316000      2       1  150064       5.5436   1.4812e-08
enh51993     1   98369100   98370100      2       1  150064       5.3934   3.4576e-08
enh51994     1   98376700   98377700      1       1  150064       6.0414    7.639e-10
enh51995     1   98383200   98384200      3       2  150064       5.4966   1.9356e-08
enh51996     1   98386900   98387900      1       1  150064       6.1265    4.493e-10
enh51997     1   98496300   98497300      1       1  150064       8.3189    4.441e-17
enh51998     1   98501200   98502200      5       2  150064       6.5785   2.3758e-11
enh51999     1   98567500   98568500      2       1  150064       3.3867   0.00035373
enh52000     1   98569500   98570500      1       1  150064        3.596    0.0001616
enh52001     1   98644800   98645800      4       1  150064       1.6611     0.048351
enh52005     1   98853700   98854700      3       2  150064        1.968     0.024534
enh52006     1   98895200   98896200      3       1  150064       2.0504     0.020162
enh52007     1   98917400   98918400      3       1  150064       2.8029    0.0025322
enh52008     1   98932300   98933300      1       1  150064       1.7209      0.04263
enh52014     1   99137400   99138400      3       1  150064       1.8356     0.033209
enh52015     1   99139900   99140900      4       2  150064       2.4209    0.0077416
enh52019     1   99169800   99170800      1       1  150064       1.9897      0.02331
enh52096     1  101200800  101201800      1       1  150064       1.7563      0.03952
enh52097     1  101260300  101261300      5       1  150064       1.6481      0.04967
enh52099     1  101331400  101332400      2       1  150064       3.2501   0.00057676
enh52103     1  101407000  101408000      3       1  150064       2.1857      0.01442
enh52109     1  101434400  101435400      2       1  150064       1.6689     0.047566
enh52134     1  101669300  101670300      4       1  150064       1.6696     0.047503
enh52142     1  101748200  101749200      1       1  150064       1.7898      0.03674
enh52151     1  101905900  101906900      4       2  150064       2.1239     0.016841
enh52155     1  102367800  102368800      3       2  150064       3.0732     0.001059
enh52156     1  102370600  102371600      1       1  150064       2.0086      0.02229
enh52158     1  103318400  103319400      5       2  150064       1.9989     0.022807
enh52194     1  108508200  108509200      5       3  150064       2.2686     0.011647
enh52199     1  108660600  108661600      8       3  150064       1.8824     0.029889
enh52201     1  108740200  108741200      6       2  150064       2.6406    0.0041376
enh52287     1  110052800  110053800      4       2  150064       1.8154     0.034728
enh52292     1  110088600  110089600      3       2  150064       1.7333     0.041525
enh52305     1  110178800  110179800      4       2  150064       2.2296     0.012886
enh52331     1  110438200  110439200      5       2  150064       1.9161     0.027674
enh52348     1  110576000  110577000      1       1  150064       2.1318      0.01651
enh52351     1  110598500  110599500      1       1  150064       2.0836       0.0186
enh52360     1  110745600  110746600      1       1  150064       2.2414       0.0125
enh52370     1  110851700  110852700      3       2  150064       1.6549     0.048975
enh52373     1  110886700  110887700      4       2  150064       2.0536     0.020009
enh52376     1  110892800  110893800      2       1  150064       2.1775     0.014723
enh52384     1  111005700  111006700      1       1  150064       2.4417      0.00731
enh52385     1  111009000  111010000      4       2  150064       1.8261     0.033916
enh52394     1  111256900  111257900      5       2  150064       2.0238     0.021494
enh52398     1  111319300  111320300      6       2  150064        2.115     0.017215
enh52399     1  111322900  111323900      5       2  150064       2.6028    0.0046239
enh52429     1  112139800  112140800      2       1  150064       1.7785     0.037657
enh52431     1  112148200  112149200      2       1  150064       2.1242     0.016827
enh52433     1  112163800  112164800      1       1  150064       2.4912     0.006366
enh52434     1  112164500  112165500      7       4  150064       2.0755     0.018972
enh52435     1  112166700  112167700      4       2  150064       2.0268     0.021341
enh52442     1  112202700  112203700      4       2  150064       2.3038     0.010617
enh52464     1  112423300  112424300      5       3  150064       2.4053    0.0080806
enh52466     1  112446700  112447700      3       1  150064       2.1347     0.016393
enh52469     1  112463400  112464400      4       2  150064       2.6398    0.0041483
enh52471     1  112486600  112487600      6       4  150064       2.3005     0.010709
enh52472     1  112490800  112491800      5       2  150064       1.6947     0.045069
enh52473     1  112498400  112499400      1       1  150064       2.0179       0.0218
enh52488     1  112936600  112937600      4       1  150064       1.8506     0.032113
enh52489     1  112941400  112942400      1       1  150064        2.381     0.008632
enh52490     1  112945800  112946800      1       1  150064       2.4292     0.007567
enh52492     1  112960600  112961600      2       1  150064        2.549    0.0054009
enh52493     1  112981000  112982000      3       2  150064       2.1976     0.013988
enh52495     1  112987200  112988200      4       1  150064       2.2709     0.011576
enh52499     1  113007400  113008400      1       1  150064       2.0222      0.02158
enh52502     1  113086600  113087600      4       1  150064       3.1044   0.00095343
enh52503     1  113159400  113160400      3       2  150064       3.7995   7.2484e-05
enh52508     1  113179300  113180300      1       1  150064       3.2955    0.0004912
enh52509     1  113215900  113216900      2       1  150064       3.0364    0.0011973
enh52510     1  113218700  113219700      2       1  150064       2.7755    0.0027562
enh52511     1  113231000  113232000      2       1  150064       2.4976    0.0062517
enh52512     1  113243000  113244000      2       1  150064       2.8446    0.0022237
enh52513     1  113246100  113247100      4       2  150064       2.5308    0.0056894
enh52528     1  113569400  113570400      2       1  150064       1.9782     0.023953
enh52537     1  113683200  113684200      1       1  150064       1.6575      0.04871
enh52579     1  114525100  114526100      5       2  150064       2.0044     0.022515
enh52591     1  114721600  114722600      1       1  150064       1.6742      0.04705
enh52595     1  114812200  114813200      3       1  150064       1.7454     0.040454
enh52599     1  114842800  114843800      2       1  150064       2.2722     0.011536
enh52600     1  114853100  114854100      2       1  150064       2.0404     0.020656
enh52609     1  115046900  115047900      5       3  150064       1.8815     0.029955
enh52615     1  115257400  115258400      2       1  150064       1.7788     0.037633
enh52616     1  115259400  115260400      2       1  150064       1.9462     0.025816
enh52617     1  115294900  115295900      3       2  150064       2.2466     0.012332
enh52621     1  115610700  115611700      3       2  150064       1.8631     0.031224
enh52623     1  115625400  115626400      8       3  150064       2.8246     0.002367
enh52624     1  115627600  115628600      3       2  150064         3.46   0.00027013
enh52627     1  115641500  115642500      2       1  150064       1.8164     0.034656
enh52631     1  115733100  115734100      7       3  150064       2.8885    0.0019356
enh52632     1  115736800  115737800      8       3  150064       3.5299   0.00020788
enh52637     1  115856600  115857600      2       1  150064       2.8495    0.0021896
enh52638     1  115872900  115873900      1       1  150064       1.7233      0.04242
enh52640     1  115906700  115907700      6       2  150064       2.6484    0.0040439
enh52647     1  116185800  116186800      1       1  150064       2.1895      0.01428
enh52648     1  116189100  116190100      2       1  150064       1.9397     0.026207
enh52653     1  116219400  116220400      3       2  150064       1.9971     0.022909
enh52655     1  116248400  116249400      4       1  150064        1.896     0.028979
enh52663     1  116451300  116452300      8       3  150064       1.7396     0.040962
enh52728     1  117263400  117264400      4       2  150064       1.9843      0.02361
enh52729     1  117305600  117306600      3       2  150064       2.1517     0.015709
enh52730     1  117366900  117367900      2       1  150064       3.3514   0.00040195
enh52732     1  117375700  117376700      5       2  150064        2.848    0.0021995
enh52746     1  117514000  117515000      3       2  150064       1.6571     0.048752
enh52760     1  117689300  117690300      7       1  150064        1.791     0.036649
enh52761     1  117714700  117715700      4       2  150064       2.8175    0.0024202
enh52771     1  117934200  117935200      1       1  150064        1.911        0.028
enh52795     1  118686900  118687900      1       1  150064       2.1447      0.01599
enh52816     1  119846000  119847000      1       1  150064       1.9403      0.02617
enh52975     1  145588100  145589100      3       1  150064       1.9471     0.025762
enh52982     1  146638600  146639600      3       1  150064       2.0981     0.017948
enh52983     1  146640100  146641100      1       1  150064       2.1682      0.01507
enh52984     1  146640900  146641900      5       1  150064         2.07     0.019226
enh52985     1  146645400  146646400      6       2  150064       2.0747     0.019009
enh52986     1  146695100  146696100      3       2  150064       2.2922     0.010946
enh52987     1  146708800  146709800      2       1  150064       3.5005   0.00023223
enh52991     1  146718700  146719700      5       3  150064       1.7537     0.039744
enh52992     1  146745100  146746100      6       3  150064       2.5136    0.0059761
enh52996     1  146977000  146978000      3       1  150064       3.0802    0.0010345
enh52997     1  146981500  146982500      2       1  150064       2.4945    0.0063075
enh53015     1  147224400  147225400      2       1  150064       2.1891     0.014293
enh53017     1  147233900  147234900      4       2  150064       1.9883     0.023387
enh53044     1  149897300  149898300      4       2  150064       1.7368     0.041216
enh53058     1  149993500  149994500      3       1  150064       1.7071     0.043906
enh53060     1  150037400  150038400      1       1  150064       5.5334     1.57e-08
enh53063     1  150126500  150127500      1       1  150064       2.7587     0.002902
enh53064     1  150132300  150133300      3       1  150064       5.2023   9.8397e-08
enh53067     1  150153800  150154800      1       1  150064       5.5829    1.183e-08
enh53068     1  150185000  150186000      3       2  150064       4.6806   1.4303e-06
enh53071     1  150241800  150242800      3       1  150064       4.9797   3.1842e-07
enh53075     1  150267400  150268400      2       1  150064       1.9883     0.023391
enh53076     1  150274400  150275400      3       1  150064       4.5185   3.1136e-06
enh53077     1  150294800  150295800      5       2  150064       5.3544   4.2929e-08
enh53078     1  150334800  150335800      5       2  150064       4.6395   1.7465e-06
enh53080     1  150355900  150356900      2       1  150064       3.9827   3.4068e-05
enh53081     1  150381200  150382200      2       1  150064       3.9694   3.6027e-05
enh53082     1  150382400  150383400      3       1  150064       4.4272   4.7728e-06
enh53084     1  150449500  150450500      6       3  150064       4.1928   1.3775e-05
enh53088     1  150510500  150511500      4       2  150064       1.6586     0.048594
enh53094     1  150537000  150538000      4       2  150064       2.2919     0.010955
enh53096     1  150543300  150544300      2       1  150064       1.7826     0.037322
enh53098     1  150546400  150547400      2       1  150064       1.9164     0.027657
enh53111     1  150951100  150952100      3       1  150064       2.2704     0.011591
enh53125     1  151037800  151038800      1       1  150064       3.6986    0.0001084
enh53126     1  151041700  151042700      2       1  150064       3.0844    0.0010198
enh53129     1  151105600  151106600      3       2  150064       2.5737    0.0050313
enh53130     1  151116000  151117000      4       2  150064        3.239   0.00059973
enh53151     1  151373400  151374400      1       1  150064       3.3175    0.0004542
enh53153     1  151417000  151418000      2       1  150064        2.118     0.017088
enh53154     1  151428000  151429000      1       1  150064       3.2691    0.0005394
enh53155     1  151428700  151429700      3       1  150064       2.1143     0.017243
enh53231     1  153583400  153584400      2       1  150064       2.4537    0.0070704
enh53243     1  153670200  153671200      1       1  150064       2.0054      0.02246
enh53245     1  153702300  153703300      2       1  150064       1.9206     0.027394
enh53251     1  153761500  153762500      1       1  150064       2.5081     0.006069
enh53254     1  153852100  153853100      1       1  150064       4.0063    3.084e-05
enh53258     1  153916400  153917400      3       2  150064        2.213     0.013448
enh53259     1  153919100  153920100      1       1  150064       2.1821      0.01455
enh53261     1  153931500  153932500      5       3  150064       2.2696     0.011615
enh53262     1  153933600  153934600      2       1  150064       2.7014    0.0034523
enh53268     1  154150000  154151000      2       1  150064        1.801     0.035852
enh53269     1  154152700  154153700      1       1  150064       2.3617     0.009096
enh53273     1  154245800  154246800      1       1  150064       2.0864      0.01847
enh53278     1  154324200  154325200      4       2  150064       2.4754    0.0066543
enh53282     1  154395600  154396600      4       2  150064       2.1786      0.01468
enh53284     1  154406700  154407700      1       1  150064       2.7729     0.002778
enh53285     1  154415600  154416600      4       2  150064       2.2968     0.010815
enh53296     1  154571600  154572600      3       2  150064       1.7237     0.042382
enh53299     1  154581600  154582600      2       1  150064       1.6851      0.04598
enh53317     1  154779300  154780300      6       3  150064       2.0366     0.020846
enh53319     1  154794600  154795600      8       3  150064       3.8532   5.8289e-05
enh53323     1  154833200  154834200      4       2  150064       3.8486   5.9407e-05
enh53324     1  154842800  154843800      1       1  150064       3.8504    5.896e-05
enh53327     1  154910400  154911400      3       1  150064       3.6817   0.00011585
enh53328     1  154914600  154915600      2       1  150064       3.8289   6.4357e-05
enh53329     1  154925400  154926400      1       1  150064       2.1154       0.0172
enh53334     1  154940800  154941800      1       1  150064        2.829     0.002335
enh53340     1  154985100  154986100      1       1  150064       2.0143      0.02199
enh53341     1  154988800  154989800      2       1  150064       1.7026     0.044321
enh53342     1  154990100  154991100      1       1  150064       4.5142    3.178e-06
enh53349     1  155033500  155034500      2       1  150064       2.2043     0.013751
enh53351     1  155042100  155043100      1       1  150064       1.8595      0.03148
enh53358     1  155111200  155112200      2       1  150064       1.7452     0.040475
enh53362     1  155148500  155149500      3       2  150064       1.8078     0.035319
enh53368     1  155189400  155190400      2       1  150064       2.2491     0.012254
enh53369     1  155194800  155195800      2       1  150064       1.9981     0.022851
enh53374     1  155214800  155215800      1       1  150064       2.2046      0.01374
enh53377     1  155230100  155231100      1       1  150064       2.0678      0.01933
enh53379     1  155241200  155242200      2       1  150064       2.0835     0.018604
enh53382     1  155277100  155278100      2       1  150064       2.5297     0.005708
enh53394     1  155477400  155478400      1       1  150064       2.3163      0.01027
enh53395     1  155505700  155506700      1       1  150064        2.431     0.007528
enh53402     1  155617900  155618900      2       1  150064       2.5713    0.0050652
enh53408     1  155688300  155689300      1       1  150064       2.2445       0.0124
enh53410     1  155827000  155828000      1       1  150064       2.1047      0.01766
enh53413     1  155862700  155863700      1       1  150064       3.1041    0.0009543
enh53415     1  155900400  155901400      1       1  150064        1.938      0.02631
enh53417     1  155914400  155915400      2       1  150064        1.843     0.032664
enh53419     1  155931100  155932100      2       1  150064       2.8968    0.0018848
enh53421     1  155940900  155941900      2       1  150064       2.3704    0.0088844
enh53424     1  155959000  155960000      1       1  150064       2.1154       0.0172
enh53430     1  156039800  156040800      1       1  150064       2.1843      0.01447
enh53431     1  156042200  156043200      2       1  150064       2.8046    0.0025187
enh53434     1  156059700  156060700      3       1  150064       1.9285     0.026897
enh53435     1  156066300  156067300      1       1  150064       1.6961      0.04493
enh53437     1  156073200  156074200      1       1  150064       1.7129      0.04337
enh53442     1  156088200  156089200      2       1  150064       1.6642     0.048041
enh53446     1  156099000  156100000      3       1  150064       1.6542     0.049042
enh53450     1  156117100  156118100      1       1  150064       2.4498     0.007147
enh53453     1  156131800  156132800      2       1  150064       2.9325     0.001681
enh53503     1  156711400  156712400      4       2  150064       2.4346    0.0074544
enh53538     1  157961600  157962600      3       1  150064       1.7069     0.043921
enh53557     1  158035000  158036000      1       1  150064       1.7685      0.03849
enh53584     1  159188700  159189700      3       1  150064       2.0433     0.020511
enh53600     1  159890900  159891900      2       1  150064        1.986     0.023515
enh53607     1  159993900  159994900      4       2  150064       2.1096     0.017447
enh53613     1  160063800  160064800      2       1  150064        2.272     0.011542
enh53620     1  160160300  160161300      2       1  150064       1.7672     0.038596
enh53621     1  160163200  160164200      4       2  150064       2.5539    0.0053259
enh53622     1  160173700  160174700      1       1  150064       3.0586     0.001112
enh53625     1  160214800  160215800      4       2  150064        2.822    0.0023865
enh53627     1  160226400  160227400      2       1  150064       2.4212    0.0077354
enh53629     1  160229300  160230300      3       2  150064       2.3705    0.0088829
enh53633     1  160276800  160277800      1       1  150064       2.2959      0.01084
enh53634     1  160298100  160299100      1       1  150064       2.7087     0.003377
enh53639     1  160346000  160347000      6       2  150064       2.4663    0.0068263
enh53680     1  161166500  161167500      1       1  150064       1.7808      0.03747
enh53683     1  161179400  161180400      1       1  150064       2.1338      0.01643
enh53684     1  161186300  161187300      2       1  150064       2.4784    0.0065995
enh53692     1  161352200  161353200      4       2  150064       1.6675     0.047707
enh53694     1  161482200  161483200      1       1  150064       2.1487      0.01583
enh53732     1  162168600  162169600      8       3  150064       2.0669     0.019373
enh53733     1  162175200  162176200      6       2  150064       2.3905    0.0084134
enh53734     1  162179600  162180600      3       1  150064       1.8441     0.032587
enh53735     1  162182800  162183800      2       1  150064       1.7972     0.036152
enh53742     1  162239900  162240900      4       1  150064       1.6792     0.046558
enh53755     1  162508600  162509600      1       1  150064       3.0066     0.001321
enh53759     1  162529800  162530800      2       1  150064       1.9254      0.02709
enh53771     1  162640400  162641400      4       2  150064       1.7747     0.037976
enh53777     1  162679500  162680500      4       2  150064       1.6848     0.046018
enh53786     1  163137000  163138000      2       1  150064       2.6326    0.0042369
enh53787     1  163141300  163142300      5       2  150064       2.3108     0.010423
enh53798     1  163412400  163413400      1       1  150064       1.7499      0.04007
enh53800     1  163621800  163622800      2       1  150064       1.8721     0.030595
enh53803     1  163643200  163644200      1       1  150064        2.801     0.002547
enh53804     1  163698900  163699900      3       2  150064       3.9695   3.6015e-05
enh53806     1  163741600  163742600      2       1  150064       2.8695    0.0020559
enh53807     1  163743100  163744100      2       1  150064       2.7492    0.0029873
enh53808     1  163744200  163745200      3       1  150064       4.0656   2.3957e-05
enh53809     1  163805800  163806800      5       1  150064       1.7629     0.038958
enh53835     1  164597800  164598800      1       1  150064       2.1757      0.01479
enh53836     1  164598200  164599200      1       1  150064       2.1757      0.01479
enh53854     1  164679100  164680100      4       2  150064       1.7457     0.040431
enh53870     1  164763400  164764400      2       1  150064       1.8374     0.033078
enh53872     1  164770300  164771300      2       1  150064       1.9828     0.023694
enh53873     1  164774800  164775800      3       1  150064       2.1297     0.016597
enh53879     1  164881700  164882700      3       2  150064       1.7155     0.043126
enh53895     1  165403400  165404400      3       2  150064       1.7088     0.043748
enh53903     1  165598600  165599600      8       2  150064       1.8212     0.034289
enh53908     1  165610700  165611700      3       1  150064       2.1838      0.01449
enh53915     1  165721200  165722200      4       2  150064       2.4999    0.0062122
enh53916     1  165739000  165740000      2       1  150064       2.3176     0.010235
enh53918     1  165811200  165812200      6       2  150064       2.0958     0.018051
enh53919     1  165820000  165821000      1       1  150064       2.3718     0.008852
enh53920     1  165823000  165824000      1       1  150064       2.4075     0.008032
enh53921     1  165824200  165825200      2       1  150064       1.9485     0.025678
enh53922     1  165825400  165826400      3       1  150064        2.627    0.0043073
enh53923     1  165826700  165827700      2       1  150064       2.5516    0.0053621
enh53936     1  166813700  166814700      2       1  150064       2.0991     0.017905
enh53937     1  166827700  166828700      2       1  150064       2.4094     0.007989
enh53940     1  166843500  166844500      2       1  150064       3.4847   0.00024635
enh53959     1  167131900  167132900      7       3  150064        1.965     0.024706
enh53962     1  167188000  167189000      1       1  150064       2.7692      0.00281
enh53977     1  167270400  167271400      1       1  150064       1.9178      0.02757
enh54027     1  168054100  168055100      1       1  150064       2.2271      0.01297
enh54047     1  168356500  168357500      3       2  150064       2.2226     0.013122
enh54053     1  168408900  168409900      2       1  150064       2.0125     0.022083
enh54099     1  169088300  169089300      7       3  150064       2.7534    0.0029491
enh54113     1  170040400  170041400      4       2  150064       2.1261     0.016748
enh54114     1  170041800  170042800      4       2  150064       1.8922     0.029229
enh54168     1  171712400  171713400      3       1  150064       1.8565     0.031693
enh54170     1  171751800  171752800      3       1  150064       2.1709     0.014968
enh54172     1  171767500  171768500      3       2  150064       1.9745     0.024165
enh54181     1  171878800  171879800      2       1  150064       2.0567     0.019859
enh54200     1  172208200  172209200      4       1  150064       1.9174     0.027596
enh54203     1  172242700  172243700      3       2  150064        1.893     0.029179
enh54206     1  172292200  172293200      3       1  150064       2.1488     0.015825
enh54207     1  172312300  172313300      2       1  150064       1.8722     0.030589
enh54209     1  172326100  172327100      3       2  150064       1.7834     0.037264
enh54210     1  172329300  172330300      1       1  150064       1.8053      0.03551
enh54211     1  172351300  172352300      2       1  150064       2.7009     0.003458
enh54212     1  172359800  172360800      5       2  150064       2.0803     0.018749
enh54213     1  172363500  172364500      5       2  150064       1.8473     0.032352
enh54222     1  172500200  172501200      4       2  150064       1.8567     0.031675
enh54233     1  172910200  172911200      3       1  150064       1.9855     0.023546
enh54236     1  172929200  172930200      1       1  150064       2.6738      0.00375
enh54246     1  173389000  173390000      5       2  150064       2.6576    0.0039345
enh54247     1  173394200  173395200      1       1  150064       2.2271      0.01297
enh54248     1  173397900  173398900      4       2  150064       2.3375    0.0097071
enh54251     1  173448800  173449800      2       1  150064       2.3269    0.0099847
enh54257     1  173685600  173686600      1       1  150064       3.4989    0.0002336
enh54258     1  173822200  173823200      1       1  150064        3.358    0.0003926
enh54260     1  173838400  173839400      2       1  150064       3.0471    0.0011552
enh54262     1  173967100  173968100      3       1  150064       3.5217   0.00021441
enh54263     1  173970200  173971200      2       1  150064       3.2422   0.00059298
enh54264     1  173973800  173974800      3       2  150064       2.6899    0.0035733
enh54265     1  173974400  173975400      1       1  150064       3.4302    0.0003016
enh54266     1  173986900  173987900      5       2  150064       3.6225   0.00014591
enh54267     1  173988400  173989400      1       1  150064       3.5227    0.0002136
enh54268     1  174127200  174128200      1       1  150064       2.8206     0.002397
enh54269     1  174231800  174232800      5       3  150064       3.7266   9.7057e-05
enh54271     1  174328000  174329000      2       1  150064       2.0884      0.01838
enh54274     1  174621600  174622600      5       3  150064       1.7494     0.040112
enh54275     1  174622600  174623600      4       2  150064       1.9354     0.026473
enh54279     1  174767900  174768900      1       1  150064       3.2494    0.0005783
enh54280     1  174781000  174782000      1       1  150064       2.0785      0.01883
enh54287     1  174934900  174935900      1       1  150064       2.9455     0.001612
enh54288     1  174945300  174946300      1       1  150064       2.8844     0.001961
enh54289     1  174958700  174959700      2       1  150064       1.7845     0.037175
enh54295     1  174998300  174999300      2       1  150064       1.9851     0.023567
enh54301     1  175127000  175128000      5       2  150064       2.9934    0.0013796
enh54302     1  175162400  175163400      5       1  150064       3.3626   0.00038601
enh54308     1  175257000  175258000      2       1  150064       1.8465     0.032413
enh54310     1  175288200  175289200      3       1  150064       1.6749     0.046977
enh54321     1  175498900  175499900      3       2  150064       2.1487      0.01583
enh54329     1  175671300  175672300      5       2  150064       1.8784     0.030161
enh54333     1  175727200  175728200      7       2  150064       2.7417    0.0030557
enh54336     1  175770600  175771600      2       1  150064       3.0247    0.0012446
enh54342     1  175842200  175843200      1       1  150064       3.1745    0.0007504
enh54343     1  175845200  175846200      1       1  150064        3.289    0.0005028
enh54345     1  175850300  175851300      3       2  150064       2.0299     0.021181
enh54346     1  175854100  175855100      4       2  150064       2.9856     0.001415
enh54358     1  176789100  176790100      6       2  150064       2.1243     0.016823
enh54360     1  176873200  176874200      3       1  150064       2.2242     0.013068
enh54363     1  176965200  176966200      1       1  150064       2.6149     0.004463
enh54365     1  176986400  176987400      2       1  150064       2.8169    0.0024245
enh54370     1  177243400  177244400      1       1  150064       4.1036    2.034e-05
enh54372     1  177271000  177272000      4       2  150064       4.9563    3.592e-07
enh54373     1  177273900  177274900      4       2  150064       1.7721     0.038187
enh54374     1  177278700  177279700      1       1  150064       2.9973     0.001362
enh54376     1  177320000  177321000      2       1  150064       1.8755     0.030364
enh54377     1  177394600  177395600      2       1  150064        3.363   0.00038554
enh54379     1  177614300  177615300      3       2  150064        1.923     0.027243
enh54381     1  177722900  177723900      5       2  150064       3.0418    0.0011758
enh54387     1  177990000  177991000      1       1  150064       2.1967      0.01402
enh54393     1  178025700  178026700      2       1  150064       2.0695     0.019247
enh54394     1  178029900  178030900      4       2  150064        2.698    0.0034877
enh54418     1  178341300  178342300      1       1  150064       3.3527    0.0004002
enh54420     1  178357200  178358200      1       1  150064       1.8337      0.03335
enh54436     1  178620300  178621300      2       1  150064       1.7408     0.040858
enh54443     1  178942300  178943300      1       1  150064       2.9835     0.001425
enh54461     1  179095600  179096600      2       1  150064       1.6824      0.04625
enh54462     1  179098600  179099600      2       1  150064       1.8322     0.033458
enh54465     1  179112000  179113000      3       1  150064       1.7358     0.041304
enh54468     1  179138600  179139600      3       2  150064       1.8469     0.032378
enh54471     1  179176000  179177000      2       1  150064       2.0601     0.019693
enh54482     1  179844500  179845500      1       1  150064       1.9217      0.02732
enh54511     1  180466800  180467800      1       1  150064       2.0321      0.02107
enh54514     1  180474200  180475200      4       2  150064       1.9289     0.026872
enh54517     1  180502800  180503800      3       2  150064       2.0381     0.020769
enh54529     1  180605100  180606100      3       2  150064       4.0046   3.1056e-05
enh54530     1  180612400  180613400      3       2  150064       3.8602   5.6639e-05
enh54536     1  180810900  180811900      2       1  150064       1.9967     0.022931
enh54538     1  180831400  180832400      3       2  150064       3.0969   0.00097779
enh54543     1  180891800  180892800      2       1  150064        2.083     0.018625
enh54544     1  180894400  180895400      5       3  150064        1.798      0.03609
enh54583     1  181150600  181151600      3       2  150064       1.7022     0.044362
enh54587     1  181281800  181282800      1       1  150064       1.7599      0.03921
enh54592     1  181399000  181400000      8       2  150064       1.8593     0.031491
enh54594     1  181457800  181458800      1       1  150064       1.8695      0.03078
enh54598     1  181501200  181502200      4       2  150064       2.0786     0.018829
enh54604     1  181673300  181674300      3       1  150064       2.0301     0.021171
enh54605     1  181681100  181682100      4       2  150064       1.8631     0.031226
enh54616     1  182117800  182118800      3       2  150064       1.9061     0.028318
enh54631     1  182307000  182308000      2       1  150064        2.215     0.013379
enh54632     1  182317900  182318900      4       2  150064       2.0197     0.021707
enh54651     1  182640200  182641200      7       1  150064       2.7924    0.0026156
enh54653     1  182644400  182645400      2       1  150064       2.2254     0.013028
enh54657     1  182708400  182709400      3       2  150064       2.2149     0.013382
enh54690     1  183174500  183175500      1       1  150064       1.7133      0.04333
enh54705     1  183272200  183273200      2       1  150064       2.0999      0.01787
enh54713     1  183337500  183338500      3       2  150064       1.7794     0.037588
enh54714     1  183372100  183373100      2       1  150064       1.8943      0.02909
enh54719     1  183449700  183450700      3       2  150064       2.6169    0.0044365
enh54723     1  183512300  183513300      2       1  150064       2.7729     0.002778
enh54767     1  183905700  183906700      5       2  150064       1.8198     0.034392
enh54787     1  184120400  184121400      1       1  150064       2.2839      0.01119
enh54792     1  184158200  184159200      3       2  150064       1.7627     0.038978
enh54794     1  184187400  184188400      2       1  150064       3.2756   0.00052715
enh54795     1  184191600  184192600      4       1  150064       1.6733     0.047132
enh54807     1  184453100  184454100      3       2  150064       1.8674     0.030925
enh54808     1  184458900  184459900      3       2  150064       2.5246    0.0057912
enh54809     1  184460800  184461800      4       2  150064       2.2105     0.013535
enh54812     1  184476400  184477400      1       1  150064       2.4618     0.006913
enh54814     1  184504200  184505200      2       1  150064       2.7738      0.00277
enh54816     1  184524400  184525400      2       1  150064       2.2623     0.011838
enh54818     1  184543500  184544500      5       2  150064       2.3178      0.01023
enh54829     1  184714800  184715800      4       2  150064       2.0694     0.019256
enh54847     1  185127500  185128500      1       1  150064       1.9047      0.02841
enh54854     1  185369200  185370200      5       3  150064         1.71     0.043633
enh54896     1  192503600  192504600      3       1  150064       2.0863     0.018474
enh54899     1  192515200  192516200      5       2  150064       1.7198     0.042733
enh54900     1  192520000  192521000      1       1  150064       2.2984      0.01077
enh54905     1  192598300  192599300      3       2  150064       1.6917      0.04535
enh54906     1  192599400  192600400      4       2  150064        2.633     0.004232
enh54908     1  192608000  192609000      1       1  150064       1.9228      0.02725
enh54914     1  193072300  193073300      1       1  150064       3.0838     0.001022
enh54915     1  193074800  193075800      5       2  150064       2.2378     0.012616
enh54918     1  193089800  193090800      2       1  150064       3.0646    0.0010898
enh54919     1  193093200  193094200      2       1  150064       3.2285   0.00062229
enh54920     1  193147200  193148200      3       1  150064       2.9891     0.001399
enh54922     1  193157100  193158100      3       1  150064       3.2071   0.00067052
enh54923     1  193158900  193159900      2       1  150064       2.6785    0.0036974
enh54928     1  193426300  193427300      2       1  150064       2.2809     0.011277
enh54942     1  197329000  197330000      5       2  150064       1.8902     0.029363
enh54946     1  197438700  197439700      1       1  150064       2.7426     0.003048
enh54951     1  197741300  197742300      1       1  150064       2.5419     0.005513
enh54953     1  197752000  197753000      1       1  150064        2.368     0.008942
enh54992     1  198649900  198650900      3       1  150064       1.9788     0.023917
enh54995     1  198670000  198671000      3       2  150064       1.9521     0.025462
enh54998     1  198814400  198815400      2       1  150064       2.8075    0.0024966
enh55014     1  198891700  198892700      1       1  150064       1.6523      0.04924
enh55027     1  199372400  199373400      4       2  150064       2.8735      0.00203
enh55028     1  199377400  199378400      5       1  150064       2.2936     0.010907
enh55037     1  200141900  200142900      5       2  150064       2.2635     0.011803
enh55041     1  200201000  200202000      3       1  150064       2.5893    0.0048082
enh55046     1  200299800  200300800      3       1  150064        2.838    0.0022702
enh55048     1  200322000  200323000      4       1  150064       2.8377    0.0022719
enh55049     1  200332300  200333300      1       1  150064       2.5665     0.005136
enh55051     1  200342100  200343100      3       2  150064       2.9832    0.0014262
enh55054     1  200379800  200380800      2       1  150064         2.31     0.010443
enh55057     1  200406500  200407500      1       1  150064       3.4739    0.0002565
enh55058     1  200457300  200458300      3       2  150064       2.6382    0.0041671
enh55059     1  200493900  200494900      5       3  150064       2.0451     0.020421
enh55075     1  200863800  200864800      1       1  150064       2.6387     0.004161
enh55076     1  200876800  200877800      2       1  150064        3.233   0.00061244
enh55077     1  200886200  200887200      3       1  150064       3.5701   0.00017843
enh55078     1  200928300  200929300      7       4  150064       3.0968   0.00097813
enh55079     1  200941000  200942000      8       3  150064       1.9368     0.026382
enh55080     1  200976900  200977900      1       1  150064       2.1898      0.01427
enh55082     1  200981900  200982900      2       1  150064       2.7206     0.003258
enh55083     1  200983600  200984600      2       1  150064       3.6222   0.00014604
enh55086     1  200995600  200996600      2       1  150064        1.899     0.028785
enh55087     1  201005100  201006100      5       2  150064       2.9854    0.0014161
enh55088     1  201007400  201008400      2       1  150064       3.4422   0.00028855
enh55089     1  201011500  201012500      6       3  150064       2.6968    0.0035006
enh55090     1  201020600  201021600      2       1  150064       2.7331    0.0031369
enh55091     1  201023800  201024800      3       1  150064       3.3751   0.00036893
enh55101     1  201106400  201107400      2       1  150064       1.7983     0.036062
enh55109     1  201276800  201277800      2       1  150064       1.9399     0.026193
enh55124     1  201435100  201436100      4       2  150064       2.2423     0.012472
enh55125     1  201451000  201452000      6       2  150064       2.1066     0.017578
enh55145     1  201534200  201535200      1       1  150064       1.8425       0.0327
enh55204     1  201742600  201743600      3       1  150064       1.9669     0.024595
enh55208     1  201797000  201798000      3       2  150064       2.6745    0.0037417
enh55209     1  201800300  201801300      7       3  150064       1.6652     0.047941
enh55210     1  201818600  201819600      1       1  150064       1.6978      0.04477
enh55215     1  201865000  201866000      1       1  150064       1.6949      0.04505
enh55216     1  201869600  201870600      1       1  150064       1.6739      0.04708
enh55217     1  201873500  201874500      2       1  150064       2.1693     0.015029
enh55240     1  202111100  202112100      5       2  150064       2.1389      0.01622
enh55241     1  202114400  202115400      1       1  150064         1.77      0.03836
enh55275     1  202587400  202588400      1       1  150064       1.7735      0.03807
enh55285     1  202927800  202928800      2       1  150064       1.6632     0.048132
enh55298     1  203060400  203061400      3       1  150064       2.2558     0.012041
enh55303     1  203109600  203110600      4       2  150064       1.6788     0.046592
enh55305     1  203121300  203122300      1       1  150064       1.6974      0.04481
enh55335     1  203323200  203324200      2       1  150064        1.962     0.024882
enh55336     1  203328000  203329000      4       1  150064       1.8237     0.034098
enh55379     1  203593600  203594600      2       1  150064       1.7098     0.043649
enh55416     1  204010100  204011100      3       2  150064       2.0032     0.022576
enh55420     1  204057300  204058300      2       1  150064        3.731    9.535e-05
enh55422     1  204062800  204063800      4       2  150064       1.7051     0.044087
enh55457     1  204411800  204412800      1       1  150064       2.1158      0.01718
enh55458     1  204415400  204416400      2       1  150064       1.9149     0.027755
enh55460     1  204424800  204425800      4       1  150064        1.987      0.02346
enh55462     1  204432000  204433000      4       1  150064        2.094      0.01813
enh55463     1  204435500  204436500      1       1  150064       2.2552      0.01206
enh55466     1  204462000  204463000      2       1  150064        3.216   0.00064999
enh55467     1  204464400  204465400      3       2  150064       2.2606     0.011893
enh55470     1  204489800  204490800      2       1  150064       2.1818     0.014561
enh55474     1  204553000  204554000      2       1  150064       2.4218    0.0077228
enh55476     1  204586400  204587400      4       1  150064       2.5611    0.0052167
enh55478     1  204606700  204607700      7       3  150064       2.4211    0.0077358
enh55481     1  204641200  204642200      1       1  150064       2.9254      0.00172
enh55508     1  204910200  204911200      5       2  150064       1.7406     0.040878
enh55513     1  204966400  204967400      5       3  150064         3.26   0.00055709
enh55514     1  204972300  204973300      4       2  150064       2.0254     0.021411
enh55516     1  204994100  204995100      2       1  150064        2.007     0.022372
enh55521     1  205024600  205025600      2       1  150064       2.9031    0.0018477
enh55522     1  205030200  205031200      4       2  150064       3.9784   3.4688e-05
enh55523     1  205060200  205061200      1       1  150064       3.1723    0.0007562
enh55524     1  205088800  205089800      4       1  150064       2.0429      0.02053
enh55526     1  205110500  205111500      4       2  150064       3.4959   0.00023627
enh55527     1  205113800  205114800      1       1  150064       2.8371     0.002276
enh55529     1  205144400  205145400      1       1  150064       4.3031    8.423e-06
enh55530     1  205152600  205153600      5       2  150064       4.3555   6.6377e-06
enh55531     1  205157600  205158600      5       2  150064       4.4175    4.992e-06
enh55532     1  205159600  205160600      1       1  150064       3.9929    3.264e-05
enh55534     1  205164300  205165300      3       1  150064       4.3034   8.4098e-06
enh55535     1  205168100  205169100      3       1  150064       4.0127   3.0014e-05
enh55536     1  205173300  205174300      3       2  150064       4.4648   4.0074e-06
enh55537     1  205178400  205179400      2       1  150064       3.9688   3.6121e-05
enh55540     1  205206500  205207500      3       2  150064       2.5443    0.0054754
enh55541     1  205216300  205217300      5       2  150064       2.0254     0.021415
enh55548     1  205263100  205264100      3       2  150064       2.0907      0.01828
enh55554     1  205286200  205287200      3       1  150064       1.8951     0.029038
enh55561     1  205326000  205327000      1       1  150064       2.3607      0.00912
enh55576     1  205462700  205463700      3       1  150064       2.4945    0.0063065
enh55583     1  205481400  205482400      1       1  150064       1.7082       0.0438
enh55584     1  205487800  205488800      4       2  150064       1.8896     0.029404
enh55589     1  205551300  205552300      4       2  150064       1.6664     0.047813
enh55592     1  205567700  205568700      8       3  150064        2.364    0.0090405
enh55605     1  205662200  205663200      3       1  150064       2.0239     0.021491
enh55623     1  205779700  205780700      1       1  150064       2.4157     0.007853
enh55648     1  206652700  206653700      2       1  150064       1.9277     0.026945
enh55705     1  207218700  207219700      1       1  150064       3.3826     0.000359
enh55706     1  207219600  207220600      2       1  150064       3.2002   0.00068663
enh55707     1  207224900  207225900      3       1  150064       3.1904    0.0007105
enh55724     1  207921400  207922400      1       1  150064       2.8594     0.002122
enh55725     1  207923800  207924800      2       1  150064       3.7753   7.9905e-05
enh55726     1  207928300  207929300      1       1  150064       3.3754    0.0003685
enh55727     1  207970500  207971500      3       2  150064        2.105     0.017645
enh55728     1  207979700  207980700      1       1  150064       2.5579     0.005265
enh55730     1  207983500  207984500      5       3  150064       2.7015    0.0034518
enh55731     1  207985100  207986100      1       1  150064       1.9463      0.02581
enh55733     1  207991600  207992600      2       1  150064       4.2421   1.1072e-05
enh55734     1  207992300  207993300      4       2  150064       3.8241   6.5612e-05
enh55735     1  207993900  207994900      3       2  150064       2.8435    0.0022313
enh55736     1  207997000  207998000      2       1  150064       3.4704    0.0002598
enh55737     1  207999500  208000500      4       2  150064       3.8727   5.3817e-05
enh55738     1  208010900  208011900      4       2  150064       2.7935    0.0026074
enh55739     1  208017800  208018800      8       3  150064       4.6857   1.3953e-06
enh55740     1  208018300  208019300      4       2  150064       4.3419   7.0631e-06
enh55741     1  208021300  208022300      4       2  150064       3.2548   0.00056742
enh55742     1  208026300  208027300      5       2  150064       2.5168    0.0059219
enh55743     1  208027100  208028100      6       2  150064       3.1293   0.00087602
enh55744     1  208034900  208035900      6       2  150064       3.2288   0.00062155
enh55745     1  208038600  208039600      5       3  150064       3.2667   0.00054402
enh55747     1  208057700  208058700      6       2  150064       2.1977     0.013984
enh55748     1  208058400  208059400      3       1  150064       2.3672    0.0089614
enh55766     1  208257000  208258000      1       1  150064       1.7018       0.0444
enh55767     1  208260600  208261600      3       1  150064       1.8845     0.029752
enh55768     1  208263000  208264000      5       2  150064       2.8939    0.0019023
enh55770     1  208277400  208278400      5       2  150064        2.184     0.014479
enh55772     1  208293300  208294300      5       2  150064       2.2735     0.011499
enh55773     1  208300700  208301700      8       2  150064       3.1368   0.00085395
enh55774     1  208303000  208304000      3       1  150064       2.8442    0.0022263
enh55775     1  208305200  208306200      3       2  150064       2.9641    0.0015178
enh55778     1  208314900  208315900      2       1  150064       1.6974     0.044813
enh55782     1  208330000  208331000      1       1  150064       2.3171      0.01025
enh55784     1  208337900  208338900      5       2  150064       1.8915      0.02928
enh55793     1  208380700  208381700      3       1  150064       1.9987     0.022822
enh55799     1  208408100  208409100      4       2  150064       2.2047     0.013737
enh55853     1  209571900  209572900      1       1  150064       2.1746      0.01483
enh55861     1  209737900  209738900      3       2  150064       2.1044      0.01767
enh55868     1  209799500  209800500      4       2  150064       1.7928     0.036499
enh55893     1  210409400  210410400      1       1  150064       2.4304     0.007541
enh55931     1  211209800  211210800      2       1  150064       1.9052     0.028377
enh55943     1  211686800  211687800      6       2  150064       2.1991     0.013937
enh55994     1  212460800  212461800      2       1  150064       1.9208     0.027376
enh55998     1  212474300  212475300      2       1  150064       1.8451     0.032513
enh56002     1  212588900  212589900      2       1  150064       2.4702    0.0067513
enh56003     1  212604700  212605700      6       3  150064       1.8601     0.031435
enh56020     1  212769500  212770500      6       3  150064       1.9121      0.02793
enh56045     1  213141500  213142500      2       1  150064        2.095     0.018088
enh56063     1  214078300  214079300      1       1  150064       2.6749     0.003738
enh56065     1  214175600  214176600      3       1  150064       3.3592    0.0003908
enh56087     1  214470000  214471000      1       1  150064       2.0958      0.01805
enh56091     1  214510500  214511500      3       2  150064        2.452    0.0071034
enh56108     1  214687700  214688700      1       1  150064       2.3582     0.009182
enh56110     1  214693800  214694800      2       1  150064       1.9989     0.022807
enh56119     1  214721000  214722000      1       1  150064       2.3529     0.009314
enh56121     1  214745700  214746700      2       1  150064       1.7785     0.037662
enh56136     1  215388800  215389800      1       1  150064       1.9206      0.02739
enh56167     1  217580800  217581800      1       1  150064       1.8135      0.03488
enh56253     1  219834400  219835400      2       1  150064       1.9995     0.022779
enh56262     1  220217500  220218500      2       1  150064       2.0112     0.022151
enh56264     1  220263400  220264400      5       3  150064       1.7708     0.038297
enh56265     1  220266500  220267500      2       1  150064        2.041     0.020624
enh56269     1  220392200  220393200      3       2  150064       2.7374    0.0030962
enh56270     1  220442100  220443100      2       1  150064       1.7508      0.03999
enh56293     1  220920000  220921000      6       3  150064       1.6938     0.045148
enh56294     1  220923700  220924700      1       1  150064       2.1008      0.01783
enh56319     1  221456900  221457900      4       2  150064          2.4    0.0081972
enh56347     1  221916800  221917800      5       2  150064       3.1988   0.00068992
enh56366     1  222628000  222629000      3       1  150064       2.8637    0.0020939
enh56374     1  222792800  222793800      3       1  150064       1.7014     0.044431
enh56375     1  222816200  222817200      1       1  150064       2.1669      0.01512
enh56376     1  222818400  222819400      1       1  150064       2.1321       0.0165
enh56380     1  222945700  222946700      4       1  150064       2.4529     0.007086
enh56421     1  223819200  223820200      2       1  150064       1.7526      0.03984
enh56422     1  223839000  223840000      3       1  150064       1.6971     0.044844
enh56427     1  223888000  223889000      1       1  150064       1.9712      0.02435
enh56429     1  223896200  223897200      2       1  150064       1.7586     0.039326
enh56430     1  223898700  223899700      4       2  150064       3.3897    0.0003498
enh56432     1  223903300  223904300      3       2  150064       3.1691   0.00076461
enh56434     1  223913200  223914200      1       1  150064       2.8498     0.002187
enh56436     1  223917400  223918400      3       2  150064       2.3796    0.0086658
enh56438     1  223921100  223922100      2       1  150064       2.6168    0.0044382
enh56442     1  223935500  223936500      1       1  150064       1.9807      0.02381
enh56443     1  223952700  223953700      3       1  150064       2.5186    0.0058919
enh56444     1  223959200  223960200      4       2  150064       3.7196   9.9754e-05
enh56449     1  224007700  224008700      2       1  150064       3.2512   0.00057456
enh56451     1  224014700  224015700      1       1  150064       3.5115    0.0002228
enh56452     1  224019800  224020800      3       2  150064       2.6515    0.0040064
enh56453     1  224023600  224024600      1       1  150064       3.4465     0.000284
enh56454     1  224028200  224029200      2       1  150064       1.8336     0.033354
enh56455     1  224028900  224029900      1       1  150064       3.7148    0.0001017
enh56456     1  224030200  224031200      1       1  150064       3.5734    0.0001762
enh56477     1  224546400  224547400      2       1  150064       2.3981    0.0082411
enh56478     1  224615000  224616000      1       1  150064       2.2869       0.0111
enh56479     1  224617300  224618300      3       2  150064       2.1806     0.014606
enh56482     1  224644400  224645400      3       2  150064       2.0156     0.021919
enh56483     1  224646600  224647600      3       1  150064       2.5168    0.0059212
enh56485     1  224689400  224690400      3       2  150064       2.1965     0.014029
enh56500     1  224837800  224838800      3       1  150064       2.1216     0.016936
enh56503     1  224860500  224861500     10       1  150064       1.9478      0.02572
enh56578     1  226002600  226003600      2       1  150064       1.9121     0.027931
enh56580     1  226012300  226013300      8       3  150064       1.8555     0.031762
enh56587     1  226039900  226040900      5       3  150064       1.8817     0.029937
enh56588     1  226044800  226045800      5       2  150064       1.8358     0.033192
enh56590     1  226053600  226054600      2       1  150064         2.39    0.0084246
enh56592     1  226065300  226066300      4       1  150064       2.1929     0.014158
enh56594     1  226084300  226085300      2       1  150064       1.8774     0.030233
enh56603     1  226184100  226185100      2       1  150064        1.676     0.046864
enh56604     1  226187600  226188600      3       2  150064       1.8656     0.031051
enh56610     1  226254200  226255200      2       1  150064       2.7206    0.0032585
enh56616     1  226310900  226311900      1       1  150064       2.5982     0.004686
enh56617     1  226312300  226313300      3       2  150064       2.0554     0.019921
enh56620     1  226320300  226321300      3       2  150064       1.7804     0.037508
enh56621     1  226322500  226323500      1       1  150064       2.6331     0.004231
enh56640     1  226755100  226756100      8       3  150064       2.1488     0.015826
enh56641     1  226762800  226763800      3       2  150064       2.5286    0.0057258
enh56643     1  226789800  226790800      6       3  150064       4.4887   3.5831e-06
enh56649     1  226820500  226821500      5       3  150064       2.5128    0.0059892
enh56650     1  226825300  226826300      1       1  150064       2.5273     0.005747
enh56651     1  226827900  226828900      3       2  150064       2.9688    0.0014947
enh56653     1  226833200  226834200      3       2  150064       3.0417    0.0011762
enh56656     1  226858500  226859500      1       1  150064       2.0137      0.02202
enh56667     1  226898700  226899700      1       1  150064       2.4902     0.006384
enh56668     1  226900200  226901200      2       1  150064        2.564    0.0051738
enh56672     1  226914900  226915900      2       1  150064       2.3349    0.0097731
enh56673     1  226915800  226916800      2       1  150064       1.8192     0.034437
enh56674     1  226919000  226920000      4       2  150064        2.085     0.018535
enh56675     1  226920100  226921100      3       2  150064       2.8733    0.0020312
enh56678     1  226927300  226928300      2       1  150064       2.0898     0.018317
enh56683     1  227015100  227016100      3       1  150064       2.1328     0.016472
enh56686     1  227061400  227062400      6       3  150064       1.9688     0.024489
enh56687     1  227063000  227064000      4       2  150064       1.6895     0.045558
enh56688     1  227070100  227071100      3       1  150064       2.2435     0.012432
enh56689     1  227071400  227072400      5       2  150064       2.2744      0.01147
enh56705     1  227507000  227508000      5       2  150064       1.8801     0.030047
enh56708     1  227544600  227545600      5       2  150064        2.537    0.0055896
enh56752     1  228677400  228678400      1       1  150064       1.6749      0.04698
enh56755     1  228869900  228870900      2       1  150064       1.8273     0.033824
enh56756     1  228873700  228874700      9       4  150064       1.9712      0.02435
enh56781     1  229065800  229066800      3       2  150064       1.8764     0.030298
enh56784     1  229089600  229090600     10       2  150064       2.0668     0.019377
enh56786     1  229104200  229105200      5       2  150064       2.0285     0.021257
enh56787     1  229104600  229105600      4       2  150064       1.9721     0.024302
enh56794     1  229155100  229156100      2       1  150064       1.6999     0.044573
enh56867     1  230236600  230237600      8       2  150064       3.6151   0.00015013
enh56868     1  230237400  230238400      4       2  150064       3.7309    9.541e-05
enh56869     1  230239000  230240000      3       1  150064       3.5544   0.00018939
enh56870     1  230241500  230242500      4       2  150064       3.0584    0.0011127
enh56871     1  230245200  230246200      5       2  150064        3.781   7.8086e-05
enh56872     1  230248200  230249200      2       1  150064       3.1926    0.0007051
enh56876     1  230262100  230263100      1       1  150064        2.823     0.002379
enh56877     1  230264600  230265600      4       2  150064       2.0683     0.019307
enh56879     1  230272900  230273900      5       3  150064        2.663    0.0038719
enh56880     1  230275300  230276300     10       4  150064        3.624   0.00014503
enh56881     1  230276200  230277200      7       4  150064       2.3992    0.0082146
enh56891     1  230311300  230312300      5       3  150064       2.1821     0.014552
enh56892     1  230312900  230313900      3       1  150064       1.7817     0.037402
enh56893     1  230321300  230322300      3       2  150064       1.7254     0.042229
enh56903     1  230406200  230407200      2       1  150064       2.0144     0.021985
enh56906     1  230443000  230444000      2       1  150064       2.2896     0.011023
enh56996     1  231558600  231559600      2       1  150064       2.0492     0.020222
enh56999     1  231682000  231683000      1       1  150064       1.9496      0.02561
enh57048     1  232471500  232472500      2       1  150064       1.6906     0.045453
enh57050     1  232564500  232565500      1       1  150064       2.6404     0.004141
enh57052     1  232571300  232572300      6       3  150064       2.2176     0.013292
enh57053     1  232573700  232574700      3       1  150064       2.5378    0.0055771
enh57056     1  232608200  232609200      3       1  150064       2.1716     0.014942
enh57057     1  232613200  232614200      1       1  150064       1.8193      0.03443
enh57115     1  234237900  234238900      3       1  150064       1.8301     0.033619
enh57125     1  234610600  234611600      9       2  150064       1.9318     0.026689
enh57126     1  234612800  234613800      8       3  150064       1.6699     0.047472
enh57127     1  234622800  234623800      4       2  150064       1.7362     0.041268
enh57128     1  234630600  234631600      5       2  150064       1.9164     0.027658
enh57129     1  234634300  234635300      7       3  150064       2.6283    0.0042902
enh57131     1  234638800  234639800      3       2  150064       2.8768    0.0020087
enh57133     1  234651000  234652000      2       1  150064       2.7282    0.0031841
enh57134     1  234652700  234653700      6       2  150064       2.9763    0.0014586
enh57136     1  234656000  234657000      5       2  150064       1.9377     0.026329
enh57144     1  234697800  234698800      2       1  150064       1.9754     0.024111
enh57145     1  234707200  234708200      2       1  150064        3.019    0.0012679
enh57174     1  234895800  234896800      3       2  150064       1.7982     0.036074
enh57196     1  235095100  235096100      6       2  150064        1.916     0.027685
enh57232     1  235745900  235746900      4       2  150064       1.9728      0.02426
enh57273     1  236670500  236671500      5       2  150064       1.9783     0.023947
enh57285     1  236879200  236880200      5       2  150064        1.697      0.04485
enh57350     1  241175300  241176300      1       1  150064       2.2368      0.01265
enh57384     1  243398000  243399000      1       1  150064        2.666     0.003838
enh57385     1  243407400  243408400      1       1  150064       3.8631    5.598e-05
enh57387     1  243413800  243414800      4       2  150064       4.2609   1.0181e-05
enh57391     1  243436800  243437800      2       1  150064       4.0504   2.5566e-05
enh57393     1  243449400  243450400      1       1  150064       4.8785    5.346e-07
enh57394     1  243450800  243451800      2       1  150064       4.8475   6.2498e-07
enh57398     1  243555100  243556100      2       1  150064       6.4018   7.6777e-11
enh57401     1  243579100  243580100      1       1  150064       3.9443    4.001e-05
enh57406     1  243616700  243617700      2       1  150064       3.8887   5.0381e-05
enh57407     1  243619400  243620400      1       1  150064       4.3346    7.301e-06
enh57411     1  243638700  243639700      2       1  150064       3.6339   0.00013961
enh57412     1  243644800  243645800      2       1  150064       4.1066   2.0075e-05
enh57413     1  243646800  243647800      3       1  150064       3.6675   0.00012246
enh57414     1  243655500  243656500      1       1  150064       5.2445    7.836e-08
enh57415     1  243663900  243664900      4       2  150064       5.2183   9.0264e-08
enh57418     1  243722600  243723600      3       2  150064       3.9487   3.9293e-05
enh57422     1  243886500  243887500      2       1  150064       2.5088    0.0060569
enh57423     1  243890000  243891000      1       1  150064       2.4401     0.007341
enh57424     1  243894700  243895700      2       1  150064       3.8836   5.1468e-05
enh57425     1  243901200  243902200      1       1  150064       2.1589      0.01543
enh57427     1  243908500  243909500      2       1  150064       4.6109   2.0044e-06
enh57428     1  243911000  243912000      1       1  150064       4.7414    1.061e-06
enh57430     1  243914500  243915500      2       1  150064        3.559   0.00018614
enh57432     1  243955500  243956500      2       1  150064       4.2876   9.0309e-06
enh57433     1  243962000  243963000      1       1  150064        2.476     0.006644
enh57434     1  243966700  243967700      2       1  150064       4.3381   7.1872e-06
enh57436     1  244009800  244010800      1       1  150064        4.007    3.075e-05
enh57437     1  244014700  244015700      1       1  150064       3.3251     0.000442
enh57439     1  244094000  244095000      1       1  150064       2.6135     0.004481
enh57440     1  244094600  244095600      1       1  150064       2.6135     0.004481
enh57450     1  244259900  244260900      2       1  150064       1.7952     0.036309
enh57458     1  244376500  244377500      6       3  150064       2.9532    0.0015725
enh57460     1  244397600  244398600      4       1  150064       1.9738     0.024204
enh57473     1  244594700  244595700      3       1  150064        1.733     0.041545
enh57475     1  244602600  244603600      4       2  150064       2.1017     0.017792
enh57476     1  244608500  244609500      2       1  150064       2.3236     0.010074
enh57478     1  244611900  244612900      1       1  150064       2.1862       0.0144
enh57480     1  244623600  244624600      3       2  150064       1.7861     0.037045
enh57484     1  244828600  244829600      7       3  150064       2.0573     0.019829
enh57523     1  245558600  245559600      8       2  150064         1.66     0.048458
enh57541     1  245762000  245763000     10       2  150064       2.4693     0.006768
enh57558     1  246149800  246150800      3       2  150064       2.1807     0.014603
enh57559     1  246160600  246161600     10       3  150064       1.8984     0.028824
enh57564     1  246230600  246231600      7       3  150064       1.9767     0.024039
enh57565     1  246362300  246363300      6       2  150064        2.091     0.018266
enh57566     1  246447000  246448000      3       2  150064       2.4047    0.0080937
enh57577     1  246746600  246747600      3       2  150064         1.74     0.040928
enh57578     1  246748000  246749000      1       1  150064       2.0615      0.01963
enh57580     1  246760400  246761400      2       1  150064       1.7267     0.042114
enh57581     1  246771700  246772700      2       1  150064       2.2501      0.01222
enh57589     1  246859800  246860800      3       1  150064       1.7629     0.038958
enh57590     1  246861600  246862600      6       3  150064        1.869     0.030814
enh57591     1  246862400  246863400      5       3  150064       1.6525     0.049218
enh57593     1  246932000  246933000      1       1  150064       1.7346      0.04141
enh57602     1  247265500  247266500      1       1  150064       2.0738      0.01905
enh57618     1  249134900  249135900      2       1  150064       1.8202     0.034368
enh57620     1  249153600  249154600      1       1  150064       1.7791      0.03761
enh57621     1  249156400  249157400      1       1  150064       1.8718      0.03062
enh57623     1  249199200  249200200      1       1  150064       1.7708       0.0383
enh65297     2     193600     194600      6       3  150064       1.8472     0.032361
enh65309     2     568200     569200      3       1  150064       1.7687     0.038474
enh65320     2     969900     970900      5       2  150064        1.811     0.035071
enh65321     2     975800     976800      7       1  150064        2.657    0.0039417
enh65322     2    1005800    1006800      2       1  150064       2.2477     0.012297
enh65356     2    1733500    1734500      6       2  150064        1.825     0.033997
enh65358     2    1744200    1745200      7       3  150064       1.8368     0.033118
enh65403     2    2336600    2337600      4       2  150064       2.9474    0.0016022
enh65405     2    2526900    2527900      5       2  150064       2.0781      0.01885
enh65414     2    2687000    2688000      2       1  150064       1.6665     0.047806
enh65415     2    2704700    2705700      6       3  150064       1.9259      0.02706
enh65416     2    2707000    2708000      6       3  150064       1.9148     0.027757
enh65434     2    3198300    3199300      3       1  150064        1.701     0.044473
enh65435     2    3260200    3261200      5       2  150064       1.6683     0.047625
enh65437     2    3284900    3285900      4       2  150064       2.2912     0.010976
enh65438     2    3287300    3288300      5       2  150064       3.1086   0.00094004
enh65440     2    3291800    3292800      5       2  150064        2.042     0.020575
enh65441     2    3295000    3296000      3       1  150064       2.2806     0.011285
enh65445     2    3307400    3308400      4       1  150064       2.7783    0.0027318
enh65473     2    3621800    3622800      1       1  150064       2.0286      0.02125
enh65474     2    3624300    3625300     12       4  150064       1.9716     0.024329
enh65477     2    3642500    3643500      3       2  150064         1.74     0.040934
enh65502     2    4600500    4601500      4       2  150064       2.6766    0.0037189
enh65514     2    5375300    5376300      1       1  150064       2.9933      0.00138
enh65515     2    5376500    5377500      2       1  150064       2.3764    0.0087407
enh65516     2    5404000    5405000      2       1  150064       3.5077   0.00022604
enh65517     2    5425700    5426700      3       1  150064       3.6521   0.00013003
enh65518     2    5455100    5456100      5       2  150064       2.0211     0.021635
enh65519     2    5462200    5463200      2       1  150064       3.6473   0.00013251
enh65523     2    5514700    5515700      2       1  150064       1.7334     0.041515
enh65541     2    5842900    5843900      1       1  150064       4.1061    2.012e-05
enh65542     2    5867000    5868000      6       2  150064       1.8706     0.030702
enh65568     2    6321600    6322600      2       1  150064       1.7199     0.042729
enh65576     2    6455300    6456300      1       1  150064       2.2754      0.01144
enh65579     2    6652800    6653800      6       2  150064       1.8477     0.032326
enh65604     2    7059700    7060700      4       2  150064        2.114     0.017259
enh65605     2    7063300    7064300      6       1  150064       2.7765    0.0027474
enh65606     2    7066600    7067600      4       2  150064       2.5346    0.0056281
enh65608     2    7072400    7073400      3       2  150064       1.6569      0.04877
enh65644     2    7656800    7657800      1       1  150064        2.527     0.005752
enh65655     2    7932100    7933100      4       1  150064       1.8013     0.035824
enh65699     2    8665600    8666600      2       1  150064       1.6534     0.049129
enh65743     2    9330900    9331900      2       1  150064       2.0791     0.018805
enh65747     2    9352400    9353400      6       4  150064       1.7396     0.040964
enh65753     2    9372400    9373400      1       1  150064       1.8161      0.03468
enh65754     2    9374400    9375400      1       1  150064       3.1764    0.0007455
enh65760     2    9388700    9389700      1       1  150064       1.8078      0.03532
enh65761     2    9391200    9392200      7       2  150064        3.044    0.0011674
enh65767     2    9404200    9405200      1       1  150064        3.188    0.0007163
enh65769     2    9408400    9409400      4       2  150064       2.3659    0.0089922
enh65783     2    9471600    9472600      2       1  150064       2.5718    0.0050588
enh65814     2    9794100    9795100      5       3  150064       2.1354     0.016365
enh65842     2   10131100   10132100      1       1  150064       1.7486      0.04018
enh65856     2   10259600   10260600      3       2  150064       2.0375     0.020802
enh65869     2   10344100   10345100      5       2  150064       1.7098      0.04365
enh65903     2   10547500   10548500      5       2  150064       1.8294     0.033672
enh65920     2   10954300   10955300      4       2  150064       2.5586    0.0052546
enh65926     2   11004500   11005500      6       3  150064       1.7829     0.037303
enh65940     2   11111400   11112400      4       2  150064       1.7177     0.042925
enh66004     2   11889500   11890500      4       2  150064       1.7365     0.041234
enh66006     2   11904200   11905200      2       1  150064       1.7834      0.03726
enh66008     2   11918900   11919900      2       1  150064        1.751      0.03997
enh66020     2   12157600   12158600      5       3  150064       1.8395     0.032917
enh66036     2   12342500   12343500      8       4  150064       1.6584     0.048618
enh66039     2   12443800   12444800      2       1  150064       1.8588     0.031527
enh66043     2   12564500   12565500      1       1  150064       2.7788     0.002728
enh66051     2   12695000   12696000      2       1  150064       1.8598     0.031459
enh66058     2   12880600   12881600      2       1  150064        2.053     0.020037
enh66093     2   15309700   15310700      6       3  150064       2.2443     0.012408
enh66095     2   15699100   15700100      4       1  150064       1.8447     0.032539
enh66114     2   15938300   15939300      5       2  150064       2.0911     0.018261
enh66121     2   15986400   15987400     12       3  150064       2.6731    0.0037577
enh66150     2   16512200   16513200      1       1  150064       1.6884      0.04567
enh66151     2   16514000   16515000      2       1  150064       2.1414     0.016122
enh66163     2   16803200   16804200      3       2  150064       1.9761      0.02407
enh66176     2   16894100   16895100      2       1  150064       1.8874     0.029551
enh66190     2   17815900   17816900      2       1  150064       2.5461     0.005446
enh66193     2   17828200   17829200      3       2  150064       1.7582     0.039355
enh66194     2   17933000   17934000      1       1  150064       2.0415       0.0206
enh66195     2   17936400   17937400      1       1  150064       2.1711      0.01496
enh66197     2   17981100   17982100      7       1  150064       2.4643    0.0068646
enh66199     2   17996600   17997600      3       1  150064       2.3427    0.0095728
enh66248     2   19320100   19321100      4       2  150064       2.4301    0.0075471
enh66253     2   19427000   19428000      2       1  150064       2.0024     0.022622
enh66255     2   19661800   19662800      4       2  150064       2.1761     0.014775
enh66280     2   20242000   20243000      4       2  150064       1.9159     0.027689
enh66284     2   20262100   20263100      5       2  150064       2.2205     0.013193
enh66300     2   20369300   20370300      6       3  150064       1.8979     0.028855
enh66305     2   20406400   20407400      3       2  150064       2.6101    0.0045264
enh66319     2   20541600   20542600      3       1  150064       1.7864      0.03702
enh66338     2   20673900   20674900      6       3  150064       1.6585     0.048607
enh66352     2   20765300   20766300      4       2  150064       1.7603     0.039179
enh66354     2   20768500   20769500      6       2  150064       2.2096     0.013565
enh66355     2   20774200   20775200      4       1  150064       2.7629    0.0028644
enh66356     2   20778300   20779300      4       2  150064       2.1941     0.014115
enh66357     2   20782300   20783300      1       1  150064       1.7098      0.04365
enh66359     2   20788800   20789800      1       1  150064       2.4756      0.00665
enh66361     2   20793000   20794000      8       4  150064       3.6853    0.0001142
enh66362     2   20797100   20798100      4       2  150064       2.2308     0.012847
enh66363     2   20800400   20801400      4       2  150064        1.951     0.025531
enh66367     2   20815700   20816700     10       2  150064       1.8781     0.030185
enh66369     2   20829300   20830300      5       2  150064       1.7905     0.036689
enh66382     2   21493000   21494000      1       1  150064       2.1294      0.01661
enh66384     2   21511400   21512400      3       1  150064       2.1364     0.016322
enh66398     2   22170000   22171000      2       1  150064       2.9573    0.0015519
enh66401     2   22470900   22471900      1       1  150064       3.0902        0.001
enh66402     2   22471700   22472700      2       1  150064       2.9473    0.0016027
enh66403     2   22503700   22504700      1       1  150064       2.4772      0.00662
enh66404     2   22552400   22553400      3       2  150064       3.4986   0.00023387
enh66405     2   22573500   22574500      1       1  150064       2.3834     0.008576
enh66406     2   22605400   22606400      3       2  150064       3.8428   6.0826e-05
enh66407     2   22722800   22723800      2       1  150064       3.7113   0.00010312
enh66438     2   23703500   23704500      4       2  150064       1.8388     0.032972
enh66468     2   23920600   23921600     11       3  150064        1.966     0.024651
enh66472     2   24060000   24061000      4       2  150064       2.6028    0.0046233
enh66474     2   24127300   24128300      2       1  150064       2.0112     0.022153
enh66477     2   24151300   24152300      2       1  150064       1.9116     0.027966
enh66478     2   24161400   24162400      1       1  150064       2.2362      0.01267
enh66480     2   24167100   24168100      5       2  150064       2.4735    0.0066904
enh66501     2   24658200   24659200      2       1  150064       2.9724    0.0014772
enh66518     2   24848800   24849800      2       1  150064       2.0533     0.020024
enh66552     2   25321100   25322100      2       1  150064       1.9089     0.028136
enh66553     2   25350300   25351300      1       1  150064       3.8986    4.837e-05
enh66554     2   25351500   25352500      6       3  150064        4.357    6.593e-06
enh66556     2   25418800   25419800      2       1  150064       3.1712   0.00075895
enh66557     2   25420400   25421400      2       1  150064       2.6263    0.0043163
enh66558     2   25452300   25453300      5       2  150064       4.0983   2.0809e-05
enh66568     2   25508100   25509100      1       1  150064       2.4546     0.007052
enh66570     2   25515700   25516700      1       1  150064       2.0822      0.01866
enh66574     2   25531800   25532800      2       1  150064       3.3452   0.00041108
enh66575     2   25536100   25537100      1       1  150064       2.8611     0.002111
enh66578     2   25554900   25555900      1       1  150064       2.0902       0.0183
enh66584     2   25598300   25599300      4       2  150064       3.7367   9.3221e-05
enh66598     2   25818000   25819000      1       1  150064       2.3608     0.009118
enh66600     2   25887200   25888200      2       1  150064       1.8753     0.030376
enh66607     2   26074700   26075700      6       3  150064       2.4939    0.0063167
enh66612     2   26196600   26197600      3       2  150064       1.8095     0.035185
enh66615     2   26214100   26215100      2       1  150064       4.0865   2.1899e-05
enh66616     2   26220000   26221000      7       3  150064       2.8477    0.0022021
enh66618     2   26231300   26232300      5       1  150064         1.72     0.042716
enh66619     2   26231800   26232800      2       1  150064       3.0839    0.0010216
enh66630     2   26320800   26321800      2       1  150064       2.9095      0.00181
enh66632     2   26397900   26398900      6       2  150064       1.8971     0.028906
enh66642     2   26523500   26524500      4       2  150064       2.0879     0.018405
enh66650     2   26828900   26829900      3       2  150064       1.9089      0.02814
enh66666     2   26956300   26957300      3       1  150064       1.9927     0.023149
enh66668     2   26963600   26964600      3       1  150064        3.665   0.00012365
enh66669     2   26966600   26967600      2       1  150064       2.6542    0.0039743
enh66672     2   26986000   26987000      1       1  150064       3.3389    0.0004206
enh66674     2   26989500   26990500      3       2  150064       2.4141     0.007887
enh66675     2   26991700   26992700      2       1  150064       3.1258   0.00088647
enh66676     2   26994400   26995400      3       1  150064        3.144   0.00083325
enh66677     2   27007500   27008500      3       2  150064       2.1143     0.017246
enh66678     2   27030500   27031500      2       1  150064       3.2377   0.00060239
enh66681     2   27103300   27104300      1       1  150064       3.1922     0.000706
enh66682     2   27106600   27107600      1       1  150064       3.1421    0.0008386
enh66683     2   27110700   27111700      2       1  150064       2.8657    0.0020802
enh66687     2   27128000   27129000      2       1  150064       2.9637    0.0015196
enh66688     2   27130100   27131100      4       1  150064       2.9623    0.0015268
enh66689     2   27134000   27135000      1       1  150064       3.0729      0.00106
enh66690     2   27137100   27138100      3       1  150064       2.9711    0.0014835
enh66691     2   27141200   27142200      4       1  150064       3.2442   0.00058898
enh66694     2   27156000   27157000      2       1  150064       2.5694    0.0050936
enh66696     2   27169700   27170700      2       1  150064       3.2823   0.00051484
enh66697     2   27172500   27173500      4       2  150064       2.9261    0.0017164
enh66698     2   27184300   27185300      3       2  150064       2.1409     0.016141
enh66700     2   27211000   27212000      1       1  150064       3.2155     0.000651
enh66703     2   27249200   27250200      1       1  150064       3.3146    0.0004588
enh66704     2   27254400   27255400      1       1  150064       3.0193     0.001267
enh66706     2   27286200   27287200      2       1  150064       3.9856    3.366e-05
enh66707     2   27292000   27293000      1       1  150064       2.9839     0.001423
enh66708     2   27298100   27299100      2       1  150064       2.0918     0.018229
enh66712     2   27307600   27308600      2       1  150064       2.5213    0.0058457
enh66713     2   27310200   27311200      2       1  150064       2.2794     0.011321
enh66716     2   27355200   27356200      2       1  150064       2.4193    0.0077762
enh66721     2   27441000   27442000      9       3  150064       2.3197      0.01018
enh66723     2   27504100   27505100      1       1  150064       2.3305     0.009891
enh66726     2   27543900   27544900      2       1  150064       1.9898     0.023304
enh66728     2   27557500   27558500      1       1  150064       2.2842      0.01118
enh66733     2   27604000   27605000      1       1  150064       3.0578     0.001115
enh66738     2   27664400   27665400      1       1  150064       3.1687    0.0007655
enh66739     2   27668300   27669300      2       1  150064        1.806     0.035459
enh66740     2   27807400   27808400      4       2  150064       2.3097     0.010454
enh66741     2   27850300   27851300      2       1  150064       1.8163      0.03466
enh66742     2   27888200   27889200      2       1  150064        1.985     0.023573
enh66744     2   27906000   27907000      2       1  150064       1.7749     0.037961
enh66748     2   27942400   27943400      3       2  150064       2.1704     0.014989
enh66751     2   27958500   27959500      2       1  150064       3.4552   0.00027493
enh66753     2   27975200   27976200      1       1  150064       4.5947    2.167e-06
enh66754     2   27988000   27989000      1       1  150064       4.1169     1.92e-05
enh66755     2   27988800   27989800      3       2  150064       4.4211   4.9099e-06
enh66756     2   27993400   27994400      1       1  150064       3.8587      5.7e-05
enh66760     2   28018300   28019300      2       1  150064       4.2398   1.1187e-05
enh66761     2   28019400   28020400      4       1  150064       4.5306   2.9408e-06
enh66762     2   28021800   28022800      2       1  150064       4.0494   2.5671e-05
enh66763     2   28023200   28024200      4       1  150064       4.5163   3.1458e-06
enh66764     2   28031600   28032600      2       1  150064       4.1818   1.4459e-05
enh66765     2   28114200   28115200      1       1  150064       1.9473      0.02575
enh66766     2   28139000   28140000      1       1  150064       2.2514      0.01218
enh66768     2   28179800   28180800      2       1  150064       2.8508    0.0021806
enh66771     2   28202800   28203800      2       1  150064         4.51   3.2416e-06
enh66774     2   28270900   28271900      2       1  150064       3.2893    0.0005021
enh66776     2   28276000   28277000      2       1  150064       3.1774   0.00074307
enh66778     2   28303400   28304400      5       3  150064       2.3963    0.0082801
enh66779     2   28324000   28325000      1       1  150064       1.6579      0.04867
enh66811     2   28604600   28605600      4       2  150064       1.7278     0.042013
enh66812     2   28611900   28612900      1       1  150064        2.969     0.001494
enh66814     2   28636300   28637300      2       1  150064       1.9748     0.024147
enh66815     2   28646500   28647500      6       3  150064       3.0378    0.0011914
enh66816     2   28658900   28659900      4       2  150064       3.3788   0.00036403
enh66848     2   28985100   28986100      1       1  150064        2.729     0.003176
enh66851     2   29032400   29033400      3       1  150064       3.1758   0.00074719
enh66852     2   29087700   29088700      6       2  150064       3.1571   0.00079681
enh66869     2   29616900   29617900      2       1  150064       2.3152       0.0103
enh66870     2   29643300   29644300      4       2  150064       3.8794   5.2357e-05
enh66871     2   29665800   29666800      4       2  150064       2.4954    0.0062901
enh66872     2   29717700   29718700      1       1  150064       1.6909      0.04543
enh66921     2   30911500   30912500      2       1  150064       1.9676     0.024559
enh66930     2   31185000   31186000      5       2  150064       2.8654    0.0020827
enh66931     2   31202600   31203600      4       2  150064        2.579    0.0049538
enh66958     2   32236400   32237400      3       2  150064       2.2825     0.011229
enh67008     2   33546600   33547600      2       1  150064       2.0047     0.022498
enh67028     2   34467200   34468200      3       2  150064       2.2428     0.012454
enh67045     2   36608100   36609100      5       3  150064       1.8851     0.029709
enh67052     2   36636000   36637000      1       1  150064       1.8342      0.03331
enh67057     2   36641900   36642900      1       1  150064       1.8323      0.03345
enh67060     2   36656600   36657600      3       1  150064       1.9622     0.024871
enh67073     2   36712700   36713700      2       1  150064       1.9432     0.025999
enh67080     2   36822300   36823300      7       2  150064       1.8864      0.02962
enh67086     2   36932700   36933700      4       2  150064       2.1082     0.017508
enh67089     2   37027600   37028600      5       3  150064       2.7098    0.0033659
enh67090     2   37048100   37049100     14       3  150064       2.0559     0.019898
enh67091     2   37116800   37117800      3       1  150064       1.7748     0.037965
enh67093     2   37178000   37179000      4       2  150064       1.8639     0.031171
enh67094     2   37178500   37179500      5       3  150064        1.859     0.031515
enh67101     2   37384400   37385400      3       1  150064       1.8706     0.030697
enh67103     2   37425200   37426200      3       2  150064       3.0176    0.0012741
enh67104     2   37453600   37454600      6       3  150064       3.1935   0.00070269
enh67106     2   37545800   37546800      1       1  150064        3.338    0.0004219
enh67107     2   37548300   37549300      4       1  150064       3.5043   0.00022889
enh67108     2   37549400   37550400      2       1  150064        3.763   8.3938e-05
enh67109     2   37570400   37571400      8       4  150064       4.1255   1.8498e-05
enh67110     2   37575400   37576400      3       2  150064       3.7062   0.00010522
enh67111     2   37576800   37577800      2       1  150064       2.7638    0.0028562
enh67112     2   37603400   37604400      5       3  150064       1.8302     0.033612
enh67115     2   37641600   37642600      4       2  150064       2.1762      0.01477
enh67120     2   37733900   37734900      4       1  150064       1.8585     0.031551
enh67146     2   37947900   37948900      3       2  150064       1.9159     0.027687
enh67154     2   38020600   38021600      3       1  150064       1.8912     0.029298
enh67170     2   38209100   38210100      2       1  150064        1.731     0.041726
enh67189     2   38601600   38602600      2       1  150064       1.8326     0.033433
enh67191     2   38633500   38634500      1       1  150064       2.1375      0.01628
enh67193     2   38665900   38666900      3       2  150064       2.0174     0.021826
enh67214     2   38947400   38948400      1       1  150064       3.2525    0.0005719
enh67233     2   39388100   39389100      1       1  150064       1.7183      0.04287
enh67235     2   39437400   39438400      2       1  150064       1.8997     0.028739
enh67236     2   39454800   39455800      3       2  150064       1.8022     0.035754
enh67268     2   39795600   39796600      2       1  150064       2.4136    0.0078969
enh67271     2   39820700   39821700      2       1  150064       2.5822    0.0049083
enh67276     2   39887900   39888900      1       1  150064       1.9092      0.02812
enh67282     2   39963100   39964100      3       1  150064       2.6377    0.0041739
enh67285     2   39999300   40000300      6       3  150064       2.5035    0.0061493
enh67286     2   40000700   40001700      1       1  150064       2.0746      0.01901
enh67288     2   40004100   40005100      2       1  150064       2.1676     0.015094
enh67289     2   40006400   40007400      2       1  150064       2.0011      0.02269
enh67298     2   40349800   40350800      4       2  150064       2.4727    0.0067047
enh67302     2   40392300   40393300      5       2  150064        1.653     0.049163
enh67308     2   40467000   40468000      5       2  150064       2.5466    0.0054393
enh67309     2   40470700   40471700      3       2  150064       2.3736    0.0088074
enh67312     2   40500700   40501700      4       1  150064       1.6571     0.048748
enh67314     2   40510400   40511400      3       1  150064       1.6625     0.048206
enh67316     2   40542700   40543700      3       2  150064       1.7877     0.036909
enh67318     2   40573200   40574200      4       2  150064       2.1624     0.015294
enh67324     2   40630400   40631400      5       2  150064       2.1703     0.014994
enh67326     2   40645800   40646800      1       1  150064       1.9016      0.02861
enh67328     2   40661800   40662800      5       2  150064       2.1392     0.016211
enh67330     2   40715400   40716400      3       1  150064       1.7557      0.03957
enh67331     2   40738100   40739100      2       1  150064        2.759     0.002899
enh67332     2   40739200   40740200      4       1  150064       3.0293    0.0012257
enh67338     2   41603000   41604000      5       3  150064        2.334    0.0097983
enh67339     2   41824900   41825900      4       1  150064       1.8613     0.031351
enh67344     2   42067200   42068200      2       1  150064        2.308       0.0105
enh67345     2   42068600   42069600      5       1  150064       2.4789    0.0065887
enh67351     2   42133300   42134300      6       2  150064       2.1184      0.01707
enh67428     2   42981200   42982200      5       2  150064       1.7573     0.039434
enh67438     2   43072400   43073400      4       2  150064        1.951     0.025527
enh67443     2   43106400   43107400      3       1  150064       1.6831     0.046179
enh67471     2   43254300   43255300      4       1  150064       1.6729     0.047175
enh67492     2   43379900   43380900      5       2  150064       1.9536     0.025374
enh67570     2   44324800   44325800      3       2  150064       2.0409     0.020633
enh67578     2   44470700   44471700      1       1  150064       2.2331      0.01277
enh67624     2   45881300   45882300      2       1  150064       1.8739     0.030473
enh67626     2   45901800   45902800      3       2  150064       1.9215     0.027334
enh67638     2   45986200   45987200      2       1  150064       2.3983    0.0082368
enh67655     2   46063400   46064400      7       3  150064       2.0339     0.020983
enh67657     2   46071300   46072300      5       3  150064       2.5976    0.0046935
enh67659     2   46077600   46078600      4       2  150064       1.8967     0.028931
enh67665     2   46115600   46116600      1       1  150064       2.2402      0.01254
enh67680     2   46195800   46196800      7       2  150064       2.3423    0.0095835
enh67681     2   46219600   46220600      3       2  150064       2.4645    0.0068611
enh67684     2   46256700   46257700      1       1  150064        2.924     0.001728
enh67688     2   46268800   46269800      3       2  150064       2.0965     0.018021
enh67689     2   46274000   46275000      5       3  150064       1.9727     0.024267
enh67690     2   46289800   46290800      4       2  150064         3.29    0.0005009
enh67737     2   46727400   46728400      3       2  150064        1.713     0.043354
enh67746     2   46845400   46846400      2       1  150064       1.6933     0.045203
enh67747     2   46859600   46860600      3       1  150064       1.7047     0.044128
enh67749     2   46874800   46875800      3       1  150064       2.8898    0.0019277
enh67816     2   47445300   47446300      9       4  150064       2.7129    0.0033348
enh67817     2   47448700   47449700      6       2  150064       2.3732    0.0088178
enh67821     2   47492600   47493600      5       3  150064       1.8124     0.034965
enh67832     2   47563600   47564600      3       1  150064       1.6973     0.044819
enh67849     2   47881100   47882100      4       2  150064       1.7596     0.039241
enh67854     2   47982600   47983600      1       1  150064       3.3069    0.0004717
enh67855     2   47994600   47995600      3       2  150064        2.471    0.0067377
enh67856     2   48012600   48013600      4       2  150064       2.1807     0.014604
enh67857     2   48076200   48077200      5       2  150064       1.6643     0.048022
enh67860     2   48094300   48095300      4       2  150064       2.5138    0.0059714
enh67861     2   48097000   48098000      3       1  150064        2.669    0.0038038
enh67862     2   48119100   48120100      5       3  150064       3.1034   0.00095655
enh67863     2   48120800   48121800      3       1  150064       2.5496    0.0053923
enh67864     2   48122500   48123500      5       2  150064       1.9821     0.023731
enh67867     2   48128700   48129700      1       1  150064       2.9361     0.001662
enh67868     2   48274100   48275100      4       2  150064       4.0028   3.1302e-05
enh67874     2   48340200   48341200      1       1  150064       2.0415       0.0206
enh67881     2   48476200   48477200      1       1  150064       2.1128      0.01731
enh67882     2   48540000   48541000      4       2  150064        2.168      0.01508
enh67883     2   48543700   48544700      1       1  150064       2.8941     0.001901
enh67884     2   48545200   48546200      1       1  150064       2.3812     0.008628
enh67885     2   48551700   48552700      1       1  150064       2.8635     0.002095
enh67887     2   48557200   48558200      3       1  150064       2.4545    0.0070541
enh67888     2   48568400   48569400      5       2  150064       3.3176   0.00045403
enh67890     2   48571300   48572300      5       2  150064       1.9774     0.024001
enh67891     2   48573200   48574200      3       2  150064        3.596   0.00016159
enh67892     2   48580000   48581000      2       1  150064       1.9463     0.025807
enh67893     2   48583800   48584800      6       3  150064       2.2021     0.013828
enh67894     2   48607100   48608100      5       2  150064       2.1485     0.015838
enh67895     2   48624200   48625200      1       1  150064       2.0927      0.01819
enh67898     2   48641500   48642500      3       1  150064       3.5723   0.00017695
enh67899     2   48642900   48643900      6       3  150064       2.1638     0.015239
enh67900     2   48646900   48647900      5       3  150064       1.6782      0.04665
enh67901     2   48647700   48648700      3       2  150064       2.8124    0.0024586
enh67906     2   48701700   48702700      2       1  150064        2.163     0.015272
enh67908     2   48709300   48710300      4       2  150064       2.4451    0.0072406
enh67910     2   48735900   48736900      2       1  150064       2.8269      0.00235
enh67912     2   48746300   48747300      7       3  150064       1.7227     0.042474
enh67913     2   48755300   48756300      3       1  150064       1.8793     0.030104
enh67915     2   48787200   48788200      6       2  150064       1.8341     0.033317
enh67916     2   48794300   48795300      2       1  150064       2.2841     0.011182
enh67920     2   48941500   48942500      3       1  150064       1.7554     0.039598
enh67935     2   50540200   50541200      5       2  150064       2.2132      0.01344
enh67937     2   50542200   50543200      2       1  150064       3.0653    0.0010873
enh67939     2   50718800   50719800      1       1  150064       3.0002     0.001349
enh67940     2   50719200   50720200      2       1  150064       2.7274    0.0031917
enh67945     2   50980400   50981400      2       1  150064       2.0617     0.019619
enh67946     2   51012700   51013700      2       1  150064       2.7322     0.003146
enh67948     2   51058900   51059900      5       2  150064       2.2598     0.011917
enh67949     2   51240000   51241000      1       1  150064       2.1981      0.01397
enh67977     2   53995700   53996700      4       2  150064       2.0615     0.019627
enh67978     2   54010800   54011800      2       1  150064        3.487   0.00024424
enh67980     2   54054100   54055100      1       1  150064       3.1388    0.0008481
enh67981     2   54172200   54173200      2       1  150064       1.7235     0.042399
enh67987     2   54242800   54243800      1       1  150064       2.2655      0.01174
enh67989     2   54292000   54293000      4       2  150064        1.887     0.029582
enh67991     2   54330700   54331700      4       2  150064       2.5832    0.0048945
enh67992     2   54334700   54335700      6       2  150064       3.4022   0.00033419
enh67993     2   54341400   54342400      5       2  150064        2.161     0.015346
enh67995     2   54389000   54390000      3       1  150064       3.5509   0.00019199
enh68016     2   54647600   54648600      2       1  150064       2.1387     0.016228
enh68026     2   54699200   54700200      3       1  150064       2.4015     0.008165
enh68027     2   54700700   54701700      6       4  150064       1.7264      0.04214
enh68043     2   54741200   54742200      2       1  150064        1.811     0.035069
enh68044     2   54746300   54747300      4       2  150064       3.4924   0.00023933
enh68046     2   54750200   54751200      3       2  150064       2.1909     0.014229
enh68049     2   54767700   54768700      2       1  150064       2.3464    0.0094777
enh68050     2   54773200   54774200      3       2  150064       2.1938     0.014124
enh68058     2   54796600   54797600      4       2  150064       2.4673    0.0068075
enh68059     2   54800400   54801400      1       1  150064       1.7952      0.03631
enh68060     2   54805200   54806200     10       1  150064       1.6721     0.047248
enh68061     2   54808400   54809400      4       1  150064       2.5842    0.0048804
enh68064     2   54823200   54824200      6       3  150064       1.9981     0.022853
enh68065     2   54826700   54827700      2       1  150064       1.7435     0.040623
enh68066     2   54830700   54831700      3       2  150064       2.9489    0.0015943
enh68068     2   54837400   54838400      2       1  150064       1.8893     0.029423
enh68069     2   54840300   54841300      6       2  150064       2.2456     0.012363
enh68070     2   54845700   54846700      5       3  150064       1.8213     0.034284
enh68071     2   54851500   54852500      1       1  150064       2.3642     0.009035
enh68073     2   54861100   54862100      6       3  150064       1.8743     0.030446
enh68074     2   54863400   54864400      3       2  150064       2.2396      0.01256
enh68078     2   54885200   54886200      4       2  150064       2.9491    0.0015937
enh68079     2   54894300   54895300      1       1  150064       2.4722     0.006714
enh68081     2   54907100   54908100      7       4  150064       2.8883     0.001937
enh68083     2   55065100   55066100      6       3  150064       1.9881     0.023401
enh68087     2   55127000   55128000      3       2  150064       2.3378    0.0096983
enh68089     2   55133500   55134500      6       4  150064       2.4741    0.0066792
enh68090     2   55153800   55154800      4       2  150064       2.6708    0.0037839
enh68091     2   55168300   55169300      1       1  150064       1.9058      0.02834
enh68100     2   55222400   55223400      5       2  150064       2.7688     0.002813
enh68103     2   55231600   55232600      4       2  150064       3.0157    0.0012819
enh68109     2   55250800   55251800      4       2  150064       2.6032    0.0046173
enh68112     2   55264200   55265200      3       2  150064       1.7492     0.040128
enh68113     2   55267300   55268300      2       1  150064       2.1285     0.016646
enh68115     2   55271500   55272500      3       1  150064       2.0184     0.021775
enh68116     2   55279000   55280000      3       2  150064        1.742     0.040758
enh68125     2   55347300   55348300      5       3  150064        2.564    0.0051738
enh68128     2   55380500   55381500      2       1  150064       2.1415     0.016116
enh68139     2   55635900   55636900      7       2  150064       1.6988     0.044674
enh68146     2   56029000   56030000      3       1  150064       2.2636     0.011798
enh68147     2   56031800   56032800      2       1  150064       2.6035    0.0046136
enh68152     2   56110200   56111200      4       2  150064       2.0664     0.019393
enh68157     2   56193300   56194300      5       2  150064       1.9158     0.027693
enh68168     2   57948000   57949000      2       1  150064       3.8989   4.8315e-05
enh68174     2   58109400   58110400      2       1  150064       3.2996    0.0004841
enh68176     2   58113500   58114500      1       1  150064       6.1903    3.003e-10
enh68177     2   58117400   58118400      1       1  150064       4.4379    4.542e-06
enh68178     2   58134500   58135500      5       2  150064       5.6496   8.0408e-09
enh68179     2   58145200   58146200      3       2  150064       2.5051    0.0061209
enh68180     2   58148000   58149000      3       2  150064       5.4756   2.1804e-08
enh68181     2   58269300   58270300      2       1  150064       3.1586   0.00079263
enh68182     2   58272500   58273500      2       1  150064       4.0931   2.1281e-05
enh68183     2   58274900   58275900      1       1  150064       4.4393    4.513e-06
enh68184     2   58280400   58281400      2       1  150064       4.0931   2.1278e-05
enh68185     2   58283500   58284500      2       1  150064       2.6638    0.0038635
enh68186     2   58334800   58335800      4       2  150064       4.5604    2.553e-06
enh68190     2   58431000   58432000      6       3  150064       2.4536     0.007072
enh68193     2   58464500   58465500      2       1  150064       4.6671   1.5271e-06
enh68194     2   58653900   58654900      1       1  150064       2.5038     0.006144
enh68195     2   58656600   58657600      4       2  150064       3.1455   0.00082901
enh68197     2   58734800   58735800      1       1  150064        1.764      0.03887
enh68198     2   58749000   58750000      1       1  150064       2.3964     0.008279
enh68207     2   59087000   59088000      3       2  150064       3.3037   0.00047711
enh68213     2   59152600   59153600      5       2  150064       3.0855    0.0010161
enh68238     2   60321000   60322000      3       1  150064       1.7909     0.036658
enh68239     2   60333000   60334000      3       1  150064       2.5915    0.0047776
enh68240     2   60440800   60441800      3       2  150064        2.635    0.0042066
enh68242     2   60522000   60523000      6       2  150064       1.9735     0.024219
enh68246     2   60632600   60633600      4       2  150064        1.859      0.03151
enh68247     2   60667500   60668500      2       1  150064       2.2236     0.013086
enh68249     2   60687000   60688000      1       1  150064       2.1074      0.01754
enh68253     2   60709900   60710900      3       2  150064       2.9125    0.0017926
enh68257     2   60734300   60735300      2       1  150064       2.7538     0.002945
enh68258     2   60735900   60736900      3       2  150064       2.6141    0.0044728
enh68259     2   60736800   60737800      5       2  150064       3.3072    0.0004711
enh68260     2   60738400   60739400      3       1  150064       2.3734    0.0088122
enh68261     2   60740600   60741600      2       1  150064       3.0157     0.001282
enh68262     2   60742500   60743500      2       1  150064       2.0565     0.019868
enh68263     2   60743900   60744900      4       2  150064       2.0437     0.020493
enh68265     2   60748200   60749200      7       2  150064       2.1153     0.017201
enh68269     2   60754800   60755800      3       2  150064       2.0133      0.02204
enh68270     2   60808700   60809700      2       1  150064       2.1984     0.013959
enh68271     2   60830200   60831200      3       2  150064       2.1402     0.016169
enh68272     2   60871900   60872900      1       1  150064       3.9505    3.899e-05
enh68285     2   61583100   61584100      3       2  150064       2.6574     0.003937
enh68286     2   61607500   61608500      4       1  150064       1.8222     0.034214
enh68289     2   61692200   61693200      3       2  150064       2.6498    0.0040264
enh68291     2   61699400   61700400      1       1  150064        1.971      0.02436
enh68321     2   62443800   62444800      1       1  150064       2.2089      0.01359
enh68323     2   62491600   62492600      4       2  150064       2.6074    0.0045623
enh68324     2   62493300   62494300      2       1  150064       2.5248    0.0057878
enh68327     2   62532000   62533000      4       2  150064       1.7705      0.03832
enh68329     2   62536500   62537500      1       1  150064       2.1125      0.01732
enh68334     2   62683200   62684200      1       1  150064       1.9283      0.02691
enh68335     2   62685300   62686300      3       2  150064       2.2483     0.012277
enh68340     2   62712900   62713900      2       1  150064       2.3474     0.009452
enh68341     2   62715900   62716900      3       2  150064       2.7455    0.0030209
enh68342     2   62731800   62732800      2       1  150064       1.7793     0.037599
enh68345     2   62805200   62806200      5       3  150064       2.8598    0.0021198
enh68347     2   62816600   62817600      4       2  150064       3.0652    0.0010876
enh68350     2   62886200   62887200      1       1  150064       2.3939     0.008335
enh68351     2   62887400   62888400      2       1  150064        1.737     0.041191
enh68352     2   62890500   62891500      2       1  150064       2.5016    0.0061823
enh68357     2   62952200   62953200      1       1  150064       2.6627     0.003876
enh68385     2   64291100   64292100      2       1  150064       1.9995     0.022775
enh68425     2   64674600   64675600      2       1  150064       2.1658     0.015163
enh68426     2   64679400   64680400      1       1  150064       1.6838      0.04611
enh68431     2   64749200   64750200      2       1  150064        1.778     0.037704
enh68436     2   64826400   64827400      7       2  150064       2.5498    0.0053895
enh68437     2   64828300   64829300      2       1  150064        2.508    0.0060714
enh68438     2   64831700   64832700      1       1  150064       2.0075      0.02235
enh68541     2   65634300   65635300      2       1  150064       1.8394      0.03293
enh68550     2   65772500   65773500      1       1  150064       3.1367    0.0008544
enh68581     2   66743000   66744000      1       1  150064        2.156      0.01554
enh68582     2   66749100   66750100      8       2  150064         2.45    0.0071431
enh68584     2   66759800   66760800      3       1  150064       2.6364    0.0041899
enh68585     2   66763700   66764700      2       1  150064       2.1276     0.016683
enh68587     2   66769400   66770400      1       1  150064       2.8725     0.002036
enh68622     2   67616200   67617200      4       2  150064       2.2801     0.011301
enh68663     2   68474900   68475900      3       1  150064        2.078     0.018856
enh68664     2   68481500   68482500      4       2  150064       2.1196      0.01702
enh68665     2   68482700   68483700      1       1  150064       2.8455     0.002217
enh68686     2   68992800   68993800      1       1  150064       1.6585      0.04861
enh68728     2   69423600   69424600      1       1  150064       2.0351      0.02092
enh68742     2   69525700   69526700      7       2  150064       2.2894     0.011029
enh68743     2   69536300   69537300      1       1  150064       1.9178      0.02757
enh68748     2   69662400   69663400      1       1  150064       2.0166      0.02187
enh68770     2   69960900   69961900      4       1  150064       1.8338      0.03334
enh68778     2   70016800   70017800      5       2  150064       1.7414     0.040805
enh68781     2   70055300   70056300      4       2  150064       2.1088      0.01748
enh68785     2   70140000   70141000      1       1  150064       1.7366      0.04123
enh68793     2   70261800   70262800      2       1  150064       1.6648     0.047979
enh68794     2   70295000   70296000      1       1  150064       1.8048      0.03555
enh68816     2   70470300   70471300      2       1  150064       1.7034     0.044247
enh68818     2   70486200   70487200      1       1  150064       1.7425      0.04071
enh68821     2   70527400   70528400      2       1  150064       2.0229     0.021543
enh68832     2   70944200   70945200      9       2  150064       1.9363     0.026413
enh68837     2   70961800   70962800      7       3  150064       1.8347     0.033275
enh68844     2   71006600   71007600      6       2  150064       1.9993     0.022789
enh68860     2   71561600   71562600      3       1  150064       2.2041     0.013757
enh68862     2   71566900   71567900      4       2  150064        2.182     0.014555
enh68863     2   71569200   71570200      4       2  150064       2.3705    0.0088826
enh68866     2   71685200   71686200      3       1  150064       2.3418    0.0095958
enh68881     2   71947700   71948700      1       1  150064       2.6898     0.003575
enh68905     2   72357200   72358200      2       1  150064       2.9769    0.0014561
enh68906     2   72364800   72365800      1       1  150064        2.597     0.004702
enh68908     2   72463200   72464200      1       1  150064        2.753     0.002953
enh68912     2   72641300   72642300      1       1  150064       1.6961      0.04493
enh68915     2   72803200   72804200      1       1  150064       1.7126      0.04339
enh68917     2   72905000   72906000      2       1  150064       2.0716     0.019151
enh68921     2   72950100   72951100      1       1  150064       2.1399      0.01618
enh68932     2   73163900   73164900      5       2  150064       3.3412   0.00041702
enh68937     2   73199700   73200700      1       1  150064       4.1305     1.81e-05
enh68938     2   73210900   73211900      1       1  150064       4.2793    9.375e-06
enh68939     2   73219100   73220100      3       2  150064       3.1779   0.00074172
enh68940     2   73222600   73223600      2       1  150064       3.5418   0.00019867
enh68941     2   73231800   73232800      3       1  150064       4.0446   2.6202e-05
enh68942     2   73235100   73236100      2       1  150064       4.0649   2.4022e-05
enh68944     2   73271100   73272100      3       2  150064       3.3061   0.00047302
enh68947     2   73285500   73286500      4       1  150064       3.2989   0.00048525
enh68948     2   73289600   73290600      5       2  150064       2.1708     0.014974
enh68951     2   73316200   73317200      2       1  150064       2.7022    0.0034439
enh68952     2   73318900   73319900      3       1  150064       3.0385    0.0011887
enh68953     2   73328800   73329800      3       1  150064       3.6104   0.00015284
enh68954     2   73329800   73330800      6       2  150064       3.1284   0.00087891
enh68955     2   73333600   73334600      1       1  150064       3.2959    0.0004906
enh68956     2   73337000   73338000      1       1  150064       3.2819    0.0005155
enh68957     2   73440200   73441200      3       2  150064        2.009      0.02227
enh68959     2   73462800   73463800      3       1  150064       3.7782   7.8976e-05
enh68961     2   73465500   73466500      1       1  150064       1.9615      0.02491
enh68962     2   73470800   73471800      2       1  150064       3.2132   0.00065622
enh68963     2   73611600   73612600      2       1  150064       3.7349   9.3901e-05
enh68964     2   73614600   73615600      1       1  150064       3.1555    0.0008012
enh68965     2   73645500   73646500      2       1  150064        2.894    0.0019017
enh68966     2   73815100   73816100      2       1  150064       3.7373   9.3018e-05
enh68967     2   73867800   73868800      3       1  150064       4.0881   2.1749e-05
enh68968     2   73869500   73870500      6       1  150064       1.8767     0.030276
enh68970     2   73929100   73930100      2       1  150064       3.3607   0.00038869
enh68973     2   73986300   73987300      3       1  150064       2.8224    0.0023835
enh68976     2   74059500   74060500      1       1  150064       2.7245      0.00322
enh68979     2   74120400   74121400      6       2  150064       2.4886    0.0064122
enh68992     2   74237100   74238100      1       1  150064       2.0266      0.02135
enh68995     2   74253400   74254400      3       1  150064       3.1406   0.00084301
enh68996     2   74256600   74257600      2       1  150064       2.1161     0.017167
enh68997     2   74258000   74259000      4       1  150064        2.161     0.015348
enh68998     2   74259800   74260800      2       1  150064       2.6726    0.0037635
enh69000     2   74269900   74270900      1       1  150064       2.4452     0.007238
enh69001     2   74272200   74273200      2       1  150064       2.4259    0.0076357
enh69002     2   74293500   74294500      6       2  150064         2.91    0.0018072
enh69003     2   74302400   74303400      2       1  150064       2.5748    0.0050147
enh69004     2   74320800   74321800      1       1  150064       3.8115    6.906e-05
enh69009     2   74408600   74409600      1       1  150064       2.1993      0.01393
enh69012     2   74428300   74429300      2       1  150064        2.288     0.011069
enh69036     2   74810600   74811600      1       1  150064        1.784      0.03721
enh69038     2   74967800   74968800      6       1  150064       1.8074     0.035354
enh69059     2   75120500   75121500      2       1  150064       2.6601    0.0039054
enh69067     2   75340000   75341000      2       1  150064       1.9665     0.024618
enh69079     2   75689600   75690600      7       1  150064       2.5143    0.0059628
enh69097     2   76396500   76397500      2       1  150064       3.5877   0.00016678
enh69098     2   76495800   76496800      1       1  150064       4.0664    2.387e-05
enh69109     2   79620500   79621500      1       1  150064       1.9993      0.02279
enh69111     2   80020000   80021000      1       1  150064       1.6631      0.04815
enh69112     2   80059500   80060500      3       2  150064       1.8457     0.032465
enh69113     2   80087000   80088000      3       2  150064       1.9647     0.024726
enh69116     2   80177400   80178400      5       2  150064       1.9209     0.027371
enh69118     2   80191800   80192800      8       4  150064       2.5447    0.0054692
enh69120     2   80234600   80235600      2       1  150064       1.6641     0.048046
enh69124     2   80296400   80297400      2       1  150064       2.4555    0.0070343
enh69138     2   83758000   83759000      4       2  150064       1.7278     0.042008
enh69207     2   85471600   85472600      4       2  150064       2.0482     0.020268
enh69222     2   85621100   85622100      3       2  150064       2.1436     0.016034
enh69223     2   85623500   85624500      2       1  150064       1.6886     0.045644
enh69225     2   85636200   85637200      2       1  150064       2.6479    0.0040492
enh69226     2   85639600   85640600      3       2  150064       1.7379     0.041116
enh69228     2   85644600   85645600      5       2  150064       3.2498   0.00057749
enh69229     2   85646700   85647700      5       3  150064       1.9963     0.022953
enh69231     2   85650500   85651500      2       1  150064       2.2434     0.012434
enh69232     2   85656300   85657300      3       2  150064       1.8575     0.031617
enh69253     2   85844600   85845600      1       1  150064       2.0794      0.01879
enh69269     2   85992700   85993700      5       2  150064       2.1374     0.016284
enh69271     2   86001100   86002100      4       1  150064       2.1986     0.013952
enh69316     2   86521800   86522800      1       1  150064       1.6685      0.04761
enh69336     2   86859400   86860400      4       2  150064       1.6547     0.048997
enh69337     2   86930200   86931200      1       1  150064       2.7007      0.00346
enh69339     2   86974700   86975700      2       1  150064       2.5472    0.0054289
enh69362     2   88890400   88891400      3       2  150064       1.6466     0.049816
enh69405     2   96352100   96353100      1       1  150064       1.7291       0.0419
enh69412     2   96813900   96814900      1       1  150064       1.8958      0.02899
enh69416     2   96868800   96869800      1       1  150064       3.8922    4.966e-05
enh69417     2   96871900   96872900      2       1  150064       2.6324    0.0042391
enh69423     2   96925100   96926100      2       1  150064       3.7198   9.9672e-05
enh69441     2   97198900   97199900      2       1  150064        1.936     0.026431
enh69443     2   97205100   97206100      1       1  150064       1.9382       0.0263
enh69445     2   97219600   97220600      2       1  150064       2.1345     0.016403
enh69450     2   97345400   97346400      3       1  150064       3.3577    0.0003929
enh69451     2   97351000   97352000      2       1  150064       2.5752    0.0050088
enh69453     2   97400000   97401000      1       1  150064        2.361     0.009112
enh69454     2   97401500   97402500      3       2  150064       1.9915     0.023212
enh69456     2   97425000   97426000      2       1  150064       1.9136     0.027833
enh69460     2   97437400   97438400      1       1  150064       2.4135     0.007901
enh69462     2   97454000   97455000      2       1  150064       2.3678     0.008946
enh69464     2   97475500   97476500      1       1  150064       1.9413      0.02611
enh69465     2   97476600   97477600      1       1  150064        2.391     0.008401
enh69469     2   97486900   97487900      3       1  150064       2.6319    0.0042454
enh69470     2   97489600   97490600      2       1  150064       2.9683    0.0014971
enh69471     2   97498400   97499400      1       1  150064       2.0026      0.02261
enh69473     2   97520600   97521600      3       1  150064       2.1065     0.017579
enh69474     2   97521600   97522600      1       1  150064       2.0007      0.02271
enh69477     2   97536500   97537500      2       1  150064       1.9317     0.026699
enh69478     2   97540300   97541300      3       1  150064       3.0089    0.0013111
enh69479     2   97543900   97544900      2       1  150064       3.9637   3.6895e-05
enh69480     2   97547100   97548100      1       1  150064       1.7491      0.04014
enh69483     2   97561200   97562200      5       2  150064       2.9332    0.0016776
enh69484     2   97573600   97574600      4       1  150064        3.411   0.00032363
enh69485     2   97577900   97578900      3       1  150064       3.4455   0.00028496
enh69486     2   97579500   97580500      1       1  150064       3.8659    5.535e-05
enh69489     2   97594100   97595100      2       1  150064       4.0478   2.5853e-05
enh69490     2   97597200   97598200      3       2  150064       3.1853   0.00072304
enh69491     2   97599200   97600200      5       2  150064       3.1342   0.00086154
enh69492     2   97605500   97606500      1       1  150064       3.6643     0.000124
enh69495     2   97622700   97623700      5       2  150064       1.7894     0.036779
enh69500     2   97761200   97762200      6       1  150064       2.4276    0.0075996
enh69501     2   98261000   98262000      3       1  150064       2.6678    0.0038176
enh69505     2   98344200   98345200      2       1  150064       1.9617     0.024899
enh69508     2   98414500   98415500      5       2  150064       2.3053     0.010576
enh69509     2   98423000   98424000      2       1  150064       2.0199     0.021697
enh69510     2   98460600   98461600      2       1  150064       1.9684     0.024509
enh69514     2   98545600   98546600      2       1  150064        1.712     0.043445
enh69515     2   98547000   98548000      1       1  150064       2.0043      0.02252
enh69520     2   98562000   98563000      1       1  150064       1.7704      0.03833
enh69522     2   98567400   98568400      3       2  150064       2.3493    0.0094037
enh69523     2   98583200   98584200      1       1  150064       2.9781      0.00145
enh69524     2   98584600   98585600      3       1  150064       2.7019    0.0034477
enh69526     2   98612800   98613800      3       1  150064       2.9854     0.001416
enh69533     2   98750400   98751400      2       1  150064       2.2184     0.013264
enh69544     2   99060200   99061200      2       1  150064        1.857     0.031655
enh69545     2   99063400   99064400      2       1  150064       1.7943     0.036386
enh69549     2   99075800   99076800      1       1  150064       1.7947      0.03635
enh69551     2   99079300   99080300      1       1  150064         1.86      0.03144
enh69555     2   99087200   99088200      1       1  150064        1.792      0.03657
enh69556     2   99088400   99089400      5       1  150064       1.7535     0.039756
enh69557     2   99090600   99091600      1       1  150064       1.8245      0.03404
enh69562     2   99100400   99101400      1       1  150064       1.8484      0.03227
enh69565     2   99107300   99108300      2       1  150064       1.8631     0.031224
enh69568     2   99124300   99125300      2       1  150064       1.8007     0.035879
enh69571     2   99178400   99179400      1       1  150064       1.8114      0.03504
enh69573     2   99222600   99223600      3       1  150064       1.6702     0.047443
enh69574     2   99227300   99228300      1       1  150064       1.8062      0.03544
enh69586     2   99422500   99423500      3       1  150064       2.1389      0.01622
enh69588     2   99449400   99450400      5       2  150064       1.7134      0.04332
enh69620     2  100223700  100224700      2       1  150064       2.2657     0.011735
enh69623     2  100238700  100239700      4       2  150064       2.0236     0.021507
enh69624     2  100252900  100253900      2       1  150064       2.3472    0.0094585
enh69625     2  100260400  100261400      4       2  150064       3.0465    0.0011575
enh69627     2  100273100  100274100      3       2  150064       1.8485     0.032266
enh69636     2  100403100  100404100      3       2  150064       2.1567     0.015515
enh69637     2  100435800  100436800      1       1  150064       2.1537      0.01563
enh69640     2  100453000  100454000      1       1  150064       1.7687      0.03847
enh69644     2  100473900  100474900      5       2  150064       1.6674     0.047722
enh69649     2  100491600  100492600      4       2  150064       1.9908     0.023254
enh69650     2  100497000  100498000      2       1  150064       2.5033    0.0061527
enh69654     2  100577000  100578000      1       1  150064        1.887      0.02958
enh69688     2  101350000  101351000      7       2  150064       2.4078    0.0080245
enh69691     2  101382900  101383900      3       1  150064       1.8984     0.028819
enh69692     2  101396600  101397600      3       2  150064        2.002     0.022641
enh69699     2  101493900  101494900      4       2  150064       1.9468     0.025777
enh69708     2  101540800  101541800      3       2  150064       1.6633     0.048122
enh69729     2  101917000  101918000      5       2  150064       2.3846    0.0085493
enh69731     2  101944300  101945300      1       1  150064       1.7071       0.0439
enh69734     2  101966500  101967500      1       1  150064       1.6514      0.04933
enh69736     2  102050600  102051600      7       2  150064        1.735     0.041371
enh69816     2  102711000  102712000      4       2  150064       2.3815      0.00862
enh69817     2  102717200  102718200      5       3  150064       1.9019     0.028594
enh69818     2  102720600  102721600      7       4  150064       2.7341    0.0031273
enh69819     2  102722300  102723300      5       2  150064       3.8689   5.4669e-05
enh69820     2  102724700  102725700      6       3  150064       3.6765   0.00011825
enh69821     2  102726600  102727600     13       2  150064       2.9975    0.0013609
enh69823     2  102735100  102736100      6       2  150064       2.4542    0.0070596
enh69824     2  102736200  102737200      3       2  150064       1.6645     0.048008
enh69825     2  102738400  102739400      3       1  150064       1.9493     0.025632
enh69827     2  102746500  102747500      2       1  150064       3.0076    0.0013167
enh69829     2  102760700  102761700      4       2  150064       1.7552     0.039612
enh69830     2  102764500  102765500      5       3  150064       1.6981     0.044744
enh69838     2  103351200  103352200      3       1  150064       2.6778    0.0037058
enh69841     2  103378300  103379300      3       2  150064       3.3634   0.00038493
enh69847     2  103460200  103461200      4       2  150064       2.0383     0.020758
enh69850     2  103591900  103592900      2       1  150064       2.1683     0.015067
enh69871     2  104644200  104645200      3       2  150064       2.4184    0.0077951
enh69877     2  104995600  104996600      1       1  150064       2.8963     0.001888
enh69882     2  105042200  105043200      2       1  150064       1.6806     0.046424
enh69884     2  105048400  105049400      1       1  150064       1.9052      0.02838
enh69911     2  105810300  105811300      5       2  150064       2.1598     0.015395
enh69946     2  106341200  106342200     13       4  150064       2.0269     0.021337
enh69947     2  106359700  106360700      2       1  150064       2.2947     0.010874
enh69949     2  106369900  106370900      2       1  150064       1.6662      0.04784
enh70011     2  107457300  107458300      4       2  150064       2.5214    0.0058438
enh70046     2  109200200  109201200      4       2  150064       2.1656     0.015173
enh70051     2  109230800  109231800      3       2  150064       1.6929     0.045236
enh70150     2  110271200  110272200      2       1  150064       4.2551   1.0449e-05
enh70152     2  110352000  110353000      3       2  150064        3.831   6.3821e-05
enh70154     2  110363100  110364100      2       1  150064       4.0565   2.4907e-05
enh70155     2  110364000  110365000      2       1  150064       3.9318   4.2148e-05
enh70156     2  110365200  110366200      1       1  150064       3.0332      0.00121
enh70157     2  110366800  110367800      4       2  150064       2.2476     0.012302
enh70158     2  110368600  110369600      4       2  150064       2.5369    0.0055916
enh70159     2  110395600  110396600      5       2  150064       3.7693   8.1868e-05
enh70174     2  110906600  110907600      2       1  150064        2.578    0.0049685
enh70182     2  111472000  111473000      2       1  150064       1.9187     0.027509
enh70184     2  111529200  111530200      4       2  150064       2.3416    0.0096007
enh70190     2  111600800  111601800      6       3  150064       1.6819     0.046296
enh70204     2  111906500  111907500      5       3  150064       1.9132     0.027862
enh70210     2  111942000  111943000      1       1  150064       2.3272     0.009977
enh70214     2  112252900  112253900      2       1  150064       2.6208    0.0043864
enh70239     2  112661200  112662200      3       1  150064       2.0154      0.02193
enh70242     2  112676500  112677500      2       1  150064       2.1086     0.017491
enh70244     2  112703600  112704600      3       1  150064       1.7818     0.037389
enh70247     2  112743500  112744500      6       2  150064        1.834     0.033328
enh70249     2  112783800  112784800      4       2  150064       1.8046     0.035565
enh70250     2  112789500  112790500      5       3  150064        2.035     0.020927
enh70292     2  113915800  113916800      1       1  150064       1.9238      0.02719
enh70307     2  114081400  114082400      4       2  150064        1.824     0.034076
enh70315     2  114634900  114635900      4       2  150064       2.5767     0.004988
enh70331     2  115957400  115958400      3       2  150064       2.5173     0.005913
enh70351     2  119077800  119078800      2       1  150064       1.9302     0.026789
enh70354     2  119234100  119235100      6       3  150064       2.9729     0.001475
enh70416     2  120774400  120775400      3       1  150064       1.6981     0.044745
enh70427     2  121015100  121016100      3       1  150064       1.7039     0.044196
enh70428     2  121044600  121045600      3       1  150064       1.7418     0.040776
enh70432     2  121076200  121077200      2       1  150064        1.706     0.044004
enh70433     2  121077500  121078500      2       1  150064         1.86     0.031444
enh70435     2  121130200  121131200      2       1  150064       1.9809       0.0238
enh70461     2  121419200  121420200      2       1  150064       1.8985     0.028813
enh70466     2  121473100  121474100      9       2  150064       2.0228     0.021546
enh70493     2  121598000  121599000      3       1  150064       1.7552     0.039609
enh70534     2  122232600  122233600      2       1  150064       2.1579     0.015469
enh70547     2  122277600  122278600      3       2  150064       1.7412     0.040824
enh70550     2  122290100  122291100      2       1  150064        2.287     0.011099
enh70571     2  122529200  122530200      1       1  150064       1.9179      0.02756
enh70572     2  122534200  122535200      4       2  150064       1.9518     0.025483
enh70573     2  122568800  122569800      3       2  150064       2.1401     0.016174
enh70581     2  122767000  122768000      1       1  150064       2.9712     0.001483
enh70582     2  122777100  122778100      2       1  150064       1.9756       0.0241
enh70587     2  122837200  122838200      2       1  150064        1.747     0.040319
enh70600     2  125300600  125301600      5       1  150064       1.7704     0.038327
enh70620     2  127584700  127585700      2       1  150064       1.9724     0.024284
enh70626     2  127700100  127701100      2       1  150064       1.6478     0.049695
enh70634     2  127803000  127804000      2       1  150064       1.8029     0.035702
enh70641     2  127859300  127860300      6       2  150064       2.3757    0.0087569
enh70643     2  127875100  127876100      7       3  150064       3.2944   0.00049323
enh70702     2  128612900  128613900      2       1  150064       1.9235     0.027207
enh70708     2  128786200  128787200      2       1  150064       1.7097     0.043657
enh70735     2  129153500  129154500      9       2  150064        2.022     0.021588
enh70736     2  129164900  129165900      5       2  150064       2.2306     0.012853
enh70801     2  131131800  131132800      3       1  150064       2.1006     0.017839
enh70803     2  131149600  131150600      1       1  150064       2.1072      0.01755
enh70809     2  131798600  131799600      2       1  150064       3.2262   0.00062719
enh70810     2  131812800  131813800      1       1  150064       3.2902    0.0005006
enh70811     2  131813700  131814700      1       1  150064       3.2902    0.0005006
enh70812     2  131822100  131823100      2       1  150064       3.1467   0.00082561
enh70813     2  131848900  131849900      1       1  150064       2.5573     0.005274
enh70815     2  131861300  131862300      4       2  150064        3.335   0.00042656
enh70816     2  131864700  131865700      2       1  150064        2.684    0.0036368
enh70822     2  133105400  133106400      1       1  150064       1.6687      0.04759
enh70887     2  134837500  134838500      1       1  150064       1.8672      0.03094
enh70888     2  134875600  134876600      2       1  150064       2.7512    0.0029685
enh70890     2  134880700  134881700      2       1  150064       2.8151    0.0024384
enh70894     2  134895400  134896400      3       1  150064       3.9695   3.6018e-05
enh70895     2  134897200  134898200      1       1  150064       4.2027    1.319e-05
enh70896     2  134899000  134900000      5       2  150064       3.9182   4.4597e-05
enh70986     2  136789000  136790000      5       3  150064        2.335     0.009772
enh71030     2  139465700  139466700      3       2  150064       2.5046    0.0061302
enh71031     2  139481900  139482900      4       2  150064       2.1454      0.01596
enh71036     2  140935600  140936600      7       3  150064        3.245   0.00058729
enh71037     2  140941600  140942600      1       1  150064       2.6206     0.004389
enh71038     2  140943200  140944200      6       3  150064       1.9232      0.02723
enh71039     2  141005200  141006200      2       1  150064       2.6736    0.0037517
enh71047     2  143625800  143626800      2       1  150064       1.7656     0.038731
enh71057     2  144016300  144017300      3       2  150064       1.6804     0.046444
enh71100     2  144533200  144534200      1       1  150064       2.5076     0.006078
enh71103     2  144580900  144581900      2       1  150064       2.8903    0.0019243
enh71108     2  144710600  144711600      1       1  150064       2.9854     0.001416
enh71125     2  144995000  144996000      1       1  150064       2.0335        0.021
enh71129     2  145087400  145088400      2       1  150064       2.3347    0.0097797
enh71130     2  145090700  145091700      1       1  150064       3.2093    0.0006652
enh71136     2  145129800  145130800      1       1  150064       2.7902     0.002634
enh71137     2  145136600  145137600      1       1  150064       4.2411    1.112e-05
enh71139     2  145140900  145141900      1       1  150064       4.6394    1.747e-06
enh71145     2  145169700  145170700      1       1  150064       3.4481    0.0002823
enh71146     2  145171400  145172400      2       1  150064       2.9452    0.0016138
enh71147     2  145183200  145184200      1       1  150064       4.6396    1.745e-06
enh71148     2  145186400  145187400      2       1  150064       3.6386   0.00013708
enh71149     2  145187300  145188300      1       1  150064        3.432    0.0002996
enh71150     2  145191200  145192200      1       1  150064        3.911    4.595e-05
enh71151     2  145195200  145196200      2       1  150064       3.7022   0.00010688
enh71160     2  145214400  145215400      4       2  150064       4.0506   2.5545e-05
enh71169     2  145240400  145241400      3       2  150064       1.7992     0.035997
enh71174     2  145255800  145256800      3       2  150064       1.9117     0.027955
enh71176     2  145260100  145261100      1       1  150064       1.9658      0.02466
enh71200     2  145779300  145780300      1       1  150064       2.0429      0.02053
enh71213     2  146044200  146045200      2       1  150064       2.0282     0.021271
enh71224     2  146666600  146667600      2       1  150064       2.0504     0.020163
enh71225     2  146676200  146677200      2       1  150064       1.8994     0.028755
enh71228     2  146689200  146690200      2       1  150064       2.0517     0.020099
enh71233     2  147674600  147675600      1       1  150064       2.3878     0.008475
enh71234     2  147697100  147698100      2       1  150064       1.7672     0.038597
enh71239     2  148109400  148110400      2       1  150064       2.2738      0.01149
enh71251     2  148612600  148613600      2       1  150064       2.1293     0.016614
enh71252     2  148617100  148618100      2       1  150064       2.2004     0.013891
enh71253     2  148627000  148628000      2       1  150064       2.2105     0.013534
enh71260     2  148775500  148776500      2       1  150064       2.2751     0.011451
enh71262     2  149058300  149059300      1       1  150064       1.8135      0.03488
enh71263     2  149060500  149061500      1       1  150064       2.5422     0.005508
enh71264     2  149062600  149063600      4       2  150064       2.7785    0.0027304
enh71268     2  149310200  149311200      3       2  150064       2.7122    0.0033417
enh71273     2  149404200  149405200      3       1  150064       2.5582    0.0052609
enh71287     2  149631800  149632800      1       1  150064       2.3019      0.01067
enh71295     2  149685300  149686300      2       1  150064        2.635    0.0042066
enh71297     2  149835000  149836000      1       1  150064       2.5856     0.004861
enh71302     2  149875600  149876600      1       1  150064       2.7211     0.003253
enh71326     2  150325200  150326200      5       2  150064        1.662     0.048254
enh71327     2  150346700  150347700      4       2  150064       1.7985     0.036046
enh71328     2  150418500  150419500      1       1  150064       2.1357      0.01635
enh71333     2  150453600  150454600      3       2  150064       2.2572     0.011997
enh71334     2  150454400  150455400      2       1  150064       1.9964     0.022947
enh71335     2  150468000  150469000      1       1  150064       1.6918      0.04534
enh71341     2  150587700  150588700      4       1  150064       1.9556     0.025257
enh71349     2  150714200  150715200      6       3  150064       2.3074     0.010515
enh71361     2  150982700  150983700      2       1  150064       1.7862     0.037035
enh71374     2  151138500  151139500      3       1  150064       2.4088    0.0080033
enh71376     2  151153100  151154100      2       1  150064       1.9978     0.022869
enh71377     2  151183300  151184300      5       2  150064       2.1149     0.017217
enh71463     2  153023400  153024400      2       1  150064       2.3393    0.0096609
enh71465     2  153030100  153031100      2       1  150064       2.0004     0.022726
enh71467     2  153056800  153057800      2       1  150064       3.3625   0.00038614
enh71469     2  153079100  153080100      3       1  150064        2.717    0.0032937
enh71470     2  153084300  153085300      4       1  150064        2.749    0.0029893
enh71471     2  153100000  153101000      3       2  150064       2.5596    0.0052395
enh71472     2  153107600  153108600      3       1  150064       1.9933     0.023117
enh71474     2  153194900  153195900      2       1  150064       1.6989     0.044667
enh71475     2  153196200  153197200      2       1  150064       1.6644     0.048017
enh71485     2  153249800  153250800      5       2  150064       2.4043    0.0081009
enh71496     2  153273600  153274600      9       2  150064       1.8818     0.029932
enh71497     2  153276300  153277300      3       1  150064       2.5588    0.0052524
enh71501     2  153287700  153288700      1       1  150064       1.9508      0.02554
enh71502     2  153289800  153290800      2       1  150064       2.4729    0.0067002
enh71506     2  153303800  153304800      1       1  150064        1.861      0.03137
enh71510     2  153323300  153324300      3       1  150064       1.7491     0.040137
enh71511     2  153325600  153326600      1       1  150064        2.779     0.002726
enh71531     2  153415700  153416700      2       1  150064       1.6515     0.049318
enh71539     2  153450300  153451300      1       1  150064       1.6929      0.04524
enh71542     2  153469000  153470000      5       2  150064       1.8902     0.029367
enh71543     2  153472000  153473000      4       2  150064       2.0946     0.018105
enh71544     2  153473700  153474700      1       1  150064       3.3756    0.0003683
enh71545     2  153476300  153477300      4       2  150064       3.7984   7.2814e-05
enh71546     2  153478700  153479700      1       1  150064       3.7311    9.534e-05
enh71547     2  153483100  153484100      3       2  150064       2.3958     0.008292
enh71548     2  153503700  153504700      1       1  150064       2.9765     0.001458
enh71551     2  153577500  153578500      3       1  150064       3.3606   0.00038885
enh71571     2  157196900  157197900      1       1  150064       2.1873      0.01436
enh71629     2  158695000  158696000      1       1  150064       1.7127      0.04338
enh71642     2  158768100  158769100      2       1  150064       2.1491     0.015811
enh71645     2  158865800  158866800      2       1  150064       1.9687     0.024493
enh71656     2  159202400  159203400      7       3  150064       1.9091     0.028124
enh71657     2  159251600  159252600     10       4  150064       1.9142     0.027795
enh71659     2  159316500  159317500      4       2  150064       2.3497     0.009394
enh71660     2  159319900  159320900      1       1  150064       1.8669      0.03096
enh71662     2  159343200  159344200      5       2  150064        2.627    0.0043076
enh71663     2  159344500  159345500      4       2  150064       3.2208   0.00063926
enh71665     2  159349700  159350700      6       2  150064       2.8574    0.0021356
enh71670     2  159385900  159386900      3       2  150064        2.239     0.012579
enh71671     2  159395500  159396500      1       1  150064       1.8639      0.03117
enh71672     2  159402600  159403600      5       3  150064       3.1457   0.00082843
enh71676     2  159493600  159494600      4       2  150064       3.4109   0.00032376
enh71677     2  159512500  159513500     10       2  150064       1.7572     0.039443
enh71678     2  159515100  159516100      4       2  150064       1.9525      0.02544
enh71681     2  159533800  159534800      1       1  150064       3.1209    0.0009016
enh71686     2  159586200  159587200      5       2  150064       1.6627     0.048184
enh71749     2  160373000  160374000      1       1  150064       2.9792     0.001445
enh71750     2  160462200  160463200      5       2  150064       2.5663    0.0051388
enh71751     2  160463400  160464400      2       1  150064       1.9649     0.024715
enh71752     2  160465000  160466000      3       2  150064       1.9367     0.026389
enh71753     2  160466200  160467200      4       2  150064       2.6527    0.0039921
enh71755     2  160468400  160469400      2       1  150064       2.9327      0.00168
enh71756     2  160474100  160475100      2       1  150064       3.4676   0.00026257
enh71757     2  160476000  160477000      2       1  150064       2.0143     0.021987
enh71759     2  160567200  160568200      5       2  150064       2.1417     0.016107
enh71761     2  160652200  160653200      1       1  150064       2.7293     0.003173
enh71770     2  161014100  161015100      7       3  150064       1.9089      0.02814
enh71772     2  161064500  161065500      1       1  150064       2.3001      0.01072
enh71798     2  161201400  161202400      3       2  150064       1.9094     0.028103
enh71809     2  161236600  161237600      3       2  150064       1.9082     0.028185
enh71826     2  161284400  161285400      6       2  150064       2.2613     0.011869
enh71833     2  161328100  161329100      2       1  150064        2.366    0.0089914
enh71842     2  161508000  161509000      2       1  150064       1.7171     0.042984
enh71844     2  161560300  161561300      4       2  150064       1.6628     0.048171
enh71864     2  162018400  162019400      1       1  150064       2.3141      0.01033
enh71865     2  162019600  162020600      1       1  150064       1.9518      0.02548
enh71874     2  162803600  162804600      2       1  150064       2.7068    0.0033963
enh71875     2  162809800  162810800      6       3  150064       3.7696   8.1769e-05
enh71878     2  162849900  162850900      1       1  150064       2.5897     0.004803
enh71879     2  162855300  162856300      1       1  150064        4.466    3.984e-06
enh71880     2  162868800  162869800      3       1  150064       4.3699   6.2163e-06
enh71883     2  162885300  162886300      2       1  150064       3.1838   0.00072676
enh71919     2  164457600  164458600      2       1  150064       2.3011     0.010694
enh71950     2  165970500  165971500      1       1  150064       1.6512      0.04935
enh71951     2  165998800  165999800      5       3  150064       1.8282     0.033759
enh71981     2  166807200  166808200      3       2  150064       2.0156     0.021921
enh71983     2  166810800  166811800      2       1  150064       3.2935   0.00049468
enh71984     2  166937200  166938200      3       2  150064       2.9528    0.0015745
enh71988     2  166997000  166998000      6       2  150064       2.2795     0.011318
enh71990     2  167230200  167231200      5       3  150064       2.7598    0.0028915
enh71991     2  167230900  167231900      3       2  150064       2.5232    0.0058145
enh71993     2  167350800  167351800      4       2  150064       3.2406   0.00059635
enh72014     2  168438400  168439400      1       1  150064       1.9985      0.02283
enh72021     2  168802400  168803400      1       1  150064       2.3522     0.009331
enh72059     2  169315900  169316900      1       1  150064       2.1558      0.01555
enh72062     2  169326500  169327500      1       1  150064       2.2774      0.01138
enh72068     2  169374600  169375600      3       1  150064        1.888     0.029515
enh72069     2  169377400  169378400      3       1  150064       1.8381     0.033021
enh72070     2  169377900  169378900      3       1  150064       1.8093     0.035205
enh72072     2  169385000  169386000      4       2  150064       3.1486   0.00082041
enh72073     2  169386200  169387200      3       1  150064       1.7742     0.038014
enh72080     2  169482600  169483600      5       2  150064       3.3347   0.00042701
enh72081     2  169489000  169490000      4       2  150064       2.4168     0.007829
enh72082     2  169491400  169492400      3       1  150064       3.4519   0.00027834
enh72083     2  169495600  169496600      3       1  150064        2.075     0.018993
enh72087     2  169546600  169547600      3       1  150064        1.874     0.030468
enh72113     2  170364600  170365600      4       2  150064       1.6791     0.046571
enh72146     2  171291800  171292800      2       1  150064        1.664     0.048055
enh72160     2  171787300  171788300      2       1  150064       1.8763     0.030307
enh72164     2  171942900  171943900      2       1  150064       2.5562    0.0052908
enh72166     2  172002900  172003900      4       2  150064       2.1514     0.015721
enh72170     2  172128200  172129200      4       2  150064       2.3211      0.01014
enh72186     2  172558200  172559200      5       3  150064        2.381    0.0086319
enh72187     2  172560000  172561000      2       1  150064       4.2947   8.7484e-06
enh72190     2  172568600  172569600      2       1  150064       4.0196   2.9148e-05
enh72192     2  172650000  172651000      2       1  150064       3.4659   0.00026427
enh72193     2  172651200  172652200      1       1  150064       3.1278    0.0008806
enh72199     2  172865300  172866300      5       2  150064       3.2481   0.00058082
enh72202     2  172916700  172917700      2       1  150064       2.9718    0.0014805
enh72209     2  173149500  173150500      5       2  150064       2.0878     0.018406
enh72211     2  173158400  173159400      5       2  150064       2.2216     0.013155
enh72261     2  173929000  173930000      1       1  150064       2.0976      0.01797
enh72262     2  173942900  173943900      5       2  150064       2.7521    0.0029611
enh72268     2  174025200  174026200      4       2  150064       2.0186     0.021766
enh72269     2  174052500  174053500      4       2  150064       2.7049    0.0034158
enh72272     2  174075100  174076100      6       3  150064       2.7938    0.0026043
enh72274     2  174091800  174092800      4       2  150064       2.1194     0.017029
enh72288     2  174538700  174539700      1       1  150064       2.1959      0.01405
enh72300     2  174814400  174815400      5       1  150064       2.0835     0.018605
enh72303     2  174825400  174826400      6       3  150064       2.7215    0.0032496
enh72306     2  174844400  174845400      5       3  150064       1.6998      0.04458
enh72312     2  174874400  174875400      7       3  150064       2.6558    0.0039564
enh72323     2  175041500  175042500      1       1  150064       2.2454      0.01237
enh72325     2  175111200  175112200      2       1  150064       2.6259    0.0043211
enh72326     2  175113600  175114600      3       2  150064       2.9971    0.0013628
enh72328     2  175258200  175259200      1       1  150064       1.7408      0.04086
enh72339     2  175456200  175457200      3       2  150064       1.6973     0.044824
enh72342     2  175467300  175468300      3       1  150064       2.0291     0.021226
enh72343     2  175470600  175471600      1       1  150064       2.5642     0.005171
enh72344     2  175474900  175475900      3       2  150064       2.8635    0.0020949
enh72345     2  175479300  175480300      1       1  150064       1.9596      0.02502
enh72354     2  175545100  175546100      2       1  150064       2.6965    0.0035033
enh72355     2  175627600  175628600      3       1  150064       2.0372     0.020815
enh72357     2  175637000  175638000      3       1  150064       1.8936     0.029142
enh72376     2  175753100  175754100      1       1  150064       2.6396      0.00415
enh72415     2  177156200  177157200      2       1  150064       1.8023     0.035745
enh72495     2  178978300  178979300      2       1  150064       2.7261    0.0032045
enh72503     2  179120800  179121800      2       1  150064       1.7927     0.036508
enh72520     2  179693600  179694600      5       2  150064       1.6564     0.048823
enh72543     2  180293100  180294100      3       2  150064       2.6631    0.0038718
enh72545     2  180324800  180325800      4       2  150064       4.9311    4.089e-07
enh72555     2  180541300  180542300      7       3  150064       2.1037     0.017701
enh72561     2  180870000  180871000      2       1  150064       2.6466    0.0040648
enh72563     2  180990000  180991000      1       1  150064       3.4796    0.0002511
enh72598     2  182655300  182656300      4       2  150064       1.7244     0.042318
enh72608     2  182931800  182932800      2       1  150064       1.8191     0.034449
enh72612     2  183084900  183085900      2       1  150064        1.653     0.049162
enh72622     2  183579300  183580300      2       1  150064       2.4001    0.0081953
enh72627     2  183874600  183875600      2       1  150064       3.0777     0.001043
enh72632     2  183921600  183922600      4       2  150064       1.9493     0.025632
enh72638     2  184479300  184480300      3       2  150064       1.9353     0.026477
enh72656     2  187408600  187409600      2       1  150064       2.5653    0.0051545
enh72674     2  188267800  188268800      1       1  150064       1.6688      0.04758
enh72684     2  188413600  188414600      1       1  150064         1.98      0.02385
enh72687     2  188419100  188420100      2       1  150064       1.9497     0.025604
enh72696     2  189168000  189169000      3       2  150064       2.2231     0.013106
enh72699     2  189198200  189199200      2       1  150064        2.091     0.018266
enh72701     2  189323300  189324300      2       1  150064       2.7699    0.0028039
enh72705     2  189494300  189495300      4       2  150064       1.6971     0.044842
enh72709     2  189651600  189652600      2       1  150064       2.6071    0.0045662
enh72776     2  190433700  190434700      2       1  150064       2.1181     0.017084
enh72783     2  190528000  190529000      6       3  150064       1.7229     0.042457
enh72801     2  191220600  191221600      1       1  150064       1.7229      0.04245
enh72802     2  191222000  191223000      4       1  150064       1.6807     0.046407
enh72810     2  191312500  191313500      4       2  150064       2.0719     0.019139
enh72816     2  191364400  191365400      4       2  150064        1.799     0.036008
enh72822     2  191447700  191448700      2       1  150064       2.2908     0.010987
enh72825     2  191493000  191494000      2       1  150064       2.4091    0.0079953
enh72834     2  191549400  191550400      1       1  150064       1.9056      0.02835
enh72847     2  191755700  191756700      1       1  150064       1.6797      0.04651
enh72855     2  191884100  191885100      3       2  150064       1.8504     0.032126
enh72856     2  191885900  191886900      4       2  150064       2.4662    0.0068282
enh72858     2  191897100  191898100      1       1  150064       2.2945      0.01088
enh72860     2  191906100  191907100      1       1  150064       2.1558      0.01555
enh72900     2  192306100  192307100      1       1  150064       1.9478      0.02572
enh72934     2  193718900  193719900      3       1  150064       2.8094    0.0024814
enh72935     2  194952100  194953100      1       1  150064       2.6685     0.003809
enh72940     2  196397400  196398400      4       1  150064       3.4155   0.00031835
enh72941     2  196400900  196401900      3       2  150064       3.2325   0.00061346
enh72947     2  196477500  196478500      2       1  150064       1.9814     0.023775
enh72949     2  196552100  196553100      1       1  150064       2.1163      0.01716
enh72952     2  196762700  196763700      4       2  150064       2.5099     0.006039
enh72953     2  196763300  196764300      2       1  150064       2.4382    0.0073811
enh72955     2  196932200  196933200      7       3  150064       3.1076   0.00094311
enh72956     2  196977900  196978900      3       2  150064       2.2846     0.011167
enh72966     2  197140600  197141600      2       1  150064       2.9749    0.0014653
enh72967     2  197149400  197150400      1       1  150064       2.4366     0.007413
enh72970     2  197202900  197203900      2       1  150064       1.7718     0.038211
enh72972     2  197264300  197265300      3       2  150064       1.6888     0.045631
enh72977     2  197345000  197346000      2       1  150064       1.8668     0.030965
enh72978     2  197431500  197432500      2       1  150064       2.4131    0.0079082
enh72979     2  197451000  197452000      6       2  150064       2.7834    0.0026896
enh72981     2  197466200  197467200      2       1  150064       2.7355    0.0031146
enh72983     2  197623000  197624000      4       1  150064       1.6927     0.045255
enh72985     2  197792600  197793600      2       1  150064       1.7068     0.043934
enh72986     2  197831000  197832000      3       1  150064        1.838     0.033033
enh72987     2  197831700  197832700      2       1  150064       2.3767    0.0087347
enh72988     2  197844800  197845800      3       2  150064       2.4199    0.0077625
enh72991     2  197854000  197855000      1       1  150064       2.8042     0.002522
enh72994     2  197875500  197876500      1       1  150064       3.0493     0.001147
enh72995     2  197924200  197925200      2       1  150064       2.7716    0.0027888
enh72996     2  197937600  197938600      3       1  150064       2.4292    0.0075656
enh73002     2  197962000  197963000      2       1  150064       2.4016    0.0081622
enh73011     2  198016900  198017900      3       1  150064       2.2758     0.011429
enh73029     2  198114400  198115400      3       1  150064       2.5013     0.006186
enh73037     2  198144000  198145000      5       2  150064       5.1584   1.2456e-07
enh73039     2  198157900  198158900      3       1  150064        5.112   1.5937e-07
enh73040     2  198169800  198170800      2       1  150064       4.8199   7.1826e-07
enh73041     2  198170600  198171600      4       1  150064       5.0277   2.4814e-07
enh73042     2  198171900  198172900      2       1  150064       5.3304   4.9004e-08
enh73047     2  198243300  198244300      1       1  150064       4.7819    8.681e-07
enh73052     2  198361700  198362700      2       1  150064       5.7981   3.3529e-09
enh73059     2  198478600  198479600      1       1  150064       1.9758      0.02409
enh73060     2  198492300  198493300      5       1  150064       2.9932    0.0013802
enh73062     2  198541100  198542100      2       1  150064       4.6838    1.408e-06
enh73063     2  198568700  198569700      1       1  150064       4.1225    1.874e-05
enh73064     2  198573400  198574400      2       1  150064        4.101   2.0565e-05
enh73065     2  198667800  198668800      3       2  150064       5.3473   4.4647e-08
enh73068     2  198737800  198738800      2       1  150064       3.7759   7.9729e-05
enh73069     2  198743300  198744300      1       1  150064       5.1723    1.156e-07
enh73070     2  198749200  198750200      1       1  150064       5.1053    1.651e-07
enh73071     2  198753600  198754600      2       1  150064       4.2409   1.1133e-05
enh73072     2  198758200  198759200      1       1  150064       5.0337    2.405e-07
enh73074     2  198798400  198799400      2       1  150064        5.085   1.8384e-07
enh73075     2  198808800  198809800      5       2  150064        4.827   6.9297e-07
enh73077     2  198840500  198841500      3       1  150064       4.6004   2.1087e-06
enh73079     2  198861200  198862200      1       1  150064       1.9634       0.0248
enh73081     2  198919800  198920800      2       1  150064       4.8438    6.369e-07
enh73101     2  199517200  199518200      1       1  150064       2.2322       0.0128
enh73102     2  199522400  199523400      3       1  150064       2.2755     0.011439
enh73108     2  200050800  200051800      2       1  150064       4.4814   3.7082e-06
enh73109     2  200060300  200061300      1       1  150064       2.7193     0.003271
enh73110     2  200070900  200071900      3       2  150064       2.6383    0.0041659
enh73112     2  200153600  200154600      4       1  150064       3.4233   0.00030934
enh73114     2  200173900  200174900      1       1  150064       3.0511      0.00114
enh73115     2  200181000  200182000      2       1  150064       2.4248    0.0076586
enh73117     2  200193900  200194900      5       2  150064       3.5433   0.00019757
enh73120     2  200234700  200235700      4       2  150064       3.5316   0.00020654
enh73122     2  200248100  200249100      1       1  150064       1.7088      0.04374
enh73123     2  200269000  200270000      1       1  150064        2.774     0.002769
enh73125     2  200277200  200278200      1       1  150064       4.5033    3.345e-06
enh73129     2  200301800  200302800      1       1  150064       2.5405     0.005534
enh73142     2  200675200  200676200      2       1  150064       4.4392   4.5156e-06
enh73143     2  200677200  200678200      2       1  150064       4.4886   3.5848e-06
enh73144     2  200678700  200679700      2       1  150064       3.2866   0.00050696
enh73145     2  200695100  200696100      4       2  150064       4.0418   2.6523e-05
enh73146     2  200697900  200698900      2       1  150064       1.9281      0.02692
enh73148     2  200714300  200715300      2       1  150064       4.4982   3.4271e-06
enh73150     2  200733400  200734400      3       2  150064       5.6935   6.2246e-09
enh73151     2  200778800  200779800      3       1  150064       2.9751    0.0014646
enh73153     2  200817800  200818800      2       1  150064       5.8308   2.7575e-09
enh73159     2  200890600  200891600      5       3  150064       3.4141   0.00031996
enh73160     2  200904000  200905000      2       1  150064        2.015      0.02195
enh73163     2  200945900  200946900      2       1  150064       1.7517     0.039912
enh73165     2  200959100  200960100      6       4  150064       2.6087    0.0045438
enh73166     2  200966200  200967200      2       1  150064       5.4553   2.4444e-08
enh73169     2  200995200  200996200      3       2  150064       2.3616    0.0090976
enh73171     2  201023800  201024800      1       1  150064       6.7233    8.882e-12
enh73177     2  201087400  201088400      5       3  150064       3.2049    0.0006756
enh73182     2  201139500  201140500      2       1  150064       4.0852   2.2017e-05
enh73184     2  201175400  201176400      2       1  150064       4.3751   6.0675e-06
enh73185     2  201180900  201181900      1       1  150064       2.5725     0.005049
enh73186     2  201181800  201182800      4       2  150064       4.1246   1.8572e-05
enh73188     2  201183300  201184300      3       1  150064       2.5508    0.0053739
enh73189     2  201184100  201185100      2       1  150064       1.8411     0.032803
enh73191     2  201185400  201186400      2       1  150064       2.0784     0.018838
enh73192     2  201186400  201187400      1       1  150064       5.3766    3.796e-08
enh73193     2  201193800  201194800      3       2  150064       3.5441   0.00019701
enh73194     2  201194200  201195200      4       2  150064       2.8612    0.0021102
enh73195     2  201195100  201196100      3       1  150064       2.9176    0.0017637
enh73200     2  201212600  201213600      4       2  150064        1.711     0.043541
enh73205     2  201221500  201222500      2       1  150064       4.1472   1.6826e-05
enh73207     2  201241900  201242900      4       2  150064        5.263   7.0867e-08
enh73208     2  201245400  201246400      5       2  150064       1.8892     0.029435
enh73209     2  201247300  201248300      5       2  150064       4.4118   5.1248e-06
enh73213     2  201276200  201277200      3       1  150064        3.257   0.00056302
enh73215     2  201306900  201307900      2       1  150064       3.3803   0.00036206
enh73216     2  201308300  201309300      3       1  150064       3.8557   5.7695e-05
enh73217     2  201318200  201319200      3       1  150064       3.9101   4.6132e-05
enh73218     2  201320000  201321000      1       1  150064       3.8819    5.182e-05
enh73219     2  201331800  201332800      2       1  150064       3.1392   0.00084705
enh73222     2  201373100  201374100      4       2  150064        1.978     0.023962
enh73229     2  201490200  201491200      1       1  150064         1.97      0.02442
enh73232     2  201559500  201560500      4       2  150064       2.2416     0.012495
enh73237     2  201606800  201607800      6       1  150064        2.247      0.01232
enh73266     2  202118900  202119900      9       4  150064       3.3699   0.00037591
enh73269     2  202124800  202125800      2       1  150064       2.1583     0.015454
enh73311     2  202829100  202830100      5       3  150064       2.1517     0.015712
enh73314     2  202839000  202840000     12       3  150064        1.834     0.033326
enh73363     2  203510800  203511800      1       1  150064       1.7649      0.03879
enh73373     2  204105100  204106100      3       1  150064        2.659    0.0039186
enh73380     2  204327700  204328700      4       1  150064       2.1728     0.014899
enh73381     2  204349000  204350000      2       1  150064       2.4373    0.0073984
enh73397     2  204521300  204522300      6       2  150064       1.6772     0.046752
enh73417     2  204876100  204877100      2       1  150064       2.0699      0.01923
enh73470     2  205837200  205838200      1       1  150064       2.1553      0.01557
enh73491     2  206428800  206429800      2       1  150064       2.9106    0.0018036
enh73507     2  206581400  206582400      1       1  150064       1.8511      0.03208
enh73533     2  206713100  206714100      1       1  150064       2.7572     0.002915
enh73536     2  206747200  206748200      2       1  150064       2.0289     0.021234
enh73540     2  206773300  206774300      2       1  150064       2.4395    0.0073548
enh73548     2  206947400  206948400      3       2  150064       1.9901     0.023292
enh73551     2  207076800  207077800      2       1  150064       1.9356     0.026461
enh73562     2  207711000  207712000      2       1  150064       2.2662      0.01172
enh73574     2  207906500  207907500      2       1  150064       1.7968     0.036182
enh73584     2  207971300  207972300      4       2  150064       1.8829     0.029855
enh73600     2  208089800  208090800      3       2  150064       2.3381    0.0096897
enh73601     2  208092600  208093600      5       3  150064       2.2552      0.01206
enh73611     2  208273200  208274200      4       1  150064        2.292     0.010953
enh73613     2  208339300  208340300      5       2  150064       3.0452    0.0011627
enh73617     2  208398500  208399500      2       1  150064       3.6579   0.00012715
enh73618     2  208411300  208412300      3       2  150064       4.0868   2.1867e-05
enh73620     2  208481600  208482600      3       1  150064       3.7659    8.296e-05
enh73644     2  208926800  208927800      6       2  150064       2.1144     0.017241
enh73650     2  209054900  209055900      5       1  150064       1.8053     0.035512
enh73666     2  210338500  210339500      2       1  150064       1.8377     0.033057
enh73667     2  210340800  210341800      2       1  150064       1.9478      0.02572
enh73673     2  210464900  210465900      2       1  150064       2.4996    0.0062159
enh73675     2  210479200  210480200      3       2  150064       2.1778     0.014711
enh73676     2  210494000  210495000      1       1  150064       2.4534     0.007075
enh73704     2  212255400  212256400      2       1  150064       1.9995     0.022776
enh73705     2  212272400  212273400      1       1  150064       3.2319    0.0006149
enh73706     2  212274000  212275000      4       2  150064       2.3074     0.010515
enh73707     2  212319300  212320300      1       1  150064       3.3681    0.0003784
enh73711     2  213092200  213093200      3       1  150064       2.8025    0.0025353
enh73712     2  213093100  213094100      6       2  150064       2.4998    0.0062138
enh73713     2  213194400  213195400      5       2  150064       3.0869    0.0010113
enh73715     2  213279000  213280000      5       3  150064       1.9281      0.02692
enh73718     2  213550900  213551900      7       4  150064       2.1618     0.015318
enh73719     2  213641700  213642700      4       2  150064       2.0216     0.021611
enh73725     2  213986400  213987400      1       1  150064       2.0575      0.01982
enh73737     2  215345400  215346400      4       2  150064       1.7813     0.037432
enh73750     2  216193400  216194400      2       1  150064       1.6845     0.046046
enh73815     2  216896000  216897000      2       1  150064       2.1648       0.0152
enh73837     2  217161300  217162300      2       1  150064       2.2314     0.012828
enh73838     2  217163500  217164500      2       1  150064       1.7118     0.043465
enh73846     2  217278000  217279000      3       1  150064       2.8614    0.0021086
enh73853     2  217396600  217397600      1       1  150064       2.2004      0.01389
enh73855     2  217404400  217405400      2       1  150064       1.9987     0.022821
enh73856     2  217405100  217406100      2       1  150064        1.993     0.023129
enh73863     2  217428600  217429600      2       1  150064       2.2311     0.012839
enh73868     2  217484800  217485800      3       2  150064       1.7135     0.043308
enh73869     2  217502100  217503100      2       1  150064       1.9028     0.028536
enh73874     2  217529900  217530900      1       1  150064       2.3264     0.009999
enh73877     2  217562900  217563900      3       1  150064       1.6757     0.046898
enh73899     2  217856200  217857200      1       1  150064       2.0359      0.02088
enh73905     2  217919300  217920300      3       2  150064       1.6572     0.048735
enh73906     2  217927400  217928400      4       2  150064       1.7643     0.038844
enh73908     2  217939500  217940500     10       3  150064       1.8883     0.029496
enh73912     2  218025400  218026400      2       1  150064       2.3866    0.0085019
enh73914     2  218032900  218033900      5       1  150064       1.6676     0.047698
enh73916     2  218056500  218057500      1       1  150064       2.0183      0.02178
enh73970     2  218621200  218622200      4       2  150064       1.7297     0.041843
enh73971     2  218653900  218654900      7       2  150064       2.4717    0.0067242
enh73985     2  218773600  218774600      3       1  150064       3.5441   0.00019697
enh73987     2  218784200  218785200     11       3  150064       2.5949    0.0047304
enh73989     2  218796700  218797700      1       1  150064       1.7906      0.03668
enh73995     2  218815300  218816300      2       1  150064       1.9827     0.023699
enh74069     2  219935900  219936900      3       1  150064       1.6493     0.049548
enh74070     2  219945200  219946200      5       2  150064       2.7108    0.0033559
enh74071     2  219976800  219977800      1       1  150064       1.9173       0.0276
enh74072     2  219981600  219982600      1       1  150064        2.351     0.009361
enh74074     2  220014100  220015100      2       1  150064       2.3677    0.0089503
enh74075     2  220025600  220026600      2       1  150064       2.6891    0.0035818
enh74077     2  220044200  220045200      2       1  150064       3.8727   5.3813e-05
enh74078     2  220047500  220048500      1       1  150064       4.1234    1.867e-05
enh74084     2  220091900  220092900      2       1  150064       1.9286     0.026889
enh74087     2  220113000  220114000      4       2  150064        2.189     0.014299
enh74106     2  220310500  220311500      2       1  150064       3.7925   7.4572e-05
enh74149     2  221631900  221632900      4       2  150064       1.9954     0.022999
enh74151     2  221823700  221824700      1       1  150064       2.5469     0.005435
enh74152     2  221825900  221826900      2       1  150064       2.5582    0.0052609
enh74153     2  221913000  221914000      3       2  150064       1.9097     0.028088
enh74167     2  222383100  222384100      2       1  150064       2.3583    0.0091804
enh74168     2  222393600  222394600      4       2  150064       2.8771     0.002007
enh74170     2  222432900  222433900      1       1  150064       2.2636       0.0118
enh74171     2  222439000  222440000      1       1  150064       2.0101      0.02221
enh74178     2  222965500  222966500      3       2  150064       1.8308     0.033568
enh74179     2  223263400  223264400      1       1  150064        2.181      0.01459
enh74235     2  224393000  224394000      6       2  150064       2.0139     0.022012
enh74237     2  224402900  224403900      2       1  150064       1.9621     0.024878
enh74273     2  224906000  224907000      2       1  150064       1.8287     0.033719
enh74276     2  224950400  224951400      2       1  150064       1.6951     0.045027
enh74280     2  225010600  225011600      2       1  150064       1.8981     0.028841
enh74284     2  225075700  225076700      4       1  150064       2.5992    0.0046721
enh74285     2  225086200  225087200      1       1  150064       1.7432      0.04065
enh74293     2  225269100  225270100      7       2  150064       2.7069    0.0033958
enh74294     2  225276900  225277900      3       2  150064       3.3482   0.00040672
enh74295     2  225297800  225298800     14       3  150064       2.5366    0.0055963
enh74296     2  225307200  225308200      5       2  150064       1.7142     0.043248
enh74297     2  225349800  225350800      2       1  150064       1.9061     0.028321
enh74300     2  225384700  225385700      3       2  150064       3.6737   0.00011953
enh74303     2  225410700  225411700      2       1  150064       2.7169    0.0032953
enh74305     2  225428000  225429000      2       1  150064       1.9548     0.025302
enh74307     2  225434800  225435800      1       1  150064       1.6773      0.04674
enh74308     2  225436600  225437600      3       2  150064       4.1463   1.6897e-05
enh74309     2  225439700  225440700      6       2  150064        3.536   0.00020315
enh74310     2  225442100  225443100      4       2  150064       3.4885   0.00024284
enh74312     2  225446800  225447800      2       1  150064       4.7216   1.1702e-06
enh74315     2  225702200  225703200      4       2  150064         2.31     0.010443
enh74321     2  225774400  225775400      8       3  150064       2.0747     0.019006
enh74339     2  225890500  225891500      4       2  150064       1.6587     0.048585
enh74345     2  225984500  225985500      7       2  150064       1.8001     0.035925
enh74351     2  226604500  226605500      1       1  150064       1.7779      0.03771
enh74415     2  227701700  227702700      2       1  150064        1.826     0.033928
enh74416     2  227702400  227703400      5       1  150064       1.8918     0.029257
enh74417     2  227704500  227705500      3       1  150064       1.7486     0.040177
enh74418     2  227772600  227773600      3       1  150064       2.0618     0.019612
enh74419     2  227842400  227843400      2       1  150064       1.9317     0.026699
enh74421     2  227871200  227872200      3       2  150064       2.0334     0.021004
enh74428     2  228281400  228282400      3       2  150064       2.0941     0.018127
enh74447     2  229311200  229312200      1       1  150064        1.792      0.03657
enh74449     2  229409600  229410600      1       1  150064       1.9317       0.0267
enh74450     2  229553200  229554200      3       1  150064       1.6952     0.045014
enh74455     2  229952800  229953800      7       3  150064       1.8567     0.031675
enh74470     2  230130800  230131800      2       1  150064       1.7272     0.042064
enh74501     2  230845000  230846000      1       1  150064        2.353     0.009312
enh74508     2  231191000  231192000      3       1  150064       1.9031     0.028515
enh74518     2  231532600  231533600      3       2  150064       1.8141     0.034828
enh74519     2  231549600  231550600      2       1  150064       2.3937    0.0083389
enh74580     2  232264500  232265500      1       1  150064       2.3044       0.0106
enh74586     2  232347000  232348000      4       2  150064       1.9844     0.023604
enh74598     2  232479900  232480900      5       2  150064       1.8536     0.031899
enh74604     2  232506400  232507400      2       1  150064       2.2644     0.011774
enh74607     2  232527400  232528400      1       1  150064       2.3914     0.008391
enh74609     2  232531800  232532800      2       1  150064       2.2746     0.011466
enh74611     2  232542200  232543200      5       3  150064       1.7949     0.036334
enh74626     2  232799000  232800000      4       2  150064       1.9163     0.027661
enh74632     2  233100400  233101400      3       1  150064       1.8479     0.032308
enh74636     2  233174500  233175500      4       2  150064       2.0692     0.019262
enh74642     2  233453100  233454100      3       1  150064       1.7228     0.042464
enh74643     2  233457100  233458100      1       1  150064       2.1019      0.01778
enh74648     2  233640800  233641800      3       1  150064       5.5098   1.7963e-08
enh74649     2  233703200  233704200      1       1  150064       4.5208     3.08e-06
enh74650     2  233717900  233718900      3       2  150064       5.9004    1.813e-09
enh74651     2  233737100  233738100      1       1  150064         2.86     0.002118
enh74657     2  233909300  233910300      3       1  150064       2.1141     0.017255
enh74658     2  233926100  233927100      3       1  150064       1.8984     0.028824
enh74693     2  234441000  234442000      4       2  150064       1.6642     0.048037
enh74695     2  234473700  234474700      2       1  150064       1.8139     0.034847
enh74737     2  235355000  235356000      2       1  150064       2.1942      0.01411
enh74814     2  236024200  236025200      1       1  150064       1.9301       0.0268
enh74833     2  236325300  236326300      1       1  150064       1.6815      0.04633
enh74844     2  236420100  236421100      3       2  150064       2.2755     0.011438
enh74858     2  236471700  236472700      1       1  150064       2.0511      0.02013
enh74873     2  236543000  236544000      3       1  150064        2.049     0.020229
enh74874     2  236549400  236550400      4       1  150064       2.3116       0.0104
enh74907     2  236812300  236813300      4       2  150064       2.2398     0.012552
enh74908     2  236825600  236826600      2       1  150064       3.2834   0.00051279
enh74909     2  236828700  236829700      3       1  150064       2.6124     0.004495
enh74920     2  237247000  237248000      2       1  150064       2.0376     0.020796
enh74924     2  237324400  237325400      2       1  150064       2.2977     0.010789
enh74938     2  237550900  237551900      6       2  150064       2.0007      0.02271
enh74955     2  237690900  237691900      3       1  150064       2.0616     0.019624
enh74957     2  237699200  237700200      4       2  150064       1.9819     0.023743
enh74972     2  237886500  237887500      1       1  150064       1.6647      0.04799
enh74973     2  237897400  237898400      3       1  150064       1.8737     0.030484
enh74975     2  237906400  237907400      6       1  150064       1.7131     0.043348
enh75003     2  238162300  238163300      1       1  150064       1.6558      0.04888
enh75089     2  238652100  238653100      8       2  150064       1.8747     0.030416
enh75090     2  238653100  238654100      9       2  150064       1.7161     0.043073
enh75118     2  239169200  239170200      2       1  150064       1.6853     0.045966
enh75157     2  239850800  239851800      3       2  150064       1.6723      0.04723
enh75238     2  240404200  240405200      2       1  150064       2.3513    0.0093534
enh75240     2  240421200  240422200      3       2  150064       1.8578     0.031601
enh75278     2  240930700  240931700      1       1  150064       1.7514      0.03994
enh75293     2  241226800  241227800     11       3  150064       1.8046     0.035567
enh75301     2  241279400  241280400      1       1  150064       2.5279     0.005737
enh75302     2  241290000  241291000      7       3  150064       1.8577     0.031609
enh75349     2  241948300  241949300      5       3  150064       1.8338     0.033341
enh75357     2  242166300  242167300      2       1  150064       2.6964    0.0035047
enh75367     2  242259300  242260300      1       1  150064        1.911        0.028
enh75375     2  242308000  242309000      1       1  150064       2.6246     0.004337
enh75380     2  242350100  242351100      5       3  150064       2.7348    0.0031213
enh75392     2  242574200  242575200      3       2  150064       1.8432     0.032647
enh75393     2  242578400  242579400      3       1  150064       2.3244     0.010052
enh75394     2  242579800  242580800      3       1  150064       2.1179      0.01709
enh75395     2  242585000  242586000      3       2  150064       1.6763     0.046838
enh75397     2  242605000  242606000      5       2  150064       1.9092     0.028116
enh75414     2  242820100  242821100      2       1  150064       1.9287     0.026884
enh75419     2  242841400  242842400      6       2  150064        1.655     0.048964
enh75427     3     104500     105500      2       1  150064        1.671      0.04736
enh75445     3     525200     526200      1       1  150064       1.6813      0.04635
enh75448     3     609600     610600      2       1  150064       1.8835     0.029815
enh75454     3    2552400    2553400      4       2  150064       4.3155   7.9635e-06
enh75455     3    2553000    2554000      3       2  150064        4.068   2.3711e-05
enh75474     3    4313200    4314200      3       2  150064       1.6998     0.044587
enh75476     3    4348300    4349300      2       1  150064       2.5024    0.0061681
enh75498     3    4574900    4575900      5       2  150064       1.7767      0.03781
enh75510     3    4771900    4772900      3       2  150064       1.6856      0.04594
enh75522     3    4890600    4891600      3       1  150064       2.2764     0.011412
enh75526     3    4947600    4948600      1       1  150064       1.7906      0.03668
enh75555     3    5238000    5239000      1       1  150064       2.1472      0.01589
enh75557     3    5259800    5260800      6       2  150064       1.6473     0.049752
enh75581     3    8092200    8093200      6       2  150064       2.0588     0.019757
enh75599     3    8524800    8525800      1       1  150064       2.0306      0.02115
enh75626     3    9032400    9033400      1       1  150064       2.4414     0.007316
enh75629     3    9064700    9065700      1       1  150064       1.9689      0.02448
enh75630     3    9068800    9069800      5       2  150064       3.5839   0.00016922
enh75632     3    9109200    9110200      3       2  150064       2.4599    0.0069497
enh75634     3    9113800    9114800      5       2  150064       1.8241     0.034071
enh75648     3    9182500    9183500      1       1  150064       2.2035      0.01378
enh75650     3    9189300    9190300      1       1  150064       1.8999      0.02872
enh75680     3    9403400    9404400      2       1  150064       2.4557    0.0070301
enh75683     3    9435900    9436900      4       2  150064       1.7764     0.037835
enh75686     3    9449600    9450600      3       1  150064       2.3001     0.010722
enh75689     3    9462600    9463600      3       2  150064       2.2163     0.013337
enh75690     3    9463600    9464600      4       2  150064       2.7018    0.0034483
enh75691     3    9465200    9466200      2       1  150064       1.9569     0.025179
enh75746     3   10399200   10400200      3       2  150064       3.2298   0.00061938
enh75748     3   10411600   10412600      3       2  150064        3.313    0.0004615
enh75749     3   10419100   10420100      3       1  150064       3.3298   0.00043449
enh75750     3   10422600   10423600      5       2  150064       3.2879   0.00050474
enh75751     3   10470000   10471000      3       1  150064       1.8259     0.033929
enh75754     3   10507300   10508300      2       1  150064       2.6024    0.0046282
enh75762     3   10593600   10594600      3       1  150064       2.2016     0.013848
enh75764     3   10642100   10643100      5       2  150064       2.0014     0.022675
enh75765     3   10650400   10651400      5       3  150064       2.2669     0.011699
enh75766     3   10806000   10807000      3       1  150064       4.2359   1.1381e-05
enh75807     3   11412500   11413500      7       2  150064       1.8872     0.029568
enh75813     3   11475200   11476200      1       1  150064       2.2191      0.01324
enh75830     3   11609100   11610100      3       1  150064       1.9176      0.02758
enh75856     3   11673200   11674200      4       1  150064       2.5872    0.0048382
enh75859     3   11685600   11686600      2       1  150064       3.9925   3.2686e-05
enh75860     3   11702200   11703200      4       2  150064       3.2625   0.00055222
enh75868     3   11780600   11781600      4       2  150064       1.9608     0.024953
enh75876     3   11886000   11887000      4       1  150064       2.4412    0.0073193
enh75877     3   11888600   11889600      1       1  150064       2.3023      0.01066
enh75878     3   12037900   12038900      5       2  150064       2.6846    0.0036307
enh75879     3   12068200   12069200      3       2  150064       1.8767     0.030276
enh75881     3   12101600   12102600      2       1  150064       1.9239     0.027186
enh75882     3   12185200   12186200      2       1  150064       2.9421    0.0016298
enh75883     3   12188200   12189200      6       2  150064        1.923     0.027239
enh75886     3   12219600   12220600      1       1  150064       3.2532    0.0005705
enh75891     3   12314300   12315300      4       1  150064       2.8107    0.0024714
enh75892     3   12392400   12393400      1       1  150064       2.2495      0.01224
enh75897     3   12462500   12463500      2       1  150064       1.6522     0.049249
enh75902     3   12486000   12487000      4       2  150064       2.3293    0.0099221
enh75903     3   12503400   12504400      4       2  150064       1.9011     0.028642
enh75905     3   12521000   12522000      3       1  150064       2.2586     0.011955
enh75906     3   12524200   12525200      3       1  150064       1.9132     0.027863
enh75911     3   12558800   12559800      4       2  150064       2.1019     0.017779
enh75912     3   12586200   12587200      4       2  150064       1.9742     0.024181
enh75913     3   12601000   12602000      3       1  150064       2.5321    0.0056684
enh75914     3   12603800   12604800      4       1  150064       2.3425    0.0095783
enh75916     3   12663500   12664500      2       1  150064       1.8685     0.030845
enh75919     3   12679400   12680400      1       1  150064       2.3523     0.009328
enh75921     3   12689400   12690400      3       1  150064       1.7874     0.036939
enh75924     3   12697400   12698400      1       1  150064       2.4099     0.007979
enh75927     3   12723000   12724000      1       1  150064       2.3974     0.008255
enh75928     3   12760800   12761800      1       1  150064       1.7088      0.04374
enh75929     3   12761300   12762300      3       1  150064       1.7404     0.040894
enh75947     3   12960500   12961500      3       2  150064       2.0383     0.020759
enh75955     3   13011000   13012000      3       1  150064       1.8912     0.029299
enh75960     3   13036500   13037500      5       2  150064       1.7541     0.039707
enh75968     3   13075200   13076200      3       1  150064       2.5065    0.0060964
enh75969     3   13076000   13077000      1       1  150064       3.0171     0.001276
enh75970     3   13081100   13082100      6       2  150064       3.0729    0.0010599
enh75971     3   13082800   13083800      2       1  150064       1.9188     0.027505
enh75972     3   13087000   13088000      6       3  150064       3.0357    0.0011997
enh75973     3   13094400   13095400      2       1  150064       1.7649     0.038794
enh75975     3   13105800   13106800      4       2  150064       1.9306     0.026766
enh75976     3   13112000   13113000     11       3  150064       1.6536     0.049108
enh75979     3   13136700   13137700      4       2  150064        2.111     0.017385
enh75983     3   13301200   13302200      4       2  150064       1.8394     0.032929
enh75988     3   13342500   13343500      1       1  150064       1.7837      0.03724
enh75990     3   13420500   13421500      4       1  150064       2.1205     0.016981
enh76072     3   14565300   14566300      5       2  150064       1.8904     0.029356
enh76073     3   14567400   14568400      4       2  150064        2.165     0.015195
enh76079     3   14605000   14606000      3       2  150064       2.1257     0.016763
enh76085     3   14690600   14691600      2       1  150064        1.716     0.043084
enh76090     3   14845200   14846200      1       1  150064       1.8796      0.03008
enh76101     3   14962400   14963400      3       1  150064       2.8547    0.0021541
enh76195     3   16353500   16354500      4       1  150064       1.8998     0.028732
enh76211     3   16440700   16441700      5       2  150064       2.0809      0.01872
enh76213     3   16460600   16461600      4       2  150064       1.7414     0.040808
enh76227     3   16557900   16558900      2       1  150064         1.85     0.032154
enh76232     3   16782700   16783700      8       4  150064       2.0201     0.021686
enh76234     3   16843200   16844200      1       1  150064       3.4167    0.0003169
enh76236     3   16851800   16852800      3       2  150064       3.1213   0.00090018
enh76240     3   16891000   16892000      5       3  150064       1.8073     0.035355
enh76244     3   16939600   16940600      3       2  150064       1.7217     0.042562
enh76248     3   16948200   16949200      2       1  150064       2.0693     0.019258
enh76249     3   16951200   16952200      3       1  150064       3.5851   0.00016849
enh76252     3   17047500   17048500      2       1  150064       2.2391     0.012573
enh76255     3   17081100   17082100      4       2  150064       2.4159    0.0078489
enh76259     3   17220800   17221800      2       1  150064       4.2979   8.6213e-06
enh76261     3   17231700   17232700      1       1  150064       4.6319    1.812e-06
enh76262     3   17236700   17237700      2       1  150064       3.8841   5.1359e-05
enh76263     3   17510800   17511800      1       1  150064       1.7875      0.03693
enh76264     3   17576400   17577400      2       1  150064       3.9109   4.5975e-05
enh76266     3   17686300   17687300      3       2  150064       3.7255   9.7464e-05
enh76267     3   17780900   17781900      4       1  150064       4.7449   1.0431e-06
enh76268     3   17784700   17785700      4       1  150064         2.91     0.001807
enh76283     3   19939800   19940800      1       1  150064       2.6437       0.0041
enh76284     3   19990900   19991900      6       3  150064       2.1475     0.015878
enh76310     3   21478000   21479000      2       1  150064       1.8743     0.030444
enh76315     3   21686500   21687500      5       2  150064       1.6511     0.049358
enh76316     3   21706800   21707800      3       2  150064       2.0251     0.021429
enh76318     3   21789200   21790200      5       3  150064       2.2891     0.011037
enh76319     3   21792900   21793900      4       2  150064       2.0098     0.022227
enh76325     3   21960400   21961400     13       2  150064       2.0715     0.019158
enh76347     3   23127600   23128600      6       3  150064       1.7233     0.042414
enh76370     3   23853300   23854300      1       1  150064       2.4984     0.006238
enh76372     3   23860900   23861900      3       2  150064       1.7084     0.043782
enh76377     3   23878500   23879500      2       1  150064       1.7563     0.039518
enh76389     3   23988900   23989900      5       2  150064       1.6824     0.046248
enh76396     3   24040400   24041400      2       1  150064       2.0099     0.022223
enh76397     3   24069800   24070800      6       2  150064       3.1496   0.00081744
enh76399     3   24100600   24101600      5       2  150064       1.8052      0.03552
enh76400     3   24142400   24143400      7       2  150064       3.6525   0.00012986
enh76401     3   24169300   24170300      4       2  150064       3.6972   0.00010899
enh76404     3   24201900   24202900      5       2  150064       2.5124    0.0059964
enh76405     3   24231800   24232800      4       2  150064       3.2762   0.00052616
enh76406     3   24254100   24255100      7       3  150064       3.1012   0.00096359
enh76409     3   24267700   24268700      7       4  150064       2.6463    0.0040688
enh76430     3   24531500   24532500      5       2  150064        3.236   0.00060598
enh76453     3   25396300   25397300      4       2  150064       2.6299     0.004271
enh76454     3   25421400   25422400      3       1  150064       1.9509     0.025533
enh76462     3   25519100   25520100      5       3  150064       2.5864     0.004849
enh76464     3   25520700   25521700      2       1  150064        1.761      0.03912
enh76465     3   25522500   25523500      2       1  150064        1.901     0.028651
enh76466     3   25526700   25527700      6       2  150064       1.8168     0.034627
enh76472     3   25568800   25569800      6       2  150064       2.0959     0.018044
enh76476     3   25634300   25635300      1       1  150064       2.2734       0.0115
enh76480     3   25700800   25701800      3       1  150064       1.6595     0.048508
enh76482     3   25822700   25823700      2       1  150064       1.8144      0.03481
enh76502     3   27120500   27121500      3       1  150064       1.6596     0.048502
enh76555     3   29106300   29107300      3       2  150064       1.7733     0.038092
enh76572     3   29447500   29448500      5       2  150064       2.4137     0.007896
enh76577     3   29494700   29495700      4       2  150064       2.8451    0.0022197
enh76579     3   29555300   29556300      5       2  150064       1.8787     0.030142
enh76588     3   29724300   29725300      4       2  150064       1.8435     0.032628
enh76589     3   29725000   29726000      3       2  150064        2.938    0.0016519
enh76590     3   29736100   29737100      5       1  150064       2.2673     0.011686
enh76591     3   29800800   29801800      1       1  150064       3.0275     0.001233
enh76592     3   29805400   29806400      4       1  150064       2.9476     0.001601
enh76593     3   29939600   29940600      1       1  150064       2.0633      0.01954
enh76594     3   29964200   29965200      3       1  150064       3.9647   3.6751e-05
enh76596     3   30013200   30014200      2       1  150064       2.7142    0.0033214
enh76597     3   30014000   30015000      3       2  150064       2.3963    0.0082807
enh76598     3   30123600   30124600      7       2  150064       2.3782    0.0086981
enh76599     3   30155900   30156900      3       2  150064        1.962     0.024881
enh76603     3   30302400   30303400      2       1  150064       2.5067    0.0060929
enh76604     3   30323200   30324200      4       2  150064       2.1016     0.017794
enh76606     3   30360900   30361900      4       2  150064       2.3234     0.010079
enh76613     3   30517600   30518600      1       1  150064       2.0844      0.01856
enh76634     3   30706100   30707100      2       1  150064       2.5237    0.0058069
enh76653     3   31402100   31403100      5       2  150064       1.8305     0.033587
enh76656     3   31571800   31572800      2       1  150064       3.0998   0.00096833
enh76661     3   31589100   31590100      2       1  150064       2.6233    0.0043544
enh76695     3   31976100   31977100      4       2  150064       2.6016    0.0046399
enh76703     3   32019700   32020700      6       3  150064        2.176     0.014779
enh76715     3   32198600   32199600      3       1  150064       1.9166     0.027647
enh76717     3   32345300   32346300      3       1  150064       2.1335     0.016442
enh76738     3   32656200   32657200      1       1  150064       1.8469      0.03238
enh76743     3   32881700   32882700      1       1  150064       1.7591      0.03928
enh76745     3   32890200   32891200      4       2  150064       1.6711     0.047352
enh76759     3   33399400   33400400      1       1  150064       2.0858       0.0185
enh76760     3   33413800   33414800      1       1  150064       3.0412     0.001178
enh76762     3   33468700   33469700      6       3  150064       2.6987     0.003481
enh76763     3   33471600   33472600      3       1  150064       2.4046    0.0080951
enh76764     3   33472900   33473900      4       2  150064        3.363    0.0003855
enh76766     3   33478000   33479000      4       2  150064        3.137   0.00085329
enh76767     3   33483000   33484000      6       3  150064       2.7076    0.0033882
enh76786     3   34052600   34053600      5       2  150064       2.7699    0.0028033
enh76787     3   34054700   34055700      1       1  150064       2.8544     0.002156
enh76796     3   34297400   34298400      2       1  150064         1.92     0.027431
enh76807     3   35024400   35025400      4       2  150064       2.1892      0.01429
enh76808     3   35425100   35426100      3       2  150064       3.3518   0.00040147
enh76810     3   35464000   35465000      2       1  150064       3.1252   0.00088833
enh76811     3   35464600   35465600      4       2  150064       3.5067   0.00022685
enh76816     3   35700200   35701200      2       1  150064       1.8635     0.031194
enh76827     3   35800900   35801900      1       1  150064       2.0401      0.02067
enh76835     3   36566600   36567600      1       1  150064       2.1439      0.01602
enh76841     3   36855400   36856400      5       3  150064       5.3635   4.0804e-08
enh76842     3   36909800   36910800      2       1  150064       3.0448    0.0011641
enh76844     3   36947700   36948700      1       1  150064       2.9594     0.001541
enh76845     3   36949800   36950800      1       1  150064       2.8166     0.002427
enh76850     3   36984600   36985600      2       1  150064       2.7253    0.0032117
enh76851     3   36999300   37000300      1       1  150064       2.6176     0.004428
enh76852     3   37001000   37002000      2       1  150064       2.6097    0.0045312
enh76853     3   37011000   37012000      2       1  150064       2.8671     0.002071
enh76856     3   37035800   37036800      3       2  150064       3.0748    0.0010533
enh76857     3   37071900   37072900      3       1  150064       3.0297    0.0012238
enh76858     3   37074100   37075100      3       2  150064       2.4249    0.0076563
enh76859     3   37095500   37096500      3       2  150064       2.6262    0.0043168
enh76861     3   37134800   37135800      2       1  150064       2.8785    0.0019982
enh76864     3   37138400   37139400      1       1  150064       2.9884     0.001402
enh76865     3   37150400   37151400      3       2  150064       1.9031     0.028515
enh76866     3   37156600   37157600      1       1  150064       3.0861     0.001014
enh76867     3   37172900   37173900      1       1  150064       3.0572     0.001117
enh76868     3   37186500   37187500      1       1  150064       3.0522     0.001136
enh76869     3   37204400   37205400      3       1  150064       3.0441    0.0011669
enh76870     3   37211800   37212800      1       1  150064       3.0838     0.001022
enh76873     3   37224800   37225800      6       2  150064       2.7449    0.0030265
enh76874     3   37239200   37240200      2       1  150064       2.1644     0.015216
enh76875     3   37259400   37260400      3       1  150064       2.6153    0.0044579
enh76876     3   37270300   37271300      2       1  150064       1.8896     0.029403
enh76887     3   37540200   37541200      2       1  150064       1.6756     0.046908
enh76888     3   37552300   37553300      2       1  150064       2.0508     0.020145
enh76890     3   37578200   37579200      5       2  150064       2.5563    0.0052895
enh76891     3   37581900   37582900      6       3  150064        1.908     0.028196
enh76899     3   37686900   37687900      2       1  150064       2.7587    0.0029013
enh76900     3   37703300   37704300      5       2  150064       1.7472     0.040303
enh76909     3   37780000   37781000      1       1  150064       2.9404     0.001639
enh76911     3   37804600   37805600      1       1  150064       1.8124      0.03496
enh76914     3   37828400   37829400      2       1  150064       2.2195     0.013226
enh76916     3   37836200   37837200      2       1  150064       2.5414    0.0055212
enh76919     3   37894000   37895000      1       1  150064       3.1088    0.0009394
enh76923     3   37907000   37908000      2       1  150064        2.173     0.014889
enh76924     3   37919600   37920600      2       1  150064       3.1825   0.00073004
enh76933     3   37950600   37951600      2       1  150064       3.6389   0.00013692
enh76934     3   37952000   37953000      2       1  150064       3.6433   0.00013458
enh76935     3   37958800   37959800      2       1  150064       3.3504   0.00040347
enh76936     3   37961500   37962500      4       2  150064       3.0667    0.0010821
enh76937     3   37965600   37966600      3       1  150064        2.799    0.0025628
enh76938     3   37972400   37973400      3       2  150064       3.0321    0.0012143
enh76939     3   37973600   37974600      7       3  150064       3.9796   3.4522e-05
enh76940     3   37977500   37978500      2       1  150064       3.6058    0.0001556
enh76944     3   37997700   37998700      2       1  150064       2.0516     0.020107
enh76973     3   38494200   38495200      3       1  150064       3.1473   0.00082402
enh76974     3   38497600   38498600      5       1  150064       3.0905   0.00099896
enh76976     3   38514200   38515200      2       1  150064       2.3891    0.0084459
enh76977     3   38531700   38532700      2       1  150064       2.8462    0.0022121
enh76988     3   38682400   38683400      4       2  150064       2.6123    0.0044967
enh76991     3   39069300   39070300      1       1  150064       2.7479     0.002999
enh76995     3   39149800   39150800      8       4  150064       2.0115     0.022138
enh77024     3   40002800   40003800      2       1  150064       2.2238     0.013081
enh77049     3   40732200   40733200      2       1  150064        1.661     0.048356
enh77050     3   40783100   40784100      1       1  150064       1.9651       0.0247
enh77118     3   42189300   42190300      1       1  150064       2.5325     0.005663
enh77120     3   42202400   42203400      1       1  150064       1.7506      0.04001
enh77121     3   42206000   42207000      2       1  150064       2.1343      0.01641
enh77124     3   42217000   42218000      3       2  150064       2.4672    0.0068081
enh77125     3   42217600   42218600      3       2  150064       2.5686    0.0051049
enh77126     3   42220400   42221400      5       2  150064       2.7289    0.0031772
enh77127     3   42225500   42226500      4       2  150064       2.1872     0.014365
enh77128     3   42233900   42234900      6       2  150064       2.4974    0.0062562
enh77134     3   42417200   42418200      4       1  150064       2.5323    0.0056658
enh77136     3   42480900   42481900      3       1  150064       1.8003      0.03591
enh77149     3   42692600   42693600      2       1  150064       2.1973     0.013999
enh77154     3   42743100   42744100      2       1  150064       1.9889     0.023356
enh77159     3   42783000   42784000      2       1  150064       1.9965      0.02294
enh77196     3   43358700   43359700      2       1  150064       1.7782     0.037685
enh77198     3   43367800   43368800      3       2  150064       2.4438     0.007266
enh77199     3   43404700   43405700      4       2  150064       1.9069     0.028268
enh77203     3   43435200   43436200      3       2  150064       2.4605    0.0069373
enh77212     3   43737600   43738600      3       1  150064       2.7653    0.0028431
enh77215     3   43800400   43801400      3       2  150064       2.8163    0.0024292
enh77216     3   43806900   43807900      5       2  150064        2.242     0.012482
enh77218     3   43811600   43812600      1       1  150064       1.6469      0.04979
enh77220     3   43914000   43915000      1       1  150064       1.8833      0.02983
enh77231     3   44225700   44226700      5       3  150064       2.1993     0.013929
enh77232     3   44240000   44241000      4       2  150064       2.1694     0.015025
enh77234     3   44293700   44294700      5       1  150064         2.15     0.015777
enh77238     3   44396900   44397900      5       2  150064        2.871    0.0020458
enh77241     3   44597600   44598600      1       1  150064       3.0287     0.001228
enh77248     3   44727100   44728100      5       3  150064       1.6802     0.046456
enh77274     3   45164800   45165800      1       1  150064       1.7014      0.04443
enh77277     3   45181000   45182000      4       2  150064       2.0747     0.019008
enh77280     3   45219200   45220200      8       3  150064       1.6842     0.046072
enh77361     3   46130400   46131400      5       2  150064       1.8815     0.029954
enh77365     3   46163600   46164600      3       2  150064       1.9562     0.025223
enh77367     3   46166100   46167100      2       1  150064       1.8158     0.034701
enh77451     3   47436800   47437800      1       1  150064       1.6514      0.04933
enh77464     3   47616600   47617600      6       3  150064       1.6861     0.045891
enh77466     3   47653100   47654100      1       1  150064       2.0591      0.01974
enh77477     3   47937700   47938700      1       1  150064       1.9806      0.02382
enh77478     3   47943600   47944600      1       1  150064       1.9834      0.02366
enh77496     3   48131100   48132100      1       1  150064       1.7805       0.0375
enh77499     3   48192400   48193400      3       1  150064        1.899     0.028779
enh77500     3   48193100   48194100      3       1  150064       2.1859     0.014412
enh77501     3   48235800   48236800      1       1  150064       2.3208      0.01015
enh77504     3   48281100   48282100      1       1  150064       2.3351      0.00977
enh77510     3   48343400   48344400      4       1  150064        1.983     0.023681
enh77537     3   48661400   48662400      1       1  150064        2.289      0.01104
enh77538     3   48671100   48672100      2       1  150064       2.3372    0.0097139
enh77541     3   48694900   48695900      5       3  150064        1.677     0.046772
enh77543     3   48697500   48698500      1       1  150064       2.4735     0.006689
enh77548     3   48730700   48731700      2       1  150064       1.7726      0.03815
enh77549     3   48733300   48734300      2       1  150064       1.9281     0.026919
enh77550     3   48745900   48746900      2       1  150064       1.6997     0.044593
enh77551     3   48749000   48750000      3       1  150064       2.1913     0.014217
enh77552     3   48750000   48751000      1       1  150064       2.0126      0.02208
enh77555     3   48754800   48755800      1       1  150064       2.1125      0.01732
enh77569     3   49035300   49036300      1       1  150064        1.878      0.03019
enh77580     3   49156200   49157200      2       1  150064       2.1108     0.017397
enh77583     3   49201800   49202800      1       1  150064       2.1306      0.01656
enh77586     3   49211100   49212100      2       1  150064       2.1347     0.016391
enh77588     3   49275600   49276600      5       2  150064       1.7737     0.038055
enh77593     3   49375200   49376200      1       1  150064       1.7766      0.03782
enh77594     3   49378600   49379600      3       1  150064       1.7785     0.037657
enh77601     3   49437400   49438400      5       2  150064       2.2242     0.013066
enh77602     3   49443400   49444400      1       1  150064        1.914      0.02781
enh77606     3   49458700   49459700      3       1  150064       2.1882     0.014328
enh77608     3   49465400   49466400      2       1  150064       2.3632    0.0090586
enh77609     3   49467200   49468200      1       1  150064        2.313      0.01036
enh77613     3   49497600   49498600      1       1  150064       2.1711      0.01496
enh77614     3   49502900   49503900      2       1  150064        1.769     0.038446
enh77621     3   49556700   49557700      2       1  150064       1.8477     0.032325
enh77625     3   49590100   49591100      3       2  150064        2.041     0.020626
enh77637     3   49732100   49733100      1       1  150064       2.2998      0.01073
enh77641     3   49812300   49813300      5       2  150064        2.294     0.010895
enh77648     3   49877700   49878700      5       2  150064       1.6558     0.048884
enh77649     3   49894200   49895200      2       1  150064       2.0486     0.020249
enh77650     3   49904500   49905500      1       1  150064       1.8158       0.0347
enh77651     3   49909800   49910800      3       2  150064       2.9387    0.0016481
enh77654     3   49940800   49941800      1       1  150064        2.735     0.003119
enh77657     3   49965200   49966200      3       2  150064       1.7315      0.04168
enh77658     3   49967600   49968600      1       1  150064       3.0538      0.00113
enh77660     3   50004100   50005100      1       1  150064       3.0519     0.001137
enh77662     3   50040800   50041800      1       1  150064       3.2735    0.0005312
enh77663     3   50125400   50126400      3       1  150064       1.7618     0.039055
enh77664     3   50128300   50129300      3       1  150064       2.8328    0.0023068
enh77665     3   50158900   50159900      2       1  150064       2.4627    0.0068945
enh77670     3   50196300   50197300      5       2  150064       2.3333    0.0098167
enh77675     3   50249200   50250200      1       1  150064        3.317     0.000455
enh77685     3   50291900   50292900      3       2  150064       2.9169    0.0017674
enh77707     3   50409800   50410800      2       1  150064       3.3548   0.00039713
enh77714     3   50480200   50481200      2       1  150064       2.4453    0.0072371
enh77719     3   50518400   50519400      3       2  150064       2.2597     0.011919
enh77722     3   50552000   50553000      1       1  150064         2.99     0.001395
enh77746     3   51320500   51321500      1       1  150064       2.5272     0.005749
enh77750     3   51425300   51426300      2       1  150064       2.0497     0.020197
enh77756     3   51593200   51594200      2       1  150064       3.1575   0.00079559
enh77759     3   51655700   51656700      3       1  150064       1.8953     0.029025
enh77762     3   51707200   51708200      2       1  150064       1.8649     0.031095
enh77766     3   51737400   51738400      3       2  150064       2.4528    0.0070866
enh77798     3   52142600   52143600      4       1  150064       2.0773     0.018885
enh77809     3   52233200   52234200      1       1  150064       3.9421    4.039e-05
enh77810     3   52243900   52244900      1       1  150064       3.7656    8.308e-05
enh77811     3   52252300   52253300      2       1  150064       3.3917   0.00034733
enh77812     3   52267900   52268900      5       1  150064       2.6249    0.0043343
enh77813     3   52269300   52270300      4       2  150064         2.35    0.0093863
enh77818     3   52287300   52288300      1       1  150064       5.6654    7.336e-09
enh77819     3   52304700   52305700      2       1  150064         4.45   4.2937e-06
enh77826     3   52341300   52342300      1       1  150064       2.9234     0.001731
enh77828     3   52347600   52348600      2       1  150064       2.8812     0.001981
enh77832     3   52401200   52402200      2       1  150064        3.183   0.00072886
enh77839     3   52466400   52467400      3       2  150064        4.138   1.7518e-05
enh77840     3   52467300   52468300      3       2  150064       2.2348     0.012717
enh77851     3   52531400   52532400      3       2  150064        2.608     0.004553
enh77852     3   52532200   52533200      1       1  150064       3.8262    6.506e-05
enh77853     3   52559100   52560100      2       1  150064       4.4057   5.2729e-06
enh77854     3   52561200   52562200      1       1  150064       4.1021    2.047e-05
enh77855     3   52564200   52565200      1       1  150064       4.5547    2.623e-06
enh77856     3   52569000   52570000      3       1  150064       2.5991    0.0046734
enh77857     3   52572500   52573500      4       2  150064       3.1443   0.00083228
enh77859     3   52640500   52641500      1       1  150064        4.617    1.947e-06
enh77862     3   52717500   52718500      2       1  150064       4.4416   4.4639e-06
enh77866     3   52869400   52870400      3       2  150064        5.251   7.5629e-08
enh77868     3   52907400   52908400      1       1  150064       5.6131    9.939e-09
enh77869     3   52925400   52926400      1       1  150064       4.9932    2.969e-07
enh77870     3   52927500   52928500      3       1  150064       5.1139   1.5783e-07
enh77871     3   52928800   52929800      2       1  150064       2.3767     0.008734
enh77872     3   52931800   52932800      2       1  150064        4.483   3.6795e-06
enh77874     3   53074100   53075100      3       1  150064        3.124   0.00089216
enh77875     3   53077500   53078500      2       1  150064       4.0936   2.1237e-05
enh77876     3   53105800   53106800      2       1  150064       2.1692     0.015032
enh77878     3   53117700   53118700      2       1  150064       2.4634     0.006881
enh77892     3   53227800   53228800      2       1  150064       2.4444    0.0072547
enh77893     3   53229600   53230600      4       2  150064       3.2444    0.0005884
enh77894     3   53270100   53271100     12       2  150064       2.3199     0.010174
enh77895     3   53272000   53273000      5       2  150064       3.0313    0.0012175
enh77896     3   53277300   53278300      8       2  150064         2.14     0.016177
enh77897     3   53285300   53286300      3       2  150064       3.1196   0.00090547
enh77898     3   53290000   53291000      4       2  150064       2.6459    0.0040737
enh77899     3   53293200   53294200      3       1  150064        3.754   8.7031e-05
enh77901     3   53303800   53304800      1       1  150064       1.9089      0.02814
enh77902     3   53320700   53321700      2       1  150064       2.2325     0.012791
enh77903     3   53354700   53355700      1       1  150064       1.6692      0.04754
enh77904     3   53357900   53358900      2       1  150064       1.8425     0.032701
enh77906     3   53379200   53380200      1       1  150064        4.146    1.692e-05
enh77907     3   53512400   53513400      2       1  150064       3.2651   0.00054707
enh77910     3   53523900   53524900      1       1  150064         4.13    1.814e-05
enh77911     3   53532100   53533100      1       1  150064       3.5172    0.0002181
enh77912     3   53534900   53535900      3       2  150064       3.0304    0.0012211
enh77937     3   53914000   53915000      1       1  150064       2.2603       0.0119
enh77939     3   53923700   53924700      2       1  150064       1.9728     0.024257
enh77941     3   54079400   54080400      2       1  150064       1.6581     0.048646
enh77952     3   54516400   54517400      2       1  150064       2.4232    0.0076925
enh78002     3   55720300   55721300      3       2  150064       1.9619     0.024885
enh78010     3   56145400   56146400      1       1  150064       2.8349     0.002292
enh78016     3   56713800   56714800      4       1  150064       2.3096     0.010455
enh78036     3   56857700   56858700      5       2  150064       1.9888      0.02336
enh78038     3   56867000   56868000      4       2  150064       2.0201     0.021686
enh78039     3   56871300   56872300      3       2  150064       2.8356    0.0022869
enh78040     3   56889600   56890600      2       1  150064         1.66     0.048452
enh78084     3   57263200   57264200      1       1  150064       1.7645      0.03882
enh78141     3   58087100   58088100      1       1  150064       2.0058      0.02244
enh78149     3   58149800   58150800      2       1  150064       1.8904      0.02935
enh78151     3   58160300   58161300      6       3  150064       1.8014     0.035817
enh78163     3   58273300   58274300      2       1  150064        2.578    0.0049682
enh78165     3   58281800   58282800      7       2  150064       2.1368     0.016309
enh78166     3   58285200   58286200      3       1  150064       1.8029     0.035701
enh78168     3   58306600   58307600      1       1  150064       1.6695      0.04751
enh78173     3   58337400   58338400      2       1  150064       1.8801     0.030046
enh78177     3   58373300   58374300      6       2  150064       2.2935     0.010908
enh78178     3   58380300   58381300      6       2  150064       1.8487     0.032251
enh78179     3   58384300   58385300      3       1  150064       2.2677     0.011672
enh78180     3   58399900   58400900      2       1  150064       1.8105     0.035106
enh78181     3   58405100   58406100      8       2  150064       2.2777     0.011373
enh78182     3   58417600   58418600      2       1  150064       2.2582     0.011967
enh78183     3   58420200   58421200      6       3  150064       1.8137     0.034862
enh78185     3   58456700   58457700      3       2  150064       2.0161     0.021894
enh78186     3   58460600   58461600      1       1  150064       1.7159      0.04309
enh78188     3   58469500   58470500      1       1  150064       2.4373     0.007399
enh78195     3   58493700   58494700      2       1  150064       1.6582     0.048641
enh78231     3   59403400   59404400      6       1  150064       2.2248     0.013046
enh78232     3   59404600   59405600      9       2  150064       2.2427     0.012457
enh78235     3   59436900   59437900     10       2  150064        1.829     0.033697
enh78236     3   59501300   59502300      7       2  150064        2.096     0.018042
enh78243     3   59639100   59640100      2       1  150064        2.347    0.0094631
enh78260     3   60146100   60147100      1       1  150064        2.155      0.01558
enh78263     3   60288800   60289800      4       2  150064       3.9514   3.8847e-05
enh78264     3   60298900   60299900      4       2  150064       3.0758    0.0010496
enh78265     3   60301700   60302700      1       1  150064       3.6131    0.0001513
enh78276     3   61225500   61226500      4       2  150064       2.1778     0.014709
enh78277     3   61237600   61238600      4       2  150064       1.7454     0.040454
enh78319     3   61827100   61828100      3       1  150064       1.7369     0.041207
enh78320     3   61833700   61834700      3       1  150064       2.2755     0.011438
enh78321     3   61857400   61858400      1       1  150064       1.9515       0.0255
enh78322     3   61861500   61862500      2       1  150064       2.1588     0.015434
enh78325     3   61902500   61903500      1       1  150064       1.8039      0.03562
enh78332     3   62085600   62086600      3       2  150064       2.7729    0.0027782
enh78345     3   62246600   62247600      1       1  150064       3.3594    0.0003906
enh78348     3   62400600   62401600      1       1  150064       2.3827     0.008594
enh78358     3   62709000   62710000      9       4  150064       1.9383      0.02629
enh78369     3   63841000   63842000      3       1  150064       3.8713   5.4135e-05
enh78370     3   63850600   63851600      5       2  150064       2.7717    0.0027884
enh78373     3   63896300   63897300      3       2  150064       3.5619   0.00018409
enh78375     3   63914000   63915000      2       1  150064       4.1739   1.4972e-05
enh78378     3   63919400   63920400      1       1  150064       2.6535     0.003983
enh78386     3   63950100   63951100      4       2  150064       2.9428    0.0016261
enh78387     3   63951400   63952400      2       1  150064       4.1676   1.5389e-05
enh78388     3   63954400   63955400      3       1  150064       2.8903    0.0019243
enh78390     3   63961600   63962600      2       1  150064       2.3863    0.0085094
enh78392     3   63964800   63965800      6       3  150064       3.6984   0.00010847
enh78393     3   64007000   64008000      3       2  150064       2.3156     0.010291
enh78396     3   64032300   64033300      2       1  150064       2.5564    0.0052886
enh78398     3   64039000   64040000      1       1  150064       1.6948      0.04506
enh78399     3   64053000   64054000      1       1  150064       2.2004      0.01389
enh78400     3   64057300   64058300      3       2  150064       1.8307     0.033573
enh78401     3   64059000   64060000      4       2  150064       2.1815     0.014575
enh78404     3   64072200   64073200      6       3  150064       1.8981      0.02884
enh78407     3   64079900   64080900      1       1  150064       1.8178      0.03455
enh78409     3   64092200   64093200      2       1  150064       2.6369    0.0041829
enh78411     3   64106200   64107200      6       2  150064       3.1923   0.00070564
enh78413     3   64136200   64137200      5       2  150064        3.605   0.00015606
enh78414     3   64147800   64148800      4       2  150064       1.9557     0.025252
enh78415     3   64158200   64159200      2       1  150064       3.8979   4.8518e-05
enh78417     3   64170200   64171200      3       1  150064       4.0908   2.1498e-05
enh78418     3   64173800   64174800      4       1  150064       2.7712    0.0027929
enh78425     3   64200900   64201900      4       2  150064         3.23   0.00061896
enh78427     3   64204800   64205800      5       3  150064        1.843     0.032667
enh78431     3   64227400   64228400      3       2  150064        2.609    0.0045399
enh78432     3   64230600   64231600      2       1  150064       2.0274     0.021308
enh78433     3   64233600   64234600      2       1  150064       2.0415     0.020601
enh78435     3   64242500   64243500      4       2  150064       2.6028    0.0046233
enh78437     3   64249500   64250500      3       2  150064       2.6781    0.0037023
enh78451     3   64354000   64355000      4       2  150064       2.0589     0.019751
enh78453     3   64367300   64368300      3       2  150064        2.299     0.010752
enh78456     3   64390300   64391300      5       2  150064        2.736    0.0031092
enh78457     3   64396400   64397400      4       2  150064       2.8609    0.0021119
enh78460     3   64447800   64448800      2       1  150064       3.0884    0.0010063
enh78475     3   64628100   64629100      2       1  150064       1.7028     0.044302
enh78486     3   64751500   64752500      5       2  150064       2.4922    0.0063471
enh78487     3   64792400   64793400      3       1  150064       1.9826     0.023707
enh78527     3   65604900   65605900      4       2  150064       2.0677     0.019333
enh78542     3   65869200   65870200      9       2  150064       1.8502     0.032144
enh78543     3   65874400   65875400      4       2  150064       1.8886     0.029473
enh78613     3   66797900   66798900      2       1  150064       2.3522    0.0093319
enh78619     3   67432700   67433700      7       2  150064       2.4662     0.006828
enh78621     3   67511800   67512800      7       4  150064       2.1213     0.016946
enh78630     3   67697600   67698600      3       1  150064       2.0442     0.020466
enh78631     3   67699000   67700000      5       2  150064       2.3192     0.010192
enh78632     3   67703100   67704100      4       1  150064       2.1242     0.016827
enh78633     3   67707800   67708800      1       1  150064       2.1387      0.01623
enh78634     3   67711200   67712200      2       1  150064       2.0719     0.019137
enh78641     3   68531400   68532400      9       4  150064       1.7263     0.042145
enh78669     3   69297200   69298200      3       2  150064       2.5685    0.0051066
enh78674     3   69355500   69356500      3       2  150064       2.7642    0.0028529
enh78676     3   69375600   69376600      1       1  150064       3.3497    0.0004045
enh78679     3   69406200   69407200      7       2  150064       2.6268     0.004309
enh78680     3   69419000   69420000      4       2  150064       3.1044   0.00095318
enh78682     3   69433400   69434400      4       2  150064       3.0034    0.0013347
enh78683     3   69435600   69436600      4       2  150064       2.2922     0.010948
enh78687     3   69469600   69470600      3       2  150064       2.3952    0.0083052
enh78689     3   69482300   69483300      3       1  150064       2.2339     0.012744
enh78690     3   69487800   69488800      1       1  150064       2.3859     0.008519
enh78694     3   69500200   69501200      3       2  150064       1.9385      0.02628
enh78695     3   69507800   69508800      2       1  150064       2.0727     0.019098
enh78696     3   69508900   69509900      2       1  150064       2.0248     0.021445
enh78707     3   69628500   69629500      4       2  150064       1.7068     0.043925
enh78708     3   69662300   69663300      2       1  150064       1.8712     0.030659
enh78716     3   69794800   69795800      5       1  150064       2.9021    0.0018533
enh78720     3   69840100   69841100      2       1  150064       3.6867   0.00011358
enh78721     3   69887400   69888400      5       2  150064       2.7303    0.0031637
enh78722     3   69904500   69905500      1       1  150064       3.2983    0.0004863
enh78727     3   69994000   69995000      2       1  150064       2.9268    0.0017124
enh78734     3   70280300   70281300      3       2  150064       2.4613    0.0069222
enh78737     3   70861000   70862000      1       1  150064       2.1434      0.01604
enh78739     3   70899900   70900900      2       1  150064       1.9597     0.025018
enh78740     3   70902600   70903600      3       2  150064       2.1184     0.017072
enh78742     3   71012400   71013400      2       1  150064       2.3281    0.0099531
enh78752     3   71099400   71100400      1       1  150064       1.9498       0.0256
enh78759     3   71115300   71116300      2       1  150064       1.7472     0.040304
enh78761     3   71127700   71128700      4       1  150064       1.8485     0.032265
enh78764     3   71161300   71162300      3       2  150064       3.5233   0.00021307
enh78765     3   71166600   71167600      1       1  150064       3.1354    0.0008581
enh78766     3   71167900   71168900      1       1  150064       1.7172      0.04297
enh78769     3   71185700   71186700      3       1  150064       1.7062     0.043985
enh78777     3   71256500   71257500      6       3  150064       1.7165     0.043035
enh78779     3   71274800   71275800      3       2  150064       2.3501    0.0093847
enh78782     3   71288800   71289800      2       1  150064       3.6057   0.00015566
enh78787     3   71318700   71319700      5       2  150064       2.0389     0.020728
enh78797     3   71466100   71467100      1       1  150064       2.1696      0.01502
enh78798     3   71472100   71473100      3       2  150064        2.349    0.0094126
enh78799     3   71477000   71478000      2       1  150064       1.6827     0.046221
enh78802     3   71482500   71483500      8       3  150064       2.1356     0.016357
enh78806     3   71496800   71497800      1       1  150064       1.8728      0.03055
enh78807     3   71499600   71500600      1       1  150064       2.3986     0.008229
enh78809     3   71504600   71505600      2       1  150064       2.9132    0.0017887
enh78812     3   71546000   71547000      5       1  150064       2.4894    0.0063985
enh78813     3   71553000   71554000      1       1  150064       4.9105    4.543e-07
enh78815     3   71564500   71565500      2       1  150064       4.1978   1.3478e-05
enh78816     3   71572600   71573600      1       1  150064       2.6649     0.003851
enh78817     3   71573400   71574400      1       1  150064       4.8473    6.259e-07
enh78818     3   71585700   71586700      3       2  150064       3.5472   0.00019469
enh78819     3   71590300   71591300      2       1  150064       2.0398     0.020683
enh78820     3   71592500   71593500      1       1  150064       3.4803    0.0002504
enh78834     3   71778100   71779100      4       1  150064       2.4847    0.0064834
enh78856     3   72235200   72236200      5       2  150064       2.0673     0.019352
enh78874     3   72345100   72346100      4       2  150064       2.4369    0.0074073
enh78875     3   72347700   72348700      4       2  150064       2.2237     0.013086
enh78876     3   72352600   72353600      4       2  150064       1.9033     0.028502
enh78880     3   72378300   72379300      2       1  150064       2.3925    0.0083672
enh78897     3   72446400   72447400      3       2  150064         1.78      0.03754
enh78912     3   72571900   72572900      1       1  150064       2.6395     0.004152
enh78914     3   72631200   72632200      3       2  150064       2.9279    0.0017061
enh78945     3   73005800   73006800      1       1  150064       2.1198      0.01701
enh78948     3   73057500   73058500      6       1  150064        2.187     0.014371
enh78952     3   73086400   73087400      2       1  150064       1.9033     0.028498
enh78954     3   73104900   73105900      1       1  150064       1.6871      0.04579
enh78955     3   73119400   73120400      3       1  150064       2.3755     0.008762
enh78957     3   73150100   73151100      2       1  150064       1.8439     0.032601
enh78961     3   73274500   73275500      4       1  150064       2.3076     0.010512
enh78994     3   73545600   73546600      3       2  150064        1.745     0.040489
enh79000     3   73565700   73566700      1       1  150064       1.9348      0.02651
enh79022     3   73670900   73671900      5       3  150064       2.0341     0.020969
enh79023     3   73675400   73676400      1       1  150064       2.1507      0.01575
enh79038     3   73999700   74000700      4       1  150064       2.5816    0.0049167
enh79039     3   74014000   74015000      2       1  150064        2.576     0.004998
enh79045     3   74438900   74439900      3       2  150064        1.777     0.037788
enh79099     3   78386800   78387800      4       2  150064       3.1345   0.00086059
enh79100     3   78396400   78397400      1       1  150064       2.0706       0.0192
enh79109     3   78694200   78695200      3       2  150064       2.4887    0.0064099
enh79118     3   78806300   78807300      1       1  150064       2.3167      0.01026
enh79156     3   79412400   79413400      2       1  150064       1.6954        0.045
enh79161     3   80292400   80293400      4       2  150064       1.7776     0.037735
enh79169     3   81511900   81512900      4       2  150064       1.8121     0.034983
enh79174     3   81789800   81790800      1       1  150064       2.2675      0.01168
enh79175     3   81792300   81793300      4       2  150064       1.8977     0.028867
enh79180     3   81913300   81914300      1       1  150064       1.7408      0.04086
enh79181     3   81940000   81941000      2       1  150064       2.3027     0.010647
enh79182     3   82000100   82001100      4       1  150064       1.9371     0.026368
enh79183     3   82004700   82005700      1       1  150064       2.0478      0.02029
enh79239     3   89155700   89156700      3       2  150064       1.9893     0.023333
enh79276     3   95641700   95642700      3       2  150064       1.9964     0.022946
enh79282     3   97484600   97485600      1       1  150064       2.5832     0.004895
enh79289     3   97620600   97621600      1       1  150064       1.7412      0.04082
enh79300     3   98235300   98236300      1       1  150064       2.0274      0.02131
enh79310     3   98411600   98412600      1       1  150064       2.4857     0.006465
enh79340     3   99377600   99378600      4       1  150064       1.9359     0.026441
enh79341     3   99389200   99390200      5       2  150064        2.501    0.0061914
enh79342     3   99396500   99397500      3       1  150064       2.0202      0.02168
enh79343     3   99439700   99440700      2       1  150064       2.5173     0.005913
enh79344     3   99466400   99467400      2       1  150064       2.1725     0.014908
enh79449     3  101797800  101798800      4       2  150064        1.746     0.040403
enh79470     3  104875800  104876800      7       3  150064       3.0251    0.0012426
enh79472     3  105072900  105073900     10       3  150064       1.8993     0.028762
enh79473     3  105074000  105075000      3       2  150064       1.6666     0.047795
enh79479     3  105237200  105238200      4       2  150064       2.0079     0.022328
enh79489     3  105520500  105521500      4       2  150064        1.708     0.043815
enh79490     3  105528100  105529100      2       1  150064       2.1377     0.016272
enh79491     3  105529700  105530700      1       1  150064       2.4344     0.007458
enh79492     3  105541900  105542900      1       1  150064       1.7223      0.04251
enh79525     3  106144000  106145000      7       2  150064       1.8459     0.032452
enh79527     3  106171400  106172400      4       2  150064       1.7742     0.038012
enh79541     3  106746700  106747700      1       1  150064       1.6644      0.04802
enh79560     3  107245100  107246100      1       1  150064       2.1432      0.01605
enh79565     3  107322800  107323800      2       1  150064       1.6703     0.047434
enh79566     3  107360200  107361200      1       1  150064       1.7391      0.04101
enh79567     3  107380100  107381100      1       1  150064       2.2708      0.01158
enh79568     3  107386800  107387800      2       1  150064       1.9639     0.024768
enh79571     3  107402800  107403800      1       1  150064       2.6608     0.003898
enh79574     3  107519500  107520500      3       1  150064       1.7676     0.038564
enh79577     3  107564200  107565200      3       2  150064       2.4793    0.0065818
enh79587     3  107725200  107726200      5       2  150064       1.9316     0.026707
enh79590     3  107810500  107811500      2       1  150064       1.8906     0.029342
enh79596     3  107921600  107922600      5       1  150064       3.2664   0.00054454
enh79597     3  107938300  107939300      3       1  150064       2.5331    0.0056531
enh79598     3  107942100  107943100      2       1  150064       2.5167    0.0059228
enh79601     3  108107300  108108300      3       1  150064        1.748      0.04023
enh79604     3  108125600  108126600      3       2  150064        1.662     0.048259
enh79606     3  108160000  108161000      2       1  150064       1.8967     0.028931
enh79618     3  108734000  108735000      1       1  150064       1.8352      0.03324
enh79639     3  110402900  110403900      2       1  150064       1.7117     0.043474
enh79642     3  110533100  110534100      8       4  150064         1.65     0.049474
enh79648     3  110797300  110798300      4       2  150064       1.6909     0.045423
enh79683     3  111685800  111686800      3       1  150064       2.3979    0.0082449
enh79748     3  112775800  112776800      1       1  150064        2.017      0.02185
enh79760     3  112912500  112913500      2       1  150064       1.7796     0.037567
enh79786     3  113348700  113349700      2       1  150064       1.8377     0.033051
enh79798     3  113467900  113468900      1       1  150064       2.2724      0.01153
enh79809     3  113931700  113932700      1       1  150064       1.9858      0.02353
enh79816     3  114094500  114095500      2       1  150064       1.6744     0.047028
enh79823     3  114129600  114130600      1       1  150064       1.7579      0.03938
enh79832     3  114170900  114171900      3       1  150064       4.0861    2.193e-05
enh79834     3  114202600  114203600      1       1  150064       2.1607      0.01536
enh79840     3  114270700  114271700      2       1  150064       2.5016     0.006182
enh79841     3  114284100  114285100      1       1  150064       2.8465      0.00221
enh79843     3  114315000  114316000      2       1  150064       2.6492    0.0040346
enh79846     3  114345200  114346200      1       1  150064       1.7002      0.04455
enh79847     3  114378500  114379500      4       2  150064       2.1254     0.016777
enh79865     3  114722600  114723600      2       1  150064       1.8872     0.029566
enh79884     3  115099800  115100800      7       3  150064       1.8582      0.03157
enh79897     3  115411400  115412400      1       1  150064       1.9811      0.02379
enh79898     3  115412800  115413800      1       1  150064       1.7291       0.0419
enh79909     3  115617500  115618500      1       1  150064       2.1602      0.01538
enh79944     3  116582400  116583400      4       1  150064       1.6974     0.044814
enh79951     3  116778100  116779100      5       3  150064       1.6508     0.049388
enh79974     3  117508800  117509800      1       1  150064       2.9274     0.001709
enh79975     3  117512000  117513000      1       1  150064        2.163      0.01527
enh79976     3  117530600  117531600      4       2  150064       3.0079    0.0013152
enh79977     3  117592400  117593400      2       1  150064       2.2833     0.011208
enh79978     3  117639000  117640000      4       2  150064        3.204   0.00067767
enh79990     3  118520700  118521700      8       4  150064       2.4642    0.0068655
enh80012     3  119049400  119050400      2       1  150064       2.5343    0.0056329
enh80021     3  119186600  119187600      4       2  150064       1.6637     0.048088
enh80052     3  119889700  119890700      3       1  150064       1.8037     0.035639
enh80062     3  120069100  120070100      1       1  150064       1.7053      0.04407
enh80076     3  120179300  120180300      4       2  150064       2.1302     0.016576
enh80078     3  120215600  120216600      2       1  150064       1.7165     0.043037
enh80085     3  120286600  120287600      4       2  150064       2.6595    0.0039132
enh80086     3  120305700  120306700      4       1  150064       2.0221     0.021584
enh80087     3  120314000  120315000      6       2  150064        2.292     0.010953
enh80105     3  121713800  121714800      3       1  150064        2.163     0.015272
enh80123     3  122648100  122649100     10       2  150064       2.1803     0.014617
enh80145     3  122787400  122788400      4       2  150064       2.6812    0.0036676
enh80146     3  122789100  122790100      4       1  150064       2.8865     0.001948
enh80147     3  122790200  122791200      5       3  150064       2.1634     0.015256
enh80149     3  122799700  122800700      1       1  150064       2.5913     0.004781
enh80151     3  122803700  122804700      6       3  150064       2.1012     0.017813
enh80155     3  122829400  122830400      1       1  150064       3.0637     0.001093
enh80189     3  123324400  123325400      5       2  150064        1.714     0.043265
enh80208     3  123434600  123435600      2       1  150064       1.7034     0.044249
enh80243     3  123844800  123845800      1       1  150064       2.3901     0.008423
enh80246     3  123861100  123862100      3       1  150064       1.7523     0.039858
enh80252     3  123923200  123924200      5       1  150064       2.1876      0.01435
enh80255     3  123967000  123968000      3       2  150064       3.1639   0.00077837
enh80256     3  123968600  123969600      5       2  150064       2.5179     0.005903
enh80259     3  123985100  123986100      4       2  150064       4.2001    1.334e-05
enh80260     3  123991000  123992000      2       1  150064       3.4059    0.0003297
enh80261     3  123995100  123996100      3       1  150064       3.9678    3.627e-05
enh80264     3  124070600  124071600      4       2  150064       3.4943   0.00023761
enh80266     3  124079100  124080100      2       1  150064       4.0054   3.0961e-05
enh80267     3  124082800  124083800      3       2  150064       3.3314   0.00043202
enh80269     3  124103400  124104400      2       1  150064       3.2993   0.00048464
enh80272     3  124147400  124148400      1       1  150064       2.9762     0.001459
enh80273     3  124186300  124187300      6       3  150064       3.0459    0.0011598
enh80275     3  124277200  124278200      3       1  150064       2.8608    0.0021129
enh80297     3  124577300  124578300      6       2  150064       2.1688     0.015048
enh80299     3  124591900  124592900      6       2  150064       1.9827     0.023699
enh80300     3  124595000  124596000      4       2  150064       1.7681     0.038524
enh80301     3  124597400  124598400      2       1  150064       1.8847     0.029737
enh80302     3  124601600  124602600      3       1  150064       1.8416      0.03277
enh80303     3  124603200  124604200      6       1  150064       2.0389     0.020728
enh80304     3  124603800  124604800      3       1  150064       2.0111     0.022158
enh80308     3  124693000  124694000      6       1  150064       1.6865     0.045846
enh80310     3  124704100  124705100      1       1  150064       1.8041      0.03561
enh80313     3  124718200  124719200      3       1  150064       2.1158     0.017181
enh80328     3  124837800  124838800      1       1  150064       2.9796     0.001443
enh80332     3  124859800  124860800     11       5  150064       1.6584     0.048618
enh80336     3  124871200  124872200      7       2  150064       2.4924    0.0063441
enh80341     3  124910800  124911800      2       1  150064       2.9975    0.0013612
enh80342     3  124913400  124914400      3       2  150064       1.7976     0.036122
enh80343     3  124999600  125000600      4       1  150064       2.2914      0.01097
enh80345     3  125040900  125041900      2       1  150064       2.0474      0.02031
enh80353     3  125236700  125237700      3       2  150064       1.8175     0.034572
enh80357     3  125308300  125309300      1       1  150064       2.3574     0.009202
enh80359     3  125321900  125322900      5       3  150064         1.89     0.029379
enh80368     3  125732900  125733900      5       2  150064       1.9469     0.025771
enh80408     3  126468900  126469900      2       1  150064       1.6789     0.046585
enh80415     3  126632800  126633800      5       2  150064       2.4395     0.007353
enh80420     3  126667400  126668400      7       3  150064       1.7493     0.040119
enh80504     3  127709800  127710800      4       2  150064        3.329    0.0004358
enh80505     3  127715500  127716500      4       2  150064       2.9102    0.0018059
enh80506     3  127724400  127725400      3       1  150064       2.6514    0.0040077
enh80507     3  127729900  127730900      4       2  150064       3.0073    0.0013178
enh80508     3  127769400  127770400      3       2  150064       1.7282     0.041973
enh80514     3  127826400  127827400      2       1  150064       2.4519    0.0071044
enh80520     3  127892500  127893500      1       1  150064       4.3471    6.898e-06
enh80522     3  127898200  127899200      3       2  150064       3.9156   4.5091e-05
enh80523     3  127913500  127914500      3       1  150064        3.536    0.0002031
enh80524     3  127924700  127925700      2       1  150064       4.6537   1.6304e-06
enh80526     3  127935900  127936900      2       1  150064       3.7885   7.5779e-05
enh80527     3  127945300  127946300      2       1  150064       3.3635   0.00038485
enh80528     3  127947500  127948500      3       1  150064       3.8282   6.4549e-05
enh80536     3  128067400  128068400      2       1  150064       1.8786     0.030149
enh80537     3  128073200  128074200      3       2  150064       2.9747    0.0014662
enh80539     3  128101300  128102300      2       1  150064       1.9899       0.0233
enh80562     3  128505900  128506900      1       1  150064       3.3491    0.0004053
enh80587     3  128805600  128806600      1       1  150064       2.0976      0.01797
enh80597     3  128930200  128931200      1       1  150064        2.084      0.01858
enh80598     3  128943700  128944700      1       1  150064       1.9143      0.02779
enh80600     3  128947500  128948500      2       1  150064       2.1499     0.015783
enh80601     3  128958600  128959600      3       1  150064       2.8831    0.0019688
enh80603     3  128996400  128997400      3       2  150064        3.131   0.00087118
enh80604     3  129023400  129024400      1       1  150064       3.6939    0.0001104
enh80606     3  129032200  129033200      2       1  150064       2.9966    0.0013648
enh80623     3  129209000  129210000      3       1  150064       1.7024     0.044341
enh80637     3  129310300  129311300      4       2  150064       2.1257     0.016764
enh80639     3  129315400  129316400      4       1  150064       1.9276     0.026952
enh80641     3  129320700  129321700      2       1  150064       1.7511     0.039961
enh80644     3  129334800  129335800      3       2  150064       1.7441     0.040567
enh80683     3  130396200  130397200      3       1  150064       1.7299      0.04182
enh80684     3  130461100  130462100      1       1  150064       1.7941       0.0364
enh80700     3  130746000  130747000      3       2  150064       1.8342     0.033309
enh80732     3  132491300  132492300      2       1  150064       1.7753     0.037924
enh80733     3  132501600  132502600      5       2  150064       1.9138     0.027825
enh80743     3  132760300  132761300      5       2  150064       2.1616     0.015325
enh80756     3  132887800  132888800      1       1  150064       1.9294      0.02684
enh80757     3  132900100  132901100      1       1  150064       2.7053     0.003412
enh80759     3  132905500  132906500      2       1  150064       1.9343     0.026541
enh80760     3  132910800  132911800     10       2  150064        2.576    0.0049977
enh80763     3  132948800  132949800      5       2  150064       2.4119    0.0079347
enh80765     3  132967000  132968000      3       2  150064       1.8475     0.032334
enh80766     3  132987200  132988200      3       1  150064       2.6762    0.0037231
enh80768     3  132990900  132991900      2       1  150064       2.7371    0.0030994
enh80770     3  133011600  133012600      3       2  150064       2.1211     0.016958
enh80771     3  133014700  133015700      5       3  150064        2.688    0.0035939
enh80772     3  133035500  133036500      4       1  150064       2.6628    0.0038746
enh80773     3  133047100  133048100      2       1  150064       2.4317    0.0075147
enh80775     3  133072500  133073500      1       1  150064       2.5476     0.005424
enh80792     3  133259500  133260500      2       1  150064       1.7055     0.044052
enh80815     3  133683200  133684200      4       2  150064       2.0005     0.022726
enh80878     3  134428300  134429300      2       1  150064       1.8343     0.033303
enh80908     3  135474300  135475300      2       1  150064       3.6186    0.0001481
enh80909     3  135498300  135499300      1       1  150064       3.5473    0.0001946
enh80910     3  135524700  135525700      3       1  150064       3.0693    0.0010727
enh80912     3  135613800  135614800      1       1  150064       3.1315    0.0008695
enh80913     3  135663300  135664300      2       1  150064       3.6769   0.00011802
enh80914     3  135683400  135684400      1       1  150064       2.5892      0.00481
enh80915     3  135686700  135687700      2       1  150064       3.6211   0.00014665
enh80916     3  135710200  135711200      2       1  150064       2.1566     0.015519
enh80917     3  135717400  135718400      1       1  150064       2.4948     0.006302
enh80919     3  135741400  135742400      3       2  150064       2.1236     0.016853
enh80921     3  135793800  135794800      4       1  150064       2.4678    0.0067978
enh80927     3  135889800  135890800      1       1  150064       2.2668       0.0117
enh80931     3  135916400  135917400      2       1  150064       2.8409    0.0022496
enh80932     3  135926000  135927000      4       2  150064       3.5623   0.00018378
enh80933     3  135968200  135969200      2       1  150064       3.6371   0.00013789
enh80937     3  136068800  136069800      4       2  150064       3.9783   3.4701e-05
enh80939     3  136264400  136265400      2       1  150064       1.9973     0.022896
enh80941     3  136351000  136352000      4       2  150064        1.773     0.038114
enh80942     3  136377200  136378200      1       1  150064       5.9056    1.757e-09
enh80944     3  136444300  136445300      2       1  150064       4.9473   3.7617e-07
enh80950     3  136464000  136465000      2       1  150064         2.49     0.006388
enh80952     3  136465800  136466800      5       2  150064       3.7947   7.3912e-05
enh80953     3  136472400  136473400      3       2  150064       3.2031   0.00067987
enh80955     3  136505300  136506300      2       1  150064        3.281   0.00051724
enh80957     3  136521000  136522000      2       1  150064       2.3337    0.0098062
enh80959     3  136556300  136557300      1       1  150064       2.7071     0.003394
enh80960     3  136582200  136583200      3       1  150064       2.8193    0.0024062
enh80961     3  136601600  136602600      2       1  150064       2.8566     0.002141
enh80962     3  136612400  136613400      1       1  150064       3.0285     0.001229
enh80963     3  136644000  136645000      2       1  150064        2.872    0.0020397
enh80964     3  136661300  136662300      2       1  150064       2.4908    0.0063731
enh80965     3  136662000  136663000      3       1  150064       3.0587    0.0011114
enh80970     3  136750700  136751700      4       1  150064       4.1897   1.3968e-05
enh80971     3  136751600  136752600      4       1  150064       4.0187   2.9265e-05
enh80978     3  137717700  137718700      3       2  150064       2.3082     0.010495
enh80991     3  138057000  138058000      4       1  150064       1.8589     0.031519
enh80994     3  138077800  138078800      4       1  150064       1.8077     0.035328
enh81006     3  138405200  138406200      1       1  150064       2.0525      0.02006
enh81008     3  138536800  138537800      1       1  150064       1.8135      0.03488
enh81013     3  138563800  138564800      1       1  150064       1.8789      0.03013
enh81043     3  139273400  139274400      2       1  150064       2.1443     0.016006
enh81054     3  139726700  139727700      9       4  150064        2.868    0.0020651
enh81055     3  139731600  139732600      6       3  150064       2.0884     0.018379
enh81056     3  139741400  139742400      4       2  150064       1.7596     0.039242
enh81069     3  140287500  140288500      4       2  150064       1.7456      0.04044
enh81070     3  140289400  140290400      2       1  150064       2.1094     0.017454
enh81086     3  140794600  140795600      3       1  150064       1.9477     0.025724
enh81092     3  140822800  140823800      1       1  150064       3.5491    0.0001933
enh81106     3  141022200  141023200      5       3  150064       1.7786     0.037652
enh81155     3  141613400  141614400      4       2  150064       2.2536     0.012111
enh81178     3  142565700  142566700      3       1  150064       1.9304     0.026779
enh81180     3  142572300  142573300      1       1  150064       1.7397      0.04096
enh81183     3  142706200  142707200      4       2  150064       2.0839     0.018587
enh81185     3  142721800  142722800      1       1  150064       2.6068     0.004569
enh81186     3  142722400  142723400      4       2  150064       1.7109     0.043548
enh81207     3  143021400  143022400      4       2  150064       2.0141     0.022001
enh81209     3  143033500  143034500      3       2  150064       1.7022     0.044359
enh81233     3  143468900  143469900      2       1  150064       1.8598     0.031457
enh81239     3  143527800  143528800      1       1  150064       1.8626      0.03126
enh81263     3  144382500  144383500      3       1  150064       2.4381    0.0073816
enh81300     3  146228500  146229500      1       1  150064       2.0542      0.01998
enh81308     3  147015900  147016900      1       1  150064       2.3525     0.009325
enh81347     3  148915000  148916000      4       1  150064       2.1274     0.016692
enh81348     3  148917000  148918000      1       1  150064       2.3391     0.009664
enh81350     3  148939400  148940400      4       2  150064       2.4525    0.0070927
enh81389     3  149298200  149299200      1       1  150064       1.7712      0.03826
enh81484     3  150323100  150324100      3       2  150064       2.0821     0.018666
enh81518     3  151218800  151219800      8       2  150064       2.5484    0.0054115
enh81521     3  151273400  151274400      1       1  150064       2.2402      0.01254
enh81554     3  152026100  152027100      1       1  150064       1.9048       0.0284
enh81557     3  152036000  152037000      3       2  150064       2.3114     0.010405
enh81564     3  152049300  152050300      1       1  150064       2.1107       0.0174
enh81568     3  152091900  152092900      2       1  150064       1.8112     0.035054
enh81572     3  152097800  152098800      2       1  150064       2.0184     0.021772
enh81581     3  152120800  152121800      1       1  150064       2.1297       0.0166
enh81595     3  152367700  152368700      6       2  150064       1.9116     0.027961
enh81598     3  152389600  152390600      7       3  150064       1.9506     0.025555
enh81599     3  152455000  152456000      3       2  150064       2.1003     0.017852
enh81600     3  152497200  152498200      2       1  150064       1.8089      0.03523
enh81601     3  152551600  152552600      3       1  150064       2.8442    0.0022259
enh81618     3  153012800  153013800      3       1  150064       1.7025     0.044327
enh81643     3  153941900  153942900      2       1  150064       1.6774     0.046735
enh81646     3  153964600  153965600      1       1  150064       1.9874      0.02344
enh81648     3  154037700  154038700      1       1  150064       2.4668     0.006817
enh81671     3  155394200  155395200      4       2  150064       1.8295      0.03366
enh81673     3  155422000  155423000      3       2  150064       2.6168    0.0044378
enh81674     3  155431900  155432900      3       2  150064       1.7073     0.043885
enh81675     3  155455500  155456500      1       1  150064        2.304      0.01061
enh81699     3  156130900  156131900      1       1  150064       1.6525      0.04922
enh81704     3  156209800  156210800      3       2  150064       1.7954     0.036295
enh81737     3  156794100  156795100      2       1  150064       2.2162     0.013339
enh81742     3  156809000  156810000      1       1  150064       1.7382      0.04109
enh81828     3  159554600  159555600      2       1  150064       1.6544     0.049027
enh81831     3  159562300  159563300      3       1  150064       1.7571     0.039448
enh81832     3  159563400  159564400      2       1  150064       1.9377     0.026329
enh81833     3  159564800  159565800      4       2  150064       1.8838     0.029798
enh81846     3  159612000  159613000      2       1  150064       2.5505    0.0053789
enh81848     3  159645700  159646700      3       2  150064       1.7976     0.036124
enh81865     3  160395600  160396600      3       1  150064       1.8198     0.034393
enh81868     3  160519400  160520400      3       1  150064       2.0256     0.021403
enh81870     3  160527800  160528800      4       2  150064       1.8615     0.031337
enh81871     3  160587700  160588700      4       2  150064       2.3267    0.0099919
enh81873     3  160603600  160604600      4       2  150064       2.2924     0.010942
enh81875     3  160646900  160647900      3       2  150064       3.0182    0.0012716
enh81880     3  160821400  160822400      2       1  150064       2.4988    0.0062306
enh81881     3  160823000  160824000      3       2  150064       2.1065     0.017582
enh81885     3  161133400  161134400      1       1  150064       2.3963      0.00828
enh81887     3  161277500  161278500      5       3  150064       1.6731      0.04715
enh81889     3  161633000  161634000      5       2  150064       3.7593   8.5186e-05
enh81890     3  161657500  161658500      1       1  150064       3.5127    0.0002218
enh81891     3  161935100  161936100      5       2  150064       2.8067    0.0025026
enh81906     3  167531700  167532700      1       1  150064       1.9569      0.02518
enh81907     3  167571700  167572700      3       2  150064       3.2103   0.00066304
enh81909     3  167587300  167588300      3       1  150064       3.5302   0.00020765
enh81910     3  167588600  167589600      1       1  150064       3.3841    0.0003571
enh81911     3  167594400  167595400      3       2  150064        1.731      0.04173
enh81920     3  167809400  167810400      5       1  150064       2.1498     0.015786
enh81921     3  167814400  167815400      2       1  150064       2.0918      0.01823
enh81922     3  167835000  167836000      2       1  150064       2.0134     0.022036
enh81943     3  168759400  168760400      3       1  150064       1.8583     0.031562
enh81945     3  168808800  168809800      5       2  150064       2.1189     0.017048
enh81959     3  169007200  169008200      3       1  150064       1.9354      0.02647
enh81975     3  169417100  169418100      2       1  150064       2.2414     0.012499
enh81976     3  169481400  169482400      2       1  150064       1.9199     0.027436
enh81977     3  169492600  169493600      1       1  150064       2.6313     0.004253
enh81980     3  169687200  169688200      2       1  150064       1.6492     0.049557
enh81981     3  169763200  169764200      1       1  150064       2.0343      0.02096
enh81988     3  169944300  169945300      5       3  150064       2.0436     0.020495
enh81989     3  170039200  170040200      1       1  150064       1.8439       0.0326
enh82011     3  170331800  170332800      4       2  150064       2.1998     0.013912
enh82014     3  170359400  170360400      3       1  150064       1.8859     0.029656
enh82032     3  170584900  170585900      2       1  150064       2.1509     0.015742
enh82034     3  170715700  170716700      2       1  150064       3.1957    0.0006974
enh82037     3  170762800  170763800      4       2  150064       2.9499    0.0015896
enh82061     3  171047100  171048100      2       1  150064       1.6816     0.046325
enh82075     3  171138600  171139600      3       1  150064       1.7945     0.036364
enh82094     3  171499600  171500600      6       2  150064       1.9964     0.022943
enh82193     3  172312500  172313500      7       2  150064         2.72    0.0032646
enh82202     3  172426600  172427600      1       1  150064       2.6366     0.004187
enh82211     3  173112200  173113200      7       3  150064       2.2723     0.011533
enh82219     3  173656200  173657200      1       1  150064       1.7342      0.04144
enh82222     3  173740900  173741900      2       1  150064       1.9715     0.024334
enh82223     3  173778800  173779800      2       1  150064       2.5912    0.0047822
enh82224     3  173808200  173809200      2       1  150064       1.6662     0.047842
enh82231     3  173949600  173950600      3       2  150064       2.1389      0.01622
enh82232     3  173960500  173961500      3       2  150064        2.116     0.017171
enh82251     3  175150100  175151100      1       1  150064       3.3597    0.0003901
enh82252     3  175165200  175166200      2       1  150064       2.4344    0.0074586
enh82256     3  175838400  175839400      3       2  150064       2.0599     0.019705
enh82257     3  176163000  176164000      5       2  150064         2.03      0.02118
enh82263     3  176638100  176639100      7       2  150064       2.3057     0.010563
enh82264     3  176757200  176758200      4       2  150064       2.9588    0.0015441
enh82265     3  176758800  176759800      1       1  150064        2.666     0.003838
enh82266     3  176768900  176769900      2       1  150064       1.7796     0.037575
enh82271     3  176781300  176782300      3       1  150064        2.876    0.0020137
enh82273     3  176806800  176807800      4       2  150064       1.6843     0.046064
enh82275     3  176821800  176822800      5       2  150064       2.9531    0.0015729
enh82277     3  176828100  176829100      2       1  150064        2.588    0.0048272
enh82281     3  176851600  176852600      3       2  150064       2.1543     0.015608
enh82285     3  176867700  176868700      6       3  150064       1.7804     0.037502
enh82304     3  177057900  177058900      1       1  150064       2.6273     0.004303
enh82305     3  177059600  177060600      4       2  150064       2.1387     0.016229
enh82306     3  177062700  177063700      3       2  150064       1.7049     0.044104
enh82314     3  177143200  177144200      9       4  150064       1.7395     0.040971
enh82347     3  177332800  177333800      3       2  150064       3.0052     0.001327
enh82349     3  177359800  177360800      3       2  150064       2.1722     0.014922
enh82351     3  177375600  177376600      4       2  150064        3.515    0.0002199
enh82373     3  177541900  177542900      1       1  150064       1.7378      0.04112
enh82379     3  177603500  177604500      2       1  150064       1.9864     0.023497
enh82393     3  177818700  177819700      4       2  150064       1.8746     0.030426
enh82398     3  177888400  177889400      2       1  150064       2.1739     0.014856
enh82403     3  177962400  177963400      3       1  150064       2.5695    0.0050917
enh82408     3  178037200  178038200      2       1  150064       2.7299    0.0031674
enh82409     3  178042400  178043400      1       1  150064       2.2633      0.01181
enh82420     3  178243600  178244600      4       2  150064       1.7564     0.039513
enh82488     3  180075700  180076700      3       1  150064       2.3117     0.010397
enh82493     3  180522500  180523500      4       2  150064       1.8163     0.034665
enh82495     3  180632900  180633900      1       1  150064       6.2898    1.589e-10
enh82497     3  180651400  180652400      4       2  150064       5.8488   2.4754e-09
enh82499     3  180707900  180708900      1       1  150064       6.0471    7.372e-10
enh82503     3  181176000  181177000      5       2  150064       4.3224   7.7166e-06
enh82504     3  181203700  181204700      1       1  150064       2.7795     0.002722
enh82505     3  181205400  181206400      2       1  150064       3.2682   0.00054122
enh82506     3  181214700  181215700      1       1  150064       2.2426      0.01246
enh82509     3  181410100  181411100      2       1  150064       2.1458     0.015945
enh82517     3  181955200  181956200      3       1  150064       2.2304     0.012861
enh82518     3  181956300  181957300      2       1  150064        2.475    0.0066621
enh82522     3  182044600  182045600      3       1  150064        1.767     0.038616
enh82543     3  182695600  182696600      1       1  150064       1.8448      0.03253
enh82544     3  182698600  182699600      1       1  150064       1.6873      0.04577
enh82575     3  183379600  183380600      5       1  150064       1.7784     0.037667
enh82578     3  183517400  183518400      2       1  150064       2.0624     0.019584
enh82582     3  183543700  183544700      2       1  150064       2.0985     0.017932
enh82585     3  183600300  183601300      4       2  150064       1.9349       0.0265
enh82586     3  183680500  183681500      1       1  150064       1.8969      0.02892
enh82605     3  184002200  184003200      2       1  150064       1.6502     0.049454
enh82645     3  184396200  184397200      2       1  150064       1.7178     0.042921
enh82655     3  184473700  184474700      3       2  150064       2.2035     0.013778
enh82664     3  184531600  184532600      2       1  150064       2.2819     0.011248
enh82685     3  185216800  185217800      1       1  150064       1.9695      0.02445
enh82698     3  185405000  185406000      1       1  150064       2.5332     0.005652
enh82700     3  185411400  185412400      2       1  150064       2.2588     0.011948
enh82701     3  185419800  185420800      1       1  150064       1.8946      0.02907
enh82702     3  185426700  185427700      1       1  150064       2.6721     0.003769
enh82709     3  185442300  185443300      2       1  150064        2.733    0.0031385
enh82710     3  185444000  185445000      3       1  150064       3.3558   0.00039573
enh82711     3  185446400  185447400      2       1  150064       1.8029     0.035703
enh82720     3  185482000  185483000      1       1  150064       2.1268      0.01672
enh82726     3  185514400  185515400      3       1  150064       2.1154     0.017198
enh82741     3  185762800  185763800      3       2  150064       1.7112     0.043524
enh82750     3  185823000  185824000      1       1  150064       2.6957     0.003512
enh82763     3  185998600  185999600      4       2  150064       1.8676     0.030908
enh82764     3  186005400  186006400      7       3  150064       2.9115    0.0017982
enh82805     3  186822600  186823600      3       2  150064       2.2854     0.011144
enh82807     3  186903000  186904000      2       1  150064       2.0061     0.022422
enh82808     3  186904400  186905400      2       1  150064       1.8023     0.035749
enh82809     3  186914800  186915800      2       1  150064       1.7884     0.036859
enh82810     3  186927600  186928600      2       1  150064       2.7487    0.0029916
enh82824     3  187453400  187454400      2       1  150064       1.9236     0.027202
enh82839     3  187870000  187871000      2       1  150064       1.7929     0.036493
enh82841     3  187875200  187876200      5       3  150064       1.8275     0.033815
enh82842     3  187876400  187877400      5       3  150064       2.1425     0.016076
enh82843     3  187881500  187882500      1       1  150064       1.6793      0.04655
enh82844     3  187882800  187883800      5       1  150064       1.8477     0.032321
enh82845     3  187887000  187888000      8       3  150064       4.4921   3.5266e-06
enh82847     3  187896800  187897800      7       2  150064       1.6742      0.04705
enh82876     3  188125800  188126800      3       1  150064       2.0071     0.022371
enh82878     3  188150500  188151500      2       1  150064       1.7346     0.041407
enh82881     3  188186600  188187600      3       2  150064       4.2612   1.0166e-05
enh82886     3  188224900  188225900      2       1  150064       1.7455     0.040453
enh82892     3  188311500  188312500      1       1  150064       1.7733      0.03809
enh82915     3  188550400  188551400      2       1  150064       1.6838     0.046108
enh82957     3  189712800  189713800      4       2  150064       1.8734     0.030509
enh82958     3  189721000  189722000      3       2  150064       2.4131    0.0079089
enh82959     3  189726200  189727200      3       1  150064        1.654     0.049062
enh82992     3  190291800  190292800      4       2  150064       1.8925     0.029212
enh82993     3  190293000  190294000      7       3  150064       1.6997     0.044592
enh82995     3  190436400  190437400      2       1  150064       1.9604     0.024972
enh82998     3  190723200  190724200      2       1  150064       2.7822    0.0026998
enh83020     3  191344900  191345900      7       2  150064       1.7744     0.038003
enh83021     3  191480000  191481000      2       1  150064       1.8508     0.032103
enh83024     3  191978400  191979400      3       1  150064       1.8697     0.030764
enh83030     3  192454600  192455600      2       1  150064       2.1911     0.014221
enh83071     3  193494800  193495800      4       2  150064       1.7893     0.036786
enh83072     3  193498600  193499600      2       1  150064       1.9502     0.025579
enh83073     3  193506100  193507100      8       3  150064       1.9452     0.025873
enh83078     3  193548700  193549700      2       1  150064       1.6609     0.048366
enh83108     3  193789300  193790300      2       1  150064       2.0231     0.021531
enh83109     3  193799000  193800000      5       1  150064       2.6693    0.0038009
enh83111     3  193807100  193808100      6       3  150064       2.2949     0.010871
enh83120     3  193865800  193866800      9       3  150064       2.7323    0.0031448
enh83241     3  194981500  194982500      1       1  150064       2.3337     0.009805
enh83253     3  195270900  195271900      2       1  150064       1.7566     0.039491
enh83298     3  195929100  195930100      6       3  150064       2.4566     0.007013
enh83300     3  195945100  195946100      3       2  150064       2.8112    0.0024677
enh83301     3  195946500  195947500      3       2  150064       2.0706     0.019196
enh83305     3  196005900  196006900      5       1  150064       1.7428     0.040681
enh83307     3  196012200  196013200      2       1  150064       2.7924     0.002616
enh83312     3  196160000  196161000      2       1  150064       3.1878   0.00071689
enh83345     3  196901400  196902400      3       2  150064       1.8101     0.035137
enh83346     3  196908300  196909300      2       1  150064       1.8588     0.031526
enh83348     3  196929400  196930400      1       1  150064       2.8786     0.001997
enh83349     3  196930500  196931500      2       1  150064       1.6528     0.049188
enh83350     3  196936200  196937200      1       1  150064       2.2616      0.01186
enh83353     3  196948900  196949900      4       2  150064       2.9987    0.0013557
enh83354     3  196952600  196953600      3       2  150064       1.7607      0.03914
enh83355     3  196984200  196985200      1       1  150064       2.9008     0.001861
enh83359     3  196997000  196998000      5       3  150064       2.3503    0.0093788
enh83360     3  197020200  197021200      7       1  150064       2.6481     0.004047
enh83381     3  197183800  197184800      3       2  150064       1.9565     0.025205
enh83383     3  197191900  197192900      6       3  150064       2.6368    0.0041849
enh83384     3  197195000  197196000      3       1  150064        2.345    0.0095129
enh83388     3  197216700  197217700      3       2  150064       1.6657     0.047888
enh83389     3  197222600  197223600      4       2  150064       2.6552    0.0039636
enh83393     3  197235100  197236100      5       1  150064       1.9206     0.027389
enh83396     3  197248000  197249000      5       2  150064       1.6626     0.048195
enh83397     3  197268100  197269100      4       2  150064       1.8659     0.031024
enh83435     4     610200     611200      2       1  150064       1.7525     0.039846
enh83438     4     656400     657400      3       1  150064       2.1924     0.014177
enh83439     4     666400     667400      3       2  150064        2.863    0.0020979
enh83440     4     670500     671500      2       1  150064       2.8569    0.0021387
enh83442     4     677500     678500      2       1  150064       1.6613     0.048326
enh83444     4     683300     684300      4       2  150064       1.8117     0.035013
enh83445     4     698400     699400      8       3  150064       1.7181     0.042889
enh83446     4     703000     704000      5       1  150064       2.2577     0.011983
enh83447     4     714700     715700      2       1  150064       2.0964     0.018022
enh83448     4     717500     718500      1       1  150064       1.9425      0.02604
enh83451     4     745200     746200      2       1  150064       2.5284    0.0057299
enh83453     4     801800     802800      1       1  150064       1.6907      0.04545
enh83479     4    1203200    1204200      3       2  150064       2.3464     0.009479
enh83481     4    1209900    1210900      2       1  150064       2.0493     0.020214
enh83482     4    1212400    1213400      1       1  150064       3.4926    0.0002392
enh83492     4    1338400    1339400      5       2  150064       2.1289     0.016632
enh83493     4    1342400    1343400      3       2  150064       2.1708     0.014973
enh83494     4    1345200    1346200      6       3  150064       2.5424    0.0055042
enh83495     4    1350900    1351900      5       2  150064       1.7486     0.040184
enh83524     4    1953200    1954200      2       1  150064       1.7297     0.041846
enh83543     4    2267500    2268500      4       2  150064       2.4549    0.0070471
enh83643     4    3343600    3344600      2       1  150064       2.3758    0.0087544
enh83676     4    4429300    4430300      1       1  150064       2.1191      0.01704
enh83677     4    4440900    4441900      4       2  150064       2.5149    0.0059536
enh83678     4    4460400    4461400      2       1  150064       2.6863     0.003612
enh83680     4    4475200    4476200      7       3  150064       3.0729      0.00106
enh83681     4    4479000    4480000      3       2  150064       2.2163     0.013337
enh83682     4    4482400    4483400      4       2  150064       2.5993    0.0046702
enh83683     4    4489900    4490900      2       1  150064       1.7919     0.036571
enh83684     4    4493800    4494800      4       2  150064        2.593    0.0047578
enh83685     4    4504200    4505200      2       1  150064       1.7055     0.044048
enh83687     4    4541000    4542000      3       1  150064       1.7663     0.038669
enh83697     4    4793000    4794000      3       2  150064       2.2788     0.011341
enh83701     4    4945400    4946400     15       5  150064       2.0045     0.022507
enh83713     4    5166800    5167800      4       1  150064       2.0245     0.021459
enh83725     4    5656200    5657200      6       3  150064       1.9226     0.027268
enh83726     4    5660400    5661400      4       2  150064       2.1088     0.017482
enh83730     4    5748900    5749900     11       4  150064        1.991     0.023241
enh83746     4    6073400    6074400      1       1  150064       2.2568      0.01201
enh83751     4    6155400    6156400      6       2  150064       1.6506     0.049413
enh83761     4    6384300    6385300      6       2  150064       1.7619     0.039046
enh83769     4    6495800    6496800      8       3  150064       2.8156    0.0024344
enh83775     4    6690700    6691700      1       1  150064       1.8193      0.03443
enh83801     4    6875500    6876500      2       1  150064       2.0092     0.022259
enh83820     4    6942000    6943000      3       2  150064       2.2989     0.010754
enh83821     4    6942800    6943800      6       2  150064       2.6565    0.0039479
enh83824     4    6955300    6956300      7       2  150064       1.8253     0.033977
enh83825     4    6956700    6957700      4       2  150064        1.741     0.040845
enh83850     4    7136200    7137200      5       2  150064       2.4113    0.0079475
enh83858     4    7238300    7239300      5       2  150064       2.1317     0.016516
enh83904     4    7745100    7746100      3       2  150064       3.3344   0.00042748
enh83905     4    7747700    7748700      1       1  150064       2.8985     0.001875
enh83911     4    7807400    7808400      3       2  150064       1.7585     0.039333
enh83994     4    8404300    8405300      8       3  150064       2.0428     0.020538
enh83996     4    8430400    8431400      3       1  150064         1.77     0.038365
enh84000     4    8440500    8441500      5       3  150064       2.1675     0.015099
enh84003     4    8504800    8505800     11       4  150064       1.6737     0.047099
enh84005     4    8517000    8518000      5       2  150064       2.4805    0.0065593
enh84016     4    9882000    9883000      4       1  150064       1.6761     0.046862
enh84029     4   10101200   10102200      3       1  150064       1.7564      0.03951
enh84039     4   10131400   10132400      7       4  150064       1.8924      0.02922
enh84041     4   10298000   10299000      7       3  150064       1.8022     0.035759
enh84066     4   11594900   11595900      2       1  150064       2.0072     0.022363
enh84077     4   13090600   13091600      3       1  150064       1.8035     0.035655
enh84079     4   13175500   13176500      2       1  150064        2.076     0.018947
enh84081     4   13203800   13204800      3       2  150064       2.0221     0.021585
enh84087     4   13627100   13628100      2       1  150064       1.7364     0.041251
enh84090     4   13643300   13644300      1       1  150064       2.1365      0.01632
enh84101     4   14097400   14098400      2       1  150064       1.9431     0.026002
enh84102     4   14101600   14102600      5       2  150064       2.0136     0.022027
enh84103     4   14112400   14113400      4       2  150064       1.7201     0.042703
enh84118     4   14864600   14865600      9       2  150064       1.7622     0.039014
enh84120     4   14904900   14905900      6       1  150064       1.6571     0.048749
enh84121     4   14918600   14919600      6       2  150064       1.6899      0.04552
enh84127     4   15032600   15033600      3       1  150064       2.1122     0.017335
enh84130     4   15102300   15103300      7       3  150064       1.6885     0.045659
enh84166     4   15708400   15709400      3       2  150064       2.2168      0.01332
enh84192     4   16207900   16208900      6       3  150064       2.3254     0.010026
enh84208     4   16599900   16600900      4       2  150064       1.9317       0.0267
enh84209     4   16609100   16610100      3       2  150064         1.78     0.037538
enh84210     4   16618600   16619600      3       1  150064       2.2639     0.011789
enh84213     4   16660200   16661200      1       1  150064       2.3432      0.00956
enh84214     4   16661300   16662300      1       1  150064       3.5281    0.0002093
enh84217     4   16673600   16674600      2       1  150064       2.1636     0.015247
enh84220     4   16685800   16686800      1       1  150064       1.9829      0.02369
enh84221     4   16687700   16688700      1       1  150064       1.9774        0.024
enh84254     4   16990600   16991600      1       1  150064       2.3193      0.01019
enh84274     4   17302100   17303100      5       2  150064       1.8911     0.029307
enh84275     4   17303700   17304700      7       2  150064       2.2372     0.012636
enh84276     4   17325100   17326100      8       3  150064       2.1933     0.014144
enh84277     4   17329200   17330200      5       2  150064       1.8105     0.035107
enh84284     4   17514400   17515400      1       1  150064        2.006      0.02243
enh84289     4   17577600   17578600      5       1  150064       2.1161      0.01717
enh84290     4   17580300   17581300      3       2  150064       1.7988     0.036028
enh84291     4   17618300   17619300      3       1  150064       2.3589    0.0091643
enh84292     4   17620400   17621400      3       1  150064       2.3445    0.0095259
enh84293     4   17638000   17639000      6       3  150064       2.6213    0.0043803
enh84294     4   17689100   17690100      3       2  150064       1.8127     0.034939
enh84297     4   17808100   17809100      1       1  150064       1.9182      0.02754
enh84298     4   17818500   17819500      2       1  150064       1.7774     0.037751
enh84299     4   18013200   18014200      1       1  150064       2.2473      0.01231
enh84300     4   18020300   18021300      1       1  150064       2.2897      0.01102
enh84301     4   18320000   18321000      2       1  150064       1.7003     0.044537
enh84309     4   18882900   18883900      2       1  150064       2.1669     0.015122
enh84310     4   18883800   18884800      5       2  150064       3.9508   3.8938e-05
enh84311     4   19053100   19054100      1       1  150064       3.2979     0.000487
enh84314     4   19695700   19696700      3       2  150064       3.0825    0.0010264
enh84315     4   19731200   19732200      2       1  150064       2.3972      0.00826
enh84319     4   19946000   19947000      2       1  150064       2.8684    0.0020631
enh84320     4   19947000   19948000      4       2  150064       2.2323     0.012797
enh84322     4   20045700   20046700      2       1  150064       1.7161     0.043074
enh84340     4   20434300   20435300      1       1  150064       2.1727       0.0149
enh84350     4   20686100   20687100      1       1  150064       2.2262        0.013
enh84351     4   20700300   20701300      4       2  150064       2.5809    0.0049272
enh84352     4   20702900   20703900      3       1  150064       1.6879     0.045719
enh84399     4   24003500   24004500      2       1  150064       1.9119     0.027945
enh84409     4   24261900   24262900      6       1  150064       1.7549     0.039641
enh84436     4   24842800   24843800      1       1  150064       2.2133      0.01344
enh84440     4   24884200   24885200      7       1  150064       2.5749     0.005013
enh84441     4   24886600   24887600     10       3  150064       2.0038     0.022548
enh84442     4   24898800   24899800      4       1  150064       2.4437    0.0072679
enh84443     4   24913000   24914000      2       1  150064       1.7957     0.036271
enh84449     4   25034800   25035800      5       2  150064       1.8684     0.030854
enh84462     4   25423000   25424000      2       1  150064       1.8346     0.033281
enh84465     4   25450200   25451200      3       1  150064        2.151     0.015737
enh84469     4   25588700   25589700      6       2  150064       2.7717    0.0027878
enh84475     4   25811900   25812900      1       1  150064       1.6812      0.04636
enh84482     4   25865800   25866800      1       1  150064       2.5369     0.005592
enh84490     4   25929500   25930500      2       1  150064       2.0844     0.018561
enh84493     4   25954600   25955600      8       3  150064        3.213    0.0006568
enh84523     4   26228700   26229700      2       1  150064       1.8069      0.03539
enh84525     4   26239300   26240300      3       1  150064       1.8634     0.031203
enh84527     4   26257100   26258100      7       3  150064       2.2831     0.011211
enh84537     4   26343800   26344800      2       1  150064       1.9278     0.026938
enh84539     4   26357200   26358200      2       1  150064       2.2508       0.0122
enh84544     4   26379200   26380200      1       1  150064       2.2668       0.0117
enh84557     4   26532800   26533800      2       1  150064       1.7214     0.042585
enh84563     4   26805200   26806200      3       2  150064         2.74    0.0030716
enh84570     4   26866300   26867300      4       2  150064       1.7861     0.037042
enh84581     4   27005100   27006100      1       1  150064       2.0792       0.0188
enh84586     4   27049500   27050500      3       1  150064       1.7498     0.040073
enh84589     4   27361800   27362800      3       2  150064       3.0589    0.0011106
enh84592     4   27431000   27432000      4       2  150064       1.7835     0.037254
enh84596     4   28279800   28280800      3       1  150064        1.662     0.048261
enh84602     4   30804000   30805000      2       1  150064       2.3696    0.0089047
enh84603     4   30838400   30839400      3       2  150064        2.616    0.0044486
enh84604     4   30839500   30840500      4       2  150064       3.8536   5.8202e-05
enh84609     4   30947000   30948000      2       1  150064       1.6863     0.045873
enh84612     4   31195000   31196000      3       2  150064       2.2104     0.013537
enh84618     4   34488200   34489200      6       2  150064       2.1189     0.017048
enh84619     4   34719700   34720700      4       2  150064       1.7563     0.039518
enh84623     4   36089700   36090700      4       2  150064       1.8634     0.031206
enh84631     4   36226500   36227500      2       1  150064       1.8163      0.03466
enh84647     4   37605600   37606600      5       2  150064       1.6719     0.047268
enh84658     4   37826500   37827500      2       1  150064       1.7997     0.035952
enh84676     4   38000800   38001800      3       2  150064       1.9363     0.026415
enh84677     4   38006400   38007400      7       2  150064       2.1032     0.017726
enh84685     4   38073300   38074300      5       3  150064         1.89     0.029376
enh84696     4   38113900   38114900      3       1  150064       2.1844     0.014468
enh84710     4   38190400   38191400      8       3  150064       2.2508     0.012198
enh84736     4   38607100   38608100      4       2  150064       1.8197     0.034404
enh84738     4   38614900   38615900      2       1  150064       1.7722     0.038177
enh84741     4   38663200   38664200      5       2  150064       1.7447     0.040519
enh84751     4   38686400   38687400      2       1  150064       2.0673     0.019354
enh84795     4   39541200   39542200      1       1  150064       1.9542      0.02534
enh84798     4   39546000   39547000      3       1  150064       2.3768    0.0087313
enh84803     4   39641500   39642500      1       1  150064       2.5731      0.00504
enh84844     4   40589000   40590000      1       1  150064       2.6921      0.00355
enh84913     4   41382800   41383800      2       1  150064       1.7332     0.041529
enh84914     4   41386300   41387300      4       2  150064        1.987     0.023462
enh84977     4   42607200   42608200      7       2  150064       1.9595     0.025028
enh84998     4   46331000   46332000      3       1  150064       3.4818   0.00024903
enh85011     4   47280300   47281300      1       1  150064       3.5008    0.0002319
enh85013     4   47453400   47454400      1       1  150064       2.3398     0.009647
enh85015     4   47495400   47496400      1       1  150064       2.2414       0.0125
enh85031     4   48081800   48082800      2       1  150064       1.8936     0.029138
enh85033     4   48131400   48132400      6       2  150064        1.833     0.033398
enh85044     4   48350800   48351800      4       2  150064       2.1759     0.014782
enh85047     4   48372000   48373000      3       1  150064       2.7516    0.0029649
enh85049     4   48381600   48382600      2       1  150064       2.5444    0.0054725
enh85050     4   48382500   48383500      1       1  150064       3.0226     0.001253
enh85055     4   48644600   48645600      2       1  150064       1.8341     0.033319
enh85058     4   48655800   48656800      1       1  150064       1.7022      0.04436
enh85059     4   48670200   48671200      1       1  150064       2.3414     0.009606
enh85068     4   48777600   48778600      1       1  150064       2.0972      0.01799
enh85069     4   48783200   48784200      1       1  150064        2.482     0.006533
enh85070     4   48789400   48790400      1       1  150064       2.2549      0.01207
enh85125     4   53797700   53798700      3       1  150064       1.7725     0.038159
enh85126     4   53798800   53799800      2       1  150064        1.952     0.025467
enh85192     4   54683800   54684800      1       1  150064       1.7287      0.04193
enh85193     4   54716000   54717000      2       1  150064       3.0166     0.001278
enh85213     4   55063200   55064200      5       2  150064       2.9432    0.0016241
enh85216     4   55143200   55144200      3       1  150064       1.8568     0.031667
enh85218     4   55266800   55267800      3       2  150064       2.5189    0.0058859
enh85223     4   55541400   55542400      4       2  150064       1.9409     0.026134
enh85224     4   55541900   55542900      7       2  150064       2.2066      0.01367
enh85229     4   55684800   55685800      2       1  150064       1.9454     0.025864
enh85259     4   56419800   56420800      6       2  150064       1.8119     0.035003
enh85293     4   57555300   57556300      2       1  150064       1.7175     0.042948
enh85321     4   57960600   57961600      4       2  150064       1.7935     0.036446
enh85322     4   57964500   57965500      1       1  150064        1.673      0.04716
enh85323     4   57968100   57969100      1       1  150064       1.6622      0.04824
enh85337     4   58136200   58137200      6       2  150064       1.8825     0.029885
enh85343     4   58367800   58368800      2       1  150064        1.743     0.040663
enh85344     4   58420600   58421600      3       2  150064       2.6142    0.0044721
enh85349     4   59167200   59168200      1       1  150064       2.2439      0.01242
enh85350     4   60463200   60464200      5       2  150064       2.3245     0.010049
enh85357     4   62202000   62203000      2       1  150064       2.6715    0.0037759
enh85362     4   62385800   62386800      3       1  150064       2.1059     0.017608
enh85365     4   62522000   62523000      2       1  150064        1.896     0.028977
enh85373     4   63314700   63315700      1       1  150064       2.1394       0.0162
enh85378     4   66282200   66283200      5       2  150064       3.0944   0.00098619
enh85381     4   66834300   66835300      3       2  150064       2.4036    0.0081181
enh85386     4   68553500   68554500      5       2  150064       3.0413     0.001178
enh85387     4   68564600   68565600      3       1  150064       2.7744    0.0027653
enh85388     4   68578800   68579800      2       1  150064       2.9998    0.0013507
enh85389     4   68579600   68580600      2       1  150064       3.2434   0.00059065
enh85406     4   70725800   70726800      2       1  150064       3.4685   0.00026166
enh85480     4   73840200   73841200      1       1  150064       2.2688      0.01164
enh85487     4   74119400   74120400      1       1  150064       1.6631      0.04815
enh85494     4   74472900   74473900      1       1  150064       2.3471     0.009459
enh85504     4   75022400   75023400      1       1  150064       2.1452      0.01597
enh85506     4   75071600   75072600      1       1  150064       1.7774      0.03775
enh85509     4   75371200   75372200      8       1  150064       2.2906     0.010993
enh85519     4   76435000   76436000      3       1  150064       1.7819     0.037384
enh85532     4   76841000   76842000      1       1  150064       2.0895      0.01833
enh85534     4   76933000   76934000      3       2  150064       1.9994     0.022781
enh85539     4   77007800   77008800      1       1  150064        1.962      0.02488
enh85551     4   77127400   77128400      4       2  150064       2.2392     0.012571
enh85559     4   77298300   77299300      2       1  150064       1.7072     0.043889
enh85568     4   77456500   77457500      9       1  150064        1.815      0.03476
enh85574     4   77490900   77491900      2       1  150064       2.2143     0.013403
enh85578     4   77515400   77516400      4       2  150064       2.5569    0.0052807
enh85580     4   77525800   77526800      1       1  150064       2.3729     0.008824
enh85581     4   77528100   77529100      2       1  150064       1.8516     0.032039
enh85582     4   77532200   77533200      2       1  150064       2.2832      0.01121
enh85591     4   77604200   77605200      1       1  150064       2.1759      0.01478
enh85619     4   77815300   77816300      3       2  150064       2.3536    0.0092972
enh85620     4   77823300   77824300      9       3  150064       1.7783     0.037675
enh85685     4   79076500   79077500      3       2  150064       1.9805     0.023823
enh85704     4   79573300   79574300      1       1  150064       2.5063       0.0061
enh85725     4   80119700   80120700      1       1  150064       2.2949      0.01087
enh85727     4   80194300   80195300      2       1  150064       2.6445    0.0040905
enh85728     4   80208800   80209800      3       2  150064       3.0032    0.0013359
enh85729     4   80210900   80211900      3       2  150064       3.1138   0.00092352
enh85731     4   80435000   80436000      2       1  150064       1.6734     0.047127
enh85750     4   80990500   80991500      2       1  150064       2.9362    0.0016612
enh85753     4   81075500   81076500      1       1  150064       1.6539      0.04907
enh85774     4   82425500   82426500      3       2  150064       2.1421     0.016092
enh85776     4   82471400   82472400      2       1  150064       2.5831    0.0048963
enh85789     4   82645800   82646800      2       1  150064       2.0791     0.018804
enh85795     4   83189100   83190100      3       1  150064        2.799    0.0025631
enh85798     4   83282400   83283400      3       2  150064        2.217     0.013311
enh85799     4   83284700   83285700      2       1  150064       2.0983     0.017941
enh85801     4   83288900   83289900      2       1  150064       1.6963     0.044919
enh85820     4   83617600   83618600      4       2  150064       1.8242     0.034062
enh85836     4   83705500   83706500      1       1  150064        2.357     0.009212
enh85839     4   83716300   83717300      2       1  150064       2.2102     0.013545
enh85840     4   83730900   83731900      5       2  150064       1.9004     0.028688
enh85841     4   83732900   83733900      1       1  150064         1.89      0.02938
enh85842     4   83754900   83755900      1       1  150064       1.8612      0.03136
enh85847     4   83910500   83911500      3       1  150064        2.409    0.0079978
enh85854     4   84138600   84139600      1       1  150064       2.0847      0.01855
enh85864     4   84503300   84504300      1       1  150064       1.9576      0.02514
enh85866     4   84523800   84524800      4       2  150064       3.0479    0.0011521
enh85867     4   84526200   84527200      5       2  150064       2.9228    0.0017344
enh85868     4   84539100   84540100      3       2  150064       1.9171     0.027613
enh85876     4   85569000   85570000      1       1  150064       1.6926      0.04527
enh85877     4   85599800   85600800      1       1  150064       2.0323      0.02106
enh85880     4   85713000   85714000      3       2  150064       2.3081     0.010498
enh85883     4   85777300   85778300      1       1  150064       1.9527      0.02543
enh85925     4   86850500   86851500      3       2  150064       2.2056     0.013707
enh85929     4   86887100   86888100      4       2  150064       1.9979     0.022862
enh85934     4   87010000   87011000      1       1  150064       1.8946      0.02907
enh85967     4   87811700   87812700      1       1  150064       2.6206     0.004389
enh85968     4   87814100   87815100      2       1  150064       2.2233     0.013099
enh85972     4   87858000   87859000      3       2  150064       1.9144     0.027784
enh85973     4   87860300   87861300      1       1  150064       2.8133     0.002452
enh85980     4   87891600   87892600      4       2  150064       2.7116    0.0033478
enh85985     4   87929500   87930500      2       1  150064       2.1723     0.014915
enh85986     4   87930400   87931400      2       1  150064       3.0005    0.0013479
enh85991     4   87940100   87941100      3       1  150064       3.0524    0.0011351
enh85992     4   87944700   87945700      3       2  150064       1.6716     0.047306
enh85993     4   87946200   87947200      3       1  150064       2.5648    0.0051625
enh85995     4   87950600   87951600      3       2  150064       2.6331    0.0042302
enh85996     4   87953600   87954600      1       1  150064       2.7191     0.003273
enh85997     4   87955800   87956800      2       1  150064       1.7688      0.03846
enh85999     4   87960300   87961300      2       1  150064       2.6756    0.0037299
enh86002     4   87963700   87964700      2       1  150064       1.8671     0.030942
enh86004     4   87969500   87970500      3       2  150064       2.1982     0.013967
enh86005     4   87970000   87971000      3       2  150064       2.1982     0.013967
enh86008     4   87975700   87976700      7       3  150064       2.3092     0.010467
enh86009     4   87979100   87980100      4       1  150064       1.9778     0.023976
enh86012     4   87990400   87991400      1       1  150064       2.2256      0.01302
enh86021     4   88024600   88025600      3       1  150064       1.7177     0.042927
enh86024     4   88042100   88043100      2       1  150064       1.8055     0.035501
enh86027     4   88156100   88157100      1       1  150064       1.7099      0.04364
enh86042     4   88476600   88477600      4       2  150064       1.8689     0.030818
enh86058     4   88898600   88899600      4       1  150064        2.093     0.018175
enh86065     4   89140000   89141000      3       2  150064        1.795      0.03633
enh86120     4   90629900   90630900      3       1  150064       2.7836    0.0026883
enh86121     4   90674200   90675200      3       2  150064       1.9803     0.023833
enh86128     4   90919100   90920100      1       1  150064       2.9567     0.001555
enh86129     4   91155800   91156800      4       1  150064       1.9209     0.027373
enh86137     4   93502200   93503200      6       1  150064       2.1397     0.016188
enh86138     4   93555800   93556800      4       1  150064       2.6522     0.003999
enh86139     4   93557300   93558300      5       2  150064       1.9638     0.024777
enh86144     4   95130900   95131900      1       1  150064       1.8048      0.03555
enh86145     4   95291600   95292600      2       1  150064       1.8886     0.029472
enh86181     4   96114300   96115300      3       2  150064       1.9356     0.026458
enh86187     4   96225700   96226700      2       1  150064       2.5885    0.0048202
enh86191     4   96298200   96299200      6       3  150064       2.7323    0.0031451
enh86192     4   96309800   96310800      6       2  150064        2.499    0.0062271
enh86194     4   96332700   96333700      2       1  150064       2.0384     0.020755
enh86205     4   96458000   96459000      4       2  150064       2.1707     0.014977
enh86206     4   96460100   96461100      3       2  150064       1.7131     0.043346
enh86219     4   97657100   97658100      6       2  150064        4.278   9.4302e-06
enh86220     4   97747800   97748800      3       1  150064       2.9076    0.0018209
enh86234     4   99416400   99417400      2       1  150064       2.0368     0.020833
enh86235     4   99422400   99423400      1       1  150064       2.0882      0.01839
enh86241     4   99444100   99445100      1       1  150064       1.7069      0.04392
enh86242     4   99465600   99466600      3       1  150064       2.5684    0.0051083
enh86243     4   99467000   99468000      6       2  150064       1.9302     0.026791
enh86244     4   99476300   99477300      5       2  150064       1.6691     0.047545
enh86249     4   99488100   99489100      5       2  150064       1.7505     0.040019
enh86250     4   99489900   99490900      3       2  150064       1.8183      0.03451
enh86258     4   99509700   99510700      2       1  150064       2.4699    0.0067566
enh86300     4  100244700  100245700      3       2  150064       2.3579    0.0091905
enh86303     4  100282800  100283800      2       1  150064       1.6487     0.049606
enh86304     4  100304200  100305200      8       4  150064       1.7658     0.038711
enh86312     4  100730300  100731300      3       2  150064       2.6612    0.0038931
enh86318     4  100815800  100816800      6       2  150064       1.7416     0.040791
enh86320     4  100865200  100866200      3       2  150064       2.6049    0.0045952
enh86321     4  100919000  100920000      2       1  150064       1.7481     0.040222
enh86323     4  101017000  101018000      4       2  150064       2.5487    0.0054055
enh86332     4  102023900  102024900      1       1  150064         2.09      0.01831
enh86337     4  102112600  102113600      3       1  150064       1.9254     0.027088
enh86355     4  103376000  103377000      5       2  150064       2.6678    0.0038173
enh86365     4  103633900  103634900      1       1  150064       2.2942      0.01089
enh86366     4  103655600  103656600      2       1  150064       2.1671     0.015114
enh86367     4  103678500  103679500      2       1  150064       2.3234     0.010078
enh86368     4  103680100  103681100      2       1  150064       3.0803    0.0010341
enh86369     4  103732900  103733900      2       1  150064       3.0361    0.0011982
enh86370     4  103734100  103735100      3       2  150064       3.3334   0.00042891
enh86372     4  103749700  103750700      3       1  150064       3.3609   0.00038842
enh86373     4  103750200  103751200      3       1  150064       3.5009   0.00023181
enh86376     4  103932800  103933800      3       1  150064        2.687     0.003605
enh86377     4  103939400  103940400      2       1  150064       3.5984   0.00016012
enh86382     4  104641300  104642300      1       1  150064        1.697      0.04485
enh86388     4  105338000  105339000      1       1  150064       1.7447      0.04052
enh86390     4  105407800  105408800      2       1  150064       3.0774    0.0010442
enh86391     4  105414200  105415200      2       1  150064        3.478   0.00025261
enh86393     4  105512600  105513600      1       1  150064       2.1182      0.01708
enh86408     4  106083000  106084000      2       1  150064       1.6467     0.049805
enh86412     4  106127100  106128100      1       1  150064       1.9772      0.02401
enh86430     4  106631400  106632400      1       1  150064       2.0505      0.02016
enh86440     4  108540600  108541600      2       1  150064       2.4234    0.0076885
enh86454     4  108853500  108854500      4       1  150064       1.8969     0.028921
enh86466     4  109266800  109267800      6       2  150064       2.3522    0.0093303
enh86474     4  109482000  109483000      6       1  150064       2.1375     0.016281
enh86495     4  110552400  110553400      1       1  150064       1.9644      0.02474
enh86501     4  110833900  110834900      1       1  150064       3.3573    0.0003935
enh86502     4  110835100  110836100      3       2  150064       1.6792     0.046559
enh86503     4  110941100  110942100      3       1  150064       2.3359    0.0097476
enh86504     4  110963500  110964500      3       2  150064       1.9171     0.027612
enh86519     4  111120200  111121200      1       1  150064       1.6484      0.04964
enh86520     4  111285800  111286800      1       1  150064       1.6798       0.0465
enh86529     4  111461600  111462600      2       1  150064       1.9299     0.026811
enh86562     4  113680000  113681000      2       1  150064        2.652    0.0040006
enh86564     4  113740400  113741400      4       1  150064       2.3226     0.010101
enh86583     4  113946700  113947700      3       2  150064       1.8098     0.035161
enh86588     4  113998700  113999700      2       1  150064       1.8404     0.032856
enh86590     4  114027200  114028200      7       2  150064       3.4638   0.00026627
enh86593     4  114066500  114067500      6       2  150064       2.3667    0.0089726
enh86594     4  114068300  114069300      5       2  150064       4.0083   3.0581e-05
enh86595     4  114082400  114083400      2       1  150064       1.8986      0.02881
enh86634     4  114621300  114622300      3       1  150064       2.2875     0.011084
enh86640     4  114746800  114747800      5       1  150064       1.7993     0.035987
enh86647     4  115130100  115131100      1       1  150064       3.0645      0.00109
enh86649     4  115202400  115203400      3       1  150064       2.8523    0.0021702
enh86650     4  115239700  115240700      2       1  150064       1.6623     0.048224
enh86656     4  115608800  115609800      2       1  150064       2.1158     0.017181
enh86661     4  118006800  118007800      6       2  150064       2.1713     0.014955
enh86662     4  118055200  118056200      4       2  150064       2.4964    0.0062723
enh86663     4  118886300  118887300      4       1  150064       3.5187   0.00021687
enh86667     4  119243600  119244600      3       2  150064       1.8623     0.031281
enh86670     4  119277600  119278600      4       2  150064        2.175     0.014817
enh86671     4  119278800  119279800      5       3  150064       1.8217     0.034248
enh86677     4  119677500  119678500      1       1  150064       1.8357       0.0332
enh86678     4  119680300  119681300      1       1  150064        1.753       0.0398
enh86679     4  119683500  119684500      2       1  150064       1.8162      0.03467
enh86727     4  120974000  120975000      4       2  150064        1.946     0.025825
enh86731     4  121239700  121240700      1       1  150064       1.6665      0.04781
enh86733     4  121363800  121364800      3       2  150064        1.758     0.039371
enh86735     4  121630600  121631600      1       1  150064        1.872       0.0306
enh86736     4  121698600  121699600      4       2  150064       2.0565     0.019869
enh86738     4  121762900  121763900      2       1  150064       1.7609     0.039131
enh86771     4  123075200  123076200      5       3  150064       1.8967     0.028933
enh86776     4  123652500  123653500      1       1  150064       1.7892      0.03679
enh86789     4  123845200  123846200      8       4  150064       2.2575     0.011988
enh86791     4  123938400  123939400      1       1  150064         1.89      0.02938
enh86792     4  123988600  123989600      8       2  150064       2.4204    0.0077527
enh86796     4  124048700  124049700      1       1  150064       1.9662      0.02464
enh86816     4  124373700  124374700      1       1  150064       1.6998      0.04458
enh86826     4  124523900  124524900      1       1  150064       2.1457      0.01595
enh86828     4  124541300  124542300      5       2  150064       1.7248      0.04228
enh86830     4  124552900  124553900      1       1  150064       1.9374      0.02635
enh86844     4  124777900  124778900      1       1  150064       1.6813      0.04635
enh86875     4  125857400  125858400      5       2  150064       2.1143     0.017244
enh86886     4  126280600  126281600      6       3  150064       1.8712     0.030657
enh86891     4  126352800  126353800      2       1  150064       1.9237     0.027196
enh86932     4  128454400  128455400      7       3  150064       2.0194     0.021724
enh86942     4  129149500  129150500      2       1  150064       1.8349     0.033259
enh86943     4  129162300  129163300      3       1  150064       2.0241     0.021479
enh86944     4  129205200  129206200      1       1  150064       1.7304      0.04178
enh86949     4  129307400  129308400      5       3  150064       2.6322    0.0042423
enh86954     4  129379000  129380000      6       2  150064       2.7259    0.0032067
enh86955     4  129380000  129381000      1       1  150064       2.2524      0.01215
enh86957     4  129389200  129390200      2       1  150064       1.8834     0.029823
enh86958     4  129438800  129439800      4       2  150064       1.9323      0.02666
enh86974     4  129557200  129558200      3       2  150064       1.8283     0.033753
enh86978     4  129581500  129582500      2       1  150064       1.7986     0.036042
enh87013     4  135123000  135124000      1       1  150064       1.8283      0.03375
enh87021     4  138291400  138292400      4       1  150064       1.7824      0.03734
enh87061     4  139327600  139328600      2       1  150064       2.6741     0.003746
enh87062     4  139408500  139409500      6       2  150064       1.6598     0.048475
enh87091     4  139949000  139950000      1       1  150064       2.7598     0.002892
enh87094     4  139998900  139999900      2       1  150064       2.9255    0.0017195
enh87095     4  140002500  140003500      1       1  150064       2.6525     0.003995
enh87098     4  140065600  140066600      4       2  150064       2.3645    0.0090284
enh87101     4  140095300  140096300      7       3  150064       2.1879      0.01434
enh87102     4  140099800  140100800      4       2  150064       1.9009     0.028657
enh87103     4  140187500  140188500      3       2  150064       1.6628     0.048174
enh87115     4  140456500  140457500      3       2  150064       1.8982     0.028832
enh87116     4  140472500  140473500      1       1  150064       2.3109      0.01042
enh87118     4  140489500  140490500      5       2  150064       3.5675   0.00018021
enh87119     4  140497000  140498000      6       2  150064       3.8599   5.6728e-05
enh87120     4  140513700  140514700      1       1  150064       1.6754      0.04693
enh87147     4  140735400  140736400      1       1  150064        3.108    0.0009419
enh87169     4  140888100  140889100      4       1  150064       1.6666     0.047795
enh87190     4  141024500  141025500      3       1  150064       1.6972     0.044829
enh87191     4  141030300  141031300      2       1  150064       1.7539     0.039728
enh87222     4  141444100  141445100      1       1  150064       1.7094      0.04369
enh87225     4  141479300  141480300      2       1  150064       1.6832     0.046167
enh87248     4  141855800  141856800      4       2  150064       2.7089    0.0033754
enh87250     4  141865300  141866300      3       2  150064       2.6973    0.0034956
enh87264     4  142143300  142144300      1       1  150064       2.2479      0.01229
enh87267     4  142337000  142338000      5       3  150064        2.081     0.018719
enh87288     4  143479800  143480800      4       2  150064       1.6757     0.046894
enh87290     4  143673100  143674100      5       3  150064       1.7903     0.036706
enh87293     4  143881600  143882600      2       1  150064       2.8413    0.0022464
enh87294     4  143882800  143883800      2       1  150064       2.8251    0.0023629
enh87298     4  144202700  144203700      2       1  150064       2.8138     0.002448
enh87310     4  144290400  144291400      2       1  150064       1.6468     0.049805
enh87313     4  144310900  144311900      2       1  150064       1.8756     0.030356
enh87315     4  144317800  144318800      2       1  150064       1.7474     0.040286
enh87316     4  144318700  144319700      1       1  150064       2.8923     0.001912
enh87318     4  144325600  144326600      3       1  150064       2.6162     0.004446
enh87322     4  144479400  144480400      5       2  150064       2.8259    0.0023571
enh87343     4  146413800  146414800      1       1  150064       1.7686      0.03848
enh87376     4  146953800  146954800      2       1  150064       1.6534     0.049123
enh87394     4  147981200  147982200      2       1  150064       2.2347      0.01272
enh87396     4  148024500  148025500      4       2  150064       2.6853    0.0036235
enh87397     4  148025600  148026600      6       2  150064       2.2377      0.01262
enh87398     4  148038600  148039600      3       2  150064       1.7319     0.041644
enh87436     4  148861000  148862000      2       1  150064        1.876     0.030331
enh87445     4  148982600  148983600      4       2  150064       2.0855     0.018514
enh87453     4  149207600  149208600      2       1  150064       1.6885     0.045661
enh87455     4  149265300  149266300      3       2  150064       2.2016     0.013848
enh87457     4  149317900  149318900      1       1  150064       4.0893    2.163e-05
enh87482     4  151087800  151088800      7       3  150064       1.8443     0.032571
enh87488     4  151138300  151139300      2       1  150064       1.8991     0.028779
enh87489     4  151145800  151146800      1       1  150064        1.985      0.02357
enh87492     4  151158200  151159200      3       2  150064       2.1946     0.014095
enh87493     4  151165600  151166600      4       2  150064       2.2945     0.010882
enh87502     4  151644200  151645200      3       2  150064        2.248     0.012287
enh87511     4  152105400  152106400      1       1  150064       1.7948      0.03634
enh87518     4  152148300  152149300      2       1  150064       1.7727      0.03814
enh87525     4  152405200  152406200      1       1  150064       2.1248       0.0168
enh87548     4  152881500  152882500      3       2  150064       2.0383     0.020762
enh87549     4  152904000  152905000      1       1  150064       2.4212     0.007735
enh87563     4  153074500  153075500      7       2  150064        2.224     0.013073
enh87605     4  153920500  153921500      4       2  150064       1.8107      0.03509
enh87688     4  154685000  154686000      2       1  150064       1.9435     0.025977
enh87690     4  154705200  154706200      2       1  150064       3.1639   0.00077843
enh87712     4  156189300  156190300      2       1  150064       1.8039     0.035621
enh87715     4  156324400  156325400      3       1  150064       1.9966     0.022937
enh87727     4  156550500  156551500      9       2  150064       2.0966     0.018016
enh87742     4  156699300  156700300      3       2  150064       3.1852   0.00072332
enh87743     4  156709000  156710000      2       1  150064       2.2612     0.011873
enh87750     4  156864400  156865400      3       1  150064       2.1478     0.015866
enh87762     4  157219300  157220300      3       2  150064       2.0512     0.020123
enh87765     4  157298900  157299900      4       2  150064        2.138     0.016258
enh87768     4  157515400  157516400      5       2  150064       2.2388     0.012586
enh87769     4  157516000  157517000      3       1  150064       1.8856     0.029671
enh87771     4  157519000  157520000      3       1  150064       2.7566    0.0029204
enh87807     4  158725000  158726000      1       1  150064       1.8679      0.03089
enh87830     4  159688600  159689600      1       1  150064       1.8692       0.0308
enh87831     4  159692000  159693000      1       1  150064       1.9175      0.02759
enh87833     4  159697000  159698000     11       3  150064       1.8101      0.03514
enh87835     4  159699600  159700600      3       1  150064        1.769     0.038449
enh87837     4  159707400  159708400      3       1  150064       1.9704     0.024398
enh87842     4  159731700  159732700      2       1  150064       2.3371    0.0097179
enh87846     4  159741300  159742300      2       1  150064       1.7578     0.039394
enh87848     4  159766200  159767200      1       1  150064        2.155      0.01558
enh87922     4  165898800  165899800      2       1  150064       1.8408     0.032823
enh87927     4  166112000  166113000      3       2  150064       3.1633   0.00077987
enh87932     4  166165400  166166400      3       1  150064       2.8927    0.0019096
enh87935     4  166215500  166216500      2       1  150064       2.2098     0.013559
enh87946     4  166338100  166339100     12       2  150064       1.6682     0.047635
enh87947     4  166342100  166343100      5       1  150064       1.6844     0.046051
enh87958     4  167917400  167918400      3       2  150064       2.0914     0.018247
enh87959     4  167973800  167974800      4       2  150064       2.9557    0.0015597
enh87961     4  169240400  169241400      2       1  150064       1.7671     0.038602
enh88023     4  169991200  169992200      3       2  150064       1.9231     0.027235
enh88024     4  170000300  170001300      2       1  150064       1.9724     0.024281
enh88026     4  170020600  170021600      2       1  150064       2.7468    0.0030094
enh88031     4  170054900  170055900      1       1  150064       2.4425     0.007292
enh88032     4  170062800  170063800      3       1  150064       2.8798    0.0019895
enh88033     4  170072200  170073200      5       2  150064       1.7417     0.040777
enh88034     4  170075100  170076100      8       2  150064       2.4551    0.0070423
enh88035     4  170080700  170081700      2       1  150064       2.2649     0.011758
enh88040     4  170125700  170126700      2       1  150064       2.3109     0.010419
enh88052     4  170162300  170163300      4       2  150064       1.7415     0.040796
enh88061     4  170192800  170193800      1       1  150064       2.3178      0.01023
enh88062     4  170226600  170227600      3       2  150064       3.5835   0.00016949
enh88063     4  170236300  170237300      3       1  150064       4.2191   1.2264e-05
enh88064     4  170266000  170267000      4       2  150064       3.8522    5.854e-05
enh88065     4  170318500  170319500      3       2  150064       4.3045   8.3665e-06
enh88066     4  170328000  170329000      6       3  150064       5.2176   9.0646e-08
enh88067     4  170358200  170359200      2       1  150064       1.6558     0.048883
enh88069     4  170406700  170407700      3       1  150064       1.9236     0.027205
enh88071     4  170531400  170532400      5       2  150064       1.6846     0.046029
enh88072     4  170540100  170541100      3       2  150064       4.9558   3.6015e-07
enh88073     4  170543600  170544600      2       1  150064        3.486   0.00024516
enh88075     4  170570700  170571700      3       2  150064       2.3768    0.0087315
enh88076     4  170580100  170581100      3       2  150064       3.9536    3.849e-05
enh88077     4  170583000  170584000      2       1  150064       3.7258    9.736e-05
enh88078     4  170585400  170586400      1       1  150064       4.3017    8.475e-06
enh88079     4  170644700  170645700      3       2  150064       3.5008   0.00023191
enh88083     4  170843600  170844600     10       2  150064       3.0229    0.0012517
enh88084     4  170846600  170847600     10       1  150064       2.6702      0.00379
enh88085     4  170876900  170877900      4       2  150064        2.342    0.0095902
enh88087     4  170914500  170915500      2       1  150064       2.3071     0.010524
enh88089     4  170935700  170936700      3       1  150064       2.0669     0.019373
enh88102     4  174042000  174043000      3       2  150064       1.6765     0.046823
enh88115     4  174185500  174186500      4       2  150064       1.7445     0.040533
enh88139     4  176572600  176573600      2       1  150064        2.808    0.0024925
enh88141     4  176579000  176580000      3       2  150064        2.162      0.01531
enh88145     4  176666200  176667200      7       3  150064        1.857     0.031658
enh88155     4  176720600  176721600      5       2  150064       2.2644     0.011773
enh88156     4  176734800  176735800      4       2  150064       1.7253      0.04224
enh88163     4  176867200  176868200      1       1  150064       4.6959    1.327e-06
enh88164     4  176867800  176868800      1       1  150064       4.5829    2.293e-06
enh88165     4  176965200  176966200      3       2  150064       3.0412    0.0011782
enh88191     4  178158200  178159200      1       1  150064       1.9703       0.0244
enh88192     4  178160300  178161300      3       2  150064       2.0835     0.018602
enh88197     4  178237100  178238100      1       1  150064       1.6748      0.04699
enh88201     4  179227300  179228300      4       1  150064       1.9419     0.026074
enh88213     4  182114000  182115000      6       3  150064       1.7784     0.037673
enh88233     4  183348000  183349000      2       1  150064       1.7549     0.039634
enh88238     4  183476800  183477800      6       3  150064       1.8214     0.034276
enh88243     4  183631600  183632600      2       1  150064       4.8023    7.841e-07
enh88244     4  183658200  183659200      1       1  150064       2.9807     0.001438
enh88245     4  183659200  183660200      3       2  150064       2.1224     0.016901
enh88259     4  184039300  184040300      2       1  150064       1.8441     0.032583
enh88260     4  184040000  184041000      3       1  150064       2.3324    0.0098388
enh88262     4  184060100  184061100      4       2  150064       1.9393     0.026235
enh88264     4  184065600  184066600      5       1  150064       2.2933     0.010916
enh88276     4  184183100  184184100      2       1  150064       1.7548     0.039651
enh88278     4  184327800  184328800      7       2  150064       2.1191     0.017041
enh88290     4  184492200  184493200      8       2  150064       2.2386      0.01259
enh88305     4  184796800  184797800      4       2  150064       2.2595     0.011926
enh88333     4  185185000  185186000      6       2  150064       2.8168    0.0024251
enh88344     4  185276000  185277000      4       2  150064       1.7955     0.036283
enh88349     4  185320900  185321900      4       2  150064       2.7996    0.0025581
enh88365     4  185391200  185392200      6       2  150064       2.2286     0.012921
enh88366     4  185392200  185393200      4       1  150064        2.034     0.020978
enh88375     4  185565700  185566700      1       1  150064       1.8684      0.03085
enh88379     4  185655800  185656800      3       2  150064       1.9207     0.027383
enh88380     4  185667900  185668900      3       1  150064       1.9627     0.024843
enh88386     4  185734000  185735000      2       1  150064       1.6688     0.047576
enh88414     4  186226900  186227900      1       1  150064       2.4069     0.008044
enh88453     4  186730300  186731300      7       4  150064       2.3523    0.0093277
enh88473     4  186988800  186989800      3       2  150064       2.5305    0.0056955
enh88475     4  187028400  187029400      2       1  150064       1.7692     0.038433
enh88476     4  187053400  187054400      4       2  150064       1.8017     0.035799
enh88477     4  187058100  187059100      2       1  150064        2.308     0.010499
enh88479     4  187067200  187068200      3       2  150064       2.2589     0.011944
enh88500     4  187623800  187624800      2       1  150064       2.2543     0.012087
enh88517     4  188049600  188050600      7       2  150064       1.7093     0.043697
enh88519     4  188156400  188157400      1       1  150064        2.138      0.01626
enh88542     4  190019800  190020800      1       1  150064       1.9925      0.02316
enh88546     4  190744100  190745100      2       1  150064       2.2164     0.013331
enh88591     5    1097300    1098300      7       3  150064       1.8818      0.02993
enh88592     5    1099000    1100000      7       3  150064       1.9761     0.024073
enh88593     5    1104000    1105000      3       2  150064       2.2491     0.012254
enh88594     5    1109900    1110900      2       1  150064        1.661     0.048354
enh88602     5    1185400    1186400      7       3  150064       1.6955     0.044988
enh88603     5    1204400    1205400     13       3  150064       1.7517     0.039915
enh88635     5    2302900    2303900      2       1  150064       1.6785     0.046627
enh88644     5    3512000    3513000      1       1  150064       2.6094     0.004535
enh88645     5    3512600    3513600      2       1  150064       2.2212      0.01317
enh88646     5    3778000    3779000      3       2  150064        2.029      0.02123
enh88657     5    5178400    5179400      2       1  150064       2.2785     0.011348
enh88677     5    5378100    5379100      7       2  150064       1.7533     0.039778
enh88679     5    5419600    5420600      7       2  150064       2.7534     0.002949
enh88681     5    5424700    5425700      1       1  150064       2.8418     0.002243
enh88682     5    5492200    5493200      1       1  150064       3.6504    0.0001309
enh88683     5    5494300    5495300      3       2  150064       2.4548    0.0070488
enh88684     5    5496500    5497500      1       1  150064       2.9109     0.001802
enh88685     5    5505200    5506200      1       1  150064       2.6949     0.003521
enh88686     5    5572500    5573500      3       2  150064         2.22     0.013209
enh88694     5    5929500    5930500      2       1  150064       1.8617     0.031319
enh88700     5    6160100    6161100      3       2  150064       2.3782     0.008699
enh88715     5    6631000    6632000      1       1  150064       2.3401     0.009639
enh88716     5    6634700    6635700      4       2  150064       1.8466     0.032403
enh88718     5    6704300    6705300      4       2  150064       2.4971    0.0062599
enh88720     5    6718100    6719100      3       2  150064       2.5628    0.0051916
enh88721     5    6720200    6721200      6       2  150064       2.7104    0.0033599
enh88722     5    6723100    6724100     10       4  150064        1.864     0.031161
enh88724     5    6729700    6730700      5       3  150064       2.4523    0.0070977
enh88725     5    6731800    6732800      7       3  150064       2.9876    0.0014058
enh88726     5    6734100    6735100      7       3  150064       3.3376   0.00042245
enh88729     5    6765900    6766900      3       1  150064       1.8638     0.031175
enh88737     5    7320800    7321800      1       1  150064        2.643     0.004109
enh88756     5    7815800    7816800      2       1  150064       2.4416    0.0073109
enh88758     5    7851200    7852200      2       1  150064       1.6458     0.049907
enh88770     5    8598500    8599500      3       1  150064       2.6938    0.0035322
enh88807     5    9596700    9597700      1       1  150064       2.1635      0.01525
enh88814     5    9820600    9821600      2       1  150064       2.2738      0.01149
enh88864     5   10626100   10627100      1       1  150064       1.6877      0.04573
enh88889     5   11129300   11130300      6       3  150064       2.8482    0.0021982
enh88890     5   11163800   11164800      4       2  150064       1.8234     0.034123
enh88902     5   11382300   11383300      3       2  150064       2.0402     0.020666
enh88918     5   11715200   11716200      2       1  150064       2.4593    0.0069595
enh88929     5   14039000   14040000      2       1  150064       2.1775     0.014722
enh88954     5   14208800   14209800      2       1  150064       2.2947     0.010874
enh88964     5   14242800   14243800      1       1  150064       1.6453      0.04995
enh89009     5   14464500   14465500      2       1  150064       2.1076     0.017533
enh89023     5   14676100   14677100      1       1  150064       1.8928      0.02919
enh89026     5   14727200   14728200      4       2  150064       1.8735     0.030502
enh89030     5   14762600   14763600      3       2  150064       2.1555      0.01556
enh89057     5   15286200   15287200      4       1  150064        1.646     0.049879
enh89103     5   15918400   15919400      1       1  150064       2.0243      0.02147
enh89104     5   15926400   15927400      1       1  150064       2.0195      0.02172
enh89105     5   15929100   15930100      1       1  150064       2.4997     0.006215
enh89113     5   16489100   16490100      2       1  150064       1.7654     0.038746
enh89118     5   16524400   16525400      5       2  150064       2.0183     0.021781
enh89133     5   16667000   16668000      1       1  150064       1.7204      0.04268
enh89137     5   16711700   16712700      5       2  150064       2.5283    0.0057302
enh89140     5   16721500   16722500      2       1  150064       2.4475    0.0071929
enh89164     5   16843200   16844200      1       1  150064       2.1275      0.01669
enh89172     5   16883600   16884600      4       2  150064       1.9023     0.028564
enh89212     5   17215400   17216400      2       1  150064       2.2676     0.011677
enh89226     5   17256600   17257600      2       1  150064       2.4341    0.0074654
enh89235     5   17403600   17404600      6       2  150064       1.8799     0.030059
enh89236     5   17411500   17412500      3       1  150064       1.6623     0.048224
enh89239     5   17802000   17803000      6       2  150064         1.88     0.030057
enh89254     5   19928200   19929200      1       1  150064        2.235      0.01271
enh89269     5   24559800   24560800      2       1  150064        2.836    0.0022839
enh89287     5   31267200   31268200      1       1  150064       2.3368     0.009724
enh89309     5   31936800   31937800      3       2  150064       2.0448     0.020436
enh89386     5   33319800   33320800      6       2  150064       2.2987     0.010761
enh89387     5   33321300   33322300      4       2  150064       1.6899     0.045527
enh89388     5   33329900   33330900      5       2  150064       2.3467     0.009471
enh89440     5   34523200   34524200      4       1  150064       1.7583      0.03935
enh89490     5   35182700   35183700      3       1  150064       1.9108     0.028015
enh89491     5   35185600   35186600      3       1  150064       1.9287     0.026881
enh89501     5   35672800   35673800      1       1  150064       1.7337      0.04149
enh89519     5   36301100   36302100      4       2  150064       1.8088     0.035237
enh89562     5   37371600   37372600      1       1  150064       1.7507         0.04
enh89563     5   37663400   37664400      1       1  150064       1.8089      0.03523
enh89564     5   37665400   37666400      3       2  150064        1.661     0.048358
enh89569     5   37738500   37739500      1       1  150064       1.6501      0.04946
enh89575     5   37787100   37788100      2       1  150064        2.321     0.010142
enh89606     5   38672300   38673300      3       1  150064        1.794     0.036408
enh89607     5   38677400   38678400      1       1  150064       2.6087     0.004544
enh89608     5   38681000   38682000      3       2  150064       2.0392     0.020713
enh89609     5   38682300   38683300      2       1  150064        2.455    0.0070445
enh89616     5   38745900   38746900      5       2  150064       2.4864    0.0064516
enh89627     5   38871200   38872200      1       1  150064       2.1422      0.01609
enh89628     5   39015200   39016200      2       1  150064         2.25     0.012223
enh89629     5   39057800   39058800      1       1  150064       2.7969      0.00258
enh89630     5   39062400   39063400      4       2  150064       2.6778    0.0037057
enh89631     5   39063200   39064200      6       2  150064       1.7075     0.043861
enh89632     5   39071900   39072900      3       2  150064       2.3459    0.0094907
enh89639     5   39331500   39332500      2       1  150064       1.9507     0.025549
enh89642     5   39399800   39400800      6       3  150064       1.7577     0.039398
enh89648     5   39420700   39421700      1       1  150064       1.9815      0.02377
enh89649     5   39426400   39427400      8       2  150064       1.6651     0.047951
enh89733     5   43120000   43121000      2       1  150064       1.7263     0.042146
enh89740     5   43356900   43357900      3       2  150064       1.6713     0.047334
enh89768     5   49598300   49599300      5       1  150064       3.3745   0.00036969
enh89798     5   52323400   52324400      3       2  150064       1.9176     0.027582
enh89800     5   52333800   52334800      7       2  150064       2.5366    0.0055968
enh89808     5   52645300   52646300      3       2  150064       2.3069     0.010529
enh89814     5   52898500   52899500      2       1  150064       2.1356     0.016358
enh89831     5   53510500   53511500      4       2  150064          1.7     0.044565
enh89838     5   53597600   53598600      1       1  150064       1.7055      0.04405
enh89839     5   53604000   53605000      2       1  150064        1.966     0.024648
enh89863     5   53897600   53898600      4       2  150064       2.3674    0.0089562
enh89866     5   53942000   53943000      5       2  150064       1.9622     0.024872
enh89883     5   54140500   54141500      6       2  150064       2.5919    0.0047731
enh89884     5   54162700   54163700      1       1  150064         1.97      0.02442
enh89947     5   55460200   55461200      3       1  150064       1.6582     0.048637
enh89948     5   55465200   55466200      4       2  150064       1.8751      0.03039
enh90041     5   56594800   56595800      7       4  150064       2.5164    0.0059281
enh90074     5   57133600   57134600      1       1  150064       1.8157      0.03471
enh90075     5   57137300   57138300      2       1  150064         1.93     0.026806
enh90088     5   57373200   57374200      3       2  150064       3.4729   0.00025748
enh90089     5   57417900   57418900      2       1  150064       2.3337     0.009807
enh90091     5   57429200   57430200      2       1  150064       2.5966    0.0047072
enh90118     5   58218300   58219300      1       1  150064       1.9632      0.02481
enh90121     5   58296800   58297800      7       2  150064       2.6776    0.0037075
enh90122     5   58298800   58299800      6       2  150064       2.9759    0.0014606
enh90124     5   58331500   58332500      3       1  150064       1.9358     0.026449
enh90131     5   58399600   58400600      1       1  150064       1.7727      0.03814
enh90137     5   58484400   58485400      5       2  150064       1.7684     0.038493
enh90163     5   58855300   58856300      1       1  150064        1.844      0.03259
enh90164     5   58858500   58859500      3       2  150064       2.7821    0.0027005
enh90168     5   58881800   58882800      2       1  150064       2.0593     0.019732
enh90171     5   58886300   58887300      2       1  150064       1.8385     0.032995
enh90178     5   59000700   59001700      3       2  150064       1.7698     0.038378
enh90179     5   59005600   59006600      2       1  150064       2.1323     0.016492
enh90187     5   59105800   59106800      1       1  150064       2.2539       0.0121
enh90188     5   59108800   59109800      3       2  150064       2.2331      0.01277
enh90194     5   59631800   59632800      3       1  150064       1.7826     0.037323
enh90202     5   59928700   59929700      1       1  150064       2.6967     0.003501
enh90203     5   59968800   59969800      3       2  150064       2.5084    0.0060632
enh90210     5   60346700   60347700      4       2  150064       3.7222   9.8742e-05
enh90212     5   60455600   60456600      3       2  150064       3.4759   0.00025456
enh90215     5   60541200   60542200      1       1  150064       2.8933     0.001906
enh90217     5   60559400   60560400      3       2  150064       2.7323    0.0031451
enh90218     5   60570300   60571300      2       1  150064       4.1295    1.818e-05
enh90220     5   60572700   60573700      4       2  150064       3.9699   3.5957e-05
enh90221     5   60576000   60577000      4       1  150064       3.9375   4.1163e-05
enh90222     5   60586800   60587800      4       2  150064       1.6705     0.047407
enh90223     5   60596400   60597400      1       1  150064        4.853     6.08e-07
enh90225     5   60615300   60616300      3       2  150064       6.1932   2.9478e-10
enh90228     5   60631300   60632300      2       1  150064       1.9547      0.02531
enh90237     5   60685200   60686200      3       2  150064       4.4329    4.649e-06
enh90238     5   60698100   60699100      2       1  150064       3.5854   0.00016831
enh90240     5   60703400   60704400      1       1  150064       2.5525     0.005347
enh90241     5   60704200   60705200      2       1  150064        4.271   9.7277e-06
enh90242     5   60705100   60706100      3       2  150064       2.8612    0.0021103
enh90244     5   60711800   60712800      1       1  150064       5.0953    1.741e-07
enh90245     5   60713000   60714000      2       1  150064       2.0034     0.022568
enh90247     5   60719800   60720800      3       2  150064       5.7906   3.5078e-09
enh90248     5   60725200   60726200      1       1  150064       4.6812    1.426e-06
enh90249     5   60727800   60728800      2       1  150064       5.8212   2.9217e-09
enh90250     5   60730700   60731700      5       3  150064       6.0267   8.3694e-10
enh90253     5   60752000   60753000      1       1  150064       4.6399    1.743e-06
enh90254     5   60759000   60760000      3       1  150064       4.0345   2.7358e-05
enh90255     5   60760100   60761100      1       1  150064       4.6098    2.015e-06
enh90256     5   60763600   60764600      1       1  150064       1.7159      0.04309
enh90261     5   60897000   60898000      5       3  150064       1.9377     0.026333
enh90281     5   61551900   61552900      4       2  150064       3.0729    0.0010599
enh90282     5   61555700   61556700      4       1  150064       3.0867     0.001012
enh90283     5   61600600   61601600      1       1  150064       2.9993     0.001353
enh90290     5   61628700   61629700      3       2  150064       3.9918   3.2792e-05
enh90292     5   61709400   61710400      2       1  150064       1.9192     0.027478
enh90295     5   62013000   62014000      1       1  150064       2.0619      0.01961
enh90297     5   62982500   62983500      6       3  150064       2.0454     0.020408
enh90298     5   63440000   63441000      3       2  150064        3.243   0.00059143
enh90299     5   63443100   63444100      6       2  150064       3.6395    0.0001366
enh90316     5   64311000   64312000      4       1  150064       2.5881    0.0048256
enh90318     5   64329900   64330900      4       1  150064       2.6771    0.0037133
enh90330     5   64433000   64434000      5       2  150064       1.9579      0.02512
enh90337     5   64499600   64500600      2       1  150064        2.326     0.010009
enh90339     5   64559000   64560000      2       1  150064        2.111     0.017385
enh90340     5   64563800   64564800      1       1  150064       2.1846      0.01446
enh90346     5   64779200   64780200      4       2  150064       1.9537     0.025369
enh90347     5   64860500   64861500      3       2  150064       2.4384    0.0073765
enh90350     5   64917900   64918900      2       1  150064       1.8092     0.035211
enh90367     5   65264900   65265900      1       1  150064       1.6998      0.04458
enh90380     5   65735600   65736600      3       2  150064        1.962     0.024879
enh90432     5   66402600   66403600      1       1  150064       2.0073      0.02236
enh90488     5   67485200   67486200      8       3  150064       1.8174     0.034578
enh90489     5   67509700   67510700      4       2  150064       1.8556     0.031752
enh90490     5   67515000   67516000      4       2  150064       1.6454     0.049943
enh90494     5   67527800   67528800      2       1  150064        2.198     0.013976
enh90516     5   67639800   67640800      3       2  150064       3.0335    0.0012087
enh90523     5   67720600   67721600      4       2  150064       1.9441     0.025944
enh90524     5   67729700   67730700      3       1  150064       2.1789     0.014668
enh90548     5   68302800   68303800      5       1  150064        1.945     0.025886
enh90569     5   70752900   70753900      1       1  150064       2.2458      0.01236
enh90586     5   71234400   71235400      1       1  150064       1.6544      0.04902
enh90623     5   71537600   71538600      1       1  150064       2.8707     0.002048
enh90624     5   71541100   71542100      3       2  150064       2.0201     0.021689
enh90627     5   71584400   71585400      1       1  150064       1.8984      0.02882
enh90660     5   71853400   71854400      1       1  150064       2.2165      0.01333
enh90771     5   73685400   73686400      3       2  150064       1.7458     0.040425
enh90775     5   73707500   73708500      3       2  150064       1.6676     0.047701
enh90782     5   73756400   73757400      1       1  150064       1.8207      0.03433
enh90815     5   74572800   74573800      1       1  150064       1.8322      0.03346
enh90820     5   74753200   74754200      4       2  150064       2.3922    0.0083743
enh90832     5   74951600   74952600      2       1  150064       2.1506     0.015754
enh90889     5   76441600   76442600      3       2  150064       2.3163     0.010272
enh90916     5   77568900   77569900      2       1  150064       3.5757   0.00017467
enh90917     5   77575800   77576800      5       1  150064       3.7041   0.00010608
enh90918     5   77585000   77586000      5       2  150064        2.692    0.0035516
enh90919     5   77587600   77588600      4       2  150064       3.1666   0.00077111
enh90920     5   77588600   77589600      4       2  150064       3.6686   0.00012193
enh90922     5   77654400   77655400      2       1  150064       1.9902     0.023287
enh90923     5   77658000   77659000      2       1  150064       1.9719     0.024308
enh90925     5   77791700   77792700      1       1  150064       2.0407      0.02064
enh90927     5   77795700   77796700      5       3  150064       2.3757    0.0087571
enh90928     5   77797500   77798500      2       1  150064       1.7011     0.044466
enh90930     5   77802300   77803300      4       2  150064       2.1165     0.017149
enh90950     5   77907000   77908000      2       1  150064       1.7723      0.03817
enh90961     5   77955300   77956300      1       1  150064       2.0642       0.0195
enh90997     5   78799200   78800200      2       1  150064       2.2839     0.011189
enh91017     5   79430200   79431200      1       1  150064       1.7853      0.03711
enh91022     5   79444200   79445200      2       1  150064       2.0366     0.020844
enh91031     5   79500700   79501700      4       2  150064       2.0721      0.01913
enh91041     5   79535400   79536400      2       1  150064       1.8763     0.030305
enh91068     5   80542200   80543200      2       1  150064       1.6868     0.045819
enh91073     5   80599500   80600500      3       1  150064       1.7293      0.04188
enh91088     5   81073800   81074800      4       2  150064       2.2007     0.013878
enh91091     5   81089800   81090800      3       2  150064       3.2216   0.00063738
enh91104     5   81268400   81269400      1       1  150064       2.3783     0.008696
enh91105     5   81314600   81315600      1       1  150064       1.7871      0.03696
enh91110     5   81370300   81371300      4       2  150064       1.8549     0.031809
enh91116     5   81469500   81470500      2       1  150064         1.95     0.025586
enh91117     5   81520900   81521900      1       1  150064       2.6016      0.00464
enh91118     5   81572100   81573100      3       2  150064       2.9706    0.0014859
enh91119     5   81574800   81575800      5       2  150064       1.9943     0.023058
enh91125     5   81631000   81632000      1       1  150064       2.2049      0.01373
enh91127     5   81647000   81648000      1       1  150064       1.7678      0.03855
enh91161     5   82288200   82289200      2       1  150064       3.0027    0.0013378
enh91191     5   82900500   82901500      3       2  150064       1.8894     0.029418
enh91194     5   83221200   83222200      6       3  150064       2.5333     0.005649
enh91221     5   86883800   86884800      3       2  150064       1.7413     0.040815
enh91223     5   87029400   87030400      5       3  150064       2.6124    0.0044959
enh91224     5   87047800   87048800      2       1  150064       2.1452     0.015968
enh91233     5   87194700   87195700      2       1  150064       1.7223     0.042504
enh91235     5   87245700   87246700      5       2  150064       3.7998   7.2411e-05
enh91236     5   87341700   87342700      3       2  150064       2.4418    0.0073065
enh91237     5   87385600   87386600      1       1  150064       2.3787     0.008687
enh91238     5   87388800   87389800      3       1  150064       2.7974    0.0025759
enh91243     5   87562800   87563800      1       1  150064       3.0352     0.001202
enh91248     5   87696700   87697700      2       1  150064       2.0592     0.019738
enh91249     5   87776300   87777300      2       1  150064       2.7861    0.0026676
enh91252     5   87783800   87784800      1       1  150064       1.7073      0.04388
enh91256     5   87840500   87841500      2       1  150064       3.1773    0.0007433
enh91260     5   87993800   87994800      1       1  150064       3.6429    0.0001348
enh91262     5   88014600   88015600      1       1  150064       2.3595     0.009149
enh91264     5   88019400   88020400      4       1  150064       2.2334     0.012762
enh91265     5   88022400   88023400      1       1  150064       2.4209     0.007741
enh91267     5   88028900   88029900      3       2  150064       2.3231     0.010086
enh91268     5   88035600   88036600      3       1  150064       2.1371     0.016293
enh91269     5   88039000   88040000      1       1  150064       2.4369     0.007406
enh91279     5   88134000   88135000      1       1  150064        1.656      0.04886
enh91282     5   88194800   88195800      5       3  150064       3.5166   0.00021857
enh91284     5   88224600   88225600      1       1  150064       2.0895      0.01833
enh91285     5   88234400   88235400      2       1  150064       2.2339     0.012745
enh91286     5   88237900   88238900      1       1  150064       2.5747     0.005017
enh91299     5   88704900   88705900      4       2  150064       3.4697    0.0002605
enh91300     5   88739500   88740500      1       1  150064       3.1991    0.0006893
enh91301     5   88743500   88744500      2       1  150064       4.5313   2.9315e-06
[truncated: 919,169 more chars]
