# Supplementary material for: Identifying enhancer properties associated with genetic risk for complex traits using regulome-wide association studies
Source: PLoS Comput Biol. 2022 Sep 7;18(9):e1010430. doi: 10.1371/journal.pcbi.1010430 (PMC9484640; doi:10.1371/journal.pcbi.1010430)
Supplement: S3 Table — Sample names are as described in the ROADMAP epigenomics project integrative analysis portal: https://egg2.wustl.edu/roadmap/web_portal/meta.html. (ZIP) [file pcbi.1010430.s010.zip › supplemental_table3/E011esc-derived_sig_enhancers05.gcov.out]

GENE       CHR      START       STOP  NSNPS  NPARAM       N        ZSTAT            P
enh51076     1     892800     893800      3       1  150064       1.7601     0.039192
enh51082     1     966000     967000      1       1  150064       1.6666       0.0478
enh51083     1     966600     967600      1       1  150064       1.6666       0.0478
enh51097     1    1169000    1170000      4       1  150064       2.0052      0.02247
enh51098     1    1172300    1173300      1       1  150064       2.0969        0.018
enh51100     1    1185900    1186900      4       2  150064       1.9041     0.028447
enh51173     1    1841300    1842300      3       1  150064       2.0797     0.018775
enh51176     1    1891500    1892500      2       1  150064       2.9489    0.0015948
enh51186     1    2046400    2047400      4       2  150064       2.7169    0.0032953
enh51189     1    2059200    2060200      1       1  150064       2.2977      0.01079
enh51190     1    2063300    2064300      1       1  150064       2.0727       0.0191
enh51192     1    2069000    2070000      2       1  150064       2.6699     0.003794
enh51198     1    2126700    2127700      2       1  150064       2.5265    0.0057606
enh51202     1    2139800    2140800      4       2  150064       1.9211     0.027362
enh51209     1    2173600    2174600      1       1  150064       3.7831    7.743e-05
enh51212     1    2181600    2182600      4       2  150064       1.7417     0.040784
enh51221     1    2207900    2208900      2       1  150064       1.6578     0.048676
enh51222     1    2211300    2212300      3       1  150064       2.1734     0.014875
enh51241     1    2378400    2379400      3       2  150064       3.6475   0.00013239
enh51242     1    2383500    2384500      5       2  150064       4.2717   9.6995e-06
enh51255     1    2542000    2543000      1       1  150064       2.6463     0.004069
enh51257     1    2564100    2565100      3       1  150064       2.9906    0.0013922
enh51262     1    3000200    3001200      3       1  150064        1.819     0.034458
enh51279     1    3121100    3122100      1       1  150064       3.1663     0.000772
enh51280     1    3134000    3135000      3       1  150064        2.661    0.0038954
enh51281     1    3137800    3138800      7       3  150064       1.9337     0.026575
enh51322     1    3604800    3605800      4       2  150064       1.9732     0.024239
enh51352     1    4197400    4198400      6       2  150064       2.6957    0.0035126
enh51353     1    4210100    4211100      5       2  150064       2.5498    0.0053892
enh51360     1    4507500    4508500      8       3  150064       2.9351     0.001667
enh51378     1    4856000    4857000      4       2  150064       3.0306    0.0012205
enh51399     1    5203300    5204300      2       1  150064       2.0418     0.020587
enh51400     1    5221400    5222400      5       2  150064       2.1529     0.015662
enh51402     1    5295100    5296100      4       2  150064       2.4662    0.0068271
enh51405     1    5356800    5357800      4       1  150064       2.0238     0.021498
enh51411     1    5515300    5516300      4       1  150064       1.7678     0.038544
enh51413     1    5553500    5554500      4       2  150064       1.7081     0.043813
enh51414     1    5585900    5586900      1       1  150064       1.9698      0.02443
enh51425     1    5824800    5825800      4       2  150064       1.6811     0.046373
enh51430     1    5896800    5897800      7       2  150064       2.0819     0.018676
enh51456     1    6260400    6261400      1       1  150064       1.7453      0.04047
enh51457     1    6264400    6265400      3       2  150064         2.25     0.012223
enh51479     1    6446700    6447700      2       1  150064       1.7695     0.038403
enh51481     1    6520000    6521000      3       2  150064       1.7943     0.036383
enh51486     1    6551700    6552700      3       1  150064       1.9459     0.025835
enh51487     1    6555200    6556200      3       1  150064       2.1548      0.01559
enh51489     1    6561800    6562800      2       1  150064       3.1144   0.00092158
enh51490     1    6566500    6567500      2       1  150064       2.1841     0.014478
enh51498     1    6648900    6649900      4       2  150064       1.7673     0.038589
enh51499     1    6659000    6660000      3       2  150064       2.7131    0.0033326
enh51500     1    6659600    6660600      2       1  150064       3.0805    0.0010333
enh51502     1    6669100    6670100      2       1  150064       1.8024     0.035742
enh51503     1    6676100    6677100      3       1  150064       3.1552    0.0008019
enh51504     1    6684000    6685000      2       1  150064       2.1264     0.016733
enh51506     1    6716800    6717800      4       2  150064       2.8901    0.0019255
enh51509     1    6754200    6755200      2       1  150064       2.4308    0.0075337
enh51510     1    6756000    6757000      3       2  150064       2.7038    0.0034278
enh51511     1    6759700    6760700      2       1  150064       3.5669   0.00018061
enh51514     1    6847200    6848200      3       1  150064       1.7795     0.037581
enh51517     1    6850900    6851900      5       2  150064        1.725     0.042262
enh51541     1    7044700    7045700      4       2  150064       2.5706     0.005076
enh51544     1    7081400    7082400      2       1  150064       1.8876     0.029537
enh51574     1    7542700    7543700      4       2  150064       1.9408     0.026143
enh51596     1    7830000    7831000      1       1  150064       1.8858      0.02966
enh51639     1    8361900    8362900      2       1  150064       3.7709    8.133e-05
enh51641     1    8403200    8404200      3       2  150064       2.8493    0.0021907
enh51643     1    8411500    8412500      1       1  150064       2.0981      0.01795
enh51645     1    8427300    8428300      1       1  150064       2.9348     0.001669
enh51647     1    8430000    8431000      3       1  150064       2.7711    0.0027935
enh51648     1    8432000    8433000      3       2  150064        4.388   5.7203e-06
enh51652     1    8444600    8445600      2       1  150064       4.8974   4.8548e-07
enh51654     1    8446800    8447800      3       1  150064       5.1215   1.5158e-07
enh51655     1    8447500    8448500      2       1  150064       4.7983    8.002e-07
enh51658     1    8457800    8458800      1       1  150064       2.3545     0.009273
enh51659     1    8466800    8467800      3       2  150064       4.5486   2.6996e-06
enh51661     1    8472600    8473600      2       1  150064       4.9856   3.0891e-07
enh51665     1    8490600    8491600      3       2  150064       4.9891   3.0334e-07
enh51667     1    8498100    8499100      1       1  150064        5.656    7.747e-09
enh51668     1    8501000    8502000      2       1  150064       4.5893   2.2235e-06
enh51674     1    8523900    8524900      5       3  150064       2.7613    0.0028785
enh51676     1    8537100    8538100      1       1  150064       3.4961    0.0002361
enh51678     1    8542800    8543800      2       1  150064       2.1847     0.014455
enh51679     1    8553700    8554700      3       2  150064       4.4014    5.379e-06
enh51680     1    8563600    8564600      2       1  150064       3.0604    0.0011053
enh51684     1    8580300    8581300      3       2  150064       2.3313    0.0098686
enh51688     1    8611900    8612900      1       1  150064        3.126    0.0008859
enh51689     1    8614800    8615800      2       1  150064       3.0698    0.0010711
enh51690     1    8622000    8623000      1       1  150064       2.5797     0.004945
enh51692     1    8627600    8628600      2       1  150064       2.5035    0.0061482
enh51694     1    8638600    8639600      2       1  150064       2.6621    0.0038823
enh51695     1    8640500    8641500      2       1  150064       2.1247     0.016807
enh51696     1    8642800    8643800      2       1  150064       2.3297    0.0099121
enh51697     1    8647500    8648500      4       2  150064       2.8717    0.0020416
enh51698     1    8651300    8652300      2       1  150064        2.581    0.0049255
enh51699     1    8657600    8658600      4       1  150064       2.8939    0.0019027
enh51700     1    8659500    8660500      1       1  150064       3.0959    0.0009812
enh51701     1    8663600    8664600      1       1  150064       2.8826     0.001972
enh51702     1    8685500    8686500      2       1  150064       1.6667     0.047782
enh51705     1    8691000    8692000      1       1  150064        2.875      0.00202
enh51706     1    8698800    8699800      5       2  150064       3.5694   0.00017887
enh51707     1    8701100    8702100      2       1  150064       3.7904    7.521e-05
enh51708     1    8701800    8702800      1       1  150064       3.0783     0.001041
enh51709     1    8707100    8708100      2       1  150064       2.9936    0.0013784
enh51711     1    8711800    8712800      1       1  150064       2.6695     0.003798
enh51712     1    8719100    8720100      1       1  150064       2.4949       0.0063
enh51715     1    8725000    8726000      3       2  150064       2.1242     0.016829
enh51716     1    8726600    8727600      1       1  150064       2.8965     0.001887
enh51717     1    8727900    8728900      4       2  150064       1.7639     0.038877
enh51718     1    8730200    8731200      3       2  150064       2.5074    0.0060804
enh51719     1    8733400    8734400      1       1  150064       2.1292      0.01662
enh51722     1    8737400    8738400      1       1  150064       2.9436     0.001622
enh51723     1    8740900    8741900      2       1  150064         2.38    0.0086572
enh51724     1    8744500    8745500      2       1  150064       2.1884     0.014321
enh51726     1    8749800    8750800      2       1  150064       2.0315     0.021104
enh51730     1    8758800    8759800      1       1  150064       1.7527      0.03983
enh51732     1    8765600    8766600      2       1  150064       1.6715     0.047311
enh51733     1    8767800    8768800      3       1  150064       1.8263       0.0339
enh51734     1    8769700    8770700      3       2  150064        3.775   7.9989e-05
enh51736     1    8772500    8773500      1       1  150064       1.7195      0.04276
enh51737     1    8774200    8775200      2       1  150064       3.7182   0.00010033
enh51740     1    8787900    8788900      3       2  150064       3.4642   0.00026589
enh51747     1    8843700    8844700      2       1  150064       2.4847    0.0064836
enh51749     1    8850700    8851700      1       1  150064       1.9179      0.02756
enh51751     1    8871500    8872500      3       1  150064       2.0592     0.019736
enh51766     1    8968200    8969200      3       1  150064       1.8772     0.030247
enh51767     1    8971100    8972100      3       2  150064       2.0245     0.021458
enh51770     1    8999800    9000800      5       3  150064       2.0388     0.020736
enh51784     1    9221200    9222200      1       1  150064       1.9856      0.02354
enh51809     1    9409300    9410300      4       2  150064       1.8464     0.032417
enh51868     1    9904600    9905600      4       2  150064       1.6879     0.045712
enh51872     1    9910600    9911600      3       2  150064       1.7286      0.04194
enh51874     1    9919500    9920500      1       1  150064       2.2695      0.01162
enh51882     1    9960200    9961200      1       1  150064       1.9806      0.02382
enh51911     1   10377800   10378800      8       3  150064       1.8496     0.032183
enh51914     1   10407400   10408400      4       1  150064       1.8267     0.033876
enh51985     1   10961100   10962100      3       1  150064       2.1209     0.016963
enh52014     1   11335000   11336000      1       1  150064       2.0523      0.02007
enh52022     1   11376300   11377300      3       1  150064       2.2901     0.011008
enh52043     1   11547200   11548200      4       2  150064       1.8073     0.035357
enh52061     1   11767300   11768300      3       2  150064       1.6636     0.048096
enh52079     1   11942900   11943900      2       1  150064       2.4724    0.0067108
enh52086     1   11997000   11998000      3       1  150064        2.566    0.0051442
enh52087     1   11998500   11999500      2       1  150064       1.9438      0.02596
enh52088     1   12004100   12005100      4       2  150064       1.6737     0.047095
enh52098     1   12128100   12129100      2       1  150064       2.6411    0.0041314
enh52099     1   12135300   12136300      5       2  150064       2.1026      0.01775
enh52148     1   12660000   12661000      6       3  150064       1.7259     0.042179
enh52157     1   12772200   12773200      2       1  150064       1.7452     0.040473
enh52175     1   14091300   14092300      2       1  150064       1.8981     0.028844
enh52182     1   14336800   14337800      5       2  150064       1.7541     0.039708
enh52186     1   14462500   14463500      6       2  150064       1.7455     0.040446
enh52187     1   14468800   14469800      1       1  150064       1.6605      0.04841
enh52240     1   15094000   15095000      1       1  150064       1.7877      0.03691
enh52249     1   15202200   15203200      3       2  150064       1.9802     0.023842
enh52250     1   15210600   15211600      2       1  150064       2.0204     0.021673
enh52298     1   15569600   15570600      5       2  150064       1.7734      0.03808
enh52308     1   15691200   15692200      2       1  150064       1.6764     0.046832
enh52377     1   16353400   16354400      5       3  150064       1.9712     0.024351
enh52388     1   16444000   16445000      1       1  150064       1.8981      0.02884
enh52404     1   16537000   16538000      4       2  150064       1.7941     0.036398
enh52406     1   16542100   16543100      5       2  150064       1.9718     0.024318
enh52408     1   16570400   16571400      1       1  150064        2.126      0.01675
enh52409     1   16574700   16575700      1       1  150064       2.3933     0.008348
enh52411     1   16593400   16594400      5       1  150064       2.1906      0.01424
enh52418     1   16679200   16680200      1       1  150064       2.0801      0.01876
enh52420     1   16698900   16699900      2       1  150064       1.7669     0.038622
enh52423     1   16703500   16704500      1       1  150064       1.8561      0.03172
enh52427     1   16722900   16723900      4       1  150064       2.0449      0.02043
enh52429     1   16817300   16818300      5       2  150064       1.9721     0.024297
enh52459     1   17301700   17302700      1       1  150064       1.9867      0.02348
enh52461     1   17307300   17308300      3       2  150064       2.4274    0.0076031
enh52462     1   17310100   17311100      3       2  150064       3.8776   5.2748e-05
enh52466     1   17372000   17373000      6       1  150064       2.4293    0.0075639
enh52467     1   17378200   17379200      3       2  150064       2.7772    0.0027413
enh52468     1   17386200   17387200      2       1  150064       3.0875    0.0010093
enh52469     1   17389200   17390200      8       4  150064       2.4777     0.006611
enh52487     1   17567200   17568200      2       1  150064       1.7169     0.043002
enh52501     1   17759600   17760600      2       1  150064       1.7503     0.040031
enh52551     1   18300000   18301000      2       1  150064       1.8187      0.03448
enh52558     1   18460900   18461900      5       2  150064       2.5675    0.0051217
enh52583     1   18747600   18748600      1       1  150064       1.8659      0.03103
enh52610     1   19218300   19219300      2       1  150064       1.6971     0.044838
enh52621     1   19263200   19264200      2       1  150064        1.845     0.032521
enh52645     1   19639800   19640800      5       3  150064       1.6512     0.049344
enh52646     1   19641700   19642700      6       2  150064        1.812     0.034996
enh52694     1   19966500   19967500      2       1  150064       2.1289     0.016633
enh52742     1   20819900   20820900      1       1  150064       1.7361      0.04127
enh52758     1   21065400   21066400      1       1  150064       2.3174      0.01024
enh52759     1   21078200   21079200      3       1  150064       2.8027    0.0025335
enh52760     1   21088500   21089500      2       1  150064       2.8073    0.0024981
enh52765     1   21232700   21233700      2       1  150064       2.4483    0.0071758
enh52767     1   21276600   21277600      4       2  150064       2.5101    0.0060351
enh52768     1   21277700   21278700      2       1  150064       1.8564     0.031701
enh52770     1   21319600   21320600      2       1  150064       2.0949     0.018091
enh52771     1   21324500   21325500      3       2  150064       1.7454     0.040457
enh52772     1   21339300   21340300      2       1  150064       2.0674     0.019346
enh52775     1   21348500   21349500      1       1  150064       2.1326      0.01648
enh52776     1   21351200   21352200      5       3  150064       2.4355    0.0074355
enh52778     1   21369400   21370400      5       3  150064       2.2812     0.011268
enh52781     1   21374800   21375800      3       2  150064       2.5477    0.0054211
enh52783     1   21395900   21396900      3       1  150064       2.1153     0.017203
enh52784     1   21399600   21400600      2       1  150064       2.0127     0.022071
enh52785     1   21409900   21410900      3       1  150064       2.2582     0.011965
enh52786     1   21415900   21416900      3       1  150064       2.7094    0.0033702
enh52787     1   21416700   21417700      2       1  150064       2.7388    0.0030831
enh52791     1   21448100   21449100      2       1  150064       2.8703    0.0020502
enh52795     1   21452800   21453800      3       1  150064       1.8429     0.032674
enh52796     1   21476000   21477000      1       1  150064       3.0309     0.001219
enh52798     1   21497900   21498900      4       2  150064       2.9738    0.0014709
enh52799     1   21499800   21500800      3       1  150064       2.3763    0.0087447
enh52860     1   21992600   21993600      9       4  150064       2.9481    0.0015984
enh52861     1   21999600   22000600      4       2  150064       1.7454     0.040457
enh52863     1   22029600   22030600      2       1  150064       1.8437     0.032617
enh52866     1   22085700   22086700      2       1  150064       2.0773     0.018885
enh52867     1   22090900   22091900      3       1  150064        1.892     0.029244
enh52899     1   22349900   22350900      4       2  150064       2.5908    0.0047877
enh52903     1   22369400   22370400      2       1  150064       2.5031    0.0061555
enh52905     1   22374900   22375900      3       2  150064        3.234   0.00061028
enh52908     1   22382700   22383700      4       2  150064       1.7817       0.0374
enh52912     1   22398800   22399800      1       1  150064       3.3647    0.0003831
enh52919     1   22441300   22442300      4       2  150064       2.9973    0.0013617
enh52921     1   22447500   22448500      3       2  150064       2.5763    0.0049934
enh52932     1   22576800   22577800      8       3  150064       1.6875     0.045753
enh53003     1   23178400   23179400      2       1  150064       1.7988     0.036028
enh53074     1   23938900   23939900      2       1  150064       1.9468     0.025782
enh53105     1   24372800   24373800      4       2  150064       2.5537      0.00533
enh53115     1   24542600   24543600      1       1  150064       2.8719      0.00204
enh53135     1   24719000   24720000      1       1  150064        1.765      0.03878
enh53146     1   24851300   24852300      3       2  150064       1.6464     0.049839
enh53149     1   24867500   24868500      7       3  150064       2.6823    0.0036556
enh53154     1   24958900   24959900      3       2  150064       1.9585     0.025087
enh53155     1   24967400   24968400      2       1  150064       2.5702    0.0050815
enh53192     1   25311000   25312000      1       1  150064       2.2718      0.01155
enh53193     1   25317900   25318900      4       2  150064       3.4945   0.00023751
enh53197     1   25349000   25350000      3       2  150064        1.841     0.032813
enh53227     1   25818400   25819400      1       1  150064       1.8657      0.03104
enh53336     1   26700300   26701300      3       1  150064       1.6468     0.049797
enh53337     1   26701400   26702400      5       2  150064       1.7922     0.036551
enh53361     1   26881500   26882500      2       1  150064       1.8363     0.033157
enh53368     1   27017100   27018100      1       1  150064       2.4913     0.006363
enh53371     1   27038400   27039400      2       1  150064        2.036     0.020876
enh53373     1   27047600   27048600      2       1  150064       2.6519    0.0040023
enh53376     1   27070300   27071300      3       2  150064        1.957     0.025176
enh53377     1   27098200   27099200      1       1  150064       2.7473     0.003004
enh53383     1   27157700   27158700      1       1  150064        2.646     0.004073
enh53384     1   27175300   27176300      1       1  150064       2.4217     0.007724
enh53387     1   27184800   27185800      1       1  150064       1.9879      0.02341
enh53395     1   27247000   27248000      2       1  150064       2.7103    0.0033606
enh53396     1   27249800   27250800      1       1  150064        2.512     0.006003
enh53411     1   27397000   27398000      4       1  150064        1.756     0.039544
enh53412     1   27425500   27426500      1       1  150064         2.29      0.01101
enh53414     1   27444500   27445500      4       1  150064       1.8783     0.030168
enh53416     1   27448700   27449700      1       1  150064       2.1775      0.01472
enh53417     1   27450800   27451800      1       1  150064       3.3091    0.0004679
enh53440     1   27693700   27694700      1       1  150064       1.8301      0.03362
enh53473     1   27860100   27861100      1       1  150064       2.0691      0.01927
enh53487     1   27899600   27900600      2       1  150064       1.7821     0.037367
enh53494     1   27932800   27933800      2       1  150064       1.9507     0.025546
enh53496     1   27947800   27948800      2       1  150064       1.6501     0.049462
enh53498     1   27951100   27952100      1       1  150064       1.7491      0.04014
enh53521     1   28258500   28259500      4       2  150064        2.443    0.0072821
enh53523     1   28266200   28267200      1       1  150064       2.0323      0.02106
enh53529     1   28431500   28432500      3       2  150064        2.405    0.0080863
enh53534     1   28500100   28501100      2       1  150064       3.6693   0.00012161
enh53537     1   28523000   28524000      6       4  150064       1.7939     0.036417
enh53542     1   28575100   28576100      5       2  150064       1.6932      0.04521
enh53544     1   28588100   28589100      3       1  150064        2.265     0.011756
enh53551     1   28622400   28623400      2       1  150064        2.398    0.0082421
enh53553     1   28656200   28657200      2       1  150064       1.9853     0.023554
enh53555     1   28725700   28726700      3       1  150064       2.0268     0.021341
enh53557     1   28739100   28740100      5       1  150064       2.1579     0.015468
enh53558     1   28741500   28742500      2       1  150064       2.0323     0.021061
enh53560     1   28782100   28783100      2       1  150064       1.8159     0.034693
enh53562     1   28837800   28838800      5       2  150064       2.5671    0.0051283
enh53566     1   28848100   28849100      1       1  150064       2.8219     0.002387
enh53568     1   28905200   28906200      2       1  150064       2.7673    0.0028261
enh53571     1   28967600   28968600      2       1  150064       2.2942     0.010889
enh53575     1   28990200   28991200      5       2  150064       3.6148   0.00015029
enh53591     1   29141600   29142600      4       2  150064       2.4808    0.0065552
enh53592     1   29154400   29155400      3       1  150064        2.531    0.0056876
enh53593     1   29210800   29211800      3       2  150064       2.8059    0.0025088
enh53598     1   29253300   29254300      3       2  150064       2.9096    0.0018097
enh53599     1   29255000   29256000      4       2  150064       2.6281    0.0042933
enh53601     1   29279600   29280600      3       2  150064       2.8987    0.0018734
enh53602     1   29282100   29283100      1       1  150064       2.0212      0.02163
enh53607     1   29311600   29312600      1       1  150064       3.5343    0.0002044
enh53608     1   29312400   29313400      3       2  150064       2.9616    0.0015305
enh53610     1   29338500   29339500      5       2  150064       2.6684    0.0038102
enh53616     1   29439100   29440100      2       1  150064       2.8823    0.0019739
enh53617     1   29446100   29447100      3       1  150064       3.2265   0.00062646
enh53618     1   29462800   29463800      6       3  150064       2.1277     0.016683
enh53619     1   29472200   29473200      2       1  150064       2.2445     0.012401
enh53636     1   29548900   29549900      3       2  150064       2.7487    0.0029917
enh53642     1   29576700   29577700      4       2  150064       1.7276     0.042028
enh53674     1   30404300   30405300      4       2  150064       2.5697    0.0050894
enh53675     1   30406800   30407800      5       3  150064       2.1924     0.014177
enh53676     1   30417000   30418000      3       2  150064       4.1317   1.8003e-05
enh53677     1   30418400   30419400      3       1  150064       2.0649     0.019466
enh53679     1   30433600   30434600      5       3  150064       5.9431   1.3982e-09
enh53680     1   30435000   30436000      2       1  150064       5.4778   2.1536e-08
enh53681     1   30437400   30438400      6       2  150064       5.2379   8.1227e-08
enh53682     1   30445900   30446900      3       1  150064       4.8168   7.2922e-07
enh53685     1   30459400   30460400      2       1  150064       4.9239   4.2419e-07
enh53687     1   30478500   30479500      2       1  150064       3.8019   7.1798e-05
enh53688     1   30481200   30482200      5       1  150064       3.3472   0.00040823
enh53699     1   30830900   30831900      2       1  150064       3.2479   0.00058125
enh53700     1   30851100   30852100      9       3  150064       2.8685    0.0020621
enh53708     1   31180300   31181300     12       2  150064       1.6714     0.047325
enh53723     1   31274600   31275600      1       1  150064       1.7209      0.04263
enh53738     1   31343500   31344500      1       1  150064       1.8707      0.03069
enh53739     1   31350000   31351000      3       2  150064       1.8692     0.030796
enh53773     1   31594900   31595900      3       2  150064       1.8262     0.033912
enh53779     1   31671600   31672600      7       2  150064       1.7952     0.036308
enh53780     1   31674300   31675300      5       1  150064       2.3612    0.0091086
enh53781     1   31688000   31689000     10       2  150064       3.2172   0.00064721
enh53783     1   31696500   31697500      6       1  150064        3.346   0.00040989
enh53784     1   31700500   31701500      2       1  150064       3.4268   0.00030534
enh53785     1   31706800   31707800      5       2  150064       1.8927     0.029201
enh53788     1   31771400   31772400      1       1  150064       3.6304    0.0001415
enh53789     1   31837300   31838300      5       1  150064       3.8463   5.9961e-05
enh53791     1   31844700   31845700      3       2  150064       2.0867     0.018456
enh53792     1   31847000   31848000      2       1  150064       2.7671    0.0028278
enh53793     1   31849200   31850200      2       1  150064       2.5774    0.0049766
enh53795     1   31866800   31867800      4       1  150064       2.8658    0.0020799
enh53796     1   31888800   31889800      2       1  150064        2.709    0.0033745
enh53797     1   31894400   31895400      4       2  150064       2.4951    0.0062962
enh53820     1   32137800   32138800      3       1  150064       1.7157     0.043107
enh53886     1   32616500   32617500      1       1  150064       2.0177      0.02181
enh53898     1   32704300   32705300      2       1  150064       1.6513     0.049341
enh53899     1   32707600   32708600      3       1  150064       1.7063     0.043974
enh53918     1   32910200   32911200      1       1  150064       1.8008      0.03587
enh53927     1   33101300   33102300      2       1  150064       1.9847     0.023588
enh53948     1   33222500   33223500      2       1  150064       2.2327     0.012783
enh53952     1   33232600   33233600      2       1  150064       2.3703    0.0088876
enh53955     1   33276400   33277400      1       1  150064       1.7174      0.04295
enh53981     1   33564700   33565700      1       1  150064       2.2931      0.01092
enh53987     1   33629700   33630700      1       1  150064       2.1434      0.01604
enh54002     1   33733200   33734200      1       1  150064       1.7148      0.04319
enh54003     1   33733700   33734700      1       1  150064       1.7148      0.04319
enh54008     1   33760600   33761600      3       2  150064       1.7552     0.039615
enh54009     1   33765900   33766900      3       2  150064       2.3437    0.0095463
enh54010     1   33785200   33786200      1       1  150064       1.7225      0.04249
enh54035     1   33936900   33937900      2       1  150064       2.0795     0.018788
enh54036     1   33981700   33982700      1       1  150064        2.199      0.01394
enh54042     1   34177500   34178500      3       1  150064       2.1769     0.014744
enh54068     1   34653400   34654400      5       3  150064       1.9194     0.027469
enh54095     1   35318400   35319400      4       2  150064       1.9145     0.027778
enh54096     1   35322900   35323900      4       2  150064        1.898     0.028849
enh54109     1   35650000   35651000      1       1  150064       1.8074      0.03535
enh54113     1   35675300   35676300      1       1  150064       3.7357    9.359e-05
enh54114     1   35676300   35677300      4       1  150064       3.5179   0.00021747
enh54115     1   35687400   35688400      3       2  150064        2.684    0.0036375
enh54132     1   35925400   35926400      3       2  150064       4.1708   1.5179e-05
enh54142     1   36002400   36003400      2       1  150064       3.0799    0.0010355
enh54145     1   36018600   36019600      2       1  150064       3.2653   0.00054682
enh54147     1   36033200   36034200      1       1  150064       3.8972    4.866e-05
enh54153     1   36156300   36157300      3       1  150064       2.7357    0.0031125
enh54155     1   36167900   36168900      4       2  150064       3.8367   6.2344e-05
enh54160     1   36275400   36276400      4       2  150064       4.3204    7.789e-06
enh54170     1   36400900   36401900      1       1  150064       3.4205    0.0003125
enh54171     1   36411600   36412600      1       1  150064       3.2418    0.0005938
enh54172     1   36448100   36449100      2       1  150064       3.3852   0.00035564
enh54174     1   36553400   36554400      1       1  150064       3.1405    0.0008432
enh54175     1   36555600   36556600      3       2  150064        3.192   0.00070642
enh54177     1   36562400   36563400      2       1  150064       3.0303    0.0012214
enh54178     1   36574500   36575500      1       1  150064       2.3702      0.00889
enh54179     1   36581400   36582400      3       1  150064       2.1813     0.014579
enh54180     1   36584400   36585400      2       1  150064       1.8279     0.033785
enh54181     1   36599600   36600600      2       1  150064       3.6763   0.00011831
enh54182     1   36616700   36617700      2       1  150064       4.0756   2.2946e-05
enh54184     1   36625100   36626100      3       2  150064       2.2319     0.012811
enh54185     1   36627800   36628800      2       1  150064       3.9956   3.2268e-05
enh54186     1   36631200   36632200      2       1  150064       3.9408   4.0604e-05
enh54192     1   36652900   36653900      3       1  150064       2.6234    0.0043531
enh54234     1   37112600   37113600      3       1  150064       2.2611     0.011876
enh54237     1   37166000   37167000      2       1  150064       2.0091     0.022264
enh54238     1   37170800   37171800      2       1  150064       1.9777     0.023981
enh54239     1   37176000   37177000      4       2  150064       1.9817     0.023755
enh54240     1   37196100   37197100      3       1  150064       2.7812     0.002708
enh54241     1   37202100   37203100      1       1  150064       1.8664      0.03099
enh54243     1   37229800   37230800      3       1  150064       1.7557     0.039566
enh54291     1   37875500   37876500      2       1  150064       1.9122     0.027925
enh54300     1   37952200   37953200      4       2  150064       1.6898     0.045537
enh54316     1   38275100   38276100      1       1  150064        3.469    0.0002612
enh54317     1   38323400   38324400      1       1  150064       3.1702    0.0007616
enh54320     1   38395600   38396600      3       1  150064       2.8765    0.0020106
enh54323     1   38453400   38454400      1       1  150064        2.104      0.01769
enh54358     1   38733400   38734400      4       2  150064       2.6246    0.0043376
enh54360     1   38738600   38739600      7       2  150064       2.0244     0.021464
enh54361     1   38740300   38741300      2       1  150064       2.7802     0.002716
enh54363     1   38757000   38758000      5       2  150064       2.5707    0.0050745
enh54366     1   38802600   38803600      5       3  150064       3.1991   0.00068922
enh54369     1   38836200   38837200      3       2  150064       2.1219     0.016922
enh54372     1   38858600   38859600      2       1  150064        2.331    0.0098773
enh54373     1   38886000   38887000      4       2  150064       2.0432     0.020517
enh54374     1   38888500   38889500      6       2  150064       2.1137     0.017272
enh54375     1   38890000   38891000      6       2  150064       1.8779     0.030198
enh54376     1   38897900   38898900      2       1  150064       2.1803     0.014617
enh54377     1   38910200   38911200      5       2  150064       2.8673    0.0020696
enh54380     1   38921400   38922400      1       1  150064       1.6568      0.04878
enh54398     1   39152000   39153000      3       1  150064       1.8601     0.031436
enh54400     1   39206300   39207300      1       1  150064       1.9001      0.02871
enh54411     1   39406900   39407900      2       1  150064       1.6718     0.047283
enh54419     1   39464300   39465300      6       2  150064       1.8299     0.033634
enh54423     1   39493000   39494000      5       2  150064       1.7435     0.040624
enh54425     1   39517500   39518500      4       2  150064       2.3449    0.0095158
enh54433     1   39581900   39582900      3       1  150064       2.2439     0.012419
enh54453     1   39636800   39637800      3       1  150064       1.7642     0.038851
enh54459     1   39649100   39650100      3       2  150064       1.7095      0.04368
enh54460     1   39650900   39651900      2       1  150064       2.1225     0.016899
enh54486     1   39859100   39860100      2       1  150064       1.7647     0.038809
enh54488     1   39863000   39864000      4       2  150064       2.4163    0.0078392
enh54495     1   39974500   39975500      4       2  150064       2.3427    0.0095713
enh54501     1   40337600   40338600      1       1  150064       2.1497      0.01579
enh54503     1   40346600   40347600      4       2  150064       2.1626     0.015285
enh54504     1   40352500   40353500      3       2  150064       2.1945     0.014101
enh54506     1   40363700   40364700      1       1  150064       2.2546      0.01208
enh54508     1   40408200   40409200      2       1  150064       2.0056     0.022452
enh54537     1   40775100   40776100      5       3  150064       2.1168      0.01714
enh54543     1   40848800   40849800      3       2  150064       2.0998     0.017875
enh54560     1   41155200   41156200      4       2  150064       3.0389    0.0011874
enh54563     1   41165000   41166000      5       2  150064       2.3013     0.010688
enh54564     1   41169000   41170000      7       3  150064       1.8022     0.035758
enh54565     1   41170200   41171200      2       1  150064        2.747     0.003007
enh54569     1   41188200   41189200      3       2  150064       2.6826    0.0036529
enh54572     1   41215200   41216200      4       2  150064       2.4775     0.006616
enh54573     1   41239100   41240100      4       2  150064       1.6712     0.047345
enh54578     1   41270700   41271700      6       2  150064       1.8032     0.035678
enh54593     1   41448000   41449000      1       1  150064       1.7839      0.03722
enh54594     1   41468700   41469700      5       2  150064        2.221     0.013176
enh54596     1   41486600   41487600      3       2  150064        1.859     0.031511
enh54599     1   41522000   41523000      5       2  150064       2.0268     0.021341
enh54602     1   41575000   41576000      2       1  150064        2.326     0.010009
enh54603     1   41617100   41618100      1       1  150064       2.6113      0.00451
enh54604     1   41658000   41659000      1       1  150064       2.6002     0.004659
enh54607     1   41701600   41702600      2       1  150064       1.8849     0.029721
enh54618     1   41836900   41837900      2       1  150064       2.6367    0.0041863
enh54619     1   41853400   41854400      3       1  150064       2.0269     0.021335
enh54624     1   41873300   41874300      3       2  150064       2.5225     0.005826
enh54625     1   41878000   41879000      7       2  150064       1.8593     0.031492
enh54626     1   41898000   41899000      6       3  150064       2.2582     0.011965
enh54627     1   41901000   41902000      6       3  150064       2.1093     0.017461
enh54629     1   41920000   41921000      1       1  150064         1.69      0.04551
enh54633     1   41950500   41951500      6       3  150064       3.0264    0.0012376
enh54634     1   41953400   41954400      3       1  150064       2.1253      0.01678
enh54635     1   41960600   41961600      4       2  150064       3.2234    0.0006334
enh54639     1   41968600   41969600      5       2  150064       3.5392   0.00020069
enh54640     1   41969700   41970700      3       2  150064       2.3629    0.0090673
enh54667     1   42317100   42318100      2       1  150064       1.8417     0.032759
enh54741     1   43412400   43413400     10       2  150064       1.7257     0.042201
enh54743     1   43419400   43420400      3       2  150064       2.1424      0.01608
enh54744     1   43427400   43428400      4       2  150064       2.6331    0.0042308
enh54764     1   43586800   43587800      3       1  150064       2.0971     0.017993
enh54765     1   43588500   43589500      3       1  150064       2.0887     0.018365
enh54779     1   43750100   43751100      2       1  150064       2.9997    0.0013512
enh54781     1   43760800   43761800      1       1  150064       2.8936     0.001904
enh54783     1   43769600   43770600      2       1  150064       2.6287    0.0042854
enh54789     1   43831100   43832100      3       2  150064       1.9251     0.027108
enh54793     1   43856400   43857400      4       2  150064       4.1648   1.5578e-05
enh54794     1   43901500   43902500      1       1  150064       3.6156    0.0001498
enh54796     1   43920300   43921300      3       2  150064       4.1734   1.5006e-05
enh54797     1   43938000   43939000      1       1  150064       3.0047     0.001329
enh54798     1   43941400   43942400      2       1  150064        3.869   5.4645e-05
enh54799     1   43959000   43960000      3       2  150064        1.681     0.046377
enh54803     1   43999300   44000300      1       1  150064       3.6736    0.0001196
enh54804     1   44001800   44002800      1       1  150064        1.985      0.02357
enh54805     1   44006000   44007000      1       1  150064       2.9099     0.001808
enh54807     1   44013500   44014500      3       2  150064       2.9683    0.0014972
enh54809     1   44018000   44019000      1       1  150064       3.1374    0.0008524
enh54810     1   44023100   44024100      1       1  150064       3.0287     0.001228
enh54811     1   44024300   44025300      2       1  150064       2.6016    0.0046399
enh54812     1   44029300   44030300      1       1  150064       5.2188    9.004e-08
enh54813     1   44031500   44032500      3       2  150064       3.2668   0.00054392
enh54814     1   44035700   44036700      3       2  150064       4.4923   3.5223e-06
enh54815     1   44038200   44039200      2       1  150064       2.3046     0.010596
enh54816     1   44040200   44041200      3       2  150064       4.7615   9.6058e-07
enh54817     1   44042800   44043800      4       2  150064       3.9293   4.2603e-05
enh54818     1   44047200   44048200      4       2  150064       3.4074   0.00032787
enh54819     1   44117600   44118600      3       2  150064       4.0608   2.4453e-05
enh54820     1   44118200   44119200      3       1  150064       2.3334    0.0098147
enh54822     1   44125200   44126200      1       1  150064        4.674    1.477e-06
enh54823     1   44171200   44172200      2       1  150064       2.8891     0.001932
enh54826     1   44197500   44198500      1       1  150064       4.5098    3.245e-06
enh54829     1   44232600   44233600      2       1  150064       2.3266    0.0099939
enh54830     1   44235800   44236800      2       1  150064       2.3257     0.010018
enh54831     1   44248900   44249900      3       2  150064       3.7981   7.2899e-05
enh54834     1   44277200   44278200      5       2  150064       2.5444    0.0054741
enh54835     1   44286900   44287900      5       2  150064       2.2591     0.011938
enh54841     1   44346900   44347900      4       2  150064       3.7759   7.9701e-05
enh54842     1   44350500   44351500      3       2  150064       3.2264   0.00062671
enh54843     1   44353200   44354200      3       2  150064       3.7838   7.7225e-05
enh54845     1   44378600   44379600      5       2  150064       2.1326     0.016479
enh54846     1   44395600   44396600      4       2  150064       2.1073     0.017547
enh54847     1   44400000   44401000      2       1  150064       2.2372     0.012635
enh54849     1   44411000   44412000      2       1  150064       2.5119    0.0060045
enh54850     1   44413700   44414700      6       3  150064       3.4752   0.00025521
enh54853     1   44439100   44440100      2       1  150064       1.9816     0.023762
enh54854     1   44442400   44443400      2       1  150064        3.126   0.00088601
enh54855     1   44443400   44444400      5       3  150064       2.4915    0.0063602
enh54856     1   44446200   44447200      4       2  150064       1.9799      0.02386
enh54857     1   44456000   44457000      1       1  150064       2.0898      0.01832
enh54858     1   44458000   44459000      1       1  150064       2.9213     0.001743
enh54863     1   44481600   44482600      1       1  150064       2.3145      0.01032
enh54874     1   44554900   44555900      5       2  150064       1.7225     0.042493
enh54876     1   44677800   44678800      1       1  150064       2.7892     0.002642
enh54878     1   44705100   44706100      2       1  150064       2.2454      0.01237
enh54894     1   44802400   44803400      1       1  150064       1.8907      0.02933
enh54966     1   45785700   45786700      2       1  150064       1.8371     0.033095
enh55045     1   46764300   46765300      1       1  150064       2.5042     0.006137
enh55064     1   46985400   46986400      2       1  150064       2.3716     0.008855
enh55065     1   47015400   47016400      3       2  150064       1.7977     0.036115
enh55066     1   47023800   47024800      1       1  150064       2.0179       0.0218
enh55088     1   47254900   47255900      1       1  150064        2.326      0.01001
enh55133     1   48292600   48293600      2       1  150064       2.4042    0.0081033
enh55137     1   48353100   48354100      3       2  150064         1.69      0.04551
enh55144     1   48399700   48400700      5       2  150064       1.7379     0.041113
enh55186     1   49145600   49146600      5       3  150064       2.7284    0.0031822
enh55195     1   49349600   49350600      2       1  150064       1.9175     0.027587
enh55200     1   49666300   49667300      3       2  150064       2.4642    0.0068663
enh55201     1   49731200   49732200      3       1  150064       2.8186    0.0024118
enh55207     1   50595400   50596400      2       1  150064       2.0318     0.021088
enh55208     1   50605000   50606000      1       1  150064       1.9783      0.02395
enh55211     1   50617200   50618200      3       2  150064       1.8766     0.030288
enh55233     1   51133400   51134400      1       1  150064        2.012      0.02211
enh55238     1   51258900   51259900      4       2  150064       1.7814     0.037428
enh55263     1   51985600   51986600      4       2  150064       1.6839     0.046102
enh55332     1   52928900   52929900      2       1  150064       1.8984     0.028821
enh55336     1   53013400   53014400      1       1  150064       1.7137      0.04329
enh55385     1   53702200   53703200      4       2  150064       2.5829    0.0048987
enh55386     1   53746400   53747400      3       1  150064       2.9357    0.0016641
enh55387     1   53746800   53747800      1       1  150064       2.1738      0.01486
enh55389     1   53760700   53761700      3       2  150064       2.8741    0.0020262
enh55395     1   53774900   53775900      5       2  150064       2.0906     0.018283
enh55401     1   53836400   53837400      4       2  150064       2.2494     0.012244
enh55402     1   53841300   53842300      5       3  150064       2.6566    0.0039464
enh55408     1   53907200   53908200      2       1  150064       2.0216      0.02161
enh55422     1   54025000   54026000      1       1  150064       2.3603      0.00913
enh55451     1   54447400   54448400      1       1  150064       2.3782     0.008699
enh55452     1   54448400   54449400      3       1  150064       2.2472     0.012314
enh55464     1   54685200   54686200      3       2  150064       2.1506     0.015755
enh55465     1   54689500   54690500      5       2  150064       2.0563     0.019878
enh55468     1   54700200   54701200      3       2  150064        2.019     0.021743
enh55493     1   54781000   54782000      2       1  150064       1.6486     0.049616
enh55505     1   54816400   54817400      1       1  150064       1.7965      0.03621
enh55506     1   54820600   54821600      3       1  150064       1.8066     0.035413
enh55508     1   54827800   54828800      2       1  150064       1.7732     0.038097
enh55510     1   54833800   54834800      9       4  150064       2.2403     0.012535
enh55511     1   54838200   54839200      2       1  150064       2.0517     0.020098
enh55512     1   54846100   54847100      4       1  150064        2.067     0.019368
enh55513     1   54846900   54847900      2       1  150064       2.0968     0.018008
enh55514     1   54848700   54849700      7       1  150064       2.1579     0.015466
enh55591     1   56042300   56043300      8       3  150064       2.2098     0.013561
enh55592     1   56047400   56048400      4       2  150064       2.3035     0.010626
enh55597     1   56184600   56185600      2       1  150064       1.7767      0.03781
enh55598     1   56207000   56208000      1       1  150064       1.7343      0.04143
enh55614     1   56808600   56809600      2       1  150064       1.6806     0.046421
enh55780     1   58810900   58811900      7       3  150064       1.6772     0.046747
enh55788     1   58874900   58875900      5       2  150064       1.6609     0.048363
enh55802     1   59117400   59118400      4       1  150064       1.7878     0.036905
enh55805     1   59165800   59166800      2       1  150064       2.3789    0.0086815
enh55853     1   59622000   59623000      8       1  150064       1.6942     0.045117
enh55898     1   60218000   60219000      3       2  150064       2.4523     0.007098
enh55905     1   60452000   60453000      1       1  150064       2.4008      0.00818
enh55912     1   60901400   60902400      5       3  150064       1.9759     0.024086
enh55913     1   60927100   60928100      5       3  150064       2.4162    0.0078413
enh55915     1   61039300   61040300      1       1  150064       3.0103     0.001305
enh55916     1   61087200   61088200      5       2  150064       3.5138   0.00022085
enh55917     1   61105400   61106400      5       2  150064       3.6215   0.00014645
enh55918     1   61144900   61145900      4       2  150064       1.6794     0.046537
enh55919     1   61171800   61172800      6       3  150064       1.9575     0.025142
enh55925     1   61332000   61333000      1       1  150064       1.9415       0.0261
enh55927     1   61340600   61341600      4       2  150064       2.2624     0.011835
enh55931     1   61377300   61378300      4       2  150064        1.968     0.024537
enh55932     1   61382300   61383300      4       2  150064       2.5665    0.0051372
enh55937     1   61402000   61403000      1       1  150064       2.2825      0.01123
enh55945     1   61455700   61456700      2       1  150064       2.5657    0.0051491
enh55968     1   61698400   61699400      5       1  150064       1.6569     0.048774
enh55984     1   61797500   61798500      1       1  150064       2.0742      0.01903
enh55994     1   61917600   61918600      2       1  150064       1.9357     0.026452
enh56001     1   61978400   61979400      2       1  150064       2.3353    0.0097627
enh56005     1   62071700   62072700      1       1  150064       2.1604      0.01537
enh56029     1   62506000   62507000      2       1  150064       1.9761     0.024069
enh56061     1   62866600   62867600      3       1  150064       2.1564     0.015527
enh56096     1   63466100   63467100      5       3  150064       2.1994     0.013924
enh56097     1   63476600   63477600      4       1  150064       3.3938   0.00034466
enh56112     1   63664800   63665800      1       1  150064       1.8373      0.03308
enh56209     1   64504100   64505100      1       1  150064       2.6022     0.004631
enh56246     1   64947700   64948700      1       1  150064       1.7013      0.04444
enh56248     1   64953900   64954900      3       2  150064       1.9262     0.027038
enh56251     1   64973800   64974800      6       4  150064       1.9806     0.023816
enh56253     1   64976800   64977800      3       1  150064       2.1818     0.014561
enh56276     1   65177300   65178300      1       1  150064       1.8193      0.03443
enh56282     1   65220600   65221600      1       1  150064       2.2127      0.01346
enh56283     1   65267800   65268800      3       2  150064       1.7301      0.04181
enh56297     1   65382100   65383100      6       2  150064       2.4001    0.0081951
enh56298     1   65388500   65389500      4       2  150064       2.0678     0.019328
enh56299     1   65391400   65392400      1       1  150064       2.8801     0.001988
enh56300     1   65392200   65393200      4       2  150064       2.6794    0.0036881
enh56301     1   65393400   65394400      1       1  150064       2.9146     0.001781
enh56303     1   65399300   65400300      3       2  150064       2.5166    0.0059254
enh56304     1   65412600   65413600      2       1  150064       2.8544    0.0021562
enh56307     1   65421900   65422900      3       1  150064        2.766    0.0028377
enh56312     1   65529800   65530800      3       2  150064       1.7161     0.043068
enh56314     1   65579800   65580800      3       1  150064        2.237     0.012642
enh56318     1   65618900   65619900      3       2  150064       2.0383     0.020759
enh56321     1   65632900   65633900      1       1  150064       2.3522     0.009332
enh56324     1   65641200   65642200      4       2  150064       2.0686      0.01929
enh56325     1   65658100   65659100      1       1  150064       2.2866      0.01111
enh56328     1   65678600   65679600      3       1  150064       2.0897     0.018321
enh56355     1   65932700   65933700      9       3  150064       1.7164     0.043047
enh56359     1   66087400   66088400      8       3  150064       1.6529     0.049176
enh56360     1   66152700   66153700      5       2  150064       1.6468       0.0498
enh56361     1   66153400   66154400      5       2  150064       2.5597    0.0052388
enh56362     1   66277600   66278600      1       1  150064       1.6821      0.04627
enh56363     1   66376900   66377900      1       1  150064       1.7207      0.04265
enh56364     1   66444600   66445600      2       1  150064        2.281     0.011275
enh56374     1   66730500   66731500      3       1  150064       2.3814    0.0086246
enh56395     1   66878500   66879500      2       1  150064       1.9418     0.026081
enh56396     1   66889600   66890600      3       1  150064       2.6342    0.0042171
enh56399     1   66901500   66902500      2       1  150064       2.4514    0.0071153
enh56400     1   66910800   66911800      2       1  150064       2.2364     0.012664
enh56436     1   67802100   67803100      4       1  150064       1.8486     0.032258
enh56443     1   67858300   67859300      3       2  150064       2.1952     0.014076
enh56444     1   67865000   67866000      3       1  150064       2.1493     0.015804
enh56464     1   68120800   68121800      4       2  150064       2.1359     0.016344
enh56467     1   68154900   68155900      5       2  150064       2.4228    0.0077013
enh56468     1   68166100   68167100      4       2  150064       1.9657     0.024668
enh56488     1   68258100   68259100      4       2  150064       3.2494   0.00057822
enh56489     1   68269700   68270700      1       1  150064       2.2365      0.01266
enh56490     1   68284600   68285600      2       1  150064       2.0979     0.017957
enh56492     1   68305300   68306300      2       1  150064       2.2469     0.012322
enh56494     1   68321000   68322000      3       2  150064       2.4524    0.0070961
enh56495     1   68354600   68355600      3       2  150064       1.9872     0.023451
enh56496     1   68358200   68359200      6       2  150064       3.1198   0.00090472
enh56497     1   68372900   68373900      2       1  150064       2.7823    0.0026984
enh56500     1   68411600   68412600      2       1  150064       2.2079     0.013626
enh56544     1   68930300   68931300      3       2  150064       2.2886      0.01105
enh56545     1   68938500   68939500      2       1  150064        2.882    0.0019761
enh56555     1   69441900   69442900      2       1  150064        1.764      0.03887
enh56618     1   71364900   71365900      5       2  150064       2.2115       0.0135
enh56630     1   72220800   72221800      2       1  150064        3.136   0.00085643
enh56631     1   72221800   72222800      4       1  150064       3.6533   0.00012943
enh56639     1   72385400   72386400      1       1  150064       1.7049      0.04411
enh56645     1   72837000   72838000      3       1  150064       1.7706     0.038316
enh56649     1   73072000   73073000      1       1  150064       3.0704     0.001069
enh56654     1   73303400   73304400      1       1  150064       5.4489    2.534e-08
enh56657     1   73407400   73408400      2       1  150064       4.1411   1.7283e-05
enh56665     1   73531500   73532500      4       1  150064       2.2785     0.011348
enh56667     1   73642100   73643100      6       2  150064       4.7652   9.4346e-07
enh56669     1   73664500   73665500      2       1  150064       4.9389   3.9287e-07
enh56670     1   73776200   73777200      4       1  150064       5.4109   3.1353e-08
enh56671     1   74041400   74042400      3       1  150064       4.2673   9.8924e-06
enh56672     1   74058800   74059800      3       1  150064       2.6569    0.0039432
enh56688     1   74857700   74858700      2       1  150064       1.8855      0.02968
enh56689     1   74891400   74892400      2       1  150064       2.3226     0.010099
enh56708     1   75540200   75541200      2       1  150064       2.6036    0.0046126
enh56710     1   75544900   75545900      4       2  150064       1.9058     0.028336
enh56724     1   76054200   76055200      4       1  150064       2.5335    0.0056472
enh56733     1   76478000   76479000      3       2  150064       1.7498     0.040073
enh56750     1   76619600   76620600      2       1  150064       1.6795     0.046531
enh56751     1   76620000   76621000      2       1  150064       1.6795     0.046531
enh56782     1   76976800   76977800      2       1  150064       2.1659     0.015161
enh56825     1   78011100   78012100      2       1  150064       1.7826     0.037322
enh56841     1   78352900   78353900      9       4  150064       2.7102    0.0033617
enh56846     1   78447400   78448400      3       2  150064       1.8653     0.031073
enh56847     1   78449200   78450200      2       1  150064       1.7929     0.036491
enh56851     1   78472400   78473400      1       1  150064       1.7785      0.03766
enh56857     1   78620600   78621600      4       2  150064       1.9912     0.023232
enh56882     1   79830400   79831400      1       1  150064       2.7567     0.002919
enh56884     1   79875900   79876900      3       1  150064       2.7774      0.00274
enh56885     1   79950200   79951200      3       1  150064       2.6975    0.0034927
enh56887     1   79959800   79960800      4       2  150064       2.7312    0.0031552
enh56888     1   79961100   79962100      2       1  150064       2.2835       0.0112
enh56889     1   79964600   79965600      4       1  150064       3.2281   0.00062306
enh56891     1   80069800   80070800      2       1  150064       2.2292       0.0129
enh56894     1   80129300   80130300      3       1  150064       2.2924     0.010942
enh56895     1   80160000   80161000      2       1  150064        2.624     0.004345
enh56903     1   80531500   80532500      5       1  150064       2.7288    0.0031786
enh56906     1   80646900   80647900      5       2  150064       3.0425    0.0011733
enh56907     1   80655600   80656600      4       2  150064       3.6469    0.0001327
enh56931     1   81669400   81670400      2       1  150064       2.0242     0.021474
enh56944     1   81772900   81773900      8       3  150064        2.388    0.0084705
enh56945     1   81777800   81778800      5       2  150064       1.9964     0.022945
enh56979     1   82125800   82126800      5       2  150064        1.654     0.049062
enh56983     1   82149800   82150800      2       1  150064       2.3086     0.010484
enh56986     1   82168900   82169900      3       2  150064       2.1348      0.01639
enh57033     1   82948600   82949600      1       1  150064       1.8025      0.03573
enh57061     1   84039700   84040700      4       2  150064       1.6528     0.049183
enh57070     1   84213500   84214500      7       3  150064       2.1154       0.0172
enh57071     1   84216900   84217900      8       3  150064       1.8513     0.032063
enh57072     1   84226500   84227500      6       2  150064       1.7859     0.037056
enh57073     1   84230100   84231100      6       2  150064       2.3445    0.0095253
enh57074     1   84235200   84236200      3       1  150064       2.9141    0.0017835
enh57075     1   84243800   84244800      5       2  150064       2.7453     0.003023
enh57076     1   84253000   84254000      4       2  150064       4.0076   3.0667e-05
enh57078     1   84267600   84268600      2       1  150064       4.1289   1.8224e-05
enh57079     1   84284900   84285900      3       2  150064        3.332   0.00043115
enh57080     1   84303800   84304800      3       2  150064       3.9977   3.1981e-05
enh57088     1   84639500   84640500      1       1  150064        1.923      0.02724
enh57092     1   84766900   84767900      1       1  150064        1.807      0.03538
enh57102     1   84966900   84967900      2       1  150064       1.9051     0.028385
enh57134     1   85439100   85440100      7       2  150064       2.1951     0.014079
enh57145     1   85722800   85723800      5       3  150064       1.9157     0.027704
enh57153     1   85785900   85786900      2       1  150064       2.1548     0.015588
enh57161     1   85859000   85860000      5       2  150064       1.8255     0.033962
enh57166     1   85872800   85873800      2       1  150064       1.7445     0.040535
enh57169     1   85892900   85893900      2       1  150064       2.0435     0.020503
enh57197     1   86533600   86534600      2       1  150064       1.6626     0.048198
enh57251     1   87666000   87667000      1       1  150064       2.7421     0.003052
enh57263     1   87809000   87810000      7       2  150064       1.9124      0.02791
enh57264     1   87811500   87812500      3       1  150064       1.7206     0.042657
enh57266     1   87817300   87818300      4       1  150064       1.9307     0.026758
enh57270     1   87902200   87903200      4       1  150064       1.6801     0.046465
enh57271     1   87929600   87930600      2       1  150064       2.1016     0.017795
enh57273     1   87978500   87979500      4       2  150064       1.9687     0.024494
enh57274     1   88065300   88066300      2       1  150064       2.9528    0.0015745
enh57276     1   88148200   88149200      4       2  150064       2.0967     0.018008
enh57295     1   88640700   88641700      3       1  150064       1.6516     0.049305
enh57302     1   88869900   88870900      2       1  150064       1.7129     0.043366
enh57342     1   89786700   89787700      3       2  150064       1.8503     0.032133
enh57345     1   89830400   89831400      1       1  150064       2.1507      0.01575
enh57365     1   90158000   90159000      2       1  150064       1.6794     0.046541
enh57367     1   90174100   90175100      1       1  150064       2.0233      0.02152
enh57368     1   90185000   90186000      1       1  150064       1.6991      0.04465
enh57370     1   90267300   90268300      5       1  150064       1.9248     0.027126
enh57371     1   90273900   90274900      1       1  150064       2.1419       0.0161
enh57378     1   90307700   90308700      3       2  150064       2.4101    0.0079752
enh57401     1   90445800   90446800      4       2  150064       1.8077     0.035326
enh57431     1   91227000   91228000      4       1  150064       1.9836     0.023653
enh57443     1   91423100   91424100      2       1  150064       1.9565     0.025204
enh57445     1   91435500   91436500      2       1  150064        2.204     0.013763
enh57447     1   91439600   91440600      1       1  150064       2.1706      0.01498
enh57448     1   91459800   91460800      3       1  150064       2.0763     0.018932
enh57452     1   91478600   91479600      3       1  150064       2.2465     0.012336
enh57454     1   91483000   91484000      1       1  150064       2.3451      0.00951
enh57455     1   91488100   91489100      3       1  150064       2.4412    0.0073191
enh57474     1   91964900   91965900      8       4  150064       2.6659     0.003839
enh57477     1   92020800   92021800      5       1  150064        1.719      0.04281
enh57503     1   92243300   92244300      4       2  150064       1.9796     0.023874
enh57522     1   92765800   92766800      4       2  150064       2.8423    0.0022392
enh57523     1   92766200   92767200      3       2  150064       1.8755     0.030364
enh57531     1   93175100   93176100      1       1  150064        1.834      0.03333
enh57539     1   93348200   93349200      2       1  150064        1.731     0.041726
enh57540     1   93400000   93401000      2       1  150064       2.8424    0.0022386
enh57541     1   93416100   93417100      3       1  150064       1.8399     0.032888
enh57545     1   93438000   93439000      1       1  150064       1.6825      0.04624
enh57641     1   94233300   94234300      1       1  150064       1.8102      0.03513
enh57680     1   94611400   94612400      1       1  150064       1.8341      0.03332
enh57743     1   95330000   95331000      5       3  150064       2.7381      0.00309
enh57746     1   95349100   95350100      3       2  150064       2.2582     0.011965
enh57759     1   95448500   95449500      3       2  150064        1.731     0.041722
enh57765     1   95507600   95508600      2       1  150064       1.8758     0.030341
enh57768     1   95551400   95552400      3       1  150064       1.8334     0.033372
enh57770     1   95662900   95663900      1       1  150064       2.2038      0.01377
enh57776     1   95747700   95748700      3       2  150064       2.3819    0.0086125
enh57777     1   95751700   95752700      1       1  150064       3.0202     0.001263
enh57778     1   95773800   95774800      5       2  150064       2.7526    0.0029562
enh57780     1   95787000   95788000      2       1  150064       2.8428    0.0022362
enh57781     1   95788300   95789300      1       1  150064       3.5417    0.0001988
enh57782     1   95827500   95828500      5       2  150064       3.7838   7.7222e-05
enh57784     1   95903300   95904300      2       1  150064       3.5028   0.00023018
enh57786     1   95969800   95970800      1       1  150064       1.6935      0.04518
enh57809     1   96699500   96700500      3       1  150064       3.3372   0.00042314
enh57810     1   96714500   96715500      7       2  150064       3.3169   0.00045513
enh57811     1   96724500   96725500      3       1  150064       2.7586    0.0029025
enh57813     1   96753200   96754200      7       4  150064       1.6701     0.047446
enh57814     1   96755700   96756700      1       1  150064       2.1345       0.0164
enh57815     1   96841700   96842700      4       2  150064        2.492    0.0063505
enh57819     1   96953000   96954000      2       1  150064       2.3162     0.010272
enh57821     1   96975400   96976400      3       2  150064       2.1881     0.014333
enh57832     1   97063000   97064000      2       1  150064        2.896    0.0018897
enh57833     1   97153900   97154900      5       2  150064       1.8733     0.030514
enh57834     1   97180600   97181600      3       1  150064       2.0798     0.018773
enh57835     1   97185800   97186800      2       1  150064       1.7221     0.042524
enh57836     1   97189400   97190400      4       1  150064       3.7569   8.6005e-05
enh57837     1   97196000   97197000      4       2  150064        3.075    0.0010527
enh57838     1   97197000   97198000      1       1  150064       2.5088     0.006057
enh57839     1   97206500   97207500      3       1  150064       2.4378    0.0073895
enh57842     1   97215000   97216000      2       1  150064       3.1726   0.00075543
enh57860     1   97737200   97738200      5       2  150064       3.2498   0.00057741
enh57867     1   98046700   98047700      5       2  150064        3.569    0.0001792
enh57869     1   98096000   98097000      1       1  150064       2.5085     0.006062
enh57870     1   98100200   98101200      3       1  150064       2.3302     0.009898
enh57871     1   98206300   98207300      2       1  150064        3.546   0.00019555
enh57873     1   98335800   98336800      3       2  150064       5.0573   2.1263e-07
enh57874     1   98370900   98371900      4       2  150064       5.4629   2.3425e-08
enh57876     1   98381900   98382900      3       1  150064       5.9479    1.358e-09
enh57877     1   98383100   98384100      2       1  150064       5.6442   8.2998e-09
enh57880     1   98525000   98526000      3       1  150064       5.5222   1.6741e-08
enh57881     1   98552000   98553000      2       1  150064       6.4431   5.8531e-11
enh57882     1   98569200   98570200      1       1  150064        3.596    0.0001616
enh57883     1   98670800   98671800      3       1  150064       3.6776   0.00011772
enh57884     1   98675600   98676600      1       1  150064       3.6548    0.0001287
enh57885     1   98687200   98688200      5       2  150064       4.1559   1.6201e-05
enh57886     1   98718500   98719500      2       1  150064       3.6806   0.00011636
enh57891     1   98869500   98870500      1       1  150064       3.1958    0.0006971
enh57917     1   99793800   99794800      3       1  150064       2.0528     0.020045
enh58012     1  101213200  101214200      3       1  150064       2.5968    0.0047045
enh58015     1  101260400  101261400      5       1  150064       1.6481      0.04967
enh58054     1  101905800  101906800      4       2  150064       2.1239     0.016841
enh58055     1  101949800  101950800      5       3  150064       2.0943     0.018117
enh58067     1  102370800  102371800      3       2  150064       3.2117   0.00065982
enh58068     1  102372400  102373400      1       1  150064        2.027      0.02133
enh58071     1  102571500  102572500      1       1  150064       1.7803      0.03751
enh58076     1  103241400  103242400      2       1  150064       2.3777    0.0087116
enh58077     1  103328900  103329900      6       3  150064       1.7023     0.044354
enh58078     1  103349500  103350500      5       2  150064       3.5705   0.00017814
enh58085     1  104045900  104046900      1       1  150064       2.1765      0.01476
enh58091     1  104626900  104627900      5       1  150064       2.4195    0.0077703
enh58092     1  104635200  104636200      6       1  150064       2.5803    0.0049357
enh58102     1  105958100  105959100      4       1  150064       1.9295     0.026837
enh58119     1  107466800  107467800      1       1  150064       2.0703      0.01921
enh58135     1  107796800  107797800      5       3  150064       2.5416    0.0055165
enh58140     1  107886700  107887700      1       1  150064       2.5721     0.005054
enh58165     1  108337500  108338500     10       5  150064       1.9555     0.025263
enh58166     1  108346900  108347900      9       3  150064       2.6319    0.0042454
enh58167     1  108364200  108365200      5       2  150064       2.3515    0.0093494
enh58175     1  108441900  108442900      5       1  150064       2.0115     0.022135
enh58178     1  108508200  108509200      5       3  150064       2.2686     0.011647
enh58190     1  108733000  108734000      2       1  150064       2.9407    0.0016371
enh58191     1  108739800  108740800      6       2  150064       2.6615    0.0038891
enh58276     1  110078000  110079000      2       1  150064         1.88     0.030057
enh58277     1  110088600  110089600      3       2  150064       1.7333     0.041525
enh58292     1  110178200  110179200      2       1  150064       1.8193      0.03443
enh58303     1  110358900  110359900      2       1  150064       1.7791     0.037615
enh58313     1  110438200  110439200      5       2  150064       1.9161     0.027674
enh58336     1  110579400  110580400      1       1  150064       2.0983      0.01794
enh58349     1  110809700  110810700      3       1  150064       1.7029     0.044289
enh58351     1  110887100  110888100      2       1  150064       1.9302      0.02679
enh58352     1  110888300  110889300      1       1  150064       2.7139     0.003325
enh58354     1  110892700  110893700      2       1  150064       2.1775     0.014723
enh58364     1  111019600  111020600      1       1  150064       2.4479     0.007185
enh58371     1  111107700  111108700      2       1  150064       1.8434     0.032634
enh58384     1  111686200  111687200      1       1  150064       1.7117      0.04348
enh58418     1  112148100  112149100      2       1  150064       2.1242     0.016827
enh58420     1  112164200  112165200      6       3  150064       2.1895     0.014281
enh58423     1  112181000  112182000      2       1  150064       2.0288     0.021239
enh58425     1  112183400  112184400      4       2  150064       1.9741     0.024184
enh58429     1  112202400  112203400      3       2  150064       1.9285     0.026894
enh58443     1  112397400  112398400      4       2  150064       1.9268     0.027005
enh58444     1  112399100  112400100      1       1  150064       1.9062      0.02831
enh58446     1  112423400  112424400      4       2  150064       2.6988    0.0034797
enh58449     1  112431100  112432100      2       1  150064       1.8772     0.030242
enh58451     1  112446500  112447500      1       1  150064       2.0661      0.01941
enh58452     1  112451100  112452100      6       3  150064       2.4183    0.0077976
enh58453     1  112453200  112454200      5       3  150064        1.766     0.038694
enh58454     1  112462500  112463500      3       1  150064       2.4432    0.0072786
enh58456     1  112486200  112487200      9       6  150064       2.4859    0.0064618
enh58457     1  112490900  112491900      4       2  150064       1.7928     0.036501
enh58458     1  112506700  112507700      4       2  150064       2.4341    0.0074639
enh58460     1  112548800  112549800      5       3  150064       1.6967     0.044881
enh58461     1  112606800  112607800      7       2  150064       2.0935     0.018152
enh58466     1  112850700  112851700      1       1  150064       2.0476       0.0203
enh58473     1  112936600  112937600      4       1  150064       1.8506     0.032113
enh58474     1  112940600  112941600      4       1  150064       2.2752     0.011447
enh58475     1  112941600  112942600      1       1  150064        2.381     0.008632
enh58476     1  112944700  112945700      2       1  150064       2.5772    0.0049809
enh58477     1  112947400  112948400      4       1  150064       2.2473     0.012312
enh58484     1  113079800  113080800      1       1  150064       3.4164    0.0003173
enh58485     1  113086500  113087500      4       1  150064       3.1044   0.00095343
enh58486     1  113117900  113118900      2       1  150064       3.0798    0.0010357
enh58487     1  113159600  113160600      4       2  150064       3.9287   4.2698e-05
enh58490     1  113179300  113180300      1       1  150064       3.2955    0.0004912
enh58491     1  113214900  113215900      3       1  150064        3.867   5.5095e-05
enh58492     1  113219000  113220000      2       1  150064       2.7755    0.0027562
enh58493     1  113240700  113241700      3       1  150064       3.6779   0.00011757
enh58551     1  113742300  113743300      1       1  150064       2.0602      0.01969
enh58555     1  113765700  113766700      3       2  150064       2.9444    0.0016176
enh58560     1  113863400  113864400      2       1  150064         1.69     0.045515
enh58624     1  114688400  114689400      5       3  150064       2.2018     0.013839
enh58625     1  114690500  114691500      7       3  150064       1.7176     0.042934
enh58641     1  115008800  115009800      2       1  150064       2.0465     0.020354
enh58644     1  115020400  115021400      2       1  150064       2.1436     0.016031
enh58645     1  115024800  115025800      3       2  150064       1.8554     0.031773
enh58648     1  115032600  115033600      6       2  150064       2.1326     0.016481
enh58657     1  115257400  115258400      2       1  150064       1.7788     0.037633
enh58658     1  115259500  115260500      2       1  150064       1.9462     0.025816
enh58659     1  115295100  115296100      3       2  150064       2.2466     0.012332
enh58665     1  115444000  115445000      4       2  150064       2.7194      0.00327
enh58668     1  115599300  115600300      2       1  150064       1.9302     0.026792
enh58670     1  115627800  115628800      3       2  150064         3.46   0.00027013
enh58671     1  115632800  115633800      5       2  150064       1.8358     0.033193
enh58673     1  115654900  115655900      7       4  150064       3.6853   0.00011421
enh58675     1  115677600  115678600      3       2  150064        3.298   0.00048681
enh58676     1  115678300  115679300      2       1  150064       2.3438    0.0095446
enh58678     1  115710800  115711800      2       1  150064       1.9822     0.023726
enh58679     1  115731900  115732900     10       4  150064       2.1197     0.017015
enh58680     1  115762800  115763800      7       3  150064       2.7666    0.0028325
enh58681     1  115767000  115768000      2       1  150064       1.6488     0.049592
enh58689     1  115875300  115876300      2       1  150064       1.9115     0.027968
enh58720     1  116248400  116249400      4       1  150064        1.896     0.028979
enh58731     1  116348200  116349200      4       2  150064       2.7215    0.0032498
enh58735     1  116451000  116452000      7       3  150064        1.667     0.047757
enh58765     1  116925300  116926300      1       1  150064        1.869      0.03081
enh58802     1  117305600  117306600      3       2  150064       2.1517     0.015709
enh58803     1  117320500  117321500      3       1  150064       3.3991   0.00033806
enh58804     1  117338800  117339800      2       1  150064        2.279     0.011334
enh58805     1  117350100  117351100      1       1  150064       3.2432    0.0005909
enh58806     1  117362400  117363400      2       1  150064       3.2557   0.00056562
enh58807     1  117368200  117369200      1       1  150064       3.0317     0.001216
enh58808     1  117376200  117377200      4       2  150064       3.3237    0.0004441
enh58842     1  117689400  117690400      7       1  150064        1.791     0.036649
enh58844     1  117704600  117705600      1       1  150064       1.8586      0.03154
enh58846     1  117714700  117715700      4       2  150064       2.8175    0.0024202
enh58847     1  117717300  117718300      3       1  150064       2.2797     0.011312
enh58851     1  117745400  117746400      4       2  150064       2.1714     0.014952
enh58861     1  117934200  117935200      1       1  150064        1.911        0.028
enh58862     1  117935200  117936200      3       1  150064       1.7762     0.037847
enh58884     1  118616600  118617600      3       2  150064       1.9325     0.026649
enh58889     1  118678400  118679400      4       2  150064       1.7842     0.037199
enh58894     1  118730400  118731400      2       1  150064       1.8779     0.030195
enh59059     1  145436600  145437600      1       1  150064       1.7244      0.04232
enh59085     1  145588200  145589200      2       1  150064       1.9785     0.023935
enh59086     1  145627800  145628800      1       1  150064       1.7195      0.04276
enh59088     1  145630400  145631400      2       1  150064       1.6689      0.04757
enh59089     1  145631900  145632900      1       1  150064       1.6837      0.04612
enh59099     1  145726700  145727700      2       1  150064       2.2974     0.010797
enh59102     1  146560700  146561700      3       2  150064       1.7688     0.038462
enh59108     1  146638400  146639400      2       1  150064       2.0992     0.017899
enh59109     1  146656300  146657300      5       2  150064       2.5468    0.0054365
enh59111     1  146718000  146719000      3       1  150064       2.4412    0.0073183
enh59113     1  146721600  146722600      4       1  150064       2.1444        0.016
enh59114     1  146723300  146724300      5       3  150064       1.7026     0.044323
enh59115     1  146746000  146747000      4       2  150064       2.7407    0.0030651
enh59117     1  146802700  146803700      3       2  150064       1.6977     0.044785
enh59120     1  146849300  146850300      4       2  150064       2.3498    0.0093907
enh59121     1  146974500  146975500      2       1  150064       1.8602      0.03143
enh59123     1  146977300  146978300      2       1  150064       3.0132    0.0012927
enh59151     1  147224400  147225400      2       1  150064       2.1891     0.014293
enh59153     1  147245400  147246400      4       2  150064       1.9321     0.026676
enh59154     1  147252800  147253800      1       1  150064       2.1717      0.01494
enh59182     1  149897000  149898000      3       1  150064       1.6494     0.049531
enh59192     1  150037400  150038400      1       1  150064       5.5334     1.57e-08
enh59195     1  150124600  150125600      4       2  150064       4.5844    2.276e-06
enh59196     1  150133100  150134100      3       1  150064       5.6361   8.6982e-09
enh59198     1  150137600  150138600      3       1  150064       5.1269   1.4729e-07
enh59200     1  150154200  150155200      1       1  150064       5.5829    1.183e-08
enh59201     1  150166500  150167500      3       1  150064       4.1871   1.4126e-05
enh59203     1  150185000  150186000      3       2  150064       4.6806   1.4303e-06
enh59205     1  150209200  150210200      3       1  150064       1.9774     0.023998
enh59208     1  150235400  150236400      1       1  150064       2.5625     0.005196
enh59209     1  150241800  150242800      3       1  150064       4.9797   3.1842e-07
enh59211     1  150245700  150246700      1       1  150064        5.069        2e-07
enh59214     1  150267100  150268100      2       1  150064       1.9883     0.023391
enh59215     1  150267600  150268600      3       2  150064       2.1666     0.015132
enh59217     1  150283800  150284800      3       2  150064       3.9719   3.5652e-05
enh59218     1  150295000  150296000      4       2  150064        5.228   8.5681e-08
enh59219     1  150334800  150335800      5       2  150064       4.6395   1.7465e-06
enh59220     1  150339400  150340400      3       2  150064       4.0739   2.3115e-05
enh59223     1  150358700  150359700      4       2  150064        4.064   2.4116e-05
enh59224     1  150361600  150362600      3       2  150064       4.0914   2.1441e-05
enh59225     1  150377800  150378800      3       2  150064       1.8845     0.029749
enh59226     1  150378600  150379600      7       2  150064       2.9725     0.001477
enh59227     1  150379500  150380500      6       3  150064        3.193    0.0007039
enh59228     1  150381000  150382000      1       1  150064       4.3622    6.439e-06
enh59229     1  150382100  150383100      2       1  150064       3.9829   3.4041e-05
enh59230     1  150382800  150383800      3       1  150064       4.4268   4.7811e-06
enh59232     1  150442100  150443100      3       1  150064       3.2544   0.00056812
enh59235     1  150478300  150479300      1       1  150064       1.8377      0.03305
enh59236     1  150479900  150480900      5       2  150064       1.8588      0.03153
enh59237     1  150480800  150481800      1       1  150064       4.4964    3.455e-06
enh59238     1  150486700  150487700      2       1  150064       4.1525   1.6446e-05
enh59241     1  150510300  150511300      5       2  150064       3.3805   0.00036178
enh59246     1  150536500  150537500      2       1  150064        2.174     0.014852
enh59249     1  150544700  150545700      6       3  150064       1.8694     0.030782
enh59250     1  150545800  150546800      5       2  150064       1.7828     0.037309
enh59251     1  150546400  150547400      2       1  150064       1.9164     0.027657
enh59258     1  150597800  150598800      1       1  150064       1.8349      0.03326
enh59264     1  150618800  150619800      1       1  150064       2.0367      0.02084
enh59269     1  150685200  150686200      5       2  150064       2.4626    0.0068966
enh59271     1  150779000  150780000      2       1  150064       1.7807     0.037479
enh59274     1  150842600  150843600      1       1  150064       2.8772     0.002006
enh59281     1  150951200  150952200      3       1  150064       2.2704     0.011591
enh59290     1  151011700  151012700      2       1  150064       2.1579     0.015468
enh59296     1  151041600  151042600      3       2  150064       3.2928   0.00049598
enh59300     1  151115700  151116700      6       3  150064       3.2784   0.00052193
enh59305     1  151228200  151229200      2       1  150064       3.4523   0.00027791
enh59314     1  151343800  151344800      2       1  150064       1.6452     0.049965
enh59316     1  151373500  151374500      1       1  150064       3.3175    0.0004542
enh59318     1  151428300  151429300      2       1  150064       2.7419    0.0030543
enh59319     1  151429000  151430000      4       2  150064       2.1558     0.015551
enh59321     1  151445000  151446000      1       1  150064       2.5897     0.004803
enh59423     1  153601000  153602000      1       1  150064       2.0689      0.01928
enh59445     1  153756200  153757200      1       1  150064       2.9848     0.001419
enh59448     1  153768500  153769500      5       2  150064        3.378   0.00036509
enh59451     1  153777700  153778700      2       1  150064       3.7987   7.2743e-05
enh59452     1  153836400  153837400      1       1  150064       2.2869       0.0111
enh59453     1  153838600  153839600      1       1  150064       2.2649      0.01176
enh59454     1  153845400  153846400      6       2  150064       1.6544     0.049022
enh59455     1  153852600  153853600      2       1  150064       3.3154   0.00045762
enh59457     1  153871800  153872800      3       2  150064       2.3463    0.0094804
enh59460     1  153900900  153901900      4       2  150064       2.9509    0.0015842
enh59461     1  153916800  153917800      3       2  150064        2.213     0.013448
enh59462     1  153919300  153920300      2       1  150064       2.1054     0.017629
enh59464     1  153931300  153932300      5       3  150064       2.2696     0.011615
enh59466     1  153941100  153942100      2       1  150064       2.3994    0.0082099
enh59472     1  154076800  154077800      1       1  150064       2.0135      0.02203
enh59483     1  154236200  154237200      1       1  150064       2.2613      0.01187
enh59485     1  154245800  154246800      1       1  150064       2.0864      0.01847
enh59491     1  154334100  154335100      4       2  150064       1.7614     0.039085
enh59492     1  154357800  154358800      1       1  150064       1.6588      0.04858
enh59496     1  154395500  154396500      4       2  150064       2.1786      0.01468
enh59499     1  154414400  154415400      2       1  150064       2.9237    0.0017297
enh59500     1  154417200  154418200      2       1  150064       2.0852     0.018525
enh59501     1  154420200  154421200      3       1  150064       2.2658     0.011732
enh59509     1  154528000  154529000      2       1  150064       2.1382     0.016251
enh59535     1  154748300  154749300      1       1  150064       1.7267      0.04211
enh59539     1  154779400  154780400      6       3  150064       2.0366     0.020846
enh59540     1  154781400  154782400      3       1  150064       1.8386     0.032984
enh59543     1  154794800  154795800      9       3  150064       3.6867   0.00011357
enh59547     1  154822000  154823000      3       1  150064       2.8995    0.0018686
enh59549     1  154832200  154833200      6       2  150064        3.068    0.0010777
enh59550     1  154835500  154836500      3       2  150064       1.9796     0.023874
enh59551     1  154837900  154838900      2       1  150064       3.8996    4.818e-05
enh59552     1  154842600  154843600      1       1  150064       3.8504    5.896e-05
enh59553     1  154850400  154851400      2       1  150064       3.2677   0.00054205
enh59555     1  154910200  154911200      2       1  150064       2.9867    0.0014101
enh59557     1  154916500  154917500      2       1  150064       3.2273    0.0006248
enh59559     1  154926200  154927200      1       1  150064       2.0764      0.01893
enh59571     1  154980300  154981300      2       1  150064       2.5568    0.0052819
enh59574     1  154983400  154984400      3       2  150064       2.5274    0.0057453
enh59575     1  154985100  154986100      1       1  150064       2.0143      0.02199
enh59576     1  154986000  154987000      2       1  150064       3.7761   7.9665e-05
enh59577     1  154988800  154989800      2       1  150064       1.7026     0.044321
enh59578     1  154991100  154992100      1       1  150064       2.3559      0.00924
enh59579     1  155017100  155018100      2       1  150064       2.4019    0.0081556
enh59589     1  155111200  155112200      2       1  150064       1.7452     0.040475
enh59593     1  155148100  155149100      3       2  150064       1.8078     0.035319
enh59597     1  155175700  155176700      1       1  150064       1.7265      0.04213
enh59600     1  155194600  155195600      3       1  150064       1.9033     0.028501
enh59603     1  155215000  155216000      1       1  150064       2.2046      0.01374
enh59609     1  155248400  155249400      1       1  150064       2.4281      0.00759
enh59611     1  155275600  155276600      1       1  150064       2.4305      0.00754
enh59612     1  155277200  155278200      2       1  150064       2.5297     0.005708
enh59616     1  155411400  155412400      1       1  150064         2.52     0.005868
enh59625     1  155605600  155606600      1       1  150064       2.7108     0.003356
enh59627     1  155617900  155618900      2       1  150064       2.5713    0.0050652
enh59629     1  155656200  155657200      1       1  150064       3.3819    0.0003599
enh59631     1  155666300  155667300      2       1  150064       2.4825    0.0065226
enh59642     1  155862800  155863800      1       1  150064       3.1041    0.0009543
enh59643     1  155879100  155880100      2       1  150064       2.5756    0.0050033
enh59645     1  155899600  155900600      2       1  150064       1.7528     0.039814
enh59646     1  155910500  155911500      1       1  150064       1.8582      0.03157
enh59650     1  155931300  155932300      1       1  150064       3.1943    0.0007009
enh59655     1  155958500  155959500      1       1  150064       2.1154       0.0172
enh59657     1  155974800  155975800      2       1  150064       2.5033    0.0061523
enh59658     1  155976300  155977300      1       1  150064       3.3362    0.0004246
enh59659     1  155978600  155979600      2       1  150064       2.0147      0.02197
enh59662     1  155995600  155996600      5       3  150064       1.6783      0.04664
enh59667     1  156033100  156034100      1       1  150064       1.7568      0.03948
enh59669     1  156039700  156040700      1       1  150064       2.1843      0.01447
enh59670     1  156042400  156043400      2       1  150064       2.8046    0.0025187
enh59673     1  156059700  156060700      3       1  150064       1.9285     0.026897
enh59674     1  156066100  156067100      1       1  150064       1.6961      0.04493
enh59675     1  156071000  156072000      3       1  150064       1.9006     0.028679
enh59676     1  156073800  156074800      1       1  150064       1.7129      0.04337
enh59682     1  156088200  156089200      2       1  150064       1.6642     0.048041
enh59683     1  156089800  156090800      4       2  150064       1.7477      0.04026
enh59693     1  156121000  156122000      2       1  150064       1.8736      0.03049
enh59696     1  156131100  156132100      3       1  150064       3.3314   0.00043213
enh59749     1  156709200  156710200      3       2  150064        1.714     0.043261
enh59754     1  156735400  156736400      2       1  150064        1.758     0.039371
enh59759     1  156771600  156772600      2       1  150064       1.7927     0.036514
enh59805     1  157209500  157210500      5       1  150064       1.9593     0.025036
enh59832     1  157946200  157947200      1       1  150064       1.7235       0.0424
enh59836     1  157961900  157962900      1       1  150064        1.748      0.04023
enh59878     1  158253600  158254600      1       1  150064       1.7324       0.0416
enh59883     1  158576700  158577700      3       2  150064       2.3815    0.0086214
enh59896     1  159083500  159084500      2       1  150064       2.6704    0.0037886
enh59906     1  159189100  159190100      6       2  150064       1.8239     0.034081
enh59910     1  159532400  159533400      3       2  150064       2.8532    0.0021643
enh59928     1  159890600  159891600      2       1  150064        1.986     0.023515
enh59943     1  160083200  160084200      2       1  150064       1.7307     0.041752
enh59953     1  160162200  160163200      4       2  150064       1.6516     0.049309
enh59954     1  160163100  160164100      4       2  150064       2.5539    0.0053259
enh59955     1  160173900  160174900      1       1  150064       3.0586     0.001112
enh59957     1  160180800  160181800      2       1  150064       2.1281     0.016663
enh59958     1  160188500  160189500      1       1  150064        2.995     0.001372
enh59959     1  160214900  160215900      4       2  150064        2.822    0.0023865
enh59962     1  160226300  160227300      1       1  150064       2.5212     0.005847
enh59966     1  160277400  160278400      2       1  150064       3.3489    0.0004056
enh59967     1  160309600  160310600      2       1  150064       2.7142    0.0033213
enh59968     1  160314000  160315000      1       1  150064       2.4281     0.007589
enh59969     1  160333200  160334200      2       1  150064       2.6053    0.0045893
enh59972     1  160343400  160344400      3       2  150064       3.0479     0.001152
enh60006     1  160875100  160876100      4       2  150064       1.8537     0.031888
enh60012     1  160926300  160927300      4       2  150064       1.6771     0.046764
enh60042     1  161167300  161168300      4       2  150064       1.8644     0.031136
enh60044     1  161179400  161180400      1       1  150064       2.1338      0.01643
enh60047     1  161195000  161196000      1       1  150064        1.863      0.03123
enh60050     1  161255000  161256000      3       1  150064       1.7544     0.039684
enh60109     1  162174700  162175700      3       1  150064       2.0013     0.022678
enh60112     1  162184000  162185000      6       2  150064       1.6906     0.045461
enh60118     1  162201900  162202900      3       2  150064       1.6844     0.046057
enh60125     1  162239500  162240500      2       1  150064       1.8419     0.032744
enh60142     1  162529800  162530800      2       1  150064       1.9254      0.02709
enh60172     1  163101600  163102600      3       2  150064       1.9299     0.026813
enh60174     1  163125000  163126000      3       1  150064       3.3011   0.00048148
enh60175     1  163136500  163137500      3       2  150064       2.9387     0.001648
enh60176     1  163141500  163142500      4       2  150064       2.4311    0.0075267
enh60183     1  163251000  163252000      6       2  150064       3.0172    0.0012755
enh60184     1  163267200  163268200      6       3  150064       2.1558      0.01555
enh60185     1  163289800  163290800      2       1  150064       1.8664     0.030993
enh60207     1  163621800  163622800      2       1  150064       1.8721     0.030595
enh60208     1  163643100  163644100      1       1  150064        2.801     0.002547
enh60209     1  163706200  163707200      3       2  150064       3.6062   0.00015534
enh60210     1  163716200  163717200      6       2  150064       3.3413   0.00041698
enh60211     1  163744200  163745200      3       1  150064       4.0656   2.3957e-05
enh60212     1  163765200  163766200      1       1  150064       4.4302    4.708e-06
enh60213     1  163768400  163769400      3       2  150064       2.3483    0.0094307
enh60214     1  163805500  163806500      6       1  150064       1.9764     0.024056
enh60286     1  164742100  164743100      1       1  150064       1.7675      0.03857
enh60291     1  164774500  164775500      3       1  150064       2.1139     0.017262
enh60292     1  164786100  164787100      3       2  150064       1.9716     0.024325
enh60294     1  164811700  164812700      3       1  150064       1.7358     0.041301
enh60297     1  164832000  164833000      1       1  150064       1.8664      0.03099
enh60300     1  164881800  164882800      5       3  150064       1.8629     0.031242
enh60323     1  165403400  165404400      3       2  150064       1.7088     0.043748
enh60333     1  165598600  165599600      8       2  150064       1.8212     0.034289
enh60336     1  165604200  165605200      2       1  150064       1.7128     0.043377
enh60341     1  165706800  165707800      5       2  150064       3.5775   0.00017346
enh60342     1  165721200  165722200      4       2  150064       2.4999    0.0062122
enh60344     1  165739100  165740100      2       1  150064       2.3176     0.010235
enh60350     1  165808200  165809200      4       1  150064       1.8558     0.031742
enh60351     1  165810700  165811700      3       1  150064       1.8372     0.033089
enh60352     1  165812900  165813900      4       2  150064       2.1886     0.014313
enh60353     1  165815400  165816400      1       1  150064       2.5153     0.005946
enh60354     1  165818200  165819200      1       1  150064       2.3829     0.008588
enh60355     1  165820100  165821100      2       1  150064       1.7741      0.03802
enh60356     1  165822000  165823000      3       1  150064       2.2659     0.011728
enh60390     1  166671200  166672200      4       2  150064       3.1349   0.00085958
enh60395     1  166828200  166829200      4       2  150064       2.0627     0.019571
enh60398     1  166843500  166844500      2       1  150064       3.4847   0.00024635
enh60399     1  166855600  166856600      1       1  150064       3.9966    3.213e-05
enh60403     1  166903700  166904700      2       1  150064        1.652     0.049263
enh60406     1  166940000  166941000      4       2  150064       2.9893    0.0013981
enh60418     1  167085000  167086000      1       1  150064       1.8921      0.02924
enh60423     1  167118200  167119200      4       2  150064       2.3333    0.0098172
enh60431     1  167165300  167166300      1       1  150064       2.7312     0.003155
enh60434     1  167187800  167188800      1       1  150064       2.7692      0.00281
enh60445     1  167240500  167241500      3       1  150064       2.1164     0.017156
enh60451     1  167270400  167271400      1       1  150064       1.9178      0.02757
enh60518     1  167883000  167884000      2       1  150064       2.2423      0.01247
enh60534     1  168115300  168116300      3       1  150064       1.6773      0.04674
enh60548     1  168289300  168290300      4       2  150064       1.8115     0.035028
enh60552     1  168356500  168357500      3       2  150064       2.2226     0.013122
enh60591     1  169088200  169089200      7       3  150064       2.7534    0.0029491
enh60617     1  169714400  169715400      1       1  150064       2.2949      0.01087
enh60623     1  169860200  169861200      4       2  150064       1.8634     0.031205
enh60651     1  170667500  170668500      1       1  150064       1.9528      0.02542
enh60653     1  170986200  170987200      3       1  150064       1.8694     0.030783
enh60670     1  171365900  171366900      9       4  150064       2.1563     0.015532
enh60682     1  171571900  171572900      2       1  150064       1.7095     0.043679
enh60691     1  171712400  171713400      3       1  150064       1.8565     0.031693
enh60693     1  171752000  171753000      3       1  150064       2.1709     0.014968
enh60698     1  171878900  171879900      2       1  150064       2.0567     0.019859
enh60707     1  171948600  171949600      1       1  150064         1.96        0.025
enh60714     1  172207800  172208800      4       2  150064       1.8934     0.029151
enh60719     1  172312100  172313100      2       1  150064       1.8722     0.030589
enh60722     1  172326200  172327200      2       1  150064       1.8137     0.034864
enh60724     1  172351300  172352300      2       1  150064       2.7009     0.003458
enh60725     1  172359700  172360700      6       2  150064       2.3786    0.0086901
enh60726     1  172363100  172364100      6       2  150064       1.8056     0.035494
enh60729     1  172388100  172389100      2       1  150064        2.439    0.0073646
enh60738     1  172500100  172501100      3       2  150064       1.6888     0.045631
enh60739     1  172505900  172506900      2       1  150064       1.7016     0.044414
enh60785     1  173388600  173389600      4       2  150064        2.579    0.0049546
enh60786     1  173398100  173399100      4       2  150064       2.3375    0.0097071
enh60788     1  173407900  173408900      4       2  150064       2.1843     0.014471
enh60790     1  173417600  173418600      4       2  150064       3.0173    0.0012751
enh60791     1  173422800  173423800      2       1  150064       2.2138     0.013423
enh60792     1  173442800  173443800      4       2  150064       1.7748     0.037967
enh60795     1  173459000  173460000      2       1  150064       2.6997    0.0034706
enh60798     1  173497400  173498400      4       2  150064       1.6652     0.047932
enh60802     1  173656800  173657800      3       2  150064       2.7811    0.0027091
enh60803     1  173685400  173686400      1       1  150064       3.4989    0.0002336
enh60804     1  173790800  173791800      1       1  150064       3.4953    0.0002368
enh60806     1  173822100  173823100      1       1  150064        3.358    0.0003926
enh60807     1  173825500  173826500      1       1  150064       3.2735    0.0005311
enh60808     1  173831000  173832000      6       3  150064       2.0412     0.020613
enh60809     1  173838500  173839500      2       1  150064       3.0471    0.0011552
enh60811     1  173857100  173858100      2       1  150064       3.6058   0.00015557
enh60812     1  173869000  173870000      5       2  150064       2.9249    0.0017226
enh60814     1  173903500  173904500      2       1  150064        2.865    0.0020853
enh60815     1  173970200  173971200      2       1  150064       3.2422   0.00059298
enh60816     1  173986600  173987600      3       1  150064       3.3595   0.00039041
enh60817     1  173988000  173989000      1       1  150064       3.4233    0.0003093
enh60820     1  174049500  174050500      2       1  150064       3.0535    0.0011311
enh60822     1  174129600  174130600      2       1  150064       3.0947   0.00098495
enh60825     1  174174900  174175900      3       2  150064       2.9516    0.0015809
enh60828     1  174341800  174342800      4       1  150064       2.2224     0.013129
enh60830     1  174538000  174539000      4       1  150064       2.0797     0.018777
enh60831     1  174595000  174596000      3       1  150064       3.0468    0.0011565
enh60832     1  174621700  174622700      4       2  150064       2.0744     0.019023
enh60833     1  174661600  174662600      3       1  150064       2.5153    0.0059465
enh60840     1  174767800  174768800      1       1  150064       3.2494    0.0005783
enh60843     1  174781400  174782400      1       1  150064       2.0785      0.01883
enh60846     1  174830800  174831800      2       1  150064       1.6981     0.044743
enh60847     1  174840800  174841800      2       1  150064       2.1364     0.016322
enh60851     1  174868900  174869900      8       4  150064       2.0835     0.018602
enh60852     1  174871100  174872100      3       2  150064       2.3534    0.0093019
enh60861     1  174945400  174946400      1       1  150064       2.8844     0.001961
enh60862     1  174959400  174960400      1       1  150064       2.1394       0.0162
enh60873     1  175126800  175127800      7       3  150064       2.7064    0.0034011
enh60874     1  175132400  175133400      3       2  150064       4.1136   1.9479e-05
enh60881     1  175218400  175219400      4       2  150064       1.8896     0.029407
enh60886     1  175288200  175289200      3       1  150064       1.6749     0.046977
enh60887     1  175301500  175302500      3       1  150064       2.0339      0.02098
enh60888     1  175306900  175307900      2       1  150064       2.5189    0.0058856
enh60897     1  175652400  175653400      3       1  150064       2.0105     0.022191
enh60899     1  175670600  175671600      7       2  150064       1.8537     0.031893
enh60901     1  175753400  175754400      7       3  150064       2.8963     0.001888
enh60904     1  175787800  175788800      2       1  150064       3.6159   0.00014967
enh60911     1  175901800  175902800      6       3  150064       1.9311     0.026737
enh60916     1  176059300  176060300      2       1  150064       1.6449     0.049994
enh60917     1  176072000  176073000      5       3  150064       2.5125    0.0059932
enh60922     1  176158800  176159800      2       1  150064        2.259     0.011942
enh60931     1  176625600  176626600      3       2  150064       1.8445     0.032556
enh60938     1  176872600  176873600      4       2  150064       2.4694    0.0067663
enh60944     1  176952600  176953600      4       2  150064       1.8892     0.029431
enh60946     1  176965200  176966200      1       1  150064       2.6149     0.004463
enh60947     1  176976600  176977600      3       1  150064       3.0323    0.0012136
enh60948     1  177002400  177003400      5       2  150064       1.7997     0.035952
enh60957     1  177251400  177252400      3       1  150064       4.0481   2.5815e-05
enh60958     1  177271200  177272200      4       2  150064       4.9563    3.592e-07
enh60960     1  177279800  177280800      2       1  150064       4.7768   8.9065e-07
enh60963     1  177382800  177383800      3       1  150064       2.3388    0.0096722
enh60965     1  177496400  177497400      5       2  150064       1.7731     0.038104
enh60969     1  177624500  177625500      3       1  150064       1.8693     0.030793
enh60970     1  177637600  177638600      2       1  150064       2.4762    0.0066392
enh60972     1  177710300  177711300      4       2  150064       1.8984      0.02882
enh60975     1  177753800  177754800      3       2  150064       2.5248    0.0057876
enh60999     1  178141900  178142900      4       2  150064       2.1307     0.016557
enh61003     1  178219000  178220000      2       1  150064       1.7081     0.043808
enh61022     1  178357400  178358400      1       1  150064       1.8337      0.03335
enh61024     1  178395500  178396500      2       1  150064       1.8075     0.035345
enh61035     1  178454200  178455200      1       1  150064       2.5219     0.005836
enh61052     1  178620200  178621200      2       1  150064       1.7408     0.040858
enh61068     1  178942400  178943400      1       1  150064       2.9835     0.001425
enh61085     1  179115400  179116400      1       1  150064       2.0951      0.01808
enh61088     1  179138800  179139800      1       1  150064       2.1591      0.01542
enh61106     1  179844300  179845300      1       1  150064       1.9217      0.02732
enh61108     1  179890800  179891800      4       2  150064       1.6839       0.0461
enh61123     1  180213700  180214700      5       2  150064        1.675     0.046965
enh61126     1  180233400  180234400      5       3  150064       2.2298     0.012882
enh61156     1  180646700  180647700      2       1  150064       3.4577   0.00027236
enh61159     1  180663600  180664600      4       2  150064       3.6836   0.00011496
enh61162     1  180810900  180811900      2       1  150064       1.9967     0.022931
enh61167     1  180867700  180868700      4       2  150064       2.7679     0.002821
enh61197     1  181108100  181109100     12       2  150064       1.6676     0.047699
enh61206     1  181150600  181151600      3       2  150064       1.7022     0.044362
enh61207     1  181175500  181176500      3       2  150064       2.2117     0.013492
enh61214     1  181399300  181400300      8       2  150064       1.8594     0.031487
enh61215     1  181421100  181422100      4       2  150064         2.94     0.001641
enh61216     1  181438200  181439200      3       1  150064       2.9702     0.001488
enh61217     1  181446100  181447100      5       3  150064         2.06       0.0197
enh61219     1  181489700  181490700      3       2  150064       2.0965     0.018018
enh61221     1  181514100  181515100      4       1  150064       2.4088    0.0080024
enh61235     1  181695200  181696200      5       3  150064       3.3013   0.00048121
enh61255     1  182118300  182119300      2       1  150064       2.1035     0.017711
enh61268     1  182307000  182308000      2       1  150064        2.215     0.013379
enh61270     1  182318100  182319100      3       2  150064       2.3673    0.0089584
enh61271     1  182326600  182327600      3       2  150064        1.724     0.042358
enh61275     1  182350600  182351600      4       2  150064       2.5322    0.0056676
enh61276     1  182352700  182353700      2       1  150064       1.8381     0.033027
enh61277     1  182356200  182357200      2       1  150064       1.6976     0.044788
enh61292     1  182631200  182632200      2       1  150064       1.6907     0.045447
enh61294     1  182639400  182640400      2       1  150064       2.3493    0.0094047
enh61295     1  182643300  182644300      4       2  150064       2.7889    0.0026443
enh61296     1  182645900  182646900      2       1  150064       2.3204     0.010161
enh61302     1  182708400  182709400      3       2  150064       2.2149     0.013382
enh61303     1  182733800  182734800      4       2  150064       2.2171     0.013308
enh61304     1  182740000  182741000      3       2  150064       3.1802   0.00073595
enh61305     1  182750800  182751800      1       1  150064       3.4569    0.0002732
enh61314     1  182926800  182927800      5       2  150064       2.4399    0.0073463
enh61317     1  182943800  182944800      4       2  150064       1.7188     0.042825
enh61321     1  182997600  182998600      6       2  150064       1.7216     0.042569
enh61348     1  183199300  183200300      1       1  150064       1.8077      0.03533
enh61356     1  183256100  183257100      2       1  150064       1.8527     0.031966
enh61361     1  183282000  183283000      2       1  150064       2.0402     0.020667
enh61364     1  183289600  183290600      4       2  150064       2.1703     0.014991
enh61365     1  183292500  183293500      1       1  150064       2.7287     0.003179
enh61368     1  183322500  183323500      1       1  150064       2.3222      0.01011
enh61376     1  183443400  183444400      2       1  150064       3.0031    0.0013362
enh61439     1  184037700  184038700      2       1  150064       1.7625      0.03899
enh61442     1  184125600  184126600      2       1  150064        1.891     0.029312
enh61445     1  184166800  184167800      4       1  150064       2.9112       0.0018
enh61446     1  184168500  184169500      4       2  150064       1.9522     0.025458
enh61447     1  184173100  184174100      3       2  150064        1.944      0.02595
enh61448     1  184187500  184188500      3       1  150064       3.2144   0.00065364
enh61450     1  184224100  184225100      3       1  150064       2.6241    0.0043442
enh61454     1  184291600  184292600      1       1  150064       2.3044       0.0106
enh61466     1  184384400  184385400      3       2  150064       1.6817     0.046309
enh61475     1  184442000  184443000      3       1  150064       2.6597    0.0039103
enh61480     1  184460800  184461800      4       2  150064       2.2105     0.013535
enh61481     1  184463500  184464500      3       2  150064       2.9608    0.0015343
enh61483     1  184471000  184472000      2       1  150064       2.8857    0.0019526
enh61485     1  184476200  184477200      1       1  150064       2.4618     0.006913
enh61487     1  184524500  184525500      3       2  150064       2.2174     0.013297
enh61488     1  184536000  184537000      3       2  150064       2.0908     0.018275
enh61489     1  184543800  184544800      3       2  150064       2.0279     0.021284
enh61499     1  184604600  184605600      2       1  150064       1.8448     0.032533
enh61500     1  184630400  184631400      1       1  150064       2.0644      0.01949
enh61501     1  184633600  184634600      3       2  150064       2.1721     0.014923
enh61513     1  184869500  184870500      2       1  150064       1.9275     0.026959
enh61519     1  184922800  184923800      4       1  150064        1.903     0.028518
enh61528     1  185039900  185040900      5       3  150064       2.1926      0.01417
enh61550     1  185501400  185502400      3       2  150064       1.8855     0.029681
enh61565     1  185648000  185649000      1       1  150064       1.8262      0.03391
enh61593     1  186176900  186177900      1       1  150064        1.951      0.02553
enh61624     1  187438700  187439700      5       3  150064        3.409   0.00032599
enh61626     1  187446100  187447100      3       1  150064       2.0559     0.019896
enh61639     1  188334000  188335000      4       2  150064       2.9185    0.0017584
enh61644     1  188910800  188911800      1       1  150064       2.1024      0.01776
enh61647     1  189284300  189285300      1       1  150064       2.7304     0.003163
enh61648     1  189374500  189375500      5       2  150064       2.4628    0.0068929
enh61650     1  189733400  189734400      1       1  150064        2.252      0.01216
enh61658     1  189939000  189940000      7       2  150064       1.7116     0.043482
enh61660     1  190448400  190449400      2       1  150064       1.9318     0.026693
enh61663     1  190919000  190920000      3       2  150064       3.3067   0.00047208
enh61664     1  191123700  191124700      5       2  150064       2.5759    0.0049983
enh61665     1  191143100  191144100      3       2  150064       2.8034     0.002528
enh61680     1  192120300  192121300      4       2  150064       2.0154     0.021933
enh61682     1  192305800  192306800      4       2  150064       1.7023     0.044348
enh61695     1  192725400  192726400      4       1  150064        1.776     0.037864
enh61701     1  192795500  192796500      3       1  150064       2.6801    0.0036804
enh61704     1  192856400  192857400      4       2  150064       2.2139     0.013417
enh61711     1  193032600  193033600      2       1  150064       2.2957     0.010847
enh61714     1  193072100  193073100      1       1  150064       3.0838     0.001022
enh61715     1  193074800  193075800      5       2  150064       2.2378     0.012616
enh61717     1  193083300  193084300      4       2  150064       2.7887    0.0026463
enh61718     1  193093600  193094600      1       1  150064       3.2099     0.000664
enh61719     1  193154400  193155400      2       1  150064       2.6921    0.0035497
enh61723     1  193185500  193186500      3       1  150064       1.9205     0.027398
enh61726     1  193207300  193208300      4       2  150064       1.9124     0.027914
enh61729     1  193252000  193253000      2       1  150064       2.5974    0.0046969
enh61732     1  193317500  193318500      1       1  150064        2.979     0.001446
enh61737     1  193556700  193557700      1       1  150064       1.7048      0.04412
enh61738     1  193558300  193559300      4       1  150064       1.7019     0.044389
enh61754     1  194504200  194505200      2       1  150064       1.9781     0.023957
enh61755     1  195129600  195130600      4       1  150064       1.9973     0.022894
enh61775     1  196026000  196027000      6       2  150064        2.434    0.0074673
enh61785     1  196313600  196314600      3       2  150064       2.1098     0.017439
enh61803     1  196873500  196874500      1       1  150064       1.9323      0.02666
enh61814     1  197407700  197408700      1       1  150064       2.1571       0.0155
enh61824     1  197632300  197633300      1       1  150064       2.5566     0.005285
enh61828     1  197652800  197653800      1       1  150064       2.5949     0.004731
enh61830     1  197702200  197703200      3       1  150064       2.1119     0.017347
enh61832     1  197733700  197734700      2       1  150064       2.5775    0.0049764
enh61833     1  197741300  197742300      1       1  150064       2.5419     0.005513
enh61834     1  197768200  197769200      4       2  150064       1.8445     0.032552
enh61837     1  197781800  197782800      2       1  150064       2.5133    0.0059811
enh61894     1  198574600  198575600      4       2  150064        1.812     0.034995
enh61898     1  198650700  198651700      2       1  150064       2.0886     0.018371
enh61900     1  198669600  198670600      4       2  150064       1.9163     0.027666
enh61905     1  198757800  198758800      1       1  150064       1.7767      0.03781
enh61907     1  198849700  198850700      1       1  150064       1.8131      0.03491
enh61922     1  199260400  199261400      3       1  150064       2.9122    0.0017947
enh61923     1  199279100  199280100      2       1  150064       3.7226   9.8599e-05
enh61927     1  199460000  199461000      7       3  150064       1.8337     0.033349
enh61928     1  199480600  199481600      3       1  150064       2.5231    0.0058166
enh61929     1  199552100  199553100      2       1  150064       2.0332     0.021018
enh61956     1  200142700  200143700      2       1  150064       2.7272     0.003194
enh61963     1  200259000  200260000      4       1  150064       2.5251    0.0057839
enh61967     1  200298600  200299600      1       1  150064       2.9973     0.001362
enh61968     1  200305800  200306800      3       1  150064       2.5561     0.005292
enh61970     1  200321300  200322300      1       1  150064       2.9111     0.001801
enh61971     1  200328800  200329800      6       1  150064       2.8948    0.0018972
enh61972     1  200333300  200334300      1       1  150064       2.9197     0.001752
enh61974     1  200342300  200343300      3       2  150064       2.9832    0.0014262
enh61975     1  200345800  200346800      2       1  150064       1.9188     0.027504
enh61980     1  200360800  200361800      2       1  150064       2.5699     0.005087
enh61981     1  200364000  200365000      4       2  150064       3.3574   0.00039339
enh61982     1  200365300  200366300      4       2  150064       3.7035   0.00010631
enh61983     1  200368000  200369000      2       1  150064       2.2013     0.013857
enh61986     1  200382600  200383600      8       3  150064       2.8167     0.002426
enh61989     1  200446800  200447800      5       3  150064       2.2201     0.013205
enh61990     1  200452400  200453400      4       1  150064       2.1888     0.014305
enh61991     1  200457400  200458400      3       2  150064       2.6382    0.0041671
enh62006     1  200728600  200729600      2       1  150064       1.9234     0.027218
enh62013     1  200771300  200772300      1       1  150064       2.3823     0.008602
enh62021     1  200865000  200866000      1       1  150064       2.5461     0.005446
enh62023     1  200885700  200886700      1       1  150064       3.5561    0.0001882
enh62024     1  200928300  200929300      7       4  150064       3.0968   0.00097813
enh62026     1  200982700  200983700      3       2  150064       3.1954   0.00069808
enh62028     1  200989300  200990300      4       2  150064       3.7517   8.7833e-05
enh62030     1  201023000  201024000      5       1  150064       2.9686    0.0014956
enh62038     1  201106300  201107300      2       1  150064       1.6794     0.046539
enh62051     1  201277100  201278100      3       1  150064       2.1811     0.014587
enh62058     1  201353000  201354000      5       2  150064       2.3105      0.01043
enh62135     1  201742700  201743700      3       1  150064       1.9669     0.024595
enh62139     1  201797300  201798300      3       2  150064       2.6745    0.0037417
enh62140     1  201800100  201801100      7       3  150064       1.6652     0.047941
enh62143     1  201810900  201811900      4       2  150064       2.6064    0.0045749
enh62149     1  201864900  201865900      1       1  150064       1.6949      0.04505
enh62150     1  201873200  201874200      2       1  150064        1.955     0.025293
enh62151     1  201880700  201881700      1       1  150064       2.2476       0.0123
enh62165     1  202037400  202038400      1       1  150064       1.7215      0.04258
enh62166     1  202038600  202039600      4       1  150064       1.8574     0.031629
enh62169     1  202054400  202055400      1       1  150064       1.9841      0.02362
enh62224     1  202587400  202588400      1       1  150064       1.7735      0.03807
enh62251     1  203015800  203016800      1       1  150064       2.0533      0.02002
enh62252     1  203017800  203018800      1       1  150064       1.8383      0.03301
enh62256     1  203051200  203052200      2       1  150064       1.7998     0.035948
enh62261     1  203109500  203110500      4       2  150064       1.6788     0.046592
enh62271     1  203232400  203233400      1       1  150064       1.8487      0.03225
enh62318     1  203593300  203594300      3       1  150064       1.6829     0.046193
enh62370     1  204006300  204007300      3       1  150064       2.6733    0.0037558
enh62371     1  204010300  204011300      3       2  150064       2.0032     0.022576
enh62374     1  204041100  204042100      3       2  150064       3.7423   9.1186e-05
enh62377     1  204050900  204051900      5       3  150064       1.9449     0.025893
enh62380     1  204057400  204058400      2       1  150064        3.731    9.535e-05
enh62382     1  204064300  204065300      2       1  150064       3.4118   0.00032269
enh62383     1  204065700  204066700      3       2  150064        1.942     0.026067
enh62384     1  204071400  204072400      2       1  150064       1.9284     0.026901
enh62386     1  204076400  204077400      2       1  150064       2.4232    0.0076912
enh62400     1  204244900  204245900      2       1  150064       2.0677     0.019336
enh62402     1  204249300  204250300      5       3  150064       2.3009     0.010697
enh62426     1  204407000  204408000      1       1  150064       2.0255      0.02141
enh62427     1  204415500  204416500      2       1  150064       1.9149     0.027755
enh62428     1  204419400  204420400      3       1  150064       1.7121     0.043436
enh62429     1  204424400  204425400      2       1  150064       2.0631      0.01955
enh62431     1  204435100  204436100      2       1  150064       2.0783     0.018842
enh62435     1  204452600  204453600      2       1  150064       1.8526      0.03197
enh62437     1  204460700  204461700      1       1  150064       3.1617    0.0007842
enh62438     1  204461900  204462900      2       1  150064        3.216   0.00064999
enh62440     1  204484400  204485400      3       1  150064       3.0715    0.0010648
enh62442     1  204489700  204490700      2       1  150064       2.1818     0.014561
enh62443     1  204493200  204494200      1       1  150064        3.401    0.0003357
enh62445     1  204510900  204511900      2       1  150064       3.1665   0.00077145
enh62446     1  204529000  204530000      3       2  150064       3.2965   0.00048956
enh62449     1  204540300  204541300      1       1  150064       2.9677       0.0015
enh62450     1  204543600  204544600      2       1  150064       2.6548    0.0039683
enh62451     1  204547500  204548500      4       2  150064       2.0928     0.018185
enh62452     1  204553800  204554800      2       1  150064       2.2901     0.011007
enh62453     1  204558000  204559000      3       1  150064       3.2708   0.00053617
enh62454     1  204561600  204562600      3       2  150064       2.8754    0.0020178
enh62457     1  204592800  204593800      1       1  150064       3.3053    0.0004743
enh62458     1  204599300  204600300      6       2  150064       2.0742     0.019029
enh62459     1  204606700  204607700      7       3  150064       2.4211    0.0077358
enh62492     1  204910000  204911000      5       2  150064       1.7406     0.040878
enh62494     1  204927400  204928400      3       2  150064       2.6409    0.0041344
enh62496     1  204940500  204941500      2       1  150064        2.686    0.0036155
enh62498     1  204972000  204973000      3       1  150064       2.4865    0.0064501
enh62499     1  204982200  204983200      4       2  150064        2.557    0.0052791
enh62502     1  205023000  205024000      4       2  150064       3.9322   4.2091e-05
enh62504     1  205030400  205031400      4       2  150064       3.9784   3.4688e-05
enh62505     1  205088800  205089800      4       1  150064       2.0429      0.02053
enh62507     1  205106900  205107900      3       1  150064        3.887   5.0745e-05
enh62508     1  205110600  205111600      4       2  150064       3.4959   0.00023627
enh62511     1  205144400  205145400      1       1  150064       4.3031    8.423e-06
enh62512     1  205152600  205153600      5       2  150064       4.3555   6.6377e-06
enh62513     1  205156800  205157800      3       2  150064       4.5786   2.3407e-06
enh62515     1  205164500  205165500      5       2  150064       4.3654   6.3436e-06
enh62516     1  205168100  205169100      3       1  150064       4.0127   3.0014e-05
enh62517     1  205171400  205172400      2       1  150064       3.2906   0.00049996
enh62518     1  205173100  205174100      4       1  150064       4.1403    1.734e-05
enh62520     1  205180800  205181800      2       1  150064       2.9775    0.0014529
enh62522     1  205198800  205199800      5       2  150064       2.9599    0.0015387
enh62524     1  205227600  205228600      2       1  150064       2.1628      0.01528
enh62527     1  205240200  205241200      3       1  150064       1.9191     0.027484
enh62540     1  205324300  205325300      5       2  150064       1.7091     0.043717
enh62541     1  205326700  205327700      6       2  150064       2.2008     0.013874
enh62558     1  205461300  205462300      8       3  150064       2.1635     0.015253
enh62564     1  205475800  205476800      7       4  150064       2.3403    0.0096354
enh62581     1  205629600  205630600      1       1  150064       1.7395      0.04097
enh62584     1  205641300  205642300      2       1  150064       1.8798     0.030065
enh62587     1  205662400  205663400      3       2  150064       2.1211     0.016956
enh62598     1  205761700  205762700      7       3  150064        2.119     0.017044
enh62601     1  205779800  205780800      1       1  150064       2.4157     0.007853
enh62631     1  206645400  206646400      6       3  150064       1.6566     0.048801
enh62676     1  207220200  207221200      3       1  150064       3.1909   0.00070917
enh62677     1  207224900  207225900      3       1  150064       3.1904    0.0007105
enh62699     1  207921600  207922600      1       1  150064       2.8594     0.002122
enh62700     1  207923800  207924800      2       1  150064       3.7753   7.9905e-05
enh62701     1  207927800  207928800      1       1  150064       3.3754    0.0003685
enh62703     1  207979100  207980100      2       1  150064       3.2204   0.00063997
enh62704     1  207981000  207982000      1       1  150064       2.4355     0.007435
enh62706     1  207997100  207998100      2       1  150064       3.4704    0.0002598
enh62707     1  207999700  208000700      3       2  150064       3.7421   9.1233e-05
enh62708     1  208014900  208015900      3       2  150064       3.7542    8.695e-05
enh62709     1  208026100  208027100      4       2  150064       2.8951    0.0018954
enh62712     1  208058500  208059500      3       1  150064       2.3672    0.0089614
enh62730     1  208258000  208259000      3       1  150064        2.295     0.010866
enh62731     1  208263500  208264500      3       1  150064       2.8185    0.0024121
enh62733     1  208275300  208276300      1       1  150064         2.05      0.02018
enh62734     1  208278600  208279600      4       1  150064       2.3049     0.010587
enh62736     1  208284800  208285800      3       1  150064       1.8172     0.034596
enh62738     1  208292600  208293600      2       1  150064       2.3136     0.010346
enh62739     1  208296600  208297600      6       2  150064       2.6346    0.0042118
enh62740     1  208300800  208301800     10       2  150064       3.0871    0.0010106
enh62741     1  208303100  208304100      4       1  150064       2.7972    0.0025772
enh62742     1  208307000  208308000      2       1  150064       2.7083    0.0033817
enh62746     1  208331200  208332200      3       2  150064       1.7488     0.040159
enh62762     1  208381400  208382400      5       1  150064        1.918     0.027553
enh62767     1  208393000  208394000      2       1  150064       2.9953    0.0013711
enh62770     1  208403800  208404800      4       2  150064       2.0089     0.022274
enh62771     1  208407900  208408900      4       2  150064       2.2047     0.013737
enh62818     1  209285900  209286900      1       1  150064       2.0078      0.02233
enh62819     1  209304300  209305300      3       1  150064       2.1585     0.015443
enh62820     1  209307100  209308100      4       2  150064       2.7716    0.0027894
enh62843     1  209571600  209572600      1       1  150064       2.1746      0.01483
enh62933     1  211420700  211421700      3       1  150064       2.7188    0.0032755
enh62934     1  211429500  211430500      5       3  150064       2.8066    0.0025037
enh62937     1  211438800  211439800      5       3  150064        2.006      0.02243
enh62939     1  211452300  211453300      6       3  150064       2.9785    0.0014485
enh62944     1  211476000  211477000      2       1  150064       2.3178      0.01023
enh62951     1  211544500  211545500      3       2  150064       2.7241    0.0032234
enh62955     1  211571000  211572000      1       1  150064       2.4328     0.007492
enh62959     1  211663000  211664000      9       4  150064        1.705     0.044096
enh62960     1  211665300  211666300      1       1  150064        1.891      0.02931
enh62961     1  211667000  211668000      7       4  150064       1.8793     0.030099
enh62963     1  211695600  211696600      4       2  150064       2.7558    0.0029275
enh62967     1  211747800  211748800      2       1  150064       1.9267     0.027006
enh63016     1  212429100  212430100      6       2  150064       2.3535    0.0092989
enh63024     1  212479800  212480800      4       2  150064       2.3944    0.0083229
enh63027     1  212483800  212484800      1       1  150064       2.2238      0.01308
enh63034     1  212604000  212605000      2       1  150064       1.7314      0.04169
enh63121     1  213843200  213844200     12       3  150064       2.0116      0.02213
enh63128     1  214175100  214176100      4       2  150064       3.2911   0.00049905
enh63142     1  214337400  214338400      2       1  150064       1.8929     0.029184
enh63150     1  214422000  214423000      2       1  150064        1.672     0.047259
enh63155     1  214470200  214471200      2       1  150064       1.6482     0.049656
enh63157     1  214479300  214480300      4       2  150064        2.802    0.0025395
enh63162     1  214522600  214523600      1       1  150064       2.5352     0.005619
enh63164     1  214544700  214545700      5       2  150064       2.1123     0.017332
enh63177     1  214601200  214602200      8       4  150064       1.7509     0.039982
enh63179     1  214615600  214616600      4       2  150064       1.7866        0.037
enh63184     1  214633600  214634600      8       2  150064       1.7924     0.036531
enh63187     1  214645000  214646000     11       2  150064       1.6588     0.048581
enh63190     1  214659500  214660500      6       3  150064       1.9881     0.023398
enh63194     1  214670700  214671700      6       2  150064       1.7269     0.042089
enh63196     1  214678900  214679900      7       3  150064       2.3804    0.0086466
enh63198     1  214688300  214689300      4       1  150064       1.8827     0.029873
enh63199     1  214689700  214690700      2       1  150064       1.6599     0.048465
enh63202     1  214693700  214694700      2       1  150064       1.9989     0.022807
enh63211     1  214745200  214746200      2       1  150064       1.7624     0.038997
enh63313     1  217801700  217802700      2       1  150064       2.0531      0.02003
enh63353     1  218632900  218633900      2       1  150064       2.0383     0.020761
enh63399     1  219834300  219835300      3       2  150064       1.9852     0.023559
enh63414     1  220217500  220218500      2       1  150064       2.0112     0.022151
enh63416     1  220268500  220269500      3       2  150064       1.6464     0.049836
enh63419     1  220386800  220387800      3       1  150064       1.9506     0.025552
enh63431     1  220447000  220448000      2       1  150064       1.6588     0.048577
enh63444     1  220619900  220620900      2       1  150064       2.5844    0.0048772
enh63456     1  220924200  220925200      2       1  150064        2.042     0.020575
enh63476     1  221457000  221458000      4       2  150064          2.4    0.0081972
enh63483     1  221538800  221539800      1       1  150064       1.6849        0.046
enh63504     1  221889000  221890000      1       1  150064       2.0218       0.0216
enh63514     1  221912200  221913200      2       1  150064       2.8608     0.002113
enh63515     1  221917200  221918200      4       2  150064        3.037    0.0011949
enh63548     1  222627700  222628700      3       1  150064       2.8637    0.0020939
enh63549     1  222628600  222629600      2       1  150064       2.4603    0.0069407
enh63553     1  222792900  222793900      3       1  150064       1.7014     0.044431
enh63554     1  222816200  222817200      1       1  150064       2.1669      0.01512
enh63555     1  222818400  222819400      1       1  150064       2.1321       0.0165
enh63574     1  223114600  223115600      1       1  150064       2.3917     0.008385
enh63575     1  223121200  223122200      3       2  150064       1.6934     0.045194
enh63627     1  223840300  223841300      6       2  150064       2.2187     0.013252
enh63628     1  223858000  223859000      3       1  150064       2.5033    0.0061525
enh63629     1  223888000  223889000      1       1  150064       1.9712      0.02435
enh63630     1  223890000  223891000      2       1  150064       2.9555    0.0015611
enh63631     1  223892500  223893500      3       2  150064       3.1024   0.00095976
enh63632     1  223895000  223896000      4       1  150064       1.6508     0.049393
enh63633     1  223898400  223899400      5       2  150064       3.5449    0.0001964
enh63634     1  223901700  223902700      5       2  150064       2.9462    0.0016083
enh63635     1  223905200  223906200      5       3  150064       3.2641    0.0005491
enh63636     1  223913100  223914100      1       1  150064       2.8498     0.002187
enh63644     1  223952500  223953500      3       1  150064       2.5186    0.0058919
enh63645     1  223958200  223959200      3       1  150064        3.709   0.00010402
enh63646     1  223960100  223961100      5       2  150064       2.2843     0.011177
enh63647     1  223963100  223964100      1       1  150064       3.5405    0.0001997
enh63650     1  223993300  223994300      3       2  150064       2.3674     0.008956
enh63652     1  224007500  224008500      2       1  150064       3.2512   0.00057456
enh63654     1  224010600  224011600      4       1  150064       3.4388   0.00029213
enh63655     1  224012700  224013700      1       1  150064       3.5115    0.0002228
enh63656     1  224014600  224015600      1       1  150064       3.5115    0.0002228
enh63657     1  224020700  224021700      2       1  150064       1.7982     0.036075
enh63659     1  224028200  224029200      2       1  150064       1.8336     0.033354
enh63660     1  224030300  224031300      1       1  150064       3.5734    0.0001762
enh63696     1  224546400  224547400      2       1  150064       2.3981    0.0082411
enh63698     1  224595500  224596500      3       2  150064       2.2521     0.012159
enh63699     1  224617500  224618500      2       1  150064       1.9301       0.0268
enh63701     1  224623400  224624400      2       1  150064       2.0591     0.019744
enh63703     1  224644200  224645200      4       2  150064       1.9456     0.025854
enh63709     1  224689800  224690800      3       2  150064       3.2519   0.00057309
enh63719     1  224794700  224795700      3       2  150064       1.7776     0.037732
enh63721     1  224822500  224823500      3       2  150064       2.8896    0.0019287
enh63722     1  224827300  224828300      3       1  150064       2.4389    0.0073659
enh63723     1  224838000  224839000      3       1  150064       2.1216     0.016936
enh63725     1  224872200  224873200      5       1  150064       2.2696     0.011615
enh63728     1  224891200  224892200      3       1  150064         1.98      0.02385
enh63733     1  224926900  224927900      2       1  150064       1.8019     0.035784
enh63803     1  225835100  225836100      2       1  150064       1.9975     0.022886
enh63813     1  225933600  225934600      1       1  150064       1.8974      0.02889
enh63814     1  225934800  225935800      4       2  150064       1.8791     0.030115
enh63821     1  225969400  225970400      2       1  150064       1.8323     0.033456
enh63824     1  226003000  226004000      2       1  150064       1.9121     0.027931
enh63834     1  226053700  226054700      4       2  150064       2.0137     0.022021
enh63838     1  226065200  226066200      4       1  150064       2.1929     0.014158
enh63839     1  226077700  226078700      4       2  150064       1.7634     0.038913
enh63840     1  226085800  226086800      7       3  150064       2.0476     0.020298
enh63841     1  226097100  226098100      1       1  150064       2.2805      0.01129
enh63850     1  226187600  226188600      3       2  150064       1.8656     0.031051
enh63854     1  226254400  226255400      2       1  150064       2.7206    0.0032585
enh63860     1  226299600  226300600      3       2  150064       1.8205     0.034338
enh63862     1  226310600  226311600      1       1  150064       2.5982     0.004686
enh63865     1  226320300  226321300      3       2  150064       1.7804     0.037508
enh63866     1  226322800  226323800      2       1  150064       2.2549     0.012069
enh63867     1  226362600  226363600      3       1  150064       1.8011     0.035841
enh63875     1  226403500  226404500      2       1  150064        2.026      0.02138
enh63876     1  226407800  226408800      3       1  150064       2.4499    0.0071443
enh63878     1  226460000  226461000      1       1  150064       2.2138      0.01342
enh63887     1  226596000  226597000      5       2  150064       1.6976     0.044794
enh63896     1  226679200  226680200      4       2  150064       1.6476     0.049714
enh63897     1  226681600  226682600      2       1  150064       1.7204      0.04268
enh63902     1  226755800  226756800      6       2  150064       2.0713     0.019166
enh63906     1  226789900  226790900      6       3  150064       4.4887   3.5831e-06
enh63910     1  226827900  226828900      3       2  150064       2.9688    0.0014947
enh63912     1  226832800  226833800      2       1  150064       3.1386   0.00084867
enh63927     1  226900800  226901800      1       1  150064       1.9876      0.02343
enh63930     1  226910100  226911100      4       2  150064       1.9897     0.023313
enh63932     1  226915000  226916000      2       1  150064       2.3349    0.0097731
enh63934     1  226920000  226921000      3       2  150064       2.8733    0.0020312
enh63936     1  226936700  226937700      1       1  150064       2.4392     0.007359
enh63937     1  226941200  226942200      1       1  150064       2.4914     0.006362
enh63939     1  226951500  226952500      1       1  150064       2.1459      0.01594
enh63945     1  227013700  227014700      5       2  150064       2.1529     0.015661
enh63953     1  227070000  227071000      2       1  150064       2.4803    0.0065635
enh63969     1  227374000  227375000      6       3  150064       2.2851     0.011153
enh63975     1  227446600  227447600      7       3  150064       1.7786     0.037656
enh63987     1  227517900  227518900      4       2  150064       2.9753    0.0014634
enh63988     1  227544200  227545200      6       2  150064       2.4737    0.0066859
enh64034     1  228395600  228396600      1       1  150064       1.8921      0.02924
enh64067     1  229035800  229036800      2       1  150064       1.9543     0.025331
enh64078     1  229104500  229105500      4       2  150064       1.9721     0.024302
enh64086     1  229162600  229163600      2       1  150064       2.1659     0.015161
enh64093     1  229212400  229213400      1       1  150064       1.7192      0.04279
enh64163     1  230239300  230240300      1       1  150064       3.7917     7.48e-05
enh64164     1  230247600  230248600      2       1  150064       3.9613   3.7271e-05
enh64165     1  230250900  230251900      3       1  150064       4.2486   1.0756e-05
enh64166     1  230254600  230255600      3       2  150064       2.5137    0.0059731
enh64167     1  230255900  230256900      3       2  150064       2.5537    0.0053289
enh64170     1  230272100  230273100     11       5  150064       3.1965   0.00069557
enh64180     1  230301000  230302000      5       2  150064       1.7598     0.039222
enh64183     1  230310400  230311400      8       2  150064       1.9515     0.025501
enh64184     1  230311200  230312200      4       2  150064       2.1764     0.014762
enh64187     1  230322000  230323000      5       2  150064       1.7516     0.039924
enh64201     1  230442600  230443600      3       1  150064       2.7219    0.0032449
enh64202     1  230463300  230464300      3       2  150064       1.7145     0.043219
enh64206     1  230513200  230514200      2       1  150064       1.8794     0.030094
enh64276     1  231654200  231655200      1       1  150064       1.7739      0.03804
enh64335     1  232502700  232503700      2       1  150064       1.9408     0.026144
enh64341     1  232573600  232574600      3       1  150064       2.5378    0.0055771
enh64342     1  232582800  232583800      3       1  150064       2.8058    0.0025096
enh64343     1  232589900  232590900      3       1  150064       2.8087    0.0024873
enh64346     1  232613200  232614200      1       1  150064       1.8193      0.03443
enh64347     1  232622400  232623400      6       1  150064       2.5987    0.0046784
enh64438     1  233426000  233427000      4       2  150064       2.5724    0.0050502
enh64453     1  233645000  233646000      4       2  150064       2.2662     0.011718
enh64484     1  234358600  234359600      2       1  150064       1.8396     0.032911
enh64485     1  234361500  234362500      2       1  150064       1.7832     0.037273
enh64489     1  234396000  234397000      3       2  150064       2.0621     0.019599
enh64497     1  234611000  234612000     14       3  150064       2.1915     0.014208
enh64500     1  234626400  234627400      8       4  150064       2.4821    0.0065312
enh64501     1  234630600  234631600      5       2  150064       1.9164     0.027658
enh64502     1  234635100  234636100      4       2  150064       2.4788    0.0065914
enh64503     1  234640500  234641500      2       1  150064       2.2576     0.011985
enh64505     1  234648000  234649000      5       2  150064       1.6483     0.049641
enh64506     1  234650900  234651900      2       1  150064       1.9779     0.023968
enh64533     1  234895800  234896800      3       2  150064       1.7982     0.036074
enh64619     1  235805700  235806700      5       2  150064       2.0067     0.022393
enh64654     1  236451000  236452000      3       1  150064       2.4957    0.0062849
enh64661     1  236665700  236666700      1       1  150064       1.7372      0.04118
enh64703     1  237557100  237558100      5       3  150064       2.3711    0.0088678
enh64711     1  237996100  237997100      2       1  150064       1.9274     0.026963
enh64718     1  238125600  238126600      8       2  150064       2.3262     0.010003
enh64720     1  238139300  238140300      2       1  150064       2.1635      0.01525
enh64728     1  238340800  238341800      3       1  150064       2.0903     0.018295
enh64730     1  238353800  238354800      2       1  150064       2.1704      0.01499
enh64736     1  238543000  238544000      4       2  150064       1.9343      0.02654
enh64745     1  239224900  239225900      1       1  150064       1.7285      0.04195
enh64746     1  239268700  239269700      7       1  150064       3.1214   0.00089992
enh64747     1  239270500  239271500      4       2  150064       4.2698   9.7813e-06
enh64748     1  239275100  239276100      1       1  150064       3.1156    0.0009177
enh64749     1  239288800  239289800      5       2  150064       2.4037    0.0081155
enh64752     1  239396400  239397400      3       1  150064       1.7514      0.03994
enh64753     1  239405600  239406600      1       1  150064       1.9456      0.02585
enh64755     1  239450200  239451200      2       1  150064       1.7559     0.039552
enh64760     1  239796500  239797500      2       1  150064       2.4692    0.0067716
enh64773     1  240073400  240074400      2       1  150064       2.0108     0.022171
enh64775     1  240192700  240193700      3       1  150064       1.9521     0.025463
enh64780     1  240260000  240261000      1       1  150064       2.1887      0.01431
enh64786     1  240302600  240303600      1       1  150064       2.7091     0.003373
enh64787     1  240348500  240349500      3       2  150064       2.1576     0.015479
enh64788     1  240357200  240358200      3       2  150064       3.0896    0.0010023
enh64804     1  240769200  240770200      2       1  150064       1.8302     0.033609
enh64807     1  240782700  240783700      1       1  150064       1.9033       0.0285
enh64809     1  240852200  240853200      4       2  150064       1.7496     0.040093
enh64814     1  241133000  241134000      9       1  150064       1.7847     0.037152
enh64816     1  241171200  241172200      4       2  150064       2.0252     0.021422
enh64818     1  241175700  241176700      3       2  150064       1.6463     0.049853
enh64819     1  241197000  241198000      4       1  150064        2.193     0.014155
enh64825     1  241229200  241230200      2       1  150064       1.9814     0.023771
enh64826     1  241237400  241238400      1       1  150064       2.4299     0.007552
enh64831     1  241365400  241366400      5       3  150064       1.7921     0.036558
enh64837     1  241791000  241792000      5       2  150064       2.6692    0.0038018
enh64839     1  241800000  241801000      6       3  150064         1.78     0.037537
enh64875     1  242946900  242947900      2       1  150064       2.0947     0.018099
enh64878     1  243338000  243339000      1       1  150064       3.2075    0.0006695
enh64880     1  243368300  243369300      1       1  150064       3.2555    0.0005659
enh64881     1  243382800  243383800      3       1  150064       3.8383    6.194e-05
enh64882     1  243398100  243399100      1       1  150064        2.666     0.003838
enh64884     1  243402000  243403000      1       1  150064       4.2311    1.163e-05
enh64885     1  243411300  243412300      4       2  150064       3.7988   7.2691e-05
enh64886     1  243413500  243414500      2       1  150064       3.7783   7.8938e-05
enh64887     1  243420100  243421100      1       1  150064       4.8412    6.453e-07
enh64892     1  243449400  243450400      1       1  150064       4.8785    5.346e-07
enh64895     1  243470100  243471100      3       2  150064       3.8726   5.3836e-05
enh64901     1  243554800  243555800      2       1  150064       6.4018   7.6777e-11
enh64902     1  243558000  243559000      2       1  150064       1.9029     0.028525
enh64907     1  243603200  243604200      2       1  150064       2.6914    0.0035571
enh64910     1  243641200  243642200      4       1  150064       3.8806   5.2103e-05
enh64911     1  243644700  243645700      2       1  150064       4.1066   2.0075e-05
enh64912     1  243646700  243647700      3       1  150064       3.6675   0.00012246
enh64913     1  243653000  243654000      1       1  150064        3.928    4.283e-05
enh64917     1  243677000  243678000      1       1  150064       3.9017    4.776e-05
enh64919     1  243722500  243723500      3       2  150064       3.9487   3.9293e-05
enh64920     1  243806200  243807200      2       1  150064       4.4845    3.654e-06
enh64923     1  243874800  243875800      2       1  150064       3.0015    0.0013432
enh64924     1  243877400  243878400      1       1  150064       2.1802      0.01462
enh64926     1  243881100  243882100      2       1  150064       4.5163   3.1464e-06
enh64928     1  243886500  243887500      2       1  150064       2.5088    0.0060569
enh64931     1  243894800  243895800      1       1  150064       3.8931    4.948e-05
enh64933     1  243909600  243910600      1       1  150064       4.8363    6.613e-07
enh64934     1  243914600  243915600      2       1  150064        3.559   0.00018614
enh64935     1  243930000  243931000      3       2  150064       3.2508   0.00057541
enh64939     1  243955200  243956200      2       1  150064       4.2876   9.0309e-06
enh64940     1  243966700  243967700      2       1  150064       4.3381   7.1872e-06
enh64941     1  243982200  243983200      3       2  150064       3.1659   0.00077312
enh64943     1  244010300  244011300      1       1  150064        4.007    3.075e-05
enh64944     1  244011000  244012000      2       1  150064       3.4812   0.00024957
enh64948     1  244093800  244094800      2       1  150064       2.5559     0.005296
enh64949     1  244094600  244095600      1       1  150064       2.6135     0.004481
enh64954     1  244175700  244176700      6       3  150064       2.5925    0.0047638
enh64974     1  244377400  244378400      7       3  150064       2.5555    0.0053017
enh64997     1  244602600  244603600      4       2  150064       2.1017     0.017792
enh64998     1  244608000  244609000      1       1  150064       2.2307      0.01285
enh65001     1  244623600  244624600      3       2  150064       1.7861     0.037045
enh65009     1  244820400  244821400      3       2  150064       1.9286     0.026889
enh65067     1  245543400  245544400      1       1  150064       2.1058      0.01761
enh65069     1  245564900  245565900      3       1  150064       1.9972       0.0229
enh65086     1  245762200  245763200      6       1  150064       2.5013    0.0061871
enh65109     1  246149500  246150500      3       2  150064       2.1807     0.014603
enh65111     1  246199200  246200200      6       2  150064       1.9085     0.028164
enh65116     1  246270700  246271700      1       1  150064       2.0397      0.02069
enh65123     1  246382300  246383300     11       3  150064       2.5849    0.0048697
enh65124     1  246430800  246431800      6       2  150064       2.0525      0.02006
enh65125     1  246446800  246447800      2       1  150064       2.4544     0.007055
enh65137     1  246560800  246561800      2       1  150064       1.9732     0.024234
enh65147     1  246771700  246772700      2       1  150064       2.2501      0.01222
enh65156     1  246931200  246932200      7       2  150064       1.6483     0.049641
enh65198     1  247715100  247716100      3       1  150064       2.0772     0.018894
enh65209     1  249153600  249154600      1       1  150064       1.7791      0.03761
enh72104     2     826200     827200      5       2  150064       2.2653     0.011746
enh72108     2     883300     884300      3       2  150064       2.3273    0.0099741
enh72110     2     888800     889800      8       4  150064       1.6508     0.049386
enh72111     2     899200     900200      7       4  150064        1.849     0.032226
enh72112     2     920100     921100      5       2  150064       1.9155     0.027718
enh72114     2     974600     975600     10       2  150064       2.2742     0.011477
enh72115     2     985300     986300      1       1  150064       2.3834     0.008577
enh72116     2    1006100    1007100      3       2  150064       1.7095     0.043681
enh72117     2    1032200    1033200      2       1  150064       2.6763    0.0037217
enh72151     2    1732500    1733500      7       2  150064       2.2354     0.012696
enh72154     2    1744200    1745200      7       3  150064       1.8368     0.033118
enh72156     2    1770600    1771600      3       1  150064        2.064     0.019511
enh72184     2    2299200    2300200      1       1  150064       3.6807    0.0001163
enh72185     2    2329200    2330200      2       1  150064        3.605   0.00015605
enh72188     2    2425900    2426900      3       2  150064       1.7196     0.042754
enh72200     2    2685200    2686200      3       2  150064       1.9542     0.025338
enh72201     2    2698200    2699200      6       2  150064       2.8577    0.0021334
enh72207     2    2775900    2776900      7       3  150064       2.4257    0.0076399
enh72210     2    2871200    2872200      2       1  150064       1.7417     0.040779
enh72217     2    3099200    3100200      1       1  150064       2.2107      0.01353
enh72225     2    3203600    3204600      6       2  150064       2.1221     0.016914
enh72228     2    3260600    3261600      5       2  150064       1.6683     0.047625
enh72230     2    3280800    3281800      7       1  150064       1.9296     0.026829
enh72232     2    3292400    3293400      3       1  150064       2.4773    0.0066195
enh72235     2    3307200    3308200      4       1  150064       2.7783    0.0027318
enh72265     2    3621800    3622800      1       1  150064       2.0286      0.02125
enh72308     2    5323000    5324000      3       1  150064       2.3258     0.010015
enh72311     2    5389600    5390600      5       1  150064       3.3902   0.00034918
enh72312     2    5431800    5432800      3       1  150064       3.2092   0.00066563
enh72333     2    5825400    5826400      3       2  150064       2.8321    0.0023121
enh72336     2    5842900    5843900      1       1  150064       4.1061    2.012e-05
enh72337     2    5864700    5865700      6       2  150064       2.1648     0.015203
enh72338     2    5867000    5868000      6       2  150064       1.8706     0.030702
enh72347     2    6055800    6056800      7       2  150064       2.8868    0.0019457
enh72377     2    6569800    6570800      3       2  150064       1.7078     0.043838
enh72402     2    7054700    7055700      1       1  150064       2.1003      0.01785
enh72403     2    7055400    7056400      2       1  150064       3.4444    0.0002862
enh72404     2    7060100    7061100      7       3  150064       1.9216     0.027327
enh72405     2    7065300    7066300      2       1  150064        2.123     0.016876
enh72406     2    7067000    7068000      2       1  150064       1.7144     0.043232
enh72439     2    7558300    7559300      1       1  150064       1.8692       0.0308
enh72441     2    7571500    7572500      1       1  150064       1.9847      0.02359
enh72443     2    7596800    7597800      1       1  150064       3.3476    0.0004075
enh72444     2    7613000    7614000      7       2  150064       3.5002   0.00023242
enh72454     2    7843000    7844000      2       1  150064       1.9571     0.025168
enh72470     2    8112600    8113600      3       2  150064       1.8456     0.032475
enh72498     2    8585000    8586000      4       2  150064       2.9242    0.0017265
enh72501     2    8645300    8646300      2       1  150064       1.7203     0.042686
enh72506     2    8679900    8680900      2       1  150064       2.4627    0.0068955
enh72516     2    8797200    8798200      4       2  150064       1.9805     0.023821
enh72530     2    9065900    9066900      1       1  150064       2.5107     0.006025
enh72551     2    9246100    9247100      4       2  150064       1.6687     0.047593
enh72555     2    9308100    9309100      4       2  150064       1.7339     0.041471
enh72556     2    9314800    9315800      4       1  150064       2.0648     0.019473
enh72558     2    9330900    9331900      2       1  150064       2.0791     0.018805
enh72563     2    9358600    9359600      1       1  150064       1.7092      0.04371
enh72566     2    9370400    9371400      2       1  150064       1.9918     0.023194
enh72567     2    9374800    9375800      3       2  150064       2.6613    0.0038922
enh72574     2    9391700    9392700      4       2  150064       3.0426    0.0011728
enh72576     2    9400300    9401300      3       2  150064       2.4898    0.0063913
enh72577     2    9403500    9404500      5       3  150064       2.0582     0.019783
enh72578     2    9408300    9409300      4       2  150064       2.3659    0.0089922
enh72579     2    9409400    9410400      3       2  150064       1.9146     0.027771
enh72592     2    9471800    9472800      2       1  150064       2.5718    0.0050588
enh72625     2    9795500    9796500      7       3  150064       2.3547    0.0092682
enh72655     2   10130400   10131400      4       1  150064       1.6644     0.048016
enh72677     2   10365400   10366400      3       2  150064       1.8001     0.035919
enh72709     2   10544400   10545400      5       2  150064       1.7802      0.03752
enh72732     2   10954400   10955400      4       2  150064       2.5586    0.0052546
enh72786     2   11533500   11534500      2       1  150064       2.2141     0.013412
enh72791     2   11613400   11614400      5       2  150064       1.7547     0.039655
enh72826     2   11889500   11890500      4       2  150064       1.7365     0.041234
enh72829     2   11918700   11919700      2       1  150064        1.751      0.03997
enh72836     2   12036400   12037400      5       2  150064       2.0131     0.022053
enh72848     2   12236500   12237500      4       2  150064       1.7066     0.043945
enh72850     2   12247100   12248100      3       1  150064       1.7176     0.042939
enh72851     2   12249400   12250400      5       2  150064       1.6559     0.048875
enh72854     2   12295200   12296200      2       1  150064       2.0491     0.020224
enh72864     2   12443700   12444700      2       1  150064       1.8588     0.031527
enh72880     2   12695500   12696500      2       1  150064       1.8598     0.031459
enh72883     2   12765000   12766000      2       1  150064       2.7038    0.0034275
enh72884     2   12776800   12777800      1       1  150064       3.2707    0.0005364
enh72926     2   15072300   15073300      4       1  150064       1.7587     0.039318
enh72938     2   15309800   15310800      5       2  150064       2.4187    0.0077875
enh72940     2   15412900   15413900      3       1  150064       1.9469     0.025775
enh72944     2   15498000   15499000      2       1  150064       1.7199     0.042724
enh72947     2   15529800   15530800      3       1  150064       1.7896     0.036761
enh72949     2   15578200   15579200      2       1  150064       2.0762     0.018936
enh72952     2   15699100   15700100      4       1  150064       1.8447     0.032539
enh72954     2   15709900   15710900      1       1  150064       1.8396      0.03291
enh72972     2   15940700   15941700      4       2  150064       2.3419    0.0095937
enh72981     2   16078000   16079000      3       1  150064       2.3687    0.0089256
enh72987     2   16105400   16106400      2       1  150064       1.6605      0.04841
enh73057     2   17051700   17052700      2       1  150064       1.8674     0.030925
enh73094     2   17833700   17834700      2       1  150064       2.2933     0.010915
enh73099     2   17932500   17933500      3       1  150064       1.9908     0.023252
enh73100     2   17936900   17937900      1       1  150064       2.1711      0.01496
enh73101     2   17938400   17939400      1       1  150064       2.0909      0.01827
enh73102     2   17980800   17981800      9       2  150064       2.5341    0.0056366
enh73103     2   17996500   17997500      3       2  150064       3.3749   0.00036922
enh73105     2   18008500   18009500      5       1  150064       3.6754   0.00011876
enh73106     2   18073700   18074700      7       3  150064       3.8523   5.8499e-05
enh73107     2   18094900   18095900      3       1  150064        2.384    0.0085622
enh73108     2   18097000   18098000      4       2  150064       2.4685    0.0067849
enh73137     2   19320700   19321700      3       1  150064       2.1935     0.014136
enh73141     2   19427500   19428500      1       1  150064       2.0583      0.01978
enh73145     2   19661500   19662500      3       2  150064       2.5629    0.0051905
enh73169     2   20247200   20248200      4       2  150064       2.3541    0.0092827
enh73181     2   20363700   20364700      3       2  150064       2.4502    0.0071382
enh73182     2   20366200   20367200      3       1  150064       1.7712     0.038263
enh73183     2   20369400   20370400      6       3  150064       1.8979     0.028855
enh73188     2   20407100   20408100      4       2  150064       2.2144     0.013399
enh73213     2   20673900   20674900      6       3  150064       1.6585     0.048607
enh73232     2   20773400   20774400      4       2  150064       2.9595    0.0015409
enh73233     2   20774900   20775900      7       2  150064       2.7326    0.0031419
enh73234     2   20778500   20779500      3       1  150064       2.1385     0.016237
enh73235     2   20781600   20782600      2       1  150064       2.1944     0.014102
enh73237     2   20788800   20789800      1       1  150064       2.4756      0.00665
enh73238     2   20792700   20793700      8       2  150064       3.3612   0.00038803
enh73240     2   20799500   20800500      3       2  150064       2.5192    0.0058817
enh73244     2   20815600   20816600     10       2  150064       1.8781     0.030185
enh73249     2   20841500   20842500      4       2  150064       2.0273     0.021318
enh73272     2   21511500   21512500      3       1  150064       2.1364     0.016322
enh73300     2   22079200   22080200      2       1  150064       2.7929    0.0026119
enh73306     2   22301200   22302200      1       1  150064       2.3885     0.008459
enh73308     2   22366700   22367700      3       1  150064       2.7072    0.0033925
enh73309     2   22416600   22417600      3       1  150064       1.6598     0.048475
enh73311     2   22468100   22469100      1       1  150064        3.173    0.0007544
enh73313     2   22553000   22554000      4       2  150064       3.3202   0.00044972
enh73314     2   22582000   22583000      1       1  150064       2.8782        0.002
enh73315     2   22583400   22584400      4       2  150064       2.2736     0.011494
enh73316     2   22599800   22600800      2       1  150064        2.362    0.0090878
enh73317     2   22605400   22606400      3       2  150064       3.8428   6.0826e-05
enh73318     2   22623000   22624000      2       1  150064       5.0248   2.5195e-07
enh73319     2   22685000   22686000      1       1  150064       4.7121    1.226e-06
enh73320     2   22708200   22709200      3       1  150064       4.1142   1.9424e-05
enh73321     2   22709800   22710800      2       1  150064       3.9451    3.989e-05
enh73322     2   22740800   22741800      1       1  150064       4.8845    5.185e-07
enh73323     2   22744300   22745300      3       2  150064        2.949    0.0015938
enh73326     2   22917400   22918400      2       1  150064       1.8659     0.031029
enh73338     2   23168800   23169800      1       1  150064        2.068      0.01932
enh73361     2   23703500   23704500      4       2  150064       1.8388     0.032972
enh73367     2   23732400   23733400      7       3  150064       3.7627   8.4033e-05
enh73368     2   23742600   23743600      1       1  150064       3.4082     0.000327
enh73394     2   23921400   23922400      5       2  150064       1.6845      0.04604
enh73396     2   23973500   23974500      4       2  150064       2.6443    0.0040932
enh73397     2   23979700   23980700      4       2  150064        1.829     0.033704
enh73398     2   24034500   24035500      1       1  150064       2.1033      0.01772
enh73399     2   24065700   24066700      3       2  150064       2.2515     0.012177
enh73401     2   24127600   24128600      2       1  150064       2.0112     0.022153
enh73402     2   24139200   24140200      2       1  150064       1.8339     0.033332
enh73403     2   24144000   24145000      3       2  150064       1.7384     0.041073
enh73405     2   24151100   24152100      2       1  150064       1.9116     0.027966
enh73406     2   24161600   24162600      1       1  150064       2.2362      0.01267
enh73408     2   24167100   24168100      5       2  150064       2.4735    0.0066904
enh73413     2   24250200   24251200      3       1  150064       1.8874     0.029553
enh73433     2   24658300   24659300      3       1  150064       3.0806    0.0010329
enh73486     2   25320900   25321900      2       1  150064       1.9089     0.028136
enh73487     2   25328200   25329200      3       1  150064        3.846   6.0031e-05
enh73490     2   25351500   25352500      6       3  150064        4.357    6.593e-06
enh73493     2   25410500   25411500      3       1  150064       3.3288   0.00043618
enh73494     2   25414900   25415900      1       1  150064       2.3023      0.01066
enh73496     2   25418700   25419700      2       1  150064       3.1712   0.00075895
enh73497     2   25420300   25421300      2       1  150064       2.6263    0.0043163
enh73499     2   25437800   25438800      2       1  150064       3.3209   0.00044866
enh73500     2   25452300   25453300      5       2  150064       4.0983   2.0809e-05
enh73508     2   25498400   25499400      3       2  150064       2.4501    0.0071413
enh73509     2   25500900   25501900      2       1  150064       1.7057      0.04403
enh73511     2   25508300   25509300      2       1  150064       1.9292     0.026854
enh73512     2   25512200   25513200      4       2  150064       2.7444    0.0030312
enh73513     2   25515100   25516100      1       1  150064       2.9953     0.001371
enh73517     2   25526600   25527600      4       2  150064       2.7383    0.0030879
enh73519     2   25535300   25536300      3       1  150064       2.2809     0.011276
enh73520     2   25545800   25546800      2       1  150064       1.7595     0.039251
enh73551     2   26075100   26076100      5       2  150064       1.9901     0.023289
enh73560     2   26203000   26204000      1       1  150064       2.0723      0.01912
enh73561     2   26205800   26206800      2       1  150064       1.6586     0.048595
enh73562     2   26220200   26221200      7       3  150064       2.8477    0.0022021
enh73565     2   26254800   26255800      2       1  150064        2.286     0.011128
enh73576     2   26308800   26309800      4       2  150064       2.0709     0.019183
enh73579     2   26361600   26362600      5       3  150064       2.0447     0.020444
enh73580     2   26398100   26399100      6       2  150064       2.1345     0.016402
enh73581     2   26400800   26401800      2       1  150064       2.4287     0.007577
enh73582     2   26402500   26403500      3       1  150064        1.709     0.043728
enh73592     2   26523600   26524600      4       2  150064       2.0879     0.018405
enh73602     2   26579900   26580900      4       2  150064       1.6837     0.046123
enh73611     2   26700000   26701000      6       3  150064       2.3582    0.0091824
enh73621     2   26828800   26829800      2       1  150064       1.6939     0.045143
enh73633     2   26932700   26933700      3       2  150064       2.1394     0.016201
enh73639     2   26979500   26980500      1       1  150064       3.3366    0.0004241
enh73641     2   26989600   26990600      4       2  150064       3.0451     0.001163
enh73642     2   26991800   26992800      2       1  150064       3.1258   0.00088647
enh73643     2   26994200   26995200      4       2  150064       3.3436   0.00041347
enh73646     2   27015400   27016400      6       2  150064       3.2299   0.00061925
enh73648     2   27030200   27031200      2       1  150064       3.4847   0.00024633
enh73649     2   27032800   27033800      4       2  150064       3.6542   0.00012897
enh73650     2   27034400   27035400      3       1  150064       3.2875   0.00050543
enh73653     2   27130200   27131200      3       1  150064       2.9491    0.0015937
enh73657     2   27169000   27170000      4       1  150064       3.0715    0.0010651
enh73658     2   27174600   27175600      1       1  150064       3.1156    0.0009178
enh73659     2   27184000   27185000      2       1  150064       2.4556    0.0070326
enh73660     2   27197500   27198500      1       1  150064       3.3102    0.0004662
enh73663     2   27254400   27255400      1       1  150064       3.0193     0.001267
enh73665     2   27271800   27272800      2       1  150064       3.4335   0.00029787
enh73666     2   27275900   27276900      2       1  150064       2.6178    0.0044244
enh73667     2   27291700   27292700      1       1  150064       2.9839     0.001423
enh73668     2   27295600   27296600      1       1  150064       2.9142     0.001783
enh73670     2   27300800   27301800      2       1  150064       3.1008   0.00096492
enh73676     2   27431500   27432500      2       1  150064       2.0468     0.020341
enh73679     2   27472800   27473800      1       1  150064       2.5646     0.005165
enh73685     2   27544000   27545000      2       1  150064       1.9898     0.023304
enh73694     2   27628400   27629400      1       1  150064       3.1295    0.0008754
enh73699     2   27711200   27712200      4       2  150064       3.6298   0.00014183
enh73700     2   27712800   27713800      2       1  150064        2.505    0.0061232
enh73701     2   27726000   27727000      1       1  150064       1.8562      0.03171
enh73702     2   27807600   27808600      3       2  150064       2.7382    0.0030892
enh73704     2   27850300   27851300      2       1  150064       1.8163      0.03466
enh73705     2   27852600   27853600      4       2  150064       1.6601     0.048445
enh73707     2   27877900   27878900      1       1  150064       3.9509    3.893e-05
enh73714     2   27958600   27959600      2       1  150064       3.4552   0.00027493
enh73715     2   27974500   27975500      2       1  150064       4.2084   1.2859e-05
enh73717     2   27988500   27989500      3       2  150064       4.4211   4.9099e-06
enh73719     2   28000100   28001100      2       1  150064       3.7777   7.9155e-05
enh73720     2   28021900   28022900      2       1  150064       4.0494   2.5671e-05
enh73721     2   28114000   28115000      1       1  150064       1.9473      0.02575
enh73722     2   28139100   28140100      1       1  150064       2.2514      0.01218
enh73726     2   28189200   28190200      4       2  150064       2.5946    0.0047346
enh73729     2   28275800   28276800      1       1  150064       3.9584    3.772e-05
enh73731     2   28424000   28425000      2       1  150064       1.6917     0.045356
enh73742     2   28543300   28544300      1       1  150064        1.844      0.03259
enh73744     2   28550300   28551300      1       1  150064       2.5517      0.00536
enh73747     2   28565600   28566600      2       1  150064       1.7583      0.03935
enh73754     2   28619600   28620600      3       1  150064       2.3435    0.0095507
enh73755     2   28622700   28623700      2       1  150064       2.6156     0.004454
enh73756     2   28629200   28630200      4       1  150064       2.7622    0.0028708
enh73758     2   28636400   28637400      2       1  150064       1.9748     0.024147
enh73760     2   28646600   28647600      5       2  150064       2.9138    0.0017851
enh73761     2   28653200   28654200      1       1  150064       2.2089      0.01359
enh73762     2   28750700   28751700      4       2  150064       2.0234     0.021514
enh73789     2   28998000   28999000      2       1  150064       2.7559    0.0029262
enh73790     2   29087600   29088600      5       1  150064       2.9588    0.0015444
enh73805     2   29275800   29276800      6       2  150064       2.6776    0.0037075
enh73806     2   29278300   29279300      2       1  150064       2.1535     0.015639
enh73826     2   29643500   29644500      2       1  150064       3.7114   0.00010305
enh73827     2   29645900   29646900      3       1  150064       3.5377   0.00020184
enh73828     2   29648500   29649500      1       1  150064       3.8277    6.466e-05
enh73831     2   29677800   29678800      3       2  150064       1.7575     0.039418
enh73839     2   29835200   29836200      3       1  150064       1.8898     0.029395
enh73864     2   30368200   30369200      2       1  150064       1.8372     0.033087
enh73886     2   30573600   30574600      2       1  150064       1.7935     0.036448
enh73909     2   30827100   30828100      1       1  150064       1.9636      0.02479
enh73971     2   32236600   32237600      3       2  150064       2.2825     0.011229
enh74045     2   33905800   33906800      1       1  150064       1.9595      0.02503
enh74054     2   34142000   34143000      8       2  150064       1.6731     0.047156
enh74057     2   34413600   34414600      4       2  150064       1.6867     0.045833
enh74058     2   34467200   34468200      3       2  150064       2.2428     0.012454
enh74064     2   34671900   34672900      2       1  150064       1.8334     0.033368
enh74069     2   34956000   34957000      5       2  150064       1.8855     0.029682
enh74076     2   35401700   35402700      3       1  150064       2.1369     0.016305
enh74078     2   35453500   35454500      4       2  150064       1.9632     0.024813
enh74079     2   35518000   35519000      1       1  150064       2.3412     0.009612
enh74082     2   35597300   35598300      3       2  150064       2.3131     0.010357
enh74112     2   36601700   36602700      3       2  150064       2.3787     0.008687
enh74122     2   36632100   36633100      5       3  150064       1.7881     0.036876
enh74129     2   36650000   36651000      6       3  150064       2.0851     0.018532
enh74136     2   36688200   36689200      2       1  150064       2.0103     0.022198
enh74140     2   36712900   36713900      2       1  150064       1.9432     0.025999
enh74143     2   36719300   36720300      1       1  150064       2.1306      0.01656
enh74149     2   36791400   36792400      4       2  150064       2.0243      0.02147
enh74152     2   36822100   36823100      6       2  150064       1.7792     0.037606
enh74162     2   36928300   36929300     11       2  150064       2.0312     0.021116
enh74163     2   36931400   36932400     11       3  150064       2.0386     0.020745
enh74173     2   37011900   37012900      1       1  150064        1.806      0.03546
enh74174     2   37024600   37025600      6       2  150064       1.9918     0.023195
enh74175     2   37048400   37049400     10       2  150064       2.9124    0.0017931
enh74176     2   37051000   37052000      4       1  150064       2.5964    0.0047107
enh74182     2   37116700   37117700      2       1  150064       2.0112     0.022153
enh74187     2   37178800   37179800      3       2  150064       2.6045    0.0046003
enh74189     2   37183600   37184600      2       1  150064       3.4503   0.00027996
enh74190     2   37185100   37186100      4       2  150064       1.8225     0.034192
enh74191     2   37188200   37189200      1       1  150064       3.0221     0.001255
enh74192     2   37190500   37191500      4       2  150064       1.7158     0.043097
enh74194     2   37237800   37238800      4       2  150064       1.8745     0.030427
enh74198     2   37314400   37315400      1       1  150064       2.2203       0.0132
enh74200     2   37382300   37383300      8       2  150064        1.672     0.047258
enh74201     2   37408500   37409500     18       4  150064       2.5537    0.0053294
enh74203     2   37424700   37425700      4       2  150064       3.0807    0.0010325
enh74211     2   37460000   37461000      5       2  150064        3.157   0.00079709
enh74212     2   37470500   37471500      2       1  150064       2.6389    0.0041586
enh74213     2   37478800   37479800      4       2  150064       3.9915   3.2829e-05
enh74214     2   37498400   37499400      6       3  150064       4.0798   2.2538e-05
enh74215     2   37522700   37523700      1       1  150064       3.2057    0.0006737
enh74216     2   37527600   37528600      6       3  150064       3.4349   0.00029633
enh74217     2   37528900   37529900      5       2  150064       3.1276   0.00088123
enh74218     2   37530800   37531800      3       2  150064        3.265   0.00054736
enh74219     2   37531600   37532600      5       3  150064       3.3752   0.00036875
enh74221     2   37534500   37535500      3       2  150064       3.0357    0.0011999
enh74222     2   37536500   37537500      3       1  150064       1.7824     0.037342
enh74223     2   37537700   37538700      3       2  150064       2.4842    0.0064929
enh74224     2   37540100   37541100      4       2  150064       2.5283    0.0057302
enh74225     2   37543500   37544500      5       2  150064       3.3598   0.00038997
enh74226     2   37547300   37548300      4       2  150064       3.0687    0.0010751
enh74227     2   37570100   37571100      5       2  150064       3.8456   6.0128e-05
enh74228     2   37576400   37577400      4       1  150064       2.9335    0.0016756
enh74230     2   37603400   37604400      5       3  150064       1.8302     0.033612
enh74234     2   37641900   37642900      4       2  150064       2.3238     0.010067
enh74238     2   37733600   37734600      4       1  150064       1.8585     0.031551
enh74255     2   37883000   37884000      1       1  150064       2.3419     0.009592
enh74271     2   38022200   38023200      3       1  150064       2.0831     0.018622
enh74283     2   38189000   38190000      5       2  150064       2.5663    0.0051391
enh74305     2   38528700   38529700      6       2  150064       1.7642     0.038848
enh74311     2   38574000   38575000      1       1  150064       1.7225      0.04249
enh74319     2   38633500   38634500      1       1  150064       2.1375      0.01628
enh74344     2   38964500   38965500      2       1  150064       2.4299    0.0075516
enh74349     2   39096300   39097300      2       1  150064       1.9644     0.024742
enh74362     2   39320300   39321300      3       1  150064       1.6751     0.046955
enh74372     2   39381600   39382600      3       2  150064       1.8599     0.031449
enh74374     2   39429900   39430900      1       1  150064       2.4234     0.007687
enh74375     2   39446600   39447600      3       1  150064        1.765     0.038779
enh74376     2   39454600   39455600      4       2  150064            2      0.02275
enh74378     2   39468300   39469300      2       1  150064       2.1655     0.015175
enh74379     2   39508100   39509100      5       2  150064       1.7056     0.044042
enh74392     2   39609100   39610100      3       2  150064       1.9668     0.024605
enh74393     2   39614700   39615700      4       1  150064       1.7551     0.039622
enh74400     2   39636200   39637200      3       1  150064       1.9603     0.024983
enh74418     2   39727500   39728500      2       1  150064       2.1809     0.014596
enh74437     2   39970200   39971200      7       3  150064       1.8132     0.034903
enh74438     2   39999300   40000300      6       3  150064       2.5035    0.0061493
enh74439     2   40000600   40001600      2       1  150064       1.9537     0.025369
enh74440     2   40003400   40004400      1       1  150064       2.1843      0.01447
enh74441     2   40006400   40007400      2       1  150064       2.0011      0.02269
enh74452     2   40370300   40371300      3       1  150064       2.3112     0.010411
enh74453     2   40374100   40375100      1       1  150064       2.6507     0.004016
enh74455     2   40392700   40393700      8       3  150064       1.6597     0.048483
enh74457     2   40418200   40419200      7       3  150064       1.7893     0.036781
enh74462     2   40454000   40455000      3       1  150064       1.9135     0.027844
enh74466     2   40510500   40511500      3       1  150064       1.6625     0.048206
enh74470     2   40573200   40574200      4       2  150064       2.1624     0.015294
enh74472     2   40598900   40599900      5       2  150064       1.7035     0.044241
enh74475     2   40661800   40662800      5       2  150064       2.1392     0.016211
enh74476     2   40715000   40716000      4       2  150064       1.9466     0.025791
enh74477     2   40738600   40739600      2       1  150064       2.7378    0.0030926
enh74479     2   40771600   40772600      5       1  150064       3.2011   0.00068457
enh74481     2   40959800   40960800      3       2  150064       1.8397     0.032907
enh74482     2   40999800   41000800      4       2  150064       1.7867     0.036995
enh74491     2   41553800   41554800      2       1  150064       2.0261     0.021377
enh74492     2   41564900   41565900      1       1  150064       2.0575      0.01982
enh74493     2   41602700   41603700      4       2  150064       2.3408    0.0096211
enh74504     2   42006500   42007500      2       1  150064       1.8318     0.033492
enh74505     2   42086500   42087500      3       2  150064       2.4922    0.0063483
enh74511     2   42133200   42134200      7       2  150064       1.9902     0.023284
enh74608     2   42965400   42966400      2       1  150064        1.783     0.037294
enh74612     2   43000800   43001800      1       1  150064       1.8987       0.0288
enh74613     2   43013000   43014000      4       2  150064       2.0223     0.021571
enh74614     2   43021300   43022300      3       2  150064       1.6521     0.049252
enh74625     2   43133300   43134300      3       2  150064        2.377    0.0087282
enh74628     2   43161200   43162200      3       1  150064       2.2701     0.011601
enh74645     2   43254000   43255000      7       2  150064       1.9514     0.025502
enh74672     2   43379300   43380300      4       2  150064       1.9039      0.02846
enh74673     2   43385200   43386200      6       2  150064       1.7511     0.039966
enh74758     2   44409900   44410900      4       1  150064       1.8436     0.032623
enh74759     2   44411000   44412000      3       1  150064       1.7758     0.037883
enh74796     2   44902000   44903000      4       2  150064       1.7784     0.037666
enh74797     2   44907600   44908600      1       1  150064       1.7653      0.03876
enh74822     2   45469300   45470300      1       1  150064         1.98      0.02385
enh74831     2   45618000   45619000      1       1  150064        1.948      0.02571
enh74839     2   45775700   45776700      1       1  150064       2.3826     0.008595
enh74840     2   45781400   45782400      4       1  150064       1.9771     0.024014
enh74854     2   45986200   45987200      2       1  150064       2.3983    0.0082368
enh74860     2   46063400   46064400      7       3  150064       2.0339     0.020983
enh74866     2   46115700   46116700      1       1  150064       2.2402      0.01254
enh74870     2   46149200   46150200      4       1  150064        1.812     0.034993
enh74874     2   46190800   46191800      5       2  150064       2.0649     0.019468
enh74879     2   46269000   46270000      4       2  150064        2.281     0.011273
enh74886     2   46369200   46370200      6       3  150064       1.9956     0.022988
enh74920     2   46845200   46846200      1       1  150064       1.9138      0.02782
enh74943     2   47039000   47040000      3       1  150064       1.9108     0.028012
enh74972     2   47321500   47322500      9       3  150064       1.9372     0.026359
enh74978     2   47396400   47397400      2       1  150064       2.2205     0.013193
enh74979     2   47405200   47406200      1       1  150064       1.7925      0.03653
enh74982     2   47425900   47426900      4       2  150064       2.5149    0.0059534
enh74985     2   47447500   47448500      5       2  150064       2.5521    0.0053534
enh75036     2   47881700   47882700      6       3  150064       1.7479     0.040243
enh75046     2   47978800   47979800      3       2  150064       1.6925     0.045279
enh75047     2   47982500   47983500      1       1  150064       1.8897       0.0294
enh75049     2   48003300   48004300      3       2  150064       1.8855     0.029683
enh75055     2   48094200   48095200      5       2  150064       2.4631    0.0068862
enh75056     2   48097200   48098200      3       1  150064        2.669    0.0038038
enh75060     2   48119200   48120200      5       3  150064       3.1034   0.00095655
enh75064     2   48128900   48129900      1       1  150064       2.9361     0.001662
enh75067     2   48274000   48275000      4       2  150064       4.0023   3.1362e-05
enh75074     2   48398200   48399200      1       1  150064        2.484     0.006496
enh75077     2   48418300   48419300      2       1  150064       1.9518     0.025482
enh75079     2   48425900   48426900      7       4  150064       1.8813     0.029963
enh75082     2   48475900   48476900      1       1  150064       2.1128      0.01731
enh75085     2   48511200   48512200      3       2  150064       3.0425    0.0011733
enh75086     2   48540300   48541300      7       3  150064       3.0479    0.0011524
enh75087     2   48543500   48544500      2       1  150064       2.2372     0.012638
enh75088     2   48545000   48546000      3       2  150064       2.2742     0.011476
enh75089     2   48545800   48546800      1       1  150064       2.7125     0.003339
enh75090     2   48547500   48548500      4       2  150064       2.1309     0.016547
enh75091     2   48550400   48551400      4       2  150064       2.9982    0.0013577
enh75092     2   48551700   48552700      1       1  150064       2.8635     0.002095
enh75093     2   48552800   48553800      5       2  150064       2.6788    0.0036946
enh75094     2   48555300   48556300      3       2  150064       1.8866      0.02961
enh75096     2   48557300   48558300      4       2  150064       3.1608   0.00078656
enh75098     2   48568400   48569400      5       2  150064       3.3176   0.00045403
enh75099     2   48570900   48571900      7       4  150064       1.8165     0.034646
enh75100     2   48573100   48574100      2       1  150064        3.744   9.0567e-05
enh75101     2   48579100   48580100      3       2  150064       1.6704     0.047424
enh75102     2   48583800   48584800      6       3  150064       2.2021     0.013828
enh75104     2   48597000   48598000      6       3  150064       1.7139     0.043274
enh75106     2   48624900   48625900      3       2  150064       1.7071     0.043902
enh75108     2   48642300   48643300      5       3  150064       2.5089    0.0060555
enh75109     2   48647300   48648300      4       2  150064       2.5545    0.0053166
enh75115     2   48689900   48690900      5       3  150064       2.3902    0.0084195
enh75118     2   48729000   48730000      2       1  150064       3.5185   0.00021701
enh75119     2   48736000   48737000      2       1  150064       2.8269      0.00235
enh75122     2   48755100   48756100      4       2  150064       1.8753     0.030375
enh75127     2   48787400   48788400      4       2  150064       1.7311     0.041714
enh75128     2   48793700   48794700      4       2  150064       1.8201      0.03437
enh75129     2   48794800   48795800      5       3  150064       2.1054     0.017629
enh75131     2   48812400   48813400      5       2  150064       1.7777     0.037725
enh75136     2   48940400   48941400      3       2  150064       1.8199     0.034389
enh75137     2   48942500   48943500      5       3  150064       2.6064     0.004575
enh75139     2   48946400   48947400      1       1  150064       2.2862      0.01112
enh75141     2   48951000   48952000      3       2  150064       2.0766      0.01892
enh75176     2   50245400   50246400      4       1  150064       2.4162    0.0078426
enh75182     2   50388800   50389800      6       3  150064       1.6816     0.046326
enh75184     2   50423900   50424900      5       2  150064       1.9771     0.024016
enh75187     2   50562200   50563200      4       2  150064       2.8764    0.0020115
enh75188     2   50571100   50572100      2       1  150064       3.8708   5.4235e-05
enh75190     2   50624700   50625700      5       2  150064       2.4067    0.0080485
enh75194     2   50719200   50720200      2       1  150064       2.7274    0.0031917
enh75195     2   50741600   50742600      7       2  150064       2.2842      0.01118
enh75196     2   50752400   50753400      4       1  150064       2.8096    0.0024804
enh75219     2   51239500   51240500      1       1  150064       2.1981      0.01397
enh75241     2   52281400   52282400      1       1  150064       1.7053      0.04407
enh75252     2   52564600   52565600      4       2  150064       1.8178     0.034545
enh75271     2   53191900   53192900      2       1  150064       1.8312     0.033537
enh75294     2   53803000   53804000      2       1  150064       1.7243     0.042324
enh75296     2   53856500   53857500      4       1  150064       2.1476     0.015871
enh75297     2   53868400   53869400      2       1  150064       3.0968   0.00097806
enh75298     2   53954800   53955800      7       3  150064       2.6611    0.0038943
enh75299     2   53979200   53980200      2       1  150064       2.6461    0.0040715
enh75300     2   54009800   54010800      1       1  150064       2.2408      0.01252
enh75301     2   54010600   54011600      2       1  150064        3.487   0.00024424
enh75302     2   54015400   54016400      4       1  150064       2.2744     0.011472
enh75303     2   54053700   54054700      3       2  150064       2.6099    0.0045285
enh75305     2   54184400   54185400      2       1  150064       2.3289    0.0099325
enh75306     2   54185300   54186300      4       2  150064       1.7495     0.040102
enh75307     2   54188100   54189100      2       1  150064       2.4166    0.0078321
enh75309     2   54194300   54195300      5       2  150064       2.2426     0.012463
enh75311     2   54314900   54315900      2       1  150064       1.8354     0.033224
enh75313     2   54330700   54331700      4       2  150064       2.5832    0.0048945
enh75324     2   54647800   54648800      3       1  150064       2.2199     0.013214
enh75325     2   54659000   54660000      6       2  150064       2.7306    0.0031611
enh75332     2   54724700   54725700      6       4  150064       3.2476   0.00058198
enh75340     2   54750200   54751200      3       2  150064       2.1909     0.014229
enh75343     2   54767700   54768700      2       1  150064       2.3464    0.0094777
enh75347     2   54789600   54790600      1       1  150064       1.9019      0.02859
enh75351     2   54801200   54802200      4       2  150064       2.6339    0.0042205
enh75352     2   54805300   54806300     10       1  150064       1.7294     0.041868
enh75353     2   54809100   54810100      3       1  150064        1.876     0.030329
enh75354     2   54816200   54817200      2       1  150064       1.7745     0.037992
enh75355     2   54823200   54824200      6       3  150064       1.9981     0.022853
enh75357     2   54832600   54833600      4       2  150064       1.9923      0.02317
enh75358     2   54836800   54837800      4       2  150064       1.6573      0.04873
enh75359     2   54838600   54839600     11       5  150064        1.975     0.024136
enh75360     2   54840400   54841400      5       2  150064       2.0938     0.018138
enh75361     2   54851500   54852500      1       1  150064       2.3642     0.009035
enh75362     2   54861200   54862200      6       3  150064       2.3214     0.010132
enh75363     2   54893000   54894000      1       1  150064       2.0337      0.02099
enh75365     2   54984500   54985500      1       1  150064        3.129    0.0008771
enh75366     2   55067800   55068800      6       2  150064       3.5577   0.00018707
enh75367     2   55172700   55173700      5       2  150064       2.3761    0.0087491
enh75368     2   55174700   55175700      3       2  150064       1.8742     0.030453
enh75370     2   55184100   55185100      6       4  150064       2.7024    0.0034423
enh75376     2   55231900   55232900      2       1  150064       3.3961   0.00034171
enh75380     2   55242000   55243000      1       1  150064         2.37     0.008894
enh75381     2   55248000   55249000      7       4  150064       1.7151     0.043161
enh75387     2   55279400   55280400      4       2  150064       1.8963     0.028959
enh75388     2   55282900   55283900      3       2  150064       2.0073     0.022358
enh75418     2   55635100   55636100      3       1  150064       1.6967     0.044874
enh75419     2   55635900   55636900      7       2  150064       1.6988     0.044674
enh75422     2   55643500   55644500      7       3  150064        1.684     0.046086
enh75446     2   56128600   56129600      3       2  150064       2.1281     0.016664
enh75449     2   56235400   56236400      1       1  150064       2.2334      0.01276
enh75451     2   56240900   56241900      3       1  150064       1.7881     0.036878
enh75474     2   57195900   57196900      2       1  150064        1.652     0.049267
enh75481     2   57923100   57924100      2       1  150064       1.9213     0.027349
enh75485     2   57938200   57939200      3       1  150064       2.0727     0.019102
enh75487     2   57948100   57949100      1       1  150064       4.7256    1.147e-06
enh75490     2   57987300   57988300      3       1  150064        6.074   6.2375e-10
enh75495     2   58194800   58195800      1       1  150064       3.0928    0.0009914
enh75498     2   58272100   58273100      3       1  150064       3.1905   0.00071004
enh75499     2   58275400   58276400      2       1  150064       3.6076   0.00015451
enh75500     2   58283500   58284500      2       1  150064       2.6638    0.0038635
enh75501     2   58335000   58336000      3       2  150064       4.7541   9.9663e-07
enh75502     2   58336100   58337100      3       2  150064       2.5118    0.0060055
enh75503     2   58339300   58340300      1       1  150064       3.5187    0.0002168
enh75504     2   58434700   58435700      2       1  150064       2.6558    0.0039556
enh75505     2   58457500   58458500      3       2  150064       2.2396     0.012557
enh75507     2   58461600   58462600      2       1  150064       3.7563   8.6208e-05
enh75508     2   58464100   58465100      1       1  150064       4.3511    6.773e-06
enh75509     2   58468400   58469400      2       1  150064       2.0918     0.018226
enh75510     2   58539400   58540400      5       2  150064       1.7852     0.037112
enh75511     2   58546300   58547300      1       1  150064       1.8606       0.0314
enh75513     2   58614200   58615200      6       3  150064       3.0814    0.0010301
enh75514     2   58653700   58654700      2       1  150064       2.7799    0.0027188
enh75515     2   58656700   58657700      3       2  150064       3.3275   0.00043812
enh75516     2   58659000   58660000      3       2  150064       2.2453     0.012376
enh75517     2   58662300   58663300      2       1  150064       2.1894     0.014285
enh75519     2   58675700   58676700      3       2  150064       2.6471    0.0040592
enh75523     2   58734800   58735800      1       1  150064        1.764      0.03887
enh75524     2   58740400   58741400      3       2  150064       2.2089     0.013591
enh75526     2   58749100   58750100      1       1  150064       2.3964     0.008279
enh75543     2   59039600   59040600      1       1  150064        2.928     0.001706
enh75547     2   59141100   59142100      1       1  150064       2.4235     0.007685
enh75566     2   59654200   59655200      2       1  150064        1.982     0.023742
enh75585     2   60163000   60164000      2       1  150064       2.1171     0.017127
enh75589     2   60291600   60292600      2       1  150064       3.1996   0.00068807
enh75592     2   60352500   60353500      3       2  150064       1.9754     0.024113
enh75593     2   60440600   60441600      3       2  150064        2.635    0.0042066
enh75595     2   60474200   60475200      3       1  150064       2.2292       0.0129
enh75598     2   60512500   60513500      3       1  150064       2.3497    0.0093938
enh75599     2   60517400   60518400      3       1  150064        2.367    0.0089674
enh75600     2   60522000   60523000      6       2  150064       1.9735     0.024219
enh75604     2   60550400   60551400      3       1  150064       3.1294   0.00087595
enh75605     2   60580100   60581100      4       2  150064       2.4433    0.0072764
enh75607     2   60610400   60611400      4       2  150064       1.8924     0.029221
enh75608     2   60628000   60629000      3       2  150064       2.5655    0.0051507
enh75609     2   60632500   60633500      4       2  150064        1.859      0.03151
enh75610     2   60637100   60638100      1       1  150064       1.6527       0.0492
enh75623     2   60706500   60707500      3       1  150064       3.0706    0.0010683
enh75625     2   60714900   60715900      1       1  150064       4.0884    2.172e-05
enh75627     2   60723200   60724200      5       2  150064       3.3545   0.00039751
enh75629     2   60737500   60738500      7       2  150064       3.0958   0.00098151
enh75630     2   60741400   60742400      2       1  150064       3.0157     0.001282
enh75631     2   60743300   60744300      1       1  150064       2.4357     0.007432
enh75633     2   60748200   60749200      7       2  150064       2.1153     0.017201
enh75647     2   60901700   60902700      3       1  150064        2.569    0.0050995
enh75666     2   61579500   61580500      2       1  150064       2.0859     0.018492
enh75670     2   61625800   61626800      1       1  150064       3.2751    0.0005281
enh75674     2   61657800   61658800      1       1  150064       3.1069    0.0009454
enh75676     2   61666300   61667300      1       1  150064       3.3974    0.0003401
enh75677     2   61671500   61672500      2       1  150064       2.9094    0.0018106
enh75687     2   61812300   61813300      1       1  150064       1.7928       0.0365
enh75706     2   62311300   62312300      1       1  150064       1.6879      0.04572
enh75727     2   62493500   62494500      2       1  150064       2.5248    0.0057878
enh75730     2   62532900   62533900      2       1  150064       1.9495     0.025616
enh75731     2   62536400   62537400      1       1  150064       2.1125      0.01732
enh75746     2   62692900   62693900      3       1  150064       2.3376    0.0097029
enh75747     2   62702000   62703000      2       1  150064       2.1822     0.014547
enh75749     2   62731800   62732800      2       1  150064       1.7793     0.037599
enh75750     2   62733600   62734600      4       2  150064        2.598    0.0046888
enh75752     2   62755900   62756900      1       1  150064       1.7895      0.03677
enh75753     2   62767900   62768900      2       1  150064       1.7775     0.037739
enh75755     2   62805000   62806000      4       2  150064       3.0714    0.0010653
enh75759     2   62889300   62890300      4       2  150064       2.9659     0.001509
enh75763     2   62952300   62953300      1       1  150064       2.6627     0.003876
enh75767     2   62969100   62970100      1       1  150064       2.8907     0.001922
enh75768     2   62970400   62971400      1       1  150064       2.5492     0.005399
enh75771     2   63043400   63044400      5       3  150064       1.6907     0.045448
enh75773     2   63052800   63053800      2       1  150064       1.7936     0.036435
enh75778     2   63223600   63224600      3       2  150064        2.617    0.0044349
enh75855     2   64298800   64299800      7       3  150064       2.8003    0.0025525
enh75879     2   64423800   64424800      4       2  150064       1.7415     0.040802
enh75909     2   64679300   64680300      1       1  150064       1.6838      0.04611
enh75918     2   64749400   64750400      2       1  150064        1.778     0.037704
enh75922     2   64833600   64834600      1       1  150064       2.7279     0.003187
enh76005     2   65571400   65572400      3       1  150064        1.876     0.030326
enh76024     2   65630400   65631400      1       1  150064       2.0333      0.02101
enh76027     2   65634500   65635500      3       1  150064       1.6661     0.047848
enh76033     2   65653600   65654600      3       2  150064       1.9779     0.023972
enh76041     2   65772500   65773500      1       1  150064       3.1367    0.0008544
enh76044     2   65794000   65795000      9       3  150064       1.9967     0.022931
enh76093     2   66742800   66743800      1       1  150064        2.156      0.01554
enh76097     2   66768400   66769400      3       1  150064       2.7564    0.0029225
enh76098     2   66770500   66771500      3       2  150064       2.8564    0.0021427
enh76120     2   67189700   67190700      1       1  150064       1.6593      0.04853
enh76122     2   67294100   67295100      1       1  150064       2.0691      0.01927
enh76130     2   67616200   67617200      4       2  150064       2.2801     0.011301
enh76131     2   67618000   67619000      1       1  150064       2.5445     0.005471
enh76132     2   67621200   67622200      2       1  150064       2.2525     0.012146
enh76141     2   68036400   68037400      6       3  150064       1.7839     0.037222
enh76159     2   68386300   68387300      3       2  150064       3.0763     0.001048
enh76165     2   68445200   68446200      3       1  150064       2.7141    0.0033227
enh76166     2   68447200   68448200      2       1  150064       2.3789    0.0086814
enh76169     2   68460100   68461100      3       2  150064       2.8243    0.0023689
enh76172     2   68474300   68475300      3       1  150064       2.6963    0.0035057
enh76174     2   68483300   68484300      1       1  150064       2.8455     0.002217
enh76225     2   69534500   69535500      1       1  150064       2.2815      0.01126
enh76226     2   69536700   69537700      1       1  150064       1.9178      0.02757
enh76228     2   69581100   69582100      1       1  150064       1.8951      0.02904
enh76229     2   69586000   69587000      2       1  150064       1.8479      0.03231
enh76271     2   69958200   69959200      5       2  150064       1.6909     0.045427
enh76272     2   69969800   69970800      3       1  150064        2.275     0.011453
enh76273     2   69970500   69971500      2       1  150064       2.0354     0.020905
enh76280     2   70008200   70009200      1       1  150064        1.646      0.04988
enh76281     2   70017500   70018500      4       2  150064       1.8978     0.028858
enh76285     2   70055100   70056100      5       3  150064       2.4367    0.0074115
enh76291     2   70140200   70141200      1       1  150064       1.7366      0.04123
enh76293     2   70144800   70145800      2       1  150064        1.804     0.035616
enh76298     2   70190900   70191900      1       1  150064       2.1937      0.01413
enh76299     2   70205300   70206300      3       1  150064        1.676     0.046868
enh76302     2   70226100   70227100      1       1  150064       1.6616       0.0483
enh76303     2   70229300   70230300      1       1  150064       1.7059      0.04401
enh76328     2   70469800   70470800      2       1  150064       1.7034     0.044247
enh76330     2   70486400   70487400      2       1  150064       1.6766      0.04681
enh76333     2   70510100   70511100      3       1  150064       1.7102     0.043613
enh76335     2   70527200   70528200      3       1  150064       1.9679     0.024542
enh76339     2   70584400   70585400      3       2  150064       1.8809     0.029993
enh76368     2   70991400   70992400      3       1  150064       1.6644     0.048016
enh76379     2   71298600   71299600      3       1  150064       1.8853     0.029692
enh76383     2   71330000   71331000     10       2  150064       1.9538     0.025364
enh76390     2   71506600   71507600      4       2  150064       1.9048     0.028406
enh76391     2   71554900   71555900      3       2  150064       2.3225     0.010102
enh76393     2   71568100   71569100      2       1  150064       2.7855    0.0026725
enh76394     2   71584100   71585100      5       2  150064       2.8706    0.0020485
enh76395     2   71589000   71590000      7       3  150064       1.8031      0.03569
enh76396     2   71645300   71646300      5       2  150064       3.2015   0.00068363
enh76397     2   71650600   71651600      1       1  150064       2.9655     0.001511
enh76399     2   71685300   71686300      3       1  150064       2.3418    0.0095958
enh76415     2   71947700   71948700      1       1  150064       2.6898     0.003575
enh76429     2   72357300   72358300      3       1  150064       3.4237   0.00030884
enh76431     2   72364800   72365800      1       1  150064        2.597     0.004702
enh76432     2   72381600   72382600      4       1  150064       2.5949    0.0047314
enh76433     2   72400500   72401500      1       1  150064       1.6707      0.04739
enh76435     2   72432200   72433200      3       2  150064       1.9177     0.027572
enh76436     2   72446900   72447900      5       3  150064         2.43    0.0075491
enh76437     2   72456900   72457900      3       2  150064       1.7809     0.037462
enh76439     2   72463300   72464300      3       1  150064        1.783     0.037295
enh76447     2   72605700   72606700      2       1  150064       2.3504    0.0093759
enh76448     2   72742600   72743600      2       1  150064       3.2781   0.00052246
enh76455     2   72846200   72847200      2       1  150064       1.9368     0.026382
enh76461     2   72950300   72951300      1       1  150064       2.1399      0.01618
enh76463     2   72977400   72978400      2       1  150064       2.2681     0.011662
enh76465     2   72992700   72993700      1       1  150064       2.5217     0.005839
enh76478     2   73167600   73168600      3       1  150064       4.1935   1.3735e-05
enh76484     2   73207300   73208300      1       1  150064       4.2077     1.29e-05
enh76485     2   73222700   73223700      2       1  150064       3.5418   0.00019867
enh76486     2   73227100   73228100      2       1  150064        3.489   0.00024239
enh76488     2   73270900   73271900      4       2  150064       3.9549   3.8288e-05
enh76491     2   73289900   73290900      4       2  150064        2.548    0.0054178
enh76493     2   73295100   73296100      3       1  150064       3.5055   0.00022786
enh76494     2   73308100   73309100      2       1  150064       2.1077     0.017528
enh76495     2   73316200   73317200      2       1  150064       2.7022    0.0034439
enh76497     2   73318200   73319200      3       2  150064       2.4886    0.0064115
enh76498     2   73319400   73320400      2       1  150064       3.1168   0.00091398
enh76499     2   73328800   73329800      3       1  150064       3.6104   0.00015284
enh76501     2   73418700   73419700      4       2  150064       4.3334   7.3418e-06
enh76505     2   73469900   73470900      2       1  150064       3.5197   0.00021605
enh76506     2   73470700   73471700      2       1  150064       3.2132   0.00065622
enh76507     2   73482300   73483300      5       3  150064        3.154   0.00080513
enh76508     2   73499100   73500100      1       1  150064       2.0895      0.01833
enh76510     2   73642400   73643400      2       1  150064       2.4288    0.0075738
enh76512     2   73713000   73714000      6       1  150064       4.3389   7.1611e-06
enh76513     2   73784200   73785200      1       1  150064       4.6523    1.641e-06
enh76514     2   73787500   73788500      4       2  150064       4.2482   1.0775e-05
enh76515     2   73815000   73816000      2       1  150064       3.7373   9.3018e-05
enh76533     2   74226500   74227500      1       1  150064       2.0135      0.02203
enh76537     2   74247500   74248500      1       1  150064       2.1868      0.01438
enh76539     2   74252800   74253800      5       1  150064       3.0081    0.0013146
enh76541     2   74258500   74259500      2       1  150064       2.3239     0.010064
enh76543     2   74267600   74268600      2       1  150064       2.8441    0.0022268
enh76544     2   74269800   74270800      2       1  150064       2.0478     0.020291
enh76545     2   74272200   74273200      2       1  150064       2.4259    0.0076357
enh76547     2   74333800   74334800      2       1  150064        1.669     0.047562
enh76549     2   74401600   74402600      7       2  150064       1.7349     0.041382
enh76551     2   74408400   74409400      2       1  150064       2.0268     0.021342
enh76553     2   74418700   74419700      3       1  150064       2.0619     0.019611
enh76555     2   74428600   74429600      3       2  150064       2.0551     0.019935
enh76580     2   74810600   74811600      1       1  150064        1.784      0.03721
enh76583     2   74968000   74969000      6       1  150064       1.8074     0.035354
enh76614     2   75339900   75340900      3       1  150064       2.0077     0.022337
enh76626     2   75601500   75602500      4       1  150064        2.253      0.01213
enh76631     2   75684400   75685400      7       1  150064       2.7698    0.0028046
enh76632     2   75688900   75689900      4       1  150064       2.8206    0.0023966
enh76657     2   76185600   76186600      3       1  150064       2.6785    0.0036972
enh76660     2   76235600   76236600      3       1  150064       2.1766     0.014755
enh76662     2   76438900   76439900      3       1  150064       2.2894     0.011027
enh76664     2   76495600   76496600      2       1  150064       3.4479   0.00028248
enh76681     2   76960700   76961700      7       2  150064       2.0277     0.021297
enh76684     2   77052200   77053200      2       1  150064       1.7134      0.04332
enh76686     2   77192800   77193800      2       1  150064       2.5466    0.0054383
enh76694     2   77321300   77322300      5       2  150064       2.0293     0.021216
enh76696     2   77437800   77438800      2       1  150064       1.6474     0.049734
enh76708     2   77711100   77712100      8       2  150064       1.8679     0.030887
enh76709     2   77729600   77730600      8       3  150064       2.1268     0.016719
enh76710     2   77739700   77740700      3       2  150064       3.0221     0.001255
enh76718     2   78055900   78056900      2       1  150064        1.737     0.041191
enh76729     2   78495700   78496700      1       1  150064        2.009      0.02227
enh76730     2   78531400   78532400      2       1  150064       1.6724     0.047226
enh76731     2   78533800   78534800      4       1  150064       2.1373     0.016287
enh76738     2   78795000   78796000      4       2  150064       2.0273     0.021317
enh76747     2   79428500   79429500      5       3  150064       2.9633    0.0015217
enh76754     2   79620700   79621700      1       1  150064       1.9993      0.02279
enh76764     2   79929500   79930500      2       1  150064       2.9159    0.0017734
enh76766     2   79944100   79945100      3       2  150064       1.7498     0.040076
enh76770     2   80055600   80056600      3       2  150064       1.7945      0.03637
enh76771     2   80059200   80060200      2       1  150064       1.8252     0.033989
enh76775     2   80087600   80088600      3       1  150064        2.304     0.010611
enh76779     2   80147600   80148600      2       1  150064       1.6836     0.046125
enh76789     2   80363000   80364000      1       1  150064        2.168      0.01508
enh76837     2   83511000   83512000      1       1  150064       1.9662      0.02464
enh76838     2   83757800   83758800      4       2  150064       1.7278     0.042008
enh76849     2   84198800   84199800      4       1  150064       2.2716     0.011556
enh76859     2   84714100   84715100      4       2  150064       2.2462     0.012346
enh76908     2   85384200   85385200      1       1  150064       2.0131      0.02205
enh76947     2   85558000   85559000      1       1  150064       1.6659      0.04787
enh76953     2   85612100   85613100      2       1  150064       2.6347    0.0042105
enh76956     2   85635800   85636800      4       2  150064       2.4865    0.0064495
enh76957     2   85637400   85638400      3       1  150064       3.2094   0.00066513
enh76958     2   85639500   85640500      3       2  150064       1.7379     0.041116
enh76959     2   85644600   85645600      5       2  150064       3.2498   0.00057749
enh76960     2   85646800   85647800      5       3  150064       1.9963     0.022953
enh76962     2   85656100   85657100      3       2  150064       1.8575     0.031617
enh76977     2   85751500   85752500      2       1  150064        1.829       0.0337
enh77005     2   85997900   85998900      2       1  150064        2.375    0.0087748
enh77055     2   86858600   86859600      3       2  150064       2.2344     0.012729
enh77057     2   86974600   86975600      3       2  150064       3.0095    0.0013083
enh77059     2   87058500   87059500      6       2  150064       2.4106    0.0079626
enh77103     2   88853600   88854600      2       1  150064       2.1166     0.017146
enh77177     2   96813800   96814800      1       1  150064       1.8958      0.02899
enh77179     2   96823300   96824300      2       1  150064       2.3458     0.009494
enh77183     2   96871900   96872900      2       1  150064       2.6324    0.0042391
enh77184     2   96875500   96876500      1       1  150064       3.9123    4.571e-05
enh77190     2   96969400   96970400      1       1  150064       3.4386    0.0002924
enh77196     2   97089100   97090100      3       2  150064       2.5224    0.0058286
enh77203     2   97198600   97199600      3       2  150064       1.9101      0.02806
enh77205     2   97205300   97206300      1       1  150064       1.9382       0.0263
enh77213     2   97351000   97352000      2       1  150064       2.5752    0.0050088
enh77216     2   97424700   97425700      3       1  150064        2.197     0.014011
enh77217     2   97425400   97426400      2       1  150064       1.9136     0.027833
enh77219     2   97453800   97454800      2       1  150064       2.3678     0.008946
enh77222     2   97484600   97485600      3       1  150064       1.9841     0.023623
enh77224     2   97498100   97499100      1       1  150064       2.0026      0.02261
enh77225     2   97521800   97522800      1       1  150064       2.0007      0.02271
enh77226     2   97525000   97526000      1       1  150064       2.0166      0.02187
enh77227     2   97532200   97533200      1       1  150064       2.6807     0.003673
enh77228     2   97540700   97541700      1       1  150064       3.2988    0.0004855
enh77229     2   97547200   97548200      1       1  150064       1.7491      0.04014
enh77232     2   97561100   97562100      5       2  150064       2.9332    0.0016776
enh77233     2   97569000   97570000      4       2  150064       3.6407   0.00013596
enh77234     2   97571600   97572600      6       1  150064       3.6787   0.00011723
enh77235     2   97573100   97574100      4       1  150064         3.47   0.00026018
enh77236     2   97577900   97578900      3       1  150064       3.4455   0.00028496
enh77238     2   97593400   97594400      3       2  150064       4.4539   4.2162e-06
enh77239     2   97599000   97600000      3       1  150064         2.01     0.022216
enh77242     2   97622800   97623800      5       2  150064       1.7894     0.036779
enh77247     2   98024500   98025500      3       1  150064       2.8436      0.00223
enh77248     2   98260800   98261800      2       1  150064       2.3703    0.0088868
enh77252     2   98327700   98328700      3       1  150064       1.6584     0.048621
enh77259     2   98423000   98424000      2       1  150064       2.0199     0.021697
enh77261     2   98438300   98439300      4       2  150064       2.6725     0.003764
enh77262     2   98438900   98439900      3       2  150064       2.2624     0.011835
enh77273     2   98550600   98551600      2       1  150064       1.7451     0.040483
enh77275     2   98552700   98553700      1       1  150064       2.8963     0.001888
enh77276     2   98567400   98568400      3       2  150064       2.3493    0.0094037
enh77280     2   98582900   98583900      1       1  150064       2.9781      0.00145
enh77281     2   98599300   98600300      4       2  150064       2.3889    0.0084491
enh77290     2   98750400   98751400      2       1  150064       2.2184     0.013264
enh77291     2   98758400   98759400      3       2  150064       2.7701    0.0028022
enh77303     2   99010800   99011800      1       1  150064       1.8401      0.03288
enh77305     2   99053200   99054200      2       1  150064       2.3653    0.0090079
enh77307     2   99058800   99059800      2       1  150064       1.6848     0.046015
enh77309     2   99067400   99068400      1       1  150064        1.848       0.0323
enh77317     2   99084700   99085700      4       1  150064       1.7108     0.043559
enh77318     2   99087900   99088900      5       1  150064       1.7369     0.041202
enh77324     2   99109100   99110100      2       1  150064       1.7642     0.038849
enh77326     2   99114100   99115100      2       1  150064        1.779     0.037616
enh77331     2   99121300   99122300      1       1  150064       1.8763      0.03031
enh77334     2   99129300   99130300      1       1  150064       1.8345      0.03329
enh77336     2   99132600   99133600      3       1  150064       1.6999     0.044576
enh77337     2   99133300   99134300      2       1  150064       1.8211     0.034297
enh77339     2   99222200   99223200      2       1  150064       1.8082     0.035286
enh77347     2   99422000   99423000      3       1  150064       1.7118      0.04347
enh77384     2  100238600  100239600      4       2  150064       2.0236     0.021507
enh77385     2  100252600  100253600      2       1  150064       3.1745   0.00075046
enh77387     2  100268700  100269700      5       2  150064       3.4874   0.00024387
enh77388     2  100277000  100278000      1       1  150064       2.0517       0.0201
enh77397     2  100364500  100365500      3       1  150064       1.8259     0.033932
enh77401     2  100424700  100425700      1       1  150064       2.3149      0.01031
enh77405     2  100497300  100498300      3       2  150064       2.6288    0.0042843
enh77410     2  100577200  100578200      1       1  150064        1.887      0.02958
enh77440     2  101349800  101350800      7       2  150064       2.4091    0.0079954
enh77442     2  101398200  101399200      1       1  150064       1.9045      0.02842
enh77445     2  101493800  101494800      6       2  150064       1.6769     0.046783
enh77468     2  101778500  101779500      2       1  150064       1.7475     0.040279
enh77471     2  101856000  101857000      1       1  150064        2.489     0.006405
enh77473     2  101867400  101868400      3       2  150064       1.9112     0.027987
enh77476     2  101916400  101917400      3       2  150064       2.2721     0.011541
enh77478     2  101944200  101945200      1       1  150064       1.7071       0.0439
enh77484     2  101987300  101988300      3       2  150064       1.7018     0.044395
enh77487     2  102050700  102051700      7       2  150064        1.735     0.041371
enh77554     2  102728000  102729000      5       2  150064       3.0678    0.0010782
enh77556     2  102738300  102739300      3       1  150064       1.9493     0.025632
enh77579     2  103546000  103547000      3       2  150064       3.4618   0.00026829
enh77618     2  104644200  104645200      3       2  150064       2.4184    0.0077951
enh77620     2  104708000  104709000      4       2  150064       1.7598     0.039219
enh77634     2  104991200  104992200      5       1  150064       2.3925    0.0083668
enh77636     2  105004600  105005600      3       1  150064       2.9157    0.0017746
enh77639     2  105047900  105048900      1       1  150064       1.9052      0.02838
enh77678     2  105810300  105811300      5       2  150064       2.1598     0.015395
enh77693     2  106084700  106085700      2       1  150064       1.6794     0.046533
enh77708     2  106371100  106372100      5       2  150064       1.8886     0.029472
enh77710     2  106376900  106377900      5       2  150064       2.7566    0.0029206
enh77711     2  106378900  106379900      6       3  150064       1.6498     0.049489
enh77749     2  106525500  106526500      4       2  150064       2.0452     0.020416
enh77789     2  107417100  107418100      1       1  150064       2.9372     0.001656
enh77790     2  107455900  107456900      2       1  150064       2.6312    0.0042539
enh77791     2  107464400  107465400      5       2  150064       1.7221     0.042527
enh77832     2  109008000  109009000      6       3  150064       2.0419      0.02058
enh77833     2  109019700  109020700      4       1  150064       2.3583    0.0091788
enh77834     2  109061400  109062400      2       1  150064       2.0938     0.018139
enh77838     2  109149000  109150000      1       1  150064        1.995      0.02302
enh77849     2  109208500  109209500      3       2  150064        2.573    0.0050407
enh77853     2  109231600  109232600      3       1  150064       1.8293     0.033678
enh77858     2  109239400  109240400      6       2  150064        1.647     0.049784
enh77881     2  109644700  109645700      3       2  150064       1.7807     0.037478
enh77926     2  110259900  110260900      2       1  150064        1.762     0.039037
enh77927     2  110315500  110316500      1       1  150064       3.9136    4.546e-05
enh77928     2  110343400  110344400      2       1  150064       4.0066   3.0803e-05
enh77929     2  110348400  110349400      3       1  150064       3.1843   0.00072553
enh77933     2  110363200  110364200      2       1  150064       4.0565   2.4907e-05
enh77934     2  110364800  110365800      3       2  150064       4.1334    1.787e-05
enh77936     2  110368200  110369200      2       1  150064       2.5291    0.0057185
enh77946     2  110858900  110859900      3       2  150064       1.9862     0.023508
enh77948     2  110884200  110885200      2       1  150064       2.2133     0.013439
enh77969     2  111529000  111530000      4       2  150064       2.3416    0.0096007
enh77974     2  111600800  111601800      6       3  150064       1.6819     0.046296
enh77992     2  111903600  111904600      4       2  150064       1.7203     0.042685
enh77997     2  111917900  111918900      4       2  150064       1.7494     0.040109
enh78003     2  111985300  111986300      6       3  150064       1.6461     0.049874
enh78005     2  112253000  112254000      2       1  150064       2.6208    0.0043864
enh78009     2  112374800  112375800      6       3  150064       1.6459     0.049889
enh78018     2  112466800  112467800      5       1  150064       1.7416     0.040792
enh78027     2  112677200  112678200      3       2  150064       2.0374     0.020804
enh78029     2  112698300  112699300      5       3  150064       1.8789      0.03013
enh78036     2  112743500  112744500      6       2  150064        1.834     0.033328
enh78038     2  112776700  112777700      4       2  150064       2.5435    0.0054878
enh78039     2  112789300  112790300      4       2  150064       2.2383     0.012601
enh78049     2  112925800  112926800      1       1  150064       2.0466      0.02035
enh78067     2  113431800  113432800      1       1  150064       2.4515     0.007114
enh78105     2  114112900  114113900      3       2  150064       1.7845      0.03717
enh78123     2  114650600  114651600      5       2  150064        1.947     0.025765
enh78124     2  114651400  114652400      7       3  150064       1.8205     0.034339
enh78128     2  114667300  114668300      3       1  150064       2.1529     0.015662
enh78129     2  114720600  114721600      2       1  150064       2.8733    0.0020311
enh78167     2  115852400  115853400      8       3  150064       2.6745    0.0037421
enh78169     2  115872400  115873400      4       2  150064       2.1307     0.016558
enh78170     2  115886200  115887200      3       1  150064       2.1115     0.017365
enh78171     2  115889600  115890600      6       2  150064       2.1122     0.017335
enh78176     2  115969100  115970100      4       2  150064       2.0093     0.022255
enh78180     2  116117500  116118500      2       1  150064       2.6195    0.0044031
enh78187     2  116184400  116185400      1       1  150064       2.0208      0.02165
enh78191     2  116261100  116262100      5       1  150064       2.3116     0.010399
enh78193     2  116300100  116301100      3       2  150064       2.1047     0.017661
enh78194     2  116315900  116316900      3       1  150064       1.6719      0.04727
enh78200     2  116474200  116475200      3       1  150064       1.7385     0.041065
enh78234     2  118372100  118373100     11       2  150064       1.8561     0.031723
enh78235     2  118377600  118378600      6       2  150064       1.8424     0.032709
enh78236     2  118418600  118419600      5       3  150064        2.053     0.020038
enh78258     2  118852900  118853900      1       1  150064       2.0045      0.02251
enh78259     2  118862600  118863600      3       2  150064       2.7209    0.0032551
enh78263     2  118926200  118927200      3       1  150064       1.9362     0.026422
enh78270     2  119013000  119014000      3       1  150064       2.1909     0.014228
enh78272     2  119068500  119069500      3       2  150064       2.7741    0.0027677
enh78273     2  119070500  119071500      1       1  150064       2.4552      0.00704
enh78274     2  119077300  119078300      2       1  150064       2.8706    0.0020486
enh78275     2  119097500  119098500      4       1  150064       2.7551    0.0029342
enh78278     2  119129700  119130700      4       2  150064       1.7794     0.037584
enh78282     2  119207700  119208700      2       1  150064       1.8863     0.029625
enh78284     2  119234400  119235400      3       2  150064       2.7006    0.0034609
enh78286     2  119251000  119252000      1       1  150064       1.7857      0.03707
enh78289     2  119341700  119342700      1       1  150064       1.8247      0.03402
enh78292     2  119391400  119392400      1       1  150064       2.0071      0.02237
enh78294     2  119401200  119402200      1       1  150064       1.9665      0.02462
enh78296     2  119450600  119451600      3       2  150064       2.2783     0.011355
enh78299     2  119495500  119496500      2       1  150064       2.5066    0.0060945
enh78300     2  119513000  119514000      3       2  150064        1.982     0.023738
enh78315     2  119905100  119906100      2       1  150064       1.6519     0.049275
enh78381     2  120774400  120775400      3       1  150064       1.6981     0.044745
enh78385     2  120793400  120794400      3       2  150064       2.2357     0.012685
enh78393     2  120984600  120985600      2       1  150064       1.6772     0.046754
enh78403     2  121044600  121045600      3       1  150064       1.7418     0.040776
enh78404     2  121049400  121050400      2       1  150064       1.8462     0.032429
enh78406     2  121130500  121131500      3       1  150064       2.0526     0.020058
enh78419     2  121371400  121372400      4       2  150064       2.3759    0.0087529
enh78441     2  121551100  121552100      5       2  150064       1.6676     0.047694
enh78453     2  121598000  121599000      3       1  150064       1.7552     0.039609
enh78481     2  121819500  121820500      3       1  150064       1.6514     0.049329
enh78507     2  122289700  122290700      5       2  150064       1.8457     0.032467
enh78534     2  122529700  122530700      5       2  150064       1.9931     0.023127
enh78536     2  122536400  122537400      2       1  150064       2.1554     0.015565
enh78540     2  122568900  122569900      3       2  150064       2.1401     0.016174
enh78544     2  122626100  122627100      9       2  150064        2.649    0.0040368
enh78545     2  122631200  122632200      3       1  150064       2.0376     0.020795
enh78553     2  122766900  122767900      1       1  150064       2.9712     0.001483
enh78558     2  122829600  122830600      2       1  150064       1.8161     0.034679
enh78559     2  122838700  122839700      2       1  150064       1.8155     0.034721
enh78568     2  123239300  123240300      5       2  150064       2.0785     0.018832
enh78598     2  124944400  124945400      3       1  150064       2.0849     0.018538
enh78600     2  125007500  125008500      4       2  150064       2.5772    0.0049809
enh78606     2  125277900  125278900      3       2  150064       1.6812     0.046363
enh78607     2  125280200  125281200      2       1  150064       2.0283     0.021264
enh78611     2  125368100  125369100      3       2  150064       1.6506     0.049415
enh78616     2  125742500  125743500      4       1  150064        1.695      0.04504
enh78624     2  126391900  126392900      7       3  150064       1.9272     0.026976
enh78625     2  126398000  126399000      8       3  150064       2.2404     0.012532
enh78626     2  126400400  126401400      4       1  150064       1.8575     0.031619
enh78627     2  126409800  126410800      3       2  150064       2.1449     0.015982
enh78628     2  126437600  126438600      7       3  150064        1.969     0.024476
enh78641     2  126945400  126946400      2       1  150064       1.8599     0.031449
enh78662     2  127584600  127585600      2       1  150064       1.9724     0.024284
enh78663     2  127588700  127589700      3       2  150064       2.3034     0.010628
enh78679     2  127825100  127826100      3       2  150064       1.7672     0.038596
enh78684     2  127840800  127841800      5       2  150064       1.9701     0.024411
enh78685     2  127851400  127852400      3       1  150064       3.1673   0.00076944
enh78686     2  127855400  127856400      2       1  150064       2.1139     0.017262
enh78689     2  127885700  127886700      5       1  150064       2.0111     0.022158
enh78691     2  127902800  127903800      5       3  150064       2.2871     0.011096
enh78759     2  128612900  128613900      2       1  150064       1.9235     0.027207
enh78766     2  128783000  128784000      1       1  150064         1.67      0.04746
enh78790     2  129153600  129154600     10       2  150064       1.9725     0.024275
enh78791     2  129164000  129165000      5       1  150064       1.8458     0.032463
enh78792     2  129165600  129166600      7       3  150064       2.3541    0.0092833
enh78830     2  129931300  129932300      1       1  150064       1.8031      0.03569
enh78881     2  131622800  131623800      4       2  150064       1.7126     0.043394
enh78883     2  131629600  131630600      5       2  150064       1.7066      0.04395
enh78884     2  131649400  131650400      5       3  150064       1.9821     0.023733
enh78890     2  131724800  131725800      2       1  150064       2.1688     0.015049
enh78892     2  131799000  131800000      1       1  150064       3.4002    0.0003367
enh78893     2  131822000  131823000      2       1  150064       3.1467   0.00082561
enh78894     2  131834000  131835000      2       1  150064       3.1771   0.00074376
enh78896     2  131848800  131849800      2       1  150064       2.0167     0.021865
enh78898     2  131861300  131862300      4       2  150064        3.335   0.00042656
enh78899     2  131864900  131865900      2       1  150064        2.684    0.0036368
enh78901     2  131887000  131888000      2       1  150064        2.517    0.0059177
enh78910     2  133105500  133106500      1       1  150064       1.6687      0.04759
enh78911     2  133149400  133150400      1       1  150064       1.8515      0.03205
enh78995     2  134837600  134838600      1       1  150064       1.8672      0.03094
enh78996     2  134844200  134845200      4       1  150064       2.8525    0.0021692
enh78997     2  134875600  134876600      2       1  150064       2.7512    0.0029685
enh79000     2  134889900  134890900      2       1  150064       1.8367     0.033124
enh79001     2  134891900  134892900      3       2  150064       3.2345   0.00060923
enh79004     2  134897600  134898600      3       1  150064       3.9582   3.7754e-05
enh79005     2  134900200  134901200      2       1  150064       3.3207   0.00044901
enh79006     2  134904400  134905400      1       1  150064       1.7945      0.03637
enh79012     2  134920900  134921900      1       1  150064       2.4341     0.007465
enh79054     2  135674200  135675200      1       1  150064       3.0217     0.001257
enh79060     2  135718800  135719800      3       2  150064       2.5774    0.0049768
enh79103     2  136788900  136789900      6       2  150064       2.3859    0.0085192
enh79116     2  136899000  136900000      2       1  150064       1.6819     0.046293
enh79147     2  137674700  137675700      2       1  150064       1.9327     0.026634
enh79200     2  139028300  139029300      7       2  150064        1.748     0.040235
enh79208     2  139213000  139214000      3       1  150064       4.1005   2.0615e-05
enh79217     2  139293600  139294600      3       2  150064       1.7277     0.042024
enh79226     2  139512500  139513500      5       3  150064       2.0763     0.018934
enh79237     2  139802900  139803900      3       1  150064       1.8054     0.035503
enh79262     2  141106200  141107200      4       2  150064       2.6101    0.0045257
enh79263     2  141113300  141114300      5       2  150064       2.5337    0.0056435
enh79264     2  141192800  141193800      6       2  150064       2.7357    0.0031126
enh79265     2  141231200  141232200      5       1  150064       1.6695     0.047512
enh79273     2  141722200  141723200     13       2  150064       1.6866     0.045836
enh79277     2  141786600  141787600      1       1  150064       1.9747      0.02415
enh79281     2  141862900  141863900      7       3  150064       3.0573    0.0011167
enh79282     2  141867100  141868100      3       1  150064       3.1575    0.0007956
enh79283     2  141870400  141871400      2       1  150064       2.0687     0.019285
enh79296     2  142527700  142528700      3       1  150064        1.731     0.041726
enh79308     2  143252400  143253400      4       2  150064       2.0413     0.020612
enh79327     2  144016000  144017000      5       3  150064        1.734     0.041456
enh79329     2  144078000  144079000      1       1  150064       1.8065      0.03542
enh79353     2  144565500  144566500      1       1  150064       2.4016     0.008162
enh79356     2  144590300  144591300      3       1  150064       2.8902     0.001925
enh79359     2  144648600  144649600      2       1  150064       2.8962    0.0018888
enh79360     2  144651600  144652600      2       1  150064       2.6241    0.0043445
enh79365     2  144710800  144711800      3       1  150064       2.8618     0.002106
enh79366     2  144712800  144713800      1       1  150064       2.9506     0.001586
enh79375     2  144914300  144915300      1       1  150064       2.0294      0.02121
enh79377     2  144987800  144988800      1       1  150064       2.6821     0.003658
enh79380     2  144995000  144996000      1       1  150064       2.0335        0.021
enh79392     2  145087400  145088400      2       1  150064       2.3347    0.0097797
enh79397     2  145129200  145130200      2       1  150064         2.57    0.0050854
enh79398     2  145137100  145138100      2       1  150064       3.5341    0.0002046
enh79400     2  145161100  145162100      2       1  150064       4.2078   1.2891e-05
enh79401     2  145169800  145170800      1       1  150064       3.4481    0.0002823
enh79402     2  145182200  145183200      2       1  150064       2.3847    0.0085468
enh79403     2  145184400  145185400      2       1  150064       3.1832   0.00072837
enh79404     2  145186000  145187000      2       1  150064       3.6386   0.00013708
enh79405     2  145187600  145188600      1       1  150064        3.432    0.0002996
enh79408     2  145198600  145199600      6       3  150064       2.3436    0.0095487
enh79409     2  145202100  145203100      1       1  150064       4.3878    5.724e-06
enh79414     2  145213700  145214700      2       1  150064        3.645   0.00013371
enh79427     2  145260100  145261100      1       1  150064       1.9658      0.02466
enh79431     2  145282500  145283500      1       1  150064       1.8418      0.03275
enh79456     2  145772800  145773800      4       2  150064       2.2765     0.011408
enh79457     2  145779600  145780600      3       1  150064        1.722     0.042533
enh79458     2  145874300  145875300      4       2  150064       2.5693     0.005095
enh79465     2  146296100  146297100      1       1  150064       2.1738      0.01486
enh79466     2  146303500  146304500      2       1  150064       1.8009     0.035861
enh79469     2  146401900  146402900      2       1  150064       2.8347    0.0022935
enh79477     2  146676200  146677200      2       1  150064       1.8994     0.028755
enh79478     2  146688500  146689500      1       1  150064       2.1622       0.0153
enh79502     2  147579000  147580000      2       1  150064       4.3816   5.8918e-06
enh79505     2  147624700  147625700      3       2  150064       3.8737   5.3602e-05
enh79515     2  147851300  147852300      3       1  150064       1.9172     0.027605
enh79519     2  147952300  147953300      1       1  150064       1.9916      0.02321
enh79525     2  148109300  148110300      3       1  150064       2.4473    0.0071973
enh79534     2  148357800  148358800      1       1  150064       1.7634      0.03892
enh79539     2  148480700  148481700      5       2  150064       2.0947     0.018097
enh79542     2  148530900  148531900      2       1  150064       2.2388     0.012583
enh79545     2  148553400  148554400      1       1  150064       2.8224     0.002383
enh79547     2  148607200  148608200      4       2  150064       3.0923   0.00099306
enh79548     2  148617100  148618100      2       1  150064       2.2004     0.013891
enh79550     2  148620200  148621200      2       1  150064       1.6453     0.049952
enh79551     2  148626700  148627700      2       1  150064       2.2105     0.013534
enh79556     2  148734800  148735800      1       1  150064        1.891      0.02931
enh79558     2  148747200  148748200      2       1  150064        1.652     0.049272
enh79560     2  148757800  148758800      3       1  150064       1.9071     0.028251
enh79561     2  148764000  148765000      4       2  150064       1.7801     0.037534
enh79562     2  148775300  148776300      1       1  150064       2.3974     0.008257
enh79572     2  149030400  149031400      3       1  150064        2.659    0.0039185
enh79573     2  149038900  149039900      1       1  150064        2.289      0.01104
enh79574     2  149040900  149041900      3       2  150064       2.9896    0.0013967
enh79575     2  149055100  149056100      3       2  150064       2.2032     0.013791
enh79576     2  149061500  149062500      6       3  150064       2.0589     0.019752
enh79577     2  149119200  149120200      5       2  150064       1.6979     0.044765
enh79580     2  149276300  149277300      2       1  150064        1.695     0.045041
enh79583     2  149311600  149312600      3       1  150064       2.2463     0.012344
enh79584     2  149328300  149329300      4       2  150064       2.7128    0.0033361
enh79585     2  149335500  149336500      4       2  150064       1.8715     0.030635
enh79586     2  149340000  149341000      2       1  150064       2.8356    0.0022872
enh79587     2  149343800  149344800      2       1  150064        2.619    0.0044099
enh79590     2  149403800  149404800      3       1  150064       1.7192     0.042789
enh79603     2  149509700  149510700      6       3  150064       1.8438     0.032607
enh79617     2  149684600  149685600      3       2  150064       2.2262     0.012999
enh79623     2  149835900  149836900      1       1  150064       1.7951      0.03632
enh79625     2  149861800  149862800      2       1  150064       2.2215      0.01316
enh79626     2  149862900  149863900      2       1  150064       1.8528     0.031956
enh79637     2  150011700  150012700      6       2  150064       2.1725     0.014908
enh79638     2  150015400  150016400      4       2  150064       1.8583     0.031565
enh79651     2  150220400  150221400      2       1  150064       2.2779     0.011366
enh79664     2  150363900  150364900      2       1  150064        2.144     0.016016
enh79667     2  150454100  150455100      2       1  150064       1.8433     0.032646
enh79671     2  150583900  150584900      1       1  150064       1.9331      0.02661
enh79672     2  150590200  150591200      2       1  150064       1.9535     0.025381
enh79681     2  150714200  150715200      6       3  150064       2.3074     0.010515
enh79695     2  150982400  150983400      2       1  150064       1.7862     0.037035
enh79702     2  151143000  151144000      1       1  150064       2.3427     0.009572
enh79703     2  151183900  151184900      4       2  150064       1.9774     0.023996
enh79706     2  151232800  151233800      2       1  150064       1.8048     0.035552
enh79782     2  152354400  152355400      1       1  150064        2.957     0.001553
enh79784     2  152402200  152403200      2       1  150064       1.8467     0.032394
enh79798     2  152709200  152710200      1       1  150064       2.5111     0.006017
enh79799     2  152725500  152726500      2       1  150064       2.0537     0.020002
enh79812     2  152906400  152907400      1       1  150064       1.7838      0.03723
enh79816     2  153023100  153024100      2       1  150064       2.3388    0.0096724
enh79817     2  153030100  153031100      2       1  150064       2.0004     0.022726
enh79819     2  153056900  153057900      1       1  150064        3.074     0.001056
enh79821     2  153079200  153080200      3       1  150064        2.717    0.0032937
enh79822     2  153194900  153195900      2       1  150064       1.6989     0.044667
enh79827     2  153232200  153233200      7       3  150064       2.7318    0.0031499
enh79828     2  153232800  153233800      4       2  150064       2.2087     0.013597
enh79829     2  153236600  153237600      6       2  150064       1.7094     0.043691
enh79832     2  153249100  153250100      7       4  150064       2.1113     0.017375
enh79833     2  153250400  153251400      3       2  150064       1.9613     0.024919
enh79842     2  153277100  153278100      1       1  150064       2.4169     0.007827
enh79843     2  153279700  153280700      1       1  150064       2.3908     0.008405
enh79845     2  153282800  153283800      5       2  150064       2.3873    0.0084865
enh79846     2  153285900  153286900      1       1  150064       2.6666     0.003831
enh79847     2  153287200  153288200      1       1  150064       1.9508      0.02554
enh79848     2  153289500  153290500      2       1  150064       2.4729    0.0067002
enh79861     2  153325200  153326200      1       1  150064        2.779     0.002726
enh79888     2  153469000  153470000      5       2  150064       1.8902     0.029367
enh79889     2  153479300  153480300      3       1  150064       4.3007   8.5135e-06
enh79890     2  153503900  153504900      2       1  150064       2.3385    0.0096814
enh79892     2  153577300  153578300      2       1  150064       3.6058   0.00015559
enh79893     2  153605500  153606500      1       1  150064       2.3023      0.01066
enh79894     2  153608500  153609500      3       2  150064       3.5401   0.00019998
enh79895     2  153618100  153619100      3       2  150064        3.821   6.6466e-05
enh79896     2  153648800  153649800      4       2  150064       3.3669   0.00038011
enh79898     2  153679900  153680900      3       1  150064       2.7445    0.0030301
enh79901     2  153731600  153732600      5       3  150064       2.3803    0.0086496
enh79957     2  155340600  155341600      3       2  150064       2.2399     0.012549
enh79971     2  155825700  155826700      3       1  150064       3.7354   9.3693e-05
enh79972     2  155848900  155849900      1       1  150064       2.3737     0.008805
enh79973     2  155971800  155972800     11       5  150064       4.1042   2.0282e-05
enh79979     2  156695600  156696600      3       2  150064       1.8476     0.032332
enh79989     2  156860700  156861700      3       1  150064       2.7273    0.0031928
enh79990     2  156877600  156878600      6       3  150064       1.7078     0.043835
enh80026     2  157515200  157516200      4       2  150064       1.9702     0.024407
enh80029     2  157541100  157542100      2       1  150064       1.9318     0.026691
enh80030     2  157549700  157550700      2       1  150064       1.8381     0.033022
enh80031     2  157558100  157559100      3       2  150064       1.9481     0.025699
enh80064     2  158604200  158605200      1       1  150064       2.2924      0.01094
enh80065     2  158615700  158616700      1       1  150064       2.0298      0.02119
enh80073     2  158695000  158696000      1       1  150064       1.7127      0.04338
enh80091     2  158858500  158859500      2       1  150064       2.0382     0.020763
enh80099     2  158976900  158977900      3       2  150064       2.1871     0.014368
enh80106     2  159216100  159217100      3       2  150064        2.468    0.0067942
enh80107     2  159251100  159252100      9       3  150064       2.5617    0.0052078
enh80109     2  159316600  159317600      3       2  150064       3.0981   0.00097372
enh80111     2  159326200  159327200      1       1  150064       2.4287     0.007577
enh80112     2  159330400  159331400      5       2  150064       2.0002      0.02274
enh80113     2  159339000  159340000      5       2  150064       3.5198   0.00021596
enh80114     2  159341200  159342200      6       2  150064       1.9106      0.02803
enh80115     2  159343700  159344700      4       2  150064       2.6076     0.004559
enh80116     2  159346300  159347300      1       1  150064       1.9251      0.02711
enh80117     2  159349700  159350700      6       2  150064       2.8574    0.0021356
enh80121     2  159366400  159367400      5       3  150064       2.3128     0.010367
enh80122     2  159387800  159388800      4       2  150064       2.1385      0.01624
enh80124     2  159400700  159401700      3       1  150064       2.4125    0.0079224
enh80127     2  159533900  159534900      4       2  150064       2.4492    0.0071585
enh80132     2  159573800  159574800      1       1  150064       2.5936     0.004749
enh80211     2  160373200  160374200      3       1  150064       3.2503   0.00057649
enh80215     2  160448600  160449600      5       2  150064       2.7421     0.003052
enh80216     2  160456900  160457900      2       1  150064       1.7557      0.03957
enh80217     2  160462300  160463300      5       2  150064       2.5663    0.0051388
enh80218     2  160463500  160464500      2       1  150064       1.9649     0.024715
enh80219     2  160466600  160467600      3       1  150064       2.6898    0.0035746
enh80220     2  160468200  160469200      5       3  150064       2.3694    0.0089091
enh80221     2  160474300  160475300      2       1  150064       3.4676   0.00026257
enh80222     2  160476500  160477500      3       2  150064       1.8384     0.033002
enh80224     2  160494000  160495000      9       4  150064       1.8292     0.033685
enh80225     2  160566800  160567800      5       2  150064       2.1417     0.016107
enh80226     2  160571700  160572700      4       1  150064       2.4048    0.0080913
enh80227     2  160573400  160574400      4       2  150064       1.9237     0.027193
enh80228     2  160615900  160616900      2       1  150064       3.3438   0.00041323
enh80229     2  160643300  160644300      5       2  150064        3.455   0.00027517
enh80241     2  161014300  161015300      5       2  150064       2.0187     0.021762
enh80243     2  161061400  161062400      2       1  150064       1.9352     0.026481
enh80266     2  161201400  161202400      3       2  150064       1.9094     0.028103
enh80274     2  161236400  161237400      4       2  150064        1.863     0.031231
enh80288     2  161276500  161277500      2       1  150064       1.7479     0.040244
enh80290     2  161284000  161285000      2       1  150064       3.0035    0.0013345
enh80313     2  161503200  161504200      3       1  150064       1.8889     0.029451
enh80314     2  161507800  161508800      3       1  150064       1.8646      0.03112
enh80315     2  161508700  161509700      1       1  150064       1.7418      0.04077
enh80318     2  161560200  161561200      4       2  150064       1.6628     0.048171
enh80345     2  162018600  162019600      1       1  150064       2.3141      0.01033
enh80348     2  162031200  162032200      1       1  150064       1.8297      0.03365
enh80350     2  162045900  162046900      3       2  150064        1.932      0.02668
enh80364     2  162493800  162494800      1       1  150064       1.7308      0.04174
enh80366     2  162854800  162855800      2       1  150064       3.0845    0.0010196
enh80367     2  162858300  162859300      2       1  150064       2.9675    0.0015011
enh80368     2  162865700  162866700      4       2  150064       3.9258   4.3216e-05
enh80369     2  162874800  162875800      3       2  150064       3.1235   0.00089366
enh80370     2  162884600  162885600      2       1  150064       2.7702    0.0028009
enh80371     2  162889400  162890400      5       3  150064       4.0599   2.4549e-05
enh80401     2  163933600  163934600      3       1  150064       1.6574     0.048717
enh80416     2  164458300  164459300      2       1  150064       1.9135      0.02784
enh80432     2  164551200  164552200      1       1  150064       1.9208      0.02738
enh80436     2  164574100  164575100      2       1  150064       1.9304      0.02678
enh80440     2  164593900  164594900      1       1  150064       1.7282      0.04198
enh80489     2  165970500  165971500      1       1  150064       1.6512      0.04935
enh80536     2  166653800  166654800      5       3  150064       2.4385    0.0073738
enh80538     2  166693400  166694400      3       2  150064       3.4033   0.00033287
enh80540     2  166699800  166700800      1       1  150064       1.7191       0.0428
enh80543     2  166726800  166727800      3       2  150064       1.9464     0.025801
enh80544     2  166743100  166744100      3       1  150064       1.6546     0.048999
enh80548     2  166810900  166811900      2       1  150064       3.2935   0.00049468
enh80557     2  167228200  167229200      3       2  150064       1.7447     0.040521
enh80559     2  167350800  167351800      4       2  150064       3.2406   0.00059635
enh80571     2  167698100  167699100      1       1  150064         1.65      0.04947
enh80573     2  167748300  167749300      1       1  150064       3.0327     0.001212
enh80574     2  167814000  167815000      2       1  150064       1.7094     0.043688
enh80590     2  168241600  168242600      2       1  150064       1.6843     0.046065
enh80607     2  168440700  168441700      3       2  150064       3.3826   0.00035907
enh80608     2  168463700  168464700      3       2  150064       2.7028    0.0034383
enh80609     2  168507900  168508900      8       1  150064       3.5985   0.00016001
enh80615     2  168605900  168606900      1       1  150064       2.2845      0.01117
enh80621     2  168648800  168649800      4       2  150064       1.8427     0.032688
enh80626     2  168801900  168802900      3       1  150064       1.9932      0.02312
enh80640     2  168988000  168989000      2       1  150064       1.7147     0.043203
enh80667     2  169315300  169316300      3       2  150064       2.2001     0.013901
enh80681     2  169351700  169352700      4       2  150064       2.5439    0.0054808
enh80689     2  169375200  169376200      5       2  150064       1.9554     0.025268
enh80691     2  169377800  169378800      2       1  150064       1.8727     0.030553
enh80693     2  169382100  169383100      3       1  150064       2.5506    0.0053772
enh80694     2  169385100  169386100      3       2  150064       3.2223   0.00063589
enh80695     2  169385900  169386900      2       1  150064       1.8604     0.031415
enh80696     2  169390900  169391900      5       3  150064       3.0722    0.0010625
enh80706     2  169459400  169460400      1       1  150064       2.4821     0.006531
enh80707     2  169482300  169483300      5       2  150064       3.2136   0.00065548
enh80710     2  169491900  169492900      4       2  150064       3.3361   0.00042479
enh80711     2  169495300  169496300      4       2  150064       1.8572     0.031641
enh80712     2  169497400  169498400      8       4  150064       3.7973   7.3146e-05
enh80733     2  169668500  169669500      2       1  150064       2.5531    0.0053388
enh80745     2  169975700  169976700      3       1  150064       1.6999     0.044573
enh80771     2  170571000  170572000      2       1  150064       2.1133     0.017286
enh80844     2  171579600  171580600      1       1  150064       2.1074      0.01754
enh80850     2  171633600  171634600      4       1  150064        1.867     0.030953
enh80852     2  171668700  171669700      1       1  150064       1.9777      0.02398
enh80858     2  171796000  171797000      2       1  150064       1.7012     0.044449
enh80867     2  171943400  171944400      1       1  150064       3.1075    0.0009435
enh80869     2  171958900  171959900      5       1  150064       1.6878     0.045724
enh80872     2  171991000  171992000      3       1  150064         2.14     0.016177
enh80873     2  171993200  171994200      3       2  150064       2.1576     0.015481
enh80875     2  172003000  172004000      2       1  150064       1.9482     0.025695
enh80881     2  172038000  172039000      6       2  150064       1.8628     0.031245
enh80889     2  172127900  172128900      4       2  150064         2.25     0.012225
enh80916     2  172558200  172559200      5       3  150064        2.381    0.0086319
enh80919     2  172619300  172620300      6       2  150064       4.4565    4.165e-06
enh80921     2  172650200  172651200      1       1  150064       4.1654    1.554e-05
enh80922     2  172654500  172655500      3       2  150064       3.3947   0.00034357
enh80925     2  172865400  172866400      7       2  150064       3.5524   0.00019089
enh80926     2  172877300  172878300      3       2  150064       3.3925   0.00034624
enh80930     2  172903700  172904700      5       3  150064       2.7485    0.0029934
enh80931     2  172916900  172917900      2       1  150064       1.8505     0.032121
enh80949     2  173148900  173149900      3       1  150064       2.0688     0.019284
enh80999     2  173942400  173943400      3       2  150064       2.7189    0.0032748
enh81004     2  173967800  173968800      3       2  150064       2.8157    0.0024336
enh81008     2  173996700  173997700      4       2  150064       2.8268    0.0023508
enh81009     2  174000100  174001100      3       2  150064       2.5849      0.00487
enh81010     2  174012600  174013600      2       1  150064       2.2083     0.013613
enh81015     2  174052600  174053600      4       2  150064       2.7049    0.0034158
enh81016     2  174058400  174059400      5       3  150064       2.2718     0.011549
enh81017     2  174082700  174083700      4       2  150064         1.95     0.025587
enh81018     2  174091800  174092800      4       2  150064       2.1194     0.017029
enh81050     2  174523900  174524900      6       3  150064       2.1694     0.015026
enh81066     2  174778800  174779800      1       1  150064        2.247      0.01232
enh81068     2  174794100  174795100      6       2  150064       1.8034     0.035665
enh81070     2  174805200  174806200      6       3  150064       1.8803     0.030032
enh81071     2  174811900  174812900      2       1  150064       2.2139     0.013419
enh81072     2  174814100  174815100      4       1  150064       2.2132     0.013443
enh81073     2  174816000  174817000      9       3  150064       2.0089     0.022273
enh81075     2  174825400  174826400      6       3  150064       2.7215    0.0032496
enh81084     2  174878700  174879700      2       1  150064       1.7088     0.043747
enh81087     2  174892400  174893400      4       2  150064       1.7098     0.043648
enh81092     2  174918600  174919600      3       1  150064       2.8179    0.0024172
enh81094     2  174927000  174928000      2       1  150064       2.2485     0.012273
enh81095     2  174936600  174937600      6       2  150064       2.5529    0.0053416
enh81096     2  174940500  174941500      1       1  150064       2.4381     0.007382
enh81101     2  174979600  174980600      2       1  150064       2.3998     0.008203
enh81102     2  174980700  174981700      3       2  150064       2.8707    0.0020478
enh81104     2  174987900  174988900      1       1  150064       2.2718      0.01155
enh81105     2  174996100  174997100      4       2  150064       2.3119     0.010391
enh81107     2  175018500  175019500      2       1  150064       2.2438     0.012424
enh81108     2  175041300  175042300      1       1  150064       2.2454      0.01237
enh81111     2  175075400  175076400      3       1  150064       3.1456   0.00082863
enh81112     2  175077300  175078300      3       2  150064       2.0534     0.020015
enh81121     2  175258400  175259400      1       1  150064       1.7408      0.04086
enh81132     2  175473000  175474000      1       1  150064       2.1156      0.01719
enh81136     2  175528400  175529400      2       1  150064        2.035     0.020925
enh81144     2  175636500  175637500      3       1  150064       1.6477     0.049707
enh81145     2  175643000  175644000      2       1  150064       3.0348    0.0012036
enh81169     2  175746800  175747800      1       1  150064        1.688      0.04571
enh81170     2  175753200  175754200      1       1  150064       2.6396      0.00415
enh81181     2  175816600  175817600      1       1  150064       2.1397      0.01619
enh81197     2  175892600  175893600      4       2  150064       1.6482     0.049657
enh81226     2  176748700  176749700      3       1  150064       2.5355    0.0056143
enh81231     2  177156200  177157200      2       1  150064       1.8023     0.035745
enh81232     2  177181900  177182900      2       1  150064        1.916     0.027683
enh81291     2  178148400  178149400      3       2  150064       2.1331     0.016458
enh81348     2  179120700  179121700      1       1  150064       2.0193      0.02173
enh81410     2  180295100  180296100      7       2  150064       1.9503      0.02557
enh81411     2  180299400  180300400      2       1  150064       2.8607    0.0021138
enh81413     2  180310800  180311800      4       2  150064       3.2546   0.00056773
enh81414     2  180324900  180325900      3       2  150064       4.3777   5.9962e-06
enh81415     2  180334700  180335700      8       3  150064       3.7253    9.756e-05
enh81431     2  180774600  180775600      5       2  150064       1.9078     0.028207
enh81433     2  180831700  180832700      4       1  150064       4.1313   1.8036e-05
enh81434     2  180852400  180853400      3       1  150064       3.4152   0.00031862
enh81436     2  180861900  180862900      5       2  150064       4.3163   7.9343e-06
enh81437     2  180868400  180869400      8       4  150064       2.2562     0.012028
enh81442     2  180990300  180991300      2       1  150064        3.483   0.00024794
enh81443     2  180994600  180995600      7       4  150064        2.527    0.0057514
enh81448     2  181045300  181046300      3       1  150064        2.772     0.002786
enh81455     2  181455700  181456700      2       1  150064       1.7404     0.040897
enh81501     2  182655300  182656300      4       2  150064       1.7244     0.042318
enh81510     2  182737200  182738200      2       1  150064       1.6457     0.049915
enh81520     2  182975000  182976000      4       2  150064       2.2345     0.012727
enh81539     2  183387600  183388600      3       1  150064       2.0394     0.020706
enh81546     2  183497400  183498400      5       2  150064       2.0304      0.02116
enh81549     2  183579200  183580200      2       1  150064       2.4001    0.0081953
enh81567     2  183794500  183795500      4       2  150064       1.7367     0.041224
enh81569     2  183813800  183814800      2       1  150064       1.8571     0.031646
enh81574     2  183875000  183876000      3       2  150064       3.0092    0.0013096
enh81585     2  183935800  183936800      2       1  150064       1.8647      0.03111
enh81600     2  184272800  184273800      5       2  150064       1.8473      0.03235
enh81613     2  184543200  184544200      4       2  150064       1.7215      0.04258
enh81624     2  185598800  185599800      3       2  150064       3.5717   0.00017734
enh81629     2  185740000  185741000      1       1  150064       4.6372    1.766e-06
enh81630     2  185771200  185772200      2       1  150064       3.3438   0.00041318
enh81631     2  185870000  185871000      3       2  150064       2.9781    0.0014503
enh81709     2  188384200  188385200      2       1  150064       1.9141     0.027805
enh81713     2  188411600  188412600      3       1  150064       1.6685     0.047606
enh81714     2  188419100  188420100      2       1  150064       1.9497     0.025604
enh81727     2  188584000  188585000      2       1  150064        2.464      0.00687
enh81732     2  188831400  188832400      3       1  150064       1.8172     0.034591
enh81733     2  188841800  188842800      2       1  150064        1.927     0.026988
enh81738     2  188894900  188895900      5       2  150064        2.289     0.011039
enh81741     2  188915600  188916600      5       2  150064       1.7276     0.042033
enh81746     2  189010300  189011300      4       2  150064       1.6568     0.048782
enh81751     2  189114300  189115300      3       2  150064        1.767     0.038612
enh81752     2  189139100  189140100      2       1  150064       1.8186     0.034484
enh81753     2  189141700  189142700      2       1  150064       2.7219    0.0032457
enh81754     2  189143900  189144900      1       1  150064       3.5674    0.0001803
enh81755     2  189148700  189149700      5       2  150064       2.0426     0.020546
enh81758     2  189164000  189165000      5       2  150064       2.0378     0.020786
enh81759     2  189166800  189167800      5       2  150064        2.219     0.013244
enh81762     2  189181200  189182200     11       3  150064       1.9414     0.026108
enh81766     2  189190200  189191200      3       1  150064       2.5333    0.0056499
enh81767     2  189191700  189192700      1       1  150064       2.7714     0.002791
enh81768     2  189193500  189194500      5       2  150064       2.7921    0.0026181
enh81770     2  189198300  189199300      2       1  150064        2.091     0.018266
enh81772     2  189208600  189209600      4       2  150064       2.6697    0.0037956
enh81782     2  189260200  189261200      3       2  150064       2.1617     0.015322
enh81784     2  189274900  189275900      3       2  150064       1.7086     0.043767
enh81786     2  189287200  189288200      2       1  150064       2.5779      0.00497
enh81792     2  189307600  189308600      2       1  150064       2.8398    0.0022572
enh81794     2  189327200  189328200      4       2  150064       2.1637     0.015243
enh81797     2  189337800  189338800      2       1  150064       2.7616    0.0028756
enh81799     2  189342500  189343500      1       1  150064       2.7869     0.002661
enh81802     2  189360700  189361700      4       2  150064       1.7177     0.042927
enh81813     2  189591100  189592100      4       2  150064       1.8382     0.033019
enh81815     2  189651100  189652100      2       1  150064       2.6071    0.0045662
enh81866     2  190433600  190434600      2       1  150064       2.1181     0.017084
enh81871     2  190528000  190529000      6       3  150064       1.7229     0.042457
enh81899     2  191277600  191278600      1       1  150064       1.8367      0.03313
enh81905     2  191400800  191401800      3       2  150064       1.7662     0.038684
enh81909     2  191447100  191448100      2       1  150064       2.2845     0.011171
enh81917     2  191542200  191543200      1       1  150064       1.6498      0.04949
enh81931     2  191755800  191756800      1       1  150064       1.6797      0.04651
enh81942     2  191897100  191898100      1       1  150064       2.2945      0.01088
enh81943     2  191906100  191907100      1       1  150064       2.1558      0.01555
enh81944     2  191909700  191910700      2       1  150064        2.902    0.0018538
enh81945     2  191915100  191916100      4       1  150064       1.8149     0.034767
enh82029     2  193406100  193407100      4       2  150064       3.2818   0.00051566
enh82033     2  194006800  194007800      5       1  150064       4.0611   2.4423e-05
enh82034     2  194168900  194169900      2       1  150064       2.4374    0.0073965
enh82037     2  194385700  194386700      2       1  150064       4.6981   1.3128e-06
enh82039     2  194544200  194545200      1       1  150064       1.6459      0.04989
enh82042     2  194952200  194953200      1       1  150064       2.6685     0.003809
enh82043     2  194957000  194958000      1       1  150064       1.9171      0.02761
enh82060     2  196397900  196398900      5       2  150064       3.1702   0.00076169
enh82061     2  196408700  196409700      3       1  150064       3.5838   0.00016935
enh82062     2  196423800  196424800      4       2  150064       3.4686   0.00026163
enh82066     2  196461100  196462100      6       3  150064       1.8011     0.035841
enh82067     2  196467800  196468800      5       2  150064       1.8813     0.029967
enh82069     2  196476400  196477400      4       2  150064       1.7441     0.040572
enh82073     2  196511000  196512000      3       2  150064       2.0854     0.018518
enh82078     2  196549200  196550200      3       2  150064       2.4345    0.0074563
enh82079     2  196551900  196552900      1       1  150064       2.1163      0.01716
enh82089     2  196924300  196925300      3       1  150064       2.9925    0.0013837
enh82090     2  196961400  196962400      2       1  150064       1.6877     0.045734
enh82091     2  196965900  196966900      3       1  150064       1.9611     0.024932
enh82092     2  196976700  196977700      3       1  150064       1.8839     0.029786
enh82093     2  196978300  196979300      2       1  150064       1.6675     0.047711
enh82094     2  196988300  196989300      1       1  150064       2.0077      0.02234
enh82099     2  197033000  197034000      1       1  150064       1.6869      0.04581
enh82110     2  197148800  197149800      2       1  150064       2.2361     0.012673
enh82115     2  197255000  197256000      8       3  150064       2.0296     0.021199
enh82116     2  197264300  197265300      3       2  150064       1.6888     0.045631
enh82119     2  197331500  197332500      1       1  150064       2.7885     0.002648
enh82121     2  197382200  197383200      3       2  150064       3.3076   0.00047044
enh82122     2  197409600  197410600      1       1  150064       3.5218    0.0002143
enh82124     2  197466100  197467100      2       1  150064       2.7355    0.0031146
enh82125     2  197471400  197472400      2       1  150064       2.9931     0.001381
enh82126     2  197471900  197472900      1       1  150064        2.944      0.00162
enh82133     2  197769400  197770400      5       2  150064       2.3569    0.0092148
enh82134     2  197785300  197786300      1       1  150064       2.5571     0.005277
enh82140     2  197830900  197831900      3       1  150064        1.838     0.033033
enh82141     2  197836200  197837200      3       2  150064       1.9183     0.027538
enh82142     2  197845000  197846000      2       1  150064       1.8721     0.030595
enh82144     2  197855000  197856000      1       1  150064       1.7839      0.03722
enh82146     2  197874800  197875800      6       3  150064       2.2441     0.012414
enh82150     2  197955300  197956300      2       1  150064       2.7055    0.0034098
enh82151     2  197962200  197963200      2       1  150064        2.217     0.013311
enh82156     2  198016700  198017700      3       1  150064       2.2758     0.011429
enh82158     2  198029100  198030100      2       1  150064       2.3458    0.0094928
enh82165     2  198144600  198145600      3       1  150064       4.1655   1.5535e-05
enh82166     2  198187400  198188400      1       1  150064       5.5826    1.185e-08
enh82167     2  198243200  198244200      1       1  150064       4.7819    8.681e-07
enh82170     2  198295000  198296000      2       1  150064       1.7139     0.043274
enh82181     2  198478500  198479500      1       1  150064       1.9758      0.02409
enh82182     2  198485100  198486100      1       1  150064       5.9155    1.654e-09
enh82183     2  198492300  198493300      5       1  150064       2.9932    0.0013802
enh82184     2  198505400  198506400      1       1  150064       3.2286     0.000622
enh82185     2  198522000  198523000      4       2  150064       5.1526   1.2845e-07
enh82189     2  198541000  198542000      2       1  150064       4.6838    1.408e-06
enh82190     2  198568600  198569600      1       1  150064       4.1225    1.874e-05
enh82191     2  198573400  198574400      2       1  150064        4.101   2.0565e-05
enh82193     2  198721800  198722800      3       2  150064       4.5656   2.4901e-06
enh82197     2  198737900  198738900      1       1  150064       4.2984    8.603e-06
enh82199     2  198743400  198744400      3       1  150064       5.0854   1.8339e-07
enh82200     2  198753500  198754500      2       1  150064       4.2409   1.1133e-05
enh82202     2  198813900  198814900      1       1  150064       5.2839    6.324e-08
enh82203     2  198816600  198817600      2       1  150064       4.2706    9.746e-06
enh82210     2  199310200  199311200      1       1  150064       1.9976      0.02288
enh82213     2  199557600  199558600      3       1  150064       2.1888     0.014307
enh82217     2  199885200  199886200      5       2  150064       2.4284     0.007583
enh82220     2  200028200  200029200      2       1  150064       4.5229   3.0502e-06
enh82221     2  200050600  200051600      2       1  150064       4.4814   3.7082e-06
enh82222     2  200055900  200056900      4       2  150064       4.7114   1.2304e-06
enh82223     2  200132800  200133800      1       1  150064       2.0367      0.02084
enh82225     2  200174300  200175300      1       1  150064       3.0511      0.00114
enh82228     2  200276600  200277600      2       1  150064       3.4618   0.00026826
enh82229     2  200288400  200289400      3       1  150064        3.696   0.00010951
enh82244     2  200658700  200659700      1       1  150064       2.5675     0.005121
enh82245     2  200668900  200669900      4       2  150064       3.5153    0.0002196
enh82247     2  200675300  200676300      1       1  150064        4.404    5.314e-06
enh82251     2  200733800  200734800      2       1  150064       5.8782   2.0736e-09
enh82252     2  200774400  200775400      1       1  150064       7.1749    3.618e-13
enh82253     2  200777800  200778800      4       2  150064       5.6966   6.1128e-09
enh82254     2  200778800  200779800      3       1  150064       2.9751    0.0014646
enh82255     2  200787100  200788100      6       2  150064       5.9093   1.7179e-09
enh82256     2  200792600  200793600      3       2  150064       5.6647   7.3635e-09
enh82257     2  200817800  200818800      2       1  150064       5.8308   2.7575e-09
enh82260     2  200847600  200848600      6       4  150064       5.4135   3.0905e-08
enh82261     2  200850200  200851200      4       2  150064       4.2116   1.2676e-05
enh82264     2  200890200  200891200      4       2  150064       3.7224   9.8683e-05
enh82265     2  200904300  200905300      2       1  150064       5.5961   1.0958e-08
enh82266     2  200912800  200913800     10       3  150064       5.3992   3.3467e-08
enh82267     2  200915600  200916600     10       3  150064       6.5781   2.3819e-11
enh82268     2  200919600  200920600      2       1  150064        6.014   9.0495e-10
enh82270     2  200945900  200946900      2       1  150064       1.7517     0.039912
enh82274     2  200995400  200996400      3       2  150064       2.3616    0.0090976
enh82280     2  201066100  201067100      3       2  150064        4.173   1.5028e-05
enh82281     2  201076200  201077200      3       2  150064       2.6753    0.0037335
enh82282     2  201077500  201078500      4       2  150064       6.1014   5.2556e-10
enh82284     2  201103500  201104500      2       1  150064       2.6418    0.0041231
enh82287     2  201139200  201140200      2       1  150064       4.0852   2.2017e-05
enh82289     2  201176900  201177900      5       2  150064       2.5004    0.0062028
enh82290     2  201179700  201180700      3       2  150064       2.5797     0.004945
enh82291     2  201182900  201183900      3       1  150064       2.5508    0.0053739
enh82294     2  201193800  201194800      3       2  150064       3.5441   0.00019701
enh82297     2  201204400  201205400      7       4  150064       2.3425    0.0095773
enh82301     2  201220600  201221600      2       1  150064       4.1552   1.6251e-05
enh82302     2  201224000  201225000      2       1  150064       4.0502   2.5586e-05
enh82303     2  201224800  201225800      1       1  150064       3.5893    0.0001658
enh82304     2  201225900  201226900      4       2  150064       6.6996   1.0447e-11
enh82305     2  201226700  201227700      4       2  150064       6.6098    1.924e-11
enh82306     2  201228900  201229900      2       1  150064       4.8094   7.5678e-07
enh82308     2  201237200  201238200      2       1  150064       2.5634    0.0051829
enh82309     2  201241400  201242400      4       2  150064       5.4499   2.5199e-08
enh82310     2  201245500  201246500      4       2  150064       2.2986     0.010764
enh82311     2  201247400  201248400      5       2  150064       4.4118   5.1248e-06
enh82314     2  201269800  201270800      3       1  150064       3.3255   0.00044135
enh82317     2  201276100  201277100      2       1  150064       2.6051    0.0045924
enh82318     2  201281400  201282400      3       1  150064       3.8097    6.956e-05
enh82319     2  201289400  201290400      3       2  150064       4.7961   8.0872e-07
enh82321     2  201317900  201318900      4       2  150064        3.666   0.00012317
enh82322     2  201319800  201320800      2       1  150064       3.1704   0.00076117
enh82323     2  201334400  201335400      4       2  150064        1.808     0.035305
enh82328     2  201392300  201393300      1       1  150064       2.5746     0.005018
enh82329     2  201449500  201450500      1       1  150064       1.9686       0.0245
enh82330     2  201489700  201490700      2       1  150064       2.0246     0.021456
enh82332     2  201508000  201509000      2       1  150064       2.1492     0.015807
enh82341     2  201621500  201622500      2       1  150064       1.8124     0.034959
enh82342     2  201629000  201630000      5       3  150064        1.812      0.03499
enh82378     2  202118800  202119800      8       4  150064        3.382   0.00035982
enh82379     2  202123400  202124400      2       1  150064       2.5875    0.0048334
enh82431     2  202827400  202828400      5       3  150064       2.0115     0.022137
enh82434     2  202834400  202835400      4       1  150064        2.104      0.01769
enh82436     2  202839800  202840800      6       2  150064       2.0864     0.018471
enh82437     2  202842300  202843300      5       1  150064       1.7077     0.043844
enh82477     2  203113500  203114500      1       1  150064       1.7039       0.0442
enh82490     2  203246500  203247500      2       1  150064        2.064      0.01951
enh82491     2  203247300  203248300      2       1  150064       1.6791     0.046566
enh82516     2  203362600  203363600      3       2  150064       1.8342     0.033312
enh82520     2  203453300  203454300      2       1  150064       1.7147     0.043196
enh82531     2  203537300  203538300      1       1  150064       2.8652     0.002084
enh82534     2  203583000  203584000      2       1  150064       2.0271     0.021326
enh82536     2  203665800  203666800      2       1  150064       1.6616     0.048294
enh82537     2  203670400  203671400      1       1  150064       1.9178      0.02757
enh82541     2  203804900  203805900      4       2  150064       2.0204     0.021671
enh82542     2  203883900  203884900      2       1  150064       1.6528      0.04919
enh82544     2  203991300  203992300      3       2  150064       2.3332    0.0098194
enh82545     2  204105000  204106000      3       1  150064        2.659    0.0039186
enh82546     2  204123100  204124100      2       1  150064       2.4484    0.0071737
enh82549     2  204210800  204211800      1       1  150064       1.8169      0.03462
enh82556     2  204327800  204328800      4       1  150064       2.1728     0.014899
enh82557     2  204348900  204349900      2       1  150064       2.4373    0.0073984
enh82558     2  204374800  204375800      1       1  150064       2.3611     0.009111
enh82602     2  205133100  205134100      1       1  150064       2.1607      0.01536
enh82608     2  205177900  205178900      3       1  150064       1.9192     0.027482
enh82634     2  205837200  205838200      1       1  150064       2.1553      0.01557
enh82659     2  206185800  206186800      2       1  150064       2.4038    0.0081136
enh82662     2  206231000  206232000      3       1  150064       2.8589    0.0021257
enh82669     2  206360200  206361200      2       1  150064       1.8145     0.034801
enh82672     2  206410300  206411300      2       1  150064       1.7477     0.040258
enh82677     2  206500800  206501800      1       1  150064        1.707      0.04391
enh82712     2  206747200  206748200      2       1  150064       2.0289     0.021234
enh82726     2  206939400  206940400      1       1  150064       1.7306      0.04176
enh82728     2  206943100  206944100      4       2  150064       1.9437     0.025963
enh82738     2  207058500  207059500      4       2  150064       1.7156      0.04312
enh82775     2  207900500  207901500      1       1  150064       1.7684       0.0385
enh82777     2  207905900  207906900      1       1  150064        1.648      0.04968
enh82778     2  207911200  207912200      3       2  150064       1.8611     0.031363
enh82802     2  208064700  208065700      3       2  150064       1.8222     0.034215
enh82803     2  208080300  208081300      1       1  150064       2.3616     0.009098
enh82805     2  208087000  208088000      4       2  150064        2.166     0.015154
enh82806     2  208090000  208091000      2       1  150064       2.8246     0.002367
enh82807     2  208092400  208093400      6       3  150064       1.9023     0.028568
enh82826     2  208227400  208228400      2       1  150064       3.2475    0.0005822
enh82827     2  208234500  208235500      3       2  150064       2.7171    0.0032928
enh82829     2  208259200  208260200      7       4  150064       1.7489     0.040155
enh82832     2  208267200  208268200      4       2  150064       2.0737     0.019052
enh82833     2  208273700  208274700      3       1  150064       2.5903    0.0047951
enh82835     2  208281500  208282500      2       1  150064       3.0941   0.00098697
enh82841     2  208334100  208335100      5       2  150064       3.6319   0.00014065
enh82844     2  208339800  208340800      4       2  150064       3.0108    0.0013026
enh82845     2  208343700  208344700      5       1  150064       1.6662     0.047841
enh82852     2  208388000  208389000      3       2  150064       4.7358   1.0912e-06
enh82853     2  208391200  208392200      3       2  150064       2.7581    0.0029072
enh82859     2  208420900  208421900      2       1  150064       3.7401   9.1988e-05
enh82860     2  208425700  208426700      1       1  150064       4.1563    1.617e-05
enh82863     2  208535200  208536200      2       1  150064       2.5598    0.0052359
enh82873     2  208625400  208626400      4       2  150064       1.9481       0.0257
enh82875     2  208636900  208637900      3       1  150064       1.7717     0.038223
enh82922     2  209047800  209048800      2       1  150064       1.7042     0.044168
enh82928     2  209078200  209079200      1       1  150064       1.8089      0.03523
enh82971     2  210292600  210293600      2       1  150064       1.6461     0.049876
enh82975     2  210335600  210336600      2       1  150064       2.0155     0.021926
enh82977     2  210360800  210361800      2       1  150064       1.8129     0.034924
enh82978     2  210363100  210364100      5       2  150064        2.429    0.0075705
enh82985     2  210465300  210466300      2       1  150064       2.4996    0.0062159
enh82987     2  210478600  210479600      3       2  150064       2.1778     0.014711
enh82991     2  210502500  210503500      3       1  150064       1.8987     0.028802
enh82995     2  210530900  210531900      1       1  150064       2.3524     0.009327
enh83027     2  211367900  211368900      2       1  150064       1.6503     0.049444
enh83036     2  211484900  211485900      4       2  150064        2.385    0.0085392
enh83056     2  212213400  212214400      1       1  150064       1.6576       0.0487
enh83058     2  212225700  212226700      4       2  150064       1.8758     0.030341
enh83059     2  212229500  212230500      1       1  150064       2.9351     0.001667
enh83066     2  212278100  212279100      3       1  150064       2.6234    0.0043534
enh83071     2  212352100  212353100      3       2  150064       1.6569     0.048772
enh83079     2  212528700  212529700      3       2  150064       1.8567      0.03168
enh83087     2  212792600  212793600      4       2  150064       1.7923     0.036544
enh83097     2  213102000  213103000      3       2  150064       1.9335     0.026586
enh83098     2  213148600  213149600      1       1  150064       1.8912       0.0293
enh83099     2  213200800  213201800      4       2  150064       3.4011   0.00033552
enh83100     2  213201900  213202900      2       1  150064       1.7941       0.0364
enh83101     2  213222000  213223000      3       2  150064       3.2295   0.00061995
enh83104     2  213248200  213249200      1       1  150064        2.934     0.001673
enh83106     2  213280400  213281400      8       4  150064       1.8946     0.029074
enh83110     2  213412500  213413500      1       1  150064        2.683     0.003648
enh83111     2  213414000  213415000      1       1  150064       2.7305     0.003162
enh83113     2  213550900  213551900      7       4  150064       2.1618     0.015318
enh83116     2  213641700  213642700      4       2  150064       2.0216     0.021611
enh83153     2  214512800  214513800      2       1  150064       1.7938     0.036425
enh83159     2  214727000  214728000      4       1  150064       1.7125     0.043405
enh83174     2  215290800  215291800      3       2  150064         2.45    0.0071431
enh83175     2  215315200  215316200      1       1  150064       3.1708    0.0007602
enh83184     2  215571300  215572300      4       2  150064       1.8761     0.030322
enh83230     2  216636500  216637500      4       2  150064       1.6504      0.04943
enh83249     2  216827000  216828000      5       2  150064       2.1265     0.016731
enh83255     2  216876000  216877000      7       3  150064       1.9142       0.0278
enh83267     2  217045900  217046900      3       1  150064       2.0171     0.021842
enh83279     2  217157300  217158300      3       2  150064       1.6991     0.044647
enh83280     2  217161100  217162100      4       2  150064       1.7394     0.040983
enh83282     2  217171400  217172400      2       1  150064       1.9992     0.022796
enh83293     2  217256800  217257800      2       1  150064       3.1645   0.00077676
enh83295     2  217267400  217268400      4       2  150064       2.1712     0.014956
enh83299     2  217278000  217279000      3       1  150064       2.8614    0.0021086
enh83303     2  217342700  217343700      1       1  150064       2.8023     0.002537
enh83306     2  217366300  217367300      5       3  150064       1.8357     0.033204
enh83309     2  217396600  217397600      1       1  150064       2.2004      0.01389
enh83312     2  217405200  217406200      2       1  150064        1.993     0.023129
enh83318     2  217430400  217431400      2       1  150064       1.6454     0.049946
enh83320     2  217448500  217449500      4       2  150064       2.1899     0.014267
enh83327     2  217502000  217503000      2       1  150064       1.9028     0.028536
enh83328     2  217508400  217509400      1       1  150064        1.787      0.03697
enh83332     2  217521700  217522700      3       1  150064        1.825     0.033998
enh83334     2  217529800  217530800      1       1  150064       2.3264     0.009999
enh83335     2  217543700  217544700      2       1  150064       1.8975     0.028879
enh83336     2  217544500  217545500      2       1  150064       1.7805     0.037497
enh83341     2  217561500  217562500      1       1  150064         1.67      0.04746
enh83342     2  217562600  217563600      3       1  150064       1.6757     0.046898
enh83345     2  217623000  217624000      4       2  150064       2.6012    0.0046453
enh83346     2  217628000  217629000      2       1  150064       2.0977     0.017967
enh83359     2  217789000  217790000      4       2  150064       2.0029     0.022595
enh83366     2  217887700  217888700      3       2  150064       2.2344     0.012728
enh83370     2  217939500  217940500     10       3  150064       1.8883     0.029496
enh83372     2  218026500  218027500      1       1  150064       2.1604      0.01537
enh83396     2  218460700  218461700      1       1  150064       1.8158       0.0347
enh83509     2  219945200  219946200      5       2  150064       2.7108    0.0033559
enh83512     2  219973800  219974800      1       1  150064       2.3145      0.01032
enh83514     2  220022200  220023200      2       1  150064       2.6936    0.0035346
enh83515     2  220025600  220026600      2       1  150064       2.6891    0.0035818
enh83517     2  220039800  220040800      2       1  150064       3.3886   0.00035125
enh83541     2  220310200  220311200      2       1  150064       3.7925   7.4572e-05
enh83546     2  220340300  220341300      3       1  150064         2.09     0.018311
enh83564     2  220526800  220527800      2       1  150064       1.7379     0.041118
enh83578     2  220781100  220782100      4       2  150064       1.7354     0.041332
enh83580     2  220824800  220825800      5       2  150064        2.048     0.020278
enh83587     2  220928500  220929500      2       1  150064       2.5147    0.0059565
enh83603     2  221567300  221568300      3       1  150064       2.7187    0.0032774
enh83604     2  221573900  221574900      3       2  150064       2.1078     0.017524
enh83615     2  221813700  221814700      2       1  150064       2.0733     0.019075
enh83646     2  222383700  222384700      3       2  150064       2.6792      0.00369
enh83647     2  222393700  222394700      2       1  150064       3.0741    0.0010556
enh83650     2  222407000  222408000      4       1  150064       2.8679    0.0020661
enh83672     2  222575800  222576800      3       1  150064       1.8989     0.028792
enh83676     2  222644500  222645500      3       1  150064        2.206     0.013693
enh83685     2  222683400  222684400      1       1  150064       1.8588      0.03153
enh83692     2  222889300  222890300      1       1  150064       1.7883      0.03686
enh83734     2  223728100  223729100      2       1  150064       1.6604     0.048413
enh83746     2  223769000  223770000      1       1  150064       1.8174      0.03458
enh83772     2  224037700  224038700      6       2  150064       1.7165     0.043039
enh83781     2  224402800  224403800      4       2  150064       1.8459     0.032452
enh83832     2  225010700  225011700      1       1  150064       2.2182      0.01327
enh83836     2  225075900  225076900      2       1  150064       2.5323    0.0056665
enh83838     2  225085800  225086800      2       1  150064       1.7259     0.042182
enh83844     2  225266400  225267400      6       2  150064        2.762    0.0028727
enh83845     2  225281700  225282700      9       2  150064       2.7944    0.0026001
enh83846     2  225298300  225299300     13       4  150064       2.6853     0.003623
enh83850     2  225384800  225385800      3       2  150064       3.6737   0.00011953
enh83852     2  225389400  225390400      3       2  150064       1.7816     0.037411
enh83853     2  225397000  225398000      4       2  150064        4.806   7.6996e-07
enh83855     2  225410300  225411300      1       1  150064       2.3812     0.008627
enh83856     2  225412400  225413400      3       2  150064        4.235   1.1426e-05
enh83860     2  225434700  225435700      1       1  150064       1.6773      0.04674
enh83861     2  225437300  225438300      5       2  150064       4.4131   5.0947e-06
enh83862     2  225439200  225440200      5       2  150064       3.4801   0.00025064
enh83864     2  225446500  225447500      3       1  150064       4.8104   7.5306e-07
enh83866     2  225459400  225460400      2       1  150064       2.2744     0.011471
enh83868     2  225532600  225533600      1       1  150064       2.1367      0.01631
enh83872     2  225774100  225775100      6       2  150064        1.783     0.037296
enh83874     2  225801100  225802100      4       2  150064       1.7184     0.042859
enh83882     2  225937000  225938000      5       1  150064       2.4352    0.0074417
enh83884     2  225984400  225985400      6       2  150064       1.8353     0.033228
enh83924     2  227306400  227307400      1       1  150064       1.9067      0.02828
enh83964     2  227701600  227702600      1       1  150064       1.8145       0.0348
enh83965     2  227704000  227705000      3       1  150064       1.8996      0.02874
enh83966     2  227727000  227728000      4       1  150064       2.3948    0.0083141
enh83968     2  227733400  227734400      5       2  150064        1.886     0.029647
enh83969     2  227739400  227740400      2       1  150064       2.0421     0.020573
enh83972     2  227841700  227842700      2       1  150064       2.0638      0.01952
enh83988     2  228329200  228330200      9       5  150064       2.0141     0.021998
enh83996     2  228356200  228357200      2       1  150064       2.0007      0.02271
enh84005     2  228383700  228384700      3       2  150064       2.6022     0.004631
enh84006     2  228435200  228436200      4       2  150064       1.7166     0.043029
enh84021     2  228675800  228676800      2       1  150064       1.6524     0.049225
enh84028     2  229290800  229291800      7       3  150064       5.2903   6.1066e-08
enh84030     2  229369100  229370100      5       2  150064       2.5639    0.0051753
enh84042     2  229953600  229954600      3       1  150064       2.1838     0.014488
enh84060     2  230562700  230563700      3       1  150064       2.6316    0.0042491
enh84061     2  230598400  230599400      1       1  150064       1.9458      0.02584
enh84068     2  230724500  230725500      1       1  150064       1.9243      0.02716
enh84070     2  230747300  230748300      1       1  150064       2.6409     0.004134
enh84081     2  230844800  230845800      1       1  150064        2.353     0.009312
enh84087     2  231094500  231095500      1       1  150064       2.4535     0.007073
enh84089     2  231191000  231192000      3       1  150064       1.9031     0.028515
enh84100     2  231532500  231533500      3       2  150064        1.912      0.02794
enh84101     2  231549500  231550500      2       1  150064       2.3937    0.0083389
enh84183     2  232264900  232265900      3       1  150064       1.9343     0.026537
enh84189     2  232325800  232326800      1       1  150064       2.7003     0.003464
enh84205     2  232470200  232471200      2       1  150064       1.7846      0.03716
enh84215     2  232527300  232528300      1       1  150064       2.3914     0.008391
enh84217     2  232531800  232532800      2       1  150064       2.2746     0.011466
enh84219     2  232538700  232539700      3       2  150064       2.2061     0.013688
enh84220     2  232542200  232543200      5       3  150064       1.7949     0.036334
enh84254     2  233061200  233062200      3       1  150064       2.7182    0.0032822
enh84269     2  233180900  233181900      3       1  150064       1.6819     0.046295
enh84277     2  233289600  233290600      4       2  150064       2.8595    0.0021218
enh84282     2  233441500  233442500      4       2  150064       2.0523     0.020072
enh84285     2  233560800  233561800      3       2  150064       4.9199   4.3302e-07
enh84287     2  233585200  233586200      2       1  150064       2.7554    0.0029314
enh84288     2  233628600  233629600      4       2  150064       3.5405   0.00019972
enh84289     2  233636500  233637500      1       1  150064       6.1794    3.218e-10
enh84290     2  233640900  233641900      3       2  150064       5.8736   2.1323e-09
enh84291     2  233643800  233644800      2       1  150064       5.6406   8.4732e-09
enh84292     2  233646100  233647100      4       2  150064       4.2163    1.242e-05
enh84293     2  233658000  233659000      2       1  150064       2.5051    0.0061215
enh84294     2  233698000  233699000      2       1  150064       5.7733   3.8855e-09
enh84295     2  233702700  233703700      1       1  150064       3.5443    0.0001968
enh84297     2  233771700  233772700      2       1  150064       3.0278    0.0012317
enh84302     2  233896300  233897300      4       2  150064       2.2958     0.010844
enh84303     2  233914700  233915700      8       1  150064       2.5223    0.0058297
enh84304     2  233916600  233917600      3       2  150064       2.1138     0.017265
enh84339     2  234473600  234474600      1       1  150064       2.1638      0.01524
enh84354     2  235044400  235045400      2       1  150064       1.8077     0.035326
enh84391     2  235358000  235359000      4       1  150064       1.7895     0.036768
enh84396     2  235437100  235438100      2       1  150064       1.6764     0.046832
enh84405     2  235509400  235510400      8       2  150064       2.2349     0.012714
enh84479     2  236114900  236115900      4       1  150064        1.958     0.025113
enh84483     2  236180100  236181100      7       2  150064       2.0771     0.018896
enh84487     2  236325300  236326300      1       1  150064       1.6815      0.04633
enh84495     2  236419700  236420700      1       1  150064       2.9263     0.001715
enh84509     2  236471700  236472700      1       1  150064       2.0511      0.02013
enh84520     2  236494400  236495400      4       2  150064       1.9422     0.026057
enh84523     2  236514400  236515400      2       1  150064       1.8384     0.032999
enh84528     2  236542900  236543900      3       1  150064        2.049     0.020229
enh84529     2  236548600  236549600      4       2  150064       2.3769    0.0087296
enh84530     2  236552500  236553500      4       1  150064       1.6685     0.047606
enh84551     2  236618100  236619100      9       5  150064       2.2613     0.011869
enh84561     2  236703400  236704400      1       1  150064       1.9305      0.02677
enh84571     2  236806300  236807300      5       3  150064       3.1624   0.00078228
enh84572     2  236812300  236813300      4       2  150064       2.2398     0.012552
enh84573     2  236819500  236820500      5       1  150064       2.2265      0.01299
enh84580     2  236897500  236898500      1       1  150064       1.7745      0.03799
enh84606     2  237247100  237248100      3       1  150064       2.4204    0.0077525
enh84612     2  237310500  237311500      1       1  150064       2.2724      0.01153
enh84613     2  237340700  237341700      1       1  150064       2.3587     0.009169
enh84615     2  237393500  237394500      2       1  150064        1.974     0.024191
enh84621     2  237551100  237552100      5       2  150064       2.1875     0.014351
enh84634     2  237663400  237664400      2       1  150064       1.6818       0.0463
enh84636     2  237677800  237678800      3       1  150064       2.1965     0.014027
enh84661     2  237897500  237898500      3       1  150064       1.8737     0.030484
enh84663     2  237906100  237907100      4       1  150064       1.8456     0.032479
enh84726     2  238596300  238597300      1       1  150064       2.1879      0.01434
enh84747     2  238652000  238653000      8       2  150064       1.8747     0.030416
enh84748     2  238653200  238654200      8       2  150064       1.7157      0.04311
enh84781     2  239169400  239170400      2       1  150064       1.6853     0.045966
enh84932     2  241331600  241332600      7       2  150064       2.1881     0.014333
enh84933     2  241365800  241366800      7       1  150064       2.8893    0.0019302
enh84970     2  242155400  242156400      3       2  150064       2.1119     0.017349
enh84991     2  242325500  242326500      4       2  150064       2.6583    0.0039269
enh84994     2  242445200  242446200      2       1  150064       1.8714     0.030647
enh84998     2  242504600  242505600      1       1  150064       3.0935    0.0009892
enh85003     2  242574300  242575300      3       2  150064       1.8432     0.032647
enh85005     2  242579800  242580800      3       1  150064       2.1179      0.01709
enh85009     2  242605000  242606000      5       2  150064       1.9092     0.028116
enh85028     2  242842600  242843600      1       1  150064       1.7911      0.03664
enh85035     3     104600     105600      2       1  150064        1.671      0.04736
enh85077     3    1772600    1773600      3       1  150064       2.2341     0.012737
enh85085     3    2218500    2219500      2       1  150064       2.0206     0.021659
enh85088     3    2345200    2346200      3       2  150064       1.7306     0.041762
enh85092     3    2493500    2494500      5       2  150064       3.2833   0.00051306
enh85095     3    2559100    2560100      3       1  150064        5.207   9.5969e-08
enh85122     3    3221400    3222400      4       2  150064       1.7359     0.041293
enh85131     3    3413600    3414600      7       2  150064       3.4219   0.00031096
enh85132     3    3434700    3435700      2       1  150064       1.7398     0.040951
enh85155     3    4043500    4044500      1       1  150064       2.0212      0.02163
enh85171     3    4348300    4349300      2       1  150064       2.5024    0.0061681
enh85172     3    4350400    4351400      1       1  150064        1.671      0.04736
enh85190     3    4574800    4575800      5       2  150064       1.7767      0.03781
enh85199     3    4697800    4698800      5       2  150064       2.3489    0.0094154
enh85216     3    4894800    4895800      1       1  150064       2.3182      0.01022
enh85220     3    4948300    4949300      3       1  150064       1.6583     0.048631
enh85242     3    5231000    5232000      5       2  150064       2.0782     0.018843
enh85251     3    5263900    5264900      6       3  150064       2.4224    0.0077092
enh85279     3    7005000    7006000      2       1  150064       3.6191   0.00014779
enh85287     3    7267800    7268800      4       1  150064       1.9051     0.028382
enh85314     3    7995400    7996400      4       2  150064       2.2197      0.01322
enh85343     3    8511600    8512600      3       2  150064       1.8105     0.035107
enh85361     3    8620000    8621000      8       1  150064       1.6545     0.049012
enh85401     3    9034500    9035500      5       3  150064       2.7237    0.0032273
enh85402     3    9038400    9039400      1       1  150064       2.5868     0.004843
enh85404     3    9062800    9063800      4       2  150064       1.8002     0.035918
enh85417     3    9166500    9167500      2       1  150064       2.2271     0.012969
enh85438     3    9286900    9287900      3       1  150064       1.8409     0.032819
enh85454     3    9425500    9426500      6       3  150064       3.0985   0.00097249
enh85457     3    9451700    9452700      1       1  150064       2.0714      0.01916
enh85458     3    9455700    9456700      3       2  150064       2.1035     0.017711
enh85460     3    9462200    9463200      2       1  150064       2.5539    0.0053266
enh85461     3    9464900    9465900      3       2  150064       1.6915     0.045367
enh85514     3   10394000   10395000      4       1  150064       2.7762    0.0027495
enh85517     3   10436600   10437600      3       2  150064       2.3382    0.0096895
enh85518     3   10441400   10442400      4       2  150064       2.9872    0.0014075
enh85520     3   10512000   10513000      6       2  150064       1.8425     0.032699
enh85523     3   10641800   10642800      5       3  150064         2.02     0.021694
enh85528     3   10805700   10806700      3       2  150064       3.6838    0.0001149
enh85552     3   11426800   11427800      2       1  150064       1.8283     0.033751
enh85556     3   11502400   11503400      3       2  150064       2.0578     0.019805
enh85558     3   11517900   11518900      1       1  150064       1.9868      0.02347
enh85572     3   11603200   11604200      3       2  150064       2.0644      0.01949
enh85597     3   11672300   11673300      3       1  150064        2.462    0.0069085
enh85598     3   11673000   11674000      5       2  150064        2.347    0.0094633
enh85599     3   11673900   11674900      4       1  150064       2.5883    0.0048225
enh85601     3   11680900   11681900      4       2  150064        2.301     0.010695
enh85602     3   11685400   11686400      1       1  150064       4.0817    2.235e-05
enh85606     3   11702100   11703100      3       1  150064       2.5495    0.0053936
enh85614     3   11796200   11797200      7       4  150064       2.2957     0.010846
enh85618     3   11859100   11860100      4       2  150064       1.7984     0.036057
enh85619     3   11874400   11875400      5       3  150064       2.0181      0.02179
enh85620     3   11886100   11887100      7       1  150064       2.3975    0.0082534
enh85626     3   12066300   12067300      2       1  150064       1.9213     0.027349
enh85628     3   12095100   12096100      1       1  150064       2.5156     0.005941
enh85632     3   12219800   12220800      1       1  150064       3.2532    0.0005705
enh85641     3   12467900   12468900      4       2  150064         2.39    0.0084248
enh85643     3   12485500   12486500      3       2  150064       3.6089   0.00015378
enh85644     3   12486300   12487300      6       3  150064       2.1171     0.017124
enh85646     3   12524400   12525400      3       1  150064       1.9132     0.027863
enh85648     3   12549100   12550100      2       1  150064       1.8333     0.033382
enh85650     3   12586000   12587000      2       1  150064       2.3817    0.0086168
enh85652     3   12601100   12602100      3       1  150064       2.5321    0.0056684
enh85653     3   12603500   12604500      4       1  150064       2.3425    0.0095783
enh85654     3   12604400   12605400      2       1  150064       1.7057     0.044032
enh85657     3   12671700   12672700      3       2  150064       1.8875     0.029546
enh85659     3   12678800   12679800      2       1  150064        2.729    0.0031768
enh85661     3   12685400   12686400      2       1  150064       1.7638     0.038879
enh85664     3   12697700   12698700      1       1  150064       2.2325      0.01279
enh85668     3   12715700   12716700      5       1  150064        2.312      0.01039
enh85669     3   12718900   12719900      2       1  150064       2.7109    0.0033551
enh85671     3   12761000   12762000      2       1  150064       1.7552      0.03961
enh85672     3   12779100   12780100      2       1  150064       2.6338    0.0042217
enh85700     3   13028000   13029000      1       1  150064       1.6731      0.04715
enh85702     3   13036600   13037600      5       2  150064       1.7541     0.039707
enh85711     3   13084400   13085400      3       2  150064       1.8043     0.035595
enh85714     3   13111500   13112500     10       2  150064       2.0891      0.01835
enh85715     3   13121700   13122700      4       2  150064        2.403    0.0081305
enh85717     3   13136700   13137700      4       2  150064        2.111     0.017385
enh85733     3   13332200   13333200      4       2  150064        1.854     0.031869
enh85734     3   13338400   13339400      4       2  150064       1.9339     0.026564
enh85742     3   13462600   13463600      2       1  150064        1.901      0.02865
enh85744     3   13493700   13494700      5       2  150064       2.0119     0.022113
enh85745     3   13515100   13516100      4       2  150064       2.2272     0.012969
enh85805     3   14216900   14217900      5       2  150064       1.8216     0.034258
enh85809     3   14236700   14237700      3       2  150064       2.3233      0.01008
enh85827     3   14385200   14386200      5       3  150064       1.9138     0.027824
enh85831     3   14408400   14409400      5       3  150064       2.3288     0.009936
enh85837     3   14442800   14443800      1       1  150064       1.7653      0.03876
enh85854     3   14550400   14551400      3       2  150064       2.4096    0.0079855
enh85855     3   14567400   14568400      4       2  150064        2.165     0.015195
enh85859     3   14596800   14597800      4       2  150064       2.7684    0.0028166
enh85860     3   14605100   14606100      3       2  150064       2.1257     0.016763
enh85862     3   14615800   14616800      1       1  150064       2.6663     0.003835
enh85878     3   14855400   14856400      2       1  150064       1.7496     0.040094
enh85969     3   16024100   16025100      3       1  150064       2.0693     0.019259
enh85974     3   16144400   16145400      4       2  150064       1.6756     0.046913
enh85996     3   16440500   16441500      4       2  150064       1.7076     0.043859
enh86017     3   16712600   16713600      5       3  150064       1.7476      0.04027
enh86018     3   16728400   16729400      1       1  150064        2.711     0.003354
enh86020     3   16765500   16766500      1       1  150064       2.0294      0.02121
enh86026     3   16842900   16843900      2       1  150064       3.6224   0.00014595
enh86027     3   16851600   16852600      4       2  150064        3.013    0.0012935
enh86028     3   16870200   16871200      6       3  150064       2.5502    0.0053827
enh86029     3   16878800   16879800      2       1  150064       2.6737    0.0037508
enh86031     3   16890700   16891700      4       2  150064       1.7068     0.043928
enh86035     3   16946600   16947600      2       1  150064       2.0614     0.019632
enh86037     3   16951400   16952400      4       2  150064       3.5827   0.00017003
enh86038     3   16956900   16957900      3       1  150064       3.5601   0.00018534
enh86039     3   16958400   16959400      4       1  150064       3.3791   0.00036362
enh86041     3   16967200   16968200      1       1  150064       3.7882    7.587e-05
enh86042     3   16977300   16978300      3       1  150064       1.7499     0.040067
enh86047     3   17036000   17037000      8       4  150064       1.6567     0.048792
enh86048     3   17045900   17046900      3       1  150064       2.0059     0.022433
enh86051     3   17072300   17073300      5       2  150064       1.8184     0.034503
enh86055     3   17129600   17130600      3       2  150064       1.7814     0.037421
enh86058     3   17185200   17186200      1       1  150064       2.8664     0.002076
enh86062     3   17236700   17237700      2       1  150064       3.8841   5.1359e-05
enh86063     3   17363600   17364600      1       1  150064       3.4059    0.0003297
enh86064     3   17375200   17376200      3       2  150064       4.7517   1.0084e-06
enh86065     3   17398000   17399000      3       1  150064       3.7936   7.4249e-05
enh86066     3   17426700   17427700      7       2  150064       4.4772   3.7815e-06
enh86067     3   17447600   17448600      2       1  150064       3.2012   0.00068429
enh86068     3   17467100   17468100      3       1  150064       1.6472     0.049763
enh86069     3   17473100   17474100      2       1  150064       3.6793   0.00011695
enh86072     3   17577200   17578200      2       1  150064       3.9166   4.4911e-05
enh86073     3   17580800   17581800      3       1  150064       1.6586     0.048603
enh86074     3   17588100   17589100      2       1  150064       3.8997   4.8159e-05
enh86080     3   17661000   17662000      2       1  150064       4.3834   5.8411e-06
enh86081     3   17666900   17667900      4       1  150064       2.9602     0.001537
enh86082     3   17686500   17687500      2       1  150064       1.6738     0.047088
enh86083     3   17697100   17698100      4       1  150064       4.4467     4.36e-06
enh86084     3   17706200   17707200      2       1  150064       4.1961   1.3575e-05
enh86085     3   17715200   17716200      6       2  150064       4.7882    8.413e-07
enh86087     3   17778200   17779200      2       1  150064       3.8711   5.4179e-05
enh86088     3   17780600   17781600      3       1  150064       4.7586    9.748e-07
enh86089     3   17784900   17785900      3       1  150064       2.7814    0.0027066
enh86090     3   17801300   17802300      3       1  150064       4.6665   1.5318e-06
enh86091     3   17882000   17883000      3       2  150064        4.385   5.7995e-06
enh86092     3   17887400   17888400      3       1  150064       4.4535   4.2248e-06
enh86093     3   17889600   17890600      6       1  150064       1.6586     0.048594
enh86094     3   17936000   17937000      1       1  150064       2.0317      0.02109
enh86095     3   17950000   17951000      6       1  150064       1.7645     0.038826
enh86097     3   17986700   17987700      3       2  150064       2.1101     0.017424
enh86108     3   18144900   18145900      3       2  150064       1.8271     0.033844
enh86117     3   18256800   18257800      2       1  150064       2.7986    0.0025662
enh86122     3   18277500   18278500      4       2  150064       2.0729      0.01909
enh86125     3   18366000   18367000      3       2  150064       2.8595    0.0021217
enh86127     3   18382500   18383500      4       2  150064       2.2498     0.012232
enh86129     3   18389000   18390000      1       1  150064       1.7948      0.03634
enh86130     3   18390600   18391600      3       1  150064       1.7704      0.03833
enh86133     3   18404900   18405900      3       2  150064       1.7196      0.04275
enh86134     3   18414500   18415500      4       2  150064        1.942     0.026071
enh86139     3   18467800   18468800      2       1  150064       1.8385     0.032998
enh86192     3   19939800   19940800      1       1  150064       2.6437       0.0041
enh86195     3   20029200   20030200      5       2  150064       2.4063    0.0080572
enh86235     3   20958300   20959300      1       1  150064        1.699      0.04466
enh86249     3   21541700   21542700      2       1  150064       1.9928     0.023141
enh86256     3   21683300   21684300      5       2  150064        1.893     0.029181
enh86258     3   21706600   21707600      3       2  150064       2.0251     0.021429
enh86262     3   21792800   21793800      5       3  150064       1.6692     0.047534
enh86264     3   21960800   21961800     18       2  150064       2.2155     0.013364
enh86266     3   21992700   21993700      5       1  150064       1.8575     0.031617
enh86288     3   23137000   23138000      2       1  150064       1.9492     0.025634
enh86291     3   23215700   23216700      7       3  150064       2.6645    0.0038549
enh86292     3   23246400   23247400      1       1  150064       1.8886      0.02947
enh86297     3   23278100   23279100      5       2  150064       1.7545      0.03967
enh86346     3   23769900   23770900      1       1  150064       1.8874      0.02955
enh86358     3   23853400   23854400      1       1  150064       2.4984     0.006238
enh86359     3   23861100   23862100      5       3  150064       2.0479     0.020287
enh86362     3   23870600   23871600      4       2  150064       2.3215      0.01013
enh86367     3   23884800   23885800      1       1  150064       2.2095      0.01357
enh86378     3   23925400   23926400      1       1  150064       2.2026      0.01381
enh86385     3   23989200   23990200      5       2  150064        1.698     0.044755
enh86390     3   24023600   24024600      3       2  150064       2.1876      0.01435
enh86392     3   24040400   24041400      2       1  150064       2.0099     0.022223
enh86394     3   24143300   24144300      3       2  150064       3.1443   0.00083234
enh86397     3   24200000   24201000      3       2  150064       2.8376     0.002273
enh86400     3   24213800   24214800      6       3  150064       4.0387   2.6879e-05
enh86412     3   24519300   24520300      5       2  150064       2.6761    0.0037242
enh86413     3   24539600   24540600      3       1  150064        2.389    0.0084479
enh86432     3   25086200   25087200      4       2  150064       1.8876     0.029543
enh86435     3   25133100   25134100      5       3  150064        2.179     0.014665
enh86436     3   25133700   25134700      4       2  150064       2.1804     0.014615
enh86439     3   25184300   25185300      7       3  150064       1.7826     0.037323
enh86451     3   25329700   25330700      4       2  150064       2.5252    0.0057824
enh86454     3   25347200   25348200      4       2  150064       1.7058      0.04402
enh86455     3   25365200   25366200      4       2  150064       2.5434    0.0054896
enh86457     3   25391400   25392400      2       1  150064       2.0229      0.02154
enh86458     3   25403200   25404200     16       4  150064       1.8383     0.033006
enh86464     3   25476000   25477000      2       1  150064       1.9017     0.028606
enh86477     3   25513900   25514900      1       1  150064       2.9928     0.001382
enh86478     3   25519500   25520500      6       3  150064       2.2699     0.011608
enh86479     3   25520900   25521900      3       2  150064       2.1813      0.01458
enh86480     3   25522600   25523600      3       1  150064       2.1411     0.016132
enh86482     3   25569200   25570200      5       2  150064       1.6498     0.049497
enh86496     3   25789200   25790200      1       1  150064        1.931      0.02674
enh86497     3   25793000   25794000      1       1  150064       2.0124      0.02209
enh86498     3   25822600   25823600      2       1  150064       1.8144      0.03481
enh86501     3   25833700   25834700      3       1  150064       2.1868     0.014379
enh86502     3   25836600   25837600      1       1  150064       2.0403      0.02066
enh86506     3   25899000   25900000      1       1  150064       2.1409      0.01614
enh86518     3   26391800   26392800      1       1  150064       2.1244      0.01682
enh86607     3   28832800   28833800      1       1  150064       2.7854     0.002673
enh86610     3   28888200   28889200      2       1  150064       1.8597     0.031467
enh86615     3   29106100   29107100      6       3  150064       1.7259     0.042187
enh86642     3   29451400   29452400      4       2  150064       3.0084     0.001313
enh86647     3   29482100   29483100      8       4  150064       1.9267     0.027011
enh86649     3   29494700   29495700      4       2  150064       2.8451    0.0022197
enh86663     3   29696100   29697100      6       3  150064       1.8322     0.033463
enh86666     3   29728200   29729200      5       1  150064       1.9859     0.023525
enh86667     3   29736100   29737100      5       1  150064       2.2673     0.011686
enh86669     3   29759700   29760700      6       2  150064       2.5532    0.0053362
enh86670     3   29781400   29782400      1       1  150064       2.7627     0.002866
enh86671     3   29786600   29787600      2       1  150064       2.5909    0.0047868
enh86674     3   29800400   29801400      1       1  150064       3.0275     0.001233
enh86680     3   29910100   29911100      1       1  150064       2.2386      0.01259
enh86683     3   29974900   29975900      5       2  150064       1.7301     0.041808
enh86684     3   30013700   30014700      2       1  150064       2.7151    0.0033126
enh86685     3   30044300   30045300      2       1  150064       3.9364   4.1363e-05
enh86686     3   30046200   30047200      2       1  150064       3.5519   0.00019122
enh86687     3   30048800   30049800      3       1  150064       3.9771   3.4876e-05
enh86688     3   30084300   30085300      6       2  150064       1.6774     0.046737
enh86689     3   30101000   30102000      5       2  150064       4.7325   1.1089e-06
enh86690     3   30126600   30127600      9       3  150064       2.6121    0.0044989
enh86691     3   30139100   30140100      3       2  150064       1.6983     0.044721
enh86692     3   30154200   30155200      3       2  150064       2.9732    0.0014737
enh86694     3   30188400   30189400      3       2  150064       1.9411     0.026126
enh86698     3   30273200   30274200      4       2  150064       1.7554     0.039599
enh86699     3   30287400   30288400      6       2  150064       2.0773     0.018885
enh86700     3   30300300   30301300      5       2  150064       2.6396    0.0041497
enh86701     3   30323400   30324400      4       2  150064       2.1982     0.013967
enh86702     3   30326000   30327000      3       2  150064       1.7837     0.037236
enh86705     3   30373800   30374800      3       2  150064        2.272     0.011544
enh86709     3   30390700   30391700      5       2  150064       1.8535     0.031905
enh86711     3   30397000   30398000      3       2  150064        1.796     0.036249
enh86712     3   30411800   30412800      3       2  150064       3.1646   0.00077635
enh86738     3   30722300   30723300      3       2  150064         2.28     0.011304
enh86759     3   31126000   31127000      3       1  150064       1.8108     0.035089
enh86776     3   31391600   31392600      1       1  150064         1.96        0.025
enh86777     3   31402400   31403400      5       2  150064       2.0849     0.018539
enh86779     3   31411500   31412500      2       1  150064       1.7529     0.039807
enh86781     3   31446800   31447800      5       1  150064       2.2608     0.011885
enh86782     3   31480700   31481700      1       1  150064       2.4513     0.007118
enh86783     3   31484200   31485200      5       2  150064       2.3522    0.0093307
enh86785     3   31503700   31504700      5       2  150064       2.5007    0.0061967
enh86787     3   31544700   31545700      2       1  150064       2.7674    0.0028254
enh86792     3   31589100   31590100      2       1  150064       2.6233    0.0043544
enh86797     3   31601600   31602600      6       3  150064       2.2573     0.011993
enh86805     3   31657200   31658200      1       1  150064       3.3608    0.0003886
enh86807     3   31676700   31677700      1       1  150064       1.6702      0.04744
enh86836     3   31976000   31977000      3       1  150064       2.4676    0.0068009
enh86845     3   32020200   32021200      3       1  150064       2.4148     0.007872
enh86846     3   32044200   32045200      2       1  150064       3.4012   0.00033541
enh86856     3   32344800   32345800      5       2  150064       2.3861    0.0085144
enh86857     3   32352600   32353600      4       2  150064       2.1792     0.014659
enh86908     3   32835900   32836900      2       1  150064       2.0059     0.022435
enh86910     3   32854500   32855500      4       2  150064       2.0734      0.01907
enh86912     3   32865900   32866900      1       1  150064        2.086      0.01849
enh86921     3   32886700   32887700      2       1  150064       2.2256      0.01302
enh86922     3   32887900   32888900      2       1  150064       2.5588    0.0052524
enh86940     3   33125200   33126200      1       1  150064       2.0718      0.01914
enh86943     3   33173300   33174300      2       1  150064       2.6213    0.0043794
enh86944     3   33181800   33182800      1       1  150064       1.9719      0.02431
enh86953     3   33401500   33402500      1       1  150064       2.2253      0.01303
enh86954     3   33413700   33414700      1       1  150064       3.0412     0.001178
enh86955     3   33419000   33420000      1       1  150064       2.8652     0.002084
enh86956     3   33466200   33467200      2       1  150064       2.1255     0.016774
enh86957     3   33470400   33471400      2       1  150064       2.8559    0.0021457
enh86959     3   33483000   33484000      6       3  150064       2.7076    0.0033882
enh86960     3   33563100   33564100      2       1  150064       1.6735     0.047117
enh86961     3   33599600   33600600      2       1  150064       1.8518     0.032031
enh86962     3   33603900   33604900      3       2  150064       1.6499     0.049486
enh86970     3   33696000   33697000      2       1  150064       1.8818     0.029929
enh86995     3   34053600   34054600      3       2  150064       1.8529     0.031948
enh87009     3   34297700   34298700      3       2  150064       2.0685     0.019297
enh87013     3   34344800   34345800      1       1  150064       2.9824      0.00143
enh87015     3   34427600   34428600      2       1  150064       1.8861     0.029638
enh87016     3   34447900   34448900      1       1  150064        1.818      0.03453
enh87017     3   34608500   34609500      3       2  150064       1.9336     0.026583
enh87021     3   34689300   34690300      4       2  150064       2.1796     0.014645
enh87023     3   34822500   34823500      5       2  150064       2.0909      0.01827
enh87026     3   34880900   34881900      5       2  150064       2.4135    0.0079001
enh87032     3   34961800   34962800      1       1  150064       2.4112     0.007951
enh87036     3   35418100   35419100      2       1  150064       2.5319    0.0056719
enh87037     3   35480200   35481200      2       1  150064       1.9626     0.024849
enh87039     3   35523600   35524600      2       1  150064       2.1599     0.015392
enh87041     3   35527500   35528500      2       1  150064          2.8    0.0025551
enh87052     3   35800100   35801100      2       1  150064        2.045     0.020428
enh87066     3   36487700   36488700      9       2  150064       1.7049     0.044103
enh87068     3   36566700   36567700      1       1  150064       2.1439      0.01602
enh87074     3   36861500   36862500      1       1  150064       2.5325     0.005663
enh87075     3   36884800   36885800      2       1  150064       5.3195   5.2032e-08
enh87077     3   36909000   36910000      2       1  150064       2.8365    0.0022808
enh87078     3   36915400   36916400      3       1  150064       3.4947   0.00023733
enh87079     3   36932900   36933900      2       1  150064       2.2695     0.011618
enh87080     3   36934600   36935600      2       1  150064       2.7851    0.0026757
enh87082     3   36949300   36950300      1       1  150064       2.8166     0.002427
enh87083     3   36965800   36966800      2       1  150064       3.5707     0.000178
enh87085     3   36978700   36979700      3       1  150064       3.2207   0.00063934
enh87087     3   36999400   37000400      2       1  150064       2.0392     0.020716
enh87088     3   37006300   37007300      3       1  150064       2.8418    0.0022429
enh87089     3   37011300   37012300      2       1  150064       2.7975    0.0025753
enh87091     3   37035800   37036800      3       2  150064       3.0748    0.0010533
enh87092     3   37137800   37138800      1       1  150064       2.9884     0.001402
enh87093     3   37173000   37174000      1       1  150064       3.0572     0.001117
enh87094     3   37204400   37205400      3       1  150064       3.0441    0.0011669
enh87095     3   37210900   37211900      2       1  150064        2.662    0.0038838
enh87098     3   37224800   37225800      6       2  150064       2.7449    0.0030265
enh87099     3   37239200   37240200      2       1  150064       2.1644     0.015216
enh87101     3   37262700   37263700      1       1  150064        2.913      0.00179
enh87108     3   37343700   37344700      1       1  150064       1.8619      0.03131
enh87117     3   37540000   37541000      3       1  150064       1.9193     0.027476
enh87119     3   37579100   37580100      5       2  150064       2.4097    0.0079819
enh87126     3   37780800   37781800      4       2  150064        2.577    0.0049828
enh87127     3   37783900   37784900      3       1  150064       2.7593    0.0028961
enh87129     3   37803900   37804900      1       1  150064       1.8124      0.03496
enh87133     3   37865900   37866900      2       1  150064       2.1886     0.014311
enh87134     3   37867500   37868500      4       2  150064       2.6218    0.0043733
enh87136     3   37894000   37895000      1       1  150064       3.1088    0.0009394
enh87139     3   37906900   37907900      2       1  150064        2.173     0.014889
enh87142     3   37940300   37941300      4       2  150064       2.6076    0.0045593
enh87144     3   37952100   37953100      4       1  150064       3.5504    0.0001923
enh87145     3   37959500   37960500      5       3  150064       2.6845     0.003632
enh87147     3   37963800   37964800      2       1  150064       3.6835     0.000115
enh87148     3   37966300   37967300      4       2  150064       2.8943    0.0019001
enh87149     3   37977100   37978100      3       2  150064        3.341    0.0004174
enh87150     3   37987300   37988300      3       2  150064       2.8174    0.0024209
enh87151     3   37991100   37992100      2       1  150064       2.6342    0.0042167
enh87152     3   37997800   37998800      2       1  150064       2.0516     0.020107
enh87176     3   38423600   38424600      4       2  150064       2.9964    0.0013657
enh87177     3   38457800   38458800      2       1  150064        2.806    0.0025081
enh87179     3   38468300   38469300      2       1  150064       3.0781    0.0010415
enh87180     3   38493800   38494800      5       2  150064       3.3582   0.00039223
enh87181     3   38500100   38501100      3       2  150064       2.6357    0.0041986
enh87182     3   38514200   38515200      2       1  150064       2.3891    0.0084459
enh87185     3   38573500   38574500      6       2  150064       2.7052    0.0034137
enh87186     3   38577800   38578800      2       1  150064       2.9532    0.0015727
enh87187     3   38589500   38590500      1       1  150064       3.2215    0.0006375
enh87191     3   38699200   38700200      4       2  150064       2.2558     0.012041
enh87192     3   38700200   38701200      5       2  150064       2.3695    0.0089066
enh87198     3   39010700   39011700      1       1  150064       2.2839      0.01119
enh87201     3   39054500   39055500      4       2  150064       2.1761     0.014774
enh87207     3   39146800   39147800      1       1  150064       2.2728      0.01152
enh87252     3   40078600   40079600      3       1  150064       2.0395     0.020702
enh87258     3   40309600   40310600      2       1  150064       1.6566     0.048797
enh87281     3   40723000   40724000      2       1  150064       1.9059     0.028332
enh87283     3   40783100   40784100      1       1  150064       1.9651       0.0247
enh87299     3   41037800   41038800      1       1  150064       1.6922       0.0453
enh87351     3   41722700   41723700      1       1  150064       1.8192      0.03444
enh87405     3   42190700   42191700      1       1  150064       3.0188     0.001269
enh87408     3   42202600   42203600      1       1  150064       1.7506      0.04001
enh87409     3   42205900   42206900      3       1  150064       2.1229      0.01688
enh87410     3   42216700   42217700      3       2  150064       1.8534     0.031911
enh87411     3   42217600   42218600      3       2  150064       2.5686    0.0051049
enh87412     3   42219700   42220700      6       2  150064        2.194     0.014116
enh87413     3   42220900   42221900      4       2  150064       2.5964    0.0047106
enh87414     3   42225600   42226600      5       2  150064       2.4904    0.0063792
enh87415     3   42232400   42233400      5       2  150064       3.0545    0.0011273
enh87416     3   42233700   42234700      6       2  150064       1.9939     0.023082
enh87419     3   42257500   42258500      5       2  150064       1.9468     0.025782
enh87424     3   42481100   42482100      4       1  150064       1.7704     0.038329
enh87432     3   42576800   42577800      3       1  150064       2.6543    0.0039736
enh87445     3   42692800   42693800      2       1  150064       2.1973     0.013999
enh87450     3   42742800   42743800      2       1  150064       1.9889     0.023356
enh87454     3   42790800   42791800      2       1  150064        1.707      0.04391
enh87490     3   43332600   43333600      1       1  150064       2.1077      0.01753
enh87493     3   43358300   43359300      2       1  150064       1.7782     0.037685
enh87495     3   43367600   43368600      2       1  150064       2.3507    0.0093685
enh87521     3   43647500   43648500      5       2  150064       1.6479     0.049689
enh87526     3   43680100   43681100      1       1  150064       1.7368      0.04121
enh87527     3   43688700   43689700      2       1  150064       2.1929     0.014158
enh87530     3   43710200   43711200      1       1  150064       3.5684    0.0001796
enh87534     3   43737600   43738600      3       1  150064       2.7653    0.0028431
enh87535     3   43769300   43770300      5       2  150064       3.6928   0.00011091
enh87537     3   43800200   43801200      2       1  150064       2.1932     0.014145
enh87541     3   43897100   43898100      3       1  150064       2.0593     0.019733
enh87548     3   43964900   43965900      4       2  150064       1.8774     0.030228
enh87550     3   44000800   44001800      2       1  150064       2.2344     0.012727
enh87552     3   44010800   44011800      2       1  150064        1.669      0.04756
enh87555     3   44073000   44074000      5       3  150064       4.0911   2.1466e-05
enh87562     3   44115600   44116600      4       2  150064       1.9358     0.026447
enh87570     3   44225800   44226800      5       3  150064       2.1993     0.013929
enh87571     3   44240000   44241000      4       2  150064       2.1694     0.015025
enh87573     3   44278800   44279800      2       1  150064       2.5209    0.0058536
enh87576     3   44385600   44386600      3       1  150064       2.0871      0.01844
enh87578     3   44396500   44397500      3       1  150064       2.9899    0.0013954
enh87579     3   44400700   44401700      2       1  150064        2.568    0.0051145
enh87581     3   44478400   44479400      2       1  150064       3.4178   0.00031569
enh87584     3   44512900   44513900      1       1  150064       3.7984    7.281e-05
enh87595     3   44836100   44837100      3       2  150064       3.2097   0.00066429
enh87623     3   45164800   45165800      1       1  150064       1.7014      0.04443
enh87624     3   45180800   45181800      5       3  150064       1.9082     0.028182
enh87635     3   45289200   45290200      5       2  150064       1.7251     0.042258
enh87637     3   45313600   45314600      2       1  150064       2.2645     0.011772
enh87638     3   45316600   45317600      4       1  150064       3.4274   0.00030465
enh87705     3   46028900   46029900      3       2  150064       2.0005     0.022721
enh87712     3   46166100   46167100      2       1  150064       1.8158     0.034701
enh87738     3   46612800   46613800      4       2  150064       3.0034    0.0013351
enh87833     3   47616600   47617600      6       3  150064       1.6861     0.045891
enh87836     3   47642400   47643400      2       1  150064       1.9518      0.02548
enh87837     3   47653200   47654200      1       1  150064       2.0591      0.01974
enh87850     3   47927600   47928600      1       1  150064       1.9775      0.02399
enh87851     3   47929900   47930900      2       1  150064       2.0315     0.021103
enh87852     3   47932200   47933200      1       1  150064       1.9288      0.02688
enh87853     3   47934600   47935600      4       2  150064       2.1185     0.017065
enh87854     3   47952500   47953500      1       1  150064       1.9299      0.02681
enh87863     3   48063900   48064900      1       1  150064       1.8167      0.03463
enh87871     3   48099100   48100100      1       1  150064        1.666      0.04786
enh87872     3   48105400   48106400      1       1  150064        1.977      0.02402
enh87880     3   48157300   48158300      1       1  150064        1.839      0.03296
enh87882     3   48166500   48167500      1       1  150064       1.8551      0.03179
enh87897     3   48318800   48319800      2       1  150064       1.7441     0.040571
enh87899     3   48343400   48344400      4       1  150064        1.983     0.023681
enh87900     3   48411200   48412200      2       1  150064       2.1355     0.016358
enh87926     3   48603100   48604100      3       1  150064       1.7587     0.039315
enh87927     3   48634500   48635500      1       1  150064       2.0212      0.02163
enh87929     3   48661000   48662000      1       1  150064        2.289      0.01104
enh87930     3   48674300   48675300      1       1  150064       2.2591      0.01194
enh87931     3   48694000   48695000      2       1  150064        2.453    0.0070845
enh87933     3   48701900   48702900      1       1  150064       2.6404     0.004141
enh87936     3   48731300   48732300      4       2  150064       2.1394       0.0162
enh87938     3   48733400   48734400      2       1  150064       1.9281     0.026919
enh87939     3   48740000   48741000      1       1  150064       2.0337      0.02099
enh87940     3   48745900   48746900      2       1  150064       1.6997     0.044593
enh87942     3   48754800   48755800      1       1  150064       2.1125      0.01732
enh87943     3   48777200   48778200      1       1  150064        1.712      0.04345
enh87956     3   48985800   48986800      1       1  150064       1.9022      0.02857
enh87958     3   48992800   48993800      1       1  150064       2.0032      0.02258
enh87970     3   49156400   49157400      2       1  150064       2.1108     0.017397
enh87977     3   49210600   49211600      3       2  150064       1.7443     0.040553
enh87989     3   49423600   49424600      5       3  150064       2.2637     0.011796
enh87990     3   49425900   49426900      1       1  150064        1.854      0.03187
enh87992     3   49437000   49438000      3       2  150064       2.1673     0.015107
enh87995     3   49450800   49451800      3       2  150064       1.7453     0.040468
enh87997     3   49458500   49459500      3       1  150064       2.1882     0.014328
enh88001     3   49499800   49500800      2       1  150064       1.8576     0.031613
enh88002     3   49502900   49503900      2       1  150064        1.769     0.038446
enh88007     3   49537900   49538900      1       1  150064       1.9572      0.02516
enh88009     3   49556400   49557400      2       1  150064       1.8477     0.032325
enh88013     3   49590100   49591100      3       2  150064        2.041     0.020626
enh88025     3   49738200   49739200      3       2  150064       2.3215     0.010131
enh88029     3   49783100   49784100      2       1  150064       1.7009     0.044481
enh88036     3   49843700   49844700      1       1  150064       2.0166      0.02187
enh88037     3   49894200   49895200      2       1  150064       2.0486     0.020249
enh88038     3   49902000   49903000      3       1  150064        2.542    0.0055116
enh88039     3   49904400   49905400      1       1  150064       1.8158       0.0347
enh88040     3   49909600   49910600      3       2  150064       2.8182     0.002415
enh88041     3   49918100   49919100      1       1  150064       1.9222      0.02729
enh88043     3   49941400   49942400      1       1  150064        2.735     0.003119
enh88047     3   49967900   49968900      1       1  150064       3.0538      0.00113
enh88048     3   49976700   49977700      2       1  150064       1.7141     0.043251
enh88050     3   50004200   50005200      1       1  150064       3.0519     0.001137
enh88051     3   50013800   50014800      2       1  150064       3.0254    0.0012416
enh88052     3   50028200   50029200      2       1  150064       2.8345    0.0022948
enh88054     3   50040800   50041800      1       1  150064       3.2735    0.0005312
enh88055     3   50061000   50062000      2       1  150064       1.7135     0.043311
enh88056     3   50125400   50126400      3       1  150064       1.7618     0.039055
enh88057     3   50128300   50129300      3       1  150064       2.8328    0.0023068
enh88063     3   50196600   50197600      3       1  150064       2.7787     0.002729
enh88064     3   50199500   50200500      5       3  150064       2.0638     0.019518
enh88065     3   50201900   50202900      6       3  150064       2.4388    0.0073689
enh88070     3   50248600   50249600      3       2  150064       2.5537    0.0053298
enh88081     3   50291600   50292600      5       2  150064       3.1792   0.00073854
enh88108     3   50505100   50506100      4       2  150064       2.1338     0.016429
enh88109     3   50516900   50517900      2       1  150064       1.9418     0.026082
enh88110     3   50518400   50519400      3       2  150064       2.2597     0.011919
enh88113     3   50531100   50532100      2       1  150064       2.9325    0.0016815
enh88116     3   50552100   50553100      1       1  150064         2.99     0.001395
enh88165     3   50878300   50879300      2       1  150064       1.8597     0.031463
enh88181     3   51259200   51260200      1       1  150064        2.636     0.004194
enh88183     3   51341300   51342300      2       1  150064       3.0211    0.0012591
enh88184     3   51371400   51372400      2       1  150064       1.7101     0.043626
enh88188     3   51425800   51426800      1       1  150064        2.068      0.01932
enh88193     3   51532000   51533000      2       1  150064       1.8601     0.031432
enh88197     3   51593400   51594400      3       1  150064       2.5281    0.0057334
enh88203     3   51639700   51640700      2       1  150064        3.417   0.00031658
enh88206     3   51654900   51655900      1       1  150064       1.7551      0.03962
enh88208     3   51707200   51708200      2       1  150064       1.8649     0.031095
enh88212     3   51737200   51738200      2       1  150064       2.7861    0.0026669
enh88214     3   51768300   51769300      5       2  150064       2.2642     0.011782
enh88216     3   51807400   51808400      1       1  150064       2.1589      0.01543
enh88251     3   52099400   52100400      2       1  150064       1.9623     0.024863
enh88254     3   52123100   52124100      1       1  150064        1.723      0.04244
enh88255     3   52142500   52143500      2       1  150064       2.0145     0.021978
enh88263     3   52233100   52234100      1       1  150064       3.9421    4.039e-05
enh88268     3   52305600   52306600      3       2  150064        4.546   2.7339e-06
enh88269     3   52309100   52310100      4       2  150064       1.9093     0.028112
enh88277     3   52341300   52342300      1       1  150064       2.9234     0.001731
enh88279     3   52348200   52349200      2       1  150064       2.8812     0.001981
enh88282     3   52402100   52403100      2       1  150064       3.8245   6.5506e-05
enh88283     3   52406400   52407400      2       1  150064       4.2423   1.1061e-05
enh88284     3   52407000   52408000      6       3  150064       2.9819    0.0014321
enh88286     3   52456900   52457900      1       1  150064       4.7626    9.558e-07
enh88290     3   52478500   52479500      2       1  150064       2.5522    0.0053525
enh88294     3   52491500   52492500      4       2  150064       2.6284    0.0042894
enh88299     3   52559400   52560400      2       1  150064       4.4057   5.2729e-06
enh88301     3   52564500   52565500      3       1  150064       3.3555   0.00039616
enh88303     3   52572900   52573900      4       2  150064       4.1864   1.4171e-05
enh88307     3   52716100   52717100      3       2  150064       4.2563   1.0391e-05
enh88308     3   52717200   52718200      3       1  150064       4.3424   7.0472e-06
enh88309     3   52721800   52722800      2       1  150064       4.9234   4.2524e-07
enh88310     3   52737500   52738500      1       1  150064       4.5918    2.197e-06
enh88311     3   52741400   52742400      1       1  150064       3.4679    0.0002623
enh88312     3   52749000   52750000      1       1  150064       4.6541    1.627e-06
enh88313     3   52802800   52803800      3       1  150064       3.6218   0.00014626
enh88314     3   52828000   52829000      1       1  150064       5.0643    2.049e-07
enh88315     3   52853300   52854300      5       2  150064       5.6613   7.5128e-09
enh88316     3   52865500   52866500      4       2  150064       3.4579   0.00027219
enh88317     3   52868600   52869600      2       1  150064       4.9937    2.962e-07
enh88320     3   52876900   52877900      1       1  150064       1.9797      0.02387
enh88321     3   52907500   52908500      1       1  150064       5.6131    9.939e-09
enh88322     3   52909300   52910300      1       1  150064       5.0388    2.342e-07
enh88325     3   53033200   53034200      2       1  150064        4.319   7.8361e-06
enh88329     3   53058000   53059000      3       2  150064       3.7347   9.3964e-05
enh88330     3   53060200   53061200      3       2  150064       5.2966   5.9004e-08
enh88332     3   53064000   53065000      1       1  150064       4.6559    1.613e-06
enh88333     3   53074000   53075000      3       1  150064        3.124   0.00089216
enh88335     3   53105900   53106900      3       1  150064       1.8597     0.031461
enh88337     3   53117600   53118600      3       1  150064       2.7505    0.0029753
enh88339     3   53147400   53148400      4       2  150064       2.4751    0.0066597
enh88340     3   53154300   53155300      2       1  150064       2.7352    0.0031172
enh88347     3   53227900   53228900      3       1  150064       1.8336     0.033355
enh88349     3   53230200   53231200      3       1  150064       3.1565   0.00079849
enh88353     3   53269800   53270800     10       2  150064       2.5014    0.0061859
enh88354     3   53271800   53272800      3       2  150064       3.0174    0.0012747
enh88355     3   53277700   53278700      8       3  150064       2.8251     0.002363
enh88357     3   53290000   53291000      4       2  150064       2.6459    0.0040737
enh88358     3   53293000   53294000      5       2  150064       4.0014   3.1484e-05
enh88359     3   53298500   53299500      1       1  150064       3.9283    4.277e-05
enh88361     3   53303800   53304800      1       1  150064       1.9089      0.02814
enh88363     3   53320300   53321300      1       1  150064       2.3112      0.01041
enh88364     3   53357800   53358800      3       1  150064       1.8416     0.032765
enh88366     3   53378100   53379100      1       1  150064       4.1205     1.89e-05
enh88367     3   53384500   53385500      2       1  150064       3.3363    0.0004245
enh88369     3   53507300   53508300      3       2  150064       4.0862   2.1921e-05
enh88370     3   53512400   53513400      2       1  150064       3.2651   0.00054707
enh88371     3   53532700   53533700      2       1  150064       2.7599    0.0028912
enh88397     3   53913900   53914900      1       1  150064       2.2603       0.0119
enh88399     3   53923500   53924500      2       1  150064       1.9728     0.024257
enh88407     3   54112700   54113700      2       1  150064       1.6497     0.049502
enh88408     3   54129900   54130900      1       1  150064       1.6824      0.04625
enh88423     3   54378300   54379300      5       2  150064        1.677     0.046773
enh88437     3   54693200   54694200      2       1  150064       1.6708     0.047383
enh88449     3   54815200   54816200      1       1  150064       1.9435      0.02598
enh88475     3   55096400   55097400      4       1  150064       2.2219     0.013145
enh88478     3   55193600   55194600      7       3  150064       1.8847     0.029738
enh88485     3   55305400   55306400      5       2  150064       1.9651     0.024702
enh88518     3   55720600   55721600      1       1  150064       1.9092      0.02812
enh88533     3   56015100   56016100      5       2  150064       3.1877   0.00071695
enh88536     3   56027800   56028800      7       3  150064       1.7864      0.03702
enh88537     3   56035800   56036800      2       1  150064       2.6624     0.003879
enh88540     3   56059200   56060200      3       2  150064        1.768     0.038529
enh88545     3   56135800   56136800      3       1  150064       1.9327     0.026638
enh88546     3   56145200   56146200      2       1  150064        2.631     0.004257
enh88547     3   56149800   56150800      2       1  150064       2.5936    0.0047489
enh88558     3   56343300   56344300      4       2  150064       2.4171     0.007823
enh88564     3   56406600   56407600      4       2  150064       1.8515     0.032046
enh88575     3   56711300   56712300      1       1  150064       2.3874     0.008483
enh88591     3   56857500   56858500      5       2  150064        1.917     0.027618
enh88592     3   56869600   56870600      4       2  150064       2.6777    0.0037061
enh88593     3   56870900   56871900      5       2  150064       3.0119    0.0012982
enh88594     3   56873500   56874500      3       1  150064       2.7889    0.0026446
enh88596     3   56889600   56890600      2       1  150064         1.66     0.048452
enh88653     3   57263200   57264200      1       1  150064       1.7645      0.03882
enh88660     3   57571800   57572800      3       2  150064        1.764     0.038863
enh88661     3   57572400   57573400      3       2  150064       1.7503     0.040037
enh88730     3   58149900   58150900      2       1  150064       1.8904      0.02935
enh88731     3   58151000   58152000      4       2  150064       2.3884    0.0084616
enh88735     3   58174400   58175400      2       1  150064       1.7697     0.038385
enh88744     3   58281800   58282800      7       2  150064       2.1368     0.016309
enh88748     3   58320600   58321600      3       2  150064       2.8225    0.0023825
enh88749     3   58337300   58338300      2       1  150064       1.8801     0.030046
enh88751     3   58365000   58366000      6       2  150064       2.4645    0.0068594
enh88752     3   58369400   58370400      5       2  150064       2.0758     0.018957
enh88753     3   58373300   58374300      6       2  150064       2.2935     0.010908
enh88755     3   58380400   58381400      6       2  150064       1.8487     0.032251
enh88756     3   58389300   58390300      4       1  150064       2.2943     0.010887
enh88759     3   58415700   58416700      1       1  150064       1.9343      0.02654
enh88761     3   58422800   58423800      3       2  150064       1.8104     0.035119
enh88762     3   58427300   58428300      1       1  150064       2.2353       0.0127
enh88763     3   58437500   58438500      1       1  150064       1.7108      0.04356
enh88765     3   58456500   58457500      2       1  150064       2.2212     0.013169
enh88823     3   59500900   59501900      8       2  150064       2.1832     0.014512
enh88825     3   59525500   59526500      3       2  150064       2.4105    0.0079653
enh88826     3   59545100   59546100      4       2  150064       1.7532     0.039782
enh88840     3   59788600   59789600     10       4  150064       2.2113     0.013507
enh88844     3   59842400   59843400      2       1  150064       1.9123     0.027921
enh88845     3   59851100   59852100     10       2  150064       1.9326     0.026641
enh88850     3   59954000   59955000      6       3  150064       2.2201     0.013205
enh88855     3   60050700   60051700     12       2  150064       1.7442     0.040564
enh88857     3   60089100   60090100     12       4  150064       1.9897      0.02331
enh88866     3   60245000   60246000      4       2  150064       2.4137    0.0078957
enh88868     3   60276400   60277400      7       3  150064       3.5774   0.00017354
enh88869     3   60301700   60302700      1       1  150064       3.6131    0.0001513
enh88870     3   60309100   60310100      5       1  150064       3.1541     0.000805
enh88916     3   61145600   61146600      4       2  150064       2.5864    0.0048486
enh88917     3   61153400   61154400      8       2  150064       3.1876   0.00071719
enh88918     3   61158000   61159000      4       2  150064       2.3849    0.0085426
enh88922     3   61221900   61222900      2       1  150064       1.7241     0.042347
enh88923     3   61227500   61228500      8       4  150064       1.9612     0.024927
enh88925     3   61232500   61233500      7       3  150064       2.7454    0.0030217
enh88926     3   61235800   61236800      2       1  150064       2.7964    0.0025835
enh88927     3   61237600   61238600      4       2  150064       1.7454     0.040454
enh89014     3   61843000   61844000      2       1  150064       2.3142     0.010329
enh89017     3   61850900   61851900      2       1  150064       1.7268     0.042101
enh89032     3   61889700   61890700      2       1  150064       2.0449     0.020432
enh89057     3   62051500   62052500      3       1  150064       2.9182    0.0017602
enh89058     3   62069800   62070800      3       1  150064       3.3284   0.00043668
enh89059     3   62095600   62096600      5       2  150064       2.0615     0.019629
enh89074     3   62400600   62401600      1       1  150064       2.3827     0.008594
enh89094     3   62672400   62673400      6       3  150064       2.3764     0.008742
enh89096     3   62696900   62697900      4       2  150064       2.1838      0.01449
enh89097     3   62704000   62705000      8       2  150064       2.8058    0.0025092
enh89098     3   62709000   62710000      9       4  150064       1.9383      0.02629
enh89137     3   63213200   63214200      5       3  150064       2.9447    0.0016162
enh89164     3   63832600   63833600      1       1  150064       5.4454    2.584e-08
enh89166     3   63841000   63842000      3       1  150064       3.8713   5.4135e-05
enh89167     3   63843100   63844100      1       1  150064       2.4446      0.00725
enh89168     3   63844500   63845500      3       2  150064       2.6618    0.0038857
enh89170     3   63850800   63851800      4       2  150064       2.2454      0.01237
enh89171     3   63856100   63857100      2       1  150064       4.0051   3.0991e-05
enh89173     3   63862800   63863800      2       1  150064       4.7223   1.1659e-06
enh89175     3   63880700   63881700      2       1  150064       3.4688   0.00026138
enh89176     3   63893700   63894700      2       1  150064       1.6855     0.045945
enh89181     3   63925400   63926400      3       2  150064       2.5713    0.0050657
enh89182     3   63928300   63929300      1       1  150064       2.9635     0.001521
enh89187     3   63940100   63941100      2       1  150064        3.147   0.00082469
enh89188     3   63941100   63942100      4       2  150064       2.5666    0.0051343
enh89192     3   63950700   63951700      2       1  150064       2.0097     0.022229
enh89193     3   63954500   63955500      3       2  150064       2.5941    0.0047425
enh89195     3   63961600   63962600      2       1  150064       2.3863    0.0085094
enh89200     3   63985300   63986300      2       1  150064       4.3529   6.7188e-06
enh89203     3   64017500   64018500      2       1  150064          2.2     0.013905
enh89212     3   64079500   64080500      1       1  150064       1.8178      0.03455
enh89219     3   64136100   64137100      7       4  150064       3.6427   0.00013489
enh89220     3   64142500   64143500      2       1  150064       2.1274     0.016694
enh89221     3   64147700   64148700      4       2  150064       1.9557     0.025252
enh89222     3   64152400   64153400      4       2  150064       3.7086    0.0001042
enh89223     3   64155500   64156500      3       2  150064       3.1361   0.00085598
enh89224     3   64173600   64174600      4       1  150064       2.7712    0.0027929
enh89231     3   64206500   64207500      3       2  150064       2.6884    0.0035902
enh89233     3   64214400   64215400      3       2  150064       2.4717    0.0067244
enh89251     3   64354000   64355000      4       2  150064       2.0589     0.019751
enh89252     3   64367900   64368900      2       1  150064       2.1401     0.016174
enh89255     3   64403200   64404200      4       2  150064        2.592    0.0047704
enh89257     3   64426500   64427500      8       3  150064       1.7125     0.043405
enh89260     3   64445300   64446300      3       2  150064       2.3642    0.0090336
enh89261     3   64447900   64448900      2       1  150064       3.0884    0.0010063
enh89262     3   64452800   64453800      4       1  150064       2.4766    0.0066328
enh89263     3   64458700   64459700      6       2  150064       2.5445    0.0054715
enh89276     3   64572400   64573400      3       2  150064       1.7418     0.040771
enh89284     3   64644200   64645200      2       1  150064       1.7253     0.042236
enh89291     3   64751500   64752500      5       2  150064       2.4922    0.0063471
enh89370     3   65604800   65605800      5       2  150064       1.8333     0.033382
enh89407     3   65864400   65865400      3       1  150064       1.9522     0.025457
enh89408     3   65869200   65870200      9       2  150064       1.8502     0.032144
enh89521     3   66771000   66772000      3       2  150064       2.1128      0.01731
enh89541     3   67047400   67048400      2       1  150064       1.8736     0.030492
enh89544     3   67061500   67062500      2       1  150064       2.5536    0.0053311
enh89546     3   67087800   67088800      2       1  150064       1.8016     0.035802
enh89548     3   67140600   67141600      3       2  150064        2.691     0.003562
enh89552     3   67345900   67346900      9       4  150064        2.464    0.0068701
enh89556     3   67432800   67433800      8       3  150064       2.4062    0.0080598
enh89557     3   67434300   67435300      2       1  150064       2.0549     0.019942
enh89559     3   67482200   67483200      2       1  150064       2.1335     0.016441
enh89565     3   67652900   67653900      3       1  150064       2.6431    0.0041071
enh89566     3   67664400   67665400      7       2  150064       2.6822    0.0036571
enh89568     3   67685700   67686700      3       1  150064       1.7835     0.037251
enh89569     3   67698100   67699100      4       1  150064       2.0394     0.020704
enh89570     3   67700000   67701000      3       2  150064       2.8317     0.002315
enh89571     3   67703200   67704200      5       1  150064       2.1378     0.016268
enh89581     3   67997600   67998600      5       2  150064       2.1573     0.015493
enh89593     3   68582900   68583900      4       2  150064       1.8862     0.029636
enh89597     3   68793300   68794300      4       2  150064       1.7007     0.044497
enh89629     3   69291300   69292300      1       1  150064       1.9781      0.02396
enh89630     3   69299000   69300000      2       1  150064        3.491   0.00024064
enh89649     3   69811200   69812200      2       1  150064       2.6073    0.0045633
enh89654     3   69840200   69841200      2       1  150064       3.6867   0.00011358
enh89655     3   69869900   69870900     10       3  150064       3.9496   3.9148e-05
enh89656     3   69887500   69888500      7       2  150064       2.8075    0.0024963
enh89668     3   70182100   70183100      6       2  150064       2.4405    0.0073339
enh89669     3   70229800   70230800      3       2  150064       2.0824     0.018652
enh89675     3   70484000   70485000      2       1  150064         2.14     0.016178
enh89678     3   70569100   70570100      1       1  150064       2.8143     0.002444
enh89679     3   70575900   70576900      2       1  150064       2.5454    0.0054574
enh89690     3   70786800   70787800      4       2  150064        2.917    0.0017672
enh89695     3   70902700   70903700      1       1  150064       2.0777      0.01887
enh89696     3   70908000   70909000      2       1  150064       2.1537     0.015631
enh89701     3   71012500   71013500      2       1  150064       2.3281    0.0099531
enh89714     3   71079200   71080200      1       1  150064       1.8222      0.03421
enh89719     3   71101100   71102100      3       2  150064       1.7975     0.036128
enh89724     3   71127800   71128800      4       1  150064       1.8485     0.032265
enh89726     3   71151100   71152100      2       1  150064       2.9617    0.0015298
enh89728     3   71166700   71167700      1       1  150064       3.1354    0.0008581
enh89729     3   71168100   71169100      1       1  150064       1.7172      0.04297
enh89730     3   71172200   71173200      4       2  150064       2.7826     0.002696
enh89731     3   71176800   71177800      1       1  150064       2.9911      0.00139
enh89733     3   71185900   71186900      4       1  150064       1.6911     0.045409
enh89737     3   71204800   71205800      2       1  150064       1.6692     0.047543
enh89749     3   71257500   71258500      2       1  150064       1.7361     0.041276
enh89751     3   71266700   71267700      3       2  150064       2.7313    0.0031538
enh89754     3   71289000   71290000      5       1  150064       3.7249   9.7678e-05
enh89756     3   71295700   71296700      3       1  150064       2.3281    0.0099535
enh89761     3   71311800   71312800      1       1  150064       2.4199     0.007763
enh89762     3   71318900   71319900      7       3  150064       2.3719    0.0088473
enh89763     3   71331900   71332900      4       2  150064       3.1513   0.00081269
enh89764     3   71343900   71344900      2       1  150064        1.808     0.035303
enh89765     3   71345600   71346600      4       2  150064        3.158   0.00079431
enh89780     3   71481000   71482000      4       2  150064       2.2854     0.011144
enh89781     3   71482500   71483500      8       3  150064       2.1356     0.016357
enh89783     3   71493600   71494600      1       1  150064       2.9209     0.001745
enh89784     3   71496500   71497500      1       1  150064       1.8728      0.03055
enh89785     3   71499500   71500500      1       1  150064       2.3986     0.008229
enh89787     3   71506800   71507800      2       1  150064       2.6267    0.0043104
enh89789     3   71516900   71517900      4       1  150064       3.2518   0.00057339
enh89790     3   71545500   71546500      6       2  150064       2.6013    0.0046432
enh89791     3   71547700   71548700      2       1  150064       2.5321    0.0056698
enh89792     3   71551400   71552400      5       2  150064       4.7648   9.4506e-07
enh89793     3   71552700   71553700      1       1  150064       4.9105    4.543e-07
enh89794     3   71555100   71556100      5       2  150064       3.3135   0.00046064
enh89796     3   71563200   71564200      3       1  150064       4.7037   1.2777e-06
enh89797     3   71564600   71565600      1       1  150064        4.929    4.133e-07
enh89799     3   71569000   71570000      2       1  150064       5.5405   1.5083e-08
enh89800     3   71572500   71573500      1       1  150064       2.6649     0.003851
enh89802     3   71580000   71581000      1       1  150064       1.7832      0.03728
enh89803     3   71586000   71587000      3       2  150064       3.5472   0.00019469
enh89804     3   71589000   71590000      2       1  150064       3.1224   0.00089682
enh89819     3   71778400   71779400      5       2  150064       2.5382     0.005571
enh89821     3   71817500   71818500      3       2  150064       2.4918     0.006355
enh89823     3   71828900   71829900      4       1  150064       1.8214     0.034276
enh89843     3   71991200   71992200      3       1  150064       1.7392     0.040998
enh89874     3   72347500   72348500      4       2  150064       2.2237     0.013086
enh89878     3   72378100   72379100      2       1  150064       2.3925    0.0083672
enh89902     3   72487100   72488100      1       1  150064       1.8821      0.02991
enh89904     3   72531400   72532400      4       1  150064       1.9651     0.024701
enh89908     3   72597900   72598900      2       1  150064       1.8494     0.032197
enh89910     3   72616600   72617600      4       2  150064       1.6894     0.045571
enh89912     3   72630900   72631900      1       1  150064       3.1844    0.0007252
enh89941     3   73005900   73006900      2       1  150064       2.0494     0.020213
enh89947     3   73050100   73051100      6       1  150064       2.0491     0.020225
enh89948     3   73057800   73058800      6       1  150064       2.1869     0.014374
enh89949     3   73061100   73062100      7       2  150064       1.6875     0.045756
enh89950     3   73069800   73070800      2       1  150064       2.2792     0.011327
enh89951     3   73071900   73072900      5       2  150064       2.1799     0.014632
enh89954     3   73080400   73081400      1       1  150064       1.9126       0.0279
enh89956     3   73090100   73091100      4       1  150064       2.0737     0.019055
enh89957     3   73093500   73094500      7       2  150064       1.9529     0.025415
enh89959     3   73104200   73105200      3       1  150064       1.7388     0.041031
enh89960     3   73119800   73120800      2       1  150064       2.3643    0.0090329
enh89965     3   73249700   73250700      3       1  150064       2.2836     0.011196
enh89992     3   73596700   73597700      3       2  150064       1.7552     0.039614
enh90009     3   73733400   73734400      5       3  150064       2.5241    0.0058001
enh90063     3   75865400   75866400      2       1  150064       1.9126     0.027898
enh90073     3   76291900   76292900      8       3  150064       2.1979     0.013978
enh90074     3   76402200   76403200      1       1  150064       2.2426      0.01246
enh90076     3   76451600   76452600      2       1  150064       2.6502    0.0040224
enh90077     3   76487900   76488900      7       2  150064       1.8586      0.03154
enh90092     3   76991800   76992800      5       2  150064       1.8071     0.035373
enh90148     3   78376800   78377800      3       2  150064       1.9144     0.027782
enh90149     3   78386600   78387600      5       2  150064       3.1064   0.00094675
enh90150     3   78390300   78391300      6       2  150064       2.5086    0.0060605
enh90151     3   78394800   78395800      3       1  150064       1.8944     0.029086
enh90152     3   78400600   78401600      6       3  150064       2.6277    0.0042984
enh90238     3   79530100   79531100      2       1  150064       1.8553     0.031778
enh90241     3   79649100   79650100      2       1  150064        1.857     0.031656
enh90250     3   80239000   80240000      2       1  150064       1.6755     0.046921
enh90254     3   80334400   80335400      1       1  150064       1.7142      0.04325
enh90257     3   80591200   80592200      5       1  150064       3.5648   0.00018206
enh90258     3   80629800   80630800      2       1  150064       4.4267   4.7843e-06
enh90259     3   80655900   80656900      1       1  150064       3.7562    8.626e-05
enh90261     3   80792700   80793700      4       2  150064        3.586   0.00016789
enh90263     3   81203200   81204200      4       2  150064       2.7726    0.0027809
enh90265     3   81219100   81220100      2       1  150064       2.9704    0.0014872
enh90275     3   81628800   81629800      2       1  150064       1.9129     0.027884
enh90280     3   81792500   81793500      5       2  150064       1.9278     0.026937
enh90284     3   81811500   81812500      5       2  150064       1.6726     0.047206
enh90294     3   81940200   81941200      2       1  150064       2.3027     0.010647
enh90295     3   81962900   81963900      4       1  150064       1.9995     0.022777
enh90297     3   82017400   82018400      3       2  150064       2.4943      0.00631
enh90308     3   82311400   82312400      1       1  150064        1.671      0.04736
enh90310     3   82392400   82393400      2       1  150064        1.934     0.026555
enh90311     3   82403800   82404800      4       2  150064       2.0976     0.017972
enh90312     3   82405000   82406000      5       3  150064       1.7974     0.036138
enh90347     3   84850700   84851700      2       1  150064       3.0808    0.0010321
enh90384     3   86153400   86154400      5       3  150064       2.0397      0.02069
enh90420     3   87235700   87236700      3       2  150064       1.9694     0.024456
enh90517     3   93798800   93799800      2       1  150064       2.0702     0.019216
enh90519     3   93834100   93835100      1       1  150064       2.2963      0.01083
enh90525     3   93964500   93965500      1       1  150064       2.1978      0.01398
enh90529     3   94022600   94023600      1       1  150064       1.6529      0.04918
enh90542     3   94755500   94756500      4       2  150064        3.546    0.0001956
enh90543     3   94839700   94840700      6       3  150064       1.8082      0.03529
enh90544     3   94843300   94844300      9       3  150064       2.0824     0.018655
enh90547     3   94891200   94892200      5       2  150064       3.2097   0.00066447
enh90548     3   94931700   94932700      1       1  150064       1.8903      0.02936
enh90550     3   94996200   94997200      3       1  150064       2.8478    0.0022013
enh90551     3   95038500   95039500      3       2  150064       2.6985    0.0034824
enh90554     3   95072600   95073600      1       1  150064       2.5657     0.005148
enh90555     3   95075800   95076800      2       1  150064       1.6648     0.047978
enh90565     3   95819800   95820800      2       1  150064       2.0418     0.020587
enh90585     3   97380800   97381800      2       1  150064       2.4435    0.0072718
enh90588     3   97465800   97466800      2       1  150064       2.1065     0.017581
enh90592     3   97562900   97563900      1       1  150064        1.763      0.03895
enh90612     3   98047900   98048900      6       2  150064        1.782     0.037378
enh90654     3   99377200   99378200      5       1  150064       1.9669     0.024596
enh90657     3   99396500   99397500      3       1  150064       2.0202      0.02168
enh90658     3   99419200   99420200      5       3  150064       1.8703     0.030722
enh90660     3   99432600   99433600      2       1  150064       2.4835    0.0065042
enh90661     3   99435100   99436100      4       2  150064       2.1297     0.016598
enh90662     3   99440100   99441100      3       1  150064       2.6473    0.0040564
enh90663     3   99466400   99467400      2       1  150064       2.1725     0.014908
enh90665     3   99495500   99496500      4       2  150064       2.5322    0.0056675
enh90799     3  101696600  101697600      3       2  150064       1.8119     0.035003
enh90800     3  101772000  101773000      1       1  150064       1.9742      0.02418
enh90801     3  101797800  101798800      4       2  150064        1.746     0.040403
enh90812     3  102073600  102074600      1       1  150064       1.6536       0.0491
enh90868     3  104732100  104733100      6       2  150064       1.8883     0.029495
enh90869     3  104827400  104828400      3       2  150064       2.6153     0.004457
enh90870     3  104875700  104876700      8       4  150064       3.0167    0.0012778
enh90871     3  104880000  104881000      2       1  150064       3.2476   0.00058183
enh90874     3  104993300  104994300      2       1  150064       2.0037     0.022553
enh90875     3  105052600  105053600      3       1  150064       1.9307      0.02676
enh90877     3  105083200  105084200      2       1  150064       2.4673    0.0068064
enh90883     3  105145700  105146700      2       1  150064       2.1069     0.017564
enh90887     3  105189500  105190500      4       2  150064       2.5453    0.0054588
enh90890     3  105201700  105202700      2       1  150064       2.1744     0.014837
enh90894     3  105233600  105234600      9       4  150064       2.4761    0.0066417
enh90901     3  105473000  105474000      2       1  150064       1.6948     0.045059
enh90905     3  105511100  105512100      3       2  150064       1.7735     0.038075
enh90909     3  105528100  105529100      2       1  150064       2.1377     0.016272
enh90910     3  105530600  105531600      3       2  150064       2.2878     0.011075
enh90911     3  105532200  105533200      2       1  150064         2.05     0.020183
enh90913     3  105541500  105542500      1       1  150064       1.7223      0.04251
enh90914     3  105546800  105547800      5       3  150064       1.8153     0.034736
enh90918     3  105557600  105558600      2       1  150064       1.9134      0.02785
enh90920     3  105562400  105563400      2       1  150064       1.7758     0.037887
enh90923     3  105584200  105585200      1       1  150064       2.2764      0.01141
enh90925     3  105589900  105590900      4       2  150064       2.1179     0.017093
enh90934     3  105893500  105894500      3       2  150064        2.273     0.011512
enh90990     3  107160100  107161100      1       1  150064       1.6739      0.04708
enh90994     3  107245300  107246300      1       1  150064       2.1432      0.01605
enh90995     3  107281400  107282400      1       1  150064       1.7343      0.04143
enh90996     3  107297100  107298100      2       1  150064       2.4149    0.0078701
enh90997     3  107299700  107300700      1       1  150064       2.3353     0.009764
enh90998     3  107312400  107313400      4       2  150064       2.7504    0.0029761
enh91003     3  107333400  107334400      1       1  150064       1.7278      0.04201
enh91005     3  107338900  107339900      5       2  150064       2.4467    0.0072084
enh91010     3  107361000  107362000      4       2  150064       2.0874     0.018427
enh91013     3  107387100  107388100      1       1  150064       2.0333      0.02101
enh91017     3  107403000  107404000      1       1  150064       2.6608     0.003898
enh91021     3  107462400  107463400      1       1  150064       2.1091      0.01747
enh91022     3  107519200  107520200      2       1  150064       1.9918     0.023194
enh91034     3  107733400  107734400      2       1  150064       2.7907    0.0026299
enh91041     3  107777000  107778000      4       2  150064       3.1139   0.00092309
enh91042     3  107790400  107791400      2       1  150064       2.2998      0.01073
enh91043     3  107818000  107819000      3       2  150064        2.417    0.0078241
enh91046     3  107845800  107846800      2       1  150064       3.5055   0.00022785
enh91049     3  107872200  107873200      2       1  150064       3.1589   0.00079174
enh91050     3  107894600  107895600     12       2  150064       3.3441   0.00041268
enh91051     3  107900800  107901800      6       2  150064       3.2356   0.00060701
enh91052     3  107942200  107943200      2       1  150064       2.5167    0.0059228
enh91059     3  108107300  108108300      3       1  150064        1.748      0.04023
enh91061     3  108114500  108115500      2       1  150064       1.8781     0.030184
enh91064     3  108160100  108161100      2       1  150064       1.8967     0.028931
enh91098     3  109197700  109198700      3       1  150064        2.127     0.016708
enh91182     3  111080800  111081800      4       1  150064       1.6769     0.046777
enh91195     3  111457300  111458300      2       1  150064       2.4258    0.0076376
enh91219     3  111654400  111655400      4       2  150064       1.7472     0.040303
enh91224     3  111685900  111686900      2       1  150064        2.109     0.017473
enh91238     3  111771400  111772400      9       2  150064       2.1177       0.0171
enh91282     3  112186000  112187000      2       1  150064       1.6624     0.048212
enh91288     3  112311300  112312300      6       2  150064        1.694     0.045136
enh91297     3  112353400  112354400      1       1  150064       2.2966      0.01082
enh91355     3  112976800  112977800      8       3  150064       1.8752     0.030385
enh91368     3  113322600  113323600      1       1  150064       2.6204     0.004391
enh91381     3  113457900  113458900      3       1  150064       1.9299     0.026811
enh91384     3  113467600  113468600      2       1  150064       2.1893     0.014287
enh91393     3  113650800  113651800      3       2  150064       2.0959     0.018045
enh91397     3  113737400  113738400      1       1  150064       1.8744      0.03044
enh91412     3  113931700  113932700      1       1  150064       1.9858      0.02353
enh91418     3  114042800  114043800      6       3  150064       1.7072     0.043896
enh91420     3  114054400  114055400      5       2  150064       1.9674     0.024566
enh91435     3  114167800  114168800      1       1  150064       2.1179      0.01709
enh91436     3  114170600  114171600      1       1  150064       4.4478    4.337e-06
enh91437     3  114174000  114175000      3       1  150064       2.7301    0.0031653
enh91445     3  114284600  114285600      1       1  150064       2.8465      0.00221
enh91448     3  114306600  114307600      3       2  150064       1.7561     0.039533
enh91455     3  114367700  114368700      3       1  150064       2.1597     0.015399
enh91456     3  114378500  114379500      4       2  150064       2.1254     0.016777
enh91499     3  115104700  115105700      5       2  150064       2.4213    0.0077328
enh91500     3  115109200  115110200      7       1  150064       2.3909    0.0084046
enh91505     3  115147400  115148400      6       3  150064       1.7095     0.043677
enh91507     3  115190200  115191200      1       1  150064       1.6464      0.04984
enh91510     3  115217000  115218000      2       1  150064       2.1426     0.016072
enh91514     3  115273400  115274400      5       3  150064       2.2893      0.01103
enh91527     3  115431900  115432900      1       1  150064       1.7239      0.04236
enh91541     3  115617600  115618600      1       1  150064       2.1602      0.01538
enh91542     3  115631400  115632400      1       1  150064       2.8881     0.001938
enh91543     3  115634500  115635500      5       2  150064       2.2665     0.011709
enh91598     3  116435100  116436100      4       2  150064       2.4641    0.0068685
enh91611     3  116581600  116582600     10       2  150064       1.6922     0.045308
enh91612     3  116583000  116584000      3       1  150064       1.7545     0.039676
enh91613     3  116589000  116590000      5       1  150064       1.8092     0.035211
enh91663     3  117427700  117428700      4       2  150064       2.0689     0.019276
enh91667     3  117508100  117509100      2       1  150064       2.6974    0.0034945
enh91668     3  117520300  117521300      2       1  150064       3.7246   9.7823e-05
enh91670     3  117552100  117553100      1       1  150064        1.811      0.03507
enh91671     3  117592400  117593400      2       1  150064       2.2833     0.011208
enh91672     3  117594100  117595100      4       2  150064       2.4139    0.0078911
enh91673     3  117603500  117604500      4       2  150064       2.3962    0.0082829
enh91675     3  117617500  117618500      4       2  150064       3.0737    0.0010571
enh91676     3  117629400  117630400      6       2  150064       4.4043   5.3053e-06
enh91677     3  117638600  117639600      5       3  150064         3.39   0.00034943
enh91678     3  117640600  117641600      3       1  150064       4.0605    2.448e-05
enh91680     3  117807000  117808000      3       1  150064       2.0406     0.020644
enh91684     3  117999200  118000200      3       2  150064       2.4183    0.0077959
enh91735     3  119035000  119036000      1       1  150064       1.8968      0.02893
enh91781     3  119741700  119742700      1       1  150064       1.8218      0.03424
enh91801     3  119946500  119947500      1       1  150064       2.4871      0.00644
enh91805     3  120069100  120070100      1       1  150064       1.7053      0.04407
enh91821     3  120216900  120217900      3       1  150064       1.7997     0.035956
enh91826     3  120286600  120287600      4       2  150064       2.6595    0.0039132
enh91828     3  120319000  120320000      4       1  150064       1.9362      0.02642
enh91877     3  121632900  121633900      6       1  150064       2.1467      0.01591
enh91878     3  121643400  121644400      8       1  150064       2.1388     0.016226
enh91880     3  121675200  121676200      4       2  150064       1.8731     0.030525
enh91889     3  122103600  122104600      2       1  150064       1.8218     0.034241
enh91905     3  122229400  122230400      5       3  150064       1.7344     0.041423
enh91917     3  122369500  122370500      5       1  150064       2.5034    0.0061496
enh91923     3  122608700  122609700      2       1  150064       2.9809    0.0014368
enh91924     3  122612600  122613600      3       2  150064       2.9374    0.0016551
enh91925     3  122648600  122649600     12       2  150064       2.1768     0.014749
enh91929     3  122676600  122677600      4       2  150064       1.6638     0.048076
enh91944     3  122787900  122788900      8       2  150064       2.9969    0.0013636
enh91946     3  122794400  122795400      2       1  150064       2.5377    0.0055796
enh91947     3  122799900  122800900      1       1  150064       2.5913     0.004781
enh91948     3  122802400  122803400      4       2  150064        2.096      0.01804
enh91949     3  122803200  122804200      3       1  150064        2.225     0.013041
enh91950     3  122806600  122807600      3       2  150064       1.8142     0.034827
enh91955     3  122818500  122819500      1       1  150064       2.6791     0.003691
enh91956     3  122828900  122829900      3       1  150064       3.4216   0.00031125
enh91960     3  122857200  122858200      1       1  150064       1.8921      0.02924
enh91985     3  123222000  123223000      2       1  150064       2.5434    0.0054896
enh91990     3  123287400  123288400      2       1  150064       1.7983     0.036061
enh92043     3  123949300  123950300      4       2  150064       1.7443     0.040557
enh92045     3  123968400  123969400      3       1  150064       3.0604    0.0011054
enh92047     3  123979400  123980400      4       2  150064       3.9413   4.0516e-05
enh92048     3  123981700  123982700      3       2  150064       4.4017   5.3713e-06
enh92049     3  123986600  123987600      2       1  150064       3.8658   5.5355e-05
enh92050     3  123991200  123992200      2       1  150064       3.4059    0.0003297
enh92051     3  123995800  123996800      3       2  150064        2.927    0.0017114
enh92052     3  124016000  124017000      3       1  150064       2.4622    0.0069053
enh92054     3  124057900  124058900      2       1  150064       2.3795    0.0086676
enh92055     3  124069900  124070900      4       2  150064       3.9304   4.2397e-05
enh92057     3  124083000  124084000      4       2  150064       4.1005   2.0611e-05
enh92058     3  124091600  124092600      5       2  150064       3.2465   0.00058414
enh92059     3  124095200  124096200      2       1  150064       2.9037    0.0018436
enh92060     3  124102100  124103100      6       2  150064       2.2405     0.012529
enh92062     3  124120400  124121400      3       1  150064       3.4534   0.00027678
enh92064     3  124147500  124148500      1       1  150064       2.9762     0.001459
enh92067     3  124231700  124232700      4       2  150064       2.1287      0.01664
enh92068     3  124238600  124239600      1       1  150064       2.3623      0.00908
enh92108     3  124551800  124552800      2       1  150064       2.1211     0.016955
enh92112     3  124568600  124569600      2       1  150064       1.7478     0.040248
enh92113     3  124569900  124570900      2       1  150064       2.0636     0.019528
enh92114     3  124577700  124578700      3       2  150064       2.3357    0.0097542
enh92116     3  124592300  124593300      5       2  150064       2.2921     0.010949
enh92119     3  124597700  124598700      3       1  150064        2.243     0.012449
enh92122     3  124704100  124705100      1       1  150064       1.8041      0.03561
enh92123     3  124711300  124712300      5       2  150064       1.6994     0.044619
enh92126     3  124724600  124725600      3       2  150064       2.0054     0.022459
enh92135     3  124770700  124771700      3       2  150064       2.8252    0.0023628
enh92142     3  124817300  124818300      3       1  150064       2.1786     0.014681
enh92146     3  124837800  124838800      1       1  150064       2.9796     0.001443
enh92149     3  124848400  124849400      7       4  150064       1.8551      0.03179
enh92155     3  124873800  124874800      4       2  150064       1.8162     0.034669
enh92158     3  124910700  124911700      2       1  150064       2.9975    0.0013612
enh92162     3  124955100  124956100      3       2  150064        2.229     0.012907
enh92180     3  125237000  125238000      6       3  150064       1.7114     0.043499
enh92181     3  125309900  125310900      2       1  150064       2.4667     0.006818
enh92183     3  125315200  125316200      6       2  150064       1.8224     0.034197
enh92189     3  125369800  125370800      4       1  150064       1.8113     0.035048
enh92199     3  125732700  125733700      5       2  150064        2.026      0.02138
enh92201     3  125750400  125751400      3       1  150064       1.7951     0.036316
enh92242     3  126496000  126497000      2       1  150064       2.5596    0.0052402
enh92253     3  126627500  126628500      2       1  150064       2.0806     0.018735
enh92256     3  126645200  126646200      2       1  150064       2.1119     0.017349
enh92261     3  126687300  126688300      6       2  150064       1.6598     0.048473
enh92284     3  126811200  126812200      6       2  150064       1.7351     0.041365
enh92290     3  126901300  126902300      4       2  150064       1.6846     0.046029
enh92301     3  127114700  127115700      1       1  150064       2.0562      0.01988
enh92306     3  127170800  127171800      8       4  150064        2.172     0.014928
enh92308     3  127185800  127186800      4       2  150064       1.8835     0.029819
enh92349     3  127724300  127725300      3       1  150064       2.6514    0.0040077
enh92351     3  127729900  127730900      4       2  150064       3.0073    0.0013178
enh92356     3  127814400  127815400      2       1  150064       2.7948    0.0025969
enh92358     3  127826600  127827600      1       1  150064       2.7008     0.003459
enh92363     3  127914200  127915200      3       1  150064       3.4563   0.00027381
enh92366     3  127934200  127935200      6       1  150064       3.8288    6.439e-05
enh92367     3  127945300  127946300      2       1  150064       3.3635   0.00038485
enh92380     3  128035800  128036800      2       1  150064       2.7039    0.0034266
enh92384     3  128067400  128068400      2       1  150064       1.8786     0.030149
enh92386     3  128073000  128074000      3       2  150064       2.9747    0.0014662
enh92392     3  128113900  128114900      1       1  150064       2.3185      0.01021
enh92393     3  128117900  128118900      1       1  150064       2.4707     0.006743
enh92399     3  128278100  128279100      3       1  150064       1.6777     0.046702
enh92425     3  128505900  128506900      1       1  150064       3.3491    0.0004053
enh92443     3  128805800  128806800      1       1  150064       2.0976      0.01797
enh92456     3  128930300  128931300      1       1  150064        2.084      0.01858
enh92458     3  128947500  128948500      2       1  150064       2.1499     0.015783
enh92459     3  128958600  128959600      3       1  150064       2.8831    0.0019688
enh92461     3  128995900  128996900      2       1  150064       3.1611   0.00078597
enh92462     3  128996400  128997400      3       2  150064        3.131   0.00087118
enh92463     3  128999000  129000000      4       1  150064       3.2928   0.00049596
enh92464     3  129023100  129024100      1       1  150064       3.6939    0.0001104
enh92467     3  129032200  129033200      2       1  150064       2.9966    0.0013648
enh92468     3  129035600  129036600      1       1  150064       3.4195    0.0003137
enh92492     3  129208900  129209900      3       1  150064       1.7024     0.044341
enh92496     3  129245000  129246000      4       2  150064       2.0613     0.019639
enh92506     3  129310300  129311300      4       2  150064       2.1257     0.016764
enh92507     3  129311800  129312800      2       1  150064       1.7392     0.040999
enh92509     3  129315700  129316700      3       1  150064       1.7622     0.039019
enh92510     3  129317200  129318200      4       2  150064       1.8621     0.031294
enh92511     3  129319000  129320000      2       1  150064       1.9711     0.024356
enh92512     3  129320500  129321500      4       2  150064       1.7953     0.036304
enh92515     3  129328700  129329700      4       1  150064        2.052     0.020086
enh92518     3  129340900  129341900      3       1  150064       2.5042    0.0061371
enh92548     3  129511400  129512400      1       1  150064         1.87      0.03074
enh92574     3  130445200  130446200      1       1  150064       1.9533      0.02539
enh92616     3  131271000  131272000      6       2  150064       2.7307    0.0031597
enh92620     3  131338500  131339500      2       1  150064       1.8822     0.029904
enh92621     3  131342000  131343000      8       1  150064       2.0588     0.019754
enh92655     3  131925600  131926600      5       3  150064        1.958     0.025116
enh92663     3  132023000  132024000      5       3  150064       1.7823      0.03735
enh92690     3  132501900  132502900      3       2  150064       1.8385     0.032997
enh92706     3  132910700  132911700     11       3  150064       2.5401    0.0055404
enh92707     3  132925600  132926600      4       1  150064        3.129   0.00087716
enh92708     3  132929900  132930900      2       1  150064        2.422    0.0077176
enh92709     3  132939800  132940800      1       1  150064        1.806      0.03546
enh92711     3  132990000  132991000      2       1  150064       2.2072     0.013651
enh92713     3  133002800  133003800      1       1  150064       2.8164     0.002428
enh92714     3  133013800  133014800      7       3  150064        3.153   0.00080798
enh92715     3  133016000  133017000      4       2  150064       2.1753     0.014802
enh92716     3  133019500  133020500      2       1  150064       2.0727     0.019099
enh92718     3  133071100  133072100      3       2  150064       2.7006    0.0034609
enh92719     3  133093400  133094400      3       2  150064        2.346    0.0094879
enh92744     3  133540200  133541200      9       4  150064       2.1688     0.015048
enh92749     3  133606800  133607800      3       2  150064       2.0615     0.019629
enh92751     3  133661400  133662400      3       2  150064       2.5222    0.0058319
enh92753     3  133681200  133682200      8       3  150064       2.6187    0.0044133
enh92755     3  133689200  133690200      6       2  150064       2.2583     0.011963
enh92820     3  134428500  134429500      3       1  150064        1.922     0.027305
enh92854     3  134977900  134978900      1       1  150064       2.1741      0.01485
enh92856     3  135028800  135029800      3       2  150064       2.3911    0.0083981
enh92860     3  135101400  135102400      2       1  150064       1.7514     0.039943
enh92871     3  135521600  135522600      1       1  150064       4.2585    1.029e-05
enh92872     3  135525000  135526000      2       1  150064       2.3571    0.0092096
enh92875     3  135615300  135616300      2       1  150064       3.1098    0.0009361
enh92877     3  135682900  135683900      2       1  150064       3.2415   0.00059451
enh92878     3  135686800  135687800      2       1  150064       3.6211   0.00014665
enh92879     3  135688400  135689400      2       1  150064       3.2036   0.00067863
enh92880     3  135692200  135693200      2       1  150064       3.5942   0.00016267
enh92881     3  135693400  135694400      1       1  150064       4.0427    2.642e-05
enh92882     3  135709300  135710300      3       2  150064       4.2672   9.8963e-06
enh92883     3  135710200  135711200      2       1  150064       2.1566     0.015519
enh92884     3  135713400  135714400      5       1  150064        3.638   0.00013736
enh92885     3  135716400  135717400      4       2  150064       3.5966   0.00016121
enh92886     3  135726500  135727500      1       1  150064       2.2356      0.01269
enh92887     3  135735900  135736900      2       1  150064        3.202   0.00068238
enh92888     3  135741200  135742200      5       3  150064       3.6273   0.00014319
enh92899     3  135907200  135908200      3       2  150064       3.4055   0.00033025
enh92900     3  135910500  135911500      3       2  150064       4.3954   5.5288e-06
enh92901     3  135916500  135917500      2       1  150064       2.8409    0.0022496
enh92902     3  135956500  135957500      1       1  150064       3.5732    0.0001763
enh92903     3  135965900  135966900      1       1  150064       3.5576    0.0001871
enh92907     3  136015800  136016800      2       1  150064       2.3228     0.010094
enh92909     3  136068800  136069800      4       2  150064       3.9783   3.4701e-05
enh92912     3  136246500  136247500      1       1  150064        1.681      0.04638
enh92915     3  136278100  136279100      1       1  150064       6.3562    1.034e-10
enh92916     3  136295800  136296800      1       1  150064       2.3453     0.009505
enh92917     3  136300600  136301600      3       1  150064       4.1649   1.5577e-05
enh92921     3  136350600  136351600      4       2  150064       3.4995    0.0002331
enh92923     3  136377200  136378200      1       1  150064       5.9056    1.757e-09
enh92926     3  136404700  136405700      3       1  150064       2.1859     0.014411
enh92929     3  136422800  136423800      2       1  150064       1.8056     0.035489
enh92936     3  136455200  136456200      3       1  150064        2.456    0.0070252
enh92938     3  136464000  136465000      2       1  150064         2.49     0.006388
enh92939     3  136465800  136466800      5       2  150064       3.7947   7.3912e-05
enh92940     3  136467300  136468300      4       2  150064        2.843    0.0022346
enh92941     3  136468100  136469100      2       1  150064       3.5238    0.0002127
enh92942     3  136472700  136473700      1       1  150064       3.1262    0.0008854
enh92944     3  136505300  136506300      2       1  150064        3.281   0.00051724
enh92946     3  136520900  136521900      2       1  150064       2.3337    0.0098062
enh92947     3  136549900  136550900      5       2  150064       2.8644    0.0020891
enh92948     3  136554900  136555900      2       1  150064        2.781    0.0027097
enh92949     3  136557500  136558500      1       1  150064       2.2451      0.01238
enh92950     3  136578200  136579200      2       1  150064       2.9288    0.0017013
enh92951     3  136582200  136583200      3       1  150064       2.8193    0.0024062
enh92952     3  136589200  136590200      2       1  150064       3.2489   0.00057917
enh92953     3  136590100  136591100      5       2  150064       3.0455    0.0011616
enh92955     3  136593400  136594400      1       1  150064       3.0352     0.001202
enh92957     3  136612000  136613000      3       1  150064       3.5169   0.00021833
enh92958     3  136612900  136613900      1       1  150064       3.0322     0.001214
enh92960     3  136617300  136618300      2       1  150064       2.4929    0.0063349
enh92961     3  136618100  136619100      2       1  150064       2.5361    0.0056043
enh92962     3  136620100  136621100      1       1  150064       3.0138      0.00129
enh92963     3  136625400  136626400      2       1  150064       2.5703    0.0050805
enh92966     3  136633200  136634200      2       1  150064       2.5043    0.0061353
enh92968     3  136661400  136662400      2       1  150064       2.4908    0.0063731
enh92969     3  136674200  136675200      3       2  150064       3.5954   0.00016192
enh92970     3  136676300  136677300      6       2  150064       4.3769   6.0195e-06
enh92971     3  136679700  136680700      1       1  150064       3.7885    7.579e-05
enh92974     3  136754000  136755000      2       1  150064       3.4534   0.00027683
enh92975     3  136760100  136761100      4       2  150064       3.9293   4.2602e-05
enh92977     3  136784200  136785200      1       1  150064       2.2801       0.0113
enh93031     3  137924800  137925800      1       1  150064       2.3348     0.009777
enh93034     3  137931800  137932800      2       1  150064       2.4196    0.0077692
enh93040     3  138055200  138056200      2       1  150064       1.8842      0.02977
enh93041     3  138056200  138057200      3       1  150064       1.7395     0.040974
enh93044     3  138077600  138078600      3       1  150064       1.7532     0.039781
enh93062     3  138391500  138392500      1       1  150064       2.1802      0.01462
enh93063     3  138405400  138406400      1       1  150064       2.0525      0.02006
enh93068     3  138521600  138522600      2       1  150064       2.0028     0.022599
enh93069     3  138536900  138537900      1       1  150064       1.8135      0.03488
enh93072     3  138548500  138549500      1       1  150064       1.9475      0.02574
enh93075     3  138564500  138565500      2       1  150064       1.7239     0.042367
enh93076     3  138568100  138569100      2       1  150064       1.9324     0.026657
enh93122     3  139769100  139770100      2       1  150064       1.7388     0.041035
enh93152     3  140307100  140308100      3       1  150064       2.6964    0.0035046
enh93153     3  140348000  140349000      5       3  150064       4.1508   1.6566e-05
enh93154     3  140355200  140356200      6       1  150064       3.6596   0.00012629
enh93156     3  140432400  140433400      6       1  150064       2.3707    0.0088769
enh93159     3  140473000  140474000      1       1  150064       2.2808      0.01128
enh93190     3  140946600  140947600      1       1  150064       2.1643      0.01522
enh93196     3  140992500  140993500      3       2  150064       1.9785     0.023936
enh93199     3  141030900  141031900      1       1  150064       1.8051      0.03553
enh93209     3  141081200  141082200      1       1  150064       3.1196    0.0009054
enh93223     3  141131400  141132400      1       1  150064       1.8946      0.02907
enh93253     3  141613300  141614300      4       2  150064       2.2536     0.012111
enh93277     3  142037600  142038600      1       1  150064        1.863      0.03123
enh93296     3  142572000  142573000      1       1  150064       1.7397      0.04096
enh93297     3  142574500  142575500      3       1  150064       1.8188     0.034469
enh93304     3  142706300  142707300      3       2  150064        1.845     0.032515
enh93306     3  142722200  142723200      3       2  150064       2.0135     0.022032
enh93319     3  143021300  143022300      4       2  150064       2.0141     0.022001
enh93325     3  143138100  143139100      3       1  150064       2.3219     0.010118
enh93326     3  143148500  143149500      2       1  150064       2.6181    0.0044217
enh93340     3  143513400  143514400      2       1  150064       2.2234     0.013094
enh93368     3  144148200  144149200      3       2  150064       2.3332    0.0098179
enh93370     3  144201400  144202400      1       1  150064       1.7258      0.04219
enh93372     3  144216000  144217000      5       1  150064       2.4321    0.0075055
enh93373     3  144220400  144221400      3       2  150064       2.3494    0.0094013
enh93377     3  144362800  144363800      2       1  150064       2.7676    0.0028234
enh93450     3  146498200  146499200      4       2  150064       1.7083     0.043794
enh93464     3  147016200  147017200      2       1  150064       1.8204     0.034351
enh93465     3  147058900  147059900      7       4  150064       1.7666     0.038647
enh93491     3  147793300  147794300      1       1  150064       1.7152      0.04315
enh93513     3  148538100  148539100      3       2  150064       2.4291    0.0075686
enh93535     3  148915500  148916500      5       3  150064       2.0921     0.018217
enh93536     3  148916900  148917900      1       1  150064       2.3391     0.009664
enh93537     3  148921600  148922600      2       1  150064       1.9905     0.023267
enh93538     3  148939400  148940400      4       2  150064       2.4525    0.0070927
enh93542     3  148949200  148950200      6       2  150064       2.0749     0.018997
enh93591     3  149298600  149299600      1       1  150064       1.7712      0.03826
enh93616     3  149379900  149380900      1       1  150064       2.2212      0.01317
enh93679     3  150066900  150067900      2       1  150064       1.7574     0.039424
enh93699     3  150239100  150240100      4       2  150064       1.6805     0.046428
[truncated: 1,112,927 more chars]
