# Supplementary material for: Identifying enhancer properties associated with genetic risk for complex traits using regulome-wide association studies
Source: PLoS Comput Biol. 2022 Sep 7;18(9):e1010430. doi: 10.1371/journal.pcbi.1010430 (PMC9484640; doi:10.1371/journal.pcbi.1010430)
Supplement: S3 Table — Sample names are as described in the ROADMAP epigenomics project integrative analysis portal: https://egg2.wustl.edu/roadmap/web_portal/meta.html. (ZIP) [file pcbi.1010430.s010.zip › supplemental_table3/E050blood_sig_enhancers05.gcov.out]

GENE       CHR      START       STOP  NSNPS  NPARAM       N        ZSTAT            P
enh44854     1     842000     843000      1       1  150064       1.8239      0.03408
enh44855     1     847600     848600      3       1  150064       1.7332     0.041531
enh44882     1    1168700    1169700      3       1  150064       1.9619      0.02489
enh44883     1    1186000    1187000      5       2  150064       1.9869     0.023464
enh44939     1    1706300    1707300      2       1  150064       2.8494    0.0021899
enh44966     1    2043400    2044400      4       1  150064       2.5425    0.0055028
enh44968     1    2058600    2059600      1       1  150064       3.2129    0.0006569
enh44969     1    2063200    2064200      1       1  150064       2.0727       0.0191
enh44971     1    2070900    2071900      5       2  150064       3.2169   0.00064792
enh44973     1    2080400    2081400      1       1  150064       3.5192    0.0002164
enh44980     1    2127000    2128000      2       1  150064       2.5265    0.0057606
enh44984     1    2137200    2138200      2       1  150064       2.3226       0.0101
enh44988     1    2155300    2156300      3       2  150064       1.9472     0.025756
enh44992     1    2173200    2174200      2       1  150064       3.3947   0.00034357
enh45001     1    2211300    2212300      3       1  150064       2.1734     0.014875
enh45002     1    2214600    2215600      6       3  150064       1.7202     0.042697
enh45006     1    2234000    2235000      3       2  150064       1.6627     0.048189
enh45017     1    2365500    2366500      2       1  150064       1.8649     0.031099
enh45029     1    2510300    2511300      3       2  150064       2.0444     0.020458
enh45033     1    2524600    2525600      7       2  150064       2.8255    0.0023604
enh45034     1    2542200    2543200      1       1  150064       2.6463     0.004069
enh45035     1    2554500    2555500      2       1  150064       2.5775    0.0049753
enh45044     1    2785000    2786000      3       1  150064       2.9947    0.0013735
enh45072     1    3123500    3124500      3       1  150064       3.2339    0.0006105
enh45073     1    3131800    3132800      1       1  150064       2.7633     0.002861
enh45074     1    3134200    3135200      4       2  150064       2.2463     0.012341
enh45075     1    3137800    3138800      7       3  150064       1.9337     0.026575
enh45076     1    3142400    3143400      4       2  150064       2.5104    0.0060304
enh45138     1    5448600    5449600      1       1  150064       1.6795      0.04653
enh45141     1    5582100    5583100      3       1  150064        1.742     0.040757
enh45142     1    5611300    5612300      6       3  150064       1.8044     0.035583
enh45143     1    5719800    5720800      2       1  150064       1.9831      0.02368
enh45147     1    5896500    5897500      8       3  150064       2.0681     0.019316
enh45156     1    6089600    6090600      2       1  150064       1.6494     0.049536
enh45170     1    6260300    6261300      1       1  150064       1.7453      0.04047
enh45188     1    6526200    6527200      5       2  150064        2.697     0.003498
enh45189     1    6531600    6532600      3       2  150064       2.5574    0.0052732
enh45192     1    6551600    6552600      4       2  150064       1.7381     0.041093
enh45193     1    6555200    6556200      3       1  150064       2.1548      0.01559
enh45194     1    6566900    6567900      1       1  150064       2.3208      0.01015
enh45195     1    6569200    6570200      4       1  150064       2.4525    0.0070927
enh45207     1    6675600    6676600      3       1  150064       2.1533     0.015649
enh45208     1    6682700    6683700      1       1  150064       4.1984    1.344e-05
enh45209     1    6684200    6685200      2       1  150064       2.1264     0.016733
enh45211     1    6759600    6760600      3       1  150064        3.954   3.8435e-05
enh45220     1    6846800    6847800      3       1  150064       1.7795     0.037581
enh45223     1    6850900    6851900      5       2  150064        1.725     0.042262
enh45263     1    7829800    7830800      1       1  150064       1.8858      0.02966
enh45276     1    8002600    8003600      2       1  150064       2.0947     0.018098
enh45315     1    8412700    8413700      3       2  150064       4.7419   1.0588e-06
enh45316     1    8429000    8430000      2       1  150064       2.5693    0.0050949
enh45318     1    8436100    8437100      4       2  150064       4.3432   7.0227e-06
enh45319     1    8439800    8440800      2       1  150064       3.5915   0.00016438
enh45321     1    8444400    8445400      2       1  150064       4.8974   4.8548e-07
enh45322     1    8446400    8447400      1       1  150064       3.6974    0.0001089
enh45323     1    8447600    8448600      2       1  150064       4.7983    8.002e-07
enh45324     1    8450400    8451400      4       2  150064       2.4961    0.0062787
enh45325     1    8454300    8455300      2       1  150064       3.3185   0.00045251
enh45327     1    8464500    8465500      2       1  150064       4.6602   1.5796e-06
enh45328     1    8467200    8468200      2       1  150064       4.7964   8.0779e-07
enh45332     1    8486100    8487100      2       1  150064       5.0178   2.6129e-07
enh45333     1    8490200    8491200      3       1  150064         5.32   5.1882e-08
enh45338     1    8524500    8525500      2       1  150064       2.4679    0.0067951
enh45340     1    8536800    8537800      3       1  150064       3.2444   0.00058856
enh45341     1    8556800    8557800      3       1  150064       2.7352    0.0031169
enh45342     1    8569400    8570400      2       1  150064       2.9289    0.0017009
enh45347     1    8578500    8579500      2       1  150064       2.4006    0.0081847
enh45349     1    8582100    8583100      1       1  150064        1.931      0.02674
enh45352     1    8614900    8615900      2       1  150064       3.0698    0.0010711
enh45353     1    8621100    8622100      1       1  150064       2.5716     0.005062
enh45354     1    8622900    8623900      3       2  150064       2.3761    0.0087482
enh45356     1    8650600    8651600      3       2  150064       2.5933    0.0047533
enh45357     1    8658700    8659700      3       1  150064       2.9559     0.001559
enh45359     1    8663300    8664300      1       1  150064       2.8826     0.001972
enh45363     1    8690200    8691200      1       1  150064       3.1268    0.0008837
enh45365     1    8706700    8707700      2       1  150064       2.9936    0.0013784
enh45366     1    8708300    8709300      4       2  150064       2.3768    0.0087315
enh45368     1    8712200    8713200      2       1  150064       2.6253    0.0043289
enh45370     1    8719200    8720200      1       1  150064       2.4949       0.0063
enh45372     1    8721800    8722800      1       1  150064       2.2886      0.01105
enh45374     1    8725100    8726100      2       1  150064        2.471    0.0067368
enh45376     1    8730600    8731600      1       1  150064        2.945     0.001615
enh45377     1    8733600    8734600      1       1  150064       2.1292      0.01662
enh45378     1    8735000    8736000      2       1  150064       2.3582    0.0091826
enh45381     1    8741000    8742000      2       1  150064         2.38    0.0086572
enh45386     1    8758600    8759600      2       1  150064       2.7285     0.003181
enh45389     1    8769600    8770600      2       1  150064       3.6694   0.00012155
enh45391     1    8773700    8774700      1       1  150064       4.1153    1.933e-05
enh45396     1    8788000    8789000      3       2  150064       3.6625   0.00012489
enh45400     1    8814900    8815900      1       1  150064       1.9749      0.02414
enh45404     1    8843700    8844700      2       1  150064       2.4847    0.0064836
enh45408     1    8871200    8872200      5       3  150064       2.2859     0.011131
enh45415     1    8915800    8916800      3       1  150064       1.9537      0.02537
enh45423     1    8959400    8960400      4       2  150064       2.2143     0.013406
enh45424     1    8978100    8979100      4       1  150064       2.2139     0.013419
enh45426     1    8985900    8986900      4       2  150064       2.5407     0.005531
enh45427     1    8998400    8999400      4       2  150064       2.2003     0.013894
enh45454     1    9202100    9203100      1       1  150064       1.7824      0.03734
enh45466     1    9326700    9327700      4       2  150064       1.9922     0.023176
enh45478     1    9422200    9423200      7       4  150064       1.7535     0.039756
enh45511     1    9699000    9700000      3       2  150064       2.0859     0.018496
enh45567     1    9948300    9949300      2       1  150064       1.9457     0.025846
enh45603     1   10367800   10368800      3       1  150064       1.7143     0.043237
enh45606     1   10448900   10449900      3       2  150064       1.9007     0.028668
enh45712     1   11868000   11869000      2       1  150064       1.8576     0.031615
enh45717     1   11953200   11954200      3       1  150064       1.6978     0.044768
enh45722     1   11986800   11987800      7       4  150064       1.8207     0.034324
enh45736     1   12107000   12108000      1       1  150064       3.1955    0.0006979
enh45738     1   12129100   12130100      3       2  150064       2.1155     0.017193
enh45741     1   12147400   12148400      2       1  150064       2.6777    0.0037067
enh45813     1   14028200   14029200      3       2  150064       2.6346    0.0042122
enh45817     1   14034700   14035700      4       2  150064       1.9076     0.028222
enh45818     1   14039400   14040400      7       3  150064       1.6943     0.045108
enh45819     1   14050900   14051900      3       2  150064       2.0983     0.017938
enh45822     1   14074100   14075100      2       1  150064       1.7549     0.039638
enh45929     1   16151900   16152900      8       1  150064        1.908     0.028199
enh45990     1   16564100   16565100      2       1  150064       2.7283    0.0031827
enh45991     1   16570400   16571400      1       1  150064        2.126      0.01675
enh45993     1   16592300   16593300      1       1  150064       2.3058      0.01056
enh45994     1   16593800   16594800      5       1  150064        2.115     0.017215
enh45997     1   16620100   16621100      3       2  150064       1.8576     0.031611
enh45998     1   16644900   16645900      3       1  150064       2.0685     0.019295
enh46001     1   16679500   16680500      1       1  150064       2.0801      0.01876
enh46004     1   16698000   16699000      1       1  150064       1.8153      0.03474
enh46007     1   16711200   16712200      3       1  150064       1.7799     0.037547
enh46008     1   16714200   16715200      2       1  150064       1.7653      0.03876
enh46010     1   16722500   16723500      5       2  150064       2.0027     0.022605
enh46015     1   16824300   16825300      3       1  150064       1.8836     0.029809
enh46016     1   16826700   16827700      3       1  150064        2.091     0.018265
enh46044     1   17287800   17288800      3       2  150064       1.8156     0.034716
enh46047     1   17309400   17310400      3       2  150064       2.2235     0.013092
enh46048     1   17310800   17311800      3       2  150064        4.112   1.9615e-05
enh46052     1   17349700   17350700      6       3  150064       1.9207     0.027385
enh46053     1   17371400   17372400      7       2  150064        2.316      0.01028
enh46054     1   17372400   17373400      5       1  150064       2.2679     0.011669
enh46055     1   17378300   17379300      2       1  150064       2.7791    0.0027255
enh46058     1   17393000   17394000      1       1  150064       2.6458     0.004075
enh46059     1   17408100   17409100      6       2  150064        2.498    0.0062444
enh46065     1   17454400   17455400      1       1  150064       1.8736      0.03049
enh46076     1   17563400   17564400      2       1  150064        1.901     0.028652
enh46105     1   17900900   17901900      1       1  150064       1.6491      0.04956
enh46119     1   18486600   18487600      1       1  150064       2.9971     0.001363
enh46126     1   19234500   19235500      2       1  150064       1.6468       0.0498
enh46161     1   19640400   19641400      2       1  150064       2.3414    0.0096047
enh46202     1   19835200   19836200      4       2  150064        2.021     0.021641
enh46211     1   19939800   19940800      1       1  150064       1.7696       0.0384
enh46213     1   19966700   19967700      1       1  150064       2.3371     0.009718
enh46215     1   19974500   19975500      9       4  150064       1.7098     0.043651
enh46251     1   21059900   21060900      1       1  150064       2.8655     0.002082
enh46254     1   21114700   21115700      1       1  150064       2.5834     0.004892
enh46256     1   21276400   21277400      5       2  150064       2.4372    0.0074011
enh46260     1   21314200   21315200      3       1  150064       1.9454     0.025865
enh46261     1   21317900   21318900      2       1  150064       2.7329     0.003139
enh46262     1   21319500   21320500      2       1  150064       2.0949     0.018091
enh46263     1   21323900   21324900      4       2  150064       2.0083     0.022307
enh46265     1   21329800   21330800      1       1  150064       2.1596       0.0154
enh46266     1   21346100   21347100      2       1  150064       1.8425     0.032699
enh46267     1   21346900   21347900      4       2  150064        2.876    0.0020136
enh46268     1   21349200   21350200      3       1  150064       2.0656     0.019431
enh46269     1   21361400   21362400      2       1  150064       1.9996     0.022773
enh46270     1   21367100   21368100      5       3  150064       2.7588    0.0029009
enh46271     1   21369200   21370200      5       3  150064       2.6484    0.0040443
enh46272     1   21377600   21378600      3       2  150064        3.157   0.00079714
enh46273     1   21402800   21403800      3       1  150064       2.1445     0.015997
enh46274     1   21416400   21417400      2       1  150064       2.7459    0.0030177
enh46283     1   21476900   21477900      4       2  150064       1.7142     0.043247
enh46284     1   21477700   21478700      2       1  150064       2.7957    0.0025891
enh46286     1   21481400   21482400      3       1  150064       2.6069    0.0045687
enh46287     1   21483200   21484200      1       1  150064       2.7054     0.003411
enh46288     1   21489200   21490200      2       1  150064        2.621    0.0043839
enh46289     1   21491800   21492800      4       2  150064       2.5446    0.0054697
enh46290     1   21497600   21498600      3       1  150064       2.9716     0.001481
enh46291     1   21500000   21501000      1       1  150064       2.4774     0.006618
enh46294     1   21521200   21522200      1       1  150064       1.7381       0.0411
enh46343     1   21992000   21993000      5       3  150064        2.509    0.0060539
enh46345     1   22029800   22030800      1       1  150064       2.4769     0.006627
enh46346     1   22031600   22032600      1       1  150064       2.5496     0.005393
enh46347     1   22032400   22033400      3       2  150064        1.769      0.03845
enh46348     1   22047900   22048900      3       2  150064       2.7899    0.0026363
enh46349     1   22083000   22084000      1       1  150064        2.047      0.02033
enh46350     1   22085700   22086700      2       1  150064       2.0773     0.018885
enh46351     1   22090600   22091600      6       2  150064       1.6863     0.045866
enh46352     1   22096100   22097100      1       1  150064       2.0189      0.02175
enh46354     1   22100000   22101000      4       2  150064       2.7729    0.0027783
enh46383     1   22349300   22350300      3       2  150064       2.4102    0.0079729
enh46384     1   22353100   22354100     10       3  150064       2.9377    0.0016535
enh46385     1   22356800   22357800      7       2  150064       2.7491    0.0029883
enh46388     1   22369200   22370200      1       1  150064       3.2129     0.000657
enh46389     1   22374800   22375800      2       1  150064       3.2572   0.00056259
enh46391     1   22389700   22390700      3       1  150064       1.7562     0.039531
enh46392     1   22398900   22399900      1       1  150064       3.3647    0.0003831
enh46396     1   22413700   22414700      2       1  150064       2.4015     0.008163
enh46401     1   22454300   22455300      8       3  150064       3.3291   0.00043557
enh46489     1   24074600   24075600      1       1  150064       2.1532      0.01565
enh46500     1   24143000   24144000      1       1  150064       1.7612       0.0391
enh46530     1   24691600   24692600      2       1  150064       2.1172      0.01712
enh46533     1   24719200   24720200      2       1  150064       2.4106    0.0079635
enh46537     1   24744200   24745200      2       1  150064       2.1965     0.014027
enh46543     1   24810000   24811000      2       1  150064       2.1899     0.014266
enh46547     1   24833900   24834900      1       1  150064       2.5335     0.005646
enh46548     1   24838300   24839300      2       1  150064       1.8611     0.031364
enh46549     1   24840100   24841100      1       1  150064       2.6534     0.003984
enh46552     1   24852000   24853000      5       1  150064       2.7924    0.0026157
enh46553     1   24854000   24855000      4       1  150064       2.4896    0.0063935
enh46554     1   24861900   24862900      4       2  150064       2.4306    0.0075369
enh46555     1   24867100   24868100      6       2  150064       2.8995    0.0018685
enh46556     1   24871600   24872600      5       2  150064       3.0987   0.00097193
enh46614     1   25307800   25308800      4       2  150064       1.6686       0.0476
enh46656     1   25767800   25768800      1       1  150064       2.2127      0.01346
enh46758     1   26485500   26486500      3       2  150064       1.6581     0.048647
enh46781     1   26699900   26700900      2       1  150064        1.667      0.04776
enh46784     1   26712400   26713400      2       1  150064       2.0498      0.02019
enh46798     1   26865100   26866100      3       2  150064       2.1925     0.014172
enh46803     1   26900700   26901700      8       3  150064       2.7432    0.0030419
enh46814     1   27004200   27005200      4       2  150064       2.0716      0.01915
enh46817     1   27016800   27017800      1       1  150064       2.4913     0.006363
enh46819     1   27033600   27034600      2       1  150064       2.6037    0.0046111
enh46820     1   27040500   27041500      2       1  150064       2.6097    0.0045314
enh46822     1   27047400   27048400      3       1  150064         2.63    0.0042697
enh46825     1   27064800   27065800      1       1  150064       2.7089     0.003375
enh46826     1   27067900   27068900      2       1  150064       2.3583    0.0091803
enh46827     1   27072000   27073000      1       1  150064       2.7083     0.003381
enh46829     1   27078300   27079300      2       1  150064       2.6109    0.0045156
enh46830     1   27093400   27094400      3       2  150064       2.9077    0.0018205
enh46831     1   27094900   27095900      1       1  150064       2.7557     0.002928
enh46832     1   27097700   27098700      1       1  150064       2.7473     0.003004
enh46833     1   27104900   27105900      1       1  150064         2.95     0.001589
enh46836     1   27117200   27118200      1       1  150064       2.6875     0.003599
enh46840     1   27146700   27147700      1       1  150064       2.1783      0.01469
enh46844     1   27158000   27159000      2       1  150064       2.6325    0.0042379
enh46845     1   27160900   27161900      1       1  150064       1.8565      0.03169
enh46847     1   27175400   27176400      1       1  150064       2.4217     0.007724
enh46849     1   27214400   27215400      1       1  150064       2.4794      0.00658
enh46852     1   27239400   27240400      1       1  150064       2.5171     0.005916
enh46853     1   27246900   27247900      2       1  150064       2.7103    0.0033606
enh46854     1   27249500   27250500      1       1  150064        2.512     0.006003
enh46855     1   27298300   27299300      2       1  150064       2.1812     0.014585
enh46864     1   27432100   27433100      1       1  150064       2.2751      0.01145
enh46867     1   27448700   27449700      1       1  150064       2.1775      0.01472
enh46872     1   27466400   27467400      1       1  150064       1.6802      0.04646
enh46893     1   27666100   27667100      6       4  150064       2.0718     0.019143
enh46954     1   27941700   27942700      3       1  150064       1.7467     0.040346
enh46956     1   27947800   27948800      2       1  150064       1.6501     0.049462
enh46957     1   27953200   27954200      3       1  150064       1.7153     0.043144
enh46960     1   27958300   27959300      2       1  150064       2.0703     0.019212
enh46962     1   27970100   27971100      2       1  150064       1.7707     0.038307
enh46996     1   28258200   28259200      3       2  150064       2.4384    0.0073766
enh46998     1   28269800   28270800      1       1  150064        2.197      0.01401
enh47017     1   28462000   28463000      2       1  150064       3.3469   0.00040867
enh47019     1   28470500   28471500      2       1  150064       3.2565     0.000564
enh47031     1   28524700   28525700      1       1  150064        2.929       0.0017
enh47043     1   28609000   28610000      5       3  150064       1.8461     0.032436
enh47048     1   28649600   28650600      1       1  150064       1.7757      0.03789
enh47052     1   28697600   28698600      1       1  150064       2.0562      0.01988
enh47053     1   28699800   28700800      2       1  150064       2.2181     0.013274
enh47057     1   28736000   28737000      8       3  150064       2.2663     0.011716
enh47058     1   28739000   28740000      4       1  150064       2.2293     0.012896
enh47059     1   28741600   28742600      2       1  150064       2.0323     0.021061
enh47060     1   28744500   28745500      3       1  150064       2.0707     0.019194
enh47062     1   28747900   28748900      4       1  150064       2.2518     0.012168
enh47064     1   28754100   28755100      2       1  150064       2.7225    0.0032394
enh47065     1   28763100   28764100      2       1  150064       2.2442      0.01241
enh47066     1   28766300   28767300      2       1  150064       1.7025     0.044334
enh47067     1   28767100   28768100      2       1  150064       2.2253     0.013029
enh47068     1   28767800   28768800      8       3  150064        2.093     0.018175
enh47071     1   28774400   28775400      3       1  150064       1.8559     0.031733
enh47073     1   28777600   28778600      4       2  150064       1.7947     0.036349
enh47075     1   28782700   28783700      2       1  150064       1.8161      0.03468
enh47078     1   28820800   28821800      1       1  150064       2.0615      0.01963
enh47081     1   28839700   28840700      3       2  150064       1.8216     0.034261
enh47084     1   28848000   28849000      1       1  150064       2.8219     0.002387
enh47085     1   28878100   28879100      1       1  150064       2.8194     0.002406
enh47087     1   28905200   28906200      2       1  150064       2.7673    0.0028261
enh47088     1   28916500   28917500      3       1  150064       2.7318    0.0031493
enh47091     1   28967000   28968000      2       1  150064       2.2745     0.011467
enh47092     1   28971000   28972000      1       1  150064       2.3123      0.01038
enh47093     1   28973500   28974500      2       1  150064       2.0484     0.020261
enh47100     1   29070200   29071200      2       1  150064       3.3538   0.00039852
enh47109     1   29125200   29126200      3       1  150064       1.8808         0.03
enh47112     1   29210500   29211500      4       2  150064       2.7824    0.0026975
enh47113     1   29211500   29212500      5       1  150064       2.1952     0.014076
enh47118     1   29247300   29248300      3       2  150064        2.849     0.002193
enh47119     1   29250200   29251200      4       2  150064       3.5038   0.00022932
enh47120     1   29251700   29252700      1       1  150064       2.0678      0.01933
enh47124     1   29266000   29267000      3       1  150064       2.6893    0.0035799
enh47126     1   29279500   29280500      3       2  150064       2.8987    0.0018734
enh47127     1   29282100   29283100      1       1  150064       2.0212      0.02163
enh47135     1   29497200   29498200      5       3  150064       1.7057     0.044029
enh47139     1   29528200   29529200      2       1  150064       2.3593    0.0091552
enh47141     1   29555800   29556800      3       1  150064       2.0326     0.021045
enh47142     1   29557600   29558600      3       1  150064       2.1232     0.016867
enh47143     1   29575300   29576300      3       2  150064       2.6613    0.0038925
enh47155     1   30457500   30458500      4       2  150064       4.7347   1.0966e-06
enh47167     1   31214900   31215900      2       1  150064       2.8622    0.0021034
enh47182     1   31449200   31450200      1       1  150064       1.7721      0.03819
enh47205     1   31761700   31762700      6       2  150064       3.9806   3.4366e-05
enh47207     1   31771100   31772100      1       1  150064       3.4255    0.0003068
enh47208     1   31772000   31773000      6       2  150064       3.9116   4.5846e-05
enh47209     1   31772600   31773600      3       2  150064       3.7093   0.00010391
enh47211     1   31845000   31846000      3       2  150064       2.0867     0.018456
enh47212     1   31846600   31847600      2       1  150064        1.886     0.029645
enh47213     1   31867600   31868600      2       1  150064       2.8315    0.0023167
enh47214     1   31895600   31896600      3       2  150064       1.7768     0.037798
enh47270     1   32391000   32392000      2       1  150064       2.0527      0.02005
enh47283     1   32489400   32490400      2       1  150064       2.1063     0.017589
enh47318     1   32707500   32708500      3       1  150064       1.7063     0.043974
enh47319     1   32712400   32713400      3       1  150064        1.811     0.035071
enh47336     1   32810800   32811800      1       1  150064        2.932     0.001684
enh47342     1   32856800   32857800      1       1  150064       2.0082      0.02231
enh47371     1   33229200   33230200      4       2  150064       2.0103     0.022201
enh47373     1   33232900   33233900      2       1  150064       2.3703    0.0088876
enh47400     1   33502600   33503600      2       1  150064       1.8687     0.030829
enh47414     1   33626400   33627400      2       1  150064       1.6613     0.048329
enh47428     1   33803100   33804100      3       2  150064       1.9475     0.025736
enh47432     1   33811300   33812300      1       1  150064       1.7861      0.03704
enh47463     1   35318300   35319300      4       2  150064       1.8872     0.029566
enh47464     1   35323000   35324000      4       2  150064        1.898     0.028849
enh47482     1   35563000   35564000      2       1  150064        1.729     0.041902
enh47483     1   35585600   35586600      2       1  150064       1.7055      0.04405
enh47493     1   35741800   35742800      2       1  150064       1.7345      0.04141
enh47502     1   35896600   35897600      2       1  150064       1.9477     0.025726
enh47524     1   36101600   36102600      1       1  150064       1.7839      0.03722
enh47529     1   36191000   36192000      2       1  150064       3.2608   0.00055552
enh47533     1   36265900   36266900      1       1  150064       1.8066      0.03541
enh47537     1   36313400   36314400      3       2  150064       3.8886   5.0412e-05
enh47538     1   36316500   36317500      4       2  150064        3.494    0.0002379
enh47540     1   36325600   36326600      2       1  150064        2.732    0.0031477
enh47551     1   36400900   36401900      1       1  150064       3.4205    0.0003125
enh47553     1   36407600   36408600      1       1  150064       3.3364    0.0004243
enh47555     1   36412800   36413800      3       1  150064       3.2844   0.00051102
enh47556     1   36500400   36501400      1       1  150064       4.0461    2.604e-05
enh47558     1   36553200   36554200      1       1  150064       3.1405    0.0008432
enh47559     1   36555600   36556600      3       2  150064        3.192   0.00070642
enh47561     1   36565200   36566200      6       2  150064       2.5158     0.005938
enh47562     1   36574300   36575300      2       1  150064         1.76     0.039204
enh47563     1   36580900   36581900      2       1  150064       1.8026     0.035725
enh47564     1   36585200   36586200      3       2  150064       2.2384     0.012598
enh47565     1   36587800   36588800      4       2  150064       2.3105      0.01043
enh47566     1   36600100   36601100      3       1  150064       3.6681   0.00012219
enh47567     1   36601600   36602600      2       1  150064       3.5341    0.0002046
enh47568     1   36605800   36606800      1       1  150064       3.1162     0.000916
enh47569     1   36606400   36607400      2       1  150064       2.4713    0.0067318
enh47570     1   36607500   36608500      2       1  150064       3.3975   0.00034006
enh47571     1   36613000   36614000      3       1  150064       3.8801   5.2202e-05
enh47579     1   36653200   36654200      4       2  150064       2.5472    0.0054291
enh47628     1   37168900   37169900      2       1  150064       2.1878     0.014341
enh47655     1   38271500   38272500      4       1  150064       2.2523      0.01215
enh47658     1   38285500   38286500      4       2  150064       2.4588      0.00697
enh47659     1   38290800   38291800      2       1  150064       2.3771    0.0087255
enh47663     1   38318200   38319200      2       1  150064       3.0089    0.0013111
enh47667     1   38348900   38349900      2       1  150064       2.6212    0.0043812
enh47668     1   38355900   38356900      4       2  150064       3.1962   0.00069617
enh47673     1   38385300   38386300      3       2  150064       1.6788     0.046593
enh47674     1   38387100   38388100      4       1  150064       1.9291     0.026862
enh47675     1   38389800   38390800      3       2  150064        2.572    0.0050559
enh47676     1   38392200   38393200      1       1  150064       2.5346     0.005629
enh47679     1   38395000   38396000      4       2  150064       2.5493    0.0053965
enh47683     1   38453400   38454400      1       1  150064        2.104      0.01769
enh47714     1   39468700   39469700      1       1  150064       2.3639     0.009042
enh47715     1   39490600   39491600      2       1  150064       1.8507     0.032107
enh47716     1   39493000   39494000      5       2  150064       1.7435     0.040624
enh47719     1   39499900   39500900      1       1  150064       1.7732       0.0381
enh47721     1   39512800   39513800      4       2  150064       2.0411     0.020618
enh47734     1   39648800   39649800      2       1  150064       1.8156     0.034712
enh47735     1   39650900   39651900      2       1  150064       2.1225     0.016899
enh47746     1   39683200   39684200      3       2  150064        1.914     0.027808
enh47766     1   39862000   39863000      1       1  150064       2.2334      0.01276
enh47767     1   39863100   39864100      3       2  150064       1.9366     0.026394
enh47776     1   39974700   39975700      5       3  150064       2.0765     0.018926
enh47777     1   39991100   39992100      4       2  150064       2.5017    0.0061795
enh47779     1   40018600   40019600      3       2  150064       1.8609     0.031378
enh47801     1   40341000   40342000      1       1  150064       1.8639      0.03117
enh47807     1   40370900   40371900      3       2  150064       3.2811   0.00051709
enh47808     1   40373100   40374100      3       2  150064       2.3743    0.0087918
enh47869     1   40863500   40864500      2       1  150064       2.7456    0.0030201
enh47870     1   40865000   40866000      3       1  150064       1.7961     0.036238
enh47879     1   40998200   40999200      3       2  150064       1.9022     0.028572
enh47894     1   41155600   41156600      3       2  150064       2.3236     0.010073
enh47895     1   41159600   41160600      5       2  150064       2.0703     0.019212
enh47897     1   41164400   41165400      2       1  150064       2.6446    0.0040899
enh47900     1   41170000   41171000      2       1  150064        2.747     0.003007
enh47902     1   41177900   41178900      3       2  150064       2.4566    0.0070136
enh47903     1   41179300   41180300      3       2  150064       2.5635    0.0051813
enh47906     1   41187800   41188800      2       1  150064        2.751    0.0029709
enh47908     1   41207700   41208700      2       1  150064       2.7376    0.0030948
enh47913     1   41274500   41275500      4       2  150064       3.0359    0.0011992
enh47929     1   41447100   41448100      2       1  150064       2.1477     0.015868
enh47930     1   41468800   41469800      5       2  150064        2.221     0.013176
enh47931     1   41480100   41481100      3       1  150064       1.7402      0.04091
enh47935     1   41574500   41575500      4       2  150064       2.1731     0.014886
enh47952     1   41853000   41854000      2       1  150064       1.9565     0.025206
enh47956     1   41960400   41961400      4       2  150064       3.2234    0.0006334
enh47957     1   41962200   41963200      4       2  150064       3.8047   7.0975e-05
enh47960     1   41981200   41982200      1       1  150064       1.7727      0.03814
enh48002     1   42317100   42318100      2       1  150064       1.8417     0.032759
enh48086     1   43412400   43413400     10       2  150064       1.7257     0.042201
enh48111     1   43739800   43740800      4       2  150064       1.8094     0.035197
enh48112     1   43750400   43751400      5       3  150064       1.8538     0.031883
enh48113     1   43760700   43761700      1       1  150064       2.8936     0.001904
enh48114     1   43765000   43766000      1       1  150064       2.9843     0.001421
enh48115     1   43767900   43768900      1       1  150064       3.1203    0.0009034
enh48121     1   43799800   43800800      2       1  150064       2.8855    0.0019537
enh48122     1   43803700   43804700      2       1  150064       2.3329    0.0098275
enh48125     1   43816700   43817700      1       1  150064        2.873     0.002033
enh48127     1   43826500   43827500      1       1  150064       2.7397     0.003075
enh48129     1   43830800   43831800      2       1  150064       1.9653     0.024692
enh48133     1   43856500   43857500      3       1  150064       3.6146   0.00015038
enh48135     1   43901100   43902100      2       1  150064       3.4636   0.00026649
enh48137     1   43920400   43921400      4       2  150064       4.1611   1.5834e-05
enh48140     1   44011100   44012100      1       1  150064       1.6572      0.04874
enh48141     1   44013000   44014000      4       2  150064       2.8549    0.0021527
enh48142     1   44014700   44015700      3       1  150064       2.0947     0.018098
enh48144     1   44023900   44024900      1       1  150064       3.1078    0.0009423
enh48146     1   44031600   44032600      3       2  150064       3.2668   0.00054392
enh48147     1   44040600   44041600      2       1  150064       3.2223   0.00063573
enh48148     1   44113900   44114900      3       1  150064       3.3624   0.00038635
enh48149     1   44117600   44118600      3       2  150064       4.0608   2.4453e-05
enh48152     1   44154000   44155000      1       1  150064       3.5304    0.0002075
enh48156     1   44177400   44178400      1       1  150064       3.1581     0.000794
enh48157     1   44197600   44198600      2       1  150064        4.844   6.3641e-07
enh48158     1   44228900   44229900      1       1  150064       3.2448    0.0005877
enh48159     1   44232100   44233100      1       1  150064       3.2827     0.000514
enh48160     1   44241700   44242700      2       1  150064       2.4065    0.0080536
enh48161     1   44247800   44248800      3       2  150064       3.1074   0.00094358
enh48162     1   44251900   44252900      2       1  150064       2.3699    0.0088966
enh48163     1   44255200   44256200      3       1  150064       2.7864    0.0026647
enh48167     1   44289900   44290900      2       1  150064       2.3578     0.009191
enh48169     1   44301200   44302200      1       1  150064       2.9436     0.001622
enh48170     1   44315000   44316000      2       1  150064       4.0137   2.9891e-05
enh48172     1   44318800   44319800      3       1  150064       3.9946   3.2404e-05
enh48174     1   44333300   44334300      2       1  150064       2.8449    0.0022214
enh48175     1   44346900   44347900      4       2  150064       3.7759   7.9701e-05
enh48176     1   44348800   44349800      3       2  150064       3.4751   0.00025532
enh48178     1   44378600   44379600      5       2  150064       2.1326     0.016479
enh48179     1   44400500   44401500      4       2  150064       2.6634    0.0038677
enh48180     1   44402200   44403200      4       2  150064        2.011      0.02216
enh48181     1   44409600   44410600      1       1  150064       2.2578      0.01198
enh48182     1   44410700   44411700      2       1  150064       2.5119    0.0060045
enh48183     1   44413900   44414900      5       2  150064       3.6271    0.0001433
enh48186     1   44439100   44440100      2       1  150064       1.9816     0.023762
enh48187     1   44442900   44443900      5       2  150064       2.5588    0.0052521
enh48188     1   44445900   44446900      4       2  150064       1.9799      0.02386
enh48189     1   44456000   44457000      1       1  150064       2.0898      0.01832
enh48190     1   44458100   44459100      1       1  150064       2.9213     0.001743
enh48191     1   44460200   44461200      3       1  150064       2.1489     0.015823
enh48202     1   44677600   44678600      1       1  150064       2.7892     0.002642
enh48203     1   44680100   44681100      2       1  150064       1.8408     0.032822
enh48204     1   44685700   44686700      2       1  150064       2.0377     0.020791
enh48207     1   44704500   44705500      2       1  150064       2.6077    0.0045579
enh48210     1   44740000   44741000      2       1  150064       2.6783    0.0036997
enh48218     1   44821000   44822000      2       1  150064       1.9614     0.024916
enh48248     1   45060400   45061400      2       1  150064       1.7146     0.043208
enh48266     1   45184800   45185800      1       1  150064       1.8209      0.03431
enh48380     1   46770800   46771800      1       1  150064       2.3141      0.01033
enh48415     1   47269700   47270700      2       1  150064       2.0338     0.020984
enh48417     1   47640600   47641600      4       2  150064       1.8457     0.032464
enh48445     1   48324300   48325300      2       1  150064       2.1084       0.0175
enh48447     1   48527100   48528100      3       2  150064       1.6655     0.047904
enh48463     1   49240200   49241200      2       1  150064       2.0617     0.019617
enh48465     1   49256100   49257100      1       1  150064        1.976      0.02408
enh48468     1   50576400   50577400      1       1  150064       2.0337      0.02099
enh48469     1   50588900   50589900      2       1  150064       3.6868   0.00011354
enh48471     1   50648500   50649500      1       1  150064       1.9162      0.02767
enh48505     1   51761500   51762500      4       2  150064       1.7318     0.041651
enh48507     1   51765800   51766800      2       1  150064       1.7106     0.043581
enh48531     1   51985600   51986600      4       2  150064       1.6839     0.046102
enh48564     1   52315100   52316100      4       2  150064       1.8461     0.032435
enh48590     1   52988800   52989800      2       1  150064        2.073     0.019085
enh48628     1   53661100   53662100      1       1  150064       2.0792       0.0188
enh48629     1   53664000   53665000      1       1  150064       2.8243     0.002369
enh48630     1   53684400   53685400      1       1  150064       2.2179      0.01328
enh48632     1   53702100   53703100      4       2  150064       2.5829    0.0048987
enh48634     1   53709300   53710300      1       1  150064       2.9811     0.001436
enh48635     1   53751600   53752600      2       1  150064       2.4234    0.0076881
enh48636     1   53760400   53761400      4       2  150064       3.3613   0.00038792
enh48638     1   53772000   53773000      4       2  150064       2.7235      0.00323
enh48652     1   53874800   53875800      2       1  150064       2.1663     0.015143
enh48672     1   54122400   54123400      6       2  150064       2.5578    0.0052671
enh48690     1   54441900   54442900      4       1  150064       1.9519     0.025478
enh48691     1   54447200   54448200      3       1  150064       2.3027     0.010649
enh48706     1   54667500   54668500      3       2  150064       2.1177     0.017099
enh48708     1   54694600   54695600      2       1  150064       2.0398     0.020687
enh48733     1   54801200   54802200      2       1  150064       1.6758     0.046885
enh48738     1   54816200   54817200      1       1  150064       1.7965      0.03621
enh48745     1   54839900   54840900      4       2  150064       1.8995     0.028749
enh48747     1   54845000   54846000      5       2  150064       1.7599     0.039209
enh48748     1   54846400   54847400      3       1  150064       1.8739     0.030474
enh48749     1   54850000   54851000      1       1  150064       2.1615      0.01533
enh48789     1   55325400   55326400      9       5  150064       1.6573     0.048726
enh48823     1   56184100   56185100      1       1  150064       1.9724      0.02428
enh48849     1   57286300   57287300      5       2  150064       1.7706     0.038315
enh48874     1   59184600   59185600      1       1  150064       1.8184       0.0345
enh48887     1   59323500   59324500      3       2  150064       2.1509     0.015741
enh48920     1   59612600   59613600      3       1  150064       1.7397     0.040958
enh48959     1   61039100   61040100      1       1  150064       3.0103     0.001305
enh48961     1   61086100   61087100      3       2  150064       2.8263    0.0023548
enh48962     1   61224800   61225800      5       2  150064       3.5544    0.0001894
enh48964     1   61355900   61356900      5       2  150064       2.0167     0.021865
enh48965     1   61377300   61378300      4       2  150064        1.968     0.024537
enh48971     1   61455300   61456300      2       1  150064       1.8711     0.030669
enh49001     1   61709400   61710400      3       1  150064       2.0719     0.019136
enh49012     1   61809200   61810200      2       1  150064       1.7714     0.038245
enh49014     1   61869000   61870000      3       1  150064       2.1261     0.016747
enh49015     1   61869800   61870800      2       1  150064       1.7685      0.03849
enh49026     1   62071000   62072000      4       2  150064       1.8539     0.031874
enh49034     1   62135900   62136900      3       2  150064       2.1443     0.016005
enh49056     1   62891300   62892300      5       2  150064       1.9681     0.024529
enh49093     1   64504600   64505600      1       1  150064       2.6022     0.004631
enh49113     1   65016600   65017600      2       1  150064       1.8602     0.031425
enh49120     1   65235200   65236200      4       2  150064       1.7729     0.038123
enh49123     1   65293900   65294900      3       2  150064       2.4033     0.008123
enh49126     1   65341700   65342700      1       1  150064       2.4852     0.006474
enh49127     1   65344300   65345300      1       1  150064       1.9643      0.02475
enh49132     1   65360500   65361500      3       1  150064       1.8943     0.029093
enh49134     1   65367400   65368400      5       2  150064       1.7303     0.041788
enh49141     1   65391900   65392900      4       2  150064       2.7526     0.002956
enh49142     1   65398100   65399100      3       1  150064       2.3488    0.0094178
enh49143     1   65400200   65401200      3       2  150064       3.3548   0.00039706
enh49144     1   65401700   65402700      4       2  150064       1.7347     0.041401
enh49145     1   65405300   65406300      3       2  150064        3.289   0.00050272
enh49149     1   65413100   65414100      1       1  150064       3.3662    0.0003811
enh49151     1   65419400   65420400      3       1  150064       2.0133     0.022042
enh49168     1   65525600   65526600      2       1  150064       2.2948     0.010872
enh49174     1   65579000   65580000      2       1  150064       2.4646     0.006858
enh49175     1   65606700   65607700      4       2  150064       1.8617     0.031322
enh49207     1   66153200   66154200      5       2  150064       2.7778    0.0027366
enh49208     1   66156700   66157700      4       2  150064        1.722     0.042536
enh49209     1   66277600   66278600      1       1  150064       1.6821      0.04627
enh49210     1   66286700   66287700      2       1  150064       2.1129     0.017305
enh49211     1   66418200   66419200      2       1  150064       2.4171    0.0078227
enh49212     1   66425500   66426500      5       2  150064       2.1822     0.014548
enh49222     1   66735700   66736700      6       3  150064       2.7852     0.002675
enh49225     1   66750200   66751200      1       1  150064       2.3557     0.009243
enh49226     1   66765700   66766700      5       1  150064       2.1653     0.015182
enh49228     1   66773200   66774200      3       1  150064       2.2616      0.01186
enh49230     1   66794800   66795800      1       1  150064       2.9779     0.001451
enh49235     1   66810800   66811800      1       1  150064       1.9498       0.0256
enh49242     1   66832500   66833500      1       1  150064       3.2356     0.000607
enh49248     1   66878200   66879200      1       1  150064       2.5143     0.005964
enh49249     1   66881400   66882400      2       1  150064       2.2459     0.012355
enh49253     1   66910100   66911100      3       2  150064         1.89     0.029382
enh49302     1   67776400   67777400      6       2  150064       1.6768     0.046786
enh49306     1   67802000   67803000      4       1  150064        1.806      0.03546
enh49319     1   68003100   68004100      2       1  150064       2.2326     0.012789
enh49329     1   68139300   68140300      1       1  150064       2.7214      0.00325
enh49332     1   68155200   68156200      2       1  150064       2.2332     0.012768
enh49342     1   68219900   68220900      2       1  150064       1.7258     0.042194
enh49347     1   68363000   68364000      6       2  150064       2.9791    0.0014456
enh49356     1   68946100   68947100      3       1  150064       2.5525    0.0053473
enh49382     1   71230500   71231500      1       1  150064       1.9101      0.02806
enh49386     1   71375000   71376000      5       2  150064       3.3028   0.00047856
enh49388     1   71414000   71415000      3       2  150064       2.4537    0.0070691
enh49397     1   72197900   72198900      3       2  150064       2.3346    0.0097817
enh49419     1   72751600   72752600      3       2  150064       2.4332    0.0074836
enh49420     1   72754700   72755700      4       2  150064       1.8431     0.032654
enh49424     1   74038800   74039800      3       1  150064       3.8412   6.1226e-05
enh49425     1   74058800   74059800      3       1  150064       2.6569    0.0039432
enh49426     1   74102500   74103500      1       1  150064       2.7162     0.003302
enh49462     1   76976800   76977800      2       1  150064       2.1659     0.015161
enh49493     1   78011300   78012300      2       1  150064       2.2619     0.011851
enh49513     1   78353000   78354000      9       4  150064       2.7102    0.0033617
enh49518     1   78446300   78447300      2       1  150064        2.026     0.021384
enh49533     1   79114500   79115500      1       1  150064       2.3844     0.008554
enh49536     1   79143700   79144700      6       2  150064       1.7977     0.036114
enh49552     1   81779700   81780700      7       3  150064       1.8671     0.030944
enh49553     1   81805700   81806700      1       1  150064       1.7403       0.0409
enh49577     1   84157700   84158700      3       2  150064       2.2405     0.012529
enh49579     1   84226300   84227300      6       2  150064       1.6781     0.046661
enh49581     1   84284200   84285200      2       1  150064       4.3231   7.6919e-06
enh49585     1   84556700   84557700      1       1  150064       1.8547      0.03182
enh49592     1   84627400   84628400      1       1  150064       1.8787      0.03014
enh49597     1   84639200   84640200      1       1  150064        1.923      0.02724
enh49619     1   84966400   84967400      3       2  150064       2.3468    0.0094689
enh49635     1   85319800   85320800      3       1  150064       2.2982     0.010774
enh49645     1   85528000   85529000      3       2  150064       2.2418     0.012488
enh49668     1   85872500   85873500      1       1  150064       2.0853      0.01852
enh49740     1   87811500   87812500      3       1  150064       1.7206     0.042657
enh49743     1   87972200   87973200      1       1  150064       2.9815     0.001434
enh49746     1   88103900   88104900      3       2  150064       2.1277      0.01668
enh49747     1   88108000   88109000      2       1  150064       2.0408     0.020638
enh49748     1   88148500   88149500      3       1  150064       2.2667     0.011705
enh49755     1   88306600   88307600      1       1  150064       2.5421      0.00551
enh49760     1   88353100   88354100      1       1  150064       1.8741      0.03046
enh49830     1   89823500   89824500      4       2  150064       1.7728     0.038134
enh49831     1   89828600   89829600      2       1  150064       1.8371     0.033094
enh49844     1   90001700   90002700      5       2  150064       1.7217     0.042559
enh49882     1   90163400   90164400      1       1  150064       1.7523      0.03986
enh49886     1   90174000   90175000      1       1  150064       2.0233      0.02152
enh49887     1   90185000   90186000      1       1  150064       1.6991      0.04465
enh49897     1   90265100   90266100      5       1  150064       1.7186     0.042848
enh49898     1   90270100   90271100      5       2  150064       1.9993     0.022786
enh49909     1   90307400   90308400      4       2  150064       2.1993      0.01393
enh49913     1   90321500   90322500      5       3  150064       1.7005     0.044515
enh49952     1   91389600   91390600      2       1  150064       2.3206     0.010155
enh49956     1   91427800   91428800      4       2  150064       2.1388     0.016224
enh49957     1   91440000   91441000      1       1  150064       2.1706      0.01498
enh49961     1   91459500   91460500      3       1  150064       2.0763     0.018932
enh49962     1   91470400   91471400      4       1  150064       2.4149    0.0078704
enh49963     1   91473800   91474800      1       1  150064       2.0974      0.01798
enh49964     1   91475200   91476200      5       1  150064       1.9766     0.024046
enh49968     1   91488200   91489200      3       1  150064       2.4412    0.0073191
enh49975     1   91965000   91966000      5       2  150064       2.0894     0.018336
enh49991     1   92112200   92113200      3       2  150064       1.9386     0.026274
enh50026     1   92766000   92767000      4       2  150064       3.0186    0.0012699
enh50033     1   92841900   92842900      2       1  150064       1.7308     0.041746
enh50035     1   92889700   92890700      2       1  150064       2.8082    0.0024909
enh50038     1   92930800   92931800      3       2  150064       2.5219    0.0058364
enh50040     1   92944800   92945800      2       1  150064       2.0316     0.021098
enh50041     1   92946400   92947400      3       1  150064       3.3487   0.00040594
enh50042     1   92952500   92953500      1       1  150064       3.4903    0.0002412
enh50043     1   92960400   92961400      2       1  150064       3.1371   0.00085328
enh50047     1   93028500   93029500      4       2  150064        3.403   0.00033324
enh50054     1   93319500   93320500      2       1  150064       2.1632     0.015261
enh50057     1   93342900   93343900      2       1  150064       1.6554     0.048926
enh50059     1   93369000   93370000      1       1  150064       1.7266      0.04212
enh50061     1   93395200   93396200      1       1  150064       1.6959      0.04495
enh50062     1   93400400   93401400      3       1  150064        1.798     0.036085
enh50069     1   93438300   93439300      1       1  150064       1.6825      0.04624
enh50070     1   93440600   93441600      3       2  150064       1.8648     0.031102
enh50076     1   93507600   93508600      5       2  150064       1.8333     0.033382
enh50181     1   94896400   94897400      2       1  150064       1.9714     0.024341
enh50211     1   95329300   95330300      4       2  150064       1.9191     0.027487
enh50213     1   95349300   95350300      3       2  150064       2.2582     0.011965
enh50218     1   95447600   95448600      1       1  150064       1.8509      0.03209
enh50220     1   95507800   95508800      3       1  150064       1.6504     0.049428
enh50223     1   95552500   95553500      3       2  150064       2.3225     0.010102
enh50225     1   95644600   95645600      2       1  150064       1.7002     0.044545
enh50227     1   95698200   95699200      5       3  150064       1.8727     0.030558
enh50229     1   95728000   95729000      3       2  150064       3.7521   8.7667e-05
enh50236     1   96825800   96826800      3       1  150064       2.2154     0.013367
enh50239     1   97189400   97190400      4       1  150064       3.7569   8.6005e-05
enh50240     1   97192300   97193300      3       1  150064       3.4652   0.00026493
enh50241     1   97196000   97197000      4       2  150064        3.075    0.0010527
enh50242     1   97206700   97207700      2       1  150064       2.4725    0.0067082
enh50244     1   97212200   97213200      2       1  150064       1.8213      0.03428
enh50245     1   97213300   97214300      2       1  150064       2.1013     0.017805
enh50254     1   97665900   97666900      1       1  150064       2.8796     0.001991
enh50257     1   98126000   98127000      3       1  150064       3.4072   0.00032811
enh50261     1   98314700   98315700      1       1  150064       6.3099    1.396e-10
enh50263     1   98329600   98330600      1       1  150064       5.8004    3.307e-09
enh50264     1   98330300   98331300      4       1  150064       5.6083   1.0218e-08
enh50265     1   98351500   98352500      2       1  150064       4.9823   3.1417e-07
enh50267     1   98365600   98366600      2       1  150064       2.4364     0.007418
enh50270     1   98376900   98377900      1       1  150064       6.0414    7.639e-10
enh50271     1   98379000   98380000      1       1  150064       6.3419    1.135e-10
enh50272     1   98382100   98383100      3       1  150064       5.9479    1.358e-09
enh50274     1   98403300   98404300      2       1  150064       6.2799   1.6941e-10
enh50276     1   98630000   98631000      3       2  150064       3.3797   0.00036284
enh50283     1   98863500   98864500      1       1  150064       3.2254     0.000629
enh50284     1   98864100   98865100      1       1  150064       3.1699    0.0007624
enh50285     1   98869400   98870400      1       1  150064       3.1958    0.0006971
enh50346     1  100854200  100855200      2       1  150064       1.9277     0.026947
enh50357     1  100893000  100894000      1       1  150064       1.8105      0.03511
enh50380     1  101281300  101282300      2       1  150064       3.0722    0.0010624
enh50382     1  101347800  101348800      1       1  150064       2.9451     0.001614
enh50411     1  101656400  101657400     11       3  150064       2.0283     0.021265
enh50448     1  108281700  108282700      6       2  150064       2.7283    0.0031835
enh50455     1  108337700  108338700     11       4  150064       1.8343     0.033304
enh50456     1  108347000  108348000      8       3  150064       2.6676    0.0038199
enh50457     1  108349700  108350700      6       1  150064       2.5307    0.0056916
enh50458     1  108353400  108354400      7       2  150064       2.4902    0.0063844
enh50460     1  108362000  108363000      5       2  150064       1.9456     0.025849
enh50463     1  108368800  108369800      2       1  150064        1.695     0.045037
enh50464     1  108373900  108374900      3       1  150064       1.9459     0.025833
enh50465     1  108378200  108379200      4       2  150064       1.7322     0.041618
enh50471     1  108396200  108397200      1       1  150064       1.9217      0.02732
enh50480     1  108427200  108428200      1       1  150064        2.016       0.0219
enh50481     1  108437500  108438500      5       2  150064       1.9113     0.027982
enh50482     1  108441900  108442900      5       1  150064       2.0115     0.022135
enh50483     1  108445300  108446300      4       2  150064       1.8588     0.031527
enh50489     1  108460500  108461500      3       1  150064       2.0704     0.019209
enh50490     1  108461400  108462400      4       2  150064       1.9093     0.028109
enh50507     1  108508800  108509800      7       3  150064       2.7137    0.0033269
enh50525     1  108661000  108662000      6       2  150064       1.7316     0.041674
enh50528     1  108683600  108684600      3       2  150064       2.8023     0.002537
enh50529     1  108740300  108741300      7       3  150064       2.7227    0.0032374
enh50631     1  110052800  110053800      4       2  150064       1.8154     0.034728
enh50634     1  110088400  110089400      3       2  150064       1.7333     0.041525
enh50645     1  110178600  110179600      4       2  150064        2.074     0.019042
enh50646     1  110182700  110183700      1       1  150064       1.8088      0.03524
enh50648     1  110186200  110187200      2       1  150064       2.0658     0.019423
enh50650     1  110199200  110200200      3       2  150064       2.2718     0.011549
enh50667     1  110358100  110359100      2       1  150064        1.885     0.029718
enh50676     1  110438400  110439400      5       2  150064       1.9161     0.027674
enh50696     1  110575700  110576700      2       1  150064       1.8614     0.031341
enh50700     1  110745600  110746600      1       1  150064       2.2414       0.0125
enh50705     1  110809800  110810800      3       1  150064       1.7029     0.044289
enh50708     1  110888400  110889400      1       1  150064       2.7139     0.003325
enh50709     1  110892900  110893900      2       1  150064       2.1775     0.014723
enh50711     1  110925500  110926500      5       3  150064       2.2489      0.01226
enh50712     1  110926900  110927900      2       1  150064       1.8599     0.031452
enh50740     1  111323100  111324100      4       2  150064       2.3344    0.0097885
enh50741     1  111327100  111328100      6       3  150064       1.9862     0.023508
enh50742     1  111330600  111331600      7       3  150064       3.5402   0.00019988
enh50747     1  111432800  111433800      2       1  150064       1.8508     0.032096
enh50784     1  112134500  112135500      3       2  150064       2.8477     0.002202
enh50788     1  112166600  112167600      5       3  150064       2.4428    0.0072869
enh50789     1  112171200  112172200      2       1  150064         1.96     0.024998
enh50795     1  112196400  112197400      6       4  150064       1.6884     0.045671
enh50814     1  112462100  112463100      1       1  150064       2.0527      0.02005
enh50815     1  112463100  112464100      4       2  150064          2.7    0.0034674
enh50816     1  112490900  112491900      4       2  150064       1.7928     0.036501
enh50823     1  112935900  112936900      1       1  150064       1.8083      0.03528
enh50824     1  112937200  112938200      2       1  150064       1.9099     0.028072
enh50825     1  112940100  112941100      2       1  150064        2.339    0.0096681
enh50826     1  112941700  112942700      3       1  150064        2.087     0.018442
enh50827     1  112973200  112974200      3       1  150064       2.3021     0.010664
enh50831     1  113086600  113087600      4       1  150064       3.1044   0.00095343
enh50833     1  113165400  113166400      3       2  150064       2.1612     0.015339
enh50838     1  113215800  113216800      2       1  150064       3.0364    0.0011973
enh50839     1  113218800  113219800      2       1  150064       2.7755    0.0027562
enh50840     1  113241100  113242100      1       1  150064       2.2791      0.01133
enh50868     1  113734400  113735400      2       1  150064       2.0063     0.022412
enh50870     1  113742000  113743000      2       1  150064       1.9305     0.026772
enh50871     1  113752400  113753400      3       2  150064       1.7353     0.041341
enh50920     1  114525800  114526800      4       2  150064         2.22      0.01321
enh50936     1  114876600  114877600      2       1  150064       1.9104     0.028038
enh50938     1  114885300  114886300      1       1  150064       3.1794    0.0007378
enh50941     1  115000400  115001400      2       1  150064       2.0958     0.018052
enh50943     1  115020400  115021400      2       1  150064       2.1436     0.016031
enh50944     1  115024900  115025900      4       2  150064       1.7484     0.040195
enh50946     1  115032700  115033700      4       2  150064       1.6619      0.04827
enh50948     1  115041800  115042800      4       1  150064       1.8763     0.030306
enh50950     1  115047100  115048100      5       3  150064       1.8815     0.029955
enh50951     1  115049900  115050900      1       1  150064       2.5298     0.005706
enh50957     1  115257400  115258400      2       1  150064       1.7788     0.037633
enh50959     1  115294900  115295900      3       2  150064       2.2466     0.012332
enh50962     1  115380800  115381800      1       1  150064       1.7126      0.04339
enh50963     1  115604000  115605000      5       2  150064       1.8196     0.034411
enh50964     1  115606400  115607400      5       3  150064       2.7831    0.0026919
enh50965     1  115610200  115611200      2       1  150064       2.2853     0.011149
enh50966     1  115611600  115612600      3       2  150064       1.9498     0.025599
enh50967     1  115614000  115615000      6       1  150064       1.7651     0.038777
enh50969     1  115617400  115618400      5       2  150064       1.9037     0.028477
enh50971     1  115629300  115630300      6       2  150064       4.5159    3.153e-06
enh50972     1  115633900  115634900      6       2  150064       3.6668   0.00012282
enh50976     1  115655000  115656000      8       4  150064       3.5527   0.00019065
enh50979     1  115685200  115686200      4       2  150064       1.6527     0.049196
enh50982     1  116004900  116005900      4       1  150064       2.9715    0.0014816
enh50990     1  116186000  116187000      1       1  150064       2.1895      0.01428
enh51020     1  116866900  116867900      4       1  150064       1.6622     0.048233
enh51027     1  116925300  116926300      1       1  150064        1.869      0.03081
enh51062     1  117307800  117308800      1       1  150064       2.8793     0.001993
enh51063     1  117337100  117338100      3       1  150064       2.7356    0.0031134
enh51064     1  117339300  117340300      3       1  150064       2.7976    0.0025741
enh51065     1  117342100  117343100      3       1  150064       2.8263    0.0023547
enh51066     1  117343900  117344900      1       1  150064       2.9723     0.001478
enh51067     1  117347100  117348100      1       1  150064        3.049     0.001148
enh51069     1  117358600  117359600      1       1  150064       3.5666    0.0001808
enh51071     1  117375500  117376500      4       2  150064       2.8936    0.0019043
enh51086     1  117550400  117551400      4       2  150064        2.573    0.0050416
enh51117     1  118206700  118207700      2       1  150064       1.7397     0.040953
enh51129     1  118678500  118679500      4       2  150064       1.7842     0.037199
enh51149     1  120188200  120189200      1       1  150064       1.9527      0.02543
enh51288     1  145394600  145395600      3       2  150064       1.6508     0.049388
enh51320     1  145587800  145588800      3       1  150064       1.9471     0.025762
enh51328     1  146509000  146510000     12       4  150064       1.8373     0.033085
enh51330     1  146640000  146641000      1       1  150064       2.1682      0.01507
enh51331     1  146640700  146641700      3       1  150064       1.9528     0.025425
enh51332     1  146645500  146646500      6       2  150064       2.0747     0.019009
enh51333     1  146675600  146676600      9       2  150064       2.2941     0.010893
enh51335     1  146695100  146696100      3       2  150064       2.2922     0.010946
enh51337     1  146713000  146714000      2       1  150064       3.1524   0.00080975
enh51338     1  146717500  146718500     13       3  150064       2.4297    0.0075549
enh51340     1  146721700  146722700      4       1  150064       2.1444        0.016
enh51342     1  146848900  146849900      3       1  150064       2.2209     0.013177
enh51361     1  147234300  147235300      2       1  150064       1.7329     0.041556
enh51363     1  147306100  147307100      4       2  150064       2.5168    0.0059206
enh51388     1  149853400  149854400      2       1  150064       2.1646     0.015209
enh51392     1  149897300  149898300      4       2  150064       1.7368     0.041216
enh51396     1  150025600  150026600      4       1  150064       5.1551   1.2672e-07
enh51397     1  150037100  150038100      1       1  150064       5.5334     1.57e-08
enh51399     1  150061800  150062800      2       1  150064       4.6673   1.5257e-06
enh51402     1  150079800  150080800      3       1  150064        5.148   1.3167e-07
enh51405     1  150090600  150091600      1       1  150064       5.7411    4.702e-09
enh51408     1  150118600  150119600      2       1  150064       5.1863   1.0727e-07
enh51410     1  150126500  150127500      1       1  150064       2.7587     0.002902
enh51411     1  150129400  150130400      3       1  150064       5.8984   1.8355e-09
enh51412     1  150132200  150133200      4       1  150064       5.4742   2.1975e-08
enh51413     1  150136800  150137800      2       1  150064         4.73   1.1226e-06
enh51415     1  150151900  150152900      1       1  150064       5.6717    7.068e-09
enh51417     1  150158100  150159100      3       2  150064       4.7642   9.4794e-07
enh51418     1  150159400  150160400      1       1  150064       5.4736    2.205e-08
enh51419     1  150185000  150186000      3       2  150064       4.6806   1.4303e-06
enh51421     1  150204900  150205900      2       1  150064       4.2775   9.4514e-06
enh51423     1  150242000  150243000      3       1  150064       4.9797   3.1842e-07
enh51426     1  150264800  150265800      5       2  150064       4.0209   2.8991e-05
enh51427     1  150267500  150268500      3       2  150064       2.1666     0.015132
enh51428     1  150295100  150296100      6       2  150064       5.1608   1.2293e-07
enh51430     1  150334800  150335800      5       2  150064       4.6395   1.7465e-06
enh51431     1  150339800  150340800      2       1  150064       1.7546     0.039661
enh51434     1  150344600  150345600      3       2  150064        5.254   7.4425e-08
enh51437     1  150359100  150360100      3       2  150064       3.9228   4.3755e-05
enh51438     1  150377800  150378800      3       2  150064       1.8845     0.029749
enh51439     1  150381100  150382100      2       1  150064       3.9694   3.6027e-05
enh51440     1  150382100  150383100      2       1  150064       3.9829   3.4041e-05
enh51441     1  150449400  150450400      5       2  150064       2.8322    0.0023113
enh51442     1  150460600  150461600      3       1  150064       4.5462   2.7315e-06
enh51443     1  150479900  150480900      5       2  150064       1.8588      0.03153
enh51444     1  150481200  150482200      4       2  150064       4.0137   2.9892e-05
enh51445     1  150486800  150487800      2       1  150064       4.1525   1.6446e-05
enh51446     1  150488800  150489800      2       1  150064       4.4767   3.7907e-06
enh51448     1  150520400  150521400      4       2  150064       2.8151    0.0024382
enh51453     1  150543400  150544400      2       1  150064       1.7826     0.037322
enh51454     1  150546100  150547100      5       2  150064       1.6844     0.046052
enh51455     1  150553000  150554000      1       1  150064       1.7288      0.04192
enh51458     1  150581500  150582500      2       1  150064       2.5851    0.0048673
enh51460     1  150586900  150587900      6       3  150064       2.3667    0.0089736
enh51466     1  150607800  150608800      2       1  150064       1.6892     0.045586
enh51474     1  150752500  150753500      1       1  150064       2.0274      0.02131
enh51476     1  150765100  150766100      1       1  150064       2.3033      0.01063
enh51477     1  150778900  150779900      2       1  150064       1.7807     0.037479
enh51479     1  150814100  150815100      1       1  150064       1.6587      0.04859
enh51480     1  150825400  150826400      2       1  150064       1.8476     0.032332
enh51491     1  150967900  150968900      3       2  150064       3.7924     7.46e-05
enh51492     1  150971100  150972100      2       1  150064       4.4256   4.8084e-06
enh51493     1  150973300  150974300      5       3  150064       3.7225   9.8614e-05
enh51501     1  151035000  151036000      2       1  150064       1.8598     0.031455
enh51502     1  151041500  151042500      3       2  150064       3.2928   0.00049598
enh51507     1  151115500  151116500      7       2  150064       2.8513    0.0021769
enh51508     1  151116700  151117700      2       1  150064       3.0688    0.0010745
enh51509     1  151119600  151120600      3       2  150064       2.7149    0.0033143
enh51517     1  151168400  151169400      4       2  150064       1.8421     0.032727
enh51522     1  151228200  151229200      2       1  150064       3.4523   0.00027791
enh51538     1  151370800  151371800      5       2  150064       2.6861    0.0036141
enh51539     1  151373300  151374300      1       1  150064       3.3175    0.0004542
enh51541     1  151417000  151418000      2       1  150064        2.118     0.017088
enh51543     1  151427800  151428800      1       1  150064       3.2691    0.0005394
enh51545     1  151444800  151445800      1       1  150064       2.5897     0.004803
enh51564     1  151675600  151676600      1       1  150064       2.5736     0.005032
enh51565     1  151679000  151680000      5       2  150064       1.7184     0.042865
enh51587     1  151892900  151893900      1       1  150064       2.3451     0.009512
enh51622     1  153317200  153318200      3       2  150064       2.3053     0.010575
enh51681     1  153761400  153762400      1       1  150064       2.5081     0.006069
enh51683     1  153768700  153769700      4       1  150064       3.3533   0.00039924
enh51684     1  153777100  153778100      3       1  150064       3.8478   5.9588e-05
enh51685     1  153821700  153822700      2       1  150064       3.0358    0.0011996
enh51686     1  153826100  153827100      2       1  150064        2.106     0.017602
enh51687     1  153838600  153839600      1       1  150064       2.2649      0.01176
enh51689     1  153852500  153853500      2       1  150064       3.3154   0.00045762
enh51691     1  153860000  153861000      5       2  150064       2.6466    0.0040657
enh51693     1  153868100  153869100      2       1  150064       2.0912     0.018253
enh51694     1  153886800  153887800      2       1  150064       1.7239     0.042361
enh51695     1  153890600  153891600      1       1  150064       2.1213      0.01695
enh51696     1  153901000  153902000      3       1  150064       2.0779      0.01886
enh51699     1  153919800  153920800      2       1  150064       2.1083     0.017504
enh51701     1  153931700  153932700      4       2  150064       1.9594     0.025031
enh51702     1  153933400  153934400      2       1  150064       2.7014    0.0034523
enh51703     1  153937000  153938000      3       1  150064       2.1985     0.013955
enh51704     1  153937700  153938700      3       1  150064       1.8292     0.033688
enh51705     1  153941500  153942500      3       1  150064       2.4604    0.0069387
enh51712     1  153965700  153966700      5       3  150064       3.1034   0.00095657
enh51713     1  154087000  154088000      1       1  150064       1.8501      0.03215
enh51714     1  154121000  154122000      2       1  150064       3.0302    0.0012219
enh51715     1  154126500  154127500      1       1  150064       2.7242     0.003223
enh51716     1  154128800  154129800      2       1  150064       2.4177    0.0078104
enh51725     1  154237400  154238400      3       1  150064       3.6341   0.00013947
enh51726     1  154243400  154244400      1       1  150064       1.8912       0.0293
enh51733     1  154320400  154321400      2       1  150064       2.1732     0.014884
enh51734     1  154323900  154324900      3       2  150064       2.1166     0.017146
enh51737     1  154358100  154359100      1       1  150064       1.6588      0.04858
enh51746     1  154395400  154396400      4       2  150064       2.1786      0.01468
enh51750     1  154417000  154418000      3       2  150064       2.3655    0.0090021
enh51751     1  154426500  154427500      2       1  150064       2.1665     0.015135
enh51764     1  154528100  154529100      1       1  150064       2.2665      0.01171
enh51770     1  154591500  154592500      3       2  150064       1.7115     0.043494
enh51771     1  154595100  154596100      2       1  150064       1.8479     0.032309
enh51775     1  154687400  154688400      2       1  150064        1.853      0.03194
enh51786     1  154782200  154783200      2       1  150064       2.0848     0.018543
enh51787     1  154792400  154793400      4       2  150064       4.2661   9.9458e-06
enh51790     1  154832500  154833500      3       1  150064       3.0179    0.0012726
enh51791     1  154842800  154843800      1       1  150064       3.8504    5.896e-05
enh51792     1  154856900  154857900      1       1  150064       3.8497    5.914e-05
enh51797     1  154911200  154912200      6       1  150064       3.6931   0.00011076
enh51798     1  154915700  154916700      5       2  150064       4.0097   3.0401e-05
enh51810     1  154968500  154969500      1       1  150064       2.4289     0.007572
enh51811     1  154987400  154988400      2       1  150064       3.2282   0.00062292
enh51812     1  154990600  154991600      1       1  150064       2.3559      0.00924
enh51813     1  155008600  155009600      4       2  150064       2.9609    0.0015335
enh51815     1  155017100  155018100      2       1  150064       2.4019    0.0081556
enh51817     1  155025900  155026900      3       2  150064       2.2353     0.012699
enh51820     1  155042000  155043000      1       1  150064       1.8595      0.03148
enh51821     1  155043900  155044900      1       1  150064       2.5649     0.005161
enh51823     1  155058900  155059900      2       1  150064        2.524    0.0058022
enh51828     1  155083100  155084100      6       2  150064       1.7835     0.037253
enh51835     1  155148400  155149400      3       2  150064       1.8078     0.035319
enh51836     1  155151100  155152100      3       1  150064       2.0673     0.019351
enh51837     1  155157600  155158600      3       1  150064       1.8637     0.031178
enh51842     1  155189700  155190700      2       1  150064       2.2491     0.012254
enh51843     1  155193300  155194300      3       2  150064       1.6693     0.047528
enh51848     1  155214800  155215800      1       1  150064       2.2046      0.01374
enh51849     1  155219200  155220200      4       1  150064       2.1246     0.016811
enh51851     1  155222900  155223900      1       1  150064       2.1998      0.01391
enh51855     1  155241200  155242200      2       1  150064       2.0835     0.018604
enh51857     1  155247900  155248900      2       1  150064       2.2396     0.012558
enh51858     1  155277000  155278000      2       1  150064       2.5297     0.005708
enh51860     1  155289100  155290100      1       1  150064       2.5137     0.005974
enh51863     1  155369200  155370200      2       1  150064       2.1066     0.017577
enh51872     1  155477500  155478500      1       1  150064       2.3163      0.01027
enh51879     1  155505000  155506000      1       1  150064        2.431     0.007528
enh51885     1  155526200  155527200      1       1  150064       2.6213      0.00438
enh51890     1  155605400  155606400      1       1  150064       2.7108     0.003356
enh51893     1  155618600  155619600      2       1  150064       1.8937     0.029134
enh51908     1  155878800  155879800      1       1  150064       1.9714      0.02434
enh51910     1  155900000  155901000      1       1  150064       2.1215      0.01694
enh51911     1  155904600  155905600      1       1  150064       2.0349      0.02093
enh51912     1  155907700  155908700      2       1  150064       2.6992    0.0034752
enh51915     1  155931000  155932000      2       1  150064       2.8968    0.0018848
enh51918     1  155958200  155959200      1       1  150064       2.4907     0.006375
enh51919     1  155960200  155961200      1       1  150064       2.0103       0.0222
enh51921     1  155974500  155975500      3       2  150064       3.6245   0.00014478
enh51923     1  155995500  155996500      5       3  150064       1.6783      0.04664
enh51926     1  156039500  156040500      1       1  150064       2.1843      0.01447
enh51928     1  156059800  156060800      2       1  150064       1.8362     0.033167
enh51929     1  156066100  156067100      1       1  150064       1.6961      0.04493
enh51931     1  156088200  156089200      2       1  150064       1.6642     0.048041
enh51934     1  156098900  156099900      3       1  150064       1.6542     0.049042
enh51937     1  156116800  156117800      2       1  150064       2.0195     0.021717
enh51938     1  156120700  156121700      3       2  150064       2.1271     0.016705
enh51959     1  156228500  156229500      1       1  150064       1.6537      0.04909
enh51981     1  156493300  156494300      3       2  150064       1.6938     0.045151
enh51999     1  156709000  156710000      3       2  150064        1.714     0.043261
enh52001     1  156713300  156714300      1       1  150064       2.4897     0.006393
enh52005     1  156724900  156725900      4       2  150064       1.8307     0.033574
enh52012     1  156770800  156771800      2       1  150064       1.8357     0.033201
enh52065     1  157564900  157565900      2       1  150064       1.8438      0.03261
enh52111     1  158921700  158922700      7       2  150064       1.8315     0.033514
enh52129     1  159271600  159272600      1       1  150064       1.9286      0.02689
enh52132     1  159410700  159411700      3       1  150064       1.7721     0.038191
enh52133     1  159564400  159565400      3       2  150064       2.6332    0.0042298
enh52137     1  159716500  159717500      3       2  150064       3.0986   0.00097233
enh52169     1  160045600  160046600      6       2  150064       1.7638     0.038883
enh52179     1  160162400  160163400      4       2  150064       1.6516     0.049309
enh52180     1  160162800  160163800      7       2  150064       2.1637     0.015243
enh52181     1  160173400  160174400      1       1  150064       3.0586     0.001112
enh52182     1  160177100  160178100      1       1  150064       2.3579     0.009189
enh52183     1  160188600  160189600      1       1  150064        2.995     0.001372
enh52186     1  160226400  160227400      2       1  150064       2.4212    0.0077354
enh52188     1  160232900  160233900      3       1  150064       2.7284    0.0031825
enh52192     1  160276800  160277800      1       1  150064       2.2959      0.01084
enh52193     1  160308000  160309000      2       1  150064       2.8672    0.0020704
enh52194     1  160310100  160311100      1       1  150064       2.7614     0.002878
enh52195     1  160314100  160315100      1       1  150064       2.4281     0.007589
enh52196     1  160315500  160316500      2       1  150064       1.9329     0.026622
enh52197     1  160316800  160317800      5       2  150064       2.2817     0.011253
enh52200     1  160346000  160347000      6       2  150064       2.4663    0.0068263
enh52202     1  160398700  160399700      3       2  150064       2.2241     0.013071
enh52210     1  160440600  160441600      2       1  150064       3.3307   0.00043317
enh52212     1  160458500  160459500      3       1  150064       2.8612    0.0021105
enh52268     1  160837700  160838700      4       1  150064        2.198     0.013974
enh52269     1  160846400  160847400      3       1  150064       1.7194     0.042771
enh52316     1  161168400  161169400      1       1  150064       1.8317       0.0335
enh52318     1  161179200  161180200      1       1  150064       2.1338      0.01643
enh52319     1  161183500  161184500      2       1  150064       1.8556     0.031753
enh52321     1  161194800  161195800      1       1  150064        1.863      0.03123
enh52322     1  161197600  161198600      1       1  150064       1.9315      0.02671
enh52323     1  161198000  161199000      1       1  150064       1.9315      0.02671
enh52324     1  161211500  161212500      5       2  150064       1.6981     0.044747
enh52325     1  161236900  161237900      3       2  150064       1.9287     0.026887
enh52347     1  161469000  161470000      2       1  150064        2.616    0.0044487
enh52348     1  161469800  161470800      4       2  150064        2.549    0.0054019
enh52349     1  161474200  161475200      3       2  150064       1.8705     0.030707
enh52398     1  162323000  162324000      1       1  150064       1.6608      0.04838
enh52409     1  162529800  162530800      2       1  150064       1.9254      0.02709
enh52426     1  162679400  162680400      3       2  150064       1.9737     0.024207
enh52428     1  163289800  163290800      2       1  150064       1.8664     0.030993
enh52431     1  163735400  163736400      1       1  150064       3.4846    0.0002464
enh52463     1  164754700  164755700      1       1  150064       2.9073     0.001823
enh52466     1  164763400  164764400      2       1  150064       1.8374     0.033078
enh52472     1  165393900  165394900      5       3  150064       1.7713     0.038257
enh52474     1  165570500  165571500      6       3  150064       1.8958     0.028994
enh52475     1  165598600  165599600      8       2  150064       1.8212     0.034289
enh52479     1  165611000  165612000      4       1  150064        2.027     0.021334
enh52482     1  165616800  165617800      5       3  150064       1.6932     0.045208
enh52491     1  165721200  165722200      4       2  150064       2.4999    0.0062122
enh52493     1  165739200  165740200      2       1  150064       2.3176     0.010235
enh52498     1  165808100  165809100      3       1  150064       1.7181     0.042892
enh52499     1  165810800  165811800      4       2  150064       2.0894     0.018337
enh52501     1  165815000  165816000      1       1  150064       2.5153     0.005946
enh52502     1  165818400  165819400      2       1  150064       1.7394     0.040981
enh52503     1  165820500  165821500      3       1  150064       2.1266     0.016727
enh52504     1  165822100  165823100      4       1  150064       2.2979     0.010784
enh52521     1  166554000  166555000      5       3  150064       2.2265     0.012989
enh52528     1  166843400  166844400      2       1  150064       3.4847   0.00024635
enh52553     1  167127400  167128400      3       2  150064       1.8823     0.029897
enh52554     1  167131700  167132700      7       3  150064       1.8686     0.030841
enh52568     1  167241200  167242200      2       1  150064       2.1121     0.017338
enh52570     1  167244700  167245700      2       1  150064       2.3092     0.010467
enh52574     1  167263500  167264500      2       1  150064       1.7579     0.039379
enh52596     1  167479700  167480700      5       3  150064       1.9482     0.025696
enh52645     1  168053900  168054900      1       1  150064       2.2271      0.01297
enh52647     1  168115300  168116300      3       1  150064       1.6773      0.04674
enh52658     1  168356000  168357000      2       1  150064       2.0245     0.021461
enh52666     1  168408900  168409900      2       1  150064       2.0125     0.022083
enh52700     1  169239700  169240700      1       1  150064       1.9187      0.02751
enh52713     1  169339800  169340800      1       1  150064        1.799      0.03601
enh52714     1  169340800  169341800      4       2  150064       1.7696     0.038396
enh52729     1  169582100  169583100      2       1  150064       1.9643     0.024746
enh52738     1  169645700  169646700      3       2  150064       1.6462     0.049865
enh52741     1  169662100  169663100      4       2  150064       1.8084     0.035272
enh52744     1  169670900  169671900     13       2  150064       1.6495     0.049519
enh52745     1  169672100  169673100      5       2  150064       1.9381     0.026305
enh52747     1  169691600  169692600      4       2  150064       1.8935     0.029145
enh52752     1  169848200  169849200      4       2  150064       2.1013     0.017808
enh52753     1  169851600  169852600     10       4  150064       1.7224     0.042495
enh52754     1  169852200  169853200      7       3  150064       1.6838     0.046111
enh52755     1  169857600  169858600      1       1  150064       2.0229      0.02154
enh52759     1  170010600  170011600      2       1  150064       1.8894     0.029421
enh52762     1  170041700  170042700      5       2  150064       1.6629     0.048167
enh52775     1  171404200  171405200      6       2  150064       1.8904     0.029352
enh52781     1  171566100  171567100      3       2  150064       2.3031     0.010636
enh52790     1  171735800  171736800      6       3  150064        2.501    0.0061926
enh52795     1  171762700  171763700      2       1  150064       1.7148     0.043193
enh52806     1  171937800  171938800      2       1  150064       1.8825     0.029887
enh52818     1  172189000  172190000      4       2  150064       1.8974     0.028886
enh52819     1  172193500  172194500      3       1  150064       1.7833     0.037265
enh52822     1  172311900  172312900      1       1  150064       2.2672      0.01169
enh52824     1  172328900  172329900      1       1  150064       1.8053      0.03551
enh52826     1  172348800  172349800      2       1  150064       2.0178     0.021807
enh52828     1  172352000  172353000      1       1  150064       2.5269     0.005753
enh52829     1  172359600  172360600      5       2  150064       2.3137     0.010341
enh52844     1  172500000  172501000      3       2  150064       1.6888     0.045631
enh52890     1  172915900  172916900      2       1  150064       1.7733     0.038087
enh52916     1  173378700  173379700      2       1  150064       1.8757     0.030349
enh52919     1  173388800  173389800      5       2  150064       2.6576    0.0039345
enh52920     1  173389300  173390300      3       1  150064       2.0669     0.019374
enh52922     1  173397700  173398700      4       2  150064       2.3375    0.0097071
enh52923     1  173399600  173400600      3       2  150064       3.0303    0.0012215
enh52926     1  173428700  173429700      3       2  150064       1.9085     0.028166
enh52932     1  173683000  173684000      1       1  150064       3.4023    0.0003341
enh52933     1  173686000  173687000      1       1  150064       3.4989    0.0002336
enh52935     1  173794600  173795600      1       1  150064       3.4042    0.0003318
enh52937     1  173841400  173842400      1       1  150064       2.6187     0.004413
enh52938     1  173869800  173870800      1       1  150064       3.6167    0.0001492
enh52939     1  173929700  173930700      3       2  150064       2.9826    0.0014292
enh52940     1  173967000  173968000      3       1  150064       3.5217   0.00021441
enh52941     1  173970000  173971000      2       1  150064       3.2422   0.00059298
enh52942     1  173974100  173975100      2       1  150064       2.9816    0.0014339
enh52943     1  173977400  173978400      7       1  150064       3.3508   0.00040295
enh52944     1  173980600  173981600      1       1  150064       3.4179    0.0003155
enh52945     1  173983400  173984400      4       2  150064       3.1305   0.00087247
enh52946     1  173984600  173985600      1       1  150064       3.1996    0.0006881
enh52947     1  173986400  173987400      3       1  150064       3.3591   0.00039099
enh52948     1  173987700  173988700      3       2  150064       3.4074   0.00032796
enh52949     1  173988300  173989300      1       1  150064       3.5227    0.0002136
enh52951     1  174009400  174010400      1       1  150064       3.5075    0.0002262
enh52953     1  174121500  174122500      2       1  150064       3.8232   6.5877e-05
enh52955     1  174130400  174131400      3       1  150064       2.9874    0.0014067
enh52956     1  174135100  174136100      2       1  150064       2.7675    0.0028248
enh52959     1  174293600  174294600      3       1  150064        2.569    0.0050992
enh52962     1  174711800  174712800      3       2  150064       2.8619    0.0021054
enh52964     1  174760800  174761800      1       1  150064       2.0002      0.02274
enh52966     1  174783800  174784800      4       2  150064         1.92     0.027427
enh52967     1  174844100  174845100      4       2  150064       2.0411     0.020621
enh52970     1  174906700  174907700      2       1  150064       2.4096    0.0079857
enh52982     1  174998300  174999300      2       1  150064       1.9851     0.023567
enh52992     1  175123800  175124800      6       2  150064       3.5602   0.00018528
enh52993     1  175138600  175139600      4       1  150064       3.3356   0.00042554
enh52996     1  175153900  175154900      1       1  150064       2.6146     0.004467
enh52997     1  175162500  175163500      4       1  150064       3.3679   0.00037868
enh53004     1  175256400  175257400      1       1  150064        1.899      0.02878
enh53006     1  175265600  175266600      1       1  150064       1.8889      0.02945
enh53007     1  175288300  175289300      4       2  150064       1.6744     0.047027
enh53025     1  176160000  176161000      1       1  150064       3.4814    0.0002494
enh53026     1  176164600  176165600      6       2  150064        2.346    0.0094893
enh53030     1  176171200  176172200      1       1  150064       3.4701    0.0002601
enh53031     1  176172400  176173400      2       1  150064        2.864    0.0020919
enh53033     1  176177600  176178600      1       1  150064       2.2069      0.01366
enh53035     1  176662200  176663200      2       1  150064       1.9979     0.022863
enh53053     1  178419000  178420000      2       1  150064       2.6014    0.0046418
enh53054     1  178454300  178455300      1       1  150064       2.5219     0.005836
enh53055     1  178456000  178457000      4       2  150064       3.2125   0.00065795
enh53064     1  178942400  178943400      1       1  150064       2.9835     0.001425
enh53079     1  179095900  179096900      2       1  150064       1.6824      0.04625
enh53080     1  179097800  179098800      4       2  150064       1.7121     0.043439
enh53081     1  179099200  179100200      3       1  150064       1.6662     0.047834
enh53086     1  179171200  179172200      5       2  150064       1.9741     0.024186
enh53089     1  179199200  179200200      1       1  150064       1.8435      0.03263
enh53094     1  179270100  179271100      3       1  150064       1.7514     0.039937
enh53098     1  179333600  179334600      4       2  150064         2.81    0.0024768
enh53102     1  179783000  179784000      2       1  150064       1.8026     0.035728
enh53107     1  179844500  179845500      1       1  150064       1.9217      0.02732
enh53113     1  179938200  179939200      3       1  150064       1.7133     0.043328
enh53137     1  180366000  180367000      2       1  150064       1.7879     0.036896
enh53138     1  180371300  180372300      3       2  150064       2.2616     0.011861
enh53152     1  180602900  180603900      3       2  150064       2.4954    0.0062902
enh53153     1  180738900  180739900      2       1  150064       4.0654   2.3972e-05
enh53156     1  180862600  180863600      3       1  150064       2.3148     0.010311
enh53157     1  180892400  180893400      5       1  150064       1.9246      0.02714
enh53158     1  180895500  180896500      5       3  150064       2.2974     0.010799
enh53193     1  181104800  181105800      2       1  150064       1.7918     0.036584
enh53205     1  181906000  181907000      3       2  150064       2.0606     0.019672
enh53210     1  182115600  182116600      6       3  150064       2.6885    0.0035882
enh53220     1  182247400  182248400      2       1  150064       1.8012     0.035832
enh53225     1  182362200  182363200      1       1  150064       1.9317       0.0267
enh53226     1  182363500  182364500      3       1  150064       2.2594      0.01193
enh53238     1  182751000  182752000      1       1  150064       3.4569    0.0002732
enh53247     1  182995600  182996600      6       2  150064       1.8434     0.032635
enh53266     1  183443600  183444600      2       1  150064       3.0031    0.0013362
enh53268     1  183449800  183450800      3       2  150064       2.6169    0.0044365
enh53280     1  183534100  183535100      4       2  150064       2.7655    0.0028417
enh53287     1  183552300  183553300      2       1  150064       1.7733     0.038089
enh53319     1  184022100  184023100      2       1  150064       2.1799     0.014632
enh53320     1  184120000  184121000      1       1  150064       2.2839      0.01119
enh53324     1  184133400  184134400      2       1  150064       1.7684     0.038496
enh53337     1  184431000  184432000      2       1  150064       1.9928     0.023142
enh53341     1  184476300  184477300      1       1  150064       2.4618     0.006913
enh53344     1  184503700  184504700      5       3  150064       2.6296    0.0042748
enh53345     1  184516500  184517500      3       2  150064        2.328    0.0099567
enh53347     1  184524800  184525800      3       2  150064       2.2077     0.013634
enh53358     1  184715800  184716800      3       1  150064       2.2411     0.012509
enh53362     1  184724800  184725800      3       1  150064       2.1648       0.0152
enh53386     1  184923000  184924000      2       1  150064        2.332    0.0098514
enh53387     1  184940000  184941000      2       1  150064       2.3995    0.0082089
enh53389     1  184950800  184951800      3       1  150064        2.411    0.0079547
enh53394     1  185026500  185027500      3       2  150064         2.91    0.0018069
enh53398     1  185037200  185038200      1       1  150064        1.771      0.03828
enh53399     1  185038000  185039000      1       1  150064        1.771      0.03828
enh53401     1  185127300  185128300      1       1  150064       1.9047      0.02841
enh53441     1  186272400  186273400      3       1  150064       1.9668     0.024604
enh53443     1  186275300  186276300      3       1  150064       1.7115     0.043492
enh53446     1  186346000  186347000      1       1  150064       1.7256      0.04221
enh53451     1  186480400  186481400      1       1  150064       2.0331      0.02102
enh53488     1  188209600  188210600      6       3  150064        2.496    0.0062806
enh53489     1  188371600  188372600      4       2  150064       1.9742      0.02418
enh53490     1  188392100  188393100      5       2  150064       1.7233     0.042422
enh53491     1  188435600  188436600      8       2  150064       3.3219   0.00044706
enh53503     1  192116900  192117900      1       1  150064       2.8335     0.002302
enh53506     1  192131800  192132800      1       1  150064       2.4243     0.007668
enh53507     1  192136400  192137400      2       1  150064       2.0194     0.021722
enh53509     1  192142400  192143400      3       2  150064       1.6677      0.04769
enh53519     1  192520800  192521800      3       1  150064       1.8649     0.031098
enh53526     1  192608200  192609200      1       1  150064       1.9228      0.02725
enh53530     1  192837800  192838800      3       1  150064       2.9676    0.0015004
enh53531     1  192841400  192842400      2       1  150064       2.8487    0.0021948
enh53533     1  192849000  192850000      2       1  150064       2.2334     0.012761
enh53543     1  193032700  193033700      1       1  150064       2.7888     0.002645
enh53544     1  193035000  193036000      2       1  150064       3.5098   0.00022425
enh53545     1  193036800  193037800      4       2  150064       2.4109    0.0079566
enh53547     1  193072100  193073100      1       1  150064       3.0838     0.001022
enh53548     1  193074800  193075800      5       2  150064       2.2378     0.012616
enh53551     1  193093500  193094500      1       1  150064       3.2099     0.000664
enh53552     1  193147200  193148200      3       1  150064       2.9891     0.001399
enh53555     1  193159400  193160400      1       1  150064       3.2848    0.0005103
enh53559     1  193337600  193338600      4       2  150064        1.924      0.02718
enh53576     1  193538100  193539100      3       1  150064       1.7659     0.038705
enh53577     1  193558400  193559400      4       1  150064       1.7019     0.044389
enh53587     1  194504000  194505000      2       1  150064       1.9781     0.023957
enh53591     1  195876400  195877400      6       3  150064       1.6556     0.048899
enh53595     1  196369600  196370600      2       1  150064       1.7256     0.042206
enh53614     1  197711400  197712400      3       1  150064       1.9099      0.02807
enh53617     1  197733500  197734500      2       1  150064       2.5775    0.0049764
enh53619     1  197737800  197738800      3       1  150064       2.4005    0.0081861
enh53621     1  197739900  197740900      1       1  150064       2.3156      0.01029
enh53622     1  197746600  197747600      3       1  150064       2.3095     0.010459
enh53623     1  197751400  197752400      1       1  150064       2.6317     0.004248
enh53702     1  198663000  198664000      5       3  150064        2.159     0.015427
enh53708     1  198699300  198700300      3       1  150064       1.7718     0.038212
enh53712     1  198730800  198731800      5       2  150064       3.0143    0.0012877
enh53716     1  198757900  198758900      1       1  150064       1.7767      0.03781
enh53717     1  198806300  198807300      3       2  150064       2.6222    0.0043678
enh53729     1  198891800  198892800      1       1  150064       1.6523      0.04924
enh53757     1  199369000  199370000      8       3  150064       1.6743     0.047041
enh53758     1  199373000  199374000      7       2  150064       3.3249   0.00044219
enh53784     1  200270000  200271000      2       1  150064       1.8872     0.029566
enh53787     1  200311400  200312400      4       1  150064       3.0806    0.0010329
enh53788     1  200320100  200321100      1       1  150064       2.8818     0.001977
enh53789     1  200323100  200324100      3       1  150064       2.7011    0.0034555
enh53790     1  200328900  200329900      6       1  150064       3.0312    0.0012178
enh53796     1  200406200  200407200      1       1  150064       3.4739    0.0002565
enh53797     1  200457400  200458400      3       2  150064       2.6382    0.0041671
enh53822     1  200864500  200865500      1       1  150064       2.5305     0.005695
enh53823     1  200867900  200868900      2       1  150064       2.4639    0.0068714
enh53824     1  200874200  200875200      8       3  150064        3.523   0.00021338
enh53827     1  200986900  200987900      1       1  150064       2.1717      0.01494
enh53829     1  201011500  201012500      6       3  150064       2.6968    0.0035006
enh53835     1  201361900  201362900      4       2  150064        2.698    0.0034882
enh53841     1  201435500  201436500      2       1  150064       2.0657      0.01943
enh53842     1  201451300  201452300      6       2  150064       2.0981     0.017949
enh53843     1  201453500  201454500      4       2  150064       1.7908     0.036659
enh53887     1  201725800  201726800      4       2  150064       2.1384     0.016244
enh53889     1  201800200  201801200      7       3  150064       1.6652     0.047941
enh53891     1  201811100  201812100      5       3  150064       2.6875    0.0035994
enh53894     1  201865100  201866100      1       1  150064       1.6949      0.04505
enh53895     1  201873800  201874800      3       1  150064       2.4447     0.007249
enh53909     1  202054400  202055400      1       1  150064       1.9841      0.02362
enh53914     1  202110900  202111900      5       2  150064       1.9607      0.02496
enh53952     1  202688500  202689500      4       2  150064       1.9076     0.028221
enh53989     1  203051400  203052400      2       1  150064       1.7998     0.035948
enh53991     1  203098500  203099500      2       1  150064       2.3209     0.010145
enh54052     1  203601900  203602900      1       1  150064        1.707      0.04391
enh54094     1  204010600  204011600      2       1  150064       2.6342    0.0042171
enh54096     1  204047300  204048300      3       2  150064       3.0915   0.00099578
enh54099     1  204057200  204058200      2       1  150064        3.731    9.535e-05
enh54121     1  204254400  204255400      9       2  150064       2.6249    0.0043339
enh54144     1  204407200  204408200      1       1  150064       2.0255      0.02141
enh54145     1  204415100  204416100      2       1  150064       1.9149     0.027755
enh54146     1  204417400  204418400      4       1  150064       1.9884     0.023381
enh54147     1  204420500  204421500      2       1  150064       2.0769     0.018907
enh54148     1  204425500  204426500      4       2  150064       2.7256    0.0032094
enh54149     1  204428500  204429500      2       1  150064       1.9549       0.0253
enh54152     1  204452600  204453600      2       1  150064       1.8526      0.03197
enh54154     1  204460300  204461300      1       1  150064       3.1976     0.000693
enh54155     1  204464800  204465800      4       2  150064       3.3404   0.00041835
enh54160     1  204480800  204481800      3       1  150064       3.3557   0.00039586
enh54162     1  204488500  204489500      2       1  150064       3.3959   0.00034197
enh54163     1  204491000  204492000      4       2  150064       2.9667    0.0015048
enh54166     1  204532300  204533300      3       2  150064       3.1979   0.00069224
enh54167     1  204534100  204535100      2       1  150064       2.6479    0.0040503
enh54168     1  204547200  204548200      3       2  150064       2.5157    0.0059397
enh54169     1  204548400  204549400      5       2  150064        2.768    0.0028203
enh54179     1  204940300  204941300      2       1  150064        2.686    0.0036155
enh54184     1  204961900  204962900      5       2  150064        2.409    0.0079984
enh54186     1  205030300  205031300      4       2  150064       3.9784   3.4688e-05
enh54189     1  205110300  205111300      5       2  150064       3.7788   7.8797e-05
enh54190     1  205110800  205111800      5       2  150064       3.9274   4.2929e-05
enh54191     1  205139900  205140900      3       2  150064       4.0385   2.6902e-05
enh54192     1  205144400  205145400      1       1  150064       4.3031    8.423e-06
enh54194     1  205158300  205159300      1       1  150064       3.7135    0.0001022
enh54195     1  205168700  205169700      5       3  150064        3.545   0.00019629
enh54196     1  205172800  205173800      3       1  150064       3.7427   9.1036e-05
enh54197     1  205178300  205179300      2       1  150064       3.9688   3.6121e-05
enh54198     1  205181700  205182700      2       1  150064       3.2557    0.0005656
enh54199     1  205183600  205184600      1       1  150064       2.0825      0.01865
enh54200     1  205199100  205200100      8       2  150064       1.8556     0.031757
enh54202     1  205206000  205207000      5       2  150064       2.8765    0.0020109
enh54204     1  205224800  205225800      3       2  150064       2.1051      0.01764
enh54207     1  205243800  205244800      1       1  150064       1.7506      0.04001
enh54212     1  205263600  205264600      2       1  150064       1.7989     0.036016
enh54214     1  205280100  205281100      1       1  150064       1.9549       0.0253
enh54218     1  205338300  205339300      5       2  150064       1.6992     0.044645
enh54229     1  205490500  205491500      4       2  150064       2.2843     0.011177
enh54232     1  205551300  205552300      4       2  150064       1.6664     0.047813
enh54236     1  205574000  205575000      3       1  150064       1.7221     0.042524
enh54248     1  205661000  205662000      5       2  150064       1.7577     0.039397
enh54264     1  205774500  205775500      3       1  150064       1.7156     0.043116
enh54301     1  206646300  206647300      5       2  150064       2.8872    0.0019434
enh54302     1  206652600  206653600      2       1  150064       1.9277     0.026945
enh54358     1  207038100  207039100      3       2  150064       3.4827   0.00024819
enh54375     1  207219000  207220000      1       1  150064       3.3826     0.000359
enh54376     1  207221100  207222100      6       4  150064       2.4248    0.0076584
enh54380     1  207244000  207245000      1       1  150064       2.7886     0.002647
enh54381     1  207250400  207251400      3       1  150064        2.729     0.003176
enh54409     1  207603300  207604300      2       1  150064       1.7892     0.036795
enh54422     1  207922400  207923400      3       2  150064        3.773   8.0646e-05
enh54425     1  207971800  207972800      1       1  150064       3.7794     7.86e-05
enh54426     1  207974800  207975800      1       1  150064       2.3208      0.01015
enh54427     1  207978700  207979700      5       2  150064       4.6209   1.9107e-06
enh54429     1  207986000  207987000      1       1  150064       2.3796     0.008666
enh54431     1  207993800  207994800      3       2  150064       2.8435    0.0022313
enh54433     1  208002000  208003000      1       1  150064       4.9466    3.777e-07
enh54435     1  208009600  208010600      1       1  150064       1.8747      0.03042
enh54436     1  208014400  208015400      4       2  150064       3.3004   0.00048271
enh54437     1  208017100  208018100      7       3  150064       5.1324     1.43e-07
enh54438     1  208020400  208021400      5       2  150064       3.0427    0.0011722
enh54439     1  208023900  208024900      3       2  150064       3.5796   0.00017208
enh54440     1  208027400  208028400      4       1  150064       3.3141   0.00045963
enh54441     1  208030700  208031700      5       2  150064       4.1601   1.5908e-05
enh54442     1  208033700  208034700      4       2  150064       3.5683   0.00017964
enh54443     1  208035900  208036900      6       2  150064        3.093   0.00099081
enh54444     1  208038700  208039700      4       2  150064       3.6523   0.00012997
enh54445     1  208044100  208045100      6       3  150064       1.9837     0.023647
enh54446     1  208048400  208049400      1       1  150064        2.825     0.002364
enh54447     1  208055500  208056500      4       2  150064       2.3794    0.0086709
enh54473     1  208305100  208306100      3       2  150064       2.9641    0.0015178
enh54475     1  208338100  208339100      4       2  150064       1.8636     0.031192
enh54482     1  208386200  208387200      3       2  150064       2.2112     0.013511
enh54484     1  208393500  208394500      4       2  150064       2.6844    0.0036333
enh54504     1  209571600  209572600      1       1  150064       2.1746      0.01483
enh54553     1  211421100  211422100      3       2  150064       2.3593    0.0091543
enh54555     1  211434600  211435600      6       3  150064       3.0256    0.0012408
enh54557     1  211498600  211499600      1       1  150064       2.8602     0.002117
enh54560     1  211507400  211508400      7       3  150064       1.9488      0.02566
enh54562     1  211515300  211516300      2       1  150064       2.4591     0.006965
enh54572     1  211665500  211666500      1       1  150064        1.891      0.02931
enh54574     1  211686800  211687800      6       2  150064       2.1991     0.013937
enh54578     1  211703600  211704600     10       3  150064       1.7886     0.036837
enh54586     1  211780800  211781800      5       3  150064       2.2041     0.013757
enh54600     1  211911700  211912700      1       1  150064        1.815      0.03476
enh54648     1  212420100  212421100      3       1  150064       1.9822      0.02373
enh54657     1  212474500  212475500      2       1  150064       1.8451     0.032513
enh54658     1  212483500  212484500      1       1  150064       2.2238      0.01308
enh54663     1  212589100  212590100      2       1  150064       2.4702    0.0067513
enh54664     1  212604600  212605600      6       3  150064       1.8601     0.031435
enh54665     1  212607300  212608300      1       1  150064       2.1962      0.01404
enh54679     1  212769800  212770800      7       4  150064       1.6967     0.044873
enh54681     1  212787500  212788500      1       1  150064       1.7017      0.04441
enh54733     1  214022000  214023000      1       1  150064       2.0693      0.01926
enh54740     1  214482800  214483800      2       1  150064       2.7445    0.0030302
enh54747     1  214601600  214602600      3       1  150064        1.847      0.03237
enh54752     1  214687800  214688800      2       1  150064       2.2557     0.012044
enh54756     1  214722500  214723500      4       2  150064       2.2909     0.010985
enh54757     1  214731100  214732100      2       1  150064       2.1024     0.017761
enh54793     1  220161500  220162500      8       3  150064       1.8289     0.033711
enh54799     1  220266300  220267300      2       1  150064        2.041     0.020624
enh54800     1  220268500  220269500      3       2  150064       1.6464     0.049836
enh54809     1  220442100  220443100      2       1  150064       1.7508      0.03999
enh54814     1  220905300  220906300      2       1  150064        1.773     0.038112
enh54872     1  221939000  221940000      2       1  150064       1.9257      0.02707
enh54898     1  222591300  222592300      1       1  150064       2.3123      0.01038
enh54901     1  222627700  222628700      3       1  150064       2.8637    0.0020939
enh54907     1  222763800  222764800      2       1  150064       1.9374     0.026347
enh54910     1  222818800  222819800      1       1  150064       2.1321       0.0165
enh54912     1  222828300  222829300      3       2  150064       2.1824     0.014538
enh54914     1  222880600  222881600      1       1  150064       2.3633     0.009057
enh54917     1  222930400  222931400      2       1  150064        2.298     0.010782
enh54918     1  222944500  222945500      2       1  150064       2.0147     0.021967
enh54919     1  222946300  222947300      4       1  150064       2.1318      0.01651
enh54935     1  223373400  223374400      3       2  150064       1.8852     0.029705
enh54938     1  223421900  223422900      1       1  150064       1.8133      0.03489
enh54944     1  223888300  223889300      1       1  150064       1.9712      0.02435
enh54946     1  223898800  223899800      5       2  150064       3.3426   0.00041503
enh54947     1  223905300  223906300      5       3  150064       3.2641    0.0005491
enh54948     1  223909200  223910200      7       1  150064       2.9523    0.0015773
enh54949     1  223913000  223914000      1       1  150064       2.8498     0.002187
enh54950     1  223914000  223915000      1       1  150064       2.9057     0.001832
enh54951     1  223915000  223916000      2       1  150064       2.8231    0.0023782
enh54953     1  223920700  223921700      1       1  150064       2.7258     0.003207
enh54954     1  223935600  223936600      1       1  150064       1.9807      0.02381
enh54955     1  223936700  223937700      3       1  150064       2.5361    0.0056044
enh54956     1  223959300  223960300      4       2  150064       3.7196   9.9754e-05
enh54957     1  223963300  223964300      2       1  150064       2.9646    0.0015153
enh54959     1  224000500  224001500      3       2  150064       3.6579   0.00012715
enh54960     1  224010500  224011500      4       1  150064       3.4388   0.00029213
enh54962     1  224012800  224013800      1       1  150064       3.5115    0.0002228
enh54963     1  224014400  224015400      1       1  150064       3.5115    0.0002228
enh54964     1  224017000  224018000      2       1  150064       2.7647    0.0028489
enh54965     1  224018900  224019900      6       3  150064       3.1597   0.00078962
enh54966     1  224021600  224022600      5       2  150064       2.3553    0.0092551
enh54968     1  224028200  224029200      2       1  150064       1.8336     0.033354
enh54969     1  224030300  224031300      1       1  150064       3.5734    0.0001762
enh54993     1  224546500  224547500      2       1  150064       2.3981    0.0082411
enh54994     1  224562300  224563300      4       2  150064       2.0879     0.018403
enh54995     1  224563200  224564200      1       1  150064       2.2337      0.01275
enh54996     1  224566900  224567900      2       1  150064       2.4161    0.0078444
enh54997     1  224570800  224571800      2       1  150064       2.4663    0.0068258
enh54999     1  224615000  224616000      1       1  150064       2.2869       0.0111
enh55000     1  224616900  224617900      2       1  150064       2.3121     0.010386
enh55001     1  224617400  224618400      2       1  150064       1.9301       0.0268
enh55002     1  224624000  224625000      1       1  150064        2.526     0.005768
enh55005     1  224644200  224645200      4       2  150064       1.9456     0.025854
enh55006     1  224646600  224647600      3       1  150064       2.5168    0.0059212
enh55008     1  224686600  224687600      6       3  150064       2.2552     0.012062
enh55010     1  224689800  224690800      3       2  150064       3.2519   0.00057309
enh55029     1  225628500  225629500      1       1  150064       1.9171      0.02761
enh55045     1  225951800  225952800      3       2  150064       1.6786     0.046611
enh55049     1  225969400  225970400      2       1  150064       1.8323     0.033456
enh55052     1  226003000  226004000      2       1  150064       1.9121     0.027931
enh55053     1  226013000  226014000      3       2  150064       2.0645     0.019485
enh55056     1  226039700  226040700      5       3  150064       1.8817     0.029937
enh55058     1  226053900  226054900      4       2  150064       2.1141     0.017252
enh55088     1  226269800  226270800      2       1  150064       2.3561    0.0092342
enh55092     1  226310900  226311900      1       1  150064       2.5982     0.004686
enh55095     1  226315800  226316800      3       2  150064        1.988     0.023406
enh55109     1  226596000  226597000      5       2  150064       1.6976     0.044794
enh55114     1  226644600  226645600      2       1  150064        1.995      0.02302
enh55115     1  226763000  226764000      3       2  150064       2.5286    0.0057258
enh55116     1  226790400  226791400      5       3  150064        1.948     0.025706
enh55120     1  226824700  226825700      1       1  150064       2.5273     0.005747
enh55135     1  226895900  226896900      3       2  150064       2.3533    0.0093048
enh55142     1  226916800  226917800      2       1  150064       2.1689     0.015043
enh55143     1  226928100  226929100      2       1  150064       2.1571     0.015498
enh55144     1  226951900  226952900      1       1  150064       2.1459      0.01594
enh55149     1  227014700  227015700      5       2  150064       2.1254     0.016775
enh55153     1  227069200  227070200      3       1  150064       2.1711     0.014964
enh55155     1  227079700  227080700      7       2  150064       2.3018     0.010672
enh55156     1  227099800  227100800      1       1  150064        1.817      0.03461
enh55243     1  228870000  228871000      2       1  150064       1.8273     0.033824
enh55244     1  228873200  228874200      6       3  150064       1.9469     0.025776
enh55258     1  229034000  229035000      5       2  150064       1.9226     0.027266
enh55259     1  229056900  229057900      4       2  150064       1.9635     0.024795
enh55269     1  229130200  229131200      2       1  150064       2.6944    0.0035253
enh55342     1  230222200  230223200      1       1  150064       2.1121      0.01734
enh55343     1  230238700  230239700      4       1  150064       3.4778   0.00025282
enh55344     1  230241800  230242800      6       3  150064       3.6284    0.0001426
enh55345     1  230246200  230247200      5       2  150064       3.2958    0.0004907
enh55346     1  230248200  230249200      2       1  150064       3.1926    0.0007051
enh55349     1  230263600  230264600      8       2  150064       3.3067   0.00047209
enh55351     1  230275700  230276700      5       3  150064       2.1215     0.016938
enh55366     1  230310800  230311800      4       2  150064       2.1615     0.015329
enh55368     1  230320400  230321400      3       1  150064       1.8281      0.03377
enh55393     1  230843400  230844400     12       4  150064       1.9071     0.028252
enh55429     1  231558600  231559600      2       1  150064       2.0492     0.020222
enh55474     1  232606900  232607900      6       2  150064       2.7949    0.0025959
enh55531     1  234238000  234239000      3       1  150064       1.8301     0.033619
enh55533     1  234306100  234307100      1       1  150064       1.9483      0.02569
enh55537     1  234396000  234397000      3       2  150064       2.0621     0.019599
enh55542     1  234461400  234462400      4       2  150064       1.7151     0.043159
enh55544     1  234465400  234466400      3       1  150064       2.2548     0.012074
enh55558     1  234622300  234623300      4       2  150064       1.7362     0.041268
enh55560     1  234626500  234627500      9       5  150064       2.6977    0.0034906
enh55561     1  234634200  234635200      8       3  150064       2.7698    0.0028044
enh55562     1  234635900  234636900      3       2  150064       1.8352     0.033238
enh55563     1  234638600  234639600      3       1  150064       2.2505      0.01221
enh55564     1  234640800  234641800      3       2  150064       2.0464     0.020359
enh55565     1  234647400  234648400      3       1  150064       1.8606     0.031399
enh55567     1  234651000  234652000      2       1  150064       2.7282    0.0031841
enh55568     1  234653200  234654200     10       2  150064       2.7786    0.0027294
enh55573     1  234689800  234690800      3       2  150064        2.915    0.0017783
enh55610     1  235013600  235014600      6       2  150064       2.6375    0.0041763
enh55627     1  235109700  235110700      4       2  150064        2.249     0.012255
enh55687     1  235587100  235588100      1       1  150064       2.2959      0.01084
enh55695     1  235733000  235734000      4       1  150064       2.0839     0.018582
enh55696     1  235756400  235757400     16       2  150064       1.7746     0.037986
enh55700     1  235805900  235806900      7       2  150064       1.9266     0.027012
enh55704     1  236000700  236001700      1       1  150064        2.169      0.01504
enh55747     1  236446300  236447300      1       1  150064       2.1571       0.0155
enh55757     1  236665600  236666600      1       1  150064       1.7372      0.04118
enh55800     1  239568300  239569300      2       1  150064       2.0224     0.021566
enh55811     1  239624400  239625400      3       1  150064       2.4477     0.007189
enh55818     1  239711600  239712600      3       2  150064        2.559    0.0052484
enh55830     1  239867200  239868200      4       1  150064         1.71     0.043637
enh55866     1  241775200  241776200      3       2  150064       2.2145     0.013397
enh55867     1  241790400  241791400      5       3  150064       2.6293    0.0042779
enh55882     1  243277100  243278100      2       1  150064       2.1798     0.014634
enh55884     1  243407200  243408200      1       1  150064       3.8631    5.598e-05
enh55886     1  243409800  243410800      1       1  150064       3.5241    0.0002125
enh55887     1  243411300  243412300      4       2  150064       3.7988   7.2691e-05
enh55888     1  243414000  243415000      4       2  150064       4.2609   1.0181e-05
enh55889     1  243421400  243422400      3       2  150064       3.5384   0.00020131
enh55891     1  243425500  243426500      1       1  150064       5.0111    2.706e-07
enh55893     1  243433300  243434300      1       1  150064       4.9018    4.748e-07
enh55894     1  243448900  243449900      1       1  150064       4.8785    5.346e-07
enh55895     1  243451900  243452900      5       3  150064       4.6277   1.8486e-06
enh55900     1  243518100  243519100      2       1  150064       3.4178    0.0003157
enh55907     1  243614900  243615900     10       3  150064       4.3299   7.4576e-06
enh55908     1  243622000  243623000      1       1  150064       2.9015     0.001857
enh55911     1  243645100  243646100      1       1  150064       4.8235    7.053e-07
enh55912     1  243646600  243647600      3       1  150064       3.6675   0.00012246
enh55914     1  243659800  243660800      1       1  150064       2.4736     0.006688
enh55916     1  243760200  243761200      1       1  150064       1.9669       0.0246
enh55917     1  243826800  243827800      1       1  150064       2.3069      0.01053
enh55920     1  243914600  243915600      2       1  150064        3.559   0.00018614
enh55922     1  243963100  243964100      3       1  150064       4.5654   2.4925e-06
enh55924     1  243990400  243991400      3       1  150064       4.3839   5.8276e-06
enh55929     1  244011100  244012100      2       1  150064       3.4812   0.00024957
enh55930     1  244102200  244103200      3       1  150064       2.8385    0.0022661
enh55943     1  244372800  244373800      8       2  150064       2.6228      0.00436
enh55944     1  244386800  244387800      4       2  150064       1.7514     0.039941
enh55945     1  244414800  244415800      1       1  150064         2.02      0.02169
enh55968     1  244602500  244603500      4       2  150064       2.1017     0.017792
enh55970     1  244608000  244609000      1       1  150064       2.2307      0.01285
enh55973     1  244623300  244624300      1       1  150064       1.7102      0.04361
enh55977     1  244827800  244828800      5       2  150064       1.6453     0.049952
enh55978     1  244829100  244830100      4       1  150064       2.1799     0.014633
enh56029     1  246149700  246150700      3       2  150064       2.1807     0.014603
enh56032     1  246200900  246201900      4       2  150064       2.2742     0.011478
enh56033     1  246230200  246231200      6       2  150064       2.3426    0.0095751
enh56048     1  246372700  246373700      4       1  150064       1.7479      0.04024
enh56049     1  246378100  246379100     15       2  150064       2.1831     0.014515
enh56050     1  246382100  246383100      9       2  150064       2.6368    0.0041848
enh56051     1  246447000  246448000      3       2  150064       2.4047    0.0080937
enh56060     1  246660500  246661500      2       1  150064        2.001     0.022697
enh56061     1  246670800  246671800     13       5  150064       2.4524    0.0070952
enh56066     1  246747200  246748200      3       2  150064       1.8515     0.032047
enh56068     1  246749800  246750800      1       1  150064       1.7767      0.03781
enh56070     1  246753400  246754400      3       2  150064       1.8314     0.033524
enh56074     1  246770500  246771500      2       1  150064       1.8193     0.034432
enh56075     1  246772000  246773000      2       1  150064       2.2501      0.01222
enh56076     1  246774100  246775100      4       2  150064       2.0913      0.01825
enh56083     1  246866700  246867700      6       1  150064       2.6681    0.0038138
enh56089     1  246948500  246949500      1       1  150064       1.6911      0.04541
enh56096     1  247000500  247001500      2       1  150064       1.6564     0.048817
enh56148     1  247801800  247802800      6       2  150064        1.841     0.032807
enh56150     1  247819200  247820200      9       3  150064       2.3099     0.010447
enh56176     1  249134800  249135800      2       1  150064       1.8202     0.034368
enh56178     1  249148100  249149100      2       1  150064       1.8529     0.031946
enh56179     1  249150000  249151000      3       1  150064       2.1136     0.017276
enh63751     2     969700     970700      6       2  150064       1.9771     0.024014
enh63753     2    1006000    1007000      3       2  150064       1.7095     0.043681
enh63771     2    1733800    1734800      6       2  150064        1.825     0.033997
enh63800     2    2706600    2707600      6       3  150064       1.8782     0.030175
enh63806     2    3221000    3222000      4       1  150064       1.9517     0.025488
enh63807     2    3226400    3227400      3       1  150064       2.4924    0.0063448
enh63808     2    3242800    3243800      8       1  150064       2.6701    0.0037917
enh63809     2    3246100    3247100      5       1  150064       1.7765     0.037823
enh63811     2    3307300    3308300      4       1  150064       2.7783    0.0027318
enh63829     2    3621500    3622500      1       1  150064       2.0286      0.02125
enh63851     2    6321600    6322600      2       1  150064       1.7199     0.042729
enh63853     2    6394200    6395200      8       3  150064       1.8238     0.034094
enh63854     2    6395700    6396700      7       2  150064       1.9156     0.027709
enh63868     2    7051500    7052500      1       1  150064       3.4934    0.0002385
enh63869     2    7056400    7057400      3       2  150064       2.8319    0.0023136
enh63870     2    7059800    7060800      4       2  150064        2.114     0.017259
enh63871     2    7061600    7062600      4       2  150064        2.317     0.010252
enh63872     2    7062700    7063700      9       2  150064        3.055    0.0011254
enh63873     2    7064000    7065000      3       1  150064       2.9754    0.0014629
enh63874     2    7066000    7067000      6       3  150064       2.4181    0.0078005
enh63876     2    7070700    7071700      4       2  150064       1.9314     0.026716
enh63895     2    7197700    7198700      2       1  150064       1.8773      0.03024
enh63906     2    7590900    7591900      2       1  150064       3.2209   0.00063891
enh63907     2    7656000    7657000      4       2  150064       2.3873    0.0084854
enh63917     2    7936300    7937300      1       1  150064        2.905     0.001836
enh63969     2    8582200    8583200      3       1  150064       2.2977     0.010789
enh63995     2    8784200    8785200      3       2  150064       2.3151     0.010305
enh63996     2    8797000    8798000      5       2  150064        2.271     0.011575
enh64000     2    8825800    8826800      3       1  150064       1.8469     0.032377
enh64002     2    8961600    8962600      2       1  150064       2.3217     0.010124
enh64006     2    8989100    8990100      3       2  150064       1.9191     0.027485
enh64030     2    9355700    9356700      3       1  150064       2.9002    0.0018646
enh64031     2    9370200    9371200      2       1  150064       1.9918     0.023194
enh64033     2    9374700    9375700      2       1  150064       2.4192    0.0077773
enh64035     2    9391600    9392600      7       2  150064        3.044    0.0011674
enh64037     2    9400800    9401800      3       2  150064       2.3721    0.0088434
enh64107     2   10131800   10132800      3       1  150064       2.3264    0.0099986
enh64110     2   10159400   10160400      9       3  150064       2.6114     0.004508
enh64112     2   10170400   10171400      4       2  150064       1.6918     0.045344
enh64160     2   10541900   10542900      4       2  150064       1.7464     0.040367
enh64211     2   11602200   11603200      5       1  150064       1.7983     0.036066
enh64226     2   11883200   11884200      5       3  150064       1.7708     0.038296
enh64228     2   11891700   11892700      1       1  150064       2.1268      0.01672
enh64232     2   11904100   11905100      4       2  150064       2.0433     0.020511
enh64236     2   11914600   11915600      4       2  150064       2.0882     0.018391
enh64246     2   12085000   12086000      6       2  150064        2.308     0.010499
enh64260     2   12236200   12237200      2       1  150064       1.8527     0.031962
enh64261     2   12249300   12250300      5       2  150064       1.6559     0.048875
enh64263     2   12267600   12268600      3       2  150064       1.7178     0.042915
enh64268     2   12341100   12342100      6       2  150064       1.7198     0.042734
enh64272     2   12427200   12428200      6       2  150064       1.7987     0.036032
enh64278     2   12559600   12560600      1       1  150064        2.065      0.01946
enh64289     2   12654100   12655100      1       1  150064       2.5336     0.005645
enh64291     2   12696000   12697000      1       1  150064       2.4465     0.007213
enh64315     2   15282700   15283700      1       1  150064       1.7611      0.03911
enh64316     2   15317100   15318100      3       2  150064        2.255     0.012068
enh64319     2   15412900   15413900      3       1  150064       1.9469     0.025775
enh64320     2   15440900   15441900      2       1  150064       2.0292     0.021221
enh64327     2   15658400   15659400      4       1  150064       1.6619     0.048269
enh64328     2   15695900   15696900      2       1  150064       1.7456     0.040438
enh64329     2   15698300   15699300      2       1  150064       1.7773     0.037757
enh64344     2   16105500   16106500      2       1  150064       2.2496     0.012237
enh64384     2   16798500   16799500      5       2  150064       1.7057      0.04403
enh64385     2   16803700   16804700      2       1  150064       1.7593     0.039265
enh64399     2   17042600   17043600      1       1  150064       2.5688     0.005103
enh64406     2   17933100   17934100      1       1  150064       2.0415       0.0206
enh64407     2   17936700   17937700      1       1  150064       2.1711      0.01496
enh64408     2   17938100   17939100      1       1  150064       2.0909      0.01827
enh64412     2   18002700   18003700      2       1  150064       1.7553     0.039602
enh64413     2   18100000   18101000      4       2  150064       1.7179     0.042909
enh64420     2   19519200   19520200      2       1  150064       3.4949   0.00023714
enh64422     2   19673300   19674300      3       2  150064       1.8886      0.02947
enh64439     2   20247000   20248000      4       2  150064       2.2004      0.01389
enh64441     2   20262200   20263200      5       2  150064       2.2205     0.013193
enh64445     2   20366000   20367000      2       1  150064       1.6935     0.045183
enh64448     2   20406300   20407300      3       2  150064       2.6101    0.0045264
enh64465     2   20677400   20678400      5       3  150064       2.1997     0.013915
enh64468     2   20768500   20769500      6       2  150064       2.2096     0.013565
enh64469     2   20773200   20774200      5       2  150064       2.7001    0.0034658
enh64470     2   20777500   20778500      7       2  150064       2.3497    0.0093949
enh64472     2   20799400   20800400      2       1  150064       2.8068    0.0025015
enh64476     2   20816400   20817400      9       2  150064       1.8948      0.02906
enh64510     2   23726200   23727200      5       2  150064       4.2256   1.1917e-05
enh64522     2   23984300   23985300      5       3  150064       2.0232     0.021528
enh64527     2   24124800   24125800      1       1  150064       2.0809      0.01872
enh64528     2   24127300   24128300      2       1  150064       2.0112     0.022153
enh64532     2   24151200   24152200      2       1  150064       1.9116     0.027966
enh64533     2   24161400   24162400      1       1  150064       2.2362      0.01267
enh64542     2   24347200   24348200      2       1  150064       1.6722     0.047238
enh64560     2   24658600   24659600      4       2  150064       2.9918    0.0013869
enh64567     2   24720200   24721200      4       2  150064        2.538    0.0055742
enh64581     2   24962600   24963600      1       1  150064       1.7705      0.03832
enh64610     2   25320800   25321800      2       1  150064       1.9089     0.028136
enh64611     2   25346200   25347200      4       1  150064       3.6785   0.00011729
enh64613     2   25384400   25385400      3       1  150064       4.1609   1.5851e-05
enh64614     2   25418900   25419900      2       1  150064       3.1712   0.00075895
enh64615     2   25420400   25421400      2       1  150064       2.6263    0.0043163
enh64616     2   25424900   25425900      3       1  150064       3.4243   0.00030825
enh64617     2   25427200   25428200      1       1  150064       2.3427     0.009572
enh64619     2   25432600   25433600      5       2  150064       3.6798   0.00011672
enh64620     2   25437900   25438900      1       1  150064       3.4723     0.000258
enh64621     2   25439400   25440400      2       1  150064       3.4026   0.00033375
enh64622     2   25445200   25446200      2       1  150064       3.1195   0.00090582
enh64623     2   25452300   25453300      5       2  150064       4.0983   2.0809e-05
enh64628     2   25495300   25496300      2       1  150064        2.054     0.019988
enh64632     2   25509300   25510300      1       1  150064       2.1028      0.01774
enh64633     2   25513900   25514900      3       2  150064       1.8063     0.035438
enh64636     2   25533000   25534000      1       1  150064       2.3123      0.01038
enh64637     2   25535300   25536300      3       1  150064       2.2809     0.011276
enh64638     2   25538800   25539800      2       1  150064       2.5207    0.0058563
enh64639     2   25545700   25546700      2       1  150064       1.7595     0.039251
enh64644     2   25559800   25560800      1       1  150064       1.7268       0.0421
enh64649     2   25598700   25599700      2       1  150064        4.143   1.7136e-05
enh64670     2   25840700   25841700      1       1  150064       2.0558       0.0199
enh64671     2   25887100   25888100      2       1  150064       1.8753     0.030376
enh64674     2   25921600   25922600      3       1  150064       1.9121     0.027931
enh64679     2   25990200   25991200      1       1  150064       3.0749     0.001053
enh64686     2   26054200   26055200      3       2  150064        1.725     0.042263
enh64688     2   26075400   26076400      3       1  150064       2.2035     0.013779
enh64699     2   26205600   26206600      2       1  150064       1.6586     0.048595
enh64700     2   26213600   26214600      2       1  150064       2.3868    0.0084985
enh64701     2   26214600   26215600      4       2  150064       3.7867   7.6332e-05
enh64703     2   26225500   26226500      1       1  150064       2.1664      0.01514
enh64704     2   26231400   26232400      5       1  150064         1.72     0.042716
enh64706     2   26239000   26240000      1       1  150064       2.6312     0.004254
enh64708     2   26249200   26250200      3       2  150064        2.245     0.012384
enh64709     2   26254800   26255800      2       1  150064        2.286     0.011128
enh64711     2   26262600   26263600      2       1  150064       2.6277    0.0042987
enh64713     2   26267400   26268400      2       1  150064       3.1104   0.00093416
enh64723     2   26303800   26304800      2       1  150064       1.9867     0.023479
enh64724     2   26309000   26310000      5       2  150064       1.9481       0.0257
enh64726     2   26401000   26402000      2       1  150064       2.4287     0.007577
enh64735     2   26492000   26493000      2       1  150064       2.1871     0.014367
enh64748     2   26699900   26700900      5       3  150064       2.7109    0.0033545
enh64757     2   26963500   26964500      3       1  150064        3.665   0.00012365
enh64760     2   26985900   26986900      2       1  150064       3.1708   0.00076023
enh64762     2   26990200   26991200      3       1  150064       3.0209      0.00126
enh64764     2   26994400   26995400      3       1  150064        3.144   0.00083325
enh64767     2   27033100   27034100      2       1  150064       3.5217   0.00021442
enh64768     2   27045200   27046200      4       2  150064        3.382   0.00035974
enh64770     2   27111400   27112400      2       1  150064       2.8657    0.0020802
enh64773     2   27197500   27198500      1       1  150064       3.3102    0.0004662
enh64777     2   27229800   27230800      2       1  150064         2.87    0.0020526
enh64780     2   27242600   27243600      4       2  150064       2.9606    0.0015351
enh64781     2   27254200   27255200      1       1  150064       3.0193     0.001267
enh64783     2   27292200   27293200      3       1  150064       3.2354   0.00060736
enh64785     2   27298400   27299400      2       1  150064       2.0918     0.018229
enh64790     2   27344900   27345900      1       1  150064       3.0392     0.001186
enh64796     2   27432500   27433500      6       3  150064       2.5913    0.0047811
enh64798     2   27441400   27442400      6       3  150064       2.6812    0.0036678
enh64800     2   27472700   27473700      1       1  150064       2.5646     0.005165
enh64802     2   27513200   27514200      3       2  150064       1.9023     0.028569
enh64803     2   27525400   27526400      1       1  150064       2.1382      0.01625
enh64805     2   27543900   27544900      2       1  150064       1.9898     0.023304
enh64806     2   27574400   27575400      2       1  150064       2.1849     0.014448
enh64810     2   27595300   27596300      2       1  150064       2.3713    0.0088636
enh64813     2   27614300   27615300      2       1  150064       3.1659   0.00077306
enh64816     2   27632800   27633800      2       1  150064       2.0799     0.018769
enh64819     2   27664700   27665700      1       1  150064       3.1687    0.0007655
enh64820     2   27668300   27669300      2       1  150064        1.806     0.035459
enh64822     2   27711200   27712200      4       2  150064       3.6298   0.00014183
enh64823     2   27807500   27808500      3       2  150064       2.7382    0.0030892
enh64826     2   27821600   27822600      1       1  150064       2.1959      0.01405
enh64828     2   27852600   27853600      4       2  150064       1.6601     0.048445
enh64836     2   27958700   27959700      2       1  150064       3.4552   0.00027493
enh64839     2   27977400   27978400      1       1  150064       2.4741     0.006678
enh64841     2   27988000   27989000      1       1  150064       4.1169     1.92e-05
enh64842     2   27988800   27989800      3       2  150064       4.4211   4.9099e-06
enh64843     2   27993400   27994400      1       1  150064       3.8587      5.7e-05
enh64845     2   28000600   28001600      2       1  150064       3.7777   7.9155e-05
enh64847     2   28018800   28019800      3       1  150064       4.2565   1.0384e-05
enh64848     2   28021800   28022800      2       1  150064       4.0494   2.5671e-05
enh64852     2   28081400   28082400      2       1  150064       3.2544   0.00056815
enh64856     2   28137100   28138100      2       1  150064       1.9275     0.026958
enh64857     2   28143300   28144300      1       1  150064       3.5243    0.0002123
enh64859     2   28152200   28153200      1       1  150064       3.2345    0.0006092
enh64862     2   28168600   28169600      1       1  150064       3.4674    0.0002628
enh64864     2   28172400   28173400      1       1  150064       3.8787     5.25e-05
enh64867     2   28188500   28189500      3       2  150064       3.2273   0.00062488
enh64869     2   28202600   28203600      2       1  150064         4.51   3.2416e-06
enh64872     2   28218700   28219700      4       2  150064       2.3274    0.0099728
enh64876     2   28303600   28304600      3       2  150064       2.3048     0.010588
enh64891     2   28548200   28549200      2       1  150064       2.0314     0.021108
enh64892     2   28550800   28551800      3       2  150064       1.7387     0.041045
enh64907     2   28612000   28613000      1       1  150064        2.969     0.001494
enh64908     2   28623500   28624500      2       1  150064        1.993     0.023133
enh64909     2   28628700   28629700      3       1  150064       2.4675    0.0068037
enh64911     2   28633900   28634900      3       2  150064       2.4714    0.0067293
enh64912     2   28636000   28637000      2       1  150064       1.9748     0.024147
enh64913     2   28645500   28646500      2       1  150064       1.8966     0.028941
enh64914     2   28647600   28648600      4       2  150064       3.4242    0.0003083
enh64915     2   28650900   28651900      2       1  150064        2.569    0.0050992
enh64916     2   28653300   28654300      2       1  150064       1.6477     0.049711
enh64918     2   28660900   28661900      3       2  150064       2.1845     0.014461
enh64919     2   28668000   28669000      4       2  150064        2.542    0.0055112
enh64949     2   28992200   28993200      5       2  150064        3.213   0.00065678
enh64950     2   28997200   28998200      4       2  150064       2.6867     0.003608
enh64951     2   29025000   29026000      1       1  150064       2.8096      0.00248
enh64953     2   29032300   29033300      3       1  150064       3.1758   0.00074719
enh64954     2   29087600   29088600      5       1  150064       2.9588    0.0015444
enh64956     2   29093800   29094800      4       2  150064       1.9209      0.02737
enh64960     2   29173300   29174300      6       2  150064       1.9912     0.023228
enh64970     2   29257300   29258300      5       2  150064       1.7446      0.04053
enh64976     2   29411800   29412800      4       2  150064       3.0628    0.0010964
enh64985     2   29645700   29646700      3       1  150064       3.4892   0.00024225
enh64988     2   29678000   29679000      4       2  150064       2.1187     0.017056
enh65009     2   30445900   30446900      3       1  150064        1.705     0.044093
enh65027     2   30583600   30584600      3       1  150064       1.8711     0.030665
enh65028     2   30589000   30590000      1       1  150064       1.8188      0.03447
enh65044     2   30853300   30854300      2       1  150064       1.6703      0.04743
enh65051     2   31155700   31156700      7       4  150064       2.2841     0.011182
enh65073     2   32180800   32181800      3       2  150064       1.9233     0.027224
enh65074     2   32182800   32183800      2       1  150064       1.9374     0.026349
enh65079     2   32205100   32206100      2       1  150064       1.7042     0.044168
enh65080     2   32206100   32207100      3       2  150064       2.2426     0.012461
enh65085     2   32236700   32237700      2       1  150064       2.3303    0.0098956
enh65175     2   36631800   36632800      7       4  150064       1.7478      0.04025
enh65178     2   36667600   36668600      4       2  150064         1.73     0.041816
enh65182     2   36688000   36689000      2       1  150064       2.0103     0.022198
enh65184     2   36712800   36713800      2       1  150064       1.9432     0.025999
enh65186     2   36768900   36769900      3       1  150064       1.6648     0.047981
enh65191     2   36822500   36823500      7       2  150064       2.0295     0.021202
enh65195     2   36932800   36933800      5       3  150064       1.8924     0.029216
enh65197     2   37016300   37017300      2       1  150064       1.9155     0.027712
enh65198     2   37019800   37020800      3       2  150064       2.7571    0.0029155
enh65199     2   37025900   37026900      2       1  150064        1.936     0.026436
enh65200     2   37049400   37050400      7       2  150064       2.6839    0.0036388
enh65205     2   37178300   37179300      4       2  150064        1.784     0.037209
enh65210     2   37232100   37233100      3       2  150064       1.9022     0.028573
enh65212     2   37238600   37239600      2       1  150064       2.0048     0.022493
enh65213     2   37240300   37241300      2       1  150064       2.7251    0.0032146
enh65221     2   37422600   37423600      1       1  150064       3.5202    0.0002156
enh65222     2   37425300   37426300      3       2  150064       3.0176    0.0012741
enh65227     2   37459900   37460900      6       3  150064       2.9885    0.0014016
enh65230     2   37538900   37539900      4       2  150064       4.2399   1.1183e-05
enh65231     2   37539800   37540800      5       2  150064       3.5422   0.00019844
enh65232     2   37545100   37546100      2       1  150064       3.1965   0.00069552
enh65233     2   37548400   37549400      4       1  150064       3.5043   0.00022889
enh65234     2   37552900   37553900      3       2  150064       3.5159   0.00021917
enh65235     2   37570100   37571100      5       2  150064       3.8456   6.0128e-05
enh65236     2   37572600   37573600      9       3  150064       2.4907    0.0063753
enh65237     2   37576500   37577500      4       1  150064       2.9335    0.0016756
enh65243     2   37641600   37642600      4       2  150064       2.1762      0.01477
enh65291     2   38081000   38082000      3       2  150064       2.0879     0.018404
enh65300     2   38151000   38152000      4       2  150064       1.9939     0.023079
enh65303     2   38209100   38210100      2       1  150064        1.731     0.041726
enh65324     2   38605000   38606000      5       3  150064       1.8909     0.029318
enh65345     2   38840100   38841100      1       1  150064        1.815      0.03476
enh65367     2   38928800   38929800      2       1  150064       2.6164    0.0044437
enh65369     2   38948800   38949800      3       1  150064       2.1391     0.016214
enh65370     2   38964400   38965400      2       1  150064       2.4299    0.0075516
enh65371     2   38967800   38968800      1       1  150064       2.2486      0.01227
enh65374     2   38980600   38981600      3       1  150064       1.8303     0.033603
enh65375     2   38981800   38982800      4       2  150064       2.3701    0.0088909
enh65376     2   39004200   39005200      3       1  150064       2.4957    0.0062859
enh65377     2   39054900   39055900      4       1  150064       1.9084     0.028167
enh65378     2   39058200   39059200      5       1  150064       2.0829      0.01863
enh65391     2   39320300   39321300      3       1  150064       1.6751     0.046955
enh65392     2   39322100   39323100      1       1  150064       1.6606       0.0484
enh65404     2   39366800   39367800      3       2  150064       2.1444     0.016001
enh65405     2   39369200   39370200      3       1  150064       2.5192    0.0058803
enh65408     2   39445000   39446000      8       3  150064       2.6683    0.0038117
enh65409     2   39454600   39455600      4       2  150064            2      0.02275
enh65414     2   39608600   39609600      2       1  150064       1.7637     0.038888
enh65443     2   39955400   39956400      2       1  150064       2.1194     0.017027
enh65444     2   39999300   40000300      6       3  150064       2.5035    0.0061493
enh65446     2   40003400   40004400      1       1  150064       2.1843      0.01447
enh65452     2   40264200   40265200      6       2  150064       2.0286     0.021249
enh65461     2   40558800   40559800      4       2  150064       2.3806    0.0086431
enh65466     2   40661800   40662800      5       2  150064       2.1392     0.016211
enh65467     2   40667700   40668700      5       2  150064       2.0459     0.020383
enh65471     2   40698300   40699300      3       2  150064       2.9671    0.0015031
enh65475     2   40709700   40710700      2       1  150064       2.5531    0.0053387
enh65476     2   40714800   40715800      4       2  150064       2.3782    0.0086979
enh65479     2   40895400   40896400      3       2  150064       1.7715      0.03824
enh65480     2   40906600   40907600      2       1  150064       2.0319      0.02108
enh65482     2   40986200   40987200      4       1  150064       1.8784     0.030163
enh65493     2   41682800   41683800      1       1  150064       1.8809      0.02999
enh65504     2   42067200   42068200      2       1  150064        2.308       0.0105
enh65505     2   42068600   42069600      5       1  150064       2.4789    0.0065887
enh65593     2   42952300   42953300      5       2  150064       1.7538     0.039732
enh65610     2   43072100   43073100      4       2  150064       1.9494     0.025626
enh65619     2   43134300   43135300      5       2  150064       1.9513     0.025513
enh65629     2   43192800   43193800      4       2  150064       1.9265     0.027022
enh65635     2   43233600   43234600      4       2  150064       1.7101      0.04362
enh65661     2   43379800   43380800      5       2  150064       1.9536     0.025374
enh65714     2   43792800   43793800      3       1  150064       1.6593     0.048524
enh65727     2   44324900   44325900      4       2  150064        2.445    0.0072436
enh65736     2   44410200   44411200      5       1  150064        1.691     0.045419
enh65737     2   44412800   44413800      2       1  150064       2.3813    0.0086254
enh65738     2   44415700   44416700      4       2  150064       1.6708     0.047376
enh65739     2   44417800   44418800      1       1  150064       1.7877      0.03691
enh65743     2   44470700   44471700      1       1  150064       2.2331      0.01277
enh65789     2   45901900   45902900      3       2  150064       1.9215     0.027334
enh65796     2   45951200   45952200      5       2  150064       1.7947     0.036351
enh65813     2   46063400   46064400      7       3  150064       2.0339     0.020983
enh65814     2   46069300   46070300      5       2  150064        1.816     0.034686
enh65830     2   46206400   46207400      5       2  150064       1.8998     0.028732
enh65831     2   46211800   46212800      6       3  150064        2.549    0.0054015
enh65837     2   46350100   46351100      2       1  150064       2.4922    0.0063486
enh65838     2   46369300   46370300      4       2  150064        2.003     0.022586
enh65875     2   46727400   46728400      3       2  150064        1.713     0.043354
enh65879     2   46773100   46774100      1       1  150064       1.6782      0.04665
enh65886     2   46794100   46795100      2       1  150064       1.7672     0.038598
enh65904     2   47056500   47057500      4       2  150064       2.1911     0.014222
enh65958     2   47444900   47445900      5       2  150064       2.3375    0.0097073
enh65962     2   47500000   47501000      2       1  150064       1.6877     0.045732
enh65964     2   47516100   47517100      1       1  150064        1.907      0.02826
enh65972     2   47563600   47564600      3       1  150064       1.6973     0.044819
enh65978     2   47748700   47749700      3       2  150064       1.8383     0.033008
enh65981     2   47978900   47979900      3       2  150064       1.6925     0.045279
enh65982     2   47994600   47995600      3       2  150064        2.471    0.0067377
enh65989     2   48083700   48084700      2       1  150064       1.7494     0.040112
enh65990     2   48092700   48093700      4       2  150064       2.7056    0.0034093
enh65991     2   48097200   48098200      3       1  150064        2.669    0.0038038
enh65993     2   48115400   48116400      5       3  150064       3.1409   0.00084206
enh65996     2   48126300   48127300      5       2  150064       1.8647     0.031109
enh65998     2   48128800   48129800      1       1  150064       2.9361     0.001662
enh66000     2   48144400   48145400      3       1  150064       2.6283    0.0042902
enh66002     2   48211000   48212000      5       2  150064       2.8847    0.0019592
enh66004     2   48336800   48337800      3       2  150064       2.3407    0.0096245
enh66006     2   48340700   48341700      1       1  150064       2.0415       0.0206
enh66011     2   48375600   48376600      3       1  150064       3.8638   5.5821e-05
enh66018     2   48447300   48448300      3       2  150064       2.8733    0.0020308
enh66021     2   48476500   48477500      1       1  150064       2.1128      0.01731
enh66028     2   48534200   48535200      4       2  150064       2.5927    0.0047616
enh66029     2   48539600   48540600      2       1  150064       2.0353      0.02091
enh66030     2   48545300   48546300      1       1  150064       2.3812     0.008628
enh66031     2   48547600   48548600      3       1  150064       2.4079    0.0080221
enh66034     2   48555200   48556200      4       2  150064       2.1299     0.016589
enh66035     2   48557000   48558000      3       2  150064       1.8323     0.033452
enh66037     2   48559500   48560500      4       2  150064       3.5398   0.00020018
enh66039     2   48566200   48567200      3       1  150064       3.1904   0.00071027
enh66040     2   48568100   48569100      4       2  150064       2.8373    0.0022745
enh66042     2   48571800   48572800      6       2  150064       2.0167     0.021866
enh66043     2   48573000   48574000      4       2  150064       4.5346   2.8856e-06
enh66046     2   48580900   48581900      3       2  150064       1.7895     0.036764
enh66048     2   48583300   48584300      4       2  150064       2.2996     0.010735
enh66050     2   48622700   48623700      4       2  150064       2.1457     0.015947
enh66052     2   48633100   48634100      5       2  150064        2.069     0.019273
enh66054     2   48641500   48642500      3       1  150064       3.5723   0.00017695
enh66055     2   48643100   48644100      5       3  150064       2.3899     0.008426
enh66058     2   48647800   48648800      2       1  150064       2.9427    0.0016269
enh66067     2   48706900   48707900      2       1  150064       3.8153   6.8017e-05
enh66068     2   48736200   48737200      2       1  150064       2.8269      0.00235
enh66073     2   48801700   48802700      6       3  150064       1.8939     0.029118
enh66082     2   50269900   50270900      2       1  150064       1.9041     0.028447
enh66083     2   50292600   50293600      1       1  150064        2.003      0.02259
enh66087     2   51240100   51241100      1       1  150064       2.1981      0.01397
enh66099     2   53969100   53970100      2       1  150064       2.0773     0.018886
enh66100     2   53993400   53994400      4       2  150064       2.2791      0.01133
enh66101     2   53995800   53996800      3       2  150064       2.2672      0.01169
enh66102     2   54010700   54011700      2       1  150064        3.487   0.00024424
enh66103     2   54015700   54016700      2       1  150064       2.2842     0.011179
enh66104     2   54140200   54141200      1       1  150064       1.7532      0.03978
enh66105     2   54140900   54141900      4       2  150064       2.1922     0.014183
enh66106     2   54166700   54167700      1       1  150064       2.5182     0.005898
enh66107     2   54172200   54173200      2       1  150064       1.7235     0.042399
enh66108     2   54176800   54177800      4       2  150064       2.6881    0.0035929
enh66110     2   54187400   54188400      4       2  150064       2.1225     0.016899
enh66114     2   54194300   54195300      5       2  150064       2.2426     0.012463
enh66116     2   54220500   54221500      3       2  150064       2.3125     0.010374
enh66117     2   54222700   54223700      1       1  150064       2.0814       0.0187
enh66118     2   54226500   54227500      4       2  150064       3.6411   0.00013575
enh66119     2   54240500   54241500      3       1  150064       2.1849     0.014448
enh66120     2   54242700   54243700      1       1  150064       2.2655      0.01174
enh66122     2   54280200   54281200      2       1  150064       2.1753     0.014802
enh66123     2   54280800   54281800      3       2  150064       2.0421     0.020571
enh66124     2   54304200   54305200      2       1  150064       2.4129    0.0079141
enh66127     2   54330500   54331500      3       2  150064       2.3806    0.0086431
enh66128     2   54331100   54332100      2       1  150064       1.8487     0.032253
enh66129     2   54333700   54334700      2       1  150064       3.4716   0.00025872
enh66130     2   54341200   54342200      5       2  150064        2.161     0.015346
enh66139     2   54648300   54649300      2       1  150064       3.1144   0.00092157
enh66141     2   54667100   54668100      1       1  150064       2.5264     0.005762
enh66147     2   54724200   54725200      4       2  150064       1.8211     0.034295
enh66148     2   54727000   54728000      4       1  150064       1.6878     0.045722
enh66152     2   54749500   54750500      4       2  150064       2.0293     0.021213
enh66156     2   54773000   54774000      2       1  150064       2.0531      0.02003
enh66162     2   54807600   54808600     11       2  150064       2.2459     0.012354
enh66163     2   54810500   54811500      1       1  150064       1.7041      0.04418
enh66165     2   54820600   54821600      2       1  150064       1.9093      0.02811
enh66168     2   54833700   54834700      3       2  150064       1.7256     0.042212
enh66171     2   54845600   54846600      6       3  150064       2.3302    0.0098971
enh66172     2   54851700   54852700      2       1  150064       2.8326    0.0023083
enh66175     2   54863400   54864400      3       2  150064       2.2396      0.01256
enh66176     2   54894600   54895600      1       1  150064       2.4722     0.006714
enh66179     2   54907600   54908600      6       3  150064       2.0535     0.020011
enh66180     2   54914400   54915400      5       2  150064       2.2961     0.010836
enh66187     2   55172700   55173700      5       2  150064       2.3761    0.0087491
enh66191     2   55192100   55193100      1       1  150064       1.7114       0.0435
enh66197     2   55225000   55226000      1       1  150064       2.2283      0.01293
enh66201     2   55240100   55241100      1       1  150064       2.0969        0.018
enh66202     2   55244700   55245700      4       2  150064       1.9155     0.027717
enh66206     2   55267200   55268200      3       2  150064       2.0004     0.022729
enh66217     2   55347000   55348000      6       4  150064       2.4025    0.0081422
enh66221     2   55379300   55380300      4       2  150064       3.1275   0.00088147
enh66223     2   55388100   55389100      3       2  150064       3.8115   6.9064e-05
enh66224     2   55394800   55395800      4       2  150064       2.2021     0.013829
enh66265     2   56193200   56194200      6       2  150064       1.8259     0.033935
enh66273     2   57948000   57949000      2       1  150064       3.8989   4.8315e-05
enh66274     2   57986400   57987400      1       1  150064       4.5121     3.21e-06
enh66275     2   58119600   58120600      4       2  150064       4.7449   1.0429e-06
enh66276     2   58135300   58136300      3       2  150064       5.3793   3.7379e-08
enh66280     2   58269200   58270200      1       1  150064       2.7708     0.002796
enh66282     2   58275500   58276500      2       1  150064       3.6076   0.00015451
enh66284     2   58334800   58335800      4       2  150064       4.5604    2.553e-06
enh66285     2   58339400   58340400      1       1  150064       3.5187    0.0002168
enh66286     2   58465000   58466000      3       1  150064       4.2932   8.8053e-06
enh66287     2   58468600   58469600      2       1  150064       2.0489     0.020238
enh66288     2   58653700   58654700      2       1  150064       2.7799    0.0027188
enh66289     2   58656000   58657000      4       2  150064       1.8312     0.033534
enh66299     2   58893900   58894900      3       2  150064       2.0111     0.022156
enh66300     2   58913000   58914000      6       4  150064       3.1305   0.00087265
enh66310     2   58980900   58981900      4       1  150064       2.4043    0.0081019
enh66311     2   58982600   58983600      4       2  150064       2.3121     0.010387
enh66313     2   58989600   58990600      3       2  150064       1.8361     0.033173
enh66318     2   59121800   59122800      1       1  150064       1.8992      0.02877
enh66319     2   59126100   59127100      4       2  150064       2.3762     0.008747
enh66327     2   59261200   59262200      2       1  150064       1.9429     0.026013
enh66338     2   60113800   60114800      4       2  150064       1.7552      0.03961
enh66340     2   60164900   60165900      1       1  150064       1.9799      0.02386
enh66344     2   60298300   60299300      1       1  150064       2.1217      0.01693
enh66346     2   60324300   60325300      1       1  150064       1.9243      0.02716
enh66348     2   60374400   60375400      2       1  150064       1.6516     0.049308
enh66350     2   60386400   60387400      2       1  150064       2.6062     0.004578
enh66359     2   60582600   60583600      3       2  150064       2.0475     0.020304
enh66364     2   60618400   60619400      3       1  150064        2.879    0.0019949
enh66365     2   60624800   60625800      4       1  150064       3.2296   0.00061987
enh66367     2   60635100   60636100      2       1  150064       1.6456     0.049926
enh66375     2   60689600   60690600      1       1  150064       1.9167      0.02764
enh66382     2   60703500   60704500      2       1  150064       3.5133   0.00022128
enh66383     2   60706400   60707400      3       1  150064       3.0706    0.0010683
enh66384     2   60709800   60710800      3       2  150064       2.9125    0.0017926
enh66385     2   60712300   60713300      1       1  150064       4.8862     5.14e-07
enh66387     2   60715000   60716000      1       1  150064       4.0884    2.172e-05
enh66388     2   60716900   60717900      2       1  150064       3.3129   0.00046172
enh66390     2   60721600   60722600      3       1  150064       3.6764   0.00011827
enh66391     2   60725300   60726300      1       1  150064       4.0529    2.529e-05
enh66392     2   60727400   60728400      5       3  150064       3.8583   5.7101e-05
enh66394     2   60737500   60738500      7       2  150064       3.0958   0.00098151
enh66395     2   60742000   60743000      3       1  150064       2.1955     0.014064
enh66396     2   60744100   60745100      5       3  150064         1.94     0.026191
enh66398     2   60747400   60748400      2       1  150064        2.482    0.0065326
enh66399     2   60748900   60749900      4       1  150064       2.2422     0.012474
enh66407     2   60787900   60788900      1       1  150064       1.7762      0.03785
enh66408     2   60792200   60793200      1       1  150064       2.8777     0.002003
enh66410     2   60839000   60840000      3       2  150064       1.8942     0.029099
enh66411     2   60888600   60889600      3       1  150064       2.2427     0.012458
enh66412     2   60901300   60902300      4       2  150064       3.1649   0.00077568
enh66434     2   61206000   61207000      1       1  150064       1.7754      0.03792
enh66445     2   61372600   61373600      2       1  150064       1.6976     0.044788
enh66446     2   61406600   61407600      3       2  150064       2.2473     0.012311
enh66449     2   61465400   61466400      2       1  150064       2.3692    0.0089127
enh66452     2   61583000   61584000      3       2  150064       2.6574     0.003937
enh66453     2   61583800   61584800      3       2  150064       2.0802     0.018755
enh66454     2   61592100   61593100      3       2  150064       1.6989     0.044671
enh66458     2   61652200   61653200      3       1  150064       2.4048    0.0080915
enh66461     2   61663000   61664000      5       3  150064       2.4818    0.0065358
enh66464     2   61670700   61671700      4       2  150064       2.3138     0.010341
enh66465     2   61671400   61672400      2       1  150064       2.9094    0.0018106
enh66524     2   62491600   62492600      4       2  150064       2.6074    0.0045623
enh66532     2   62529600   62530600      8       4  150064       1.7008      0.04449
enh66537     2   62570100   62571100      3       1  150064       1.8445     0.032554
enh66542     2   62625400   62626400      4       2  150064       2.0457     0.020395
enh66545     2   62684400   62685400      1       1  150064       1.9612      0.02493
enh66547     2   62694800   62695800      5       3  150064       1.7488     0.040164
enh66550     2   62712800   62713800      3       2  150064       2.3505    0.0093749
enh66551     2   62726300   62727300      5       2  150064       1.9787     0.023924
enh66552     2   62728800   62729800      4       2  150064       2.7348     0.003121
enh66553     2   62731800   62732800      2       1  150064       1.7793     0.037599
enh66556     2   62886900   62887900      3       1  150064       2.1314     0.016529
enh66557     2   62890800   62891800      3       1  150064       2.3306    0.0098876
enh66558     2   62925600   62926600      2       1  150064       1.9809     0.023803
enh66562     2   62938500   62939500      2       1  150064       1.8861     0.029644
enh66563     2   62952200   62953200      1       1  150064       2.6627     0.003876
enh66597     2   64291100   64292100      2       1  150064       1.9995     0.022775
enh66638     2   64749400   64750400      2       1  150064        1.778     0.037704
enh66647     2   64814000   64815000      5       2  150064       1.8407      0.03283
enh66649     2   64833100   64834100      1       1  150064       2.7279     0.003187
enh66684     2   65024100   65025100      1       1  150064       1.8649       0.0311
enh66781     2   65630400   65631400      1       1  150064       2.0333      0.02101
enh66820     2   66749700   66750700      8       3  150064       2.7511    0.0029701
enh66821     2   66754900   66755900      3       2  150064        1.999     0.022806
enh66823     2   66759800   66760800      3       1  150064       2.6364    0.0041899
enh66824     2   66762000   66763000      5       2  150064       2.0532     0.020028
enh66825     2   66769600   66770600      2       1  150064       2.7063    0.0034024
enh66826     2   66770600   66771600      2       1  150064       2.8505    0.0021823
enh66827     2   66779000   66780000      3       2  150064       2.0058     0.022439
enh66829     2   66783700   66784700      4       2  150064       2.0595     0.019721
enh66860     2   68349100   68350100      3       2  150064       1.7271     0.042072
enh66862     2   68362400   68363400      2       1  150064       1.9944     0.023054
enh66863     2   68379100   68380100      3       2  150064       1.7302     0.041796
enh66865     2   68386300   68387300      3       2  150064       3.0763     0.001048
enh66868     2   68415200   68416200      1       1  150064       2.8012     0.002546
enh66871     2   68422200   68423200      3       2  150064       2.0024      0.02262
enh66875     2   68445200   68446200      3       1  150064       2.7141    0.0033227
enh66880     2   68458300   68459300      2       1  150064       1.7499     0.040071
enh66881     2   68459500   68460500      2       1  150064       2.3978    0.0082472
enh66882     2   68463300   68464300      4       1  150064       2.0344     0.020955
enh66883     2   68470500   68471500      1       1  150064       2.8782        0.002
enh66884     2   68482000   68483000      5       3  150064       2.0079     0.022329
enh66885     2   68483000   68484000      1       1  150064       2.8455     0.002217
enh66907     2   68679200   68680200      5       2  150064       1.7643     0.038842
enh66957     2   69534500   69535500      1       1  150064       2.2815      0.01126
enh66958     2   69536500   69537500      1       1  150064       1.9178      0.02757
enh66963     2   69659400   69660400      2       1  150064       1.7331     0.041542
enh67013     2   69909500   69910500      4       2  150064       2.1894     0.014283
enh67031     2   70016100   70017100      1       1  150064       2.2215      0.01316
enh67032     2   70018100   70019100      3       1  150064       1.7801     0.037527
enh67034     2   70022700   70023700      1       1  150064       2.7858      0.00267
enh67035     2   70027600   70028600      2       1  150064       1.6664     0.047817
enh67040     2   70120000   70121000      3       1  150064       1.6926     0.045261
enh67042     2   70128300   70129300      2       1  150064       1.9686       0.0245
enh67044     2   70138700   70139700      2       1  150064       1.6613     0.048325
enh67046     2   70145500   70146500      5       1  150064       1.7858     0.037066
enh67047     2   70150200   70151200      2       1  150064       1.6862      0.04588
enh67048     2   70153700   70154700      4       1  150064       1.8322     0.033464
enh67054     2   70175800   70176800      8       3  150064       2.2009     0.013872
enh67055     2   70191300   70192300      1       1  150064       2.1937      0.01413
enh67056     2   70200100   70201100      1       1  150064       1.9103      0.02805
enh67058     2   70212600   70213600      1       1  150064       1.6722      0.04724
enh67060     2   70229300   70230300      1       1  150064       1.7059      0.04401
enh67065     2   70261700   70262700      2       1  150064       1.6648     0.047979
enh67091     2   70469800   70470800      2       1  150064       1.7034     0.044247
enh67093     2   70486100   70487100      1       1  150064       1.7425      0.04071
enh67094     2   70487400   70488400      1       1  150064       1.7068      0.04393
enh67102     2   70737000   70738000      2       1  150064       1.7028     0.044298
enh67106     2   70866900   70867900     12       3  150064       1.6532      0.04915
enh67107     2   70883600   70884600      6       3  150064       2.3448    0.0095191
enh67123     2   71289400   71290400      5       2  150064       1.8067     0.035403
enh67139     2   71563100   71564100      2       1  150064        2.399    0.0082196
enh67140     2   71567000   71568000      6       3  150064        2.399      0.00822
enh67141     2   71580000   71581000      1       1  150064       3.1556    0.0008008
enh67142     2   71676800   71677800      5       2  150064       1.9916     0.023207
enh67156     2   72803100   72804100      1       1  150064       1.7126      0.04339
enh67165     2   73261200   73262200      2       1  150064       4.7225    1.165e-06
enh67166     2   73271200   73272200      3       2  150064       3.3061   0.00047302
enh67168     2   73295200   73296200      3       1  150064       3.5055   0.00022786
enh67170     2   73311100   73312100      2       1  150064       2.6832    0.0036458
enh67171     2   73319100   73320100      2       1  150064       3.1548   0.00080316
enh67172     2   73329800   73330800      6       2  150064       3.1284   0.00087891
enh67173     2   73334500   73335500      2       1  150064       3.4372   0.00029392
enh67175     2   73439600   73440600      2       1  150064       3.9133   4.5522e-05
enh67179     2   73480400   73481400      4       2  150064       3.1598   0.00078949
enh67184     2   73611600   73612600      2       1  150064       3.7349   9.3901e-05
enh67187     2   73852200   73853200      3       1  150064       2.8526    0.0021682
enh67190     2   73870700   73871700      3       1  150064       3.9962   3.2185e-05
enh67192     2   73929400   73930400      2       1  150064       3.3607   0.00038869
enh67197     2   73973300   73974300      1       1  150064       1.6516      0.04931
enh67203     2   74070900   74071900      3       2  150064       2.5514    0.0053647
enh67206     2   74120500   74121500      5       2  150064       2.7224    0.0032403
enh67216     2   74196300   74197300      2       1  150064       2.1182     0.017078
enh67217     2   74199300   74200300      2       1  150064       2.2639     0.011789
enh67227     2   74237100   74238100      1       1  150064       2.0266      0.02135
enh67230     2   74252200   74253200      3       1  150064       2.9587    0.0015448
enh67232     2   74256400   74257400      2       1  150064       2.1161     0.017167
enh67234     2   74262600   74263600      3       1  150064       2.2928      0.01093
enh67235     2   74266200   74267200      1       1  150064        3.108    0.0009418
enh67236     2   74269400   74270400      2       1  150064       2.0478     0.020291
enh67237     2   74280300   74281300      1       1  150064       2.4855     0.006468
enh67238     2   74298600   74299600      3       1  150064       2.7658     0.002839
enh67240     2   74304500   74305500      1       1  150064       2.7498     0.002982
enh67241     2   74306900   74307900      1       1  150064       2.8324      0.00231
enh67248     2   74407800   74408800      2       1  150064       2.0891      0.01835
enh67249     2   74409000   74410000      1       1  150064       2.1993      0.01393
enh67276     2   74697600   74698600      1       1  150064       2.0558       0.0199
enh67289     2   74789100   74790100      3       2  150064        1.786     0.037053
enh67294     2   74811100   74812100      1       1  150064        1.784      0.03721
enh67295     2   74813000   74814000      1       1  150064        1.748      0.04023
enh67304     2   74967500   74968500      4       1  150064       2.1729     0.014896
enh67345     2   79356900   79357900      1       1  150064       1.7848      0.03715
enh67361     2   84198400   84199400      5       2  150064       2.2676     0.011678
enh67443     2   85518000   85519000      2       1  150064       1.8685     0.030843
enh67450     2   85619300   85620300      4       2  150064       2.0482     0.020271
enh67451     2   85623700   85624700      3       1  150064       2.2708     0.011579
enh67455     2   85637900   85638900      3       1  150064       2.8256    0.0023599
enh67457     2   85642100   85643100      1       1  150064       2.3193      0.01019
enh67458     2   85646700   85647700      5       3  150064       1.9963     0.022953
enh67460     2   85650400   85651400      2       1  150064       2.2434     0.012434
enh67473     2   85751500   85752500      2       1  150064        1.829       0.0337
enh67491     2   85839400   85840400      1       1  150064       1.8344       0.0333
enh67493     2   85844700   85845700      1       1  150064       2.0794      0.01879
enh67501     2   85920700   85921700      3       1  150064       1.6976     0.044788
enh67510     2   85999100   86000100      1       1  150064       2.5508     0.005374
enh67511     2   86001000   86002000      3       1  150064       2.1496     0.015794
enh67522     2   86088300   86089300      4       2  150064       1.9186     0.027516
enh67541     2   86295100   86296100      4       2  150064       2.1463     0.015923
enh67570     2   86779300   86780300      4       2  150064       2.0629     0.019563
enh67576     2   86858700   86859700      3       2  150064       2.2344     0.012729
enh67580     2   87010600   87011600      1       1  150064       2.1132      0.01729
enh67582     2   87054100   87055100      3       1  150064       2.0804     0.018746
enh67630     2   88928100   88929100      2       1  150064       2.2154     0.013366
enh67677     2   95699600   95700600      2       1  150064       2.1143     0.017246
enh67716     2   96807800   96808800      1       1  150064       1.7112      0.04352
enh67719     2   96816700   96817700      1       1  150064       3.0243     0.001246
enh67721     2   96824600   96825600      2       1  150064       1.6976      0.04479
enh67729     2   96871900   96872900      2       1  150064       2.6324    0.0042391
enh67731     2   96880000   96881000      1       1  150064       3.3584     0.000392
enh67738     2   96919300   96920300      1       1  150064       3.9103     4.61e-05
enh67740     2   96924600   96925600      3       2  150064       3.7121   0.00010279
enh67741     2   96927400   96928400      1       1  150064        3.299    0.0004851
enh67747     2   96982200   96983200      1       1  150064       2.6038      0.00461
enh67749     2   96988000   96989000      1       1  150064       2.8722     0.002038
enh67761     2   97154900   97155900      2       1  150064        2.035     0.020924
enh67766     2   97186600   97187600      1       1  150064       2.1515      0.01572
enh67767     2   97187600   97188600      2       1  150064       1.8439     0.032602
enh67775     2   97219200   97220200      2       1  150064       2.1345     0.016403
enh67781     2   97288600   97289600      1       1  150064       2.8336     0.002301
enh67787     2   97359700   97360700      1       1  150064       3.8016    7.187e-05
enh67788     2   97406200   97407200      1       1  150064       1.9779      0.02397
enh67789     2   97413000   97414000      2       1  150064       3.9458   3.9765e-05
enh67790     2   97424700   97425700      3       1  150064        2.197     0.014011
enh67791     2   97430800   97431800      1       1  150064        2.061      0.01965
enh67793     2   97434000   97435000      1       1  150064       2.3494     0.009401
enh67795     2   97438200   97439200      2       1  150064       2.9396    0.0016433
enh67796     2   97440000   97441000      3       1  150064       1.8033     0.035668
enh67801     2   97498200   97499200      1       1  150064       2.0026      0.02261
enh67802     2   97504200   97505200      1       1  150064       2.0077      0.02234
enh67804     2   97521600   97522600      1       1  150064       2.0007      0.02271
enh67807     2   97539400   97540400      1       1  150064       3.1536    0.0008064
enh67811     2   97561300   97562300      6       2  150064       2.3819    0.0086126
enh67812     2   97569100   97570100      4       2  150064       3.6646   0.00012388
enh67813     2   97572500   97573500      4       1  150064       3.6494   0.00013143
enh67814     2   97577800   97578800      3       1  150064       3.4455   0.00028496
enh67820     2   97606300   97607300      2       1  150064       3.1987   0.00069024
enh67827     2   97761200   97762200      6       1  150064       2.4276    0.0075996
enh67828     2   97866200   97867200      1       1  150064       3.2656    0.0005461
enh67830     2   98260800   98261800      2       1  150064       2.3703    0.0088868
enh67832     2   98276700   98277700      1       1  150064       2.7464     0.003013
enh67833     2   98277800   98278800      1       1  150064       2.0619      0.01961
enh67834     2   98289900   98290900      1       1  150064       2.7742     0.002767
enh67838     2   98327200   98328200      3       1  150064       1.6724     0.047225
enh67839     2   98332100   98333100      4       2  150064        2.517    0.0059174
enh67840     2   98336200   98337200      4       2  150064       1.9819     0.023744
enh67841     2   98338800   98339800      3       1  150064       2.3919    0.0083806
enh67847     2   98390800   98391800      5       2  150064       1.6812     0.046365
enh67850     2   98487200   98488200      4       2  150064       2.2372     0.012637
enh67853     2   98545800   98546800      2       1  150064        1.712     0.043445
enh67854     2   98546700   98547700      1       1  150064       2.0043      0.02252
enh67855     2   98548200   98549200      3       2  150064       2.5652    0.0051553
enh67857     2   98552800   98553800      1       1  150064       2.8963     0.001888
enh67858     2   98567400   98568400      3       2  150064       2.3493    0.0094037
enh67861     2   98585100   98586100      2       1  150064        2.231     0.012841
enh67862     2   98596300   98597300      4       2  150064       2.0347     0.020938
enh67865     2   98609100   98610100      1       1  150064       2.9188     0.001757
enh67866     2   98612800   98613800      3       1  150064       2.9854     0.001416
enh67872     2   98704100   98705100      2       1  150064       1.6794     0.046533
enh67875     2   98750300   98751300      1       1  150064       1.9206      0.02739
enh67878     2   99029000   99030000      1       1  150064        1.811      0.03507
enh67879     2   99063700   99064700      1       1  150064       1.8569      0.03166
enh67881     2   99074200   99075200      2       1  150064       1.7555     0.039587
enh67884     2   99078100   99079100      2       1  150064       1.7664     0.038666
enh67885     2   99078900   99079900      1       1  150064         1.86      0.03144
enh67886     2   99084400   99085400      4       1  150064       1.7108     0.043559
enh67888     2   99088200   99089200      5       1  150064       1.7535     0.039756
enh67891     2   99099500   99100500      1       1  150064       1.7917      0.03659
enh67892     2   99104400   99105400      1       1  150064       1.8729      0.03054
enh67897     2   99124400   99125400      3       1  150064       1.8078      0.03532
enh67900     2   99132400   99133400      4       1  150064       1.7534     0.039765
enh67902     2   99163600   99164600      3       1  150064       1.6565     0.048812
enh67904     2   99178500   99179500      1       1  150064       1.8114      0.03504
enh67907     2   99227200   99228200      1       1  150064       1.8062      0.03544
enh67937     2   99422300   99423300      3       1  150064       1.7118      0.04347
enh67941     2   99449400   99450400      5       2  150064       1.7134      0.04332
enh67980     2  100345300  100346300      4       2  150064       2.1264     0.016734
enh67986     2  100443600  100444600      3       1  150064       2.2485     0.012274
enh67987     2  100453800  100454800      3       1  150064        2.007     0.022373
enh67988     2  100457300  100458300      1       1  150064        1.704      0.04419
enh67989     2  100479200  100480200      1       1  150064       3.0025     0.001339
enh68026     2  101364200  101365200      4       2  150064       2.3063     0.010548
enh68027     2  101396700  101397700      3       2  150064        2.002     0.022641
enh68046     2  101867800  101868800      4       2  150064        1.782     0.037378
enh68049     2  101889000  101890000      1       1  150064       2.5485      0.00541
enh68051     2  101917200  101918200      4       2  150064       2.3517    0.0093431
enh68146     2  102690400  102691400      4       1  150064       1.6649     0.047969
enh68150     2  102721200  102722200      7       3  150064       2.2223      0.01313
enh68151     2  102742200  102743200      2       1  150064       1.8628     0.031247
enh68153     2  102747000  102748000      1       1  150064       2.8873     0.001943
enh68154     2  102754400  102755400      1       1  150064       2.8171     0.002423
enh68155     2  102757200  102758200      5       2  150064       2.1286     0.016643
enh68157     2  102788700  102789700      3       2  150064       1.7765     0.037828
enh68158     2  102801400  102802400      6       2  150064       2.1637     0.015243
enh68192     2  103351200  103352200      3       1  150064       2.6778    0.0037058
enh68193     2  103354100  103355100      2       1  150064       1.7864     0.037021
enh68205     2  104995600  104996600      1       1  150064       2.8963     0.001888
enh68233     2  105929300  105930300      4       2  150064       2.1966     0.014025
enh68271     2  106349700  106350700      6       2  150064        1.991     0.023238
enh68272     2  106351300  106352300      2       1  150064       1.7084      0.04378
enh68274     2  106359700  106360700      2       1  150064       2.2947     0.010874
enh68275     2  106366800  106367800      4       1  150064        1.802     0.035772
enh68319     2  106551900  106552900      3       1  150064       2.1603     0.015374
enh68336     2  106760600  106761600      2       1  150064       2.0375     0.020801
enh68371     2  107449400  107450400      6       2  150064       1.6918     0.045343
enh68372     2  107471200  107472200      5       2  150064       2.1497     0.015789
enh68390     2  108965100  108966100      3       1  150064       2.0201     0.021687
enh68391     2  108978900  108979900      2       1  150064       1.9394     0.026227
enh68396     2  109149000  109150000      1       1  150064        1.995      0.02302
enh68406     2  109200000  109201000      3       2  150064       2.3212     0.010138
enh68408     2  109208300  109209300      7       3  150064       2.2184     0.013264
enh68416     2  109230500  109231500      3       2  150064       1.6929     0.045236
enh68419     2  109239200  109240200      5       2  150064       1.9376     0.026338
enh68433     2  109292000  109293000      5       3  150064       1.8167     0.034631
enh68477     2  109872400  109873400      4       2  150064       1.7369     0.041204
enh68498     2  110264500  110265500      5       2  150064       2.1194      0.01703
enh68499     2  110271600  110272600      2       1  150064       3.3942   0.00034421
enh68500     2  110315400  110316400      1       1  150064       3.9136    4.546e-05
enh68501     2  110394200  110395200      6       3  150064       3.4916   0.00024003
enh68502     2  110401900  110402900      3       2  150064       2.6335    0.0042256
enh68516     2  111466200  111467200      1       1  150064       2.3196      0.01018
enh68537     2  111906000  111907000      5       3  150064       2.5458     0.005451
enh68554     2  112249000  112250000      3       1  150064       1.8719     0.030608
enh68556     2  112252900  112253900      2       1  150064       2.6208    0.0043864
enh68579     2  112677200  112678200      3       2  150064       2.0374     0.020804
enh68677     2  113942300  113943300      4       2  150064       1.7537     0.039739
enh68715     2  114620500  114621500      5       1  150064       1.6538     0.049083
enh68716     2  114634500  114635500      4       2  150064       2.8604    0.0021153
enh68718     2  114650500  114651500      5       2  150064        1.947     0.025765
enh68720     2  114664100  114665100      2       1  150064       2.9132    0.0017889
enh68721     2  114681000  114682000      8       3  150064       2.4525    0.0070934
enh68740     2  118862800  118863800      2       1  150064       2.4804    0.0065621
enh68743     2  118926500  118927500      3       1  150064       1.9362     0.026422
enh68770     2  120177600  120178600      1       1  150064       2.2423      0.01247
enh68811     2  120985700  120986700      1       1  150064       1.6731      0.04715
enh68852     2  122290200  122291200      2       1  150064        2.287     0.011099
enh68877     2  122572400  122573400      4       2  150064       2.2347     0.012718
enh68883     2  122777200  122778200      2       1  150064       1.9756       0.0241
enh68929     2  127533400  127534400      4       2  150064       1.9853     0.023556
enh68932     2  127584600  127585600      2       1  150064       1.9724     0.024284
enh68951     2  127855100  127856100      4       2  150064        2.229     0.012906
enh68952     2  127860500  127861500      3       1  150064       2.2293     0.012896
enh68953     2  127862000  127863000      8       4  150064        2.319     0.010198
enh68955     2  127885800  127886800      5       1  150064       2.0111     0.022158
enh68957     2  127916200  127917200      2       1  150064       1.8935     0.029145
enh69026     2  128612400  128613400      4       2  150064       1.6489     0.049579
enh69036     2  128783100  128784100      1       1  150064         1.67      0.04746
enh69037     2  128786400  128787400      2       1  150064       1.7097     0.043657
enh69064     2  129153100  129154100     11       2  150064       2.0049     0.022486
enh69065     2  129165900  129166900      7       4  150064       2.1544     0.015605
enh69098     2  129918800  129919800      4       1  150064       1.7149     0.043186
enh69119     2  131132000  131133000      1       1  150064       2.2907      0.01099
enh69120     2  131133900  131134900      3       2  150064       1.7561     0.039535
enh69124     2  131149400  131150400      1       1  150064       2.1072      0.01755
enh69131     2  131799300  131800300      1       1  150064       3.4002    0.0003367
enh69132     2  131848600  131849600      3       2  150064       3.0545    0.0011272
enh69134     2  131861200  131862200      4       2  150064        3.335   0.00042656
enh69135     2  131864600  131865600      2       1  150064        2.684    0.0036368
enh69138     2  131913800  131914800      2       1  150064        3.269   0.00053969
enh69145     2  133132100  133133100      3       2  150064       2.0502     0.020171
enh69150     2  134778200  134779200      3       2  150064       1.7081     0.043811
enh69151     2  134861800  134862800      1       1  150064       2.7339     0.003129
enh69153     2  134880500  134881500      2       1  150064       2.8151    0.0024384
enh69156     2  134889000  134890000      1       1  150064       2.7632     0.002862
enh69157     2  134893300  134894300      1       1  150064       2.5116     0.006009
enh69158     2  134895500  134896500      2       1  150064       3.4136    0.0003206
enh69159     2  134897500  134898500      1       1  150064       4.2027    1.319e-05
enh69160     2  134899000  134900000      5       2  150064       3.9182   4.4597e-05
enh69221     2  135539800  135540800      4       2  150064       2.0142     0.021995
enh69223     2  135674000  135675000      1       1  150064       3.0217     0.001257
enh69226     2  135688700  135689700      3       2  150064       1.9569     0.025177
enh69228     2  135700700  135701700      2       1  150064       1.7693     0.038419
enh69244     2  136530900  136531900      1       1  150064       1.8062      0.03544
enh69281     2  136884600  136885600      1       1  150064        1.997      0.02291
enh69285     2  136930000  136931000      7       3  150064        2.055     0.019937
enh69289     2  136969300  136970300      1       1  150064       2.7956      0.00259
enh69295     2  137012200  137013200      2       1  150064       1.6965       0.0449
enh69321     2  139122000  139123000      5       2  150064       3.2763   0.00052585
enh69361     2  143895100  143896100      3       2  150064       1.8177     0.034554
enh69365     2  143909200  143910200      4       1  150064       2.0726     0.019104
enh69367     2  143914700  143915700      1       1  150064       1.8709      0.03068
enh69369     2  143921000  143922000      1       1  150064       1.9663      0.02463
enh69370     2  143922500  143923500      1       1  150064       1.9937      0.02309
enh69372     2  143925400  143926400      1       1  150064       2.3334     0.009814
enh69390     2  144037000  144038000      2       1  150064       1.8525     0.031976
enh69396     2  144232600  144233600      1       1  150064       2.5366     0.005597
enh69410     2  144660600  144661600      1       1  150064       3.2983    0.0004863
enh69415     2  144901100  144902100      2       1  150064       1.9214     0.027343
enh69421     2  144995200  144996200      2       1  150064       1.7785     0.037657
enh69428     2  145087300  145088300      2       1  150064       2.3347    0.0097797
enh69431     2  145129300  145130300      2       1  150064         2.57    0.0050854
enh69433     2  145136600  145137600      1       1  150064       4.2411    1.112e-05
enh69434     2  145139300  145140300      1       1  150064       4.5198    3.095e-06
enh69436     2  145170400  145171400      2       1  150064       2.7271    0.0031946
enh69437     2  145172400  145173400      2       1  150064       2.6335    0.0042255
enh69438     2  145183800  145184800      3       2  150064       4.3427   7.0385e-06
enh69439     2  145187500  145188500      1       1  150064        3.432    0.0002996
enh69442     2  145200000  145201000      1       1  150064       2.5062     0.006102
enh69447     2  145219100  145220100      2       1  150064       3.4822   0.00024867
enh69486     2  145874400  145875400      3       1  150064       2.7218    0.0032461
enh69491     2  146440000  146441000      1       1  150064       5.5139    1.755e-08
enh69508     2  148257500  148258500      2       1  150064       2.0445     0.020451
enh69521     2  148620200  148621200      2       1  150064       1.6453     0.049952
enh69528     2  148747400  148748400      2       1  150064        1.652     0.049272
enh69531     2  148775400  148776400      1       1  150064       2.3974     0.008257
enh69535     2  149095800  149096800      3       2  150064       2.0302     0.021168
enh69536     2  149115000  149116000      3       2  150064       1.6514     0.049328
enh69537     2  149251600  149252600      4       1  150064       2.2418     0.012486
enh69541     2  149278700  149279700      4       1  150064       1.8179     0.034537
enh69547     2  149309400  149310400      3       1  150064       2.0932     0.018165
enh69549     2  149324800  149325800      8       3  150064       2.4718    0.0067209
enh69552     2  149404200  149405200      3       1  150064       2.5582    0.0052609
enh69567     2  149521500  149522500      2       1  150064       2.2395     0.012561
enh69571     2  149684700  149685700      3       2  150064       2.2262     0.012999
enh69580     2  149985800  149986800      7       3  150064       2.1458     0.015946
enh69586     2  150393000  150394000      3       1  150064       2.0073     0.022357
enh69590     2  150453300  150454300      2       1  150064       2.2718     0.011549
enh69591     2  150454000  150455000      3       2  150064       2.2572     0.011997
enh69593     2  150715100  150716100      2       1  150064       2.3679     0.008944
enh69594     2  151138600  151139600      2       1  150064       2.4112    0.0079509
enh69614     2  152279500  152280500      3       2  150064       1.7117     0.043479
enh69626     2  152696200  152697200      1       1  150064       2.4157     0.007852
enh69645     2  152906400  152907400      1       1  150064       1.7838      0.03723
enh69650     2  152945500  152946500      1       1  150064       2.7533      0.00295
enh69653     2  153024100  153025100      3       2  150064       3.3056   0.00047391
enh69654     2  153025000  153026000      4       2  150064       1.7615      0.03908
enh69655     2  153025700  153026700      1       1  150064       3.1589    0.0007919
enh69658     2  153030100  153031100      2       1  150064       2.0004     0.022726
enh69660     2  153060000  153061000      3       1  150064        2.705    0.0034149
enh69664     2  153277500  153278500      2       1  150064       2.4095    0.0079867
enh69668     2  153325600  153326600      1       1  150064        2.779     0.002726
enh69676     2  153468800  153469800      5       2  150064       1.8902     0.029367
enh69678     2  153551600  153552600      2       1  150064        2.609    0.0045403
enh69680     2  153577200  153578200      2       1  150064       3.6058   0.00015559
enh69681     2  153586000  153587000      6       3  150064        2.297      0.01081
enh69682     2  153587300  153588300      2       1  150064       3.0989   0.00097122
enh69684     2  155087500  155088500      1       1  150064       2.7743     0.002766
enh69687     2  155293500  155294500      4       2  150064       2.5989    0.0046765
enh69702     2  157254900  157255900      2       1  150064       1.9594     0.025035
enh69752     2  158604100  158605100      1       1  150064       2.2924      0.01094
enh69769     2  158767700  158768700      1       1  150064        2.704     0.003425
enh69773     2  158863200  158864200      1       1  150064        1.912      0.02794
enh69775     2  158867900  158868900      4       2  150064       1.9431     0.026002
enh69780     2  158976800  158977800      4       2  150064       2.1281     0.016664
enh69791     2  159317000  159318000      3       2  150064       2.9502    0.0015879
enh69792     2  159333600  159334600      1       1  150064       3.0841     0.001021
enh69793     2  159349700  159350700      6       2  150064       2.8574    0.0021356
enh69795     2  159395200  159396200      2       1  150064       2.8233    0.0023768
enh69796     2  159400800  159401800      3       1  150064       2.4125    0.0079224
enh69845     2  160374000  160375000      3       2  150064       3.3424   0.00041536
enh69848     2  160441200  160442200      6       2  150064       2.8208    0.0023953
enh69849     2  160451900  160452900      2       1  150064       2.1157     0.017185
enh69850     2  160461400  160462400      5       2  150064         2.49    0.0063867
enh69851     2  160462500  160463500      6       3  150064       2.9034    0.0018458
enh69852     2  160468100  160469100      5       3  150064       2.3694    0.0089091
enh69853     2  160474200  160475200      2       1  150064       3.4676   0.00026257
enh69854     2  160476900  160477900      3       2  150064       1.8384     0.033002
enh69855     2  160491500  160492500      6       3  150064       2.7532    0.0029511
enh69856     2  160552300  160553300      3       1  150064       2.5828    0.0048997
enh69859     2  160578900  160579900      6       3  150064       2.0612      0.01964
enh69860     2  160584400  160585400      5       1  150064       2.5835    0.0048895
enh69864     2  160634700  160635700      5       2  150064       3.5751   0.00017507
enh69865     2  160640800  160641800      3       2  150064       2.2611     0.011878
enh69866     2  160646600  160647600      6       3  150064       3.1621   0.00078319
enh69867     2  160649100  160650100      1       1  150064       3.0243     0.001246
enh69869     2  160655000  160656000      3       1  150064       2.7305    0.0031624
enh69870     2  160658000  160659000      5       2  150064       3.0559     0.001122
enh69871     2  160673300  160674300      2       1  150064       3.3778   0.00036528
enh69889     2  161064300  161065300      2       1  150064       2.0777     0.018867
enh69905     2  161201500  161202500      3       2  150064       1.9094     0.028103
enh69918     2  161240900  161241900      2       1  150064       1.6706       0.0474
enh69928     2  161276600  161277600      2       1  150064       1.7479     0.040244
enh69937     2  161328000  161329000      3       2  150064       1.8191     0.034448
enh69955     2  161507900  161508900      3       1  150064       1.8646      0.03112
enh69959     2  161560400  161561400      4       2  150064       1.6628     0.048171
enh69978     2  162028700  162029700      3       2  150064       2.5399    0.0055443
enh69989     2  162810800  162811800      2       1  150064       4.2023    1.321e-05
enh69990     2  162831900  162832900      1       1  150064       2.3775     0.008716
enh69991     2  162835700  162836700      1       1  150064       4.8645    5.737e-07
enh69994     2  162850000  162851000      1       1  150064       2.5897     0.004803
enh69995     2  162852000  162853000      1       1  150064       3.3511    0.0004025
enh69996     2  162854900  162855900      1       1  150064        3.502    0.0002309
enh69997     2  162868300  162869300      2       1  150064       4.5545   2.6258e-06
enh70064     2  166354100  166355100      2       1  150064       1.6459     0.049888
enh70068     2  166730700  166731700      3       1  150064        2.463    0.0068896
enh70069     2  166733600  166734600      5       3  150064       2.0492     0.020222
enh70070     2  166743000  166744000      3       1  150064       1.6546     0.048999
enh70072     2  166754000  166755000      2       1  150064       1.9638     0.024775
enh70078     2  166811000  166812000      2       1  150064       3.2935   0.00049468
enh70080     2  166948900  166949900      2       1  150064       3.1161   0.00091616
enh70082     2  167222100  167223100      3       1  150064       2.1947     0.014093
enh70085     2  167230700  167231700      3       2  150064       3.0568    0.0011185
enh70090     2  167424600  167425600      4       2  150064       2.0725     0.019108
enh70093     2  167534300  167535300      2       1  150064       1.6502     0.049448
enh70120     2  169040300  169041300      4       2  150064       1.7884     0.036852
enh70136     2  169289600  169290600      3       1  150064         1.85      0.03216
enh70141     2  169315600  169316600      2       1  150064       1.9863       0.0235
enh70151     2  169374800  169375800      3       1  150064       2.1259     0.016756
enh70152     2  169377700  169378700      2       1  150064       1.8727     0.030553
enh70154     2  169386000  169387000      2       1  150064       1.8604     0.031415
enh70155     2  169387700  169388700      1       1  150064       1.8059      0.03547
enh70158     2  169407000  169408000      5       2  150064       2.0721     0.019129
enh70168     2  169482300  169483300      5       2  150064       3.2136   0.00065548
enh70170     2  169495500  169496500      3       1  150064        2.075     0.018993
enh70207     2  170221400  170222400      3       1  150064        1.691     0.045415
enh70241     2  170782200  170783200      4       2  150064       2.0979     0.017958
enh70252     2  171291800  171292800      2       1  150064        1.664     0.048055
enh70266     2  171795600  171796600      3       1  150064       1.7342      0.04144
enh70273     2  171937800  171938800      2       1  150064       1.9791       0.0239
enh70278     2  171943800  171944800      1       1  150064       3.1075    0.0009435
enh70279     2  171958900  171959900      5       1  150064       1.6878     0.045724
enh70283     2  171990800  171991800      4       1  150064        1.931     0.026742
enh70287     2  172002000  172003000      2       1  150064       2.0362     0.020867
enh70300     2  172101200  172102200      4       2  150064       1.8396     0.032913
enh70330     2  172650700  172651700      1       1  150064       3.1278    0.0008806
enh70331     2  172654800  172655800      1       1  150064       4.1125    1.957e-05
enh70332     2  172663400  172664400      3       2  150064       1.9055     0.028358
enh70334     2  172734500  172735500      1       1  150064       4.1989    1.341e-05
enh70341     2  172812000  172813000      6       3  150064       2.5539    0.0053257
enh70343     2  172865400  172866400      7       2  150064       3.5524   0.00019089
enh70344     2  172877000  172878000      2       1  150064       3.7264   9.7134e-05
enh70346     2  172916600  172917600      3       2  150064       2.6666    0.0038317
enh70366     2  173139000  173140000      6       3  150064       2.1399     0.016182
enh70367     2  173146700  173147700      2       1  150064       2.0769     0.018907
enh70368     2  173158400  173159400      5       2  150064       2.2216     0.013155
enh70371     2  173176000  173177000      2       1  150064       1.8297     0.033646
enh70423     2  173942200  173943200      4       2  150064         2.51    0.0060362
enh70424     2  173955600  173956600      3       2  150064       1.6887     0.045641
enh70425     2  173991100  173992100      3       1  150064       1.6904     0.045479
enh70426     2  173999100  174000100      4       2  150064       1.8704     0.030713
enh70429     2  174075100  174076100      6       3  150064       2.7938    0.0026043
enh70430     2  174080100  174081100      3       2  150064       1.8036     0.035645
enh70431     2  174083100  174084100      3       2  150064       2.1942     0.014112
enh70445     2  174762800  174763800      4       1  150064       2.2603     0.011901
enh70446     2  174787000  174788000      3       1  150064       1.9503      0.02557
enh70447     2  174790000  174791000      3       1  150064       2.4107    0.0079618
enh70448     2  174805200  174806200      6       3  150064       1.8803     0.030032
enh70450     2  174825000  174826000      6       3  150064       2.5434    0.0054891
enh70460     2  174892400  174893400      4       2  150064       1.7098     0.043648
enh70461     2  174896200  174897200      5       2  150064       2.0304     0.021158
enh70466     2  174936500  174937500      5       2  150064       2.6899    0.0035734
enh70467     2  175018000  175019000      2       1  150064       2.2785     0.011348
enh70468     2  175075400  175076400      3       1  150064       3.1456   0.00082863
enh70470     2  175111100  175112100      2       1  150064       2.6259    0.0043211
enh70471     2  175113600  175114600      3       2  150064       2.9971    0.0013628
enh70476     2  175352300  175353300      1       1  150064       3.7024    0.0001068
enh70486     2  175452500  175453500      2       1  150064       1.6616     0.048296
enh70489     2  175463200  175464200      2       1  150064       1.7884     0.036859
enh70490     2  175466400  175467400      2       1  150064       1.7359     0.041293
enh70491     2  175470600  175471600      1       1  150064       2.5642     0.005171
enh70493     2  175475700  175476700      2       1  150064       2.4378    0.0073886
enh70510     2  175617700  175618700      1       1  150064       1.8642      0.03115
enh70519     2  175901100  175902100      6       2  150064       1.9787     0.023922
enh70537     2  177147600  177148600      1       1  150064       1.9747      0.02415
enh70538     2  177156000  177157000      2       1  150064       1.8023     0.035745
enh70539     2  177161500  177162500      2       1  150064       2.0144     0.021985
enh70608     2  178976200  178977200      2       1  150064       1.9619     0.024889
enh70609     2  178978300  178979300      2       1  150064       2.7261    0.0032045
enh70650     2  180860000  180861000      2       1  150064       1.7769     0.037788
enh70653     2  180872000  180873000      7       3  150064       3.1971    0.0006941
enh70654     2  180990000  180991000      1       1  150064       3.4796    0.0002511
enh70728     2  183386300  183387300      3       1  150064       2.3172     0.010246
enh70729     2  183387800  183388800      2       1  150064       2.1855     0.014426
enh70738     2  183990700  183991700     10       4  150064       1.8414     0.032778
enh70740     2  185460700  185461700      3       1  150064       3.7616   8.4424e-05
enh70741     2  185466000  185467000      5       2  150064        1.841     0.032812
enh70742     2  185497400  185498400      5       3  150064       4.6136   1.9792e-06
enh70743     2  185498900  185499900      4       2  150064       4.8963   4.8818e-07
enh70744     2  185548300  185549300      2       1  150064        1.837     0.033106
enh70745     2  185621200  185622200      1       1  150064       1.9963      0.02295
enh70747     2  185633500  185634500      4       2  150064       2.1928     0.014159
enh70755     2  187408400  187409400      2       1  150064       2.5653    0.0051545
enh70781     2  188411900  188412900      2       1  150064       1.7926     0.036515
enh70789     2  189651400  189652400      2       1  150064       2.6071    0.0045662
enh70824     2  190433200  190434200      2       1  150064       1.9721     0.024298
enh70847     2  190735200  190736200      3       2  150064       2.5558     0.005297
enh70860     2  191217400  191218400      2       1  150064       1.8348      0.03327
enh70861     2  191220600  191221600      1       1  150064       1.7229      0.04245
enh70864     2  191226000  191227000      7       3  150064       2.1351     0.016377
enh70865     2  191245400  191246400      5       2  150064       3.2233   0.00063357
enh70866     2  191271100  191272100      4       2  150064       2.6677    0.0038182
enh70870     2  191279500  191280500      2       1  150064        1.876     0.030327
enh70871     2  191281500  191282500      3       2  150064       1.8238     0.034087
enh70873     2  191284700  191285700      4       2  150064       2.6109    0.0045147
enh70874     2  191289600  191290600      1       1  150064       2.2815      0.01126
enh70883     2  191329000  191330000      3       2  150064       2.6303    0.0042649
enh70886     2  191359100  191360100      1       1  150064       2.0531      0.02003
enh70894     2  191439900  191440900      2       1  150064       2.1948     0.014088
enh70896     2  191463600  191464600      4       2  150064       2.4188    0.0077868
enh70898     2  191493000  191494000      2       1  150064       2.4091    0.0079953
enh70918     2  191828900  191829900      3       1  150064       1.8804     0.030025
enh70926     2  191886900  191887900      5       3  150064       2.0585     0.019771
enh70929     2  191897100  191898100      1       1  150064       2.2945      0.01088
enh70933     2  191916700  191917700      2       1  150064       1.6677     0.047691
enh70937     2  191934800  191935800      1       1  150064       1.8569      0.03166
enh71017     2  194136200  194137200      1       1  150064       1.6921      0.04531
enh71018     2  194191300  194192300      3       1  150064       2.3161     0.010277
enh71022     2  194340500  194341500      2       1  150064       4.0819   2.2338e-05
enh71023     2  194440200  194441200      4       2  150064       3.3541   0.00039808
enh71024     2  194447700  194448700      2       1  150064       1.9149     0.027752
enh71039     2  196362400  196363400      1       1  150064       1.6683      0.04763
enh71042     2  196400500  196401500      3       1  150064       2.4243    0.0076687
enh71043     2  196408100  196409100      1       1  150064       3.5268    0.0002103
enh71046     2  196424000  196425000      3       1  150064        3.563   0.00018331
enh71048     2  196427200  196428200      5       2  150064       2.6125    0.0044946
enh71050     2  196434200  196435200      1       1  150064       2.4217     0.007723
enh71051     2  196438800  196439800      5       3  150064       2.4217    0.0077233
enh71053     2  196442000  196443000      3       1  150064       3.3654   0.00038215
enh71056     2  196465800  196466800      1       1  150064       2.3012      0.01069
enh71064     2  196541800  196542800      3       2  150064       2.0852     0.018527
enh71068     2  196707200  196708200      2       1  150064       2.1338     0.016428
enh71069     2  196727900  196728900      1       1  150064        2.513     0.005986
enh71070     2  196826500  196827500      2       1  150064       2.1275     0.016688
enh71073     2  196910500  196911500      2       1  150064       3.6587   0.00012676
enh71074     2  196931800  196932800      4       2  150064       1.7793     0.037596
enh71079     2  196965700  196966700      3       1  150064       1.9611     0.024932
enh71081     2  196977200  196978200      4       2  150064       2.3142     0.010329
enh71084     2  197009500  197010500      3       1  150064       2.4419    0.0073054
enh71085     2  197011600  197012600      5       2  150064       1.8768     0.030274
enh71086     2  197013500  197014500      7       3  150064       1.6793     0.046547
enh71087     2  197015400  197016400      2       1  150064       1.9268     0.027005
enh71089     2  197026200  197027200      2       1  150064       1.8671     0.030943
enh71090     2  197040200  197041200      2       1  150064       2.1481     0.015852
enh71093     2  197059900  197060900      4       2  150064       1.6613     0.048324
enh71094     2  197066100  197067100      2       1  150064       2.5229    0.0058194
enh71114     2  197139800  197140800      7       4  150064       2.1815     0.014573
enh71115     2  197153100  197154100      6       2  150064       3.4206   0.00031241
enh71116     2  197156500  197157500      4       2  150064       3.1434   0.00083509
enh71123     2  197662300  197663300      1       1  150064       2.2505      0.01221
enh71127     2  197788900  197789900      1       1  150064       2.0893      0.01834
enh71128     2  197792600  197793600      2       1  150064       1.7068     0.043934
enh71131     2  197853200  197854200      2       1  150064       2.7117    0.0033466
enh71132     2  197875600  197876600      1       1  150064       3.0493     0.001147
enh71133     2  197896400  197897400      3       2  150064        2.774    0.0027686
enh71135     2  197936300  197937300      2       1  150064       2.0929     0.018181
enh71136     2  197937700  197938700      3       1  150064       2.4292    0.0075656
enh71137     2  197945800  197946800      3       2  150064       2.1822     0.014548
enh71144     2  198005800  198006800      4       2  150064       2.0509     0.020139
enh71149     2  198025700  198026700      4       2  150064       1.7646     0.038815
enh71176     2  198114200  198115200      3       1  150064       2.5013     0.006186
enh71178     2  198118000  198119000      2       1  150064         2.67    0.0037921
enh71179     2  198122900  198123900      2       1  150064       1.9162      0.02767
enh71184     2  198143200  198144200      6       3  150064       3.4586   0.00027153
enh71186     2  198148300  198149300      6       1  150064        4.107   2.0039e-05
enh71187     2  198152400  198153400      2       1  150064       4.1386   1.7469e-05
enh71189     2  198159600  198160600      1       1  150064       5.3695    3.947e-08
enh71190     2  198165400  198166400      4       2  150064       5.5237     1.66e-08
enh71193     2  198188400  198189400      2       1  150064       5.4119   3.1179e-08
enh71198     2  198307300  198308300      2       1  150064        4.865   5.7234e-07
enh71209     2  198399200  198400200      2       1  150064       4.9014   4.7569e-07
enh71214     2  198568600  198569600      1       1  150064       4.1225    1.874e-05
enh71216     2  198573200  198574200      2       1  150064        4.101   2.0565e-05
enh71218     2  198575500  198576500      3       2  150064        4.768   9.3011e-07
enh71219     2  198667800  198668800      3       2  150064       5.3473   4.4647e-08
enh71220     2  198671100  198672100      2       1  150064       4.3222   7.7223e-06
enh71222     2  198701900  198702900      2       1  150064       2.3539    0.0092895
enh71223     2  198703500  198704500      1       1  150064       3.0064     0.001322
enh71224     2  198712000  198713000      3       1  150064       4.8843   5.1892e-07
enh71227     2  198721800  198722800      3       2  150064       4.5656   2.4901e-06
enh71228     2  198734400  198735400      1       1  150064        4.283    9.218e-06
enh71229     2  198753600  198754600      2       1  150064       4.2409   1.1133e-05
enh71230     2  198756000  198757000      2       1  150064        3.961   3.7311e-05
enh71231     2  198758800  198759800      2       1  150064       4.0666   2.3857e-05
enh71232     2  198768800  198769800      2       1  150064       4.3231    7.692e-06
enh71234     2  198798400  198799400      2       1  150064        5.085   1.8384e-07
enh71235     2  198818500  198819500      2       1  150064       4.5688   2.4524e-06
enh71236     2  198860500  198861500      2       1  150064       4.6088   2.0249e-06
enh71238     2  198906500  198907500      2       1  150064       5.1918   1.0412e-07
enh71247     2  200470800  200471800      2       1  150064       1.8955     0.029016
enh71258     2  200714200  200715200      1       1  150064       5.3052    5.627e-08
enh71259     2  200725800  200726800      1       1  150064       3.2931    0.0004955
enh71260     2  200771900  200772900      2       1  150064       5.7555   4.3205e-09
enh71261     2  200777800  200778800      4       2  150064       5.6966   6.1128e-09
enh71263     2  200816900  200817900      2       1  150064       2.4493    0.0071569
enh71264     2  200818000  200819000      4       2  150064       5.9462   1.3719e-09
enh71267     2  200850200  200851200      4       2  150064       4.2116   1.2676e-05
enh71270     2  201063600  201064600      2       1  150064       4.8049   7.7398e-07
enh71272     2  201173100  201174100      3       2  150064       5.7037   5.8609e-09
enh71273     2  201180600  201181600      1       1  150064       2.5725     0.005049
enh71276     2  201237000  201238000      2       1  150064       2.5634    0.0051829
enh71277     2  201239900  201240900      4       2  150064       5.0579     2.12e-07
enh71278     2  201243900  201244900      3       2  150064       4.2893   8.9615e-06
enh71279     2  201247400  201248400      5       2  150064       4.4118   5.1248e-06
enh71280     2  201270400  201271400      1       1  150064       3.5598    0.0001856
enh71282     2  201320300  201321300      3       1  150064       3.6447   0.00013385
enh71284     2  201331800  201332800      2       1  150064       3.1392   0.00084705
enh71290     2  201449600  201450600      1       1  150064       1.9686       0.0245
enh71293     2  201500000  201501000      4       2  150064        1.781     0.037459
enh71299     2  201562300  201563300      6       3  150064       1.7305     0.041766
enh71303     2  201606500  201607500      6       2  150064        2.019     0.021745
enh71320     2  201886600  201887600      1       1  150064       2.4643     0.006865
enh71340     2  202046600  202047600      1       1  150064       1.8405      0.03285
enh71363     2  202116300  202117300      5       2  150064       2.2459     0.012356
enh71364     2  202118100  202119100      7       2  150064        2.972    0.0014792
enh71365     2  202120400  202121400      1       1  150064       3.2319    0.0006148
enh71367     2  202137100  202138100      1       1  150064       3.0763     0.001048
enh71369     2  202144700  202145700      4       2  150064       2.7438     0.003037
enh71410     2  202829200  202830200      6       3  150064       2.2654     0.011743
enh71438     2  203453100  203454100      2       1  150064       1.7147     0.043196
enh71448     2  203522300  203523300      2       1  150064       2.0224     0.021568
enh71450     2  203530600  203531600      1       1  150064       2.8442     0.002226
enh71451     2  203535000  203536000      1       1  150064       1.7663      0.03867
enh71452     2  203537400  203538400      1       1  150064       2.8652     0.002084
enh71453     2  203539100  203540100      3       2  150064       1.6824     0.046249
enh71457     2  203627500  203628500      2       1  150064       1.6936     0.045175
enh71466     2  203830000  203831000      5       3  150064       1.9563     0.025218
enh71467     2  203861900  203862900      5       2  150064       1.8997     0.028739
enh71468     2  203877600  203878600      1       1  150064       2.9017     0.001856
enh71470     2  203881600  203882600      2       1  150064       2.1455     0.015956
enh71471     2  203882200  203883200      4       2  150064       2.9699    0.0014895
enh71474     2  204105500  204106500      2       1  150064       2.5793    0.0049506
enh71475     2  204176200  204177200      3       1  150064       1.7943     0.036382
enh71478     2  204211700  204212700      3       1  150064       1.7276     0.042027
enh71481     2  204348800  204349800      2       1  150064       2.4373    0.0073984
enh71483     2  204366300  204367300      4       2  150064       1.6829     0.046198
enh71488     2  204524000  204525000      2       1  150064       1.7824     0.037344
enh71517     2  204762000  204763000      2       1  150064       2.0595     0.019722
enh71551     2  205837100  205838100      1       1  150064       2.1553      0.01557
enh71567     2  206578500  206579500      1       1  150064       2.1306      0.01656
enh71585     2  206863200  206864200      1       1  150064        1.671      0.04736
enh71600     2  207027500  207028500      4       2  150064       2.0237     0.021501
enh71610     2  207560800  207561800      1       1  150064       1.6934      0.04519
enh71627     2  207911300  207912300      3       2  150064       1.8611     0.031363
enh71635     2  207970700  207971700      2       1  150064        1.844     0.032593
enh71649     2  208089200  208090200      3       2  150064       2.3638    0.0090448
enh71667     2  208339300  208340300      5       2  150064       3.0452    0.0011627
enh71668     2  208345600  208346600      3       1  150064       2.1836     0.014497
enh71670     2  208365700  208366700      5       3  150064       3.2974   0.00048793
enh71677     2  208402200  208403200      2       1  150064       3.4493     0.000281
enh71680     2  208411200  208412200      3       2  150064       4.0868   2.1867e-05
enh71682     2  208467200  208468200      3       2  150064       2.7626    0.0028669
enh71686     2  208497600  208498600      1       1  150064       4.1488    1.671e-05
enh71687     2  208500300  208501300      2       1  150064        3.416   0.00031777
enh71688     2  208526900  208527900      1       1  150064        3.379    0.0003637
enh71716     2  208929200  208930200      5       2  150064       2.3919    0.0083816
enh71762     2  213550800  213551800      7       4  150064       2.1618     0.015318
enh71763     2  213641500  213642500      4       1  150064       1.8196     0.034408
enh71768     2  213839300  213840300      3       2  150064       1.9201      0.02742
enh71769     2  213844000  213845000      2       1  150064       1.8471     0.032364
enh71786     2  214008800  214009800      4       2  150064       2.3989     0.008222
enh71824     2  216751800  216752800      3       1  150064       1.7838     0.037231
enh71860     2  217161200  217162200      4       2  150064       1.7394     0.040983
enh71861     2  217171400  217172400      2       1  150064       1.9992     0.022796
enh71870     2  217277900  217278900      3       1  150064       2.8614    0.0021086
enh71884     2  217484000  217485000      4       2  150064       1.9169     0.027628
enh71927     2  218655000  218656000      2       1  150064       2.4467    0.0072085
enh71945     2  218817900  218818900      1       1  150064       1.7368      0.04121
enh71978     2  219140300  219141300      1       1  150064       1.8132       0.0349
enh71993     2  219199200  219200200      1       1  150064       1.7213       0.0426
enh72033     2  219949500  219950500      4       1  150064       2.2741     0.011481
enh72036     2  219973800  219974800      1       1  150064       2.3145      0.01032
enh72038     2  219993000  219994000      2       1  150064       2.8731    0.0020324
enh72039     2  220025600  220026600      2       1  150064       2.6891    0.0035818
enh72042     2  220045000  220046000      3       2  150064       3.5191   0.00021653
enh72043     2  220047600  220048600      1       1  150064       4.1234    1.867e-05
enh72044     2  220051600  220052600      3       2  150064       3.9485   3.9324e-05
enh72049     2  220091900  220092900      2       1  150064       1.9286     0.026889
enh72088     2  221967500  221968500      4       2  150064       1.9029     0.028525
enh72097     2  222308500  222309500      4       1  150064       1.6987     0.044684
enh72098     2  222313200  222314200      3       2  150064       2.0583     0.019779
enh72104     2  222384400  222385400      4       2  150064       1.7407     0.040868
enh72105     2  222393400  222394400      4       2  150064       2.8771     0.002007
enh72111     2  223269000  223270000      1       1  150064       2.0033      0.02257
enh72132     2  223728500  223729500      2       1  150064       1.8571     0.031651
enh72175     2  225183700  225184700      3       1  150064       1.7368     0.041211
enh72179     2  225260600  225261600      2       1  150064       3.0013     0.001344
enh72180     2  225262200  225263200      2       1  150064       2.8403    0.0022536
enh72181     2  225267600  225268600      6       1  150064       2.6445    0.0040903
enh72182     2  225271300  225272300      8       2  150064       2.6182      0.00442
enh72183     2  225293600  225294600      4       2  150064       2.0365     0.020852
enh72184     2  225307400  225308400      5       1  150064       1.9937     0.023093
enh72185     2  225349400  225350400      2       1  150064       2.0473     0.020315
enh72187     2  225381900  225382900      1       1  150064       2.3599     0.009139
enh72189     2  225384600  225385600      3       2  150064       3.6737   0.00011953
enh72191     2  225387400  225388400      3       2  150064       4.1413   1.7269e-05
enh72192     2  225390800  225391800      3       1  150064       5.0926   1.7657e-07
enh72194     2  225426700  225427700      4       2  150064       2.1672     0.015109
enh72195     2  225434800  225435800      1       1  150064       1.6773      0.04674
enh72198     2  225445600  225446600      1       1  150064       2.4706     0.006744
enh72200     2  225455700  225456700      2       1  150064       3.6033    0.0001571
enh72201     2  225466800  225467800      3       1  150064       2.0072     0.022362
enh72202     2  225502600  225503600      5       3  150064       2.4031    0.0081289
enh72207     2  225759000  225760000      4       2  150064       2.1264     0.016733
enh72208     2  225774800  225775800      6       3  150064       2.1711      0.01496
enh72233     2  225888200  225889200      3       2  150064       2.8854    0.0019543
enh72240     2  225916800  225917800      3       1  150064       2.3435     0.009553
enh72242     2  225928900  225929900      6       3  150064       1.9494     0.025624
enh72243     2  225976900  225977900      6       2  150064       1.7029     0.044294
enh72244     2  226029000  226030000      5       2  150064       1.9009     0.028658
enh72274     2  227703400  227704400      1       1  150064       1.8286      0.03373
enh72276     2  227772600  227773600      3       1  150064       2.0618     0.019612
enh72285     2  228262000  228263000      6       2  150064       2.7527    0.0029553
enh72288     2  228275500  228276500      3       2  150064       2.3231     0.010086
enh72295     2  228329200  228330200      9       5  150064       2.0141     0.021998
enh72299     2  228347300  228348300      2       1  150064       2.2438     0.012421
enh72309     2  228381000  228382000      3       2  150064       1.7924     0.036535
enh72310     2  228383200  228384200      8       4  150064       2.3467    0.0094713
enh72320     2  228648200  228649200      4       1  150064       2.7158    0.0033063
enh72326     2  230147200  230148200      1       1  150064        1.951      0.02553
enh72329     2  230165000  230166000      2       1  150064       1.6727     0.047192
enh72330     2  230176400  230177400      4       2  150064       1.6508     0.049395
enh72331     2  230196300  230197300      5       2  150064       1.7285     0.041945
enh72365     2  231069500  231070500      2       1  150064       2.2384     0.012597
enh72372     2  231091700  231092700      2       1  150064       1.8475     0.032338
enh72373     2  231094200  231095200      1       1  150064       2.4535     0.007073
enh72377     2  231185900  231186900      1       1  150064       1.7204      0.04268
enh72378     2  231190300  231191300      5       1  150064       1.7902     0.036714
enh72401     2  231337700  231338700      2       1  150064       1.7103     0.043601
enh72407     2  231467100  231468100      2       1  150064       1.7855      0.03709
enh72457     2  231845900  231846900      3       2  150064       2.2584     0.011962
enh72483     2  232264500  232265500      1       1  150064       2.3044       0.0106
enh72489     2  232325800  232326800      1       1  150064       2.7003     0.003464
enh72490     2  232330200  232331200      2       1  150064       2.7802    0.0027166
enh72491     2  232333800  232334800     10       4  150064        2.723    0.0032351
enh72492     2  232346600  232347600      5       3  150064        1.763     0.038954
enh72507     2  232470100  232471100      2       1  150064       1.7846      0.03716
enh72509     2  232480600  232481600      4       1  150064       2.0462      0.02037
enh72514     2  232505500  232506500      4       2  150064       1.8608     0.031387
enh72520     2  232532000  232533000      2       1  150064       2.2746     0.011466
enh72523     2  232542000  232543000      5       3  150064       1.8461     0.032437
enh72549     2  233101700  233102700      1       1  150064       2.2107      0.01353
enh72554     2  233174400  233175400      3       2  150064       2.1342     0.016413
enh72562     2  233255700  233256700      4       2  150064       1.9258     0.027068
enh72564     2  233277500  233278500      4       1  150064       2.6609    0.0038972
enh72565     2  233294200  233295200      5       2  150064        2.514    0.0059688
enh72566     2  233297100  233298100      5       2  150064       2.5456    0.0054541
enh72571     2  233416500  233417500      1       1  150064       1.6581      0.04865
enh72573     2  233457000  233458000      1       1  150064       2.1019      0.01778
enh72576     2  233565600  233566600      1       1  150064       6.5913     2.18e-11
enh72577     2  233585800  233586800      3       2  150064       5.7821   3.6876e-09
enh72578     2  233606000  233607000      3       1  150064       2.8624    0.0021022
enh72579     2  233636700  233637700      1       1  150064       6.1794    3.218e-10
enh72581     2  233703300  233704300      2       1  150064       6.0443   7.5018e-10
enh72582     2  233704600  233705600      2       1  150064       2.7775    0.0027391
enh72583     2  233735900  233736900      4       2  150064       5.3095   5.4976e-08
enh72584     2  233738200  233739200      4       2  150064        1.739     0.041013
enh72586     2  233765700  233766700      7       3  150064       1.7602     0.039183
enh72588     2  233916100  233917100      4       2  150064       1.8241     0.034069
enh72590     2  233923100  233924100      3       1  150064       2.3692    0.0089144
enh72653     2  234473600  234474600      1       1  150064       2.1638      0.01524
enh72695     2  235355000  235356000      2       1  150064       2.1942      0.01411
enh72696     2  235359500  235360500      2       1  150064       1.8324     0.033448
enh72729     2  236179300  236180300      6       2  150064       2.4309    0.0075312
enh72736     2  236471500  236472500      1       1  150064       2.0511      0.02013
enh72737     2  236548000  236549000      2       1  150064       2.1495     0.015796
enh72758     2  237550700  237551700      7       3  150064       1.8106     0.035101
enh72774     2  237897200  237898200      4       1  150064       1.8289     0.033704
enh72825     2  238648800  238649800      5       1  150064       1.8088     0.035242
enh72826     2  238651900  238652900      8       2  150064       1.8747     0.030416
enh72828     2  238765000  238766000      2       1  150064       2.0891      0.01835
enh73004     2  240878000  240879000      8       2  150064       1.7733     0.038086
enh73006     2  240884900  240885900      7       3  150064       1.7081     0.043805
enh73016     2  241329400  241330400      2       1  150064       2.4127    0.0079175
enh73017     2  241331700  241332700      6       2  150064       2.1182     0.017078
enh73052     2  241948100  241949100      4       2  150064       1.9416     0.026094
enh73058     2  242027200  242028200      3       2  150064       1.7357     0.041311
enh73072     2  242150400  242151400      3       1  150064       1.6709     0.047373
enh73100     2  242574100  242575100      3       2  150064       1.8432     0.032647
enh73101     2  242578500  242579500      3       1  150064       2.3244     0.010052
enh73102     2  242579800  242580800      3       1  150064       2.1179      0.01709
enh73105     2  242604500  242605500      3       1  150064       2.1349     0.016386
enh73110     2  242669900  242670900      2       1  150064       1.6689     0.047569
enh73122     2  242785700  242786700      1       1  150064       1.8505      0.03212
enh73128     2  242813100  242814100     11       4  150064       1.9698     0.024431
enh73139     2  242907100  242908100      2       1  150064       1.7049     0.044102
enh73161     3    3198000    3199000      4       2  150064       1.8635     0.031198
enh73166     3    3221400    3222400      4       2  150064       1.7359     0.041293
enh73169     3    3236200    3237200      4       2  150064       1.7438     0.040599
enh73192     3    4350500    4351500      1       1  150064        1.671      0.04736
enh73235     3    4661600    4662600      6       3  150064       2.0688     0.019283
enh73263     3    4896200    4897200     10       2  150064       2.1144      0.01724
enh73264     3    4907900    4908900      2       1  150064       1.7891     0.036799
enh73270     3    4950600    4951600      6       2  150064       2.2736     0.011494
enh73281     3    5057700    5058700      6       2  150064       1.6661      0.04785
enh73283     3    5068600    5069600      7       2  150064       2.3887    0.0084543
enh73294     3    5175000    5176000      2       1  150064         1.65     0.049467
enh73308     3    5237800    5238800      1       1  150064       2.1472      0.01589
enh73329     3    5810200    5811200      6       2  150064       1.8351     0.033243
enh73336     3    7332400    7333400      1       1  150064       2.2805      0.01129
enh73337     3    7349100    7350100      5       2  150064       2.2987      0.01076
enh73350     3    8398000    8399000      1       1  150064       2.1365      0.01632
enh73384     3    9222600    9223600      3       2  150064        2.042     0.020577
enh73389     3    9403400    9404400      2       1  150064       2.4557    0.0070301
enh73391     3    9414800    9415800      2       1  150064       2.3867    0.0084996
enh73394     3    9449400    9450400      5       2  150064       1.8429     0.032674
enh73395     3    9455600    9456600      3       2  150064       2.1035     0.017711
enh73397     3    9461800    9462800      2       1  150064       2.2432     0.012441
enh73398     3    9463400    9464400      4       2  150064       1.8364     0.033152
enh73399     3    9465100    9466100      2       1  150064       1.9569     0.025179
enh73400     3    9493500    9494500      3       2  150064       2.1722     0.014919
enh73406     3    9756900    9757900      4       2  150064       1.7836     0.037248
enh73470     3   10240400   10241400      2       1  150064       1.7216     0.042573
enh73499     3   10411800   10412800      3       2  150064        3.313    0.0004615
enh73501     3   10437100   10438100      3       1  150064       3.3372   0.00042317
enh73504     3   10589600   10590600      3       2  150064        3.177   0.00074402
enh73506     3   10594700   10595700      7       3  150064        1.868     0.030881
enh73539     3   11433300   11434300      2       1  150064       1.8042     0.035598
enh73540     3   11475200   11476200      1       1  150064       2.2191      0.01324
enh73544     3   11535000   11536000      3       1  150064       1.6868     0.045823
enh73552     3   11612400   11613400      4       2  150064       1.8632     0.031215
enh73566     3   11674000   11675000      2       1  150064       2.6237    0.0043495
enh73570     3   11680800   11681800      4       2  150064        2.301     0.010695
enh73571     3   11685400   11686400      1       1  150064       4.0817    2.235e-05
enh73576     3   11806100   11807100      4       2  150064       2.6584    0.0039256
enh73580     3   11885600   11886600      4       1  150064       2.4669    0.0068148
enh73581     3   11888800   11889800      2       1  150064       1.9628     0.024835
enh73583     3   12185400   12186400      5       3  150064       2.1581      0.01546
enh73587     3   12227700   12228700      1       1  150064       1.7216      0.04257
enh73600     3   12393500   12394500      1       1  150064       2.0992       0.0179
enh73601     3   12398200   12399200      1       1  150064       2.0875      0.01842
enh73611     3   12500500   12501500      5       3  150064       1.9652     0.024693
enh73612     3   12504000   12505000      5       2  150064       1.7035     0.044238
enh73613     3   12521100   12522100      4       1  150064       2.2434     0.012436
enh73614     3   12524100   12525100      2       1  150064       1.9554     0.025269
enh73618     3   12601300   12602300      2       1  150064       2.4155    0.0078571
enh73619     3   12603100   12604100      1       1  150064       2.2235      0.01309
enh73621     3   12632000   12633000      1       1  150064       2.0369      0.02083
enh73623     3   12663000   12664000      4       2  150064       1.7834     0.037262
enh73624     3   12666200   12667200      2       1  150064       2.4203    0.0077547
enh73627     3   12674000   12675000      6       3  150064       1.6987     0.044684
enh73634     3   12694400   12695400      2       1  150064       1.7605     0.039158
enh73635     3   12699500   12700500      2       1  150064       2.2026     0.013811
enh73636     3   12717400   12718400      5       2  150064       2.2935     0.010909
enh73637     3   12723100   12724100      1       1  150064       2.3974     0.008255
enh73638     3   12760800   12761800      1       1  150064       1.7088      0.04374
enh73639     3   12761400   12762400      5       1  150064       2.2083      0.01361
enh73651     3   12919200   12920200      2       1  150064       1.6711     0.047353
enh73668     3   13033700   13034700      1       1  150064       2.5616      0.00521
enh73671     3   13041300   13042300      2       1  150064       1.6889     0.045623
enh73677     3   13087200   13088200      4       2  150064       2.6086    0.0045462
enh73680     3   13110100   13111100     12       4  150064       2.1085     0.017492
enh73683     3   13128600   13129600      4       2  150064       1.7408     0.040856
enh73685     3   13136600   13137600      5       2  150064       2.2969     0.010813
enh73688     3   13191000   13192000      1       1  150064       2.3537     0.009295
enh73693     3   13304000   13305000      5       2  150064       1.8468     0.032391
enh73695     3   13342600   13343600      1       1  150064       1.7837      0.03724
enh73700     3   13395400   13396400      2       1  150064       2.7756    0.0027549
enh73702     3   13427600   13428600      6       2  150064       2.4449    0.0072446
enh73709     3   13463000   13464000      2       1  150064       1.7782     0.037682
enh73713     3   13494000   13495000      3       2  150064        2.009     0.022266
enh73769     3   14418700   14419700     11       2  150064       2.4227    0.0077038
enh73793     3   14690400   14691400      3       1  150064       1.7636     0.038897
enh73804     3   14890100   14891100      5       2  150064       2.2687     0.011642
enh73806     3   14922800   14923800      3       1  150064       2.0535     0.020012
enh73809     3   14962300   14963300      2       1  150064       2.6052    0.0045911
enh73822     3   15084800   15085800      3       2  150064       1.8871     0.029576
enh73827     3   15138600   15139600      2       1  150064       1.7907     0.036672
enh73935     3   16309600   16310600      2       1  150064        2.097     0.017998
enh73939     3   16354900   16355900      5       1  150064       1.7849     0.037136
enh73949     3   16440700   16441700      5       2  150064       2.0809      0.01872
enh73951     3   16456300   16457300      3       1  150064       1.6874     0.045763
enh73984     3   16842400   16843400      3       1  150064       2.6329    0.0042324
enh73985     3   16852100   16853100      4       2  150064        3.253   0.00057094
enh73986     3   16865300   16866300      3       1  150064       3.3366   0.00042409
enh73987     3   16879400   16880400      1       1  150064       1.8239      0.03408
enh73992     3   16891300   16892300      7       3  150064       2.2331     0.012772
enh73993     3   16907700   16908700      5       2  150064       1.6563     0.048827
enh73999     3   16939200   16940200      3       2  150064       1.6978     0.044774
enh74003     3   16955000   16956000      4       2  150064       2.8011    0.0025466
enh74004     3   16956900   16957900      3       1  150064       3.5601   0.00018534
enh74005     3   16959100   16960100      4       1  150064       3.6697   0.00012143
enh74006     3   16960800   16961800      3       2  150064       2.9651    0.0015131
enh74008     3   16964400   16965400      2       1  150064       3.2495   0.00057798
enh74009     3   16970300   16971300      6       2  150064       2.8087     0.002487
enh74019     3   17035200   17036200      2       1  150064       1.7312     0.041706
enh74023     3   17046100   17047100      5       2  150064       1.9388     0.026262
enh74024     3   17047500   17048500      2       1  150064       2.2391     0.012573
enh74025     3   17064000   17065000      2       1  150064       2.2825      0.01123
enh74027     3   17075700   17076700      4       1  150064        1.666     0.047852
enh74028     3   17080600   17081600      4       2  150064       2.5294    0.0057122
enh74029     3   17093200   17094200      3       1  150064       2.4889    0.0064066
enh74032     3   17115100   17116100      2       1  150064       2.1764     0.014761
enh74033     3   17118200   17119200      4       2  150064       1.7193     0.042784
enh74034     3   17129700   17130700      2       1  150064       2.2981     0.010778
enh74035     3   17192700   17193700      5       2  150064       2.4701    0.0067542
enh74036     3   17221000   17222000      4       1  150064       4.3756   6.0557e-06
enh74038     3   17231800   17232800      1       1  150064       4.6319    1.812e-06
enh74039     3   17237200   17238200      1       1  150064       4.7199     1.18e-06
enh74040     3   17276100   17277100      3       1  150064       4.2376   1.1297e-05
enh74043     3   17361500   17362500      1       1  150064       4.6052     2.06e-06
enh74044     3   17363700   17364700      1       1  150064       3.4059    0.0003297
enh74045     3   17380200   17381200      4       2  150064       2.2238     0.013082
enh74048     3   17443100   17444100      4       1  150064       3.0978   0.00097479
enh74051     3   17667800   17668800      3       2  150064       4.6506   1.6548e-06
enh74052     3   17671100   17672100      1       1  150064       1.7576      0.03941
enh74053     3   17673400   17674400      3       2  150064       3.3203   0.00044954
enh74054     3   17686500   17687500      2       1  150064       1.6738     0.047088
enh74055     3   17697300   17698300      4       1  150064       4.5711   2.4254e-06
enh74056     3   17706100   17707100      3       1  150064       4.6598   1.5828e-06
enh74057     3   17719400   17720400      4       1  150064       4.6646   1.5463e-06
enh74059     3   17773800   17774800      2       1  150064        5.115   1.5685e-07
enh74061     3   17779400   17780400      3       1  150064       4.3239   7.6642e-06
enh74062     3   17784800   17785800      4       1  150064         2.91     0.001807
enh74063     3   17790400   17791400      1       1  150064       3.0272     0.001234
enh74064     3   17791200   17792200      2       1  150064       3.8504    5.896e-05
enh74065     3   17816100   17817100      1       1  150064       4.8777    5.367e-07
enh74066     3   17821000   17822000      2       1  150064       4.0065   3.0815e-05
enh74067     3   17881900   17882900      3       2  150064        4.385   5.7995e-06
enh74068     3   17947200   17948200      3       1  150064       2.8856    0.0019535
enh74069     3   17952300   17953300      3       1  150064       1.7649     0.038793
enh74074     3   17988500   17989500      3       2  150064       1.6505     0.049421
enh74076     3   18017600   18018600      2       1  150064       1.9945      0.02305
enh74087     3   18152300   18153300      6       3  150064       2.0215     0.021615
enh74089     3   18250500   18251500      1       1  150064       3.1714    0.0007586
enh74101     3   18434700   18435700      4       2  150064       2.2418     0.012488
enh74104     3   18438100   18439100      2       1  150064       1.9407     0.026146
enh74108     3   18453300   18454300      3       2  150064       2.7806    0.0027127
enh74109     3   18457600   18458600      1       1  150064       2.2682      0.01166
enh74155     3   19942900   19943900      1       1  150064       2.6904     0.003568
enh74159     3   19990800   19991800      6       3  150064       2.0977     0.017964
enh74160     3   20001500   20002500      5       3  150064       2.2982     0.010774
enh74185     3   21833500   21834500      5       2  150064       2.5317    0.0056748
enh74186     3   22003400   22004400     11       3  150064       2.8033     0.002529
enh74198     3   22577700   22578700      2       1  150064       1.8546     0.031824
enh74217     3   23443900   23444900      2       1  150064       1.8741     0.030459
enh74228     3   23768500   23769500      4       2  150064       1.8796     0.030082
enh74236     3   23853200   23854200      3       2  150064       2.8339    0.0022995
enh74239     3   23861100   23862100      5       3  150064       2.0479     0.020287
enh74242     3   23870200   23871200      4       2  150064       2.4245    0.0076653
enh74246     3   23878100   23879100      3       2  150064       1.9233     0.027219
enh74249     3   23897300   23898300      2       1  150064       1.8287     0.033724
enh74261     3   23969800   23970800      3       2  150064       1.9361     0.026425
enh74263     3   23988900   23989900      5       2  150064       1.6824     0.046248
enh74271     3   24079200   24080200      3       1  150064       2.5239    0.0058026
enh74274     3   24088800   24089800      3       2  150064       2.9405    0.0016382
enh74277     3   24226800   24227800      4       2  150064       2.5787    0.0049592
enh74278     3   24266300   24267300      9       4  150064       1.7199     0.042725
enh74280     3   24304600   24305600      2       1  150064       2.0712     0.019172
enh74281     3   24339700   24340700      6       2  150064       2.3429    0.0095675
enh74290     3   24524800   24525800      4       2  150064       3.1869     0.000719
enh74291     3   24531000   24532000      5       2  150064       2.6976    0.0034919
enh74293     3   24560200   24561200      2       1  150064       1.9326     0.026643
enh74295     3   24623700   24624700      2       1  150064       2.4564    0.0070178
enh74314     3   25821700   25822700      3       1  150064       1.7892     0.036792
enh74317     3   25833500   25834500      2       1  150064       2.2508     0.012198
enh74379     3   29195000   29196000      2       1  150064       1.8816     0.029945
enh74391     3   29736700   29737700      4       1  150064       1.7659     0.038705
enh74392     3   29799800   29800800      1       1  150064       2.8172     0.002422
enh74393     3   30153600   30154600      5       2  150064       1.8838     0.029798
enh74398     3   30272800   30273800      3       2  150064       3.1731   0.00075415
enh74399     3   30304700   30305700      3       1  150064       2.5268    0.0057558
enh74402     3   30333600   30334600      1       1  150064        2.155      0.01558
enh74404     3   30356100   30357100      3       1  150064        2.041     0.020626
enh74405     3   30360900   30361900      4       2  150064       2.3234     0.010079
enh74406     3   30373700   30374700      3       2  150064        2.272     0.011544
enh74408     3   30390900   30391900      4       2  150064       2.1428     0.016064
enh74409     3   30391500   30392500      5       2  150064       2.0295     0.021205
enh74416     3   30514400   30515400      2       1  150064       2.0429     0.020534
enh74472     3   31398100   31399100      2       1  150064       1.8279     0.033785
enh74473     3   31410800   31411800      2       1  150064       2.1923     0.014177
enh74479     3   31480900   31481900      1       1  150064       2.4513     0.007118
enh74480     3   31489900   31490900      2       1  150064        1.684     0.046087
enh74481     3   31497300   31498300      6       2  150064       2.2302     0.012866
enh74484     3   31526300   31527300      4       2  150064       2.8642    0.0020901
enh74491     3   31581100   31582100      1       1  150064       1.6725      0.04721
enh74492     3   31588800   31589800      2       1  150064       2.6997    0.0034698
enh74500     3   31649400   31650400      3       2  150064       2.1738      0.01486
enh74502     3   31652000   31653000      1       1  150064       1.7781      0.03769
enh74503     3   31654000   31655000      3       2  150064       2.3504    0.0093767
enh74505     3   31677000   31678000      2       1  150064       1.6942     0.045115
enh74513     3   32132600   32133600      6       2  150064       2.0718      0.01914
enh74531     3   32324100   32325100      5       2  150064       2.0409     0.020628
enh74532     3   32326800   32327800      6       3  150064       1.7215      0.04258
enh74536     3   32344400   32345400      5       2  150064       2.2564     0.012023
enh74606     3   33014600   33015600      4       2  150064       1.6796     0.046519
enh74621     3   33106200   33107200      2       1  150064       1.6902     0.045494
enh74630     3   33157600   33158600      1       1  150064       2.0443      0.02046
enh74631     3   33175300   33176300      3       1  150064       1.6474     0.049738
enh74633     3   33359400   33360400      2       1  150064        1.648     0.049672
enh74634     3   33413900   33414900      1       1  150064       3.0412     0.001178
enh74635     3   33426600   33427600      3       2  150064       2.6673    0.0038233
enh74636     3   33461200   33462200      2       1  150064       2.2193     0.013234
enh74637     3   33468800   33469800      6       3  150064       2.6987     0.003481
enh74638     3   33471900   33472900      1       1  150064       2.7243     0.003222
enh74639     3   33477300   33478300      3       2  150064       2.9535    0.0015711
enh74640     3   33483200   33484200      6       3  150064       2.7076    0.0033882
enh74641     3   33488000   33489000      6       2  150064       1.8521     0.032005
enh74664     3   34097900   34098900      3       2  150064       1.7724     0.038162
enh74671     3   34309200   34310200      2       1  150064       1.6788     0.046592
enh74681     3   36343500   36344500      4       2  150064       1.8576      0.03161
enh74682     3   36422900   36423900      2       1  150064       1.7732     0.038097
enh74689     3   36884400   36885400      1       1  150064       6.4289    6.426e-11
enh74690     3   36905500   36906500      1       1  150064       2.9618     0.001529
enh74692     3   36909900   36910900      2       1  150064       3.0448    0.0011641
enh74693     3   36916600   36917600      2       1  150064       2.9571    0.0015525
enh74694     3   36918900   36919900      1       1  150064       6.0847    5.836e-10
enh74695     3   36932400   36933400      4       2  150064       2.5009    0.0061945
enh74696     3   36935300   36936300      3       1  150064       2.8818    0.0019771
enh74697     3   36945000   36946000      3       2  150064       5.0975   1.7209e-07
enh74699     3   36952800   36953800      4       2  150064       4.1104   1.9746e-05
enh74701     3   36959200   36960200      4       2  150064       5.3805   3.7134e-08
enh74702     3   36963900   36964900      3       1  150064         5.24   8.0268e-08
enh74707     3   36999200   37000200      1       1  150064       2.6176     0.004428
enh74708     3   37006400   37007400      3       1  150064       2.8852    0.0019558
enh74709     3   37010700   37011700      2       1  150064       2.8671     0.002071
enh74712     3   37036000   37037000      2       1  150064       1.8574      0.03163
enh74713     3   37066000   37067000      3       1  150064       2.7628    0.0028651
enh74714     3   37071700   37072700      2       1  150064       2.8235    0.0023755
enh74715     3   37095400   37096400      3       2  150064       2.6262    0.0043168
enh74718     3   37144600   37145600      1       1  150064       2.9363     0.001661
enh74722     3   37172900   37173900      1       1  150064       3.0572     0.001117
enh74724     3   37185200   37186200      2       1  150064       2.7109    0.0033552
enh74726     3   37188200   37189200      1       1  150064       2.9771     0.001455
enh74728     3   37196200   37197200      2       1  150064        2.251     0.012192
enh74729     3   37204300   37205300      3       1  150064       3.0441    0.0011669
enh74730     3   37210700   37211700      3       1  150064       2.9165      0.00177
enh74731     3   37213700   37214700      2       1  150064       2.8519     0.002173
enh74732     3   37219600   37220600      1       1  150064        2.948     0.001599
enh74733     3   37220600   37221600      5       3  150064       2.2979     0.010784
enh74734     3   37223200   37224200      2       1  150064       2.6543    0.0039731
enh74735     3   37224800   37225800      6       2  150064       2.7449    0.0030265
enh74736     3   37254400   37255400      2       1  150064       2.1823     0.014545
enh74737     3   37258400   37259400      5       2  150064       2.4625    0.0068994
enh74739     3   37270000   37271000      4       2  150064       2.0826     0.018644
enh74741     3   37288400   37289400      1       1  150064       1.6743      0.04704
enh74742     3   37298600   37299600      6       3  150064       2.0675     0.019341
enh74746     3   37344100   37345100      1       1  150064       1.8619      0.03131
enh74748     3   37365700   37366700      1       1  150064       1.9351      0.02649
enh74758     3   37536100   37537100      6       1  150064       1.8618     0.031313
enh74764     3   37572100   37573100      7       1  150064        2.422    0.0077182
enh74774     3   37747100   37748100      4       2  150064       2.2577     0.011982
enh74777     3   37771800   37772800      4       2  150064       1.7547     0.039658
enh74778     3   37777500   37778500      4       2  150064       3.2076   0.00066934
enh74781     3   37828600   37829600      2       1  150064       2.2195     0.013226
enh74795     3   37937000   37938000      6       2  150064       1.7179     0.042904
enh74796     3   37944300   37945300      3       2  150064       3.0072    0.0013183
enh74797     3   37948400   37949400      5       2  150064       1.9275     0.026959
enh74799     3   37950900   37951900      2       1  150064       3.6389   0.00013692
enh74800     3   37952900   37953900      4       1  150064       3.5426   0.00019808
enh74801     3   37959000   37960000      2       1  150064       3.3504   0.00040347
enh74802     3   37962200   37963200      5       2  150064       3.6222   0.00014605
enh74803     3   37965900   37966900      5       2  150064       2.7937    0.0026054
enh74804     3   37976800   37977800      4       2  150064       3.2265   0.00062655
enh74805     3   37982900   37983900      1       1  150064       1.6943       0.0451
enh74807     3   37993200   37994200      3       1  150064       2.2105     0.013535
enh74809     3   37997800   37998800      2       1  150064       2.0516     0.020107
enh74814     3   38015900   38016900      3       2  150064       1.6536     0.049107
enh74819     3   38037900   38038900      2       1  150064        1.715     0.043174
enh74824     3   38079100   38080100      1       1  150064       2.1898      0.01427
enh74829     3   38157200   38158200      2       1  150064       1.9698     0.024432
enh74853     3   38468200   38469200      3       2  150064       2.8695    0.0020558
enh74854     3   38479400   38480400      2       1  150064       3.1451   0.00083004
enh74855     3   38497400   38498400      3       1  150064       3.1542   0.00080478
enh74857     3   38525300   38526300      5       2  150064       3.0166    0.0012781
enh74859     3   38589400   38590400      2       1  150064       3.1803   0.00073572
enh74868     3   39092100   39093100      1       1  150064       2.7488     0.002991
enh74907     3   39368700   39369700      4       2  150064       2.1102     0.017421
enh74922     3   40002300   40003300      2       1  150064       2.2238     0.013081
enh74946     3   40732000   40733000      2       1  150064        1.661     0.048356
enh74948     3   40759600   40760600      1       1  150064       2.1459      0.01594
enh74949     3   40783100   40784100      1       1  150064       1.9651       0.0247
enh74965     3   41390400   41391400      1       1  150064       3.1459    0.0008278
enh75009     3   42189700   42190700      3       1  150064       2.5561    0.0052933
enh75012     3   42202300   42203300      1       1  150064       2.3561     0.009233
enh75013     3   42205400   42206400      2       1  150064       1.7237     0.042378
enh75016     3   42220600   42221600      3       2  150064       2.2817     0.011253
enh75017     3   42233500   42234500      6       2  150064       1.9939     0.023082
enh75018     3   42256600   42257600      4       2  150064       1.9369     0.026381
enh75019     3   42288800   42289800      2       1  150064       1.7321     0.041624
enh75025     3   42417200   42418200      4       1  150064       2.5323    0.0056658
enh75032     3   42551600   42552600      3       2  150064       1.7961     0.036243
enh75035     3   42570200   42571200      1       1  150064       2.8961     0.001889
enh75045     3   42644200   42645200      3       2  150064       1.7247     0.042289
enh75052     3   42693000   42694000      2       1  150064       2.1973     0.013999
enh75088     3   43265500   43266500      3       2  150064       2.4847    0.0064822
enh75102     3   43387000   43388000      3       1  150064       1.9536     0.025377
enh75108     3   43434900   43435900      3       2  150064       2.4605    0.0069373
enh75123     3   43680400   43681400      3       1  150064       1.6955     0.044989
enh75128     3   43737400   43738400      4       2  150064       2.5512    0.0053676
enh75138     3   43951800   43952800      1       1  150064       2.4027     0.008138
enh75139     3   43964800   43965800      4       2  150064       1.8774     0.030228
enh75140     3   44067400   44068400      4       2  150064       1.8273      0.03383
enh75142     3   44092200   44093200      6       3  150064       1.6709     0.047373
enh75143     3   44225400   44226400      3       2  150064        2.254     0.012097
enh75145     3   44264200   44265200      4       2  150064         2.35    0.0093877
enh75148     3   44359700   44360700      2       1  150064       2.2805     0.011288
enh75152     3   44396700   44397700      3       1  150064       2.9899    0.0013954
enh75154     3   44478900   44479900      1       1  150064       3.6307    0.0001413
enh75158     3   44513100   44514100      2       1  150064       3.0276    0.0012327
enh75164     3   44597600   44598600      1       1  150064       3.0287     0.001228
enh75203     3   45154300   45155300      4       2  150064       2.5462    0.0054453
enh75205     3   45164600   45165600      1       1  150064       1.7014      0.04443
enh75208     3   45180400   45181400      7       4  150064       2.1191      0.01704
enh75217     3   45314700   45315700      2       1  150064       3.9218   4.3942e-05
enh75283     3   46029200   46030200      3       1  150064       1.7268     0.042101
enh75288     3   46100100   46101100     10       3  150064       1.7431     0.040658
enh75291     3   46134300   46135300      3       2  150064       1.6623      0.04823
enh75397     3   47124300   47125300      1       1  150064       1.9232      0.02723
enh75448     3   47764100   47765100      2       1  150064       1.7917     0.036591
enh75467     3   48153300   48154300      1       1  150064       1.8158       0.0347
enh75470     3   48211400   48212400      2       1  150064        1.689     0.045613
enh75473     3   48235700   48236700      1       1  150064       2.3208      0.01015
enh75476     3   48274000   48275000      2       1  150064       2.8184    0.0024135
enh75478     3   48281500   48282500      3       1  150064       2.1688     0.015048
enh75485     3   48343600   48344600      4       1  150064        1.983     0.023681
enh75486     3   48348100   48349100      2       1  150064       1.9194     0.027466
enh75487     3   48374500   48375500      5       2  150064       2.1719     0.014932
enh75520     3   48661400   48662400      1       1  150064        2.289      0.01104
enh75521     3   48671000   48672000      2       1  150064       2.3372    0.0097139
enh75528     3   48724000   48725000      1       1  150064       2.3709     0.008872
enh75529     3   48732100   48733100      3       1  150064       1.7828     0.037309
enh75531     3   48745800   48746800      2       1  150064       1.6997     0.044593
enh75532     3   48750000   48751000      1       1  150064       2.0126      0.02208
enh75533     3   48751800   48752800      2       1  150064       2.1101     0.017423
enh75534     3   48754800   48755800      1       1  150064       2.1125      0.01732
enh75536     3   48777200   48778200      1       1  150064        1.712      0.04345
enh75539     3   48800200   48801200      1       1  150064        1.794      0.03641
enh75543     3   48849500   48850500      2       1  150064        1.655     0.048962
enh75547     3   48890900   48891900      1       1  150064       1.8124      0.03496
enh75558     3   48972600   48973600      2       1  150064       2.2907      0.01099
enh75568     3   49067300   49068300      1       1  150064       1.6834      0.04615
enh75576     3   49156000   49157000      2       1  150064       2.1108     0.017397
enh75582     3   49199900   49200900      3       1  150064       2.4053    0.0080805
enh75586     3   49211300   49212300      2       1  150064       2.1347     0.016391
enh75587     3   49224300   49225300      1       1  150064       1.8518      0.03203
enh75589     3   49275800   49276800      5       2  150064       1.7737     0.038055
enh75596     3   49334200   49335200      4       2  150064       1.8961     0.028972
enh75598     3   49375100   49376100      1       1  150064       1.7766      0.03782
enh75604     3   49410700   49411700      1       1  150064       2.1821      0.01455
enh75605     3   49414600   49415600      3       2  150064       1.8462     0.032433
enh75607     3   49418100   49419100      1       1  150064        2.222      0.01314
enh75610     3   49423800   49424800      5       3  150064       2.2637     0.011796
enh75611     3   49425800   49426800      1       1  150064        1.854      0.03187
enh75614     3   49437100   49438100      4       2  150064       2.0955     0.018063
enh75616     3   49442800   49443800      3       2  150064       2.3794    0.0086707
enh75622     3   49458300   49459300      3       1  150064       2.1251      0.01679
enh75625     3   49465300   49466300      2       1  150064       2.3632    0.0090586
enh75628     3   49502900   49503900      2       1  150064        1.769     0.038446
enh75632     3   49532200   49533200      2       1  150064       1.7921     0.036557
enh75633     3   49537900   49538900      1       1  150064       1.9572      0.02516
enh75637     3   49589800   49590800      3       2  150064        2.041     0.020626
enh75647     3   49740800   49741800      1       1  150064       1.8435      0.03263
enh75648     3   49749500   49750500      5       3  150064       1.8556     0.031757
enh75652     3   49759600   49760600      2       1  150064       1.7308     0.041743
enh75655     3   49819500   49820500      4       2  150064       2.0121     0.022104
enh75656     3   49821500   49822500      3       2  150064        2.037     0.020826
enh75660     3   49852000   49853000      2       1  150064       2.4112      0.00795
enh75661     3   49865500   49866500      2       1  150064       2.2984      0.01077
enh75662     3   49868400   49869400      7       2  150064       1.8031     0.035683
enh75663     3   49876600   49877600      1       1  150064       1.9625      0.02485
enh75665     3   49910000   49911000      4       2  150064       3.2529   0.00057118
enh75666     3   49942600   49943600      2       1  150064       1.6838     0.046107
enh75668     3   49967700   49968700      1       1  150064       3.0538      0.00113
enh75669     3   49978700   49979700      2       1  150064        2.531    0.0056873
enh75670     3   49979700   49980700      3       2  150064       2.2091     0.013584
enh75672     3   49997100   49998100      2       1  150064       2.9361    0.0016618
enh75673     3   50003800   50004800      1       1  150064       3.0519     0.001137
enh75674     3   50020200   50021200      1       1  150064       1.6628      0.04818
enh75675     3   50021100   50022100      5       3  150064       2.7588    0.0029011
enh75676     3   50040800   50041800      1       1  150064       3.2735    0.0005312
enh75678     3   50112200   50113200      4       2  150064       3.0641    0.0010915
enh75680     3   50119000   50120000      5       2  150064       2.0649     0.019467
enh75682     3   50125200   50126200      4       2  150064       2.2616     0.011861
enh75683     3   50128400   50129400      3       1  150064       2.8875    0.0019418
enh75711     3   50361800   50362800      1       1  150064       2.1638      0.01524
enh75725     3   50409900   50410900      1       1  150064       3.7987    7.272e-05
enh75735     3   50518500   50519500      4       2  150064       2.7236    0.0032291
enh75737     3   50552100   50553100      1       1  150064         2.99     0.001395
enh75760     3   50998800   50999800      3       2  150064       2.0053     0.022465
enh75761     3   51008800   51009800      2       1  150064       2.0342     0.020965
enh75771     3   51426200   51427200      1       1  150064        2.068      0.01932
enh75778     3   51531800   51532800      2       1  150064       1.8601     0.031432
enh75780     3   51535500   51536500      1       1  150064       2.2004      0.01389
enh75781     3   51555800   51556800      1       1  150064       2.0131      0.02205
enh75786     3   51600900   51601900      1       1  150064       1.8852       0.0297
enh75787     3   51602900   51603900      1       1  150064       1.8619      0.03131
enh75791     3   51639700   51640700      2       1  150064        3.417   0.00031658
enh75793     3   51655100   51656100      1       1  150064       1.7551      0.03962
enh75795     3   51707400   51708400      2       1  150064       1.8649     0.031095
enh75819     3   52077300   52078300      1       1  150064       1.8495      0.03219
enh75822     3   52083800   52084800      1       1  150064       1.8409      0.03282
enh75829     3   52143000   52144000      3       1  150064       2.0685     0.019296
enh75833     3   52168600   52169600      1       1  150064       1.7772      0.03777
enh75838     3   52219800   52220800      2       1  150064       3.1391   0.00084731
enh75839     3   52223300   52224300      1       1  150064       3.4801    0.0002506
enh75840     3   52228000   52229000      3       1  150064       3.6779    0.0001176
enh75841     3   52230000   52231000      2       1  150064       3.5017   0.00023113
enh75842     3   52233800   52234800      2       1  150064       3.6533   0.00012944
enh75843     3   52235400   52236400      1       1  150064       3.8792    5.239e-05
enh75844     3   52237400   52238400      1       1  150064       3.8591    5.691e-05
enh75848     3   52268900   52269900      5       3  150064        4.089   2.1657e-05
enh75850     3   52277300   52278300      3       2  150064       3.8007   7.2133e-05
enh75852     3   52290600   52291600      1       1  150064       4.7614    9.614e-07
enh75855     3   52306800   52307800      4       2  150064       2.9172     0.001766
enh75856     3   52308400   52309400      3       2  150064       5.0398   2.3298e-07
enh75861     3   52325100   52326100      2       1  150064       4.6886   1.3756e-06
enh75862     3   52332200   52333200      2       1  150064       3.1422   0.00083841
enh75863     3   52341300   52342300      1       1  150064       2.9234     0.001731
enh75865     3   52347400   52348400      2       1  150064       2.8812     0.001981
enh75868     3   52406500   52407500      3       2  150064       4.0901   2.1562e-05
enh75873     3   52467300   52468300      3       2  150064       2.2348     0.012717
enh75875     3   52478600   52479600      2       1  150064       2.5522    0.0053525
enh75877     3   52487900   52488900      3       2  150064       3.1092   0.00093793
enh75878     3   52491000   52492000      3       1  150064       3.8496   5.9145e-05
enh75886     3   52533300   52534300      1       1  150064       3.1157    0.0009176
enh75888     3   52565200   52566200      3       1  150064       3.5432   0.00019762
enh75889     3   52568400   52569400      2       1  150064       4.5023    3.361e-06
enh75891     3   52573400   52574400      3       1  150064       3.1335   0.00086361
enh75894     3   52684400   52685400      2       1  150064       4.5663   2.4821e-06
enh75898     3   52716400   52717400      4       1  150064       4.5002   3.3949e-06
enh75899     3   52717300   52718300      2       1  150064       4.4416   4.4639e-06
enh75900     3   52721400   52722400      1       1  150064       5.8825     2.02e-09
enh75901     3   52737600   52738600      1       1  150064       4.5918    2.197e-06
enh75902     3   52741700   52742700      3       1  150064       5.1293   1.4544e-07
enh75903     3   52754900   52755900      3       1  150064       3.5828   0.00016997
enh75905     3   52796800   52797800      1       1  150064       5.0263      2.5e-07
enh75906     3   52803000   52804000      1       1  150064       5.0609    2.086e-07
enh75908     3   52809200   52810200      1       1  150064       4.9788    3.199e-07
enh75913     3   52880400   52881400      4       2  150064       5.3065   5.5881e-08
enh75915     3   52909100   52910100      1       1  150064       5.0388    2.342e-07
enh75916     3   52924400   52925400      1       1  150064       1.7474      0.04028
enh75918     3   52928200   52929200      4       2  150064       5.2742   6.6653e-08
enh75919     3   52931800   52932800      2       1  150064        4.483   3.6795e-06
enh75920     3   52948900   52949900      2       1  150064        1.962     0.024881
enh75921     3   52957500   52958500      2       1  150064       4.3034   8.4107e-06
enh75922     3   52959600   52960600      1       1  150064       4.4408    4.481e-06
enh75923     3   53016800   53017800      1       1  150064       6.1808    3.188e-10
enh75928     3   53069500   53070500      3       2  150064       2.1356     0.016357
enh75929     3   53074000   53075000      3       1  150064        3.124   0.00089216
enh75930     3   53105600   53106600      2       1  150064       2.1692     0.015032
enh75932     3   53117500   53118500      3       1  150064       2.7505    0.0029753
enh75948     3   53229900   53230900      4       2  150064       3.2444    0.0005884
enh75949     3   53269300   53270300     10       2  150064       2.3101     0.010442
enh75950     3   53270600   53271600      8       2  150064       1.8191     0.034449
enh75951     3   53272000   53273000      5       2  150064       3.0313    0.0012175
enh75952     3   53276200   53277200      6       2  150064       2.9045    0.0018391
enh75953     3   53281900   53282900      4       2  150064       3.3454   0.00041082
enh75959     3   53320900   53321900      2       1  150064       2.2325     0.012791
enh75961     3   53357800   53358800      3       1  150064       1.8416     0.032765
enh75962     3   53362400   53363400      2       1  150064       3.4599   0.00027018
enh75966     3   53388700   53389700      2       1  150064       3.5769   0.00017387
enh75973     3   53727200   53728200      1       1  150064       2.1019      0.01778
enh75981     3   53914000   53915000      1       1  150064       2.2603       0.0119
enh75989     3   55021400   55022400      2       1  150064       1.9121     0.027931
enh76000     3   56626900   56627900      3       2  150064       1.7395     0.040977
enh76002     3   56668400   56669400      5       2  150064       1.6514     0.049324
enh76003     3   56711300   56712300      1       1  150064       2.3874     0.008483
enh76004     3   56713500   56714500      4       1  150064       2.3096     0.010455
enh76008     3   56759500   56760500      5       2  150064        1.677     0.046773
enh76010     3   56769500   56770500      3       1  150064       1.9947     0.023038
enh76030     3   56849500   56850500      4       2  150064       2.0014     0.022677
enh76032     3   56866800   56867800      5       2  150064       1.7768     0.037805
enh76033     3   56871200   56872200      3       2  150064       2.8356    0.0022869
enh76034     3   56889700   56890700      2       1  150064         1.66     0.048452
enh76072     3   57267400   57268400      2       1  150064       1.7063     0.043973
enh76079     3   57572300   57573300      4       2  150064       1.6587     0.048593
enh76107     3   57790300   57791300      2       1  150064       1.6791     0.046565
enh76152     3   58164000   58165000      5       2  150064       1.7836     0.037246
enh76162     3   58309600   58310600      2       1  150064       1.7842     0.037196
enh76166     3   58331500   58332500      6       3  150064       1.8576     0.031612
enh76168     3   58337200   58338200      2       1  150064       1.8801     0.030046
enh76173     3   58372900   58373900      4       1  150064       2.3439    0.0095415
enh76174     3   58399900   58400900      2       1  150064       1.8105     0.035106
enh76175     3   58404300   58405300      7       3  150064         2.27     0.011602
enh76176     3   58417700   58418700      2       1  150064       2.2582     0.011967
enh76177     3   58419800   58420800      7       3  150064       2.2351     0.012706
enh76183     3   58470600   58471600      1       1  150064       2.2319      0.01281
enh76223     3   59411300   59412300      9       2  150064       1.7329     0.041555
enh76226     3   59436900   59437900     10       2  150064        1.829     0.033697
enh76241     3   59851500   59852500      8       2  150064       1.6766      0.04681
enh76245     3   59892700   59893700      5       3  150064       1.7362      0.04126
enh76249     3   59971000   59972000      5       3  150064       1.7747     0.037975
enh76251     3   59974100   59975100      4       2  150064       2.1684     0.015064
enh76260     3   60047000   60048000      4       2  150064        2.323      0.01009
enh76262     3   60050500   60051500     13       2  150064       1.8838     0.029795
enh76263     3   60061300   60062300      6       3  150064       2.2938     0.010902
enh76268     3   60245200   60246200      6       3  150064       2.1142     0.017248
enh76270     3   60311100   60312100      3       2  150064       2.2836     0.011198
enh76276     3   60705800   60706800      3       2  150064       2.0794      0.01879
enh76280     3   60840000   60841000      1       1  150064        2.983     0.001427
enh76285     3   61143700   61144700     10       4  150064       2.6513    0.0040091
enh76286     3   61158300   61159300      6       3  150064       2.8228    0.0023806
enh76287     3   61186100   61187100      8       2  150064       2.3468    0.0094683
enh76288     3   61237600   61238600      4       2  150064       1.7454     0.040454
enh76293     3   61889800   61890800      2       1  150064       2.0449     0.020432
enh76305     3   63840900   63841900      2       1  150064       3.5977   0.00016054
enh76306     3   63844200   63845200      2       1  150064       2.4633    0.0068825
enh76308     3   63850800   63851800      4       2  150064       2.2454      0.01237
enh76309     3   63856100   63857100      2       1  150064       4.0051   3.0991e-05
enh76310     3   63857800   63858800      2       1  150064       2.8442     0.002226
enh76313     3   63881000   63882000      2       1  150064       3.4688   0.00026138
enh76315     3   63895700   63896700      4       2  150064       2.3692    0.0089141
enh76316     3   63899500   63900500      1       1  150064       5.1478    1.318e-07
enh76318     3   63913300   63914300      1       1  150064       3.3083    0.0004693
enh76319     3   63917300   63918300      2       1  150064        4.117    1.919e-05
enh76322     3   63924600   63925600      2       1  150064       3.1717   0.00075786
enh76327     3   63946400   63947400      1       1  150064       2.7057     0.003408
enh76328     3   63950400   63951400      4       2  150064       1.8557     0.031749
enh76330     3   63961700   63962700      3       2  150064       3.0614    0.0011014
enh76331     3   63966900   63967900      2       1  150064       2.3836    0.0085726
enh76332     3   63978900   63979900      4       2  150064       2.1446     0.015994
enh76334     3   63993400   63994400      4       2  150064       2.9673    0.0015023
enh76335     3   64006500   64007500      4       2  150064       1.9426     0.026032
enh76337     3   64015900   64016900      4       2  150064       1.6919     0.045328
enh76339     3   64136500   64137500      4       2  150064       3.1658   0.00077342
enh76340     3   64170400   64171400      3       1  150064       2.7409     0.003064
enh76341     3   64172600   64173600      6       2  150064       3.5696    0.0001788
enh76342     3   64174200   64175200      3       1  150064       3.8714   5.4105e-05
enh76346     3   64205900   64206900      4       2  150064       2.4391    0.0073619
enh76355     3   64447600   64448600      4       2  150064       2.8093    0.0024821
enh76373     3   66427500   66428500      5       2  150064       1.6811     0.046373
enh76405     3   67047400   67048400      2       1  150064       1.8736     0.030492
enh76410     3   67133500   67134500      3       1  150064       1.8876     0.029543
enh76412     3   67633800   67634800      4       2  150064       2.9974    0.0013613
enh76413     3   67649200   67650200      3       1  150064       2.2722     0.011537
enh76414     3   67651600   67652600      3       1  150064       2.4663    0.0068253
enh76415     3   67680800   67681800      6       3  150064       2.0665     0.019389
enh76416     3   67688400   67689400      2       1  150064       1.7652     0.038767
enh76417     3   67699800   67700800      3       2  150064       2.2937     0.010905
enh76418     3   67703000   67704000      4       1  150064       2.1242     0.016827
enh76457     3   69355000   69356000      2       1  150064       2.7099    0.0033647
enh76463     3   69387600   69388600      4       2  150064       2.6914    0.0035573
enh76464     3   69388200   69389200      5       2  150064       1.7133     0.043326
enh76466     3   69403200   69404200      3       1  150064       2.4815    0.0065406
enh76467     3   69406400   69407400      8       3  150064       2.6796     0.003686
enh76468     3   69413300   69414300     11       2  150064       3.0841    0.0010208
enh76469     3   69417400   69418400      9       1  150064       3.0057    0.0013247
enh76474     3   69482400   69483400      4       1  150064       1.9613     0.024924
enh76476     3   69507900   69508900      3       1  150064       2.0924       0.0182
enh76482     3   69796700   69797700      3       1  150064       3.3623   0.00038646
enh76483     3   69799800   69800800      1       1  150064       3.1668    0.0007706
enh76486     3   69826300   69827300      1       1  150064       3.2131    0.0006565
enh76487     3   69840800   69841800      2       1  150064       2.8299    0.0023284
enh76488     3   69865500   69866500      1       1  150064        2.924     0.001728
enh76496     3   70787000   70788000      4       2  150064        2.833    0.0023056
enh76512     3   71123500   71124500      2       1  150064       1.8206     0.034335
enh76513     3   71127900   71128900      2       1  150064       1.9833     0.023669
enh76514     3   71132200   71133200      3       2  150064       2.0309     0.021131
enh76517     3   71142000   71143000      2       1  150064       1.6471     0.049774
enh76522     3   71155800   71156800      3       2  150064       2.2134     0.013434
enh76523     3   71156700   71157700      1       1  150064       2.2562      0.01203
enh76525     3   71161400   71162400      3       2  150064       3.5233   0.00021307
enh76526     3   71166600   71167600      1       1  150064       3.1354    0.0008581
enh76527     3   71168000   71169000      1       1  150064       1.7172      0.04297
enh76528     3   71169200   71170200      3       1  150064       2.6697    0.0037959
enh76529     3   71170300   71171300      4       2  150064       2.5632    0.0051858
enh76530     3   71172400   71173400      6       2  150064       2.1652     0.015186
enh76531     3   71174100   71175100      5       2  150064       3.1063   0.00094726
enh76532     3   71175300   71176300      8       1  150064       2.1052     0.017639
enh76534     3   71186700   71187700      1       1  150064       1.6864      0.04586
enh76539     3   71210600   71211600      2       1  150064       1.7423     0.040724
enh76541     3   71223000   71224000      3       2  150064       2.7312    0.0031551
enh76549     3   71274400   71275400      3       2  150064       3.6639   0.00012418
enh76551     3   71286200   71287200      3       2  150064       1.7037     0.044217
enh76553     3   71288700   71289700      2       1  150064       3.6057   0.00015566
enh76554     3   71294300   71295300      3       1  150064       1.9355     0.026462
enh76555     3   71296000   71297000      3       1  150064       2.3281    0.0099535
enh76559     3   71311700   71312700      1       1  150064       2.4199     0.007763
enh76560     3   71314400   71315400      4       2  150064       5.4008   3.3179e-08
enh76561     3   71319400   71320400      4       2  150064       2.6543     0.003974
enh76562     3   71330200   71331200      8       3  150064       2.0969     0.018001
enh76563     3   71331600   71332600      5       2  150064       3.3341   0.00042795
enh76564     3   71334200   71335200      2       1  150064       3.6357   0.00013862
enh76568     3   71364100   71365100      2       1  150064       3.7618   8.4343e-05
enh76570     3   71371300   71372300      1       1  150064       4.5201    3.091e-06
enh76571     3   71375000   71376000      2       1  150064       2.7391    0.0030806
enh76572     3   71388000   71389000      1       1  150064       3.8679    5.489e-05
enh76573     3   71397300   71398300      2       1  150064       4.5228    3.051e-06
enh76584     3   71437700   71438700      3       2  150064       3.4526   0.00027764
enh76595     3   71472200   71473200      3       2  150064        2.349    0.0094126
enh76601     3   71494400   71495400      5       3  150064       3.9054    4.704e-05
enh76602     3   71496500   71497500      1       1  150064       1.8728      0.03055
enh76603     3   71499600   71500600      1       1  150064       2.3986     0.008229
enh76607     3   71513200   71514200      5       3  150064       2.6781    0.0037021
enh76609     3   71525800   71526800      2       1  150064       1.7162     0.043065
enh76610     3   71527500   71528500      2       1  150064       3.0197    0.0012651
enh76611     3   71530400   71531400      1       1  150064       4.0117    3.014e-05
enh76612     3   71532400   71533400      6       3  150064       4.5712   2.4248e-06
enh76613     3   71534500   71535500      4       2  150064        4.597   2.1427e-06
enh76614     3   71542200   71543200      1       1  150064       4.7729    9.079e-07
enh76615     3   71548200   71549200      4       1  150064       3.0141    0.0012888
enh76616     3   71551300   71552300      4       2  150064       4.7021   1.2878e-06
enh76617     3   71553100   71554100      1       1  150064       4.9105    4.543e-07
enh76620     3   71565200   71566200      1       1  150064       2.6066     0.004572
enh76621     3   71571400   71572400      4       1  150064       4.6564   1.6087e-06
enh76623     3   71577800   71578800      1       1  150064       4.7976    8.028e-07
enh76624     3   71578300   71579300      2       1  150064       4.4115   5.1324e-06
enh76626     3   71582300   71583300      5       2  150064       4.2435   1.1001e-05
enh76627     3   71585600   71586600      2       1  150064       3.1861   0.00072098
enh76628     3   71589600   71590600      5       2  150064       2.9322    0.0016831
enh76629     3   71594900   71595900      2       1  150064       2.7593    0.0028959
enh76632     3   71603500   71604500      2       1  150064       3.0878    0.0010082
enh76636     3   71635500   71636500      2       1  150064       2.5988    0.0046776
enh76638     3   71640200   71641200      1       1  150064       3.4628    0.0002673
enh76639     3   71678500   71679500      4       2  150064       4.1094   1.9831e-05
enh76647     3   71770100   71771100      3       2  150064       2.2551     0.012064
enh76649     3   71778400   71779400      5       2  150064       2.5382     0.005571
enh76650     3   71825800   71826800      4       2  150064       2.1906     0.014239
enh76652     3   71829700   71830700      4       2  150064       2.8227    0.0023807
enh76690     3   72234800   72235800      5       2  150064       2.0673     0.019352
enh76699     3   72339600   72340600      3       1  150064       2.0694     0.019255
enh76700     3   72347800   72348800      4       2  150064       2.1796     0.014643
enh76706     3   72378400   72379400      2       1  150064       2.3925    0.0083672
enh76711     3   72424500   72425500      1       1  150064       1.9315      0.02671
enh76732     3   72531200   72532200      4       1  150064       1.9651     0.024701
enh76737     3   72568700   72569700      1       1  150064        3.011     0.001302
enh76738     3   72571900   72572900      1       1  150064       2.6395     0.004152
enh76739     3   72582500   72583500      3       1  150064       1.9803     0.023835
enh76742     3   72597900   72598900      2       1  150064       1.8494     0.032197
enh76743     3   72599000   72600000      2       1  150064       2.3116       0.0104
enh76745     3   72625800   72626800      1       1  150064       1.8209      0.03431
enh76746     3   72631100   72632100      3       2  150064       2.9279    0.0017061
enh76776     3   73044800   73045800      2       1  150064       2.0258     0.021392
enh76778     3   73051200   73052200      1       1  150064       1.9567      0.02519
enh76779     3   73052300   73053300     11       3  150064       1.7367     0.041216
enh76782     3   73069600   73070600      2       1  150064        2.162     0.015311
enh76785     3   73080500   73081500      1       1  150064       1.8203      0.03436
enh76787     3   73086400   73087400      2       1  150064       1.9033     0.028498
enh76788     3   73088800   73089800      5       2  150064       1.8148     0.034775
enh76789     3   73090400   73091400      4       2  150064        1.948     0.025707
enh76790     3   73094300   73095300      5       1  150064       2.0167     0.021865
enh76792     3   73104800   73105800      1       1  150064       1.6871      0.04579
enh76794     3   73134800   73135800      1       1  150064       2.1323      0.01649
enh76799     3   73566000   73567000      2       1  150064       1.8688     0.030822
enh76831     3   81534800   81535800      2       1  150064       1.7593     0.039264
enh76832     3   81540800   81541800      2       1  150064       1.6955     0.044991
enh76835     3   81699900   81700900      3       1  150064       1.8513      0.03206
enh76836     3   81792300   81793300      4       2  150064       1.8977     0.028867
enh76839     3   81811600   81812600      5       2  150064       1.6726     0.047206
enh76843     3   81912800   81913800      1       1  150064       1.7963      0.03622
enh76844     3   81957400   81958400      3       2  150064       2.1785     0.014683
enh76855     3   84838300   84839300      5       2  150064       2.8037    0.0025258
enh76914     3   93798900   93799900      2       1  150064       2.0702     0.019216
enh76920     3   93951500   93952500      2       1  150064       2.2691     0.011632
enh76921     3   94024900   94025900      2       1  150064       1.9932     0.023122
enh76929     3   97484100   97485100      1       1  150064       2.5832     0.004895
enh76932     3   97619900   97620900      1       1  150064       1.7455      0.04045
enh76935     3   97676100   97677100      2       1  150064       1.9477     0.025724
enh76958     3   98411600   98412600      1       1  150064       2.4857     0.006465
enh76974     3   99203800   99204800      4       2  150064       2.0676     0.019337
enh76976     3   99261600   99262600      2       1  150064         2.53    0.0057028
enh77051     3  100583000  100584000      1       1  150064       2.9529     0.001574
enh77055     3  100611700  100612700      5       2  150064       1.7459     0.040412
enh77161     3  104859100  104860100      6       2  150064       2.0617     0.019617
enh77167     3  105136500  105137500      4       1  150064        2.016     0.021899
enh77168     3  105149300  105150300      5       3  150064       2.3717    0.0088533
enh77176     3  105509100  105510100      3       2  150064       1.7655     0.038743
enh77180     3  105524800  105525800      4       2  150064       3.0575    0.0011159
enh77181     3  105529800  105530800      2       1  150064       1.6827     0.046218
enh77182     3  105542100  105543100      1       1  150064       1.7223      0.04251
enh77192     3  105583900  105584900      4       2  150064       2.1044     0.017672
enh77203     3  105894100  105895100      1       1  150064       2.2371      0.01264
enh77229     3  107151300  107152300      7       4  150064       1.6619     0.048268
enh77231     3  107245400  107246400      1       1  150064       2.1432      0.01605
enh77232     3  107296600  107297600      4       1  150064       2.0645     0.019487
enh77236     3  107339500  107340500      5       2  150064       1.9535     0.025381
enh77239     3  107369200  107370200      3       2  150064       1.6742     0.047048
enh77240     3  107370200  107371200      1       1  150064       1.6673      0.04773
enh77241     3  107380400  107381400      1       1  150064       2.2708      0.01158
enh77244     3  107402900  107403900      1       1  150064       2.6608     0.003898
enh77260     3  107790600  107791600      2       1  150064       2.2998      0.01073
enh77262     3  107794400  107795400      3       2  150064       2.5387    0.0055628
enh77266     3  107811300  107812300      1       1  150064       2.6782     0.003701
enh77268     3  107816600  107817600      4       2  150064       2.4201    0.0077572
enh77270     3  107820100  107821100      3       2  150064       2.8962    0.0018885
enh77271     3  107835800  107836800      2       1  150064       2.2574     0.011993
enh77273     3  107840100  107841100      5       3  150064       2.2087     0.013599
enh77276     3  107899200  107900200      8       2  150064       3.3485   0.00040618
enh77277     3  107901900  107902900      8       1  150064       3.2345   0.00060918
enh77278     3  107934500  107935500      7       3  150064       2.7484    0.0029945
enh77279     3  107938200  107939200      3       1  150064       2.5401    0.0055418
enh77289     3  108113300  108114300      6       2  150064       2.1175      0.01711
enh77336     3  111040300  111041300      7       2  150064       2.0106     0.022185
enh77373     3  111685700  111686700      4       2  150064       1.7657     0.038722
enh77374     3  111686200  111687200      2       1  150064        1.699     0.044659
enh77389     3  111853300  111854300      3       2  150064        1.738     0.041103
enh77412     3  112186200  112187200      2       1  150064       1.6624     0.048212
enh77415     3  112196600  112197600      2       1  150064        1.792     0.036563
enh77419     3  112212000  112213000      1       1  150064       2.0257       0.0214
enh77458     3  112686200  112687200      4       2  150064       1.9569     0.025178
enh77471     3  112821600  112822600      3       2  150064       2.1145     0.017234
enh77519     3  113617500  113618500      5       3  150064       2.0123     0.022093
enh77521     3  113631600  113632600      7       3  150064       2.2205     0.013194
enh77522     3  113646100  113647100      3       1  150064       2.0923     0.018207
enh77550     3  114173900  114174900      1       1  150064       3.2368    0.0006044
enh77570     3  114564800  114565800      2       1  150064       2.0951     0.018083
enh77609     3  116582400  116583400      4       1  150064       1.6974     0.044814
enh77620     3  117603600  117604600      3       2  150064       2.7086    0.0033781
enh77621     3  117611900  117612900      1       1  150064       4.0439    2.629e-05
enh77648     3  119186600  119187600      4       2  150064       1.6637     0.048088
enh77655     3  119278200  119279200      7       2  150064       1.7751     0.037944
enh77657     3  119288800  119289800      4       2  150064       2.0466     0.020347
enh77703     3  120069300  120070300      1       1  150064       1.7053      0.04407
enh77704     3  120137300  120138300      1       1  150064       1.8344       0.0333
enh77705     3  120139600  120140600      2       1  150064       1.6791     0.046562
enh77711     3  120285800  120286800      5       3  150064       2.2948     0.010871
enh77712     3  120314000  120315000      6       2  150064        2.292     0.010953
enh77723     3  121151100  121152100      2       1  150064       1.9809     0.023799
enh77738     3  121629300  121630300      6       1  150064       2.3505    0.0093729
enh77739     3  121632200  121633200      6       2  150064       2.1712     0.014958
enh77742     3  121716100  121717100      2       1  150064       2.4384    0.0073755
enh77774     3  122103800  122104800      2       1  150064       1.8218     0.034241
enh77801     3  122396900  122397900      8       3  150064       1.6724     0.047221
enh77804     3  122440000  122441000      7       4  150064       2.1225     0.016896
enh77811     3  122510800  122511800      5       3  150064       1.6935     0.045178
enh77814     3  122608700  122609700      2       1  150064       2.9809    0.0014368
enh77815     3  122612000  122613000      6       3  150064       2.6235    0.0043515
enh77824     3  122787300  122788300      2       1  150064       2.6726    0.0037634
enh77825     3  122790600  122791600      3       2  150064       2.2736     0.011494
enh77827     3  122797300  122798300      3       1  150064       2.4276    0.0076001
enh77828     3  122798200  122799200      3       1  150064       2.7792    0.0027243
enh77829     3  122799500  122800500      1       1  150064       2.5913     0.004781
enh77857     3  123354600  123355600      4       2  150064       1.8847     0.029732
enh77870     3  123725300  123726300      2       1  150064       1.8253      0.03398
enh77871     3  123967900  123968900      6       3  150064       3.9376    4.115e-05
enh77873     3  124034600  124035600      4       2  150064       3.6635   0.00012439
enh77901     3  124577800  124578800      2       1  150064       2.3668    0.0089723
enh77904     3  124597700  124598700      3       1  150064        2.243     0.012449
enh77910     3  124704100  124705100      1       1  150064       1.8041      0.03561
enh77924     3  124839000  124840000      3       1  150064       1.8167     0.034631
enh77925     3  124844400  124845400      7       3  150064       2.9921    0.0013853
enh77926     3  124847600  124848600      4       2  150064       2.9011    0.0018595
enh77933     3  124874000  124875000      7       4  150064       1.8525     0.031979
enh77941     3  125067400  125068400      1       1  150064       2.6795     0.003687
enh77944     3  125074100  125075100      3       2  150064       1.9109     0.028006
enh77955     3  125236900  125237900      6       3  150064       1.7114     0.043499
enh77960     3  125308400  125309400      1       1  150064       2.3574     0.009202
enh77961     3  125309800  125310800      2       1  150064       2.4667     0.006818
enh77963     3  125315000  125316000      5       3  150064       1.9109     0.028007
enh77983     3  126184500  126185500      3       1  150064       1.6735     0.047116
enh78019     3  127018100  127019100      6       3  150064       1.6907      0.04545
enh78032     3  127389800  127390800      1       1  150064        1.789      0.03681
enh78034     3  127397000  127398000      3       2  150064       1.9677     0.024549
enh78072     3  127543900  127544900      3       2  150064       2.1528     0.015667
enh78077     3  127769400  127770400      3       2  150064       1.7282     0.041973
enh78086     3  127863300  127864300      1       1  150064       3.8908    4.996e-05
enh78088     3  127873300  127874300      1       1  150064       1.6719      0.04727
enh78089     3  127874000  127875000      2       1  150064       1.7007       0.0445
enh78094     3  127898000  127899000      3       2  150064       3.9156   4.5091e-05
enh78095     3  127901100  127902100      4       2  150064       4.0767   2.2838e-05
enh78096     3  127914200  127915200      3       1  150064       3.4563   0.00027381
enh78103     3  128067400  128068400      2       1  150064       1.8786     0.030149
enh78105     3  128106300  128107300      3       1  150064       2.0427     0.020542
enh78115     3  128242200  128243200      4       1  150064       2.2096     0.013568
enh78121     3  128277000  128278000      3       1  150064       1.8238     0.034091
enh78148     3  128454900  128455900      3       2  150064        2.149     0.015817
enh78178     3  128711800  128712800      2       1  150064       2.5048    0.0061269
enh78194     3  128805700  128806700      1       1  150064       2.0976      0.01797
enh78199     3  128841500  128842500      2       1  150064       1.7523      0.03986
enh78205     3  128906400  128907400      1       1  150064       2.2691      0.01163
enh78209     3  128930200  128931200      1       1  150064        2.084      0.01858
enh78215     3  128996300  128997300      3       2  150064        3.131   0.00087118
enh78216     3  128999000  129000000      4       1  150064       3.2928   0.00049596
enh78217     3  129000900  129001900      3       1  150064       3.2125   0.00065798
enh78218     3  129023700  129024700      1       1  150064       3.6939    0.0001104
enh78220     3  129031500  129032500      1       1  150064       3.4849    0.0002462
enh78224     3  129065700  129066700      5       2  150064       1.7074     0.043873
enh78242     3  129208400  129209400      2       1  150064       1.7095     0.043675
enh78244     3  129244500  129245500      2       1  150064       2.5855    0.0048625
enh78260     3  129316900  129317900      4       2  150064       1.8621     0.031294
enh78275     3  129511700  129512700      1       1  150064         1.87      0.03074
enh78291     3  129677100  129678100      8       1  150064       1.6665     0.047804
enh78321     3  130746000  130747000      3       2  150064       1.8342     0.033309
enh78342     3  131898600  131899600      5       2  150064       2.4066    0.0080499
enh78345     3  131964400  131965400      2       1  150064       2.4296    0.0075577
enh78377     3  133082600  133083600      3       2  150064       1.8017       0.0358
enh78380     3  133160000  133161000      2       1  150064       1.7137     0.043293
enh78408     3  133683200  133684200      4       2  150064       2.0005     0.022726
enh78409     3  133698000  133699000      3       2  150064       2.6293    0.0042781
enh78469     3  135710200  135711200      2       1  150064       2.1566     0.015519
enh78470     3  135768800  135769800      6       2  150064       3.5752   0.00017499
enh78477     3  135873300  135874300      4       2  150064       1.8784     0.030165
enh78481     3  135888700  135889700      1       1  150064       2.9798     0.001442
enh78483     3  135902300  135903300      2       1  150064       2.3643    0.0090311
enh78484     3  135906700  135907700      2       1  150064       3.4748   0.00025557
enh78485     3  135916600  135917600      2       1  150064       2.8409    0.0022496
enh78487     3  136000500  136001500      2       1  150064       4.8233   7.0616e-07
enh78488     3  136235000  136236000      3       2  150064       5.1467   1.3256e-07
enh78491     3  136314800  136315800      3       2  150064       2.5589    0.0052502
enh78492     3  136335300  136336300      1       1  150064       2.6841     0.003636
enh78493     3  136338900  136339900      2       1  150064       2.6233     0.004354
enh78501     3  136410400  136411400      1       1  150064       2.5084     0.006064
enh78504     3  136435000  136436000      3       2  150064       4.7931   8.2119e-07
enh78509     3  136465500  136466500      5       2  150064       2.3733    0.0088141
enh78510     3  136467200  136468200      4       2  150064        2.843    0.0022346
enh78511     3  136472900  136473900      2       1  150064       5.1965   1.0152e-07
enh78516     3  136554500  136555500      1       1  150064       2.0492      0.02022
enh78518     3  136558900  136559900      1       1  150064         4.26    1.022e-05
enh78519     3  136569000  136570000      2       1  150064       2.9399    0.0016415
enh78520     3  136575100  136576100      2       1  150064       2.8816    0.0019781
enh78521     3  136576600  136577600      2       1  150064       3.6356   0.00013865
enh78522     3  136577400  136578400      1       1  150064       3.1285    0.0008784
enh78523     3  136578300  136579300      2       1  150064       2.9288    0.0017013
enh78524     3  136582600  136583600      6       2  150064       2.9535    0.0015711
enh78525     3  136584300  136585300      1       1  150064       3.0133     0.001292
enh78526     3  136585800  136586800      4       2  150064       3.6941   0.00011034
enh78527     3  136595200  136596200      2       1  150064       2.5465    0.0054397
enh78528     3  136601600  136602600      2       1  150064       2.8566     0.002141
enh78529     3  136603500  136604500      3       1  150064       2.9127    0.0017919
enh78530     3  136605600  136606600      4       1  150064          3.1   0.00096775
enh78531     3  136610800  136611800      4       1  150064       2.9794    0.0014443
enh78532     3  136612500  136613500      1       1  150064       3.0285     0.001229
enh78533     3  136615200  136616200      4       2  150064       3.9551   3.8256e-05
enh78534     3  136619000  136620000      1       1  150064        3.015     0.001285
enh78536     3  136629400  136630400      2       1  150064       2.5556    0.0053006
enh78538     3  136632600  136633600      2       1  150064       2.4977    0.0062507
enh78539     3  136633400  136634400      2       1  150064       2.5043    0.0061353
enh78542     3  136642600  136643600      2       1  150064       2.7172    0.0032917
enh78543     3  136643200  136644200      2       1  150064       1.8349      0.03326
enh78544     3  136644000  136645000      2       1  150064        2.872    0.0020397
enh78545     3  136648600  136649600      4       1  150064        2.867    0.0020716
enh78546     3  136651100  136652100      4       1  150064       3.0786    0.0010397
enh78548     3  136661500  136662500      2       1  150064       2.4908    0.0063731
enh78549     3  136666200  136667200      2       1  150064       2.9107    0.0018033
enh78550     3  136668500  136669500      2       1  150064        2.893    0.0019076
enh78551     3  136673500  136674500      3       2  150064       3.5259     0.000211
enh78562     3  137904600  137905600      2       1  150064       1.9238     0.027192
enh78567     3  137932200  137933200      2       1  150064       3.3817   0.00036024
enh78570     3  137939300  137940300      1       1  150064       2.2316      0.01282
enh78571     3  137940200  137941200      2       1  150064       2.4933    0.0063277
enh78579     3  138089500  138090500      3       1  150064       1.6765     0.046825
enh78592     3  138404900  138405900      1       1  150064       2.0525      0.02006
enh78599     3  138499100  138500100      1       1  150064       1.9906      0.02326
enh78600     3  138500500  138501500      1       1  150064       1.9222      0.02729
enh78602     3  138533000  138534000      1       1  150064       1.8163      0.03466
enh78604     3  138536600  138537600      1       1  150064       1.8135      0.03488
enh78608     3  138554400  138555400      1       1  150064       1.9341      0.02655
enh78613     3  138593900  138594900      2       1  150064       1.6938     0.045156
enh78639     3  140435000  140436000      8       3  150064       3.0033    0.0013353
enh78640     3  140472900  140473900      1       1  150064       2.2808      0.01128
enh78644     3  140582100  140583100      3       2  150064       1.7084      0.04378
enh78649     3  140794800  140795800      3       1  150064       1.9318     0.026695
enh78666     3  141022200  141023200      5       3  150064       1.7786     0.037652
enh78688     3  141201900  141202900      1       1  150064       2.9798     0.001442
enh78796     3  143021500  143022500      5       3  150064       1.7472     0.040303
enh78845     3  144220000  144221000      3       2  150064        2.316      0.01028
enh78848     3  144550200  144551200      1       1  150064       1.6647      0.04799
enh78890     3  148914800  148915800      4       1  150064       2.1274     0.016692
enh78891     3  148915200  148916200      3       1  150064       2.0293     0.021212
enh78893     3  148921200  148922200      2       1  150064       1.9905     0.023267
enh79001     3  150616300  150617300      3       1  150064        1.979     0.023909
enh79106     3  151999600  152000600      2       1  150064       2.0564     0.019872
enh79120     3  152039300  152040300      1       1  150064       1.7572      0.03944
enh79124     3  152049500  152050500      1       1  150064       2.1107       0.0174
enh79126     3  152054200  152055200      4       2  150064        2.092      0.01822
enh79127     3  152059900  152060900      1       1  150064       2.2607      0.01189
enh79135     3  152092400  152093400      1       1  150064       2.2571        0.012
enh79140     3  152126000  152127000      2       1  150064       1.7644     0.038832
enh79144     3  152146900  152147900      3       2  150064       2.4936    0.0063222
enh79151     3  152169900  152170900      2       1  150064       2.0707     0.019194
enh79156     3  152190200  152191200      3       2  150064       1.7883     0.036867
enh79158     3  152223300  152224300      8       3  150064       1.8313     0.033525
enh79160     3  152307200  152308200      1       1  150064       2.5977     0.004693
enh79161     3  152309000  152310000      2       1  150064       1.8382     0.033015
enh79162     3  152311000  152312000      3       2  150064       2.4228    0.0077008
enh79163     3  152312800  152313800      3       1  150064       2.0084       0.0223
enh79166     3  152367500  152368500      6       2  150064       1.9222     0.027292
enh79167     3  152373400  152374400      3       2  150064       2.2526     0.012143
enh79171     3  152389100  152390100      5       3  150064       2.3344    0.0097862
enh79174     3  152551400  152552400      3       1  150064       2.8442    0.0022259
enh79175     3  152626900  152627900      2       1  150064       2.3332    0.0098192
enh79184     3  152855800  152856800      1       1  150064       1.6826      0.04623
enh79201     3  153155500  153156500      3       1  150064       2.4859    0.0064616
enh79205     3  153345700  153346700      5       2  150064       2.0212     0.021629
enh79215     3  154036700  154037700      2       1  150064       2.4824    0.0065256
enh79237     3  154810900  154811900      1       1  150064       1.7459      0.04041
enh79253     3  155455600  155456600      1       1  150064        2.304      0.01061
enh79293     3  156353400  156354400      1       1  150064       2.2869       0.0111
enh79376     3  159479700  159480700      4       2  150064       1.7059     0.044012
enh79387     3  159554600  159555600      2       1  150064       1.6544     0.049027
enh79390     3  159563500  159564500      2       1  150064       1.9377     0.026329
enh79405     3  159620400  159621400      3       2  150064       2.0215     0.021616
enh79406     3  159622200  159623200      1       1  150064       2.5785     0.004961
enh79459     3  160497300  160498300      4       2  150064       2.3717    0.0088541
enh79460     3  160519000  160520000      4       1  150064       1.9304     0.026781
enh79468     3  160823200  160824200      2       1  150064       1.6716       0.0473
enh79473     3  161067000  161068000      3       1  150064       1.9737     0.024208
enh79474     3  161112000  161113000      1       1  150064       2.0585      0.01977
enh79476     3  161133500  161134500      1       1  150064       2.3963      0.00828
enh79477     3  161206600  161207600      8       2  150064       2.9984    0.0013568
enh79478     3  161400300  161401300      4       2  150064       2.5225    0.0058265
enh79479     3  161454800  161455800      7       3  150064       3.2356   0.00060701
enh79480     3  161464600  161465600      4       2  150064       4.3745   6.0844e-06
enh79481     3  161488000  161489000      3       1  150064       4.6148   1.9674e-06
enh79482     3  161498700  161499700      2       1  150064       1.8589      0.03152
enh79483     3  161656800  161657800      7       3  150064       4.2648   1.0005e-05
enh79484     3  161658200  161659200      4       2  150064       1.9829     0.023688
enh79485     3  161852100  161853100      3       2  150064        4.311   8.1242e-06
enh79486     3  162056200  162057200      1       1  150064       1.7352      0.04135
enh79487     3  162071000  162072000      4       2  150064       1.9375     0.026341
enh79489     3  165877300  165878300      7       2  150064       2.3916    0.0083869
enh79490     3  165926800  165927800      2       1  150064       2.1362     0.016333
enh79501     3  167454400  167455400      1       1  150064       2.9064     0.001828
enh79503     3  167468100  167469100      2       1  150064       3.3527   0.00040014
enh79505     3  167546800  167547800      1       1  150064       3.2326    0.0006133
enh79506     3  167561100  167562100      4       1  150064       3.4371   0.00029401
enh79507     3  167577200  167578200      5       2  150064       2.3465    0.0094755
enh79508     3  167579300  167580300      2       1  150064       2.9752    0.0014641
enh79510     3  167594400  167595400      3       2  150064        1.731      0.04173
enh79512     3  167616800  167617800      3       2  150064       1.7173     0.042959
enh79513     3  167659000  167660000      3       1  150064       2.1983     0.013965
enh79524     3  167805900  167806900      3       1  150064       2.2753     0.011444
enh79526     3  167809500  167810500      5       1  150064       2.1498     0.015786
enh79527     3  167814500  167815500      2       1  150064       2.0918      0.01823
enh79528     3  167859100  167860100      5       2  150064       1.7406     0.040874
enh79529     3  167873800  167874800      3       1  150064       1.8244     0.034043
enh79531     3  167931200  167932200      4       1  150064       1.7616     0.039071
enh79546     3  168294300  168295300      1       1  150064       1.8692       0.0308
enh79554     3  168432300  168433300      1       1  150064       1.8511      0.03208
enh79558     3  168757700  168758700      1       1  150064       2.0958      0.01805
enh79566     3  168876400  168877400      5       2  150064       1.7291     0.041894
enh79568     3  168931200  168932200      3       2  150064         1.72     0.042712
enh79573     3  169040800  169041800      1       1  150064       2.0792       0.0188
enh79580     3  169080700  169081700      3       2  150064       1.6456     0.049924
enh79593     3  169476600  169477600      1       1  150064       2.5392     0.005555
enh79594     3  169480700  169481700      1       1  150064       2.2445       0.0124
enh79595     3  169492900  169493900      1       1  150064       2.6313     0.004253
enh79608     3  169688600  169689600      2       1  150064       2.0416     0.020596
enh79609     3  169689600  169690600      3       1  150064       2.2084      0.01361
enh79611     3  169701800  169702800      2       1  150064       2.0784     0.018837
enh79612     3  169720300  169721300      2       1  150064       2.3225     0.010104
enh79618     3  169761800  169762800      1       1  150064       2.2286      0.01292
enh79619     3  169763200  169764200      1       1  150064       2.0343      0.02096
enh79623     3  169868900  169869900      1       1  150064       2.5128     0.005989
enh79625     3  169871300  169872300      3       1  150064       2.1271     0.016706
enh79628     3  169889200  169890200      3       1  150064       2.3266    0.0099939
enh79629     3  169895800  169896800      2       1  150064       2.1719     0.014933
enh79649     3  170891400  170892400      2       1  150064       1.6851     0.045987
enh79663     3  170991700  170992700      3       1  150064       1.8101     0.035143
enh79685     3  171173800  171174800      2       1  150064        1.803     0.035695
enh79699     3  171472400  171473400      3       1  150064       1.9209     0.027375
enh79794     3  172231600  172232600      5       2  150064        2.203     0.013797
enh79809     3  172310900  172311900      5       1  150064       2.4188    0.0077858
enh79810     3  172312500  172313500      7       2  150064         2.72    0.0032646
enh79811     3  172313800  172314800      6       2  150064       2.8667    0.0020741
enh79823     3  172426600  172427600      1       1  150064       2.6366     0.004187
enh79835     3  173514400  173515400      6       2  150064       4.5386    2.831e-06
enh79836     3  173534500  173535500      1       1  150064       1.7807      0.03748
enh79846     3  174159900  174160900      1       1  150064       1.8057      0.03548
enh79862     3  176590200  176591200      2       1  150064       1.8537     0.031893
enh79864     3  176758300  176759300      2       1  150064       2.5578    0.0052673
enh79865     3  176768600  176769600      2       1  150064       2.4725    0.0067091
enh79870     3  176779800  176780800      1       1  150064        2.688     0.003594
enh79871     3  176781200  176782200      3       1  150064        2.876    0.0020137
enh79873     3  176787300  176788300      2       1  150064       2.3702    0.0088881
enh79875     3  176803800  176804800      3       2  150064       3.2682   0.00054123
enh79876     3  176804700  176805700      3       1  150064       2.9145     0.001781
enh79877     3  176806900  176807900      5       2  150064       1.9272     0.026976
enh79879     3  176817000  176818000      4       2  150064       1.8037     0.035641
enh79883     3  176827000  176828000      3       2  150064       1.7555      0.03959
enh79888     3  176841600  176842600      4       2  150064       2.4196    0.0077679
enh79890     3  176846000  176847000      3       1  150064       2.2848     0.011162
enh79892     3  176851000  176852000      4       2  150064       1.6619     0.048266
enh79894     3  176854000  176855000      3       1  150064        2.151     0.015738
enh79898     3  176863800  176864800      4       2  150064       2.6366    0.0041868
enh79900     3  176866400  176867400      2       1  150064       2.4719    0.0067194
enh79927     3  177035100  177036100      4       2  150064       2.1164     0.017153
enh79954     3  177332700  177333700      4       2  150064       2.7936    0.0026061
enh79972     3  177541900  177542900      1       1  150064       1.7378      0.04112
enh79985     3  177873900  177874900      5       2  150064       2.2634     0.011805
enh79986     3  177877300  177878300      4       2  150064       1.9701     0.024416
enh79987     3  177888200  177889200      2       1  150064       2.1739     0.014856
enh79988     3  177919400  177920400      4       2  150064        2.908    0.0018186
enh79990     3  177980600  177981600      4       2  150064       2.5494     0.005396
enh80047     3  180628900  180629900      2       1  150064       5.4446   2.5956e-08
enh80048     3  180633000  180634000      1       1  150064       6.2898    1.589e-10
enh80049     3  180636900  180637900      6       3  150064       5.4583   2.4035e-08
enh80051     3  180642500  180643500      2       1  150064       1.8226     0.034183
enh80052     3  180646900  180647900      5       2  150064       5.7144    5.503e-09
enh80053     3  180648800  180649800      4       2  150064       5.4646   2.3201e-08
enh80055     3  180708300  180709300      1       1  150064       5.9882    1.061e-09
enh80056     3  181203700  181204700      1       1  150064       2.7795     0.002722
enh80057     3  181205000  181206000      4       2  150064       2.7681    0.0028188
enh80058     3  181252100  181253100      1       1  150064       2.0397      0.02069
enh80060     3  181723200  181724200      1       1  150064       1.8962      0.02897
enh80076     3  182631600  182632600      1       1  150064       2.1667      0.01513
enh80086     3  182695600  182696600      1       1  150064       1.8448      0.03253
enh80087     3  182698800  182699800      1       1  150064       1.6873      0.04577
enh80095     3  182903100  182904100      1       1  150064       2.4024     0.008144
enh80158     3  183497700  183498700      3       2  150064       2.7989     0.002564
enh80168     3  183599800  183600800      2       1  150064       2.0495     0.020209
enh80169     3  183602800  183603800      7       3  150064       1.8104     0.035115
enh80229     3  184474600  184475600      6       3  150064       2.0598     0.019708
enh80235     3  184531200  184532200      2       1  150064       2.2819     0.011248
enh80239     3  184699700  184700700      3       2  150064       1.8281     0.033766
enh80242     3  184810800  184811800      1       1  150064       2.3827     0.008593
enh80255     3  185217000  185218000      1       1  150064       1.9695      0.02445
enh80272     3  185426000  185427000      2       1  150064       2.3257     0.010018
enh80273     3  185426700  185427700      1       1  150064       2.6721     0.003769
enh80277     3  185446700  185447700      2       1  150064       1.8029     0.035703
enh80291     3  185483500  185484500      2       1  150064       2.0968     0.018005
enh80296     3  185514600  185515600      2       1  150064       2.4146    0.0078752
enh80306     3  185660300  185661300      2       1  150064       2.0431      0.02052
enh80308     3  185676800  185677800      3       1  150064       2.4954    0.0062905
enh80323     3  185998400  185999400      3       1  150064        2.135     0.016381
enh80326     3  186076800  186077800      1       1  150064       2.5434     0.005489
enh80358     3  186507800  186508800      5       2  150064       1.9559     0.025237
enh80431     3  187453200  187454200      2       1  150064       1.9236     0.027202
enh80435     3  187491900  187492900      1       1  150064       1.7711      0.03827
enh80441     3  187529100  187530100      1       1  150064       1.6763      0.04684
enh80469     3  187865700  187866700      4       2  150064       2.0225     0.021561
enh80470     3  187870000  187871000      2       1  150064       1.7929     0.036493
enh80473     3  187875300  187876300      5       3  150064       1.8275     0.033815
enh80474     3  187876300  187877300      5       3  150064       2.1425     0.016076
enh80475     3  187880900  187881900      2       1  150064       3.0138    0.0012898
enh80476     3  187882200  187883200      3       2  150064       2.5271    0.0057496
enh80477     3  187887000  187888000      8       3  150064       4.4921   3.5266e-06
enh80478     3  187888200  187889200      5       3  150064       2.0747     0.019008
enh80480     3  187896800  187897800      7       2  150064       1.6742      0.04705
enh80483     3  187914300  187915300      5       2  150064       2.2199     0.013211
enh80501     3  188079500  188080500     10       3  150064       2.0514     0.020113
enh80502     3  188102600  188103600      1       1  150064       1.6734      0.04712
enh80505     3  188118000  188119000      4       1  150064       1.9962     0.022959
enh80506     3  188135200  188136200      2       1  150064       1.9766     0.024041
enh80511     3  188186500  188187500      3       2  150064       4.2612   1.0166e-05
enh80520     3  188364400  188365400      4       2  150064       2.1003     0.017852
enh80537     3  188618400  188619400      2       1  150064       2.0626     0.019573
enh80548     3  188904000  188905000      3       1  150064       2.5419    0.0055133
enh80567     3  189735100  189736100      5       2  150064       2.0192     0.021735
enh80586     3  190293100  190294100      7       3  150064       1.6997     0.044592
enh80587     3  190298600  190299600      3       2  150064       2.0301     0.021171
enh80590     3  190336400  190337400      1       1  150064       1.9631      0.02482
enh80612     3  193047800  193048800      1       1  150064       1.7905      0.03669
enh80628     3  193491300  193492300      4       2  150064       1.8157     0.034709
enh80630     3  193505700  193506700      6       2  150064       1.9465     0.025797
enh80634     3  193549400  193550400      2       1  150064       1.6609     0.048366
enh80637     3  193563500  193564500      3       1  150064       1.6958     0.044966
enh80641     3  193587900  193588900     11       2  150064       1.8098     0.035164
enh80656     3  193785500  193786500      3       2  150064       1.9036     0.028483
enh80659     3  193807300  193808300      6       3  150064       2.1967     0.014021
enh80661     3  193815800  193816800      3       2  150064       1.9177     0.027575
enh80703     3  194305500  194306500      1       1  150064       2.0827      0.01864
enh80766     3  194864800  194865800      8       2  150064       1.8271     0.033842
enh80783     3  194928500  194929500      1       1  150064       1.7171      0.04298
enh80794     3  194981800  194982800      1       1  150064       2.3337     0.009805
enh80804     3  195139100  195140100      2       1  150064       2.9698    0.0014901
enh80876     3  195921200  195922200      6       3  150064       2.4633    0.0068826
enh80877     3  195928800  195929800      9       3  150064        3.314   0.00045989
enh80878     3  195929900  195930900      4       2  150064       2.7089    0.0033758
enh80881     3  195945200  195946200      3       2  150064       2.5484    0.0054108
enh80885     3  196005200  196006200      6       3  150064       2.4587    0.0069715
enh80886     3  196006200  196007200      4       1  150064       1.7797     0.037563
enh80887     3  196007200  196008200      1       1  150064        1.836      0.03318
enh80888     3  196010200  196011200      1       1  150064       1.8952      0.02903
enh80890     3  196015200  196016200      6       2  150064        2.365    0.0090155
enh80892     3  196045500  196046500      6       2  150064       2.7976    0.0025743
enh80893     3  196066100  196067100      3       2  150064       3.4508   0.00027942
enh80896     3  196142900  196143900      4       2  150064       2.9565    0.0015558
enh80899     3  196149600  196150600      1       1  150064       2.6902      0.00357
enh80900     3  196156500  196157500      3       2  150064       1.8914     0.029284
enh80901     3  196160000  196161000      2       1  150064       3.1878   0.00071689
enh80902     3  196170900  196171900      2       1  150064       1.6772     0.046751
enh80904     3  196225400  196226400      1       1  150064       1.7678      0.03855
enh80942     3  196465400  196466400      2       1  150064       1.8384     0.033001
enh80944     3  196470400  196471400      3       2  150064       1.7564      0.03951
enh80946     3  196481500  196482500      3       2  150064       2.7108    0.0033566
enh80949     3  196502400  196503400      3       1  150064        2.762    0.0028724
enh80966     3  196907800  196908800      1       1  150064       2.0521      0.02008
enh80969     3  196927200  196928200      1       1  150064       2.1357      0.01635
enh80970     3  196929400  196930400      1       1  150064       2.8786     0.001997
enh80971     3  196931100  196932100      6       3  150064       1.7827     0.037321
enh80975     3  196949600  196950600      1       1  150064        2.339     0.009667
enh80976     3  196954400  196955400      3       1  150064       3.0322    0.0012139
enh80977     3  196980800  196981800      5       2  150064       2.4645    0.0068602
enh80979     3  197020100  197021100      6       1  150064       2.4726    0.0067068
enh80983     3  197155300  197156300      2       1  150064       3.2275   0.00062431
enh80984     3  197172400  197173400      7       4  150064       1.7915     0.036605
enh80985     3  197183800  197184800      3       2  150064       1.9565     0.025205
enh80986     3  197210000  197211000      6       1  150064       1.9122     0.027923
enh80990     3  197247700  197248700      5       2  150064       1.7431     0.040657
enh81049     4     597600     598600      1       1  150064       2.0327      0.02104
enh81051     4     658400     659400      2       1  150064       1.9035     0.028489
enh81052     4     666400     667400      3       2  150064        2.863    0.0020979
enh81055     4     676900     677900      4       2  150064       1.8507     0.032104
enh81057     4     683600     684600      3       2  150064       3.1472   0.00082408
enh81059     4     698200     699200      6       3  150064       2.0344     0.020955
enh81060     4     701200     702200     10       3  150064       2.9272    0.0017103
enh81061     4     702800     703800      4       2  150064       2.5656      0.00515
enh81063     4     714400     715400      2       1  150064       2.0964     0.018022
enh81069     4     766700     767700      6       3  150064       1.7752     0.037929
enh81083     4     928000     929000      1       1  150064       1.9019      0.02859
enh81105     4    1160200    1161200      4       2  150064       1.7705     0.038321
enh81114     4    1202300    1203300      3       1  150064       2.1162     0.017166
enh81115     4    1204200    1205200      7       3  150064       2.5835    0.0048901
enh81118     4    1211800    1212800      4       2  150064       3.2749   0.00052852
enh81119     4    1212400    1213400      1       1  150064       3.4926    0.0002392
enh81120     4    1213000    1214000      3       2  150064       1.9262     0.027041
enh81132     4    1323500    1324500      8       2  150064       1.6736     0.047101
enh81133     4    1328300    1329300      4       2  150064       1.8211     0.034298
enh81134     4    1330300    1331300      8       2  150064       1.7531     0.039792
enh81135     4    1338400    1339400      5       2  150064       2.1289     0.016632
enh81136     4    1342200    1343200      4       2  150064       1.9268     0.027005
enh81137     4    1345200    1346200      6       3  150064       2.5424    0.0055042
enh81138     4    1546200    1547200      6       2  150064       1.7186     0.042839
enh81166     4    1863100    1864100      1       1  150064       1.8425       0.0327
enh81174     4    1883200    1884200      2       1  150064       1.8136     0.034869
enh81190     4    2267300    2268300      3       2  150064        2.015     0.021952
enh81195     4    2297200    2298200      3       2  150064       1.8353      0.03323
enh81218     4    2569100    2570100      2       1  150064        1.652     0.049268
enh81280     4    2961300    2962300      5       2  150064       1.9351     0.026486
enh81322     4    3343600    3344600      2       1  150064       2.3758    0.0087544
enh81347     4    4420000    4421000      1       1  150064       2.4349     0.007447
enh81350     4    4541200    4542200      4       2  150064       2.4288    0.0075743
enh81357     4    4944700    4945700      6       2  150064        1.926     0.027055
enh81358     4    4945800    4946800     11       4  150064       1.8034     0.035665
enh81376     4    5342300    5343300      7       3  150064       1.8766     0.030289
enh81388     4    6071100    6072100      2       1  150064       2.3079     0.010503
enh81412     4    6689600    6690600     11       4  150064       2.1116      0.01736
enh81454     4    6943100    6944100      4       2  150064       1.7765     0.037823
enh81456     4    6953400    6954400      1       1  150064       1.9286      0.02689
enh81475     4    7170600    7171600      7       4  150064       1.9708     0.024375
enh81484     4    7745500    7746500      4       2  150064       2.2348     0.012714
enh81486     4    7751200    7752200     10       4  150064         2.03     0.021177
enh81521     4    8208800    8209800      4       1  150064       2.0146     0.021972
enh81522     4    8211500    8212500      2       1  150064       2.3141     0.010331
enh81545     4    8404400    8405400      8       3  150064       1.8413      0.03279
enh81550     4    8437900    8438900      1       1  150064       1.6643      0.04803
enh81552     4    8440300    8441300      5       3  150064       2.1675     0.015099
enh81579     4   10079500   10080500      1       1  150064       1.6876      0.04574
enh81580     4   10092200   10093200      4       2  150064       1.8112     0.035059
enh81592     4   10417900   10418900      6       3  150064       2.4927    0.0063384
enh81615     4   10956100   10957100      6       3  150064       2.1005     0.017842
enh81616     4   10974700   10975700      5       2  150064        2.565    0.0051587
enh81639     4   13090600   13091600      3       1  150064       1.8035     0.035655
enh81658     4   14112700   14113700      2       1  150064       1.7472     0.040302
enh81668     4   14346600   14347600      4       2  150064       3.2187   0.00064385
enh81722     4   15703200   15704200      2       1  150064       1.6474      0.04974
enh81724     4   15707800   15708800      2       1  150064       2.5013    0.0061869
enh81725     4   15720500   15721500      3       2  150064       1.7313     0.041701
enh81781     4   16208200   16209200     11       4  150064       2.1296       0.0166
enh81784     4   16218300   16219300      6       3  150064       2.1595     0.015405
enh81791     4   16599800   16600800      4       2  150064       1.9317       0.0267
enh81796     4   17329600   17330600      5       2  150064       2.3933    0.0083495
enh81799     4   17449800   17450800      4       1  150064       1.7577       0.0394
enh81805     4   17577400   17578400      5       1  150064       2.0572     0.019832
enh81806     4   17581500   17582500      3       1  150064       2.1817     0.014567
enh81807     4   17597100   17598100      1       1  150064       2.2334      0.01276
enh81808     4   17614600   17615600      4       1  150064       2.2529     0.012131
enh81809     4   17619000   17620000      2       1  150064        2.287     0.011097
enh81810     4   17620800   17621800      3       1  150064       2.1167     0.017142
enh81812     4   17666000   17667000      2       1  150064         2.36     0.009138
enh81815     4   17788100   17789100      1       1  150064        1.898      0.02885
enh81817     4   17816200   17817200      2       1  150064       2.0078     0.022331
enh81818     4   17818500   17819500      2       1  150064       1.7774     0.037751
enh81819     4   18013200   18014200      1       1  150064       2.2473      0.01231
enh81820     4   18020800   18021800      4       1  150064       2.2446     0.012396
enh81825     4   19695400   19696400      4       2  150064       2.3985    0.0082317
enh81826     4   19731100   19732100      2       1  150064       2.7438    0.0030368
enh81829     4   20620000   20621000      2       1  150064       2.5003    0.0062051
enh81831     4   20626600   20627600      1       1  150064       3.2885    0.0005037
enh81835     4   20702900   20703900      3       1  150064       1.6879     0.045719
enh81839     4   22239700   22240700      5       2  150064       1.9755     0.024107
enh81853     4   23292800   23293800      8       2  150064       2.2285     0.012925
enh81854     4   23293600   23294600     13       3  150064       2.4299    0.0075515
enh81856     4   23325500   23326500      4       1  150064       2.3645    0.0090262
enh81858     4   23336600   23337600      1       1  150064       1.7479      0.04024
enh81877     4   24807200   24808200      3       1  150064       1.8645     0.031128
enh81902     4   25333300   25334300      2       1  150064        1.696     0.044943
enh81906     4   25423300   25424300      1       1  150064       1.8773      0.03024
enh81915     4   25929900   25930900      3       2  150064       2.8159    0.0024318
enh81923     4   26133600   26134600      3       1  150064       2.9272      0.00171
enh81935     4   26319800   26320800      2       1  150064       2.0537     0.020002
enh81943     4   26357000   26358000      2       1  150064       2.2508       0.0122
enh81945     4   26379100   26380100      1       1  150064       2.2668       0.0117
enh81952     4   26613300   26614300      1       1  150064       3.5437    0.0001973
enh81954     4   26624500   26625500      1       1  150064       3.4906     0.000241
enh81955     4   26726000   26727000      1       1  150064       3.1342    0.0008615
enh81956     4   26750500   26751500      2       1  150064       2.7641    0.0028541
enh81959     4   26782900   26783900      3       2  150064       4.2996   8.5547e-06
enh81961     4   26794000   26795000      1       1  150064        2.624     0.004345
enh81962     4   26813600   26814600      2       1  150064       2.4518    0.0071075
enh81971     4   26869700   26870700      2       1  150064       2.8278    0.0023433
enh81974     4   26874700   26875700      2       1  150064       1.8768     0.030271
enh81975     4   26877200   26878200      1       1  150064        2.134      0.01642
enh81981     4   26905600   26906600      2       1  150064       1.7489     0.040153
enh81994     4   27004700   27005700      2       1  150064       1.7483     0.040209
enh82000     4   30762000   30763000      5       1  150064       2.4512    0.0071192
enh82001     4   30766000   30767000      2       1  150064       1.8415     0.032777
enh82005     4   33697200   33698200      2       1  150064       3.4075    0.0003278
enh82006     4   33698000   33699000      2       1  150064        2.603    0.0046204
enh82018     4   36220400   36221400      5       3  150064       2.0414     0.020606
enh82038     4   36349700   36350700      5       3  150064       2.0454     0.020408
enh82042     4   37141400   37142400      4       1  150064       2.2618     0.011854
enh82067     4   37817500   37818500      1       1  150064       2.5094     0.006046
enh82068     4   37826300   37827300      2       1  150064       1.7997     0.035952
enh82090     4   38004200   38005200      5       3  150064       1.6897     0.045545
enh82091     4   38006200   38007200      5       1  150064       2.1912      0.01422
enh82093     4   38024600   38025600      3       1  150064       1.9792     0.023896
enh82094     4   38025000   38026000      4       2  150064       1.8838     0.029796
enh82095     4   38026100   38027100      7       3  150064       2.0367     0.020841
enh82097     4   38052100   38053100      6       2  150064       1.7916     0.036598
enh82154     4   38612600   38613600      5       2  150064       1.6687     0.047584
enh82155     4   38614500   38615500      3       2  150064       1.9283      0.02691
enh82161     4   38655100   38656100      4       2  150064        1.832     0.033477
enh82162     4   38657000   38658000      2       1  150064       1.7266      0.04212
enh82166     4   38686300   38687300      2       1  150064       2.0673     0.019354
enh82168     4   38725200   38726200      3       2  150064       1.6803      0.04645
enh82183     4   38822000   38823000      3       1  150064       1.6667     0.047784
enh82188     4   38860000   38861000      8       2  150064       2.2189     0.013245
enh82233     4   39599200   39600200      1       1  150064       2.9398     0.001642
enh82234     4   39625500   39626500      2       1  150064       2.1503     0.015766
enh82235     4   39627500   39628500      1       1  150064       2.2514      0.01218
enh82236     4   39637000   39638000      2       1  150064       2.5878    0.0048293
enh82237     4   39641600   39642600      1       1  150064       2.5731      0.00504
enh82280     4   40187200   40188200      3       2  150064        1.797     0.036168
enh82332     4   40589000   40590000      1       1  150064       2.6921      0.00355
enh82336     4   40623400   40624400      4       2  150064       1.8001     0.035925
enh82369     4   41383000   41384000      1       1  150064       2.5044     0.006133
enh82401     4   42129000   42130000      5       2  150064       2.0538     0.019997
enh82402     4   42145700   42146700      2       1  150064       2.3142     0.010329
enh82403     4   42160900   42161900      8       2  150064       2.0283     0.021263
enh82443     4   47434300   47435300      1       1  150064       2.6455     0.004078
enh82451     4   47488400   47489400      5       3  150064        2.309     0.010473
enh82472     4   48131200   48132200      4       2  150064       1.7404     0.040897
enh82509     4   48349400   48350400      4       2  150064       2.9326    0.0016809
enh82512     4   48362800   48363800      3       2  150064       1.9401     0.026185
enh82515     4   48371900   48372900      3       1  150064       2.7516    0.0029649
enh82516     4   48373200   48374200      4       2  150064        3.048    0.0011519
enh82519     4   48381900   48382900      1       1  150064       3.0226     0.001253
enh82521     4   48540300   48541300      1       1  150064       2.3947     0.008318
enh82522     4   48590600   48591600      3       1  150064       2.3563     0.009229
enh82523     4   48596300   48597300      2       1  150064        2.359    0.0091629
enh82528     4   48644700   48645700      2       1  150064       1.8341     0.033319
enh82532     4   48669800   48670800      1       1  150064       2.3414     0.009606
enh82539     4   48696500   48697500      1       1  150064       3.3251     0.000442
enh82546     4   48729200   48730200      3       2  150064        1.945     0.025887
enh82547     4   48739000   48740000      2       1  150064       2.0495     0.020207
enh82548     4   48742500   48743500      2       1  150064       2.1288     0.016636
enh82549     4   48744800   48745800      1       1  150064       2.4423     0.007298
enh82550     4   48748600   48749600      1       1  150064       2.4588      0.00697
enh82556     4   48771400   48772400      2       1  150064       1.7624     0.038999
enh82558     4   48776500   48777500      3       1  150064       2.3619    0.0090908
enh82559     4   48777600   48778600      1       1  150064       2.0972      0.01799
enh82560     4   48783200   48784200      1       1  150064        2.482     0.006533
enh82561     4   48817200   48818200      1       1  150064       1.8633      0.03121
enh82638     4   55010600   55011600      1       1  150064       2.4714      0.00673
enh82639     4   55038000   55039000      2       1  150064       1.7133     0.043331
enh82640     4   55083200   55084200      1       1  150064       2.3698       0.0089
enh82642     4   55143200   55144200      3       1  150064       1.8568     0.031667
enh82646     4   55250600   55251600      6       3  150064       2.7116    0.0033478
enh82648     4   55305900   55306900      2       1  150064       2.8683    0.0020632
enh82649     4   55312600   55313600      2       1  150064       3.1918   0.00070685
enh82654     4   55528200   55529200      5       3  150064       2.2753     0.011444
enh82658     4   55542700   55543700      6       1  150064        2.153     0.015661
enh82672     4   55684600   55685600      2       1  150064       2.2741     0.011479
enh82674     4   55707200   55708200      2       1  150064        1.784     0.037213
enh82680     4   56108500   56109500      4       2  150064       1.7691     0.038438
enh82690     4   56265500   56266500      2       1  150064       1.7153     0.043149
enh82693     4   56292500   56293500      4       2  150064       2.7622     0.002871
enh82696     4   56308200   56309200      3       1  150064       2.0466     0.020348
enh82697     4   56311900   56312900      4       2  150064       1.6956     0.044981
enh82698     4   56313400   56314400      2       1  150064       2.0901     0.018304
enh82699     4   56404300   56405300      4       2  150064        1.896     0.028981
enh82703     4   56718000   56719000      3       2  150064       1.7581     0.039365
enh82705     4   56732100   56733100      2       1  150064       1.8645     0.031126
enh82736     4   57335900   57336900      3       2  150064       1.8242     0.034062
enh82737     4   57372600   57373600      5       2  150064       1.7336     0.041494
enh82750     4   57597800   57598800      2       1  150064        1.761     0.039122
enh82759     4   57670800   57671800      2       1  150064       1.7345     0.041413
enh82762     4   57686000   57687000      7       3  150064       2.0311     0.021121
enh82781     4   57964300   57965300      1       1  150064        1.673      0.04716
enh82782     4   57968100   57969100      1       1  150064       1.6622      0.04824
enh82792     4   60401000   60402000      6       3  150064       1.6456     0.049922
enh82795     4   60425600   60426600      5       3  150064       1.8464     0.032415
enh82799     4   62636500   62637500      2       1  150064       1.7458     0.040422
enh82820     4   68503600   68504600      3       1  150064       2.7397    0.0030746
enh82821     4   68505800   68506800      2       1  150064       1.7762     0.037848
enh82822     4   68563200   68564200      4       2  150064        2.083     0.018628
enh82823     4   68564100   68565100      4       1  150064       2.8787    0.0019964
enh82824     4   68567900   68568900      5       2  150064        3.129   0.00087715
enh82825     4   68579300   68580300      2       1  150064       3.2434   0.00059065
enh82855     4   71424200   71425200      2       1  150064       1.7639     0.038876
enh82922     4   73432400   73433400      2       1  150064       2.8718    0.0020405
enh82924     4   73840100   73841100      1       1  150064       2.2688      0.01164
enh82929     4   74043600   74044600      1       1  150064       2.1517      0.01571
enh82995     4   75022200   75023200      1       1  150064       2.1452      0.01597
enh82997     4   75071000   75072000      1       1  150064       1.7774      0.03775
enh83036     4   76435800   76436800      5       2  150064       1.7825      0.03733
enh83064     4   76829300   76830300      3       2  150064       1.6465     0.049836
enh83087     4   77127500   77128500      4       2  150064       2.2392     0.012571
enh83089     4   77135800   77136800      2       1  150064       1.7965     0.036211
enh83096     4   77351500   77352500      2       1  150064       2.4122    0.0079277
enh83102     4   77522600   77523600      2       1  150064       2.2589     0.011945
enh83181     4   79087300   79088300      3       2  150064       2.3883    0.0084643
enh83182     4   79218000   79219000      2       1  150064       1.9539     0.025354
enh83203     4   79592600   79593600      2       1  150064       1.9845     0.023601
enh83208     4   79670800   79671800      1       1  150064       2.3241      0.01006
enh83209     4   79690400   79691400      1       1  150064       2.7371     0.003099
enh83231     4   80119700   80120700      1       1  150064       2.2949      0.01087
enh83237     4   80435300   80436300      2       1  150064       1.6734     0.047127
enh83264     4   81048700   81049700      1       1  150064       1.7285      0.04195
enh83266     4   81093500   81094500      3       2  150064       2.0269     0.021339
enh83267     4   81103000   81104000      4       2  150064       1.9053     0.028372
enh83269     4   81122100   81123100      3       2  150064       2.5572    0.0052758
enh83270     4   81124600   81125600      5       2  150064       2.5745    0.0050198
enh83304     4   82403400   82404400      5       1  150064       1.7199     0.042727
enh83307     4   82425000   82426000      1       1  150064        2.152       0.0157
enh83309     4   82439800   82440800      5       2  150064       1.7518     0.039902
enh83334     4   83188900   83189900      4       2  150064       2.7137    0.0033268
enh83341     4   83289100   83290100      2       1  150064       1.6963     0.044919
enh83352     4   83705300   83706300      1       1  150064        2.357     0.009212
enh83354     4   83732900   83733900      1       1  150064         1.89      0.02938
enh83359     4   83813100   83814100      1       1  150064       1.6532      0.04915
enh83363     4   83877900   83878900      2       1  150064       2.4331    0.0074844
enh83364     4   83909500   83910500      2       1  150064       2.5175    0.0059094
enh83365     4   83928800   83929800      3       2  150064       2.1887      0.01431
enh83380     4   84074200   84075200      3       1  150064       1.9275     0.026959
enh83400     4   84218000   84219000      2       1  150064       2.1569     0.015507
enh83418     4   84469200   84470200      2       1  150064       2.1792     0.014659
enh83420     4   84478400   84479400      7       2  150064       2.3846    0.0085479
enh83421     4   84482100   84483100      3       2  150064       1.6564     0.048825
enh83423     4   84490900   84491900      5       1  150064       1.9192      0.02748
enh83424     4   84503000   84504000      3       1  150064       2.7951     0.002594
enh83425     4   84520000   84521000      4       1  150064       2.8341    0.0022979
enh83426     4   84539700   84540700      2       1  150064       2.2656     0.011738
enh83427     4   84551300   84552300      2       1  150064       1.8953     0.029027
enh83438     4   86289700   86290700      3       1  150064       2.1928     0.014162
enh83458     4   86850000   86851000      2       1  150064       1.8225     0.034189
enh83465     4   87050500   87051500      3       1  150064       3.0424    0.0011733
enh83481     4   87486100   87487100      5       3  150064       1.8549     0.031804
enh83484     4   87812200   87813200      2       1  150064       2.7537    0.0029461
enh83485     4   87813600   87814600      4       1  150064       2.5698    0.0050886
enh83486     4   87824600   87825600      4       2  150064       1.8194     0.034427
enh83488     4   87831000   87832000      3       1  150064       1.7309     0.041737
enh83489     4   87840300   87841300      1       1  150064       2.6554     0.003961
enh83490     4   87842900   87843900      2       1  150064       2.0795     0.018784
enh83497     4   87867400   87868400      2       1  150064       2.8693    0.0020568
enh83500     4   87876800   87877800      6       3  150064        2.635    0.0042072
enh83503     4   87884200   87885200      2       1  150064       2.5695    0.0050921
enh83505     4   87888700   87889700      5       2  150064       2.9228    0.0017342
enh83507     4   87892300   87893300      2       1  150064       3.3246    0.0004427
enh83508     4   87895000   87896000      1       1  150064       2.7898     0.002637
enh83510     4   87898100   87899100      5       3  150064       2.1826     0.014531
enh83511     4   87899600   87900600      2       1  150064       1.6459     0.049892
enh83518     4   87931600   87932600      4       2  150064       2.7962    0.0025851
enh83521     4   87939500   87940500      3       1  150064       2.6285    0.0042886
enh83522     4   87944500   87945500      3       2  150064       1.6716     0.047306
enh83523     4   87948500   87949500      2       1  150064       1.9593      0.02504
enh83524     4   87952400   87953400      2       1  150064       1.9813     0.023781
enh83525     4   87953500   87954500      1       1  150064       2.7191     0.003273
enh83526     4   87955100   87956100      3       1  150064       2.4916    0.0063581
enh83528     4   87963500   87964500      3       1  150064       2.5445     0.005472
enh83530     4   87971700   87972700      4       2  150064       1.8828     0.029861
enh83531     4   87978600   87979600      2       1  150064       1.7944     0.036376
enh83545     4   88032800   88033800      1       1  150064       1.9804      0.02383
enh83547     4   88042100   88043100      2       1  150064       1.8055     0.035501
enh83548     4   88064900   88065900      1       1  150064        1.716      0.04308
enh83552     4   88156200   88157200      1       1  150064       1.7099      0.04364
enh83563     4   88348000   88349000      5       2  150064        1.826     0.033928
enh83585     4   88895500   88896500      2       1  150064       1.7708     0.038294
enh83601     4   89140000   89141000      3       2  150064        1.795      0.03633
enh83603     4   89152600   89153600      5       2  150064       1.9786     0.023933
enh83647     4   89854400   89855400      5       2  150064       2.0709     0.019185
enh83648     4   89860700   89861700      5       2  150064       1.9716     0.024328
enh83677     4   90238900   90239900      4       2  150064       2.5009    0.0061944
enh83679     4   90252500   90253500      3       1  150064       1.7911      0.03664
enh83680     4   90257700   90258700      2       1  150064       2.4567    0.0070118
enh83697     4   90750900   90751900      3       1  150064       1.8755     0.030362
enh83698     4   90759400   90760400      4       2  150064       1.9092     0.028116
enh83703     4   90819900   90820900      5       2  150064       1.9185     0.027525
enh83708     4   90876000   90877000      3       1  150064       2.6282    0.0042925
enh83709     4   90948000   90949000      3       2  150064       2.9239    0.0017281
enh83710     4   90992400   90993400      3       1  150064       2.9403    0.0016395
enh83711     4   90993000   90994000      5       2  150064       3.0433      0.00117
enh83712     4   90995400   90996400      3       1  150064       2.9126    0.0017923
enh83726     4   95131100   95132100      1       1  150064       1.8048      0.03555
enh83728     4   95259000   95260000      2       1  150064       1.9761     0.024071
enh83730     4   95262300   95263300      1       1  150064       2.0772      0.01889
enh83733     4   95265400   95266400      2       1  150064       1.6972     0.044829
enh83734     4   95267100   95268100      3       2  150064        1.712     0.043451
enh83735     4   95271500   95272500      1       1  150064       2.0583      0.01978
enh83737     4   95275200   95276200      2       1  150064       1.9811     0.023788
enh83760     4   96214000   96215000      1       1  150064       2.2517      0.01217
enh83775     4   97598400   97599400      2       1  150064       2.0538     0.019997
enh83776     4   97756700   97757700      2       1  150064       2.2238     0.013082
enh83796     4   99403600   99404600      2       1  150064       2.3598    0.0091432
enh83837     4  100244900  100245900      3       2  150064       2.3579    0.0091905
enh83850     4  100740900  100741900      5       2  150064       2.1344     0.016405
enh83851     4  100747600  100748600      8       4  150064       2.0035     0.022563
enh83853     4  100767200  100768200      3       1  150064       1.6981     0.044747
enh83857     4  100810300  100811300      4       2  150064       2.5982    0.0046857
enh83861     4  100815900  100816900      6       2  150064       1.7416     0.040791
enh83866     4  101014500  101015500      2       1  150064        2.258     0.011974
enh83867     4  101016800  101017800      6       2  150064       1.7192     0.042788
enh83879     4  101707400  101708400      1       1  150064       2.2368      0.01265
enh83883     4  101902400  101903400      1       1  150064       2.2511      0.01219
enh83888     4  102024100  102025100      1       1  150064         2.09      0.01831
enh83892     4  102112500  102113500      3       1  150064       1.9254     0.027088
enh83896     4  102159900  102160900      3       1  150064       1.7503     0.040034
enh83912     4  102220700  102221700      1       1  150064       2.6162     0.004446
enh83928     4  102739600  102740600      6       2  150064       1.9281     0.026922
enh83929     4  102756000  102757000      2       1  150064       1.9178     0.027569
enh83930     4  102902600  102903600      1       1  150064       4.7338    1.102e-06
enh83931     4  102914100  102915100      2       1  150064       2.2093     0.013577
enh83934     4  103219700  103220700      3       2  150064       2.9074    0.0018221
enh83945     4  103374700  103375700      2       1  150064       2.9133    0.0017883
enh83950     4  103427000  103428000      2       1  150064       2.0235     0.021513
enh83982     4  103678500  103679500      2       1  150064       2.3234     0.010078
enh83983     4  103682700  103683700      2       1  150064       2.6844    0.0036333
enh83985     4  103700300  103701300      4       1  150064       3.6298   0.00014184
enh83986     4  103710200  103711200      2       1  150064       3.5247   0.00021202
enh83987     4  103734200  103735200      3       2  150064       3.3334   0.00042891
enh83989     4  103750400  103751400      2       1  150064       3.4804   0.00025034
enh83990     4  103753000  103754000      2       1  150064       3.6335   0.00013978
enh83991     4  103783300  103784300      1       1  150064       3.7163    0.0001011
enh83992     4  103785600  103786600      6       1  150064       3.7274   9.6733e-05
enh83994     4  103793000  103794000      1       1  150064       3.8469     5.98e-05
enh83995     4  103799300  103800300      3       1  150064       3.6459   0.00013324
enh83996     4  103939300  103940300      2       1  150064       3.5984   0.00016012
enh83997     4  103941400  103942400      3       2  150064       1.6808     0.046402
enh84031     4  106083100  106084100      2       1  150064       1.6467     0.049805
enh84076     4  108833900  108834900      2       1  150064       2.0285     0.021252
enh84077     4  108851200  108852200      4       1  150064       2.3261     0.010008
enh84078     4  108853500  108854500      4       1  150064       1.8969     0.028921
enh84093     4  108977400  108978400      3       2  150064       2.0899     0.018312
enh84102     4  109027300  109028300      2       1  150064       2.2134     0.013433
enh84108     4  109059400  109060400      5       3  150064       1.8128     0.034928
enh84116     4  109076300  109077300      1       1  150064       1.8854      0.02969
enh84121     4  109267200  109268200      4       2  150064       1.9632     0.024814
enh84131     4  109422800  109423800      1       1  150064       1.7172      0.04297
enh84142     4  109544500  109545500      1       1  150064       2.0204      0.02167
enh84174     4  110568700  110569700      8       2  150064       1.6778     0.046695
enh84175     4  110576800  110577800      3       2  150064       2.1205     0.016983
enh84176     4  110590100  110591100      3       1  150064       1.6558     0.048886
enh84177     4  110604400  110605400      1       1  150064         1.76       0.0392
enh84185     4  110833200  110834200      1       1  150064       3.3573    0.0003935
enh84188     4  110891200  110892200      5       2  150064       3.1119   0.00092958
enh84189     4  110899900  110900900      2       1  150064       2.7747     0.002763
enh84190     4  110911400  110912400      2       1  150064       2.4565    0.0070154
enh84222     4  113077200  113078200      3       2  150064       2.2328     0.012782
enh84260     4  114587400  114588400      5       2  150064       1.7596     0.039235
enh84263     4  114604600  114605600      2       1  150064       1.7094     0.043685
enh84292     4  116245200  116246200      4       2  150064       1.6453     0.049954
enh84294     4  116702700  116703700      1       1  150064       1.9249      0.02712
enh84297     4  118055200  118056200      4       2  150064       2.4964    0.0062723
enh84299     4  118908300  118909300      1       1  150064       3.6148    0.0001503
enh84319     4  119909700  119910700      2       1  150064       2.0822     0.018663
enh84350     4  120974200  120975200      3       2  150064       1.7692     0.038428
enh84356     4  121579600  121580600      6       1  150064       2.1599      0.01539
enh84357     4  121636000  121637000      2       1  150064       1.9946     0.023042
enh84360     4  121694300  121695300      1       1  150064       1.9491      0.02564
enh84381     4  122720300  122721300      1       1  150064       2.3058      0.01056
enh84386     4  122794400  122795400      3       2  150064       2.1287     0.016639
enh84388     4  122898500  122899500      1       1  150064       2.4591     0.006964
enh84389     4  123038400  123039400      1       1  150064       1.8861      0.02964
enh84392     4  123084600  123085600      1       1  150064       1.6831      0.04618
enh84394     4  123133000  123134000      2       1  150064       3.0565    0.0011195
enh84395     4  123285800  123286800      1       1  150064       2.1727       0.0149
enh84398     4  123379900  123380900      1       1  150064       2.0196      0.02171
enh84402     4  123476100  123477100      4       2  150064       1.6951     0.045033
enh84407     4  123652500  123653500      1       1  150064       1.7892      0.03679
enh84409     4  123667400  123668400      2       1  150064       1.6922     0.045306
enh84414     4  123845400  123846400     10       4  150064       2.0634     0.019539
enh84415     4  123946800  123947800      3       1  150064       2.0419     0.020579
enh84416     4  123988800  123989800      7       2  150064       2.5972    0.0046998
enh84442     4  124363700  124364700      5       3  150064       1.9122     0.027923
enh84446     4  124373600  124374600      1       1  150064       1.6998      0.04458
enh84457     4  124523700  124524700      1       1  150064       2.1457      0.01595
enh84470     4  124777600  124778600      1       1  150064       1.6813      0.04635
enh84493     4  128421900  128422900      6       3  150064       1.9024     0.028561
enh84507     4  129162000  129163000      2       1  150064       2.1785     0.014685
enh84511     4  129307400  129308400      5       3  150064       2.6322    0.0042423
enh84512     4  129314200  129315200      6       3  150064       2.0561     0.019886
enh84513     4  129389400  129390400      2       1  150064       1.8834     0.029823
enh84514     4  129404800  129405800      2       1  150064       1.9534     0.025388
enh84567     4  139326600  139327600      5       3  150064       2.3609    0.0091151
enh84568     4  139328000  139329000      2       1  150064       2.3716    0.0088567
enh84584     4  139938200  139939200      3       2  150064       2.7232     0.003233
enh84586     4  139949100  139950100      1       1  150064       2.7598     0.002892
enh84590     4  139998500  139999500      2       1  150064       2.9255    0.0017195
enh84596     4  140066000  140067000      2       1  150064         2.44    0.0073429
enh84598     4  140085000  140086000      1       1  150064       2.5525     0.005348
enh84600     4  140093100  140094100      3       2  150064       1.9157     0.027702
enh84601     4  140095300  140096300      7       3  150064       2.1879      0.01434
enh84602     4  140099800  140100800      4       2  150064       1.9009     0.028657
enh84604     4  140128900  140129900      2       1  150064       2.0973     0.017983
enh84605     4  140135000  140136000      2       1  150064       1.9669     0.024596
enh84607     4  140188000  140189000      2       1  150064       1.8131     0.034907
enh84628     4  140473000  140474000      3       2  150064       2.2174     0.013298
enh84641     4  140610100  140611100      1       1  150064       2.1735      0.01487
enh84656     4  140728700  140729700      4       2  150064       1.7943      0.03638
enh84657     4  140730800  140731800      4       2  150064       2.5197     0.005873
enh84658     4  140735700  140736700      4       1  150064       3.1349   0.00085947
enh84677     4  140888200  140889200      4       1  150064       1.6666     0.047795
enh84679     4  140891600  140892600      3       1  150064       1.7464     0.040368
enh84687     4  140958700  140959700      2       1  150064       1.7342     0.041446
enh84693     4  140975000  140976000      3       1  150064       1.9374     0.026349
enh84694     4  140976200  140977200      2       1  150064       1.7316      0.04167
enh84703     4  141014200  141015200      3       2  150064       1.7285     0.041948
enh84704     4  141019800  141020800      3       2  150064       2.4852    0.0064746
enh84705     4  141022700  141023700     10       1  150064       2.1535     0.015639
enh84706     4  141024900  141025900      5       1  150064       1.6735     0.047116
enh84732     4  141263800  141264800      1       1  150064       1.9267      0.02701
enh84741     4  141444000  141445000      1       1  150064       1.7094      0.04369
enh84753     4  141855700  141856700      5       3  150064       2.4825     0.006524
enh84759     4  142143500  142144500      1       1  150064       2.2479      0.01229
enh84762     4  142232600  142233600      4       1  150064       1.7917      0.03659
enh84784     4  143186400  143187400      4       2  150064       1.7522     0.039872
enh84789     4  143216000  143217000      3       2  150064       1.9145     0.027781
enh84805     4  143308900  143309900      8       2  150064       1.7076     0.043857
enh84806     4  143317100  143318100      1       1  150064       1.8005      0.03589
enh84829     4  143606500  143607500      3       2  150064       1.9419     0.026076
enh84841     4  143732900  143733900      5       3  150064       1.8127     0.034938
enh84842     4  143736700  143737700      5       2  150064       2.0333      0.02101
enh84848     4  143882300  143883300      2       1  150064       2.8809    0.0019825
enh84861     4  144282200  144283200      5       2  150064       1.9774     0.023998
enh84862     4  144290600  144291600      2       1  150064       1.6468     0.049805
enh84863     4  144297900  144298900      5       2  150064       1.7068     0.043927
enh84865     4  144304100  144305100      2       1  150064       3.0267    0.0012363
enh84870     4  144438200  144439200      2       1  150064       3.4932   0.00023862
enh84871     4  144479000  144480000      2       1  150064        2.641    0.0041327
enh84905     4  146413900  146414900      1       1  150064       1.7686      0.03848
enh84937     4  146804200  146805200      1       1  150064       1.7237      0.04238
enh84964     4  147896500  147897500      1       1  150064       1.9165      0.02765
enh84966     4  148024400  148025400      5       2  150064       2.3328    0.0098304
enh85003     4  148975200  148976200      1       1  150064       2.3313     0.009868
enh85006     4  149117000  149118000      4       2  150064       1.6918     0.045342
enh85007     4  149137200  149138200      4       2  150064       1.7993     0.035988
enh85012     4  149280600  149281600      2       1  150064       3.1307   0.00087195
enh85013     4  149297400  149298400      2       1  150064       2.4215     0.007729
enh85016     4  149352200  149353200      6       3  150064       1.8049     0.035542
enh85020     4  150433500  150434500      1       1  150064       2.2356      0.01269
enh85027     4  151165200  151166200      4       2  150064       2.5149    0.0059541
enh85040     4  151644300  151645300      2       1  150064       1.8747     0.030415
enh85052     4  151871700  151872700      2       1  150064         1.79     0.036729
enh85066     4  151927800  151928800      1       1  150064       2.4163      0.00784
enh85071     4  151951400  151952400      1       1  150064       2.1058      0.01761
enh85074     4  152018500  152019500      1       1  150064       1.8068       0.0354
enh85083     4  152645400  152646400      2       1  150064       1.6804     0.046439
enh85099     4  153034000  153035000      2       1  150064        1.827     0.033852
enh85100     4  153036100  153037100      5       2  150064       1.8854     0.029687
enh85101     4  153059400  153060400      3       1  150064       1.7803     0.037513
enh85112     4  153320300  153321300      1       1  150064       1.7942      0.03639
enh85182     4  154359400  154360400      2       1  150064       1.9025     0.028556
enh85228     4  154649300  154650300      1       1  150064       2.9363     0.001661
enh85230     4  154668100  154669100      6       2  150064       1.6449     0.049993
enh85231     4  154675900  154676900      4       2  150064       3.1125   0.00092766
enh85241     4  155797800  155798800      8       3  150064        2.164     0.015233
enh85259     4  156550500  156551500      9       2  150064       2.0966     0.018016
enh85276     4  156708200  156709200      2       1  150064       2.1858     0.014415
enh85277     4  156709000  156710000      2       1  150064       2.2612     0.011873
enh85287     4  157233200  157234200      2       1  150064       1.6516     0.049311
enh85291     4  157515500  157516500      4       2  150064       1.7702     0.038347
enh85364     4  159688000  159689000      1       1  150064       2.2991      0.01075
enh85365     4  159692300  159693300      2       1  150064       1.6637     0.048088
enh85369     4  159699600  159700600      3       1  150064        1.769     0.038449
enh85370     4  159704600  159705600      2       1  150064       2.2641     0.011784
enh85373     4  159730100  159731100      2       1  150064       1.9657     0.024667
enh85377     4  159740900  159741900      2       1  150064       1.7578     0.039394
enh85380     4  159778800  159779800      2       1  150064       2.1878     0.014342
enh85384     4  159826700  159827700      2       1  150064       2.2928      0.01093
enh85385     4  159851200  159852200      2       1  150064       2.2537     0.012106
enh85462     4  160321200  160322200      3       1  150064       1.7785     0.037658
enh85495     4  166050800  166051800      3       2  150064       1.7797     0.037566
enh85497     4  166125200  166126200      1       1  150064       2.8207     0.002396
enh85501     4  166169000  166170000      5       3  150064       2.2047     0.013737
enh85503     4  166178000  166179000      3       2  150064       2.2682      0.01166
enh85505     4  166215500  166216500      2       1  150064       2.2098     0.013559
enh85526     4  169240400  169241400      2       1  150064       1.7671     0.038602
enh85558     4  169989200  169990200      8       3  150064       2.1235     0.016857
enh85562     4  170036800  170037800      2       1  150064       2.9329    0.0016788
enh85563     4  170080200  170081200      1       1  150064       2.3657     0.008998
enh85587     4  170212700  170213700      6       2  150064       3.0078    0.0013157
enh85588     4  170214900  170215900      5       2  150064       4.6309   1.8201e-06
enh85589     4  170283600  170284600      1       1  150064       4.0093    3.045e-05
enh85590     4  170319000  170320000      1       1  150064       4.6599    1.582e-06
enh85591     4  170331800  170332800      5       2  150064       4.4231   4.8648e-06
enh85593     4  170525000  170526000      3       2  150064       4.2293   1.1722e-05
enh85594     4  170526400  170527400      3       2  150064       1.9039     0.028464
enh85595     4  170531300  170532300      5       2  150064       1.6846     0.046029
enh85599     4  170543700  170544700      2       1  150064        3.486   0.00024516
enh85603     4  170580000  170581000      3       2  150064       3.9536    3.849e-05
enh85604     4  170584800  170585800      4       2  150064       4.0911   2.1465e-05
enh85605     4  170586900  170587900      1       1  150064       4.3031    8.421e-06
enh85610     4  170847800  170848800     10       2  150064       3.0828    0.0010252
enh85615     4  170928900  170929900      4       1  150064       1.7116     0.043489
enh85616     4  170933100  170934100      6       2  150064       2.3206     0.010154
enh85617     4  170935600  170936600      3       1  150064       2.0702     0.019217
enh85619     4  171593200  171594200      3       2  150064       1.6748      0.04699
enh85644     4  174042000  174043000      3       2  150064       1.6765     0.046823
enh85653     4  174113500  174114500      2       1  150064       2.1029     0.017739
enh85708     4  176867000  176868000      2       1  150064       3.8721   5.3961e-05
enh85709     4  176934600  176935600      3       1  150064       2.6858    0.0036183
enh85710     4  176973700  176974700      7       4  150064       3.6027   0.00015749
enh85738     4  178361200  178362200      4       2  150064       1.8573     0.031637
enh85739     4  179230800  179231800      2       1  150064       1.6971     0.044844
enh85750     4  180522500  180523500     10       4  150064       1.9144     0.027786
enh85760     4  181709400  181710400      5       3  150064       2.5226    0.0058251
enh85774     4  183749500  183750500      2       1  150064        2.292     0.010953
enh85775     4  183751000  183752000      5       2  150064       2.0136     0.022024
enh85776     4  183757200  183758200      4       2  150064       1.9739     0.024196
enh85783     4  183890300  183891300      5       2  150064       2.1352     0.016374
enh85784     4  183896600  183897600      7       3  150064       1.9956     0.022991
enh85786     4  184039800  184040800      5       1  150064       2.3375    0.0097066
enh85787     4  184062600  184063600      1       1  150064       2.2731      0.01151
enh85788     4  184063100  184064100      2       1  150064       2.0524     0.020063
enh85791     4  184183000  184184000      2       1  150064       1.7548     0.039651
enh85824     4  184796500  184797500      3       1  150064       2.4679    0.0067953
enh85836     4  185185000  185186000      6       2  150064       2.8168    0.0024251
enh85837     4  185186500  185187500      2       1  150064       2.2319     0.012811
enh85852     4  185285200  185286200      6       3  150064       2.2132     0.013442
enh85856     4  185321600  185322600      3       2  150064       2.4114    0.0079458
enh85859     4  185330800  185331800      4       2  150064       2.4214    0.0077303
enh85860     4  185334200  185335200      2       1  150064       1.6822     0.046263
enh85861     4  185338300  185339300      7       3  150064       1.7993     0.035985
enh85863     4  185349000  185350000      3       2  150064       1.6788     0.046597
enh85875     4  185380500  185381500      3       2  150064        1.652     0.049269
enh85879     4  185390700  185391700      4       2  150064       1.9131     0.027866
enh85899     4  185566200  185567200      2       1  150064       1.8073     0.035355
enh85900     4  185572000  185573000      3       1  150064       1.7089     0.043735
enh85901     4  185585400  185586400      1       1  150064       2.3109      0.01042
enh85911     4  185652600  185653600      8       2  150064       1.6507     0.049404
enh85912     4  185655800  185656800      3       2  150064       1.9207     0.027383
enh85933     4  185754300  185755300      2       1  150064       1.7704     0.038327
enh85952     4  186187000  186188000      3       1  150064       1.8555      0.03176
enh85977     4  186988700  186989700      3       2  150064       2.5305    0.0056955
enh85985     4  187765800  187766800      5       2  150064       1.7526     0.039833
enh85992     4  190220400  190221400      4       2  150064       2.0621     0.019598
enh85993     4  190225700  190226700      1       1  150064       2.7313     0.003154
enh86056     5    1099100    1100100      7       3  150064       1.9761     0.024073
enh86057     5    1112700    1113700      8       2  150064       2.1887     0.014309
enh86079     5    1516500    1517500      4       2  150064       2.4959    0.0062821
enh86093     5    3778200    3779200      2       1  150064       2.4701    0.0067533
enh86108     5    5419000    5420000      7       2  150064       2.7739    0.0027693
enh86109     5    5424500    5425500      1       1  150064       2.8418     0.002243
enh86110     5    5429600    5430600      2       1  150064       4.0821   2.2313e-05
enh86111     5    5431600    5432600      1       1  150064       3.0387     0.001188
enh86112     5    5480600    5481600      4       2  150064       4.0036   3.1187e-05
enh86113     5    5492300    5493300      1       1  150064       3.6504    0.0001309
enh86114     5    5493800    5494800      2       1  150064       2.2234     0.013093
enh86123     5    6634600    6635600      4       2  150064       1.6834     0.046145
enh86124     5    6645000    6646000      5       2  150064       1.6742      0.04705
enh86126     5    6704600    6705600      3       1  150064       2.3348    0.0097782
enh86127     5    6719000    6720000      3       1  150064       3.2078   0.00066871
enh86128     5    6723200    6724200     10       4  150064        1.864     0.031161
enh86130     5    6730100    6731100      4       2  150064        2.656    0.0039537
enh86134     5    6760400    6761400      3       2  150064       2.0139     0.022013
enh86135     5    6765400    6766400      3       2  150064       1.7152     0.043156
enh86151     5    7815400    7816400      3       2  150064       2.0706     0.019196
enh86223     5   10626200   10627200      1       1  150064       1.6877      0.04573
enh86226     5   10634100   10635100      5       2  150064       1.7042     0.044174
enh86227     5   10644300   10645300      8       1  150064       2.5604    0.0052274
enh86248     5   11025700   11026700      1       1  150064       1.7916       0.0366
enh86251     5   11224300   11225300      1       1  150064       1.8676      0.03091
enh86264     5   12910300   12911300      1       1  150064       2.0249      0.02144
enh86323     5   14464200   14465200      3       2  150064       1.7929     0.036494
enh86326     5   14494800   14495800      5       3  150064       1.7603     0.039176
enh86341     5   14660200   14661200      1       1  150064       2.5045     0.006131
enh86350     5   14702600   14703600      1       1  150064       1.8943      0.02909
enh86351     5   14706100   14707100      2       1  150064       1.9555     0.025264
enh86354     5   14727300   14728300      6       3  150064       1.7728     0.038128
enh86376     5   16539000   16540000      2       1  150064       2.5106    0.0060262
enh86385     5   16713000   16714000      1       1  150064       2.8418     0.002243
enh86400     5   17222100   17223100      1       1  150064       1.9228      0.02725
enh86461     5   28046300   28047300      2       1  150064       2.5824    0.0049062
enh86523     5   32083800   32084800      1       1  150064       2.5151      0.00595
enh86540     5   32206900   32207900      1       1  150064       1.9061      0.02832
enh86579     5   32540100   32541100      1       1  150064        2.225      0.01304
enh86580     5   32542200   32543200      2       1  150064       2.1437     0.016029
enh86585     5   32596300   32597300      3       1  150064        2.023     0.021535
enh86617     5   33238900   33239900      2       1  150064       2.0015     0.022667
enh86619     5   33299300   33300300      2       1  150064       2.1669     0.015123
enh86621     5   33319900   33320900      5       2  150064       2.3209     0.010147
enh86622     5   33330300   33331300      7       2  150064       2.3161     0.010277
enh86648     5   34523200   34524200      4       1  150064       1.7583      0.03935
enh86670     5   35476400   35477400      4       2  150064       1.9093     0.028109
enh86671     5   35478600   35479600      2       1  150064       1.6872     0.045786
enh86672     5   35479500   35480500      1       1  150064       2.0371      0.02082
enh86686     5   35784400   35785400      1       1  150064       1.6714      0.04732
enh86723     5   36301200   36302200      3       1  150064       1.9397     0.026208
enh86725     5   36304000   36305000      1       1  150064       2.3836     0.008573
enh86727     5   36357200   36358200      4       2  150064       2.3763    0.0087428
enh86748     5   36677900   36678900      4       1  150064       1.7511     0.039961
enh86758     5   36743600   36744600      2       1  150064       2.1859     0.014412
enh86764     5   36881700   36882700      3       1  150064       1.7733     0.038091
enh86778     5   36950300   36951300      2       1  150064       1.7405     0.040888
enh86797     5   37665400   37666400      3       2  150064        1.661     0.048358
enh86800     5   37737800   37738800      1       1  150064       1.6496      0.04951
enh86807     5   39006900   39007900      2       1  150064       2.0961     0.018035
enh86809     5   39021300   39022300      3       2  150064       2.4869    0.0064434
enh86818     5   39060600   39061600      3       1  150064       2.4644    0.0068614
enh86819     5   39062600   39063600      3       1  150064       2.5214    0.0058437
enh86822     5   39077500   39078500      1       1  150064       2.0619      0.01961
enh86823     5   39080500   39081500      5       1  150064       1.9742     0.024177
enh86851     5   39231800   39232800      4       2  150064       1.6737     0.047095
enh86860     5   39271800   39272800      3       2  150064        2.069     0.019275
enh86862     5   39282900   39283900      5       2  150064       1.8298     0.033642
enh86864     5   39400000   39401000      5       2  150064       1.7111     0.043534
enh86868     5   39421800   39422800      1       1  150064       2.1328      0.01647
enh86869     5   39425700   39426700      7       3  150064        1.906     0.028325
enh86911     5   40516600   40517600      3       1  150064       1.7963     0.036225
enh86915     5   40591500   40592500      1       1  150064       2.1479      0.01586
enh86926     5   40672500   40673500      3       2  150064       1.7452     0.040472
enh86995     5   43075800   43076800      4       2  150064       1.7652     0.038769
enh87012     5   43397400   43398400      1       1  150064       1.9824      0.02372
enh87018     5   43600500   43601500      1       1  150064       1.6613      0.04833
enh87023     5   43648500   43649500      4       2  150064       2.1564     0.015526
enh87028     5   44807800   44808800      3       1  150064        3.754   8.7012e-05
enh87030     5   49659600   49660600      2       1  150064       3.8465   5.9914e-05
enh87033     5   49702500   49703500      1       1  150064       2.9702     0.001488
enh87034     5   49709600   49710600      2       1  150064       4.2338   1.1491e-05
enh87036     5   49716000   49717000      2       1  150064       3.8362   6.2486e-05
enh87037     5   49719600   49720600      3       1  150064       3.8669   5.5112e-05
enh87041     5   49732000   49733000      2       1  150064       3.9241   4.3524e-05
enh87042     5   49738100   49739100      3       1  150064       4.0244   2.8561e-05
enh87043     5   49741000   49742000      2       1  150064       3.9237   4.3591e-05
enh87044     5   49743400   49744400      3       1  150064       4.0966   2.0964e-05
enh87045     5   49796800   49797800      2       1  150064       3.3395    0.0004197
enh87046     5   49797500   49798500      6       2  150064       3.6271   0.00014331
enh87047     5   49849100   49850100      3       2  150064       1.9941     0.023072
enh87051     5   49887800   49888800      1       1  150064       1.6552      0.04894
enh87056     5   49949400   49950400      4       2  150064       2.6279    0.0042953
enh87062     5   49974200   49975200      1       1  150064       1.7192      0.04279
enh87063     5   49975000   49976000      1       1  150064         3.17    0.0007622
enh87064     5   49975900   49976900      2       1  150064       2.4427    0.0072888
enh87068     5   49998200   49999200      1       1  150064       1.6669      0.04777
enh87081     5   50038500   50039500      3       2  150064       1.7821     0.037367
enh87112     5   52323500   52324500      3       2  150064       2.7149    0.0033147
enh87114     5   52335600   52336600      4       2  150064       1.8088     0.035238
enh87121     5   52855400   52856400      1       1  150064       1.7387      0.04104
enh87122     5   52857800   52858800      1       1  150064        1.659      0.04856
enh87124     5   52864400   52865400      2       1  150064       1.8806     0.030016
enh87132     5   53545100   53546100      6       2  150064       1.7964     0.036215
enh87134     5   53597700   53598700      1       1  150064       1.7055      0.04405
enh87135     5   53603900   53604900      2       1  150064        1.966     0.024648
enh87136     5   53607600   53608600      2       1  150064        1.647     0.049777
enh87150     5   53886200   53887200      6       3  150064       1.7964     0.036213
enh87151     5   53897500   53898500      4       2  150064       2.3674    0.0089562
enh87156     5   53940300   53941300      5       1  150064       1.6629     0.048165
enh87169     5   54056200   54057200      1       1  150064       1.7038      0.04421
enh87170     5   54081700   54082700      3       2  150064       2.1013     0.017806
enh87173     5   54162700   54163700      1       1  150064         1.97      0.02442
enh87214     5   55149200   55150200      2       1  150064       1.8506     0.032114
enh87217     5   55156000   55157000      6       3  150064       1.8967     0.028935
enh87218     5   55160500   55161500      3       2  150064        3.039    0.0011868
enh87220     5   55199000   55200000      1       1  150064       3.2814    0.0005164
enh87223     5   55219400   55220400      6       4  150064       2.4734    0.0066915
enh87266     5   55453800   55454800      1       1  150064       1.6549      0.04897
enh87267     5   55459900   55460900      3       1  150064       1.6582     0.048637
enh87268     5   55462600   55463600      1       1  150064       2.2012      0.01386
enh87374     5   57389200   57390200      9       2  150064        2.104     0.017689
enh87381     5   57782100   57783100      9       2  150064       2.1905     0.014243
enh87386     5   57840100   57841100      1       1  150064       1.7272      0.04207
enh87396     5   58301400   58302400      7       1  150064       2.1037     0.017703
enh87398     5   58316400   58317400      2       1  150064        2.658    0.0039304
enh87417     5   58858300   58859300      3       1  150064       2.5678    0.0051172
enh87420     5   58893600   58894600      2       1  150064       1.7973     0.036144
enh87422     5   58904800   58905800      6       2  150064       1.7955     0.036284
enh87426     5   58955800   58956800      1       1  150064        1.657      0.04876
enh87431     5   59091100   59092100      1       1  150064       2.8243     0.002369
enh87434     5   59109200   59110200      1       1  150064       2.2244      0.01306
enh87435     5   59527300   59528300      4       2  150064       1.9585     0.025085
enh87444     5   59836600   59837600      3       2  150064       2.8591    0.0021241
enh87447     5   59928600   59929600      2       1  150064       2.9442    0.0016188
enh87449     5   59968800   59969800      3       2  150064       2.5084    0.0060632
enh87450     5   59973500   59974500      4       2  150064       1.8207     0.034324
enh87452     5   60116500   60117500      5       2  150064       3.8224    6.607e-05
enh87453     5   60122100   60123100      2       1  150064       2.1779     0.014708
enh87455     5   60315000   60316000      3       2  150064       2.7292     0.003174
enh87456     5   60372300   60373300      3       1  150064       2.5134    0.0059795
enh87459     5   60395700   60396700      1       1  150064        1.761      0.03912
enh87460     5   60455500   60456500      3       2  150064       3.4759   0.00025456
enh87463     5   60478000   60479000      4       2  150064       1.7333     0.041517
enh87464     5   60508000   60509000      5       2  150064       3.4338   0.00029763
enh87465     5   60559600   60560600      3       2  150064       2.7323    0.0031451
enh87466     5   60564300   60565300      4       1  150064       3.6583   0.00012693
enh87467     5   60565000   60566000      1       1  150064       3.7125    0.0001026
enh87468     5   60569900   60570900      7       3  150064       4.0615   2.4378e-05
enh87470     5   60573500   60574500      2       1  150064        3.121   0.00090113
enh87471     5   60575900   60576900      4       1  150064       3.9375   4.1163e-05
enh87472     5   60598800   60599800      2       1  150064       3.8806   5.2107e-05
enh87474     5   60614000   60615000      3       2  150064       5.7393   4.7535e-09
enh87477     5   60624200   60625200      1       1  150064       6.6855    1.151e-11
enh87484     5   60698000   60699000      2       1  150064       3.5854   0.00016831
enh87485     5   60703400   60704400      1       1  150064       2.5525     0.005347
enh87486     5   60705300   60706300      4       2  150064       2.4344     0.007458
enh87487     5   60709600   60710600      2       1  150064       2.4363     0.007419
enh87489     5   60830200   60831200      2       1  150064       1.9272     0.026977
enh87491     5   60893600   60894600      4       2  150064       3.1388   0.00084832
enh87492     5   60922600   60923600      3       2  150064       2.1421     0.016091
enh87499     5   61549800   61550800      1       1  150064       3.1007    0.0009653
enh87500     5   61551500   61552500      2       1  150064       2.0327     0.021042
enh87501     5   61552400   61553400      7       3  150064       2.7457    0.0030194
enh87502     5   61556600   61557600      5       2  150064       2.7748    0.0027615
enh87509     5   61582600   61583600      3       1  150064       3.1015   0.00096257
enh87510     5   61593900   61594900      1       1  150064       2.9852     0.001417
enh87511     5   61600500   61601500      1       1  150064       2.9993     0.001353
enh87513     5   61609200   61610200      3       1  150064       1.7775     0.037744
enh87519     5   61629700   61630700      4       2  150064       2.2763     0.011414
enh87525     5   61700400   61701400      4       2  150064       1.7066     0.043953
enh87526     5   61709700   61710700      2       1  150064       1.9192     0.027478
enh87534     5   61844000   61845000      1       1  150064       1.6778      0.04669
enh87535     5   61867600   61868600      4       1  150064       1.9087     0.028153
enh87545     5   62028000   62029000      1       1  150064       1.8986      0.02881
enh87556     5   64322700   64323700      1       1  150064       2.7858      0.00267
enh87557     5   64330200   64331200      4       1  150064       2.6771    0.0037133
enh87563     5   64779200   64780200      4       2  150064       1.9537     0.025369
enh87564     5   64856800   64857800      1       1  150064       2.0131      0.02205
enh87565     5   64860600   64861600      2       1  150064       2.9308    0.0016903
enh87566     5   64861600   64862600      3       1  150064       2.0499     0.020187
enh87568     5   64917300   64918300      7       3  150064       1.7514     0.039938
enh87570     5   65014400   65015400      4       1  150064       1.6458     0.049905
enh87610     5   65912900   65913900      6       3  150064       1.6962     0.044921
enh87611     5   65916400   65917400      4       2  150064        2.452    0.0071032
enh87637     5   66357200   66358200      5       1  150064        2.603    0.0046206
enh87640     5   66387500   66388500      3       1  150064       2.4004    0.0081885
enh87642     5   66390300   66391300      1       1  150064       2.8054     0.002513
enh87702     5   67509400   67510400      2       1  150064       2.2348     0.012715
enh87703     5   67515600   67516600      3       2  150064       1.7567     0.039487
enh87707     5   67528200   67529200      3       2  150064       2.4721    0.0067161
enh87715     5   67557600   67558600      9       4  150064       1.9816     0.023762
enh87716     5   67558000   67559000      9       4  150064       1.9363     0.026416
enh87728     5   67626700   67627700      1       1  150064        1.682      0.04628
enh87730     5   67643000   67644000      1       1  150064       1.8196      0.03441
enh87735     5   67680600   67681600      3       2  150064       2.7437    0.0030379
enh87736     5   67688300   67689300      2       1  150064       1.7965     0.036205
enh87738     5   67710900   67711900      2       1  150064        2.807    0.0025005
enh87739     5   67715800   67716800      4       2  150064       2.6381    0.0041691
enh87740     5   67721000   67722000      5       2  150064       2.7397    0.0030752
enh87741     5   67728900   67729900      3       2  150064       1.7046     0.044137
enh87742     5   67731100   67732100      3       2  150064       2.9911    0.0013901
enh87747     5   67773700   67774700      4       2  150064       1.8652     0.031077
enh87797     5   71589300   71590300      1       1  150064       1.9013      0.02863
enh87820     5   71853200   71854200      1       1  150064       2.2165      0.01333
enh87844     5   73079600   73080600      1       1  150064       1.6755      0.04692
enh87855     5   73438600   73439600      3       2  150064        1.959     0.025057
enh87899     5   74324200   74325200      4       1  150064       2.1812     0.014585
enh87916     5   74761500   74762500      1       1  150064       1.8882       0.0295
enh87918     5   74809500   74810500      4       2  150064       1.7841     0.037207
enh87923     5   74853600   74854600      2       1  150064       1.9101     0.028063
enh87925     5   74861400   74862400      3       2  150064       2.2594     0.011928
enh87929     5   74876700   74877700      1       1  150064         2.09      0.01831
enh87931     5   74902900   74903900      2       1  150064       2.0016     0.022663
enh87932     5   74915700   74916700      2       1  150064       2.1466     0.015913
enh87934     5   74965700   74966700      2       1  150064        1.994     0.023076
enh87935     5   74973700   74974700      6       1  150064       3.1254   0.00088772
enh87939     5   75006500   75007500      2       1  150064       1.7844     0.037181
enh87949     5   75568500   75569500      3       1  150064       1.7082     0.043797
enh88017     5   75856800   75857800      3       2  150064       2.0813     0.018701
enh88031     5   75953200   75954200      7       3  150064       2.0621       0.0196
enh88063     5   76240100   76241100      1       1  150064       1.9039      0.02846
enh88074     5   76412600   76413600      3       2  150064       2.1813     0.014581
enh88075     5   76439800   76440800      5       2  150064       2.0587     0.019761
enh88084     5   77015500   77016500      2       1  150064       2.0454      0.02041
enh88086     5   77068700   77069700      2       1  150064       2.2772     0.011386
enh88089     5   77160700   77161700      2       1  150064       2.2658     0.011732
enh88095     5   77564400   77565400      3       1  150064       3.4448   0.00028571
enh88096     5   77581900   77582900      8       3  150064       3.9171   4.4815e-05
enh88097     5   77588000   77589000      5       2  150064       2.7975    0.0025754
enh88098     5   77654100   77655100      2       1  150064       1.9902     0.023287
enh88099     5   77657900   77658900      3       1  150064       2.1174     0.017113
enh88100     5   77779000   77780000      3       1  150064       2.2771     0.011391
enh88102     5   77782600   77783600      4       2  150064       2.4846    0.0064852
enh88103     5   77785000   77786000      5       2  150064       2.0667     0.019382
enh88104     5   77787400   77788400      3       2  150064       2.7663    0.0028345
enh88105     5   77790000   77791000      3       1  150064       2.9221    0.0017384
enh88106     5   77795400   77796400      5       3  150064       2.3757    0.0087571
enh88107     5   77798600   77799600      3       1  150064       1.9553     0.025276
enh88119     5   77905400   77906400      1       1  150064       1.7238      0.04237
enh88134     5   78316800   78317800      3       1  150064       1.7046     0.044133
enh88136     5   78402600   78403600      4       2  150064       2.1632     0.015263
enh88165     5   79433000   79434000      3       2  150064       2.0872     0.018434
enh88168     5   79447100   79448100      2       1  150064       1.7838     0.037225
enh88171     5   79486000   79487000      3       2  150064       1.7799     0.037545
enh88172     5   79489900   79490900      4       2  150064       1.7543     0.039693
enh88176     5   79502800   79503800      6       3  150064       1.8753     0.030374
enh88177     5   79503300   79504300      7       3  150064       1.6657     0.047886
enh88282     5   81075600   81076600      2       1  150064       1.8606     0.031401
enh88283     5   81078800   81079800      5       3  150064       2.7483     0.002995
enh88290     5   81134000   81135000      1       1  150064       2.8126     0.002457
enh88293     5   81152700   81153700      4       2  150064       2.9541    0.0015679
enh88302     5   81365300   81366300      2       1  150064       1.7018       0.0444
enh88305     5   81403000   81404000      1       1  150064       2.0198       0.0217
enh88310     5   81520900   81521900      1       1  150064       2.6016      0.00464
enh88311     5   81571800   81572800      7       3  150064        2.907    0.0018247
enh88332     5   82280800   82281800      3       1  150064       2.1806     0.014608
enh88343     5   82374200   82375200      2       1  150064       1.7557      0.03957
enh88348     5   82601900   82602900      2       1  150064       1.7074     0.043875
enh88362     5   83233200   83234200      3       2  150064       2.2285     0.012924
enh88363     5   83260500   83261500      5       2  150064       2.3086     0.010482
enh88377     5   86375100   86376100      5       2  150064       1.7293     0.041879
enh88379     5   86409400   86410400      3       2  150064       1.7025     0.044332
enh88403     5   87499700   87500700      1       1  150064        2.592     0.004771
enh88404     5   87562700   87563700      1       1  150064       3.0352     0.001202
enh88405     5   87566000   87567000      1       1  150064       2.5414      0.00552
enh88409     5   88031500   88032500      2       1  150064         2.25     0.012225
enh88411     5   88047200   88048200      3       1  150064       2.4647    0.0068558
enh88414     5   88065300   88066300      3       1  150064       2.0545     0.019964
enh88415     5   88074400   88075400      2       1  150064        2.341    0.0096152
enh88417     5   88076700   88077700      2       1  150064       2.2606     0.011891
enh88418     5   88078100   88079100      3       2  150064       3.2642   0.00054886
enh88420     5   88101000   88102000      3       1  150064       2.5969    0.0047037
enh88423     5   88116000   88117000      3       2  150064       3.1638   0.00077857
enh88424     5   88118500   88119500      1       1  150064       1.8767      0.03028
enh88448     5   88669800   88670800      3       2  150064        3.248   0.00058102
enh88451     5   88714100   88715100      4       2  150064       2.6633    0.0038685
enh88452     5   88716600   88717600      1       1  150064       4.7905    8.319e-07
enh88453     5   88739600   88740600      1       1  150064       3.1991    0.0006893
enh88456     5   89263000   89264000      2       1  150064       2.1639     0.015234
enh88457     5   89311200   89312200      3       2  150064       2.4833    0.0065079
enh88460     5   89703400   89704400      2       1  150064       2.9331     0.001678
enh88474     5   90082400   90083400      1       1  150064       2.4981     0.006243
enh88476     5   90150100   90151100      2       1  150064       3.0591    0.0011102
[truncated: 886,145 more chars]
