# Supplementary material for: Identifying enhancer properties associated with genetic risk for complex traits using regulome-wide association studies
Source: PLoS Comput Biol. 2022 Sep 7;18(9):e1010430. doi: 10.1371/journal.pcbi.1010430 (PMC9484640; doi:10.1371/journal.pcbi.1010430)
Supplement: S3 Table — Sample names are as described in the ROADMAP epigenomics project integrative analysis portal: https://egg2.wustl.edu/roadmap/web_portal/meta.html. (ZIP) [file pcbi.1010430.s010.zip › supplemental_table3/E020ipsc_sig_enhancers05.gcov.out]

GENE       CHR      START       STOP  NSNPS  NPARAM       N        ZSTAT            P
enh50438     1     966300     967300      1       1  150064       1.6666       0.0478
enh50445     1    1168200    1169200      2       1  150064       1.7908     0.036659
enh50446     1    1168700    1169700      3       1  150064       1.9619      0.02489
enh50478     1    1473800    1474800      1       1  150064       1.6972      0.04483
enh50504     1    1841300    1842300      3       1  150064       2.0797     0.018775
enh50507     1    1891600    1892600      2       1  150064       2.9489    0.0015948
enh50515     1    2046500    2047500      4       2  150064       2.7169    0.0032953
enh50517     1    2063000    2064000      3       2  150064       3.1698   0.00076283
enh50518     1    2065700    2066700      2       1  150064       3.1218   0.00089889
enh50524     1    2126700    2127700      2       1  150064       2.5265    0.0057606
enh50536     1    2181900    2182900      4       2  150064        1.749     0.040148
enh50544     1    2211300    2212300      3       1  150064       2.1734     0.014875
enh50558     1    2378600    2379600      5       2  150064       2.8075    0.0024964
enh50559     1    2383600    2384600      7       3  150064       3.6748     0.000119
enh50568     1    2542200    2543200      1       1  150064       2.6463     0.004069
enh50570     1    2564000    2565000      4       2  150064       3.2354   0.00060741
enh50579     1    3121200    3122200      1       1  150064       3.1663     0.000772
enh50580     1    3132300    3133300      1       1  150064       2.7633     0.002861
enh50584     1    3200400    3201400      5       3  150064       2.0681     0.019313
enh50607     1    3591600    3592600      3       2  150064        1.824     0.034079
enh50631     1    4197300    4198300      5       2  150064       2.6926    0.0035446
enh50632     1    4210000    4211000      5       2  150064       2.5498    0.0053892
enh50633     1    4231800    4232800     15       5  150064        1.895     0.029046
enh50634     1    4233200    4234200      8       3  150064       1.9774     0.023997
enh50641     1    4485900    4486900      3       1  150064       1.9947     0.023038
enh50642     1    4507800    4508800      4       2  150064       3.0982   0.00097366
enh50643     1    4545000    4546000      2       1  150064       1.7862     0.037036
enh50653     1    4881000    4882000      5       2  150064       1.8036     0.035649
enh50669     1    5203100    5204100      2       1  150064       1.7346     0.041406
enh50670     1    5221400    5222400      5       2  150064       2.1529     0.015662
enh50672     1    5295100    5296100      4       2  150064       2.4662    0.0068271
enh50679     1    5515400    5516400      5       1  150064       1.7163     0.043054
enh50701     1    5896600    5897600      8       3  150064       2.0681     0.019316
enh50725     1    6260400    6261400      1       1  150064       1.7453      0.04047
enh50741     1    6447000    6448000      2       1  150064       1.7695     0.038403
enh50743     1    6519300    6520300      1       1  150064       1.7365      0.04124
enh50744     1    6520400    6521400      3       2  150064       2.4904    0.0063798
enh50750     1    6551800    6552800      3       1  150064       1.9459     0.025835
enh50756     1    6669000    6670000      2       1  150064       1.8024     0.035742
enh50757     1    6676000    6677000      3       1  150064       2.1533     0.015649
enh50758     1    6684200    6685200      2       1  150064       2.1264     0.016733
enh50759     1    6686000    6687000      2       1  150064       3.2428   0.00059191
enh50763     1    6759700    6760700      2       1  150064       3.5669   0.00018061
enh50764     1    6790400    6791400      2       1  150064       2.4071    0.0080405
enh50767     1    6851000    6852000      4       2  150064       1.8562     0.031711
enh50772     1    6869400    6870400      1       1  150064       1.7449       0.0405
enh50785     1    7044600    7045600      4       2  150064       2.5706     0.005076
enh50814     1    7542600    7543600      4       2  150064       1.9408     0.026143
enh50816     1    7561200    7562200      6       2  150064       1.7432     0.040651
enh50872     1    8361800    8362800      2       1  150064       3.7709    8.133e-05
enh50873     1    8373800    8374800      3       2  150064        4.624   1.8821e-06
enh50874     1    8375300    8376300      4       1  150064       2.5823    0.0049077
enh50876     1    8411400    8412400      1       1  150064       2.0981      0.01795
enh50877     1    8427200    8428200      1       1  150064       2.9348     0.001669
enh50878     1    8431300    8432300      4       2  150064       5.2959   5.9221e-08
enh50880     1    8438700    8439700      1       1  150064       5.5166    1.728e-08
enh50882     1    8444500    8445500      2       1  150064       4.8974   4.8548e-07
enh50884     1    8450700    8451700      2       1  150064       3.1862   0.00072075
enh50885     1    8455400    8456400      1       1  150064       1.6624      0.04822
enh50887     1    8457800    8458800      1       1  150064       2.3545     0.009273
enh50889     1    8466800    8467800      3       2  150064       4.5486   2.6996e-06
enh50892     1    8485200    8486200      2       1  150064       4.5857   2.2627e-06
enh50893     1    8490400    8491400      3       2  150064       4.9891   3.0334e-07
enh50895     1    8498000    8499000      1       1  150064        5.656    7.747e-09
enh50896     1    8501000    8502000      2       1  150064       4.5893   2.2235e-06
enh50897     1    8503700    8504700      1       1  150064       4.6085    2.028e-06
enh50899     1    8515500    8516500      3       2  150064       3.0973   0.00097638
enh50901     1    8529600    8530600      1       1  150064       3.4018    0.0003347
enh50904     1    8539200    8540200      2       1  150064       3.3125   0.00046229
enh50906     1    8542600    8543600      3       2  150064        3.203   0.00067997
enh50907     1    8563800    8564800      1       1  150064       3.0618       0.0011
enh50913     1    8611800    8612800      2       1  150064       2.5226     0.005825
enh50914     1    8620900    8621900      1       1  150064       2.5716     0.005062
enh50915     1    8623200    8624200      3       2  150064       2.3761    0.0087482
enh50917     1    8647600    8648600      3       1  150064       3.0085    0.0013126
enh50918     1    8651100    8652100      2       1  150064       2.9515    0.0015814
enh50919     1    8659000    8660000      2       1  150064       2.9415    0.0016333
enh50920     1    8664000    8665000      1       1  150064       2.0891      0.01835
enh50921     1    8686600    8687600      1       1  150064       2.9013     0.001858
enh50923     1    8691300    8692300      1       1  150064        2.875      0.00202
enh50924     1    8701200    8702200      2       1  150064       3.7904    7.521e-05
enh50925     1    8702400    8703400      1       1  150064       3.0783     0.001041
enh50926     1    8706800    8707800      2       1  150064       2.9936    0.0013784
enh50927     1    8711800    8712800      1       1  150064       2.6695     0.003798
enh50928     1    8721100    8722100      1       1  150064        3.686    0.0001139
enh50929     1    8725000    8726000      3       2  150064       2.1242     0.016829
enh50930     1    8727900    8728900      4       2  150064       1.7639     0.038877
enh50931     1    8730200    8731200      3       2  150064       2.5074    0.0060804
enh50934     1    8737400    8738400      1       1  150064       2.9436     0.001622
enh50935     1    8741000    8742000      2       1  150064         2.38    0.0086572
enh50936     1    8744700    8745700      2       1  150064       2.1884     0.014321
enh50938     1    8749700    8750700      1       1  150064       2.2389      0.01258
enh50939     1    8751000    8752000      3       1  150064        2.362     0.009089
enh50944     1    8758600    8759600      2       1  150064       2.7285     0.003181
enh50947     1    8766800    8767800      3       2  150064       2.0001     0.022746
enh50948     1    8769700    8770700      3       2  150064        3.775   7.9989e-05
enh50949     1    8771900    8772900      2       1  150064       2.1925     0.014172
enh50950     1    8774100    8775100      2       1  150064       3.7182   0.00010033
enh50953     1    8793200    8794200      1       1  150064       1.8197       0.0344
enh50957     1    8843600    8844600      2       1  150064       2.4847    0.0064836
enh50970     1    8931600    8932600      1       1  150064       1.8274      0.03382
enh50974     1    8968200    8969200      3       1  150064       1.8772     0.030247
enh50975     1    8971300    8972300      3       2  150064       1.8068     0.035397
enh50978     1    9000000    9001000      5       3  150064       2.5846    0.0048744
enh50998     1    9327000    9328000      7       3  150064       1.9552     0.025281
enh51008     1    9408600    9409600      7       3  150064       2.0271     0.021327
enh51021     1    9651300    9652300      1       1  150064       1.8634       0.0312
enh51062     1    9960300    9961300      1       1  150064       1.9806      0.02382
enh51087     1   10397300   10398300      3       2  150064       1.7247     0.042289
enh51089     1   10407700   10408700      4       1  150064       1.8267     0.033876
enh51131     1   10774500   10775500      1       1  150064       1.9622      0.02487
enh51147     1   10960400   10961400      2       1  150064       2.3164     0.010269
enh51148     1   10961400   10962400      4       2  150064       1.7565     0.039502
enh51149     1   10967500   10968500      2       1  150064       1.7944     0.036374
enh51163     1   11118000   11119000      2       1  150064       1.7327     0.041571
enh51171     1   11335700   11336700      1       1  150064       2.0523      0.02007
enh51193     1   11547200   11548200      4       2  150064       1.8073     0.035357
enh51213     1   11767300   11768300      3       2  150064       1.6636     0.048096
enh51228     1   11942800   11943800      3       2  150064       2.1546     0.015597
enh51233     1   11998500   11999500      2       1  150064       1.9438      0.02596
enh51234     1   12004000   12005000      4       2  150064       1.6737     0.047095
enh51240     1   12127700   12128700      2       1  150064       2.6411    0.0041314
enh51241     1   12135200   12136200      5       2  150064       2.1026      0.01775
enh51243     1   12138300   12139300      3       2  150064       2.3256      0.01002
enh51281     1   12659700   12660700      6       3  150064       1.7259     0.042179
enh51306     1   14091300   14092300      2       1  150064       1.8981     0.028844
enh51310     1   14336800   14337800      5       2  150064       1.7541     0.039708
enh51311     1   14366400   14367400      4       2  150064       2.5438    0.0054832
enh51312     1   14401400   14402400      1       1  150064       1.6506      0.04941
enh51315     1   14462300   14463300      4       2  150064       1.8362     0.033167
enh51362     1   15094000   15095000      1       1  150064       1.7877      0.03691
enh51370     1   15202100   15203100      3       2  150064       1.9802     0.023842
enh51371     1   15210600   15211600      2       1  150064       2.0204     0.021673
enh51405     1   15522700   15523700      5       1  150064       1.7537     0.039737
enh51411     1   15567200   15568200      6       1  150064       2.0148     0.021963
enh51416     1   15691200   15692200      2       1  150064       1.6764     0.046832
enh51458     1   16353500   16354500      3       2  150064       2.0894     0.018335
enh51459     1   16354700   16355700      7       3  150064       1.8141      0.03483
enh51461     1   16359200   16360200      5       1  150064       2.1861     0.014404
enh51469     1   16443900   16444900      2       1  150064        1.935     0.026494
enh51483     1   16536900   16537900      3       1  150064       1.9829     0.023687
enh51487     1   16563800   16564800      1       1  150064       2.1876      0.01435
enh51488     1   16570400   16571400      1       1  150064        2.126      0.01675
enh51489     1   16574800   16575800      1       1  150064       2.3933     0.008348
enh51490     1   16592600   16593600      3       1  150064       2.1759      0.01478
enh51491     1   16594200   16595200      2       1  150064       1.6956     0.044977
enh51499     1   16703100   16704100      4       1  150064       1.9451     0.025883
enh51500     1   16711300   16712300      3       1  150064       1.7799     0.037547
enh51503     1   16817300   16818300      5       2  150064       1.9721     0.024297
enh51512     1   17002900   17003900      1       1  150064       2.3377     0.009701
enh51529     1   17307400   17308400      3       2  150064       2.4274    0.0076031
enh51530     1   17309300   17310300      4       2  150064       2.0141     0.022001
enh51536     1   17372100   17373100      5       1  150064       2.2627     0.011829
enh51537     1   17378400   17379400      2       1  150064       2.7791    0.0027255
enh51538     1   17385600   17386600      2       1  150064        2.242     0.012479
enh51539     1   17386500   17387500      2       1  150064       3.0875    0.0010093
enh51540     1   17389900   17390900      8       3  150064       2.0338     0.020984
enh51541     1   17401600   17402600     15       2  150064       2.2203     0.013199
enh51550     1   17563400   17564400      2       1  150064        1.901     0.028652
enh51612     1   18299800   18300800      2       1  150064       1.8187      0.03448
enh51620     1   18502700   18503700      4       2  150064       2.2093     0.013576
enh51623     1   18530900   18531900      1       1  150064       2.7016      0.00345
enh51624     1   18533700   18534700      2       1  150064       2.3518    0.0093402
enh51625     1   18537800   18538800      3       2  150064       2.2199     0.013213
enh51646     1   18740000   18741000      2       1  150064       1.8235     0.034114
enh51659     1   18883300   18884300      3       2  150064       1.6963     0.044917
enh51737     1   19966300   19967300      2       1  150064       2.1289     0.016633
enh51783     1   20819900   20820900      1       1  150064       1.7361      0.04127
enh51801     1   21088900   21089900      3       1  150064       2.5859    0.0048566
enh51804     1   21232700   21233700      2       1  150064       2.4483    0.0071758
enh51809     1   21276600   21277600      4       2  150064       2.5101    0.0060351
enh51811     1   21319500   21320500      2       1  150064       2.0949     0.018091
enh51812     1   21348600   21349600      1       1  150064       2.1326      0.01648
enh51813     1   21369500   21370500      4       2  150064       2.0037     0.022548
enh51815     1   21375000   21376000      3       2  150064       2.8456    0.0022163
enh51816     1   21395600   21396600      2       1  150064       1.9849      0.02358
enh51817     1   21399600   21400600      2       1  150064       2.0127     0.022071
enh51818     1   21415800   21416800      3       1  150064       2.7094    0.0033702
enh51821     1   21448100   21449100      2       1  150064       2.8703    0.0020502
enh51822     1   21452700   21453700      4       2  150064       2.0022     0.022634
enh51823     1   21476200   21477200      1       1  150064       1.7347       0.0414
enh51824     1   21499800   21500800      3       1  150064       2.3763    0.0087447
enh51874     1   21917300   21918300      6       4  150064       2.4764    0.0066359
enh51885     1   21999700   22000700      6       3  150064       1.9066     0.028286
enh51886     1   22013900   22014900      6       2  150064       1.6449     0.049995
enh51887     1   22032500   22033500      4       2  150064       2.2858     0.011134
enh51889     1   22091000   22092000      1       1  150064       2.0375       0.0208
enh51919     1   22398800   22399800      1       1  150064       3.3647    0.0003831
enh51920     1   22401100   22402100      2       1  150064       2.6396    0.0041497
enh51924     1   22419700   22420700      3       2  150064       2.2735     0.011497
enh51928     1   22448200   22449200      5       3  150064       3.1556   0.00080089
enh51929     1   22458200   22459200      3       2  150064       3.0514    0.0011389
enh51936     1   22560300   22561300      4       2  150064       1.8535     0.031908
enh52010     1   23438300   23439300      1       1  150064       2.0492      0.02022
enh52036     1   23889000   23890000      2       1  150064       1.9327     0.026637
enh52044     1   23938800   23939800      2       1  150064       1.9468     0.025782
enh52085     1   24502200   24503200      5       2  150064       2.5406    0.0055338
enh52088     1   24529300   24530300      2       1  150064       1.7729     0.038127
enh52089     1   24542600   24543600      1       1  150064       2.8719      0.00204
enh52090     1   24560600   24561600      2       1  150064       2.6026    0.0046263
enh52103     1   24690500   24691500      5       2  150064       1.8638     0.031175
enh52105     1   24718900   24719900      1       1  150064        1.765      0.03878
enh52113     1   24833300   24834300      2       1  150064       1.7526     0.039832
enh52114     1   24835700   24836700      2       1  150064       1.9884     0.023382
enh52115     1   24862000   24863000      4       2  150064       2.4306    0.0075369
enh52116     1   24867300   24868300      6       2  150064       2.8995    0.0018685
enh52122     1   24958800   24959800      2       1  150064       2.0719     0.019136
enh52175     1   25818400   25819400      1       1  150064       1.8657      0.03104
enh52261     1   26700400   26701400      3       1  150064       1.6468     0.049797
enh52262     1   26701400   26702400      5       2  150064       1.7922     0.036551
enh52286     1   27016900   27017900      1       1  150064       2.4913     0.006363
enh52289     1   27040100   27041100      1       1  150064        2.725     0.003215
enh52291     1   27048200   27049200      1       1  150064       2.7248     0.003217
enh52292     1   27053200   27054200      2       1  150064        1.943      0.02601
enh52293     1   27070400   27071400      3       2  150064        1.957     0.025176
enh52294     1   27098100   27099100      1       1  150064       2.7473     0.003004
enh52296     1   27112100   27113100      1       1  150064       2.4696     0.006764
enh52306     1   27215000   27216000      1       1  150064       2.4794      0.00658
enh52309     1   27249600   27250600      1       1  150064        2.512     0.006003
enh52326     1   27364200   27365200      3       1  150064       1.7201     0.042705
enh52333     1   27397000   27398000      4       1  150064        1.756     0.039544
enh52334     1   27425600   27426600      1       1  150064         2.29      0.01101
enh52335     1   27445100   27446100      3       1  150064       1.8704     0.030713
enh52336     1   27448700   27449700      1       1  150064       2.1775      0.01472
enh52354     1   27693800   27694800      1       1  150064       1.8301      0.03362
enh52388     1   27861000   27862000      1       1  150064       1.8429      0.03267
enh52394     1   27899800   27900800      2       1  150064       1.7821     0.037367
enh52403     1   27943200   27944200      2       1  150064       2.1238     0.016845
enh52404     1   27947800   27948800      2       1  150064       1.6501     0.049462
enh52406     1   27950800   27951800      1       1  150064       1.7491      0.04014
enh52408     1   27969800   27970800      1       1  150064       1.9646      0.02473
enh52425     1   28258400   28259400      4       2  150064        2.443    0.0072821
enh52434     1   28431700   28432700      4       2  150064       2.3672    0.0089625
enh52439     1   28523000   28524000      6       4  150064       1.7939     0.036417
enh52443     1   28575100   28576100      5       2  150064       1.6932      0.04521
enh52445     1   28588100   28589100      3       1  150064        2.265     0.011756
enh52451     1   28622400   28623400      2       1  150064        2.398    0.0082421
enh52454     1   28697600   28698600      1       1  150064       2.0562      0.01988
enh52456     1   28725800   28726800      1       1  150064       2.2751      0.01145
enh52458     1   28739100   28740100      5       1  150064       2.1579     0.015468
enh52463     1   28782000   28783000      2       1  150064       1.8159     0.034693
enh52468     1   28848000   28849000      1       1  150064       2.8219     0.002387
enh52471     1   28880300   28881300      2       1  150064       2.0181     0.021789
enh52472     1   28905100   28906100      2       1  150064       2.7673    0.0028261
enh52474     1   28925200   28926200      4       2  150064       1.8943     0.029094
enh52477     1   28975400   28976400      4       2  150064       2.0615     0.019626
enh52478     1   28990200   28991200      5       2  150064       3.6148   0.00015029
enh52484     1   29060100   29061100      2       1  150064        2.618    0.0044224
enh52487     1   29070700   29071700      1       1  150064       3.5744    0.0001755
enh52492     1   29119100   29120100      2       1  150064       1.8173     0.034588
enh52495     1   29133400   29134400      1       1  150064        1.947      0.02577
enh52496     1   29141600   29142600      4       2  150064       2.4808    0.0065552
enh52497     1   29154400   29155400      3       1  150064        2.531    0.0056876
enh52501     1   29211700   29212700      5       1  150064       2.1952     0.014076
enh52503     1   29253500   29254500      3       2  150064       2.9096    0.0018097
enh52505     1   29279900   29280900      2       1  150064       2.9504    0.0015869
enh52506     1   29282100   29283100      1       1  150064       2.0212      0.02163
enh52511     1   29311600   29312600      1       1  150064       3.5343    0.0002044
enh52513     1   29338500   29339500      5       2  150064       2.6684    0.0038102
enh52517     1   29439000   29440000      3       2  150064       3.1734   0.00075334
enh52518     1   29462700   29463700      6       3  150064       2.1277     0.016683
enh52522     1   29497200   29498200      5       3  150064       1.7057     0.044029
enh52523     1   29498700   29499700      3       2  150064       2.5666    0.0051352
enh52534     1   29575500   29576500      4       2  150064       2.1119     0.017348
enh52549     1   29750700   29751700      5       2  150064       1.6827     0.046214
enh52569     1   30404600   30405600      6       2  150064       2.6937    0.0035331
enh52570     1   30417000   30418000      3       2  150064       4.1317   1.8003e-05
enh52571     1   30418400   30419400      3       1  150064       2.0649     0.019466
enh52573     1   30433600   30434600      5       3  150064       5.9431   1.3982e-09
enh52574     1   30434900   30435900      2       1  150064       5.5281   1.6189e-08
enh52575     1   30446000   30447000      2       1  150064       4.3058   8.3182e-06
enh52578     1   30459500   30460500      1       1  150064       3.8274    6.475e-05
enh52580     1   30478600   30479600      2       1  150064       3.8019   7.1798e-05
enh52600     1   31159000   31160000     10       1  150064       1.7976     0.036117
enh52603     1   31180400   31181400     14       3  150064       1.7291     0.041895
enh52618     1   31282600   31283600      1       1  150064       1.7529      0.03981
enh52629     1   31343600   31344600      1       1  150064       1.8707      0.03069
enh52630     1   31350000   31351000      3       2  150064       1.8692     0.030796
enh52636     1   31382200   31383200      2       1  150064       1.7205     0.042675
enh52653     1   31594800   31595800      1       1  150064       2.3352     0.009767
enh52659     1   31687900   31688900     10       2  150064       2.9286    0.0017023
enh52660     1   31696300   31697300      7       2  150064       3.3856   0.00035509
enh52661     1   31706900   31707900      5       1  150064        1.758     0.039375
enh52663     1   31770800   31771800      2       1  150064       3.3482   0.00040666
enh52664     1   31771900   31772900      5       2  150064       3.9229   4.3737e-05
enh52666     1   31843900   31844900      1       1  150064        3.082     0.001028
enh52667     1   31844800   31845800      3       2  150064       2.0867     0.018456
enh52668     1   31847000   31848000      2       1  150064       2.7671    0.0028278
enh52669     1   31849000   31850000      1       1  150064       3.3277    0.0004379
enh52671     1   31862900   31863900      7       1  150064       3.8904    5.004e-05
enh52672     1   31866800   31867800      4       1  150064       2.8658    0.0020799
enh52673     1   31888700   31889700      2       1  150064        2.709    0.0033745
enh52674     1   31906900   31907900      1       1  150064       1.9219      0.02731
enh52680     1   32029700   32030700      1       1  150064       2.3782     0.008699
enh52749     1   32704500   32705500      2       1  150064       1.6513     0.049341
enh52750     1   32707600   32708600      3       1  150064       1.7063     0.043974
enh52766     1   32910000   32911000      1       1  150064       1.8008      0.03587
enh52775     1   33098700   33099700      2       1  150064       1.7824      0.03734
enh52776     1   33101900   33102900      3       2  150064       1.7108     0.043555
enh52789     1   33222900   33223900      3       1  150064        2.368    0.0089431
enh52792     1   33232900   33233900      2       1  150064       2.3703    0.0088876
enh52794     1   33276900   33277900      1       1  150064       1.7174      0.04295
enh52818     1   33564800   33565800      1       1  150064       2.2931      0.01092
enh52826     1   33629700   33630700      1       1  150064       2.1434      0.01604
enh52835     1   33724000   33725000      3       2  150064       2.2615     0.011863
enh52838     1   33765900   33766900      3       2  150064       2.3437    0.0095463
enh52843     1   33811100   33812100      1       1  150064       1.7861      0.03704
enh52857     1   33937000   33938000      2       1  150064       2.4899    0.0063881
enh52858     1   33981700   33982700      1       1  150064        2.199      0.01394
enh52889     1   34653300   34654300      3       2  150064       1.6521     0.049259
enh52915     1   35318200   35319200      4       2  150064       1.8872     0.029566
enh52916     1   35323200   35324200      3       2  150064       2.0918     0.018229
enh52917     1   35325400   35326400      1       1  150064       2.2918      0.01096
enh52935     1   35673800   35674800      2       1  150064       2.6469    0.0040618
enh52936     1   35675000   35676000      1       1  150064       3.7357    9.359e-05
enh52937     1   35675400   35676400      1       1  150064       3.7357    9.359e-05
enh52938     1   35676700   35677700      1       1  150064       3.7101    0.0001036
enh52939     1   35686900   35687900      5       2  150064       3.4303    0.0003015
enh52943     1   35826400   35827400      1       1  150064         3.91    4.615e-05
enh52956     1   36102300   36103300      2       1  150064       3.6011   0.00015847
enh52960     1   36156300   36157300      3       1  150064       2.7357    0.0031125
enh52962     1   36168100   36169100      2       1  150064       3.4384   0.00029262
enh52966     1   36274900   36275900      5       2  150064       4.2923   8.8424e-06
enh52971     1   36400700   36401700      2       1  150064       2.7758    0.0027532
enh52972     1   36411900   36412900      1       1  150064       3.3242    0.0004434
enh52975     1   36555500   36556500      3       2  150064        3.192   0.00070642
enh52976     1   36562500   36563500      2       1  150064       3.0303    0.0012214
enh52977     1   36565100   36566100      6       2  150064       2.3137     0.010343
enh52979     1   36599800   36600800      3       1  150064       3.6681   0.00012219
enh52980     1   36613200   36614200      3       1  150064       3.8801   5.2202e-05
enh52981     1   36616400   36617400      2       1  150064       4.0756   2.2946e-05
enh52984     1   36627400   36628400      4       2  150064        4.552   2.6572e-06
enh52986     1   36641400   36642400      2       1  150064       2.6942    0.0035279
enh52987     1   36642900   36643900      1       1  150064        3.207    0.0006707
enh52990     1   36652800   36653800      4       2  150064       2.5498    0.0053889
enh53027     1   37112500   37113500      4       1  150064       1.9049     0.028399
enh53029     1   37166100   37167100      2       1  150064       2.0091     0.022264
enh53030     1   37168800   37169800      2       1  150064       2.1878     0.014341
enh53031     1   37169200   37170200      1       1  150064        2.832     0.002313
enh53032     1   37176300   37177300      3       2  150064       2.2052     0.013719
enh53033     1   37196300   37197300      2       1  150064       2.8344    0.0022953
enh53034     1   37202200   37203200      1       1  150064       1.8664      0.03099
enh53095     1   37952200   37953200      4       2  150064       1.6898     0.045537
enh53109     1   38395600   38396600      3       1  150064       2.8765    0.0020106
enh53111     1   38433700   38434700      2       1  150064       1.9205       0.0274
enh53112     1   38453400   38454400      1       1  150064        2.104      0.01769
enh53149     1   38736000   38737000      2       1  150064       2.3927    0.0083627
enh53150     1   38740200   38741200      1       1  150064       3.3729    0.0003719
enh53152     1   38756800   38757800      4       2  150064       1.9035     0.028488
enh53155     1   38802600   38803600      5       3  150064       3.1991   0.00068922
enh53156     1   38810100   38811100      3       2  150064        3.112    0.0009291
enh53160     1   38836200   38837200      3       2  150064       2.1219     0.016922
enh53165     1   38886200   38887200      3       1  150064         2.47    0.0067551
enh53166     1   38888900   38889900      2       1  150064       2.1528     0.015668
enh53170     1   38921800   38922800      2       1  150064       1.6536     0.049106
enh53187     1   39152000   39153000      3       1  150064       1.8601     0.031436
enh53188     1   39192400   39193400      4       2  150064       2.8316    0.0023155
enh53189     1   39193800   39194800      2       1  150064        1.899      0.02878
enh53190     1   39206300   39207300      1       1  150064       1.9001      0.02871
enh53202     1   39406800   39407800      2       1  150064       1.6718     0.047283
enh53206     1   39439200   39440200      6       3  150064       2.8179    0.0024166
enh53213     1   39464300   39465300      6       2  150064       1.8299     0.033634
enh53216     1   39468400   39469400      1       1  150064       2.3639     0.009042
enh53217     1   39472200   39473200      3       2  150064       1.7068     0.043926
enh53219     1   39482800   39483800      7       2  150064       2.1796     0.014645
enh53220     1   39490800   39491800      2       1  150064       1.8507     0.032107
enh53221     1   39517400   39518400      2       1  150064       2.1215     0.016939
enh53226     1   39577000   39578000      4       2  150064       2.0126     0.022076
enh53228     1   39581900   39582900      3       1  150064       2.2439     0.012419
enh53247     1   39636800   39637800      3       1  150064       1.7642     0.038851
enh53252     1   39649100   39650100      3       2  150064       1.7095      0.04368
enh53253     1   39650900   39651900      2       1  150064       2.1225     0.016899
enh53257     1   39660300   39661300      3       2  150064       1.7081     0.043804
enh53265     1   39696700   39697700      1       1  150064       1.7105      0.04359
enh53277     1   39859000   39860000      2       1  150064       1.7647     0.038809
enh53279     1   39863600   39864600      2       1  150064       1.6897     0.045544
enh53296     1   40385100   40386100      4       2  150064       3.5465    0.0001952
enh53324     1   40848700   40849700      3       2  150064       2.0998     0.017875
enh53332     1   40997900   40998900      2       1  150064       1.9879     0.023409
enh53340     1   41155100   41156100      5       3  150064       2.7398    0.0030742
enh53341     1   41159500   41160500      4       2  150064       2.4007     0.008182
enh53343     1   41169000   41170000      7       3  150064       1.8022     0.035758
enh53344     1   41170200   41171200      2       1  150064        2.747     0.003007
enh53348     1   41188100   41189100      3       2  150064       2.6826    0.0036529
enh53353     1   41238700   41239700      4       2  150064       1.7305     0.041774
enh53356     1   41270700   41271700      6       2  150064       1.8032     0.035678
enh53371     1   41490600   41491600      4       2  150064       1.7651     0.038774
enh53375     1   41574900   41575900      2       1  150064        2.326     0.010009
enh53387     1   41836800   41837800      2       1  150064       2.6367    0.0041863
enh53388     1   41853500   41854500      3       1  150064       2.0269     0.021335
enh53390     1   41859000   41860000      4       2  150064       2.1666     0.015131
enh53394     1   41873400   41874400      3       2  150064       2.5225     0.005826
enh53396     1   41901400   41902400      5       3  150064       1.8623     0.031282
enh53400     1   41951000   41952000      3       2  150064       2.7411     0.003062
enh53401     1   41953000   41954000      4       2  150064       1.8677     0.030899
enh53402     1   41960500   41961500      4       2  150064       3.2234    0.0006334
enh53403     1   41981100   41982100      1       1  150064       1.7727      0.03814
enh53417     1   42317100   42318100      2       1  150064       1.8417     0.032759
enh53452     1   42850500   42851500      2       1  150064       1.8302     0.033613
enh53482     1   43419400   43420400      3       2  150064       2.1424      0.01608
enh53500     1   43588600   43589600      4       2  150064       2.1373     0.016289
enh53512     1   43739600   43740600      2       1  150064        2.174     0.014854
enh53515     1   43760900   43761900      1       1  150064       2.8936     0.001904
enh53516     1   43769600   43770600      2       1  150064       2.6287    0.0042854
enh53519     1   43811700   43812700      1       1  150064       3.5242    0.0002124
enh53520     1   43815600   43816600      1       1  150064       3.5706    0.0001781
enh53521     1   43826600   43827600      1       1  150064       2.7397     0.003075
enh53522     1   43830900   43831900      2       1  150064       1.9653     0.024692
enh53524     1   43887700   43888700      1       1  150064       3.5791    0.0001724
enh53525     1   43901400   43902400      2       1  150064       3.4636   0.00026649
enh53527     1   43920300   43921300      3       2  150064       4.1734   1.5006e-05
enh53529     1   43938200   43939200      1       1  150064       3.0047     0.001329
enh53530     1   43941600   43942600      1       1  150064       3.0679     0.001078
enh53531     1   43959000   43960000      3       2  150064        1.681     0.046377
enh53533     1   43974700   43975700      2       1  150064       2.0523     0.020069
enh53536     1   44001600   44002600      1       1  150064        1.985      0.02357
enh53537     1   44010400   44011400      4       2  150064       2.6258    0.0043228
enh53538     1   44011100   44012100      1       1  150064       1.6572      0.04874
enh53539     1   44013100   44014100      4       2  150064       2.8549    0.0021527
enh53540     1   44014900   44015900      2       1  150064       2.2531     0.012127
enh53542     1   44023100   44024100      1       1  150064       3.0287     0.001228
enh53543     1   44024400   44025400      2       1  150064       2.6016    0.0046399
enh53545     1   44031600   44032600      3       2  150064       3.2668   0.00054392
enh53546     1   44114100   44115100      6       2  150064       3.8995   4.8196e-05
enh53547     1   44118200   44119200      3       1  150064       2.3334    0.0098147
enh53549     1   44124900   44125900      1       1  150064       4.2616    1.015e-05
enh53551     1   44171100   44172100      2       1  150064       2.8891     0.001932
enh53555     1   44233000   44234000      2       1  150064       2.3286    0.0099401
enh53556     1   44235400   44236400      1       1  150064       3.2928     0.000496
enh53557     1   44248800   44249800      3       2  150064       3.7981   7.2899e-05
enh53561     1   44300900   44301900      1       1  150064       2.9436     0.001622
enh53564     1   44311600   44312600      3       2  150064       2.4525    0.0070934
enh53566     1   44346800   44347800      4       2  150064       3.7858   7.6597e-05
enh53567     1   44350500   44351500      3       2  150064       3.2264   0.00062671
enh53568     1   44353300   44354300      2       1  150064        2.604    0.0046076
enh53569     1   44378400   44379400      3       2  150064       2.1344     0.016407
enh53570     1   44395500   44396500      5       2  150064          1.7     0.044565
enh53571     1   44400300   44401300      3       2  150064        1.882     0.029916
enh53572     1   44402500   44403500      5       2  150064       2.7176    0.0032875
enh53574     1   44404800   44405800      5       2  150064       2.6804    0.0036765
enh53575     1   44413700   44414700      6       3  150064       3.4752   0.00025521
enh53578     1   44439100   44440100      2       1  150064       1.9816     0.023762
enh53579     1   44441700   44442700      1       1  150064       3.4286    0.0003034
enh53580     1   44443300   44444300      5       3  150064       2.4915    0.0063602
enh53581     1   44446200   44447200      4       2  150064       1.9799      0.02386
enh53582     1   44456100   44457100      1       1  150064       2.0898      0.01832
enh53583     1   44460400   44461400      3       1  150064       2.1489     0.015823
enh53586     1   44482100   44483100      1       1  150064       2.3145      0.01032
enh53597     1   44554800   44555800      5       2  150064       1.7225     0.042493
enh53602     1   44677700   44678700      1       1  150064       2.7892     0.002642
enh53604     1   44704500   44705500      2       1  150064       2.6077    0.0045579
enh53639     1   45019400   45020400      2       1  150064        1.649     0.049575
enh53671     1   45304800   45305800      3       2  150064       1.7558     0.039565
enh53690     1   45802000   45803000      2       1  150064       1.6825     0.046236
enh53751     1   46764500   46765500      1       1  150064       2.5042     0.006137
enh53753     1   46770900   46771900      1       1  150064       2.3141      0.01033
enh53769     1   46985200   46986200      2       1  150064       2.3539    0.0092893
enh53771     1   47023900   47024900      1       1  150064       2.0179       0.0218
enh53773     1   47041000   47042000      1       1  150064       1.7918      0.03658
enh53786     1   47254700   47255700      1       1  150064        2.326      0.01001
enh53821     1   48275900   48276900      1       1  150064        2.217      0.01331
enh53825     1   48319900   48320900      3       1  150064       2.9284    0.0017034
enh53827     1   48353100   48354100      3       2  150064         1.69      0.04551
enh53833     1   48399700   48400700      5       2  150064       1.7379     0.041113
enh53846     1   48520900   48521900      9       5  150064       2.5809    0.0049272
enh53866     1   49076400   49077400      4       2  150064        1.823     0.034149
enh53879     1   49240900   49241900      5       3  150064       1.6972     0.044829
enh53885     1   49349800   49350800      2       1  150064       1.9175     0.027587
enh53892     1   50595100   50596100      2       1  150064       2.0318     0.021088
enh53894     1   50612700   50613700      2       1  150064       1.9376     0.026338
enh53895     1   50617100   50618100      3       2  150064       1.8766     0.030288
enh53920     1   51133600   51134600      1       1  150064        2.012      0.02211
enh53939     1   51761600   51762600      4       2  150064       1.7318     0.041651
enh54059     1   53684300   53685300      2       1  150064       2.1388     0.016228
enh54061     1   53702400   53703400      4       2  150064       2.5829    0.0048987
enh54064     1   53758400   53759400      1       1  150064       1.8966      0.02894
enh54065     1   53760200   53761200      3       2  150064        3.057    0.0011178
enh54072     1   53836300   53837300      5       2  150064       2.1338      0.01643
enh54073     1   53841300   53842300      5       3  150064       2.6566    0.0039464
enh54074     1   53858900   53859900      3       1  150064       2.3284    0.0099444
enh54081     1   53907200   53908200      2       1  150064       2.0216      0.02161
enh54110     1   54422500   54423500      3       1  150064       1.7584     0.039338
enh54113     1   54450000   54451000      7       2  150064       2.1897     0.014272
enh54123     1   54687600   54688600      3       2  150064        2.643     0.004109
enh54160     1   54834100   54835100      6       4  150064       1.7269     0.042095
enh54161     1   54838000   54839000      3       1  150064       1.8835     0.029816
enh54162     1   54839800   54840800      4       2  150064       1.8995     0.028749
enh54163     1   54845800   54846800      4       2  150064       1.7313     0.041702
enh54164     1   54850400   54851400      1       1  150064       2.1615      0.01533
enh54232     1   56042200   56043200      8       3  150064       2.2098     0.013561
enh54240     1   56184500   56185500      2       1  150064       1.7767      0.03781
enh54241     1   56206900   56207900      1       1  150064       1.7343      0.04143
enh54256     1   56808500   56809500      2       1  150064       1.6806     0.046421
enh54308     1   57285800   57286800      2       1  150064       2.1184      0.01707
enh54404     1   58563300   58564300      1       1  150064       2.2678      0.01167
enh54417     1   58811000   58812000      6       3  150064       1.8497     0.032176
enh54424     1   58875000   58876000      5       2  150064       1.6609     0.048363
enh54438     1   59165800   59166800      2       1  150064       2.3789    0.0086815
enh54479     1   59618400   59619400      6       2  150064       1.6616       0.0483
enh54481     1   59622600   59623600      8       2  150064       2.0919     0.018225
enh54483     1   59645300   59646300      4       2  150064       2.6023    0.0046299
enh54532     1   61039300   61040300      1       1  150064       3.0103     0.001305
enh54533     1   61087000   61088000      3       1  150064       3.5103   0.00022377
enh54534     1   61144600   61145600      4       2  150064       2.1496     0.015795
enh54535     1   61171900   61172900      6       3  150064       1.9575     0.025142
enh54543     1   61356000   61357000      5       2  150064       2.0167     0.021865
enh54546     1   61377400   61378400      4       2  150064        1.968     0.024537
enh54551     1   61401900   61402900      2       1  150064       1.7825     0.037332
enh54558     1   61459500   61460500      2       1  150064        2.473     0.006699
enh54560     1   61472300   61473300      1       1  150064       1.8837       0.0298
enh54573     1   61702600   61703600      3       1  150064       1.8269     0.033855
enh54601     1   61978300   61979300      2       1  150064       2.3353    0.0097627
enh54630     1   62506000   62507000      2       1  150064       1.9761     0.024069
enh54660     1   62866600   62867600      3       1  150064       2.1564     0.015527
enh54703     1   63466100   63467100      5       3  150064       2.1994     0.013924
enh54713     1   63664700   63665700      1       1  150064       1.8373      0.03308
enh54777     1   64342400   64343400      2       1  150064       1.6885     0.045658
enh54800     1   64504300   64505300      1       1  150064       2.6022     0.004631
enh54839     1   64953900   64954900      3       2  150064       1.9262     0.027038
enh54854     1   65016500   65017500      2       1  150064       1.8602     0.031425
enh54856     1   65032500   65033500      5       2  150064       1.8913     0.029291
enh54875     1   65267800   65268800      3       2  150064       1.7301      0.04181
enh54883     1   65355600   65356600      1       1  150064       3.6018     0.000158
enh54885     1   65359400   65360400      3       1  150064       2.8452    0.0022195
enh54891     1   65382700   65383700      5       2  150064       3.3802   0.00036213
enh54892     1   65392400   65393400      4       2  150064       2.6794    0.0036881
enh54893     1   65393500   65394500      1       1  150064       2.9146     0.001781
enh54895     1   65399200   65400200      3       2  150064       2.5166    0.0059254
enh54896     1   65399700   65400700      3       2  150064       2.5661    0.0051429
enh54898     1   65421700   65422700      2       1  150064       2.4354    0.0074375
enh54905     1   65617300   65618300      2       1  150064        1.845     0.032521
enh54912     1   65641100   65642100      2       1  150064        2.027     0.021333
enh54944     1   66277500   66278500      2       1  150064       2.2327     0.012785
enh54946     1   66377000   66378000      2       1  150064       1.6659     0.047864
enh54947     1   66503900   66504900      4       2  150064       1.7638     0.038883
enh54955     1   66737000   66738000      4       2  150064       1.8972       0.0289
enh54974     1   66889600   66890600      3       1  150064       2.6342    0.0042171
enh54977     1   66901700   66902700      2       1  150064       2.4514    0.0071153
enh55014     1   67802000   67803000      4       1  150064        1.806      0.03546
enh55021     1   67855300   67856300      1       1  150064       1.9281      0.02692
enh55022     1   67858400   67859400      3       2  150064       2.1952     0.014076
enh55023     1   67865000   67866000      3       1  150064       2.1493     0.015804
enh55039     1   68120800   68121800      4       2  150064       2.1359     0.016344
enh55042     1   68166100   68167100      4       2  150064       1.9657     0.024668
enh55045     1   68189100   68190100      2       1  150064       1.9157     0.027699
enh55055     1   68257500   68258500      4       2  150064       3.7431   9.0892e-05
enh55056     1   68259300   68260300      3       2  150064       3.2428   0.00059183
enh55057     1   68269700   68270700      1       1  150064       2.2365      0.01266
enh55058     1   68284500   68285500      1       1  150064       1.8032      0.03568
enh55059     1   68286600   68287600      2       1  150064       2.0476       0.0203
enh55063     1   68295900   68296900      4       2  150064       3.5136     0.000221
enh55064     1   68302100   68303100      4       2  150064       3.3302    0.0004339
enh55065     1   68305200   68306200      2       1  150064       2.2469     0.012322
enh55067     1   68310400   68311400      5       2  150064       3.9931   3.2613e-05
enh55068     1   68354100   68355100      5       2  150064       2.2074     0.013644
enh55069     1   68358000   68359000      9       2  150064       2.3061     0.010553
enh55070     1   68372800   68373800      2       1  150064       2.7823    0.0026984
enh55095     1   68930400   68931400      4       2  150064       2.5222    0.0058312
enh55097     1   68938500   68939500      2       1  150064        2.882    0.0019761
enh55098     1   68944300   68945300      3       1  150064       2.3159     0.010283
enh55100     1   68960400   68961400      4       2  150064       2.0184     0.021773
enh55111     1   69442000   69443000      1       1  150064       2.4153     0.007861
enh55121     1   69594900   69595900      6       3  150064       1.9688     0.024487
enh55140     1   70311400   70312400      1       1  150064       1.8971      0.02891
enh55186     1   72131800   72132800      1       1  150064       3.4198    0.0003133
enh55187     1   72200100   72201100      1       1  150064       3.3083    0.0004693
enh55189     1   72220600   72221600      2       1  150064        3.136   0.00085643
enh55200     1   72385400   72386400      1       1  150064       1.7049      0.04411
enh55204     1   72471800   72472800      5       2  150064       2.1583     0.015451
enh55209     1   72652200   72653200      3       2  150064       2.1558     0.015551
enh55210     1   72836900   72837900      4       2  150064        1.983     0.023685
enh55217     1   73072100   73073100      1       1  150064       3.0704     0.001069
enh55225     1   73303200   73304200      1       1  150064       5.4489    2.534e-08
enh55228     1   73407600   73408600      3       1  150064       4.8567    5.968e-07
enh55236     1   73506400   73507400      6       2  150064       1.8873     0.029563
enh55237     1   73531600   73532600      5       1  150064       1.8147     0.034788
enh55240     1   73642200   73643200      6       2  150064       4.7652   9.4346e-07
enh55243     1   73776300   73777300      4       1  150064       5.4109   3.1353e-08
enh55244     1   74008800   74009800      1       1  150064       2.1484      0.01584
enh55245     1   74058800   74059800      3       1  150064       2.6569    0.0039432
enh55246     1   74070100   74071100      2       1  150064       2.1933     0.014145
enh55247     1   74102600   74103600      1       1  150064       2.7162     0.003302
enh55250     1   74221600   74222600      3       2  150064        1.656     0.048858
enh55262     1   74776800   74777800      3       2  150064        2.091     0.018262
enh55266     1   74857700   74858700      2       1  150064       1.8855      0.02968
enh55289     1   75438800   75439800      2       1  150064       2.6357    0.0041987
enh55290     1   75469100   75470100      4       2  150064       2.2864     0.011116
enh55295     1   75582200   75583200      1       1  150064       1.8406      0.03284
enh55305     1   75996200   75997200      2       1  150064       1.8794     0.030096
enh55307     1   76054700   76055700      4       2  150064       1.7716     0.038229
enh55328     1   76620200   76621200      2       1  150064       1.6795     0.046531
enh55362     1   76976700   76977700      2       1  150064       2.1659     0.015161
enh55385     1   77484500   77485500      2       1  150064       1.6833     0.046159
enh55412     1   78298800   78299800      1       1  150064       2.6962     0.003507
enh55413     1   78352900   78353900      9       4  150064       2.7102    0.0033617
enh55429     1   78620300   78621300      3       1  150064        2.072     0.019131
enh55451     1   79830400   79831400      1       1  150064       2.7567     0.002919
enh55452     1   79839800   79840800      3       1  150064       2.5855    0.0048613
enh55454     1   79875900   79876900      3       1  150064       2.7774      0.00274
enh55455     1   79906800   79907800      1       1  150064       2.1251      0.01679
enh55456     1   79950000   79951000      1       1  150064       2.9653     0.001512
enh55457     1   79954000   79955000      6       3  150064       1.9905     0.023269
enh55458     1   79959900   79960900      5       2  150064       2.5983    0.0046847
enh55459     1   79961000   79962000      2       1  150064       2.2835       0.0112
enh55462     1   80054900   80055900      4       2  150064       1.9406     0.026152
enh55466     1   80129400   80130400      3       1  150064       2.2924     0.010942
enh55474     1   80531400   80532400      4       1  150064       2.8279    0.0023427
enh55478     1   80646600   80647600      4       1  150064       1.7441     0.040567
enh55479     1   80655700   80656700      3       2  150064        3.387    0.0003533
enh55493     1   81283400   81284400      3       2  150064       1.8305     0.033588
enh55506     1   81668000   81669000      5       3  150064       1.7642      0.03885
enh55507     1   81669600   81670600      2       1  150064       2.0242     0.021474
enh55524     1   81776600   81777600      4       2  150064       2.4322    0.0075038
enh55525     1   81782400   81783400      2       1  150064       2.1718     0.014935
enh55564     1   82125800   82126800      5       2  150064        1.654     0.049062
enh55568     1   82146100   82147100      1       1  150064       3.0902        0.001
enh55569     1   82149900   82150900      2       1  150064       2.3086     0.010484
enh55572     1   82169100   82170100      4       2  150064       1.9234     0.027213
enh55573     1   82193800   82194800      2       1  150064       2.6866    0.0036091
enh55647     1   83674300   83675300      2       1  150064        1.929     0.026866
enh55653     1   84039600   84040600      4       2  150064       1.6528     0.049183
enh55662     1   84213000   84214000      4       2  150064       2.7332    0.0031358
enh55663     1   84216500   84217500      6       2  150064       1.9279     0.026932
enh55665     1   84229600   84230600      4       1  150064       2.5068    0.0060908
enh55666     1   84235300   84236300      2       1  150064       2.8771    0.0020066
enh55667     1   84243700   84244700      4       2  150064       2.2538     0.012105
enh55668     1   84252700   84253700      4       2  150064       3.8967   4.8748e-05
enh55670     1   84303800   84304800      3       2  150064       3.9977   3.1981e-05
enh55678     1   84628500   84629500      2       1  150064       1.9878     0.023417
enh55680     1   84639600   84640600      1       1  150064        1.923      0.02724
enh55692     1   84946000   84947000      5       3  150064       1.6896     0.045549
enh55694     1   84967000   84968000      2       1  150064       1.9051     0.028385
enh55715     1   85218700   85219700      4       1  150064        1.818     0.034532
enh55726     1   85439200   85440200      6       2  150064       2.1373     0.016288
enh55728     1   85528000   85529000      3       2  150064       2.2418     0.012488
enh55755     1   85808900   85809900      5       3  150064         1.97     0.024421
enh55759     1   85859100   85860100      5       2  150064       1.8255     0.033962
enh55762     1   85872600   85873600      1       1  150064       2.0853      0.01852
enh55764     1   85879600   85880600      4       2  150064       1.9883     0.023388
enh55766     1   85892800   85893800      2       1  150064       2.0435     0.020503
enh55769     1   85916600   85917600      1       1  150064       2.6717     0.003773
enh55796     1   86533600   86534600      2       1  150064       1.6626     0.048198
enh55855     1   87811500   87812500      3       1  150064       1.7206     0.042657
enh55861     1   87902400   87903400      3       1  150064        1.677     0.046773
enh55864     1   87929500   87930500      4       2  150064       2.0591     0.019742
enh55866     1   87978400   87979400      4       2  150064       1.9687     0.024494
enh55867     1   88065200   88066200      2       1  150064       2.9528    0.0015745
enh55893     1   88640800   88641800      4       1  150064       1.9237     0.027195
enh55904     1   88870000   88871000      1       1  150064       2.0958      0.01805
enh55905     1   88890300   88891300      3       1  150064       2.0469     0.020333
enh55942     1   89777200   89778200      1       1  150064       2.6603     0.003903
enh55943     1   89786400   89787400      3       2  150064       1.8503     0.032133
enh55946     1   89829300   89830300      3       2  150064       1.8499     0.032165
enh55947     1   89830400   89831400      1       1  150064       2.1507      0.01575
enh55967     1   90158100   90159100      2       1  150064       1.6794     0.046541
enh55969     1   90174200   90175200      1       1  150064       2.0233      0.02152
enh55970     1   90184900   90185900      1       1  150064       1.6991      0.04465
enh55971     1   90223000   90224000      3       2  150064       1.8802     0.030044
enh55972     1   90267400   90268400      5       1  150064       1.9248     0.027126
enh55973     1   90273800   90274800      1       1  150064       2.1419       0.0161
enh55978     1   90307500   90308500      3       2  150064       2.4101    0.0079752
enh56002     1   90445800   90446800      4       2  150064       1.8077     0.035326
enh56031     1   91227000   91228000      4       1  150064       1.9836     0.023653
enh56036     1   91388600   91389600      1       1  150064       2.1654      0.01518
enh56037     1   91390500   91391500      1       1  150064       2.5134     0.005979
enh56041     1   91401300   91402300      3       2  150064       1.7197     0.042744
enh56043     1   91422700   91423700      1       1  150064       2.0218       0.0216
enh56044     1   91423700   91424700      4       2  150064       2.4568    0.0070083
enh56045     1   91435500   91436500      2       1  150064        2.204     0.013763
enh56047     1   91438900   91439900      2       1  150064       2.2799     0.011308
enh56048     1   91440300   91441300      2       1  150064       2.8601    0.0021177
enh56050     1   91442700   91443700      3       1  150064       1.8155     0.034722
enh56052     1   91459700   91460700      3       1  150064       2.0763     0.018932
enh56055     1   91475000   91476000      4       1  150064       1.9502     0.025573
enh56056     1   91475800   91476800      3       1  150064       1.7594     0.039254
enh56059     1   91481700   91482700      3       1  150064       2.1162     0.017163
enh56060     1   91483000   91484000      1       1  150064       2.3451      0.00951
enh56061     1   91488300   91489300      3       1  150064       2.4412    0.0073191
enh56062     1   91502000   91503000      1       1  150064       2.0965      0.01802
enh56080     1   91964900   91965900      8       4  150064       2.6659     0.003839
enh56089     1   92098100   92099100      4       2  150064       1.8998     0.028728
enh56091     1   92117000   92118000      2       1  150064       1.8662     0.031005
enh56107     1   92240800   92241800      7       3  150064       2.3223     0.010107
enh56108     1   92243800   92244800      5       2  150064        1.937     0.026371
enh56109     1   92246900   92247900      6       2  150064       1.7814     0.037421
enh56127     1   92655300   92656300      2       1  150064       3.2057   0.00067373
enh56130     1   92765800   92766800      4       2  150064       2.8423    0.0022392
enh56136     1   93175100   93176100      1       1  150064        1.834      0.03333
enh56146     1   93415900   93416900      3       1  150064       1.8399     0.032888
enh56148     1   93437900   93438900      1       1  150064       1.6825      0.04624
enh56193     1   94037500   94038500      3       2  150064       1.9434     0.025982
enh56258     1   94611400   94612400      1       1  150064       1.8341      0.03332
enh56329     1   95508400   95509400      7       2  150064       1.9798     0.023862
enh56330     1   95508900   95509900      6       2  150064       1.8187     0.034478
enh56334     1   95552200   95553200      3       1  150064       2.2242     0.013066
enh56335     1   95581600   95582600      4       2  150064       4.1881   1.4067e-05
enh56336     1   95662900   95663900      1       1  150064       2.2038      0.01377
enh56340     1   95717200   95718200      3       2  150064       1.7811     0.037445
enh56343     1   95747600   95748600      3       2  150064       2.3819    0.0086125
enh56344     1   95774000   95775000      5       2  150064       2.7526    0.0029562
enh56346     1   95777600   95778600      4       2  150064       1.7331      0.04154
enh56347     1   95786900   95787900      2       1  150064       2.8428    0.0022362
enh56348     1   95788200   95789200      1       1  150064       3.5417    0.0001988
enh56349     1   95827400   95828400      3       1  150064       3.6633   0.00012451
enh56352     1   95880300   95881300      7       2  150064       2.3132     0.010355
enh56353     1   95903000   95904000      3       1  150064       3.9505   3.8992e-05
enh56355     1   95969800   95970800      1       1  150064       1.6935      0.04518
enh56383     1   96699400   96700400      3       1  150064       3.3372   0.00042314
enh56384     1   96724600   96725600      4       1  150064       2.5352    0.0056197
enh56387     1   96783000   96784000      2       1  150064       2.3588    0.0091661
enh56389     1   96927300   96928300      4       2  150064       1.9606     0.024962
enh56391     1   96953000   96954000      2       1  150064       2.3162     0.010272
enh56393     1   96975200   96976200      4       2  150064       2.4041    0.0081072
enh56404     1   97061800   97062800      1       1  150064       2.0306      0.02115
enh56405     1   97063500   97064500      1       1  150064       2.7308     0.003159
enh56406     1   97153900   97154900      5       2  150064       1.8733     0.030514
enh56407     1   97180700   97181700      3       1  150064       2.0798     0.018773
enh56408     1   97185800   97186800      2       1  150064       1.7221     0.042524
enh56409     1   97189600   97190600      5       2  150064       3.8273   6.4774e-05
enh56410     1   97197000   97198000      1       1  150064       2.5088     0.006057
enh56411     1   97205300   97206300      6       2  150064       2.2434     0.012437
enh56413     1   97212800   97213800      2       1  150064       2.1013     0.017805
enh56431     1   97736800   97737800      6       3  150064       3.0926   0.00099196
enh56434     1   97850800   97851800      8       2  150064       4.7416   1.0603e-06
enh56441     1   98095600   98096600      2       1  150064       1.9366     0.026395
enh56442     1   98124000   98125000      2       1  150064       4.3036    8.402e-06
enh56443     1   98206300   98207300      2       1  150064        3.546   0.00019555
enh56445     1   98335800   98336800      3       2  150064       5.0573   2.1263e-07
enh56450     1   98535000   98536000      3       2  150064       6.3034   1.4556e-10
enh56451     1   98550400   98551400      1       1  150064       7.5312    2.513e-14
enh56452     1   98551900   98552900      1       1  150064       8.3058    4.957e-17
enh56453     1   98670700   98671700      3       1  150064       3.6776   0.00011772
enh56455     1   98718500   98719500      2       1  150064       3.6806   0.00011636
enh56566     1  101213000  101214000      3       1  150064       2.5968    0.0047045
enh56569     1  101260200  101261200      5       1  150064       1.6481      0.04967
enh56570     1  101285300  101286300      2       1  150064       2.8123    0.0024597
enh56600     1  101905800  101906800      4       2  150064       2.1239     0.016841
enh56602     1  101949800  101950800      5       3  150064       2.0943     0.018117
enh56617     1  102371600  102372600      3       1  150064       3.1809   0.00073401
enh56618     1  102385600  102386600      2       1  150064       2.8928    0.0019093
enh56623     1  102571500  102572500      1       1  150064       1.7803      0.03751
enh56628     1  103213600  103214600      3       2  150064       2.4344    0.0074587
enh56629     1  103241400  103242400      2       1  150064       2.3777    0.0087116
enh56632     1  103349500  103350500      5       2  150064       3.5705   0.00017814
enh56634     1  103406500  103407500      2       1  150064       2.0409      0.02063
enh56642     1  104046000  104047000      1       1  150064       2.1765      0.01476
enh56647     1  104626800  104627800      6       1  150064       2.4194    0.0077733
enh56648     1  104635000  104636000      5       1  150064        2.601    0.0046474
enh56659     1  105643900  105644900      4       2  150064       2.0323     0.021063
enh56662     1  105729400  105730400      8       2  150064       2.4432    0.0072779
enh56664     1  105910900  105911900      4       1  150064       1.8574     0.031628
enh56687     1  107466800  107467800      1       1  150064       2.0703      0.01921
enh56694     1  107674500  107675500      1       1  150064       2.2987      0.01076
enh56712     1  107886500  107887500      1       1  150064       2.3211      0.01014
enh56713     1  107894800  107895800      4       2  150064       2.1792     0.014657
enh56714     1  107895600  107896600      2       1  150064        1.956     0.025231
enh56738     1  108347100  108348100      8       3  150064       2.6676    0.0038199
enh56740     1  108364300  108365300      5       2  150064       2.3515    0.0093494
enh56747     1  108409200  108410200      1       1  150064       2.2185      0.01326
enh56749     1  108437100  108438100      2       1  150064       2.0741     0.019034
enh56750     1  108442300  108443300      2       1  150064        2.171     0.014964
enh56754     1  108508200  108509200      5       3  150064       2.2686     0.011647
enh56764     1  108740100  108741100      6       2  150064       2.6406    0.0041376
enh56846     1  110082200  110083200      3       1  150064       2.3695    0.0089072
enh56847     1  110088600  110089600      3       2  150064       1.7333     0.041525
enh56858     1  110178300  110179300      2       1  150064       1.8193      0.03443
enh56885     1  110545600  110546600      1       1  150064        1.927      0.02699
enh56890     1  110576000  110577000      1       1  150064       2.1318      0.01651
enh56900     1  110851100  110852100      7       3  150064       1.8626     0.031258
enh56902     1  110855300  110856300      6       3  150064       2.4458    0.0072262
enh56906     1  110892700  110893700      2       1  150064       2.1775     0.014723
enh56912     1  111018000  111019000      5       3  150064       1.8086     0.035253
enh56913     1  111019900  111020900      2       1  150064       1.8692     0.030799
enh56919     1  111107400  111108400      3       2  150064       1.7426     0.040698
enh56960     1  112134700  112135700      4       2  150064       2.2506     0.012204
enh56962     1  112164100  112165100      5       3  150064       2.4759    0.0066453
enh56983     1  112431100  112432100      2       1  150064       1.8772     0.030242
enh56985     1  112443600  112444600      3       2  150064       2.7983    0.0025686
enh56986     1  112446500  112447500      1       1  150064       2.0661      0.01941
enh56989     1  112479600  112480600      5       2  150064       2.2903     0.011001
enh56990     1  112490900  112491900      4       2  150064       1.7928     0.036501
enh56991     1  112506500  112507500      4       2  150064       2.1583     0.015451
enh56994     1  112548700  112549700      5       3  150064       1.6967     0.044881
enh56995     1  112606800  112607800      7       2  150064       2.0935     0.018152
enh56997     1  112635500  112636500      2       1  150064       1.6575     0.048709
enh57004     1  112850700  112851700      1       1  150064       2.0476       0.0203
enh57011     1  112937000  112938000      3       1  150064       1.8623     0.031277
enh57012     1  112940500  112941500      4       1  150064       2.2752     0.011447
enh57013     1  112941700  112942700      3       1  150064        2.087     0.018442
enh57014     1  112944400  112945400      2       1  150064       2.2625     0.011834
enh57015     1  112947000  112948000      1       1  150064       2.4319      0.00751
enh57020     1  113159400  113160400      3       2  150064       3.7995   7.2484e-05
enh57021     1  113163900  113164900      1       1  150064       3.1803    0.0007357
enh57024     1  113214700  113215700      1       1  150064       3.3733    0.0003714
enh57025     1  113241300  113242300      2       1  150064       3.6366   0.00013811
enh57026     1  113243600  113244600      2       1  150064        1.977     0.024023
enh57027     1  113245600  113246600      2       1  150064         2.68    0.0036816
enh57040     1  113355200  113356200      3       1  150064       1.6752     0.046945
enh57047     1  113368900  113369900      1       1  150064       1.7095      0.04368
enh57086     1  113671900  113672900      1       1  150064       2.0278      0.02129
enh57087     1  113683300  113684300      1       1  150064       1.6575      0.04871
enh57089     1  113690200  113691200      4       1  150064       1.9368     0.026387
enh57090     1  113691300  113692300      3       1  150064       1.8882     0.029502
enh57093     1  113742300  113743300      1       1  150064       2.0602      0.01969
enh57100     1  113863500  113864500      3       1  150064       2.0009     0.022702
enh57153     1  114687500  114688500      2       1  150064       1.7919     0.036573
enh57154     1  114690400  114691400      7       3  150064       1.7176     0.042934
enh57156     1  114755900  114756900      4       2  150064       1.6756     0.046912
enh57168     1  115008900  115009900      1       1  150064       2.3746     0.008785
enh57172     1  115020400  115021400      2       1  150064       2.1436     0.016031
enh57173     1  115025000  115026000      5       3  150064       1.9799     0.023858
enh57178     1  115257400  115258400      2       1  150064       1.7788     0.037633
enh57179     1  115259500  115260500      2       1  150064       1.9462     0.025816
enh57180     1  115294700  115295700      2       1  150064       2.6518    0.0040031
enh57181     1  115296400  115297400      7       3  150064       3.0456    0.0011612
enh57190     1  115625600  115626600      9       4  150064        2.741    0.0030622
enh57191     1  115627500  115628500      3       2  150064         3.46   0.00027013
enh57193     1  115642000  115643000      2       1  150064       3.1607   0.00078698
enh57194     1  115654900  115655900      7       4  150064       3.6853   0.00011421
enh57199     1  115762700  115763700      6       3  150064       2.6924    0.0035472
enh57200     1  115832200  115833200      2       1  150064       1.9248     0.027124
enh57202     1  115855500  115856500      8       3  150064       2.8474    0.0022041
enh57205     1  115919600  115920600      5       3  150064       2.8172    0.0024222
enh57225     1  116248900  116249900      4       1  150064       1.9231     0.027237
enh57235     1  116348200  116349200      4       2  150064       2.7215    0.0032498
enh57291     1  117189300  117190300      1       1  150064       1.7897      0.03675
enh57292     1  117195200  117196200      1       1  150064        2.002      0.02264
enh57299     1  117305400  117306400      2       1  150064       2.5856    0.0048606
enh57301     1  117320500  117321500      3       1  150064       3.3991   0.00033806
enh57304     1  117350200  117351200      1       1  150064       3.2432    0.0005909
enh57305     1  117367500  117368500      2       1  150064       3.8933   4.9437e-05
enh57306     1  117376100  117377100      5       2  150064       3.2671   0.00054335
enh57325     1  117546000  117547000      2       1  150064       1.8658     0.031034
enh57337     1  117689200  117690200      6       1  150064       1.8393     0.032934
enh57338     1  117704700  117705700      1       1  150064       1.8586      0.03154
enh57340     1  117714400  117715400      4       2  150064       2.8175    0.0024202
enh57341     1  117717300  117718300      3       1  150064       2.2797     0.011312
enh57345     1  117751600  117752600      6       3  150064       1.7162     0.043064
enh57385     1  118616600  118617600      3       2  150064       1.9325     0.026649
enh57395     1  118730400  118731400      2       1  150064       1.8779     0.030195
enh57398     1  118808600  118809600      1       1  150064       2.0009       0.0227
enh57408     1  119037400  119038400      2       1  150064       1.7639     0.038872
enh57431     1  119845800  119846800      1       1  150064       1.9403      0.02617
enh57552     1  145436500  145437500      1       1  150064       1.7244      0.04232
enh57572     1  145588000  145589000      3       1  150064       1.9471     0.025762
enh57580     1  145726700  145727700      2       1  150064       2.2974     0.010797
enh57584     1  146595500  146596500      5       2  150064       1.6592     0.048537
enh57586     1  146639600  146640600      4       2  150064       2.4289    0.0075732
enh57587     1  146656400  146657400      5       2  150064       2.5468    0.0054365
enh57589     1  146716200  146717200      4       2  150064       2.1871     0.014367
enh57590     1  146718700  146719700      5       3  150064       1.7537     0.039744
enh57592     1  146721600  146722600      4       1  150064       2.1444        0.016
enh57594     1  146802800  146803800      3       2  150064       1.6977     0.044785
enh57597     1  146974400  146975400      2       1  150064       1.8602      0.03143
enh57599     1  146977300  146978300      2       1  150064       3.0132    0.0012927
enh57600     1  146981500  146982500      2       1  150064       2.4945    0.0063075
enh57619     1  147245400  147246400      4       2  150064       1.9321     0.026676
enh57620     1  147252900  147253900      1       1  150064       2.1717      0.01494
enh57646     1  149887600  149888600      1       1  150064       1.7468      0.04034
enh57657     1  150022100  150023100      1       1  150064         5.25    7.606e-08
enh57661     1  150124500  150125500      4       2  150064       4.5844    2.276e-06
enh57662     1  150133000  150134000      3       1  150064       5.6361   8.6982e-09
enh57664     1  150137600  150138600      3       1  150064       5.1269   1.4729e-07
enh57666     1  150159400  150160400      1       1  150064       5.4736    2.205e-08
enh57667     1  150166500  150167500      3       1  150064       4.1871   1.4126e-05
enh57668     1  150185000  150186000      3       2  150064       4.6806   1.4303e-06
enh57670     1  150209400  150210400      4       1  150064       3.5451   0.00019627
enh57672     1  150242000  150243000      3       1  150064       4.9797   3.1842e-07
enh57674     1  150245800  150246800      1       1  150064        5.069        2e-07
enh57677     1  150267100  150268100      2       1  150064       1.9883     0.023391
enh57678     1  150267600  150268600      3       2  150064       2.1666     0.015132
enh57679     1  150273600  150274600      3       2  150064       4.0895   2.1614e-05
enh57681     1  150334800  150335800      5       2  150064       4.6395   1.7465e-06
enh57682     1  150339400  150340400      3       2  150064       4.0739   2.3115e-05
enh57684     1  150379500  150380500      6       3  150064        3.193    0.0007039
enh57685     1  150381000  150382000      1       1  150064       4.3622    6.439e-06
enh57689     1  150486800  150487800      2       1  150064       4.1525   1.6446e-05
enh57690     1  150488800  150489800      2       1  150064       4.4767   3.7907e-06
enh57691     1  150510100  150511100      5       2  150064       3.2311   0.00061661
enh57696     1  150536500  150537500      2       1  150064        2.174     0.014852
enh57701     1  150544800  150545800      5       2  150064       2.0594     0.019729
enh57702     1  150546000  150547000      6       3  150064       1.7778     0.037718
enh57703     1  150546400  150547400      2       1  150064       1.9164     0.027657
enh57706     1  150577400  150578400      1       1  150064       2.3657     0.008998
enh57716     1  150685300  150686300      5       2  150064       2.4626    0.0068966
enh57718     1  150779300  150780300      2       1  150064       1.7807     0.037479
enh57725     1  150951000  150952000      3       1  150064       2.2704     0.011591
enh57739     1  151041600  151042600      3       2  150064       3.2928   0.00049598
enh57743     1  151115900  151116900      5       3  150064       2.9243    0.0017263
enh57744     1  151128400  151129400      1       1  150064       2.5476     0.005424
enh57747     1  151168300  151169300      4       2  150064       1.8421     0.032727
enh57760     1  151343800  151344800      2       1  150064       1.6452     0.049965
enh57762     1  151373400  151374400      1       1  150064       3.3175    0.0004542
enh57764     1  151428200  151429200      2       1  150064       2.7419    0.0030543
enh57765     1  151428800  151429800      4       2  150064       2.1558     0.015551
enh57767     1  151445000  151446000      1       1  150064       2.5897     0.004803
enh57854     1  153583500  153584500      2       1  150064       2.4537    0.0070704
enh57865     1  153702500  153703500      2       1  150064       1.9206     0.027394
enh57867     1  153718500  153719500      5       3  150064       2.2987     0.010761
enh57871     1  153756200  153757200      1       1  150064       2.9848     0.001419
enh57873     1  153775700  153776700      1       1  150064       3.5823    0.0001703
enh57874     1  153836300  153837300      2       1  150064       3.3166   0.00045566
enh57875     1  153845200  153846200      5       1  150064       1.7399     0.040938
enh57876     1  153853500  153854500      5       2  150064       2.7157    0.0033063
enh57879     1  153919200  153920200      1       1  150064       2.1821      0.01455
enh57881     1  153931700  153932700      4       2  150064       1.9594     0.025031
enh57883     1  153941200  153942200      3       1  150064       2.4604    0.0069387
enh57884     1  153948100  153949100      2       1  150064       2.2278     0.012946
enh57888     1  154076900  154077900      2       1  150064       2.4952    0.0062949
enh57897     1  154243400  154244400      1       1  150064       1.8912       0.0293
enh57903     1  154334100  154335100      4       2  150064       1.7614     0.039085
enh57904     1  154357800  154358800      1       1  150064       1.6588      0.04858
enh57907     1  154395200  154396200      4       2  150064       2.0719     0.019139
enh57909     1  154414200  154415200      2       1  150064       2.7097    0.0033674
enh57914     1  154528000  154529000      2       1  150064       2.1382     0.016251
enh57934     1  154748600  154749600      1       1  150064       1.7267      0.04211
enh57938     1  154794700  154795700      8       3  150064       3.8532   5.8289e-05
enh57942     1  154822100  154823100      4       1  150064       2.9849    0.0014183
enh57943     1  154832400  154833400      3       1  150064       3.0179    0.0012726
enh57944     1  154835500  154836500      3       2  150064       1.9796     0.023874
enh57945     1  154837600  154838600      5       2  150064        3.737   9.3124e-05
enh57946     1  154843100  154844100      1       1  150064       3.8504    5.896e-05
enh57947     1  154850400  154851400      2       1  150064       3.2677   0.00054205
enh57948     1  154910000  154911000      3       1  150064       3.7205   9.9396e-05
enh57949     1  154913400  154914400      4       2  150064       2.8872    0.0019436
enh57950     1  154916000  154917000      4       2  150064       3.8824   5.1714e-05
enh57951     1  154926600  154927600      1       1  150064       2.0764      0.01893
enh57961     1  154977500  154978500      1       1  150064       2.6744     0.003743
enh57962     1  154980100  154981100      2       1  150064       2.5568    0.0052819
enh57965     1  154983400  154984400      3       2  150064       2.5274    0.0057453
enh57966     1  154985300  154986300      1       1  150064       2.0143      0.02199
enh57967     1  154988500  154989500      2       1  150064       2.7861    0.0026675
enh57968     1  154990200  154991200      1       1  150064       4.5142    3.178e-06
enh57969     1  155017000  155018000      2       1  150064       2.4019    0.0081556
enh57972     1  155041900  155042900      1       1  150064       1.8595      0.03148
enh57973     1  155059200  155060200      2       1  150064        2.524    0.0058022
enh57981     1  155148400  155149400      3       2  150064       1.8078     0.035319
enh57989     1  155194300  155195300      3       1  150064       1.9033     0.028501
enh57990     1  155195100  155196100      1       1  150064        2.079      0.01881
enh57992     1  155222800  155223800      1       1  150064       2.1998      0.01391
enh57995     1  155248400  155249400      1       1  150064       2.4281      0.00759
enh57997     1  155277200  155278200      2       1  150064       2.5297     0.005708
enh57998     1  155289300  155290300      2       1  150064       1.8741      0.03046
enh58001     1  155411500  155412500      1       1  150064         2.52     0.005868
enh58010     1  155605800  155606800      1       1  150064       2.7108     0.003356
enh58011     1  155617900  155618900      2       1  150064       2.5713    0.0050652
enh58013     1  155656000  155657000      1       1  150064       3.3819    0.0003599
enh58014     1  155666300  155667300      2       1  150064       2.4825    0.0065226
enh58020     1  155862800  155863800      1       1  150064       3.1041    0.0009543
enh58022     1  155900000  155901000      1       1  150064       2.1215      0.01694
enh58023     1  155910500  155911500      1       1  150064       1.8582      0.03157
enh58028     1  155943500  155944500      1       1  150064        2.173      0.01489
enh58030     1  155958500  155959500      1       1  150064       2.1154       0.0172
enh58033     1  155995500  155996500      5       3  150064       1.6783      0.04664
enh58035     1  156033100  156034100      1       1  150064       1.7568      0.03948
enh58037     1  156039800  156040800      1       1  150064       2.1843      0.01447
enh58038     1  156042300  156043300      2       1  150064       2.8046    0.0025187
enh58041     1  156060100  156061100      2       1  150064       1.8362     0.033167
enh58042     1  156066000  156067000      1       1  150064       1.6961      0.04493
enh58043     1  156070400  156071400      1       1  150064       1.9914      0.02322
enh58044     1  156071100  156072100      2       1  150064       1.6755     0.046921
enh58048     1  156082000  156083000      1       1  150064       1.6693      0.04753
enh58049     1  156083100  156084100      2       1  150064       2.1879      0.01434
enh58060     1  156119700  156120700      1       1  150064       2.3599     0.009139
enh58063     1  156131200  156132200      3       1  150064       3.3314   0.00043213
enh58101     1  156588200  156589200      6       1  150064       1.7232     0.042429
enh58114     1  156709200  156710200      3       2  150064        1.714     0.043261
enh58115     1  156711500  156712500      4       2  150064       2.4346    0.0074544
enh58154     1  157209100  157210100      2       1  150064       2.0596      0.01972
enh58192     1  157970400  157971400      1       1  150064       1.7657      0.03872
enh58237     1  158576700  158577700      3       2  150064       2.3815    0.0086214
enh58252     1  159095300  159096300      1       1  150064       2.0097      0.02223
enh58260     1  159189100  159190100      6       2  150064       1.8239     0.034081
enh58281     1  159999300  160000300      1       1  150064       1.9906      0.02326
enh58287     1  160064200  160065200      2       1  150064        2.272     0.011542
enh58300     1  160162500  160163500      6       2  150064       1.9478     0.025722
enh58301     1  160173900  160174900      1       1  150064       3.0586     0.001112
enh58303     1  160189100  160190100      2       1  150064       2.8634    0.0020956
enh58305     1  160227100  160228100      1       1  150064       2.5181       0.0059
enh58310     1  160278000  160279000      1       1  150064        3.005     0.001328
enh58311     1  160309900  160310900      1       1  150064       2.7614     0.002878
enh58312     1  160314000  160315000      1       1  150064       2.4281     0.007589
enh58315     1  160343700  160344700      2       1  150064       2.0524     0.020064
enh58320     1  160378000  160379000      4       2  150064       2.1174     0.017113
enh58325     1  160432200  160433200      3       2  150064       2.8705     0.002049
enh58349     1  160883300  160884300      4       2  150064       1.9133     0.027855
enh58350     1  160916700  160917700      2       1  150064       1.9162      0.02767
enh58389     1  161179400  161180400      1       1  150064       2.1338      0.01643
enh58390     1  161186200  161187200      3       2  150064       2.0847     0.018546
enh58393     1  161195000  161196000      1       1  150064        1.863      0.03123
enh58397     1  161255000  161256000      3       1  150064       1.7544     0.039684
enh58457     1  162174800  162175800      2       1  150064       2.1531     0.015655
enh58459     1  162184100  162185100      6       2  150064       1.6906     0.045461
enh58489     1  162529800  162530800      2       1  150064       1.9254      0.02709
enh58495     1  162651800  162652800      3       2  150064        1.818     0.034531
enh58506     1  162954600  162955600      1       1  150064       2.7382     0.003089
enh58509     1  163038000  163039000      4       2  150064       1.8871     0.029576
enh58511     1  163101300  163102300      3       2  150064       2.2513     0.012182
enh58512     1  163125000  163126000      3       1  150064       3.3011   0.00048148
enh58513     1  163136400  163137400      3       2  150064       2.9387     0.001648
enh58514     1  163141400  163142400      5       2  150064       2.3108     0.010423
enh58518     1  163201500  163202500      7       3  150064       2.2462     0.012344
enh58520     1  163251000  163252000      6       2  150064       3.0172    0.0012755
enh58522     1  163267300  163268300      7       3  150064       2.3598    0.0091415
enh58523     1  163289800  163290800      2       1  150064       1.8664     0.030993
enh58548     1  163706300  163707300      2       1  150064       2.5917    0.0047745
enh58549     1  163716300  163717300      8       3  150064       3.4162   0.00031755
enh58550     1  163744200  163745200      3       1  150064       4.0656   2.3957e-05
enh58551     1  163765400  163766400      1       1  150064       4.4302    4.708e-06
enh58552     1  163768900  163769900      2       1  150064       1.9631     0.024815
enh58553     1  163778000  163779000      4       1  150064       2.2517     0.012171
enh58554     1  163805500  163806500      6       1  150064       1.9764     0.024056
enh58635     1  164751000  164752000      1       1  150064       2.0456       0.0204
enh58639     1  164774600  164775600      2       1  150064       2.2307     0.012852
enh58677     1  165570700  165571700      8       4  150064       1.9019     0.028591
enh58679     1  165598600  165599600      8       2  150064       1.8212     0.034289
enh58686     1  165721200  165722200      4       2  150064       2.4999    0.0062122
enh58687     1  165739000  165740000      2       1  150064       2.3176     0.010235
enh58694     1  165808200  165809200      4       1  150064       1.8558     0.031742
enh58696     1  165811100  165812100      4       2  150064       2.0756     0.018967
enh58697     1  165813400  165814400      2       1  150064       2.1728     0.014896
enh58698     1  165820100  165821100      2       1  150064       1.7741      0.03802
enh58721     1  166276000  166277000      1       1  150064       1.7548      0.03965
enh58722     1  166289700  166290700      1       1  150064       1.6992      0.04464
enh58729     1  166671200  166672200      4       2  150064       3.1349   0.00085958
enh58730     1  166709600  166710600      4       2  150064       2.5623    0.0051996
enh58734     1  166830500  166831500      5       1  150064       1.7753     0.037928
enh58737     1  166843200  166844200      2       1  150064       3.4847   0.00024635
enh58741     1  166940200  166941200      1       1  150064       3.7546     8.68e-05
enh58750     1  167085000  167086000      1       1  150064       1.8921      0.02924
enh58756     1  167117300  167118300      3       2  150064       1.9656     0.024672
enh58759     1  167133200  167134200      2       1  150064       1.7827      0.03732
enh58762     1  167165000  167166000      2       1  150064       2.1517      0.01571
enh58763     1  167167600  167168600      1       1  150064       1.8443      0.03257
enh58764     1  167171000  167172000      2       1  150064        2.617    0.0044351
enh58766     1  167187600  167188600      1       1  150064       2.7692      0.00281
enh58780     1  167240500  167241500      3       1  150064       2.1164     0.017156
enh58783     1  167254600  167255600      4       2  150064       1.9802      0.02384
enh58793     1  167342300  167343300      1       1  150064       1.7505      0.04002
enh58807     1  167479400  167480400      5       3  150064       2.0919     0.018226
enh58846     1  167883000  167884000      2       1  150064       2.2423      0.01247
enh58856     1  168053800  168054800      1       1  150064       2.2271      0.01297
enh58876     1  168357100  168358100      1       1  150064       2.1696      0.01502
enh58881     1  168408900  168409900      2       1  150064       2.0125     0.022083
enh58943     1  169714500  169715500      1       1  150064       2.2949      0.01087
enh58947     1  169860200  169861200      4       2  150064       1.8634     0.031205
enh58948     1  169864300  169865300      1       1  150064       1.9056      0.02835
enh58981     1  170986200  170987200      3       1  150064       1.8694     0.030783
enh59001     1  171342100  171343100      3       2  150064       2.0288      0.02124
enh59002     1  171366100  171367100      8       3  150064       2.3192     0.010192
enh59017     1  171571900  171572900      2       1  150064       1.7095     0.043679
enh59025     1  171669800  171670800      3       2  150064       2.2063     0.013683
enh59027     1  171712400  171713400      3       1  150064       1.8565     0.031693
enh59030     1  171752100  171753100      4       2  150064       2.1259     0.016755
enh59037     1  171879100  171880100      2       1  150064       2.0567     0.019859
enh59062     1  172312000  172313000      2       1  150064       1.8722     0.030589
enh59064     1  172326400  172327400      3       2  150064        1.673     0.047167
enh59067     1  172351400  172352400      2       1  150064       2.7009     0.003458
enh59068     1  172359700  172360700      6       2  150064       2.3786    0.0086901
enh59072     1  172388200  172389200      3       2  150064       1.9176     0.027579
enh59080     1  172500000  172501000      3       2  150064       1.6888     0.045631
enh59116     1  173388900  173389900      5       2  150064       2.6576    0.0039345
enh59117     1  173398000  173399000      4       2  150064       2.3375    0.0097071
enh59119     1  173407900  173408900      4       2  150064       2.1843     0.014471
enh59121     1  173417700  173418700      3       2  150064       2.8976    0.0018801
enh59122     1  173422900  173423900      2       1  150064       2.2138     0.013423
enh59123     1  173428600  173429600      3       2  150064       1.9085     0.028166
enh59124     1  173443400  173444400      4       2  150064       1.7862     0.037036
enh59125     1  173458500  173459500      3       2  150064       2.2793     0.011326
enh59128     1  173489500  173490500      2       1  150064       2.2302     0.012868
enh59129     1  173497400  173498400      4       2  150064       1.6652     0.047932
enh59131     1  173637500  173638500      1       1  150064       3.2486    0.0005798
enh59134     1  173656700  173657700      2       1  150064       2.6428     0.004111
enh59138     1  173822000  173823000      1       1  150064        3.358    0.0003926
enh59139     1  173830900  173831900      6       3  150064       2.0412     0.020613
enh59140     1  173838600  173839600      2       1  150064       3.0471    0.0011552
enh59141     1  173857800  173858800      2       1  150064       3.3562   0.00039515
enh59142     1  173868900  173869900      6       2  150064       2.5555    0.0053025
enh59144     1  173903200  173904200      3       1  150064        3.271   0.00053584
enh59145     1  173966800  173967800      3       1  150064       3.5217   0.00021441
enh59146     1  173970100  173971100      2       1  150064       3.2422   0.00059298
enh59148     1  173973800  173974800      3       2  150064       2.6899    0.0035733
enh59149     1  173987400  173988400      4       2  150064       3.5258    0.0002111
enh59150     1  173988300  173989300      1       1  150064       3.5227    0.0002136
enh59151     1  173992500  173993500      2       1  150064       2.9267    0.0017129
enh59153     1  174049500  174050500      2       1  150064       3.0535    0.0011311
enh59155     1  174129600  174130600      2       1  150064       3.0947   0.00098495
enh59157     1  174175000  174176000      3       2  150064       2.9516    0.0015809
enh59160     1  174341700  174342700      4       1  150064       2.2224     0.013129
enh59161     1  174352700  174353700      6       2  150064       2.4268    0.0076161
enh59164     1  174525400  174526400      1       1  150064        3.049     0.001148
enh59165     1  174538100  174539100      3       1  150064        2.141     0.016137
enh59166     1  174621700  174622700      4       2  150064       2.0744     0.019023
enh59167     1  174661700  174662700      4       1  150064       2.5695    0.0050925
enh59172     1  174739200  174740200      3       2  150064       1.9817     0.023754
enh59176     1  174767700  174768700      1       1  150064       3.2494    0.0005783
enh59181     1  174809000  174810000      2       1  150064       1.8593     0.031493
enh59183     1  174818800  174819800      1       1  150064        2.088       0.0184
enh59186     1  174841400  174842400      2       1  150064       2.1363     0.016328
enh59188     1  174851700  174852700      5       2  150064       2.9822     0.001431
enh59189     1  174868900  174869900      8       4  150064       2.0835     0.018602
enh59190     1  174871200  174872200      3       2  150064       2.3534    0.0093019
enh59198     1  174959400  174960400      1       1  150064       2.1394       0.0162
enh59212     1  175120700  175121700      2       1  150064        2.954    0.0015683
enh59213     1  175121500  175122500      3       2  150064       2.6526    0.0039937
enh59217     1  175288200  175289200      3       1  150064       1.6749     0.046977
enh59218     1  175301200  175302200      6       2  150064       2.0781     0.018849
enh59219     1  175307000  175308000      4       2  150064       2.3173     0.010244
enh59230     1  175670600  175671600      7       2  150064       1.8537     0.031893
enh59231     1  175673600  175674600      1       1  150064       2.0927      0.01819
enh59233     1  175726300  175727300      2       1  150064       2.5166    0.0059241
enh59234     1  175753500  175754500      9       3  150064       3.4949   0.00023709
enh59237     1  175800300  175801300      3       2  150064       1.6878     0.045722
enh59242     1  175817000  175818000      5       2  150064       1.8357     0.033201
enh59246     1  175929600  175930600      2       1  150064        2.197     0.014009
enh59249     1  176072000  176073000      5       3  150064       2.5125    0.0059932
enh59251     1  176145400  176146400      2       1  150064       1.8777     0.030208
enh59268     1  176630600  176631600      3       2  150064       1.7258     0.042189
enh59278     1  176873200  176874200      3       1  150064       2.2242     0.013068
enh59287     1  176965200  176966200      1       1  150064       2.6149     0.004463
enh59288     1  177002300  177003300      5       2  150064       1.7997     0.035952
enh59300     1  177251500  177252500      3       1  150064       4.0481   2.5815e-05
enh59301     1  177320400  177321400      4       2  150064       2.4858    0.0064638
enh59304     1  177382900  177383900      3       1  150064       2.3388    0.0096722
enh59305     1  177403600  177404600      4       2  150064       2.3521    0.0093336
enh59306     1  177414800  177415800      2       1  150064        3.732   9.4967e-05
enh59309     1  177569100  177570100      3       1  150064       1.8717     0.030625
enh59310     1  177579800  177580800      2       1  150064        3.043     0.001171
enh59311     1  177602400  177603400      6       3  150064       2.7713     0.002792
enh59312     1  177624600  177625600      3       1  150064       1.8693     0.030793
enh59317     1  177766500  177767500      5       3  150064       3.8839   5.1397e-05
enh59321     1  177914600  177915600      5       3  150064       3.2393   0.00059919
enh59322     1  177915000  177916000      5       3  150064       2.0523     0.020071
enh59349     1  178141900  178142900      4       2  150064       2.1307     0.016557
enh59355     1  178219200  178220200      2       1  150064       1.7081     0.043808
enh59369     1  178314500  178315500      1       1  150064       1.7373      0.04117
enh59372     1  178357500  178358500      1       1  150064       1.8337      0.03335
enh59374     1  178395600  178396600      2       1  150064       1.8075     0.035345
enh59402     1  178942500  178943500      2       1  150064       2.2512     0.012186
enh59416     1  179074200  179075200      1       1  150064       1.9455      0.02586
enh59418     1  179110400  179111400      1       1  150064       1.9879      0.02341
enh59435     1  179844500  179845500      1       1  150064       1.9217      0.02732
enh59450     1  180216200  180217200      9       3  150064       1.6764     0.046831
enh59454     1  180233600  180234600      6       3  150064       1.9998     0.022763
enh59461     1  180339800  180340800      4       2  150064       1.8783      0.03017
enh59463     1  180356100  180357100      2       1  150064       1.6768     0.046789
enh59484     1  180605100  180606100      3       2  150064       4.0046   3.1056e-05
enh59488     1  180663700  180664700      4       2  150064       3.6836   0.00011496
enh59489     1  180764400  180765400      4       2  150064       3.5754   0.00017482
enh59491     1  180810900  180811900      2       1  150064       1.9967     0.022931
enh59494     1  180868000  180869000      4       2  150064       2.6799    0.0036822
enh59523     1  181150600  181151600      3       2  150064       1.7022     0.044362
enh59525     1  181175400  181176400      3       2  150064       2.2117     0.013492
enh59530     1  181446400  181447400      3       2  150064       2.0246     0.021453
enh59531     1  181489800  181490800      3       2  150064       2.0965     0.018018
enh59533     1  181501300  181502300      4       2  150064       2.0786     0.018829
enh59534     1  181514200  181515200      4       1  150064       2.4088    0.0080024
enh59560     1  182062500  182063500      2       1  150064       1.6529     0.049171
enh59579     1  182318000  182319000      3       2  150064       2.3673    0.0089584
enh59595     1  182631100  182632100      1       1  150064       1.7513      0.03995
enh59597     1  182638500  182639500      1       1  150064       2.4284     0.007583
enh59598     1  182640900  182641900      4       1  150064       2.7593    0.0028967
enh59599     1  182643600  182644600      5       2  150064        2.867    0.0020718
enh59600     1  182645200  182646200      3       2  150064        2.014     0.022005
enh59607     1  182708700  182709700      2       1  150064       2.0266      0.02135
enh59608     1  182732800  182733800      2       1  150064       2.0944     0.018114
enh59609     1  182740100  182741100      4       2  150064       3.1701   0.00076197
enh59610     1  182750700  182751700      1       1  150064       3.4569    0.0002732
enh59621     1  182926900  182927900      5       2  150064       2.4399    0.0073463
enh59657     1  183199300  183200300      1       1  150064       1.8077      0.03533
enh59666     1  183285000  183286000      1       1  150064       2.3343     0.009789
enh59668     1  183292700  183293700      1       1  150064       2.7287     0.003179
enh59671     1  183307400  183308400      3       1  150064       2.6925    0.0035462
enh59673     1  183322500  183323500      1       1  150064       2.3222      0.01011
enh59674     1  183339200  183340200      3       1  150064       2.8149    0.0024394
enh59677     1  183372900  183373900      2       1  150064       2.2965     0.010824
enh59678     1  183380400  183381400      5       2  150064       2.8634    0.0020959
enh59728     1  184022100  184023100      2       1  150064       2.1799     0.014632
enh59733     1  184037900  184038900      2       1  150064       1.7625      0.03899
enh59736     1  184125800  184126800      1       1  150064       2.2319      0.01281
enh59739     1  184187400  184188400      2       1  150064       3.2756   0.00052715
enh59740     1  184224100  184225100      3       1  150064       2.6241    0.0043442
enh59744     1  184291300  184292300      1       1  150064       2.3044       0.0106
enh59755     1  184384400  184385400      3       2  150064       1.6817     0.046309
enh59764     1  184430400  184431400      3       2  150064       1.7562     0.039529
enh59766     1  184441900  184442900      3       1  150064       2.6597    0.0039103
enh59772     1  184460500  184461500      5       2  150064       2.5477     0.005422
enh59775     1  184463700  184464700      4       2  150064       2.6179    0.0044233
enh59777     1  184471000  184472000      2       1  150064       2.8857    0.0019526
enh59782     1  184524500  184525500      3       2  150064       2.2174     0.013297
enh59783     1  184543500  184544500      5       2  150064       2.3178      0.01023
enh59805     1  184869500  184870500      2       1  150064       1.9275     0.026959
enh59809     1  184950800  184951800      3       1  150064        2.411    0.0079547
enh59818     1  185040000  185041000      4       2  150064        2.055      0.01994
enh59881     1  186243200  186244200      3       2  150064       2.2134     0.013434
enh59883     1  186346000  186347000      1       1  150064       1.7256      0.04221
enh59907     1  187204000  187205000      3       2  150064       1.7516     0.039919
enh59918     1  187439300  187440300      7       4  150064       3.1405   0.00084317
enh59920     1  187446000  187447000      3       1  150064       2.0559     0.019896
enh59935     1  188197600  188198600      3       1  150064       2.3769    0.0087304
enh59938     1  188333800  188334800      4       2  150064       2.9185    0.0017584
enh59939     1  188335300  188336300      1       1  150064       3.3709    0.0003746
enh59940     1  188343700  188344700      3       2  150064       2.6036     0.004612
enh59948     1  188910900  188911900      1       1  150064       2.1024      0.01776
enh59955     1  189374500  189375500      5       2  150064       2.4628    0.0068929
enh59958     1  189733100  189734100      1       1  150064        2.252      0.01216
enh59968     1  190006400  190007400      3       1  150064       3.3246   0.00044269
enh59969     1  190085600  190086600      2       1  150064       2.7373    0.0030975
enh59970     1  190087300  190088300      2       1  150064       2.4059    0.0080665
enh59971     1  190107600  190108600      2       1  150064       2.2468     0.012327
enh59979     1  190919000  190920000      3       2  150064       3.3067   0.00047208
enh59980     1  191123800  191124800      6       2  150064       2.7152    0.0033113
enh59981     1  191143000  191144000      3       2  150064       2.8034     0.002528
enh59996     1  192120400  192121400      5       2  150064       1.8506     0.032111
enh60002     1  192348500  192349500      2       1  150064       2.0807      0.01873
enh60013     1  192645400  192646400      1       1  150064       1.9943      0.02306
enh60015     1  192659900  192660900      2       1  150064       2.1773     0.014729
enh60017     1  192718300  192719300      1       1  150064       2.1714      0.01495
enh60022     1  192795400  192796400      3       1  150064       2.7685    0.0028161
enh60025     1  192816100  192817100      1       1  150064       3.1699    0.0007624
enh60026     1  192856500  192857500      4       2  150064       2.2139     0.013417
enh60032     1  192990800  192991800      1       1  150064       2.1566      0.01552
enh60036     1  193032700  193033700      1       1  150064       2.7888     0.002645
enh60038     1  193072200  193073200      1       1  150064       3.0838     0.001022
enh60039     1  193075000  193076000      7       3  150064       1.7524     0.039849
enh60041     1  193083300  193084300      4       2  150064       2.7887    0.0026463
enh60042     1  193093500  193094500      1       1  150064       3.2099     0.000664
enh60045     1  193185600  193186600      3       1  150064       1.9205     0.027398
enh60047     1  193244400  193245400      4       2  150064       3.0212    0.0012589
enh60048     1  193251900  193252900      2       1  150064       2.6138    0.0044768
enh60049     1  193317300  193318300      2       1  150064       2.4488    0.0071664
enh60056     1  193558300  193559300      4       1  150064       1.7019     0.044389
enh60074     1  194503900  194504900      2       1  150064       1.9781     0.023957
enh60080     1  195129100  195130100      6       1  150064        2.099      0.01791
enh60107     1  196025800  196026800      5       1  150064       2.2618     0.011854
enh60121     1  196326300  196327300      1       1  150064       1.6512      0.04935
enh60135     1  196543000  196544000      1       1  150064       1.7051      0.04409
enh60140     1  196579000  196580000      1       1  150064       2.3659     0.008992
enh60141     1  196580400  196581400      1       1  150064       1.6525      0.04922
enh60144     1  196873400  196874400      1       1  150064       1.9323      0.02666
enh60153     1  197166000  197167000      2       1  150064       3.1732   0.00075396
enh60162     1  197408500  197409500      1       1  150064       2.1571       0.0155
enh60174     1  197652100  197653100      2       1  150064       2.5705     0.005078
enh60178     1  197733600  197734600      2       1  150064       2.5775    0.0049764
enh60179     1  197768300  197769300      3       1  150064       2.2861     0.011125
enh60181     1  197782300  197783300      5       2  150064       2.5538     0.005328
enh60220     1  198650900  198651900      3       2  150064       2.0517     0.020101
enh60227     1  198757900  198758900      1       1  150064       1.7767      0.03781
enh60228     1  198788400  198789400      3       1  150064       2.8457    0.0022157
enh60247     1  199272500  199273500      5       2  150064       3.3683   0.00037811
enh60248     1  199275500  199276500      4       2  150064       1.6882     0.045684
enh60253     1  199480700  199481700      4       2  150064       2.3228     0.010096
enh60255     1  199552100  199553100      2       1  150064       2.0332     0.021018
enh60286     1  200143000  200144000      3       1  150064       2.4283    0.0075858
enh60291     1  200251500  200252500      2       1  150064        1.837     0.033104
enh60292     1  200259000  200260000      4       1  150064       2.5251    0.0057839
enh60297     1  200298600  200299600      1       1  150064       2.9973     0.001362
enh60298     1  200305800  200306800      3       1  150064       2.5561     0.005292
enh60299     1  200309900  200310900      1       1  150064       2.8551     0.002151
enh60301     1  200324500  200325500      3       1  150064       2.6415    0.0041269
enh60302     1  200329000  200330000      6       1  150064       3.0309     0.001219
enh60303     1  200333200  200334200      1       1  150064       2.9197     0.001752
enh60307     1  200346500  200347500      2       1  150064       2.0842      0.01857
enh60308     1  200349300  200350300      5       2  150064       2.7283    0.0031826
enh60310     1  200360800  200361800      2       1  150064       2.5699     0.005087
enh60311     1  200364700  200365700      4       2  150064        3.341   0.00041736
enh60312     1  200369400  200370400      3       2  150064       2.8092    0.0024833
enh60313     1  200382900  200383900      6       2  150064       2.5128    0.0059881
enh60317     1  200452400  200453400      4       1  150064       2.1888     0.014305
enh60336     1  200771300  200772300      1       1  150064       2.3823     0.008602
enh60337     1  200774200  200775200      2       1  150064       2.2644     0.011775
enh60345     1  200864900  200865900      2       1  150064       2.4408    0.0073281
enh60347     1  200885200  200886200      3       1  150064       2.7938    0.0026043
enh60348     1  200928300  200929300      7       4  150064       3.0968   0.00097813
enh60350     1  200982600  200983600      3       2  150064       3.1954   0.00069808
enh60352     1  200989100  200990100      4       2  150064       3.7517   8.7833e-05
enh60358     1  201087800  201088800      3       2  150064       1.8457     0.032465
enh60369     1  201271600  201272600      3       2  150064       1.6944     0.045098
enh60384     1  201435300  201436300      4       2  150064       2.2423     0.012472
enh60435     1  201797200  201798200      3       2  150064       2.6745    0.0037417
enh60438     1  201809200  201810200      1       1  150064        1.668      0.04766
enh60439     1  201810900  201811900      4       2  150064       2.6064    0.0045749
enh60445     1  201864900  201865900      1       1  150064       1.6949      0.04505
enh60446     1  201873500  201874500      2       1  150064       2.1693     0.015029
enh60447     1  201880700  201881700      1       1  150064       2.2476       0.0123
enh60533     1  202927800  202928800      2       1  150064       1.6632     0.048132
enh60540     1  203017600  203018600      1       1  150064       1.8383      0.03301
enh60544     1  203058600  203059600      1       1  150064       2.1543      0.01561
enh60547     1  203109500  203110500      4       2  150064       1.6788     0.046592
enh60631     1  204006300  204007300      3       1  150064       2.6733    0.0037558
enh60633     1  204035300  204036300      3       2  150064       2.1509      0.01574
enh60637     1  204054100  204055100      5       2  150064       1.9291     0.026858
enh60640     1  204057500  204058500      3       2  150064       2.9892    0.0013987
enh60643     1  204064300  204065300      2       1  150064       3.4118   0.00032269
enh60644     1  204065800  204066800      2       1  150064       1.6759     0.046877
enh60646     1  204071600  204072600      2       1  150064       1.9284     0.026901
enh60648     1  204076300  204077300      1       1  150064         2.48      0.00657
enh60664     1  204245100  204246100      2       1  150064       2.0677     0.019336
enh60686     1  204415200  204416200      2       1  150064       1.9149     0.027755
enh60687     1  204419000  204420000      1       1  150064       2.2698      0.01161
enh60688     1  204421900  204422900      4       1  150064       1.9812     0.023783
enh60689     1  204424900  204425900      4       1  150064        1.987      0.02346
enh60690     1  204435400  204436400      2       1  150064       2.0783     0.018842
enh60695     1  204450200  204451200      6       2  150064       3.5434   0.00019752
enh60696     1  204460900  204461900      1       1  150064       3.1617    0.0007842
enh60699     1  204493600  204494600      4       2  150064       2.2973     0.010801
enh60703     1  204541600  204542600      6       2  150064       3.2477   0.00058163
enh60705     1  204547500  204548500      4       2  150064       2.0928     0.018185
enh60706     1  204553900  204554900      2       1  150064       2.2901     0.011007
enh60707     1  204556600  204557600      3       1  150064       2.6921    0.0035507
enh60710     1  204593000  204594000      1       1  150064       3.3053    0.0004743
enh60711     1  204596400  204597400      2       1  150064        2.455    0.0070436
enh60740     1  204909900  204910900      5       2  150064       1.7406     0.040878
enh60742     1  204927400  204928400      3       2  150064       2.6409    0.0041344
enh60745     1  204972000  204973000      3       1  150064       2.4865    0.0064501
enh60746     1  204982100  204983100      4       2  150064        2.557    0.0052791
enh60749     1  205030400  205031400      4       2  150064       3.9784   3.4688e-05
enh60750     1  205089000  205090000      5       1  150064       2.1342     0.016412
enh60751     1  205106900  205107900      3       1  150064        3.887   5.0745e-05
enh60752     1  205110600  205111600      4       2  150064       3.4959   0.00023627
enh60754     1  205144400  205145400      1       1  150064       4.3031    8.423e-06
enh60755     1  205152400  205153400      4       1  150064       4.0881   2.1748e-05
enh60756     1  205156000  205157000      1       1  150064       3.9746    3.525e-05
enh60757     1  205157900  205158900      4       2  150064       3.8204   6.6629e-05
enh60758     1  205159500  205160500      2       1  150064       3.2263   0.00062699
enh60759     1  205161400  205162400      3       2  150064       3.8844   5.1301e-05
enh60760     1  205164400  205165400      5       2  150064       4.3654   6.3436e-06
enh60762     1  205172800  205173800      3       1  150064       3.7427   9.1036e-05
enh60763     1  205178400  205179400      2       1  150064       3.9688   3.6121e-05
enh60764     1  205181000  205182000      2       1  150064       2.9775    0.0014529
enh60766     1  205198800  205199800      5       2  150064       2.9599    0.0015387
enh60767     1  205206200  205207200      5       2  150064       2.8295    0.0023314
enh60768     1  205216000  205217000      4       2  150064       2.4166    0.0078334
enh60769     1  205219400  205220400      2       1  150064       2.6889    0.0035849
enh60770     1  205227300  205228300      2       1  150064       2.1628      0.01528
enh60775     1  205260800  205261800      6       2  150064       2.0618     0.019613
enh60776     1  205263600  205264600      2       1  150064       1.7989     0.036016
enh60777     1  205268600  205269600      2       1  150064       1.9678     0.024543
enh60781     1  205285500  205286500      3       1  150064        1.854     0.031872
enh60787     1  205324300  205325300      5       2  150064       1.7091     0.043717
enh60788     1  205326500  205327500      6       2  150064       2.2008     0.013874
enh60801     1  205461100  205462100      8       3  150064       2.1382      0.01625
enh60803     1  205469600  205470600      5       2  150064       1.7148     0.043191
enh60809     1  205492400  205493400      4       2  150064       2.2143     0.013404
enh60811     1  205502200  205503200      3       2  150064       1.6907     0.045451
enh60820     1  205630500  205631500      4       2  150064        1.691      0.04542
enh60824     1  205641100  205642100      2       1  150064       1.8798     0.030065
enh60828     1  205662400  205663400      3       2  150064       2.1211     0.016956
enh60839     1  205779900  205780900      1       1  150064       2.4157     0.007853
enh60858     1  206628300  206629300      1       1  150064       1.9709      0.02437
enh60860     1  206645500  206646500      6       3  150064       1.8622     0.031289
enh60861     1  206652700  206653700      2       1  150064       1.9277     0.026945
enh60890     1  207219900  207220900      2       1  150064        3.258   0.00056106
enh60893     1  207251300  207252300      1       1  150064        2.859     0.002125
enh60922     1  207921700  207922700      1       1  150064       2.8594     0.002122
enh60923     1  207923600  207924600      2       1  150064       3.7753   7.9905e-05
enh60924     1  207928400  207929400      2       1  150064       2.8744    0.0020239
enh60925     1  207981400  207982400      1       1  150064       2.4355     0.007435
enh60927     1  207997200  207998200      3       2  150064       3.7363   9.3371e-05
enh60928     1  207999400  208000400      4       2  150064       3.8727   5.3817e-05
enh60929     1  208026200  208027200      6       3  150064       2.7576     0.002911
enh60939     1  208213900  208214900      3       2  150064       1.8659     0.031025
enh60946     1  208266500  208267500      4       2  150064       2.1581      0.01546
enh60951     1  208284800  208285800      3       1  150064       1.8172     0.034596
enh60953     1  208293400  208294400      4       1  150064       2.0968     0.018006
enh60954     1  208300900  208301900     10       2  150064       3.0871    0.0010106
enh60955     1  208306800  208307800      2       1  150064       2.7083    0.0033817
enh60957     1  208323000  208324000      3       1  150064       2.1308     0.016553
enh60958     1  208324800  208325800      9       2  150064        2.043     0.020524
enh60968     1  208392800  208393800      2       1  150064       2.4943    0.0063098
enh60970     1  208405900  208406900      4       2  150064       2.4225    0.0077063
enh60971     1  208408800  208409800      6       3  150064       2.4196    0.0077686
enh60987     1  208628900  208629900      2       1  150064       1.8463     0.032421
enh61009     1  209286000  209287000      1       1  150064       2.0078      0.02233
enh61010     1  209304100  209305100      3       1  150064       2.1585     0.015443
enh61011     1  209307000  209308000      4       2  150064       2.7716    0.0027894
enh61031     1  209571600  209572600      1       1  150064       2.1746      0.01483
enh61032     1  209577100  209578100      3       1  150064       2.2172     0.013305
enh61066     1  210246600  210247600      2       1  150064       1.7892     0.036792
enh61113     1  211420100  211421100      3       1  150064        2.435    0.0074457
enh61114     1  211428200  211429200      1       1  150064       2.7197     0.003267
enh61115     1  211429500  211430500      5       3  150064       2.8066    0.0025037
enh61125     1  211544500  211545500      3       2  150064       2.7241    0.0032234
enh61130     1  211571000  211572000      1       1  150064       2.4328     0.007492
enh61133     1  211686800  211687800      6       2  150064       2.1991     0.013937
enh61135     1  211695600  211696600      4       2  150064       2.7558    0.0029275
enh61138     1  211748100  211749100      1       1  150064       2.1797      0.01464
enh61177     1  212460900  212461900      2       1  150064       1.9208     0.027376
enh61181     1  212479000  212480000      3       2  150064       2.2631     0.011814
enh61182     1  212483200  212484200      1       1  150064       2.2238      0.01308
enh61187     1  212604600  212605600      6       3  150064       1.8601     0.031435
enh61200     1  212769000  212770000      5       3  150064       1.7669      0.03862
enh61280     1  213843100  213844100     12       3  150064       2.0116      0.02213
enh61284     1  214049600  214050600      4       2  150064       1.7873     0.036945
enh61286     1  214175000  214176000      4       2  150064       3.2911   0.00049905
enh61287     1  214189700  214190700      1       1  150064         3.48    0.0002507
enh61295     1  214280400  214281400      4       2  150064       1.9413      0.02611
enh61305     1  214421900  214422900      2       1  150064        1.672     0.047259
enh61306     1  214432600  214433600      1       1  150064       3.8431    6.075e-05
enh61312     1  214470200  214471200      2       1  150064       1.6482     0.049656
enh61319     1  214522600  214523600      1       1  150064       2.5352     0.005619
enh61339     1  214633500  214634500      7       1  150064       1.7358     0.041304
enh61341     1  214645000  214646000     11       2  150064       1.6588     0.048581
enh61344     1  214659400  214660400      5       2  150064       1.7427     0.040695
enh61347     1  214670600  214671600      6       2  150064       1.7269     0.042089
enh61349     1  214678400  214679400      9       3  150064       2.4833    0.0065083
enh61353     1  214693700  214694700      2       1  150064       1.9989     0.022807
enh61355     1  214711500  214712500      5       2  150064       1.7039     0.044198
enh61372     1  215401300  215402300      3       1  150064        2.536    0.0056057
enh61452     1  217120500  217121500      2       1  150064       2.2882     0.011063
enh61453     1  217125000  217126000      6       3  150064       1.7974     0.036138
enh61456     1  217148600  217149600      1       1  150064       1.9877      0.02342
enh61508     1  218575600  218576600      2       1  150064       1.7214     0.042592
enh61509     1  218632200  218633200      3       2  150064       2.6463    0.0040688
enh61547     1  219834400  219835400      2       1  150064       1.9995     0.022779
enh61560     1  220217600  220218600      2       1  150064       2.0112     0.022151
enh61562     1  220266600  220267600      3       2  150064        1.691     0.045418
enh61564     1  220386800  220387800      3       1  150064       1.9506     0.025552
enh61565     1  220391700  220392700      4       2  150064       2.8033    0.0025288
enh61575     1  220442100  220443100      2       1  150064       1.7508      0.03999
enh61577     1  220447300  220448300      2       1  150064       1.6588     0.048577
enh61593     1  220619900  220620900      2       1  150064       2.5844    0.0048772
enh61609     1  220924200  220925200      2       1  150064        2.042     0.020575
enh61633     1  221538900  221539900      1       1  150064       1.6849        0.046
enh61649     1  221912600  221913600      3       1  150064       1.8928     0.029189
enh61650     1  221917200  221918200      4       2  150064        3.037    0.0011949
enh61679     1  222628200  222629200      3       1  150064       2.8637    0.0020939
enh61692     1  223038700  223039700      3       2  150064       1.7948     0.036343
enh61730     1  223840400  223841400      5       3  150064       2.7301     0.003166
enh61731     1  223871400  223872400      4       2  150064       2.3263     0.010002
enh61732     1  223888300  223889300      1       1  150064       1.9712      0.02435
enh61733     1  223890200  223891200      2       1  150064       2.9555    0.0015611
enh61736     1  223901700  223902700      5       2  150064       2.9462    0.0016083
enh61737     1  223904300  223905300      4       1  150064        2.426    0.0076332
enh61738     1  223906300  223907300      8       2  150064       3.1628    0.0007813
enh61739     1  223907100  223908100      5       2  150064       2.3613    0.0091061
enh61740     1  223908900  223909900      8       2  150064       2.9974    0.0013616
enh61741     1  223913500  223914500      2       1  150064       2.7539    0.0029444
enh61742     1  223915400  223916400      3       1  150064       2.7735    0.0027725
enh61745     1  223921900  223922900      2       1  150064       2.9336    0.0016751
enh61749     1  223959400  223960400      6       2  150064       3.7632   8.3879e-05
enh61750     1  224007600  224008600      2       1  150064       3.2512   0.00057456
enh61751     1  224010400  224011400      5       2  150064       3.6324   0.00014041
enh61752     1  224012400  224013400      1       1  150064       3.5115    0.0002228
enh61754     1  224014500  224015500      1       1  150064       3.5115    0.0002228
enh61755     1  224019900  224020900      3       2  150064       2.6515    0.0040064
enh61756     1  224022200  224023200      4       2  150064       2.3135     0.010346
enh61758     1  224028300  224029300      3       2  150064       3.4412   0.00028959
enh61759     1  224030100  224031100      1       1  150064       3.5734    0.0001762
enh61786     1  224547000  224548000      5       2  150064       2.8665    0.0020749
enh61789     1  224623400  224624400      2       1  150064       2.0591     0.019744
enh61790     1  224642000  224643000      2       1  150064       2.0662     0.019405
enh61791     1  224644600  224645600      1       1  150064       2.3592     0.009156
enh61795     1  224684600  224685600      1       1  150064       2.0878      0.01841
enh61796     1  224686700  224687700      6       3  150064       2.2552     0.012062
enh61803     1  224790500  224791500      2       1  150064       1.9078     0.028212
enh61804     1  224794800  224795800      3       2  150064       1.7776     0.037732
enh61806     1  224860400  224861400     12       1  150064       1.9482     0.025698
enh61872     1  225934200  225935200      3       2  150064       1.8934     0.029152
enh61883     1  226003100  226004100      1       1  150064       2.6396      0.00415
enh61885     1  226012000  226013000      9       3  150064       2.0852     0.018525
enh61886     1  226014300  226015300      5       2  150064       1.8216     0.034261
enh61891     1  226067200  226068200      3       1  150064       2.2423      0.01247
enh61892     1  226077700  226078700      4       2  150064       1.7634     0.038913
enh61893     1  226085800  226086800      7       3  150064       2.0476     0.020298
enh61901     1  226184900  226185900      2       1  150064       1.8909     0.029316
enh61902     1  226187600  226188600      3       2  150064       1.8656     0.031051
enh61906     1  226254400  226255400      2       1  150064       2.7206    0.0032585
enh61912     1  226299500  226300500      3       2  150064       1.8205     0.034338
enh61915     1  226311700  226312700      2       1  150064       2.9394    0.0016442
enh61917     1  226322800  226323800      2       1  150064       2.2549     0.012069
enh61921     1  226388600  226389600      3       2  150064        1.987     0.023459
enh61925     1  226403000  226404000      2       1  150064       2.1089     0.017478
enh61926     1  226407800  226408800      3       1  150064       2.4499    0.0071443
enh61933     1  226596000  226597000      5       2  150064       1.6976     0.044794
enh61935     1  226611800  226612800      8       2  150064       1.7244      0.04232
enh61941     1  226678900  226679900      1       1  150064       2.5106     0.006027
enh61965     1  226914900  226915900      2       1  150064       2.3349    0.0097731
enh61966     1  226918500  226919500      2       1  150064       1.8456     0.032478
enh61971     1  227014900  227015900      3       1  150064       2.1328     0.016472
enh61979     1  227063200  227064200      4       2  150064       1.6895     0.045558
enh61993     1  227372600  227373600      5       3  150064        1.991     0.023238
enh61995     1  227422700  227423700      5       2  150064       1.6589     0.048566
enh61997     1  227446600  227447600      7       3  150064       1.7786     0.037656
enh62007     1  227517800  227518800      4       2  150064       2.9753    0.0014634
enh62009     1  227544100  227545100      6       2  150064       2.4737    0.0066859
enh62071     1  229035900  229036900      3       1  150064       1.9746     0.024159
enh62077     1  229104500  229105500      4       2  150064       1.9721     0.024302
enh62085     1  229161800  229162800      6       3  150064       1.6816     0.046322
enh62155     1  230231200  230232200      6       3  150064       3.4957   0.00023644
enh62156     1  230236800  230237800      8       2  150064       3.6151   0.00015013
enh62157     1  230240000  230241000      3       1  150064       3.9094   4.6264e-05
enh62158     1  230246300  230247300      5       2  150064       3.2958    0.0004907
enh62159     1  230248700  230249700      2       1  150064       3.1845    0.0007249
enh62160     1  230251200  230252200      3       1  150064       4.2486   1.0756e-05
enh62161     1  230254900  230255900      5       2  150064       2.8769    0.0020078
enh62162     1  230256000  230257000      3       2  150064       2.5537    0.0053289
enh62164     1  230263100  230264100     10       3  150064       3.2148   0.00065264
enh62165     1  230272100  230273100     11       5  150064       3.1965   0.00069557
enh62166     1  230275900  230276900      4       2  150064       2.0429     0.020533
enh62167     1  230276800  230277800      7       4  150064       2.5369    0.0055917
enh62175     1  230311500  230312500      5       3  150064       2.1821     0.014552
enh62176     1  230320400  230321400      3       1  150064       1.8281      0.03377
enh62178     1  230324600  230325600      3       1  150064        1.723     0.042444
enh62179     1  230328600  230329600      4       2  150064       1.6655     0.047909
enh62190     1  230442800  230443800      3       2  150064       2.0324     0.021057
enh62198     1  230510500  230511500      1       1  150064       1.7624        0.039
enh62200     1  230513400  230514400      2       1  150064       1.8794     0.030094
enh62250     1  231654100  231655100      1       1  150064       1.7739      0.03804
enh62296     1  232502800  232503800      2       1  150064       1.9408     0.026144
enh62298     1  232573600  232574600      3       1  150064       2.5378    0.0055771
enh62299     1  232589900  232590900      3       1  150064       2.8087    0.0024873
enh62301     1  232595300  232596300      8       2  150064       2.9944    0.0013749
enh62302     1  232608500  232609500      2       1  150064       1.9085     0.028161
enh62303     1  232613100  232614100      1       1  150064       1.8193      0.03443
enh62344     1  233162000  233163000      2       1  150064       1.9688     0.024487
enh62361     1  233426200  233427200      3       1  150064       1.6804     0.046444
enh62412     1  234361500  234362500      2       1  150064       1.7832     0.037273
enh62421     1  234611000  234612000     14       3  150064       2.1915     0.014208
enh62423     1  234626500  234627500      9       5  150064       2.6977    0.0034906
enh62424     1  234630700  234631700      6       2  150064       1.6752     0.046947
enh62425     1  234634600  234635600      5       2  150064       2.4455    0.0072334
enh62426     1  234638400  234639400      6       2  150064       2.6636    0.0038659
enh62427     1  234640500  234641500      2       1  150064       2.2576     0.011985
enh62429     1  234647900  234648900      4       2  150064       1.7753     0.037925
enh62430     1  234650900  234651900      2       1  150064       1.9779     0.023968
enh62453     1  234895800  234896800      3       2  150064       1.7982     0.036074
enh62517     1  235798900  235799900      4       1  150064        2.156     0.015542
enh62518     1  235804600  235805600      2       1  150064       2.2448      0.01239
enh62547     1  236451100  236452100      3       1  150064       2.4957    0.0062849
enh62559     1  236665700  236666700      1       1  150064       1.7372      0.04118
enh62611     1  237557000  237558000      4       2  150064        2.554     0.005324
enh62613     1  237575300  237576300      6       2  150064       2.2569     0.012007
enh62627     1  237996000  237997000      2       1  150064       1.7022     0.044356
enh62634     1  238125600  238126600      8       2  150064       2.3262     0.010003
enh62635     1  238139400  238140400      3       2  150064       2.2004     0.013888
enh62645     1  238340500  238341500      3       1  150064       2.0903     0.018295
enh62661     1  239224600  239225600      1       1  150064       1.7285      0.04195
enh62663     1  239270200  239271200      4       2  150064       4.2698   9.7813e-06
enh62664     1  239272800  239273800      2       1  150064       3.3181   0.00045309
enh62665     1  239275400  239276400      3       2  150064       2.5974    0.0046971
enh62670     1  239313200  239314200      3       2  150064        2.732    0.0031473
enh62672     1  239405600  239406600      1       1  150064       1.9456      0.02585
enh62673     1  239450300  239451300      2       1  150064       1.7559     0.039552
enh62674     1  239452400  239453400      2       1  150064       1.7432     0.040646
enh62676     1  239621000  239622000      1       1  150064       2.0099      0.02222
enh62677     1  239624600  239625600      1       1  150064       2.2682      0.01166
enh62684     1  239796600  239797600      2       1  150064       2.4692    0.0067716
enh62706     1  240190200  240191200      5       2  150064       1.6725     0.047213
enh62707     1  240193400  240194400      5       3  150064       2.0996     0.017881
enh62708     1  240219100  240220100     13       1  150064       3.6845   0.00011457
enh62714     1  240348500  240349500      3       2  150064       2.1576     0.015479
enh62729     1  240852300  240853300      4       2  150064       1.7496     0.040093
enh62734     1  240932000  240933000      3       2  150064        2.437    0.0074041
enh62737     1  241132800  241133800      6       2  150064       1.6625     0.048204
enh62743     1  241197300  241198300      3       1  150064       1.9953     0.023005
enh62746     1  241218500  241219500      1       1  150064       2.0407      0.02064
enh62749     1  241237400  241238400      1       1  150064       2.4299     0.007552
enh62752     1  241268100  241269100      2       1  150064       2.3776    0.0087129
enh62758     1  241365500  241366500      5       3  150064       1.7921     0.036558
enh62759     1  241371400  241372400      5       2  150064       2.4883    0.0064182
enh62761     1  241389400  241390400      3       2  150064       2.0665     0.019393
enh62769     1  241790900  241791900      5       2  150064       2.6692    0.0038018
enh62771     1  241799500  241800500      5       2  150064       2.1673     0.015105
enh62821     1  243277200  243278200      2       1  150064       2.1798     0.014634
enh62825     1  243338000  243339000      1       1  150064       3.2075    0.0006695
enh62827     1  243368300  243369300      1       1  150064       3.2555    0.0005659
enh62828     1  243378500  243379500      5       2  150064       3.8406   6.1369e-05
enh62829     1  243379700  243380700      4       1  150064       4.2809    9.306e-06
enh62830     1  243398100  243399100      1       1  150064        2.666     0.003838
enh62832     1  243413700  243414700      3       2  150064       4.2886   8.9917e-06
enh62833     1  243420100  243421100      1       1  150064       4.8412    6.453e-07
enh62834     1  243432400  243433400      1       1  150064       4.8999    4.794e-07
enh62838     1  243470200  243471200      4       2  150064       4.4928   3.5141e-06
enh62845     1  243558000  243559000      2       1  150064       1.9029     0.028525
enh62851     1  243603100  243604100      3       1  150064       2.1631     0.015268
enh62853     1  243644600  243645600      2       1  150064       4.1066   2.0075e-05
enh62854     1  243646900  243647900      3       1  150064       3.6675   0.00012246
enh62855     1  243653900  243654900      1       1  150064       4.2856    9.112e-06
enh62857     1  243661800  243662800      6       2  150064       4.9783   3.2066e-07
enh62861     1  243722800  243723800      2       1  150064       4.2275   1.1816e-05
enh62872     1  243909800  243910800      1       1  150064       4.8363    6.613e-07
enh62873     1  243914700  243915700      1       1  150064       2.0924       0.0182
enh62875     1  243930000  243931000      3       2  150064       3.2508   0.00057541
enh62877     1  243955200  243956200      2       1  150064       4.2876   9.0309e-06
enh62879     1  244010400  244011400      1       1  150064        4.007    3.075e-05
enh62880     1  244011000  244012000      2       1  150064       3.4812   0.00024957
enh62882     1  244055400  244056400      4       1  150064       3.9246   4.3429e-05
enh62885     1  244093800  244094800      2       1  150064       2.5559     0.005296
enh62886     1  244094600  244095600      1       1  150064       2.6135     0.004481
enh62910     1  244377300  244378300      6       2  150064       2.5072    0.0060851
enh62926     1  244608700  244609700      2       1  150064       2.3236     0.010074
enh62928     1  244623600  244624600      3       2  150064       1.7861     0.037045
enh62991     1  245543400  245544400      1       1  150064       2.1058      0.01761
enh63003     1  245762500  245763500      6       1  150064       2.5013    0.0061871
enh63019     1  246149500  246150500      3       2  150064       2.1807     0.014603
enh63022     1  246228800  246229800      4       2  150064       1.6781     0.046665
enh63033     1  246382400  246383400     10       3  150064        2.497     0.006262
enh63034     1  246426000  246427000      6       2  150064       2.7009    0.0034579
enh63035     1  246430700  246431700      6       2  150064       2.1436     0.016034
enh63053     1  246771600  246772600      3       1  150064       2.1364     0.016321
enh63061     1  246931400  246932400      7       2  150064       1.6517     0.049298
enh70737     2     232800     233800      1       1  150064       1.8119        0.035
enh70770     2     826300     827300      4       2  150064        2.329    0.0099282
enh70772     2     883700     884700      8       2  150064       2.5813    0.0049214
enh70773     2     887200     888200      1       1  150064       1.9698      0.02443
enh70774     2     888800     889800      8       4  150064       1.6508     0.049386
enh70775     2     899400     900400      7       3  150064       1.9381     0.026303
enh70777     2     920300     921300      5       2  150064       1.9286      0.02689
enh70784     2     974700     975700      9       2  150064       2.0979     0.017959
enh70785     2     980600     981600      2       1  150064       1.7334     0.041513
enh70786     2     985300     986300      1       1  150064       2.3834     0.008577
enh70787     2    1023700    1024700      4       2  150064       2.4254    0.0076464
enh70788     2    1028400    1029400      7       3  150064        2.989    0.0013993
enh70820     2    1732500    1733500      7       2  150064       2.2354     0.012696
enh70821     2    1735000    1736000      8       3  150064       2.1095     0.017452
enh70824     2    1770500    1771500      4       1  150064       2.0851      0.01853
enh70857     2    2329800    2330800      3       2  150064       3.1156   0.00091796
enh70858     2    2334300    2335300      2       1  150064       2.8226    0.0023819
enh70859     2    2336300    2337300      2       1  150064       2.5963    0.0047112
enh70861     2    2426100    2427100      1       1  150064       2.3575     0.009198
enh70870     2    2685100    2686100      3       2  150064       1.9542     0.025338
enh70871     2    2698200    2699200      6       2  150064       2.8577    0.0021334
enh70873     2    2711000    2712000      2       1  150064       2.0053     0.022466
enh70875     2    2775900    2776900      7       3  150064       2.4257    0.0076399
enh70889     2    3204200    3205200      6       2  150064       1.6769     0.046783
enh70892     2    3260500    3261500      5       2  150064       1.6683     0.047625
enh70897     2    3307300    3308300      4       1  150064       2.7783    0.0027318
enh70962     2    5323000    5324000      3       1  150064       2.3258     0.010015
enh70966     2    5389200    5390200      6       1  150064        3.349   0.00040555
enh70967     2    5390000    5391000      4       1  150064       3.3007   0.00048216
enh70968     2    5431700    5432700      4       2  150064       3.2351   0.00060804
enh70993     2    5825400    5826400      3       2  150064       2.8321    0.0023121
enh70996     2    5843000    5844000      1       1  150064       4.1061    2.012e-05
enh70998     2    5864500    5865500      7       2  150064       2.1668     0.015124
enh70999     2    5867200    5868200      5       2  150064       2.0121     0.022106
enh71032     2    6569900    6570900      3       2  150064       1.7078     0.043838
enh71055     2    7055200    7056200      1       1  150064       3.6514    0.0001304
enh71056     2    7060500    7061500      7       3  150064       1.9487     0.025663
enh71057     2    7066800    7067800      2       1  150064       2.7035    0.0034308
enh71059     2    7071300    7072300      3       2  150064       2.0562      0.01988
enh71088     2    7571500    7572500      1       1  150064       1.9847      0.02359
enh71090     2    7591400    7592400      2       1  150064       2.5784    0.0049632
enh71091     2    7596700    7597700      1       1  150064       3.3476    0.0004075
enh71092     2    7613000    7614000      7       2  150064       3.5002   0.00023242
enh71093     2    7637100    7638100      2       1  150064       2.6045    0.0046004
enh71098     2    7796600    7797600      1       1  150064        2.009      0.02227
enh71101     2    7843300    7844300      3       2  150064       1.8155     0.034725
enh71117     2    8112400    8113400      4       2  150064       2.1318     0.016512
enh71142     2    8585100    8586100      5       2  150064       2.9833    0.0014258
enh71147     2    8645300    8646300      2       1  150064       1.7203     0.042686
enh71161     2    8826000    8827000      2       1  150064       1.7307     0.041755
enh71191     2    9314700    9315700      3       1  150064       2.0327     0.021043
enh71193     2    9331000    9332000      2       1  150064       2.0791     0.018805
enh71200     2    9370000    9371000      2       1  150064       3.1013   0.00096349
enh71201     2    9374400    9375400      1       1  150064       3.1764    0.0007455
enh71203     2    9391400    9392400      7       2  150064        3.044    0.0011674
enh71207     2    9400400    9401400      3       2  150064       2.4898    0.0063913
enh71209     2    9408300    9409300      4       2  150064       2.3659    0.0089922
enh71210     2    9409400    9410400      3       2  150064       1.9146     0.027771
enh71233     2    9747900    9748900      3       1  150064       1.6503     0.049439
enh71234     2    9750900    9751900      1       1  150064       1.7362      0.04126
enh71239     2    9788900    9789900      1       1  150064       1.8615      0.03134
enh71240     2    9790100    9791100      1       1  150064       2.4696     0.006764
enh71297     2   10544200   10545200      5       2  150064       1.7802      0.03752
enh71299     2   10549200   10550200      4       2  150064       1.7831     0.037288
enh71316     2   10954200   10955200      4       2  150064       2.5586    0.0052546
enh71355     2   11533500   11534500      2       1  150064       2.2141     0.013412
enh71357     2   11602600   11603600      5       1  150064       1.7974     0.036137
enh71386     2   11889400   11890400      3       2  150064       1.7823     0.037353
enh71388     2   11916400   11917400      2       1  150064       1.7045      0.04414
enh71389     2   11918600   11919600      2       1  150064        1.751      0.03997
enh71393     2   12036400   12037400      5       2  150064       2.0131     0.022053
enh71415     2   12443800   12444800      2       1  150064       1.8588     0.031527
enh71419     2   12544100   12545100      4       2  150064       1.8297     0.033646
enh71420     2   12564700   12565700      2       1  150064       2.6216    0.0043757
enh71430     2   12764700   12765700      2       1  150064       2.7038    0.0034275
enh71431     2   12776600   12777600      1       1  150064       3.2707    0.0005364
enh71475     2   15072400   15073400      3       1  150064        1.834     0.033324
enh71487     2   15310000   15311000      6       2  150064       2.6182    0.0044192
enh71490     2   15412900   15413900      3       1  150064       1.9469     0.025775
enh71494     2   15493800   15494800      4       1  150064       1.7117     0.043474
enh71495     2   15495000   15496000      1       1  150064       1.7426       0.0407
enh71496     2   15498200   15499200      3       1  150064       1.7823     0.037349
enh71502     2   15699200   15700200      3       1  150064       1.8802     0.030041
enh71520     2   16076900   16077900      5       2  150064       2.0359      0.02088
enh71529     2   16105400   16106400      2       1  150064       1.6605      0.04841
enh71559     2   16384000   16385000      3       2  150064       2.5474    0.0054259
enh71570     2   16499600   16500600      1       1  150064       2.1234      0.01686
enh71574     2   16512400   16513400      1       1  150064       1.6884      0.04567
enh71578     2   16798700   16799700      4       2  150064       1.6607     0.048384
enh71599     2   17389600   17390600      4       1  150064        2.041     0.020627
enh71634     2   17910500   17911500      2       1  150064       1.6685     0.047604
enh71638     2   17932200   17933200      2       1  150064       1.9987     0.022823
enh71639     2   17936900   17937900      1       1  150064       2.1711      0.01496
enh71640     2   17937600   17938600      1       1  150064       2.0909      0.01827
enh71642     2   17996400   17997400      3       2  150064       3.3749   0.00036922
enh71643     2   18003200   18004200      3       2  150064        2.641    0.0041333
enh71644     2   18008400   18009400      5       2  150064       3.9126   4.5662e-05
enh71645     2   18063300   18064300      4       2  150064       2.1107       0.0174
enh71646     2   18073100   18074100      5       2  150064       3.3258   0.00044087
enh71647     2   18074500   18075500      5       2  150064       3.5741   0.00017574
enh71648     2   18093200   18094200      7       4  150064       2.5386    0.0055653
enh71649     2   18095000   18096000      3       1  150064        2.384    0.0085622
enh71650     2   18097100   18098100      4       2  150064       2.4685    0.0067849
enh71654     2   18317800   18318800      4       2  150064       2.6113    0.0045098
enh71684     2   19376900   19377900      4       2  150064       1.9641     0.024758
enh71685     2   19427400   19428400      2       1  150064       2.6586    0.0039237
enh71691     2   19661300   19662300      3       1  150064       2.7207    0.0032568
enh71706     2   20242000   20243000      4       2  150064       1.9159     0.027689
enh71718     2   20363600   20364600      4       2  150064       2.4641    0.0068687
enh71719     2   20365900   20366900      2       1  150064       1.6935     0.045183
enh71720     2   20369200   20370200      6       3  150064       1.8979     0.028855
enh71752     2   20765600   20766600      4       2  150064       2.8054    0.0025126
enh71754     2   20778800   20779800      6       2  150064       2.7379    0.0030917
enh71757     2   20799400   20800400      2       1  150064       2.8068    0.0025015
enh71758     2   20813900   20814900      6       2  150064       1.6763     0.046836
enh71759     2   20816500   20817500     11       2  150064       1.9069     0.028267
enh71781     2   21511500   21512500      3       1  150064       2.1364     0.016322
enh71803     2   22057200   22058200      1       1  150064       2.9163     0.001771
enh71805     2   22079000   22080000      2       1  150064       2.7929    0.0026119
enh71810     2   22301200   22302200      1       1  150064       2.3885     0.008459
enh71812     2   22366600   22367600      2       1  150064       2.6104    0.0045212
enh71813     2   22372200   22373200      1       1  150064       2.6856      0.00362
enh71814     2   22416800   22417800      3       1  150064       1.6598     0.048475
enh71816     2   22468100   22469100      1       1  150064        3.173    0.0007544
enh71819     2   22583400   22584400      4       2  150064       2.2736     0.011494
enh71820     2   22599800   22600800      2       1  150064        2.362    0.0090878
enh71821     2   22605200   22606200      2       1  150064        3.157   0.00079707
enh71822     2   22685000   22686000      1       1  150064       4.7121    1.226e-06
enh71823     2   22708200   22709200      3       1  150064       4.1142   1.9424e-05
enh71824     2   22709900   22710900      2       1  150064       3.9451    3.989e-05
enh71825     2   22740800   22741800      1       1  150064       4.8845    5.185e-07
enh71826     2   22744400   22745400      2       1  150064       2.8799     0.001989
enh71828     2   22917400   22918400      2       1  150064       1.8659     0.031029
enh71836     2   23169100   23170100      1       1  150064        2.068      0.01932
enh71861     2   23743000   23744000      4       2  150064       2.9808    0.0014373
enh71879     2   23921300   23922300      3       2  150064       1.9901     0.023288
enh71881     2   23973600   23974600      4       2  150064       2.6443    0.0040932
enh71883     2   23980100   23981100      1       1  150064       2.0403      0.02066
enh71884     2   24034500   24035500      1       1  150064       2.1033      0.01772
enh71885     2   24065300   24066300      3       2  150064       2.2515     0.012177
enh71888     2   24124900   24125900      1       1  150064       2.0809      0.01872
enh71889     2   24127800   24128800      1       1  150064        2.071      0.01918
enh71890     2   24139200   24140200      2       1  150064       1.8339     0.033332
enh71891     2   24144200   24145200      4       2  150064       1.6741     0.047051
enh71893     2   24151200   24152200      2       1  150064       1.9116     0.027966
enh71894     2   24161400   24162400      1       1  150064       2.2362      0.01267
enh71896     2   24167100   24168100      5       2  150064       2.4735    0.0066904
enh71897     2   24167600   24168600      3       2  150064       1.7523     0.039858
enh71921     2   24658500   24659500      3       1  150064       3.0806    0.0010329
enh71931     2   24835400   24836400      2       1  150064       1.8495     0.032195
enh71959     2   25321000   25322000      2       1  150064       1.9089     0.028136
enh71960     2   25328000   25329000      2       1  150064       3.7146   0.00010178
enh71962     2   25351500   25352500      6       3  150064        4.357    6.593e-06
enh71966     2   25453600   25454600      2       1  150064       3.9732   3.5455e-05
enh71971     2   25485700   25486700      1       1  150064       2.2629      0.01182
enh71972     2   25487400   25488400      7       4  150064       1.7611     0.039107
enh71976     2   25498300   25499300      3       2  150064       2.4501    0.0071413
enh71978     2   25508400   25509400      2       1  150064       1.9292     0.026854
enh71980     2   25520600   25521600      1       1  150064       2.2963      0.01083
enh71983     2   25535000   25536000      4       2  150064       2.3255     0.010024
enh71984     2   25545600   25546600      2       1  150064       1.7595     0.039251
enh71985     2   25551400   25552400      2       1  150064       2.5484    0.0054113
enh72010     2   26038100   26039100      1       1  150064       1.7788      0.03764
enh72012     2   26048900   26049900      1       1  150064       1.7938      0.03642
enh72013     2   26074900   26075900      5       2  150064       1.9901     0.023289
enh72021     2   26202800   26203800      1       1  150064       2.0723      0.01912
enh72023     2   26220000   26221000      7       3  150064       2.8477    0.0022021
enh72026     2   26254800   26255800      2       1  150064        2.286     0.011128
enh72040     2   26361600   26362600      5       3  150064       2.0447     0.020444
enh72041     2   26398100   26399100      6       2  150064       2.1345     0.016402
enh72042     2   26400800   26401800      2       1  150064       2.4287     0.007577
enh72043     2   26402400   26403400      3       1  150064        1.709     0.043728
enh72050     2   26523400   26524400      3       2  150064       1.6587     0.048589
enh72063     2   26700000   26701000      6       3  150064       2.3582    0.0091824
enh72075     2   26929600   26930600      1       1  150064       2.0956      0.01806
enh72077     2   26971900   26972900      2       1  150064       2.8406    0.0022515
enh72081     2   26987900   26988900      2       1  150064       2.6494    0.0040322
enh72082     2   26989700   26990700      4       2  150064       3.0451     0.001163
enh72083     2   26991800   26992800      2       1  150064       3.1258   0.00088647
enh72086     2   27130200   27131200      3       1  150064       2.9491    0.0015937
enh72090     2   27170000   27171000      2       1  150064       3.3282   0.00043702
enh72091     2   27184200   27185200      3       2  150064       2.1409     0.016141
enh72092     2   27197600   27198600      1       1  150064       3.3102    0.0004662
enh72094     2   27243100   27244100      1       1  150064       3.3071    0.0004713
enh72096     2   27254100   27255100      1       1  150064       3.0193     0.001267
enh72098     2   27271800   27272800      2       1  150064       3.4335   0.00029787
enh72099     2   27292400   27293400      4       2  150064       3.5829   0.00016991
enh72100     2   27295600   27296600      1       1  150064       2.9142     0.001783
enh72102     2   27300900   27301900      3       2  150064       2.8489    0.0021932
enh72103     2   27301600   27302600      3       1  150064       2.4245    0.0076658
enh72107     2   27431800   27432800      4       2  150064       2.1396     0.016193
enh72110     2   27441400   27442400      6       3  150064       2.6812    0.0036678
enh72111     2   27472600   27473600      1       1  150064       2.2392      0.01257
enh72114     2   27514300   27515300      1       1  150064       2.6433     0.004105
enh72116     2   27525700   27526700      2       1  150064       2.4601    0.0069449
enh72118     2   27544000   27545000      2       1  150064       1.9898     0.023304
enh72126     2   27604200   27605200      1       1  150064       3.0578     0.001115
enh72128     2   27630200   27631200      1       1  150064       3.1035    0.0009562
enh72133     2   27711400   27712400      4       2  150064       3.6298   0.00014183
enh72134     2   27726100   27727100      1       1  150064       1.8562      0.03171
enh72135     2   27807500   27808500      3       2  150064       2.7382    0.0030892
enh72137     2   27850400   27851400      2       1  150064       1.8163      0.03466
enh72138     2   27877800   27878800      1       1  150064       3.9509    3.893e-05
enh72141     2   27888300   27889300      2       1  150064        1.985     0.023573
enh72148     2   27958800   27959800      2       1  150064       3.4552   0.00027493
enh72149     2   27974100   27975100      2       1  150064       4.2577   1.0327e-05
enh72151     2   27988800   27989800      3       2  150064       4.4211   4.9099e-06
enh72153     2   28021700   28022700      2       1  150064       4.0494   2.5671e-05
enh72155     2   28129400   28130400      1       1  150064       1.9559      0.02524
enh72156     2   28139100   28140100      1       1  150064       2.2514      0.01218
enh72159     2   28199300   28200300      4       1  150064       3.7694   8.1805e-05
enh72161     2   28249600   28250600      1       1  150064       3.5055    0.0002279
enh72176     2   28619100   28620100      3       1  150064       2.3435    0.0095507
enh72177     2   28619800   28620800      3       1  150064       2.3917    0.0083842
enh72178     2   28622900   28623900      2       1  150064       2.6156     0.004454
enh72179     2   28636300   28637300      2       1  150064       1.9748     0.024147
enh72207     2   29275700   29276700      6       2  150064       2.6776    0.0037075
enh72225     2   29643100   29644100      4       2  150064       3.8794   5.2357e-05
enh72228     2   29677600   29678600      3       2  150064       1.7575     0.039418
enh72233     2   29809600   29810600      2       1  150064       2.0247     0.021447
enh72236     2   29834700   29835700      2       1  150064       2.4033    0.0081238
enh72256     2   30447800   30448800      3       2  150064       2.0993     0.017896
enh72287     2   30827000   30828000      1       1  150064       1.9636      0.02479
enh72293     2   30874400   30875400      8       3  150064       2.1267     0.016721
enh72315     2   31353500   31354500      2       1  150064       1.7585     0.039333
enh72342     2   32236700   32237700      2       1  150064       2.3303    0.0098956
enh72400     2   33905800   33906800      1       1  150064       1.9595      0.02503
enh72422     2   34956000   34957000      5       2  150064       1.8855     0.029682
enh72423     2   34959400   34960400      5       2  150064       1.9049     0.028397
enh72431     2   35186800   35187800      4       1  150064       1.7444     0.040541
enh72434     2   35401800   35402800      3       1  150064       2.1369     0.016305
enh72436     2   35453700   35454700      6       2  150064       1.8146     0.034793
enh72438     2   35517900   35518900      1       1  150064       2.3412     0.009612
enh72440     2   35597400   35598400      3       2  150064       2.4071    0.0080397
enh72453     2   35955200   35956200      7       3  150064       1.6464     0.049841
enh72458     2   36082200   36083200     10       3  150064       3.4115     0.000323
enh72473     2   36600800   36601800      2       1  150064       1.8621     0.031293
enh72477     2   36614900   36615900      7       3  150064       1.7482     0.040212
enh72488     2   36648600   36649600      2       1  150064       1.7565     0.039497
enh72489     2   36651400   36652400      2       1  150064        2.287     0.011098
enh72497     2   36688100   36689100      2       1  150064       2.0103     0.022198
enh72500     2   36713000   36714000      1       1  150064       1.9852      0.02356
enh72501     2   36713600   36714600      1       1  150064       1.8812      0.02997
enh72509     2   36822600   36823600      7       2  150064       2.0295     0.021202
enh72517     2   36928300   36929300     11       2  150064       2.0312     0.021116
enh72527     2   37011400   37012400      2       1  150064       2.5539    0.0053255
enh72529     2   37024400   37025400      6       2  150064       1.9918     0.023195
enh72530     2   37050700   37051700      6       3  150064       2.6115    0.0045074
enh72531     2   37051400   37052400      5       2  150064       2.3769    0.0087286
enh72536     2   37082100   37083100      2       1  150064        2.585    0.0048687
enh72541     2   37178800   37179800      3       2  150064       2.6045    0.0046003
enh72543     2   37183700   37184700      2       1  150064       3.4503   0.00027996
enh72544     2   37185200   37186200      3       2  150064       2.0464     0.020361
enh72547     2   37189200   37190200      4       2  150064       3.4498   0.00028051
enh72548     2   37190600   37191600      3       2  150064       2.1948     0.014089
enh72550     2   37237800   37238800      4       2  150064       1.8745     0.030427
enh72553     2   37312000   37313000      1       1  150064       2.2046      0.01374
enh72556     2   37382300   37383300      8       2  150064        1.672     0.047258
enh72557     2   37384400   37385400      3       1  150064       1.8706     0.030697
enh72558     2   37408400   37409400     14       3  150064       2.4577     0.006992
enh72563     2   37431400   37432400      3       2  150064       2.8874    0.0019422
enh72568     2   37460200   37461200      6       2  150064       2.7139    0.0033245
enh72569     2   37461000   37462000      5       2  150064       1.8238     0.034092
enh72570     2   37498400   37499400      6       3  150064       4.0798   2.2538e-05
enh72571     2   37538900   37539900      4       2  150064       4.2399   1.1183e-05
enh72572     2   37542800   37543800      7       2  150064       3.1098   0.00093617
enh72573     2   37545100   37546100      2       1  150064       3.1965   0.00069552
enh72574     2   37546700   37547700      4       2  150064       4.5257   3.0104e-06
enh72575     2   37548100   37549100      5       2  150064       3.6435   0.00013449
enh72576     2   37548800   37549800      2       1  150064       3.3541   0.00039817
enh72577     2   37569600   37570600      4       2  150064       3.0193    0.0012666
enh72578     2   37570600   37571600      7       3  150064        3.884   5.1384e-05
enh72579     2   37576000   37577000      6       2  150064       3.8151   6.8053e-05
enh72583     2   37641500   37642500      4       2  150064       2.1762      0.01477
enh72584     2   37733900   37734900      4       1  150064       1.8585     0.031551
enh72614     2   38189000   38190000      5       2  150064       2.5663    0.0051391
enh72615     2   38195300   38196300      1       1  150064       2.2734       0.0115
enh72617     2   38203200   38204200      1       1  150064       2.2501      0.01222
enh72618     2   38209000   38210000      2       1  150064        1.731     0.041726
enh72620     2   38220900   38221900      3       2  150064        1.915     0.027747
enh72639     2   38529100   38530100      4       2  150064       1.9843     0.023612
enh72650     2   38665600   38666600      3       2  150064       2.0174     0.021826
enh72652     2   38670300   38671300      2       1  150064       2.1099     0.017433
enh72676     2   38935700   38936700      3       2  150064       1.7953     0.036306
enh72678     2   38964500   38965500      2       1  150064       2.4299    0.0075516
enh72686     2   39208800   39209800      3       1  150064       1.9617     0.024897
enh72701     2   39322000   39323000      1       1  150064       1.6606       0.0484
enh72708     2   39381700   39382700      1       1  150064       1.8422      0.03272
enh72710     2   39430000   39431000      1       1  150064       2.4234     0.007687
enh72712     2   39454300   39455300      2       1  150064       2.2666     0.011708
enh72714     2   39468500   39469500      2       1  150064       2.1655     0.015175
enh72715     2   39508100   39509100      5       2  150064       1.7056     0.044042
enh72724     2   39590300   39591300      2       1  150064       1.7264     0.042134
enh72733     2   39605800   39606800      1       1  150064       1.6731      0.04715
enh72748     2   39653000   39654000      2       1  150064       2.3016     0.010678
enh72774     2   39888000   39889000      1       1  150064       1.9092      0.02812
enh72783     2   39998800   39999800      4       1  150064       2.6811     0.003669
enh72785     2   40000600   40001600      2       1  150064       1.9537     0.025369
enh72786     2   40003500   40004500      1       1  150064       2.1843      0.01447
enh72787     2   40006400   40007400      2       1  150064       2.0011      0.02269
enh72798     2   40370700   40371700      2       1  150064       1.9983     0.022844
enh72799     2   40374200   40375200      1       1  150064       2.6507     0.004016
enh72802     2   40418100   40419100      6       3  150064       1.6656     0.047896
enh72816     2   40715100   40716100      4       2  150064       1.9466     0.025791
enh72817     2   40738600   40739600      2       1  150064       2.7378    0.0030926
enh72820     2   40912100   40913100      1       1  150064        2.622     0.004371
enh72822     2   40959800   40960800      3       2  150064       1.8397     0.032907
enh72823     2   40978400   40979400      2       1  150064       2.8432    0.0022332
enh72824     2   41000200   41001200      5       1  150064       1.7548     0.039645
enh72833     2   41553600   41554600      2       1  150064       2.0261     0.021377
enh72834     2   41564900   41565900      1       1  150064       2.0575      0.01982
enh72835     2   41602600   41603600      2       1  150064       1.8114     0.035042
enh72838     2   41626700   41627700      3       1  150064       2.4869    0.0064433
enh72849     2   42006600   42007600      2       1  150064       1.8318     0.033492
enh72850     2   42086400   42087400      2       1  150064       2.0372     0.020817
enh72942     2   42965100   42966100      1       1  150064       2.2801       0.0113
enh72946     2   43000500   43001500      1       1  150064       1.8987       0.0288
enh72949     2   43133300   43134300      3       2  150064        2.377    0.0087282
enh72952     2   43161200   43162200      3       1  150064       2.2701     0.011601
enh72979     2   43379600   43380600      4       2  150064       1.9039      0.02846
enh72980     2   43385300   43386300      3       1  150064       1.8329     0.033408
enh72981     2   43392600   43393600      1       1  150064       1.8068       0.0354
enh73065     2   44410400   44411400      4       1  150064       1.8272     0.033834
enh73066     2   44415300   44416300      2       1  150064       1.6504     0.049435
enh73070     2   44426900   44427900      2       1  150064       1.9294      0.02684
enh73072     2   44431800   44432800      2       1  150064       1.7452     0.040476
enh73077     2   44471000   44472000      1       1  150064       2.2331      0.01277
enh73124     2   44902000   44903000      4       2  150064       1.7784     0.037666
enh73178     2   45775800   45776800      1       1  150064       2.3826     0.008595
enh73179     2   45781400   45782400      4       1  150064       1.9771     0.024014
enh73180     2   45784500   45785500      6       1  150064       2.2833     0.011207
enh73195     2   45986400   45987400      3       2  150064       2.0413     0.020609
enh73197     2   46063400   46064400      7       3  150064       2.0339     0.020983
enh73205     2   46200200   46201200      5       1  150064       2.6024    0.0046284
enh73210     2   46269000   46270000      4       2  150064        2.281     0.011273
enh73211     2   46289700   46290700      3       2  150064       1.7176     0.042935
enh73242     2   46845200   46846200      1       1  150064       1.9138      0.02782
enh73278     2   47212800   47213800      1       1  150064       1.7302       0.0418
enh73296     2   47405200   47406200      1       1  150064       1.7925      0.03653
enh73301     2   47425900   47426900      4       2  150064       2.5149    0.0059534
enh73302     2   47447600   47448600      3       1  150064       2.2461      0.01235
enh73311     2   47492100   47493100      7       4  150064       1.7038     0.044211
enh73351     2   47881700   47882700      6       3  150064       1.7479     0.040243
enh73359     2   47982500   47983500      1       1  150064       1.8897       0.0294
enh73363     2   48094400   48095400      3       1  150064       2.4978    0.0062486
enh73364     2   48096100   48097100      1       1  150064       2.6681     0.003814
enh73365     2   48098200   48099200      5       3  150064       3.2867   0.00050691
enh73368     2   48111200   48112200      2       1  150064       2.1287      0.01664
enh73370     2   48120600   48121600      3       1  150064       2.1945     0.014099
enh73371     2   48122000   48123000      2       1  150064       2.3482    0.0094325
enh73372     2   48124100   48125100      3       2  150064       1.6509     0.049376
enh73374     2   48129300   48130300      1       1  150064       2.9361     0.001662
enh73377     2   48253600   48254600      1       1  150064       2.3368     0.009725
enh73378     2   48273800   48274800      6       2  150064       3.7954   7.3706e-05
enh73386     2   48398300   48399300      1       1  150064        2.484     0.006496
enh73390     2   48425900   48426900      7       4  150064       1.8813     0.029963
enh73394     2   48475600   48476600      1       1  150064       2.1775      0.01472
enh73395     2   48476600   48477600      1       1  150064       2.1128      0.01731
enh73398     2   48511000   48512000      5       3  150064       2.9794    0.0014442
enh73399     2   48540200   48541200      7       3  150064       3.0479    0.0011524
enh73400     2   48543700   48544700      1       1  150064       2.8941     0.001901
enh73401     2   48545400   48546400      2       1  150064        2.511    0.0060198
enh73402     2   48547500   48548500      4       2  150064       2.1309     0.016547
enh73404     2   48550100   48551100      4       2  150064       2.9982    0.0013577
enh73405     2   48551700   48552700      1       1  150064       2.8635     0.002095
enh73406     2   48552800   48553800      5       2  150064       2.6788    0.0036946
enh73407     2   48555400   48556400      3       2  150064       1.8866      0.02961
enh73409     2   48557300   48558300      4       2  150064       3.1608   0.00078656
enh73412     2   48568300   48569300      5       2  150064       3.0855    0.0010161
enh73413     2   48571200   48572200      5       2  150064       1.9774     0.024001
enh73414     2   48572900   48573900      5       3  150064       4.3652   6.3512e-06
enh73415     2   48579900   48580900      2       1  150064       1.9463     0.025807
enh73416     2   48583800   48584800      6       3  150064       2.2021     0.013828
enh73417     2   48589000   48590000      2       1  150064        2.646    0.0040726
enh73420     2   48624900   48625900      3       2  150064       1.7071     0.043902
enh73422     2   48642300   48643300      5       3  150064       2.5089    0.0060555
enh73423     2   48647000   48648000      5       3  150064       1.6782      0.04665
enh73425     2   48671400   48672400      5       2  150064       1.9132     0.027859
enh73428     2   48729000   48730000      2       1  150064       3.5185   0.00021701
enh73429     2   48736000   48737000      2       1  150064       2.8269      0.00235
enh73433     2   48762000   48763000      3       2  150064       2.5266    0.0057584
enh73434     2   48766800   48767800      4       2  150064       2.0837     0.018593
enh73436     2   48787600   48788600      5       2  150064       1.8514     0.032056
enh73442     2   48926200   48927200      2       1  150064       1.7204     0.042679
enh73443     2   48942200   48943200      5       3  150064       2.6766     0.003719
enh73445     2   48946300   48947300      1       1  150064       2.2862      0.01112
enh73471     2   49665100   49666100     10       3  150064       1.7048     0.044117
enh73487     2   50245400   50246400      4       1  150064       2.4162    0.0078426
enh73488     2   50263400   50264400      2       1  150064       1.9028     0.028537
enh73497     2   50388700   50389700      6       3  150064       1.6816     0.046326
enh73501     2   50483800   50484800      3       2  150064       1.7784     0.037671
enh73506     2   50562200   50563200      4       2  150064       2.8764    0.0020115
enh73508     2   50571100   50572100      2       1  150064       3.8708   5.4235e-05
enh73510     2   50624800   50625800      4       2  150064       2.5274    0.0057451
enh73514     2   50718900   50719900      1       1  150064       3.0002     0.001349
enh73515     2   50741500   50742500      7       2  150064       2.2842      0.01118
enh73531     2   50992000   50993000      5       2  150064       1.8858     0.029663
enh73533     2   51002400   51003400      2       1  150064       3.0285    0.0012287
enh73535     2   51031400   51032400      3       1  150064       1.7427     0.040689
enh73545     2   51239200   51240200      2       1  150064       1.6865     0.045852
enh73578     2   52281200   52282200      2       1  150064       1.6552     0.048939
enh73585     2   52485400   52486400      3       2  150064       1.7291     0.041898
enh73592     2   52538400   52539400      3       1  150064        1.697     0.044844
enh73593     2   52564600   52565600      4       2  150064       1.8178     0.034545
enh73615     2   53191800   53192800      2       1  150064       1.8312     0.033537
enh73630     2   53501700   53502700      3       1  150064       1.7343     0.041429
enh73645     2   53856400   53857400      4       1  150064       2.1476     0.015871
enh73646     2   53868400   53869400      2       1  150064       3.0968   0.00097806
enh73648     2   53954800   53955800      7       3  150064       2.6611    0.0038943
enh73649     2   53996200   53997200      3       2  150064       2.1957     0.014056
enh73651     2   54009300   54010300      4       2  150064       2.3661    0.0089876
enh73652     2   54010900   54011900      1       1  150064        3.377    0.0003664
enh73653     2   54053700   54054700      3       2  150064       2.6099    0.0045285
enh73656     2   54184000   54185000      1       1  150064       2.7414     0.003059
enh73657     2   54185300   54186300      4       2  150064       1.7495     0.040102
enh73663     2   54330700   54331700      4       2  150064       2.5832    0.0048945
enh73664     2   54341200   54342200      5       2  150064        2.161     0.015346
enh73672     2   54647600   54648600      2       1  150064       2.1387     0.016228
enh73679     2   54725000   54726000      7       4  150064       2.9441    0.0016195
enh73688     2   54789600   54790600      1       1  150064       1.9019      0.02859
enh73691     2   54798900   54799900      9       4  150064       1.8721     0.030594
enh73692     2   54801700   54802700      8       3  150064       2.1922     0.014181
enh73693     2   54804800   54805800      7       1  150064        1.679     0.046574
enh73694     2   54808500   54809500      3       1  150064       1.6691     0.047552
enh73697     2   54816500   54817500      3       2  150064       2.2802     0.011298
enh73698     2   54822700   54823700      8       3  150064         1.69     0.045515
enh73699     2   54830600   54831600      6       3  150064       3.0577    0.0011151
enh73700     2   54837000   54838000      3       2  150064        1.991     0.023239
enh73701     2   54840500   54841500      5       2  150064       2.0938     0.018138
enh73702     2   54861700   54862700      6       4  150064       2.7386    0.0030848
enh73703     2   54892300   54893300      6       3  150064       1.6664     0.047815
enh73705     2   54984500   54985500      1       1  150064        3.129    0.0008771
enh73708     2   55172700   55173700      5       2  150064       2.3761    0.0087491
enh73709     2   55183500   55184500      4       2  150064        2.157     0.015504
enh73715     2   55242000   55243000      1       1  150064         2.37     0.008894
enh73721     2   55264100   55265100      3       2  150064       1.7492     0.040128
enh73724     2   55283000   55284000      2       1  150064       2.3913    0.0083942
enh73734     2   55380900   55381900      3       2  150064       2.0241     0.021481
enh73749     2   55617900   55618900      3       1  150064        1.923     0.027239
enh73752     2   55643400   55644400      5       2  150064       1.7164     0.043048
enh73765     2   56031400   56032400      1       1  150064       2.8782        0.002
enh73767     2   56054300   56055300      1       1  150064       2.7716     0.002789
enh73773     2   56221300   56222300      3       2  150064       2.6818    0.0036609
enh73791     2   56611000   56612000      2       1  150064       2.3917     0.008385
enh73799     2   57196000   57197000      2       1  150064        1.652     0.049267
enh73802     2   57425800   57426800      1       1  150064       2.6477     0.004052
enh73809     2   57922800   57923800      4       2  150064       2.6884      0.00359
enh73812     2   57937200   57938200      2       1  150064       2.5194    0.0058778
enh73814     2   57948000   57949000      2       1  150064       3.8989   4.8315e-05
enh73817     2   57986600   57987600      2       1  150064       5.8555    2.378e-09
enh73818     2   57987300   57988300      3       1  150064        6.074   6.2375e-10
enh73819     2   58010800   58011800      1       1  150064       4.7874    8.446e-07
enh73822     2   58129600   58130600      2       1  150064       5.5917   1.1246e-08
enh73823     2   58194700   58195700      1       1  150064       3.0928    0.0009914
enh73827     2   58272000   58273000      2       1  150064       4.1022   2.0464e-05
enh73828     2   58275400   58276400      2       1  150064       3.6076   0.00015451
enh73830     2   58283500   58284500      2       1  150064       2.6638    0.0038635
enh73831     2   58336100   58337100      3       2  150064       2.5118    0.0060055
enh73833     2   58458100   58459100      3       2  150064       2.3793    0.0086722
enh73834     2   58461900   58462900      4       2  150064       4.2992   8.5707e-06
enh73835     2   58469500   58470500      3       1  150064        1.992     0.023185
enh73837     2   58546200   58547200      1       1  150064       1.8606       0.0314
enh73839     2   58614200   58615200      6       3  150064       3.0814    0.0010301
enh73840     2   58619600   58620600      3       1  150064       2.0531     0.020029
enh73841     2   58653700   58654700      2       1  150064       2.7799    0.0027188
enh73842     2   58656700   58657700      3       2  150064       3.3275   0.00043812
enh73843     2   58659200   58660200      3       2  150064       2.2453     0.012376
enh73844     2   58662400   58663400      2       1  150064       2.1894     0.014285
enh73845     2   58671200   58672200      1       1  150064       3.5251    0.0002117
enh73846     2   58675800   58676800      3       2  150064       2.6471    0.0040592
enh73851     2   58734800   58735800      1       1  150064        1.764      0.03887
enh73855     2   58756400   58757400      2       1  150064       2.3835    0.0085733
enh73870     2   58877400   58878400      1       1  150064        2.969     0.001494
enh73877     2   58991500   58992500      3       1  150064       2.5256    0.0057749
enh73880     2   59058300   59059300      6       2  150064        1.694     0.045134
enh73881     2   59071900   59072900      3       1  150064       1.7007     0.044501
enh73886     2   59093800   59094800      8       3  150064       1.8667     0.030973
enh73895     2   59158000   59159000      1       1  150064       2.8644     0.002089
enh73940     2   60291500   60292500      2       1  150064       3.1996   0.00068807
enh73941     2   60298200   60299200      1       1  150064       2.1217      0.01693
enh73942     2   60304000   60305000      4       2  150064       2.3955     0.008299
enh73943     2   60321600   60322600      3       1  150064       1.6804     0.046441
enh73944     2   60352600   60353600      3       2  150064       1.9754     0.024113
enh73945     2   60440400   60441400      3       2  150064        2.635    0.0042066
enh73947     2   60474200   60475200      3       1  150064       2.2292       0.0129
enh73948     2   60512600   60513600      4       1  150064       2.2367     0.012652
enh73949     2   60517600   60518600      2       1  150064       1.7783     0.037675
enh73952     2   60580300   60581300      3       2  150064       2.5325     0.005662
enh73954     2   60602500   60603500      3       2  150064       2.2795     0.011318
enh73955     2   60610300   60611300      4       2  150064       1.8924     0.029221
enh73956     2   60621500   60622500      6       2  150064       1.9602     0.024987
enh73957     2   60628000   60629000      3       2  150064       2.5655    0.0051507
enh73958     2   60635700   60636700      6       3  150064       1.8253     0.033975
enh73959     2   60637500   60638500      1       1  150064       1.6527       0.0492
enh73974     2   60707800   60708800      5       2  150064       1.9617     0.024897
enh73976     2   60713200   60714200      1       1  150064       4.8862     5.14e-07
enh73977     2   60715000   60716000      1       1  150064       4.0884    2.172e-05
enh73980     2   60731000   60732000      3       2  150064       2.7966    0.0025825
enh73982     2   60737500   60738500      7       2  150064       3.0958   0.00098151
enh73983     2   60741500   60742500      3       1  150064       2.8038     0.002525
enh73984     2   60743300   60744300      1       1  150064       2.4357     0.007432
enh73986     2   60748300   60749300      7       2  150064       2.1153     0.017201
enh73988     2   60755600   60756600      2       1  150064       2.5993    0.0046703
enh73992     2   60787800   60788800      1       1  150064       1.7762      0.03785
enh73993     2   60792100   60793100      2       1  150064       2.1935     0.014137
enh73994     2   60804700   60805700      2       1  150064       2.7049    0.0034165
enh73999     2   60875900   60876900      1       1  150064       3.2718    0.0005343
enh74000     2   60901700   60902700      3       1  150064        2.569    0.0050995
enh74009     2   61191800   61192800      2       1  150064        2.347    0.0094639
enh74017     2   61406500   61407500      5       3  150064       1.6566     0.048799
enh74019     2   61469400   61470400      4       2  150064       1.7636     0.038901
enh74022     2   61579400   61580400      3       2  150064       1.6967      0.04488
enh74023     2   61582000   61583000      3       1  150064       2.6137    0.0044785
enh74024     2   61583000   61584000      3       2  150064       2.6574     0.003937
enh74042     2   61812300   61813300      1       1  150064       1.7928       0.0365
enh74060     2   62311200   62312200      1       1  150064       1.6879      0.04572
enh74073     2   62431900   62432900      2       1  150064       1.8729     0.030541
enh74077     2   62444300   62445300      2       1  150064        1.837     0.033105
enh74078     2   62489900   62490900      3       2  150064       3.0033    0.0013354
enh74079     2   62492900   62493900      3       1  150064       1.8503     0.032138
enh74080     2   62493800   62494800      3       1  150064       2.2941     0.010892
enh74083     2   62532000   62533000      4       2  150064       1.7705      0.03832
enh74085     2   62536400   62537400      1       1  150064       2.1125      0.01732
enh74104     2   62696800   62697800      1       1  150064       1.7781      0.03769
enh74105     2   62702200   62703200      2       1  150064       2.1779     0.014706
enh74107     2   62709800   62710800      4       2  150064       3.5989   0.00015976
enh74108     2   62712800   62713800      3       2  150064       2.3505    0.0093749
enh74109     2   62724400   62725400      7       4  150064        2.518    0.0059011
enh74110     2   62731800   62732800      2       1  150064       1.7793     0.037599
enh74111     2   62733600   62734600      4       2  150064        2.598    0.0046888
enh74114     2   62768200   62769200      2       1  150064       1.7775     0.037739
enh74115     2   62796600   62797600      5       2  150064       1.6803     0.046451
enh74117     2   62854200   62855200      1       1  150064       2.0417      0.02059
enh74119     2   62889300   62890300      4       2  150064       2.9659     0.001509
enh74128     2   62969200   62970200      1       1  150064       2.8907     0.001922
enh74129     2   62971000   62972000      1       1  150064       2.5492     0.005399
enh74139     2   63204000   63205000      3       1  150064       2.4955    0.0062898
enh74141     2   63228400   63229400      1       1  150064       1.6948      0.04506
enh74198     2   64011900   64012900      3       2  150064       1.7271     0.042075
enh74205     2   64064000   64065000      2       1  150064       1.8105     0.035108
enh74227     2   64298900   64299900      7       3  150064       3.0937   0.00098836
enh74228     2   64299500   64300500      4       2  150064       3.0368    0.0011956
enh74252     2   64423800   64424800      4       2  150064       1.7415     0.040802
enh74289     2   64679400   64680400      1       1  150064       1.6838      0.04611
enh74300     2   64833600   64834600      1       1  150064       2.7279     0.003187
enh74370     2   65630400   65631400      1       1  150064       2.0333      0.02101
enh74372     2   65634500   65635500      3       1  150064       1.6661     0.047848
enh74384     2   65794000   65795000      9       3  150064       1.9967     0.022931
enh74430     2   66748600   66749600      5       2  150064       1.9848     0.023586
enh74433     2   66768500   66769500      3       1  150064       2.7564    0.0029225
enh74434     2   66770600   66771600      2       1  150064       2.8505    0.0021823
enh74468     2   67616600   67617600      2       1  150064       2.2382     0.012605
enh74469     2   67621200   67622200      2       1  150064       2.2525     0.012146
enh74480     2   68036500   68037500      4       2  150064       1.8531     0.031936
enh74496     2   68386300   68387300      3       2  150064       3.0763     0.001048
enh74498     2   68433400   68434400      2       1  150064       2.3133     0.010352
enh74499     2   68434200   68435200      1       1  150064       1.9784      0.02394
enh74503     2   68458000   68459000      2       1  150064       1.7499     0.040071
enh74504     2   68460200   68461200      1       1  150064       1.9213      0.02735
enh74507     2   68470000   68471000      2       1  150064       2.9638    0.0015191
enh74509     2   68474200   68475200      2       1  150064       2.4624    0.0069003
enh74512     2   68483300   68484300      1       1  150064       2.8455     0.002217
enh74559     2   69536700   69537700      1       1  150064       1.9178      0.02757
enh74560     2   69585700   69586700      2       1  150064       1.8479      0.03231
enh74597     2   69958200   69959200      5       2  150064       1.6909     0.045427
enh74604     2   70008200   70009200      1       1  150064        1.646      0.04988
enh74605     2   70016900   70017900      5       2  150064       1.7414     0.040805
enh74610     2   70055100   70056100      5       3  150064       2.4367    0.0074115
enh74618     2   70190700   70191700      2       1  150064       2.0369     0.020829
enh74621     2   70226400   70227400      1       1  150064       1.6616       0.0483
enh74622     2   70229100   70230100      1       1  150064       1.7059      0.04401
enh74627     2   70266600   70267600      3       1  150064       1.7234     0.042409
enh74649     2   70527400   70528400      2       1  150064       2.0229     0.021543
enh74653     2   70584500   70585500      3       2  150064       1.8809     0.029993
enh74671     2   70954100   70955100      1       1  150064       1.7275      0.04204
enh74672     2   70956500   70957500      7       3  150064       1.8001      0.03592
enh74680     2   70975300   70976300      2       1  150064       1.6812     0.046358
enh74684     2   70991100   70992100      3       1  150064       1.7427     0.040692
enh74699     2   71330000   71331000     10       2  150064       1.9538     0.025364
enh74709     2   71506500   71507500      4       2  150064       1.9048     0.028406
enh74711     2   71554800   71555800      3       2  150064       2.3225     0.010102
enh74713     2   71563300   71564300      2       1  150064        2.399    0.0082196
enh74714     2   71566400   71567400      5       3  150064       2.1695     0.015021
enh74715     2   71645300   71646300      5       2  150064       3.2015   0.00068363
enh74724     2   71754200   71755200      4       2  150064        1.926     0.027049
enh74730     2   71921800   71922800      4       1  150064       2.0737     0.019052
enh74738     2   72357800   72358800      1       1  150064       3.4891    0.0002423
enh74739     2   72400600   72401600      1       1  150064       1.6707      0.04739
enh74741     2   72446900   72447900      5       3  150064         2.43    0.0075491
enh74742     2   72457200   72458200      2       1  150064       2.3392    0.0096618
enh74744     2   72463200   72464200      1       1  150064        2.753     0.002953
enh74757     2   72803200   72804200      1       1  150064       1.7126      0.04339
enh74759     2   72846300   72847300      2       1  150064       1.9368     0.026382
enh74767     2   72978300   72979300      3       2  150064       2.8095    0.0024806
enh74769     2   72993000   72994000      1       1  150064       2.5217     0.005839
enh74780     2   73163600   73164600      5       2  150064       3.3412   0.00041702
enh74781     2   73167700   73168700      3       1  150064       4.1935   1.3735e-05
enh74784     2   73201400   73202400      2       1  150064       3.2103   0.00066289
enh74785     2   73207400   73208400      1       1  150064       4.2077     1.29e-05
enh74787     2   73271400   73272400      3       2  150064       3.3061   0.00047302
enh74789     2   73289900   73290900      4       2  150064        2.548    0.0054178
enh74791     2   73295400   73296400      2       1  150064       3.0522     0.001136
enh74792     2   73308100   73309100      2       1  150064       2.1077     0.017528
enh74794     2   73328800   73329800      3       1  150064       3.6104   0.00015284
enh74795     2   73337000   73338000      1       1  150064       3.2819    0.0005155
enh74796     2   73418800   73419800      4       2  150064       4.3334   7.3418e-06
enh74799     2   73463200   73464200      2       1  150064       3.7765   7.9527e-05
enh74802     2   73482400   73483400      5       3  150064        3.154   0.00080513
enh74805     2   73611600   73612600      2       1  150064       3.7349   9.3901e-05
enh74806     2   73615000   73616000      2       1  150064       2.4925    0.0063425
enh74807     2   73712900   73713900      8       2  150064       4.4746   3.8276e-06
enh74808     2   73784400   73785400      2       1  150064       4.2944   8.7579e-06
enh74809     2   73791600   73792600      2       1  150064       3.0235    0.0012493
enh74810     2   73794800   73795800      3       1  150064       1.9737     0.024207
enh74811     2   73814700   73815700      2       1  150064       3.7373   9.3018e-05
enh74812     2   73815200   73816200      2       1  150064       3.7373   9.3018e-05
enh74828     2   74247500   74248500      1       1  150064       2.1868      0.01438
enh74830     2   74252800   74253800      5       1  150064       3.0081    0.0013146
enh74831     2   74258500   74259500      2       1  150064       2.3239     0.010064
enh74832     2   74269800   74270800      2       1  150064       2.0478     0.020291
enh74834     2   74333800   74334800      2       1  150064        1.669     0.047562
enh74836     2   74408400   74409400      2       1  150064       2.0268     0.021342
enh74838     2   74418800   74419800      3       1  150064       1.9408     0.026139
enh74840     2   74428600   74429600      3       2  150064       2.0551     0.019935
enh74841     2   74430900   74431900      4       2  150064       2.1334     0.016444
enh74860     2   74813000   74814000      1       1  150064        1.748      0.04023
enh74868     2   74967700   74968700      6       1  150064       2.0549     0.019946
enh74899     2   75339800   75340800      3       1  150064       2.0077     0.022337
enh74917     2   75601500   75602500      4       1  150064        2.253      0.01213
enh74922     2   75689100   75690100      4       1  150064       2.8179    0.0024169
enh74945     2   76185900   76186900      3       1  150064       2.6785    0.0036972
enh74947     2   76234800   76235800      2       1  150064       2.0811     0.018711
enh74948     2   76236300   76237300      2       1  150064       2.1634     0.015254
enh74949     2   76310500   76311500      2       1  150064       3.7599   8.4988e-05
enh74951     2   76340300   76341300      3       2  150064       3.8815     5.19e-05
enh74952     2   76438900   76439900      3       1  150064       2.2894     0.011027
enh74953     2   76495600   76496600      2       1  150064       3.4479   0.00028248
enh74965     2   76806800   76807800      4       2  150064       1.7809     0.037468
enh74976     2   76960500   76961500      5       1  150064       1.9457     0.025845
enh74981     2   77052200   77053200      2       1  150064       1.7134      0.04332
enh74985     2   77192900   77193900      2       1  150064       2.5466    0.0054383
enh74994     2   77323300   77324300      2       1  150064       1.9731     0.024244
enh74997     2   77331000   77332000      6       2  150064       1.7762     0.037851
enh75009     2   77711100   77712100      8       2  150064       1.8679     0.030887
enh75010     2   77721000   77722000      7       3  150064       2.1773     0.014729
enh75011     2   77729400   77730400      8       3  150064       2.8883    0.0019368
enh75012     2   77737000   77738000      4       2  150064       1.8912     0.029301
enh75013     2   77739300   77740300      4       2  150064       2.6847    0.0036293
enh75024     2   78056200   78057200      2       1  150064        1.737     0.041191
enh75037     2   78531400   78532400      2       1  150064       1.6724     0.047226
enh75038     2   78533900   78534900      3       1  150064       2.1047     0.017658
enh75045     2   78833700   78834700      1       1  150064       2.8464     0.002211
enh75054     2   79428900   79429900      4       2  150064       2.5525    0.0053477
enh75060     2   79620600   79621600      1       1  150064       1.9993      0.02279
enh75078     2   79929500   79930500      2       1  150064       2.9159    0.0017734
enh75080     2   79944000   79945000      2       1  150064       1.9691     0.024473
enh75088     2   80055500   80056500      2       1  150064        2.175     0.014816
enh75089     2   80059500   80060500      3       2  150064       1.8457     0.032465
enh75096     2   80087600   80088600      3       1  150064        2.304     0.010611
enh75100     2   80125400   80126400      7       3  150064       1.7883     0.036861
enh75102     2   80147700   80148700      2       1  150064       1.6836     0.046125
enh75111     2   80363000   80364000      1       1  150064        2.168      0.01508
enh75190     2   84198400   84199400      5       2  150064       2.2676     0.011678
enh75269     2   85471600   85472600      4       2  150064       2.0482     0.020268
enh75285     2   85558100   85559100      1       1  150064       1.6659      0.04787
enh75289     2   85612300   85613300      2       1  150064       2.6347    0.0042105
enh75290     2   85621500   85622500      3       2  150064       2.2386     0.012592
enh75292     2   85635600   85636600      4       2  150064       1.7675     0.038569
enh75293     2   85637300   85638300      2       1  150064       3.2842   0.00051131
enh75295     2   85644600   85645600      5       2  150064       3.2498   0.00057749
enh75298     2   85657500   85658500      4       2  150064       2.3091     0.010469
enh75299     2   85659800   85660800      3       2  150064       1.8871     0.029573
enh75314     2   85844600   85845600      1       1  150064       2.0794      0.01879
enh75316     2   85914000   85915000      2       1  150064       1.7585     0.039335
enh75322     2   85995500   85996500      1       1  150064       2.6539     0.003978
enh75329     2   86054800   86055800      3       2  150064       1.7297     0.041845
enh75365     2   86858700   86859700      3       2  150064       2.2344     0.012729
enh75368     2   87058500   87059500      6       2  150064       2.4106    0.0079626
enh75426     2   88890400   88891400      3       2  150064       1.6466     0.049816
enh75491     2   96813400   96814400      2       1  150064       1.8367     0.033126
enh75492     2   96814500   96815500      2       1  150064       1.8478     0.032316
enh75494     2   96823200   96824200      1       1  150064        2.975     0.001465
enh75513     2   97198500   97199500      3       2  150064       1.9101      0.02806
enh75523     2   97350800   97351800      1       1  150064        2.613     0.004488
enh75524     2   97425400   97426400      2       1  150064       1.9136     0.027833
enh75526     2   97454000   97455000      2       1  150064       2.3678     0.008946
enh75530     2   97497700   97498700      1       1  150064       2.0026      0.02261
enh75532     2   97521800   97522800      1       1  150064       2.0007      0.02271
enh75533     2   97524900   97525900      1       1  150064       2.0166      0.02187
enh75534     2   97532300   97533300      1       1  150064       2.6807     0.003673
enh75535     2   97540100   97541100      2       1  150064        2.489    0.0064044
enh75536     2   97543200   97544200      2       1  150064       3.9637   3.6895e-05
enh75537     2   97547000   97548000      1       1  150064       1.7491      0.04014
enh75538     2   97552900   97553900      3       2  150064       3.3889   0.00035087
enh75540     2   97561000   97562000      4       2  150064       3.5904   0.00016506
enh75541     2   97571600   97572600      6       1  150064       3.6787   0.00011723
enh75542     2   97573100   97574100      4       1  150064         3.47   0.00026018
enh75543     2   97577800   97578800      3       1  150064       3.4455   0.00028496
enh75546     2   97593200   97594200      2       1  150064       2.9489    0.0015945
enh75547     2   97598900   97599900      3       1  150064         2.01     0.022216
enh75549     2   97622800   97623800      5       2  150064       1.7894     0.036779
enh75555     2   98024700   98025700      3       1  150064       2.3026     0.010651
enh75557     2   98277800   98278800      1       1  150064       2.0619      0.01961
enh75567     2   98423000   98424000      2       1  150064       2.0199     0.021697
enh75569     2   98438800   98439800      4       2  150064       2.4345    0.0074572
enh75577     2   98547100   98548100      1       1  150064       2.0043      0.02252
enh75581     2   98567400   98568400      3       2  150064       2.3493    0.0094037
enh75583     2   98599300   98600300      4       2  150064       2.3889    0.0084491
enh75584     2   98608000   98609000      1       1  150064       2.0385      0.02075
enh75585     2   98609100   98610100      1       1  150064       2.9188     0.001757
enh75586     2   98612900   98613900      3       1  150064       2.9854     0.001416
enh75592     2   98750500   98751500      2       1  150064       2.2184     0.013264
enh75593     2   98758500   98759500      3       2  150064       2.7701    0.0028022
enh75603     2   99010700   99011700      1       1  150064       1.8401      0.03288
enh75606     2   99052600   99053600      3       2  150064       2.7823    0.0026984
enh75608     2   99058800   99059800      2       1  150064       1.6848     0.046015
enh75609     2   99063400   99064400      2       1  150064       1.7943     0.036386
enh75610     2   99064900   99065900      2       1  150064       1.6915     0.045375
enh75611     2   99068100   99069100      1       1  150064        1.848       0.0323
enh75614     2   99075300   99076300      1       1  150064       1.7947      0.03635
enh75619     2   99087200   99088200      1       1  150064        1.792      0.03657
enh75620     2   99090600   99091600      1       1  150064       1.8245      0.03404
enh75621     2   99091800   99092800      2       1  150064       1.7027      0.04431
enh75624     2   99099500   99100500      1       1  150064       1.7917      0.03659
enh75626     2   99104200   99105200      1       1  150064       1.8729      0.03054
enh75627     2   99111500   99112500      4       1  150064       1.8192      0.03444
enh75630     2   99121500   99122500      1       1  150064       1.8763      0.03031
enh75631     2   99124600   99125600      2       1  150064       1.8219     0.034239
enh75633     2   99222800   99223800      3       1  150064       1.6702     0.047443
enh75640     2   99421700   99422700      3       1  150064       1.7118      0.04347
enh75679     2  100254600  100255600      5       2  150064       2.9849    0.0014183
enh75681     2  100268500  100269500      5       1  150064       3.3259   0.00044066
enh75682     2  100277000  100278000      1       1  150064       2.0517       0.0201
enh75686     2  100364500  100365500      3       1  150064       1.8259     0.033932
enh75690     2  100439200  100440200      4       2  150064       1.8461     0.032436
enh75692     2  100506900  100507900      1       1  150064       2.3222      0.01011
enh75694     2  100576900  100577900      1       1  150064        1.887      0.02958
enh75717     2  101349900  101350900      6       2  150064       2.3754    0.0087638
enh75718     2  101398200  101399200      1       1  150064       1.9045      0.02842
enh75753     2  101778400  101779400      2       1  150064       1.7475     0.040279
enh75758     2  101867200  101868200      1       1  150064       2.5121        0.006
enh75763     2  101916200  101917200      2       1  150064       1.7458     0.040424
enh75766     2  101943800  101944800      1       1  150064       1.7071       0.0439
enh75767     2  101945900  101946900      1       1  150064       1.7149      0.04318
enh75775     2  102050700  102051700      7       2  150064        1.735     0.041371
enh75843     2  102728200  102729200      3       2  150064       1.8882     0.029497
enh75854     2  103351000  103352000      3       1  150064       2.6778    0.0037058
enh75857     2  103401000  103402000      3       2  150064       1.8814      0.02996
enh75865     2  103595000  103596000      1       1  150064       2.1646      0.01521
enh75908     2  104707800  104708800      3       2  150064       1.9724      0.02428
enh75912     2  104830300  104831300      2       1  150064       2.2049      0.01373
enh75920     2  104991100  104992100      5       1  150064       2.3925    0.0083668
enh75924     2  105049100  105050100      3       1  150064       2.4076    0.0080296
enh75998     2  106371000  106372000      6       2  150064       1.9135      0.02784
enh76001     2  106380200  106381200      7       2  150064       1.6886     0.045649
enh76065     2  107417500  107418500      1       1  150064       2.9372     0.001656
enh76066     2  107455900  107456900      2       1  150064       2.6312    0.0042539
enh76067     2  107464300  107465300      5       2  150064       1.7221     0.042527
enh76102     2  108566000  108567000      3       2  150064       1.7444     0.040547
enh76125     2  109008000  109009000      6       3  150064       2.0419      0.02058
enh76127     2  109019500  109020500      4       1  150064       2.3583    0.0091788
enh76131     2  109149000  109150000      1       1  150064        1.995      0.02302
enh76142     2  109231800  109232800      3       1  150064       1.8293     0.033678
enh76145     2  109239400  109240400      6       2  150064        1.647     0.049784
enh76164     2  109644600  109645600      3       2  150064       1.7807     0.037478
enh76187     2  110315500  110316500      1       1  150064       3.9136    4.546e-05
enh76189     2  110364000  110365000      2       1  150064       3.9318   4.2148e-05
enh76190     2  110365200  110366200      1       1  150064       3.0332      0.00121
enh76191     2  110366300  110367300      4       2  150064       2.8395    0.0022591
enh76192     2  110368300  110369300      2       1  150064       2.5291    0.0057185
enh76194     2  110416700  110417700      6       2  150064       2.0148     0.021962
enh76214     2  111451700  111452700      2       1  150064       1.8864     0.029619
enh76222     2  111504200  111505200      2       1  150064       2.1187     0.017058
enh76230     2  111600800  111601800      6       3  150064       1.6819     0.046296
enh76235     2  111630900  111631900      1       1  150064       1.8392      0.03294
enh76245     2  111903600  111904600      4       2  150064       1.7203     0.042685
enh76252     2  111985300  111986300      6       3  150064       1.6461     0.049874
enh76259     2  112252900  112253900      2       1  150064       2.6208    0.0043864
enh76261     2  112374700  112375700      5       3  150064       1.7233     0.042419
enh76273     2  112677400  112678400      5       2  150064       2.0431     0.020523
enh76278     2  112743300  112744300      8       2  150064       1.9145      0.02778
enh76279     2  112776800  112777800      3       1  150064       2.1135      0.01728
enh76290     2  113267000  113268000      1       1  150064        2.113       0.0173
enh76343     2  114651100  114652100     10       3  150064       2.2863      0.01112
enh76349     2  114665400  114666400      2       1  150064       2.1771     0.014736
enh76359     2  115179000  115180000      2       1  150064       1.9212     0.027351
enh76393     2  115843400  115844400      4       1  150064       2.5753    0.0050072
enh76394     2  115852500  115853500      9       3  150064       2.8228    0.0023801
enh76395     2  115872500  115873500      5       2  150064       1.7562     0.039526
enh76398     2  115890100  115891100      5       2  150064       1.9794     0.023884
enh76405     2  115969100  115970100      4       2  150064       2.0093     0.022255
enh76410     2  116117500  116118500      2       1  150064       2.6195    0.0044031
enh76416     2  116184700  116185700      1       1  150064       2.0208      0.02165
enh76422     2  116261200  116262200      4       1  150064       2.3121     0.010385
enh76423     2  116281800  116282800      2       1  150064            2     0.022753
enh76424     2  116290600  116291600      2       1  150064        1.869      0.03081
enh76425     2  116300100  116301100      3       2  150064       2.1047     0.017661
enh76426     2  116315900  116316900      3       1  150064       1.6719      0.04727
enh76466     2  118372100  118373100     11       2  150064       1.8561     0.031723
enh76468     2  118418800  118419800      4       2  150064       2.1138     0.017267
enh76480     2  118778600  118779600      6       3  150064       1.7643     0.038837
enh76486     2  118857200  118858200      4       2  150064       2.4319    0.0075103
enh76487     2  118862600  118863600      3       2  150064       2.7209    0.0032551
enh76492     2  119013000  119014000      3       1  150064       2.1909     0.014228
enh76495     2  119066400  119067400      1       1  150064       2.1578      0.01547
enh76496     2  119068500  119069500      3       2  150064       2.7741    0.0027677
enh76498     2  119075000  119076000      2       1  150064       2.2022     0.013826
enh76499     2  119078400  119079400      5       3  150064       2.8031    0.0025307
enh76500     2  119097600  119098600      4       1  150064       2.7551    0.0029342
enh76502     2  119105200  119106200      6       1  150064       2.2906     0.010993
enh76503     2  119120800  119121800      2       1  150064       1.9719     0.024313
enh76507     2  119182200  119183200      3       2  150064       1.9659     0.024657
enh76511     2  119207600  119208600      2       1  150064       1.8863     0.029625
enh76513     2  119234500  119235500      4       2  150064       2.8235    0.0023751
enh76516     2  119256800  119257800      5       3  150064       2.2099     0.013556
enh76517     2  119265400  119266400      4       2  150064       2.3537    0.0092948
enh76520     2  119341600  119342600      2       1  150064       2.1303     0.016572
enh76521     2  119347300  119348300      3       1  150064       2.2202     0.013201
enh76524     2  119401200  119402200      1       1  150064       1.9665      0.02462
enh76527     2  119495300  119496300      2       1  150064       2.5066    0.0060945
enh76528     2  119513000  119514000      3       2  150064        1.982     0.023738
enh76536     2  119826400  119827400      5       2  150064       2.7932    0.0026099
enh76544     2  119905100  119906100      2       1  150064       1.6519     0.049275
enh76545     2  119924600  119925600      7       4  150064       1.7362     0.041261
enh76549     2  119979000  119980000      4       2  150064       1.8056      0.03549
enh76628     2  121044600  121045600      3       1  150064       1.7418     0.040776
enh76630     2  121049400  121050400      2       1  150064       1.8462     0.032429
enh76631     2  121131400  121132400      5       2  150064        2.006     0.022426
enh76643     2  121473200  121474200      9       2  150064       2.0228     0.021546
enh76662     2  121551200  121552200      5       2  150064       1.6676     0.047694
enh76693     2  121819500  121820500      3       1  150064       1.6514     0.049329
enh76696     2  121861400  121862400      6       2  150064       1.9083     0.028173
enh76713     2  122290000  122291000      4       2  150064       2.2455     0.012369
enh76717     2  122323100  122324100      2       1  150064       1.7881      0.03688
enh76729     2  122495000  122496000      2       1  150064       2.3082     0.010494
enh76731     2  122536300  122537300      1       1  150064       2.2271      0.01297
enh76735     2  122568800  122569800      3       2  150064       2.1401     0.016174
enh76741     2  122767000  122768000      1       1  150064       2.9712     0.001483
enh76747     2  122838900  122839900      2       1  150064       1.8155     0.034721
enh76752     2  123239200  123240200      6       2  150064       2.0629     0.019563
enh76767     2  123522400  123523400      1       1  150064       1.7506      0.04001
enh76790     2  124937900  124938900      4       2  150064       2.2912     0.010975
enh76791     2  124944400  124945400      3       1  150064       2.0849     0.018538
enh76793     2  125007700  125008700      5       2  150064       2.5038    0.0061426
enh76805     2  125280200  125281200      2       1  150064       2.0283     0.021264
enh76808     2  125338000  125339000      3       2  150064        2.582    0.0049108
enh76809     2  125368000  125369000      3       2  150064       1.6506     0.049415
enh76819     2  125774000  125775000      2       1  150064        1.845     0.032518
enh76830     2  126398000  126399000      8       3  150064       2.2404     0.012532
enh76831     2  126400400  126401400      4       1  150064       1.8575     0.031619
enh76858     2  127536300  127537300      2       1  150064       1.9642     0.024751
enh76863     2  127588900  127589900      3       2  150064       2.3034     0.010628
enh76867     2  127713000  127714000      7       1  150064       1.6628     0.048178
enh76877     2  127841900  127842900      8       3  150064       1.8651     0.031082
enh76878     2  127844600  127845600      1       1  150064       2.7431     0.003043
enh76879     2  127850500  127851500      2       1  150064       1.8863      0.02963
enh76880     2  127852300  127853300      1       1  150064       3.3938    0.0003446
enh76883     2  127861800  127862800      9       4  150064       2.4577    0.0069923
enh76884     2  127885700  127886700      5       1  150064       2.0111     0.022158
enh76890     2  127946400  127947400      7       2  150064       1.7194     0.042775
enh76933     2  128612900  128613900      2       1  150064       1.9235     0.027207
enh76940     2  128783100  128784100      1       1  150064         1.67      0.04746
enh76960     2  129153500  129154500      9       2  150064        2.022     0.021588
enh76961     2  129163800  129164800     10       1  150064       1.8289     0.033707
enh76962     2  129165600  129166600      7       3  150064       2.3541    0.0092833
enh77000     2  129931300  129932300      1       1  150064       1.8031      0.03569
enh77052     2  131622800  131623800      4       2  150064       1.7126     0.043394
enh77053     2  131629500  131630500      4       2  150064       1.9145     0.027777
enh77054     2  131649400  131650400      5       3  150064       1.9821     0.023733
enh77055     2  131654400  131655400      1       1  150064       2.2825      0.01123
enh77057     2  131668500  131669500      3       1  150064       2.2126     0.013463
enh77061     2  131725000  131726000      1       1  150064       2.2492      0.01225
enh77063     2  131798500  131799500      1       1  150064        3.423    0.0003097
enh77064     2  131822200  131823200      2       1  150064       3.1467   0.00082561
enh77066     2  131861300  131862300      4       2  150064        3.335   0.00042656
enh77067     2  131864400  131865400      2       1  150064        2.684    0.0036368
enh77079     2  133149400  133150400      1       1  150064       1.8515      0.03205
enh77153     2  134837700  134838700      1       1  150064       1.8672      0.03094
enh77154     2  134844300  134845300      3       1  150064       3.2997   0.00048399
enh77155     2  134875700  134876700      2       1  150064       2.7512    0.0029685
enh77156     2  134881200  134882200      1       1  150064       3.3242    0.0004434
enh77159     2  134889000  134890000      1       1  150064       2.7632     0.002862
enh77160     2  134889900  134890900      2       1  150064       1.8367     0.033124
enh77161     2  134892200  134893200      5       3  150064       2.6178    0.0044244
enh77163     2  134895700  134896700      2       1  150064       3.4136    0.0003206
enh77164     2  134898200  134899200      3       2  150064       3.6291    0.0001422
enh77165     2  134900200  134901200      2       1  150064       3.3207   0.00044901
enh77167     2  134904000  134905000      1       1  150064       1.7945      0.03637
enh77169     2  134916100  134917100      4       2  150064       2.0545     0.019962
enh77171     2  134920900  134921900      1       1  150064       2.4341     0.007465
enh77215     2  135674200  135675200      1       1  150064       3.0217     0.001257
enh77221     2  135719000  135720000      3       2  150064       2.5774    0.0049768
enh77255     2  136781300  136782300      1       1  150064       1.7086      0.04376
enh77289     2  137662800  137663800      6       2  150064       1.8919     0.029252
enh77290     2  137667200  137668200      3       1  150064       2.1144      0.01724
enh77322     2  138605500  138606500      3       1  150064       1.8024     0.035743
enh77341     2  138975500  138976500      1       1  150064       2.1995      0.01392
enh77346     2  139028300  139029300      7       2  150064        1.748     0.040235
enh77348     2  139033500  139034500      4       2  150064       1.6769     0.046781
enh77361     2  139293300  139294300      4       2  150064        2.345    0.0095147
enh77367     2  139479600  139480600      2       1  150064       2.0214     0.021619
enh77368     2  139481800  139482800      3       2  150064       2.2969     0.010813
enh77380     2  139758000  139759000      2       1  150064        1.695      0.04504
enh77381     2  139802900  139803900      3       1  150064       1.8054     0.035503
enh77382     2  139836200  139837200      6       2  150064       1.7582     0.039353
enh77384     2  139864800  139865800      5       2  150064        2.101     0.017822
enh77386     2  139990900  139991900      8       3  150064       1.7433     0.040642
enh77413     2  140548800  140549800      2       1  150064       1.9088     0.028145
enh77415     2  140585500  140586500      6       2  150064       2.0167     0.021862
enh77422     2  140790800  140791800      4       2  150064       1.7506     0.040004
enh77423     2  140809600  140810600      2       1  150064        2.379    0.0086805
enh77426     2  140943800  140944800      2       1  150064       1.8965     0.028947
enh77428     2  141106000  141107000      4       2  150064       3.1922   0.00070604
enh77429     2  141112600  141113600      5       3  150064       1.9744     0.024169
enh77432     2  141149200  141150200      4       2  150064       3.2555   0.00056601
enh77433     2  141192800  141193800      6       2  150064       2.7357    0.0031126
enh77434     2  141231500  141232500      5       1  150064       1.6538     0.049089
enh77456     2  141867300  141868300      6       2  150064       3.2801   0.00051888
enh77457     2  141870200  141871200      3       2  150064       1.6473     0.049745
enh77458     2  141919400  141920400      6       2  150064       2.2676     0.011675
enh77459     2  141927700  141928700      1       1  150064       2.5234     0.005812
enh77481     2  142559200  142560200     10       2  150064       1.7616      0.03907
enh77521     2  144053300  144054300      3       2  150064       2.0757     0.018963
enh77529     2  144232400  144233400      2       1  150064       2.4722     0.006715
enh77548     2  144529300  144530300      2       1  150064        3.173   0.00075447
enh77549     2  144533200  144534200      1       1  150064       2.5076     0.006078
enh77551     2  144553200  144554200      1       1  150064       3.0219     0.001256
enh77552     2  144565500  144566500      1       1  150064       2.4016     0.008162
enh77554     2  144582500  144583500      5       2  150064       1.9309      0.02675
enh77555     2  144590300  144591300      3       1  150064       2.8902     0.001925
enh77557     2  144649200  144650200      2       1  150064       2.5748    0.0050144
enh77558     2  144663900  144664900      3       2  150064       2.3262     0.010005
enh77562     2  144710700  144711700      2       1  150064       2.8442    0.0022265
enh77571     2  144914300  144915300      1       1  150064       2.0294      0.02121
enh77585     2  145087600  145088600      4       2  150064       1.7884     0.036859
enh77589     2  145116200  145117200      1       1  150064       3.3639    0.0003842
enh77591     2  145129800  145130800      1       1  150064       2.7902     0.002634
enh77592     2  145159000  145160000      1       1  150064       4.6476    1.679e-06
enh77593     2  145169700  145170700      1       1  150064       3.4481    0.0002823
enh77594     2  145182200  145183200      2       1  150064       2.3847    0.0085468
enh77595     2  145184500  145185500      2       1  150064       3.1832   0.00072837
enh77603     2  145213900  145214900      3       1  150064       4.0622   2.4309e-05
enh77605     2  145218700  145219700      2       1  150064       3.4822   0.00024867
enh77614     2  145282500  145283500      1       1  150064       1.8418      0.03275
enh77642     2  145861200  145862200      5       1  150064       2.1325     0.016483
enh77651     2  146296100  146297100      1       1  150064       2.1738      0.01486
enh77657     2  146401900  146402900      2       1  150064       2.8347    0.0022935
enh77658     2  146426600  146427600      1       1  150064         5.53    1.601e-08
enh77664     2  146613700  146614700      2       1  150064       1.9477     0.025724
enh77668     2  146676200  146677200      2       1  150064       1.8994     0.028755
enh77669     2  146688500  146689500      1       1  150064       2.1622       0.0153
enh77679     2  147198200  147199200      1       1  150064       1.7961      0.03624
enh77700     2  147574700  147575700      2       1  150064       3.8143   6.8296e-05
enh77701     2  147578700  147579700      2       1  150064       4.3816   5.8918e-06
enh77704     2  147624700  147625700      3       2  150064       3.8737   5.3602e-05
enh77706     2  147751400  147752400      2       1  150064       2.6749    0.0037373
enh77707     2  147773600  147774600      1       1  150064       2.7046     0.003419
enh77714     2  147851300  147852300      3       1  150064       1.9172     0.027605
enh77717     2  147952700  147953700      2       1  150064       1.6706     0.047398
enh77729     2  148357900  148358900      1       1  150064       1.7634      0.03892
enh77734     2  148480600  148481600      5       2  150064       2.0947     0.018097
enh77736     2  148531100  148532100      2       1  150064       2.2388     0.012583
enh77741     2  148607200  148608200      4       2  150064       3.0923   0.00099306
enh77742     2  148612400  148613400      2       1  150064       2.1293     0.016614
enh77744     2  148616800  148617800      2       1  150064       2.2004     0.013891
enh77746     2  148620200  148621200      2       1  150064       1.6453     0.049952
enh77748     2  148626800  148627800      2       1  150064       2.2105     0.013534
enh77749     2  148627600  148628600      2       1  150064       2.2233     0.013097
enh77750     2  148633100  148634100      1       1  150064       2.3904     0.008414
enh77755     2  148735000  148736000      1       1  150064        1.891      0.02931
enh77760     2  148775100  148776100      1       1  150064       2.3974     0.008257
enh77765     2  148815300  148816300      1       1  150064       2.2451      0.01238
enh77770     2  149038900  149039900      1       1  150064        2.289      0.01104
enh77771     2  149040600  149041600      3       2  150064       2.9896    0.0013967
enh77772     2  149055100  149056100      3       2  150064       2.2032     0.013791
enh77774     2  149105200  149106200      1       1  150064       2.6417     0.004125
enh77775     2  149119400  149120400      4       2  150064        2.146     0.015938
enh77783     2  149291500  149292500      2       1  150064       2.8176    0.0024192
enh77784     2  149311900  149312900      3       1  150064       2.2495     0.012239
enh77786     2  149344000  149345000      4       2  150064       3.0865    0.0010125
enh77787     2  149351800  149352800      2       1  150064       2.2922     0.010946
enh77790     2  149403800  149404800      3       1  150064       1.7192     0.042789
enh77792     2  149411500  149412500      3       2  150064       4.4006    5.397e-06
enh77818     2  149684800  149685800      2       1  150064        2.635    0.0042066
enh77825     2  149835600  149836600      1       1  150064       1.7951      0.03632
enh77827     2  149862900  149863900      2       1  150064       1.8528     0.031956
enh77837     2  150015300  150016300      3       2  150064        1.702     0.044381
enh77841     2  150073200  150074200      4       2  150064       2.1238     0.016844
enh77848     2  150220200  150221200      3       2  150064       2.0045     0.022507
enh77859     2  150345600  150346600      5       2  150064       1.7871     0.036958
enh77861     2  150363600  150364600      4       2  150064       2.2911     0.010978
enh77864     2  150450200  150451200      4       2  150064       2.2629      0.01182
enh77865     2  150454000  150455000      3       2  150064       2.2572     0.011997
enh77868     2  150587200  150588200      5       1  150064        1.955     0.025292
enh77886     2  150982900  150983900      2       1  150064       1.7862     0.037035
enh77889     2  151064900  151065900      2       1  150064       1.7599     0.039216
enh77893     2  151143400  151144400      1       1  150064       2.3427     0.009572
enh77894     2  151176800  151177800      3       1  150064       2.2918     0.010958
enh77898     2  151232900  151233900      1       1  150064       1.9201      0.02742
enh77963     2  152264900  152265900      8       5  150064       1.9923      0.02317
enh77966     2  152354400  152355400      1       1  150064        2.957     0.001553
enh77968     2  152402300  152403300      2       1  150064       1.8467     0.032394
enh77981     2  152725300  152726300      1       1  150064       1.9148      0.02776
enh77999     2  152919600  152920600      2       1  150064       1.8037     0.035642
enh78000     2  152930000  152931000      5       3  150064       2.1092     0.017465
enh78004     2  153030200  153031200      3       2  150064       3.1252   0.00088831
enh78006     2  153084200  153085200      4       1  150064        2.749    0.0029893
enh78007     2  153194500  153195500      2       1  150064       1.6989     0.044667
enh78012     2  153236600  153237600      6       2  150064       1.7094     0.043691
enh78015     2  153250900  153251900      3       1  150064       2.0931     0.018171
enh78016     2  153252900  153253900      4       2  150064       2.0615     0.019628
enh78017     2  153257600  153258600      6       2  150064       2.2449     0.012389
enh78026     2  153273400  153274400     10       2  150064       1.9619     0.024887
enh78028     2  153276900  153277900      1       1  150064       2.4169     0.007827
enh78029     2  153279700  153280700      1       1  150064       2.3908     0.008405
enh78030     2  153282600  153283600      4       2  150064       2.1357     0.016352
enh78058     2  153433200  153434200      2       1  150064       2.0597     0.019713
enh78061     2  153504500  153505500      4       2  150064       1.8088      0.03524
enh78064     2  153577000  153578000      2       1  150064        2.911    0.0018013
enh78065     2  153618100  153619100      3       2  150064        3.821   6.6466e-05
enh78108     2  155034900  155035900      2       1  150064       2.5494    0.0053961
enh78111     2  155078000  155079000      2       1  150064       2.1218     0.016927
enh78125     2  155337200  155338200      2       1  150064        2.003     0.022588
enh78132     2  155438600  155439600      1       1  150064       1.7215      0.04258
enh78146     2  155825700  155826700      3       1  150064       3.7354   9.3693e-05
enh78147     2  155848800  155849800      1       1  150064       2.3737     0.008805
enh78148     2  155911000  155912000      5       3  150064       2.7169    0.0032949
enh78150     2  156010900  156011900      5       2  150064       4.0582   2.4726e-05
enh78152     2  156271800  156272800      2       1  150064       1.7532     0.039786
enh78167     2  156860800  156861800      3       1  150064       2.7273    0.0031928
enh78209     2  157478900  157479900      2       1  150064       1.7624     0.039004
enh78212     2  157515200  157516200      4       2  150064       1.9702     0.024407
enh78215     2  157541200  157542200      2       1  150064       1.9318     0.026691
enh78216     2  157549900  157550900      2       1  150064       1.8381     0.033022
enh78218     2  157557700  157558700      4       2  150064       1.9974     0.022892
enh78256     2  158628200  158629200      1       1  150064       1.6733      0.04713
enh78280     2  158858600  158859600      3       1  150064       2.3419    0.0095935
enh78282     2  158867700  158868700      4       2  150064       1.9431     0.026002
enh78287     2  158976900  158977900      3       2  150064       2.1871     0.014368
enh78292     2  159099100  159100100      5       2  150064       1.7947     0.036352
enh78294     2  159173800  159174800      4       2  150064       1.7303     0.041788
enh78297     2  159207100  159208100     11       5  150064       1.8125     0.034956
enh78298     2  159216000  159217000      3       2  150064        2.468    0.0067942
enh78300     2  159251000  159252000      9       3  150064       2.5617    0.0052078
enh78301     2  159260200  159261200      4       2  150064       2.1612     0.015341
enh78303     2  159308000  159309000      7       4  150064       1.8357     0.033201
enh78306     2  159316600  159317600      3       2  150064       3.0981   0.00097372
enh78307     2  159326500  159327500      2       1  150064       1.8106     0.035102
enh78309     2  159333400  159334400      1       1  150064       3.0841     0.001021
enh78310     2  159341100  159342100      5       2  150064        1.803     0.035691
enh78311     2  159342900  159343900      4       2  150064       2.8311    0.0023193
enh78312     2  159344700  159345700      3       2  150064       2.9948    0.0013733
enh78313     2  159346700  159347700      1       1  150064       1.9251      0.02711
enh78315     2  159349600  159350600      6       2  150064       2.8574    0.0021356
enh78319     2  159366600  159367600      3       2  150064       2.1495     0.015796
enh78320     2  159369400  159370400      4       2  150064       3.2103   0.00066298
enh78331     2  159573800  159574800      1       1  150064       2.5936     0.004749
enh78367     2  159994300  159995300      1       1  150064       1.7536      0.03975
enh78378     2  160373100  160374100      1       1  150064       2.9792     0.001445
enh78380     2  160381400  160382400      1       1  150064        2.679     0.003692
enh78381     2  160403100  160404100      1       1  150064       2.7902     0.002634
enh78382     2  160413700  160414700      1       1  150064       2.4335     0.007477
enh78384     2  160456900  160457900      2       1  150064       1.7557      0.03957
enh78386     2  160462300  160463300      5       2  150064       2.5663    0.0051388
enh78387     2  160463500  160464500      2       1  150064       1.9649     0.024715
enh78388     2  160467000  160468000      3       1  150064       2.6654    0.0038452
enh78389     2  160475700  160476700      2       1  150064       2.7915    0.0026231
enh78391     2  160541600  160542600      2       1  150064       3.1741   0.00075157
enh78392     2  160555900  160556900      1       1  150064        2.971     0.001484
enh78393     2  160566900  160567900      5       2  150064       2.1417     0.016107
enh78394     2  160572400  160573400      5       1  150064       2.5574    0.0052728
enh78395     2  160641800  160642800      2       1  150064       2.5747    0.0050171
enh78396     2  160643600  160644600      4       2  150064       3.4895   0.00024195
enh78408     2  161064500  161065500      1       1  150064       2.3001      0.01072
enh78418     2  161201400  161202400      3       2  150064       1.9094     0.028103
enh78440     2  161276500  161277500      2       1  150064       1.7479     0.040244
enh78459     2  161503300  161504300      2       1  150064         1.76     0.039205
enh78462     2  161560200  161561200      4       2  150064       1.6628     0.048171
enh78489     2  162018200  162019200      1       1  150064       2.3141      0.01033
enh78493     2  162045700  162046700      3       2  150064        1.932      0.02668
enh78513     2  162369800  162370800      4       2  150064       1.7163     0.043053
enh78516     2  162493800  162494800      1       1  150064       1.7308      0.04174
enh78519     2  162804000  162805000      2       1  150064        2.652    0.0040005
enh78522     2  162854700  162855700      2       1  150064       3.0845    0.0010196
enh78523     2  162858200  162859200      3       2  150064       3.9424   4.0337e-05
enh78525     2  162865600  162866600      4       2  150064       3.9258   4.3216e-05
enh78528     2  162884600  162885600      2       1  150064       2.7702    0.0028009
enh78562     2  163933100  163934100      3       1  150064       1.6574     0.048717
enh78578     2  164457000  164458000      2       1  150064       1.6629     0.048164
enh78590     2  164547700  164548700      2       1  150064       1.8937     0.029135
enh78594     2  164571800  164572800      1       1  150064       2.1163      0.01716
enh78595     2  164574100  164575100      2       1  150064       1.9304      0.02678
enh78598     2  164593900  164594900      1       1  150064       1.7282      0.04198
enh78654     2  165970300  165971300      1       1  150064       1.6512      0.04935
enh78655     2  165997600  165998600      1       1  150064       1.6875      0.04575
enh78712     2  166653400  166654400      7       3  150064       2.0995     0.017888
enh78714     2  166700300  166701300      3       2  150064       3.4903   0.00024128
enh78715     2  166703000  166704000      3       2  150064       2.1797     0.014639
enh78717     2  166804300  166805300      4       2  150064       2.1837     0.014492
enh78720     2  166810900  166811900      2       1  150064       3.2935   0.00049468
enh78721     2  166856700  166857700      5       2  150064       1.7662     0.038684
enh78732     2  167199800  167200800      3       2  150064       2.7631    0.0028626
enh78734     2  167213600  167214600      6       2  150064       1.7525     0.039846
enh78735     2  167228400  167229400      3       2  150064       1.7447     0.040521
enh78753     2  167747900  167748900      1       1  150064       2.9631     0.001523
enh78754     2  167814200  167815200      2       1  150064       1.7094     0.043688
enh78757     2  167844300  167845300      4       2  150064       1.9028     0.028533
enh78779     2  168241600  168242600      2       1  150064       1.6843     0.046065
enh78802     2  168440800  168441800      4       2  150064        2.871    0.0020457
enh78803     2  168463600  168464600      4       2  150064       2.3091      0.01047
enh78805     2  168507900  168508900      8       1  150064       3.5985   0.00016001
enh78812     2  168605800  168606800      1       1  150064       2.2845      0.01117
enh78818     2  168649100  168650100      4       1  150064       1.9194     0.027466
enh78824     2  168771100  168772100      1       1  150064       2.1555      0.01556
enh78825     2  168801900  168802900      3       1  150064       1.9932      0.02312
enh78874     2  169315000  169316000      3       2  150064       2.2001     0.013901
enh78885     2  169374600  169375600      3       1  150064        1.888     0.029515
enh78886     2  169377500  169378500      2       1  150064       1.8727     0.030553
enh78887     2  169382000  169383000      2       1  150064       2.5275    0.0057434
enh78888     2  169386000  169387000      2       1  150064       1.8604     0.031415
enh78899     2  169459300  169460300      2       1  150064       2.4294    0.0075624
enh78900     2  169483100  169484100      4       2  150064       2.9181    0.0017606
enh78902     2  169491800  169492800      4       2  150064       3.3361   0.00042479
enh78903     2  169496100  169497100      4       1  150064       3.3088   0.00046851
enh78913     2  169587300  169588300      4       2  150064       1.9443     0.025929
enh78922     2  169701500  169702500      3       1  150064       1.6964     0.044903
enh78944     2  170411200  170412200      3       2  150064       1.9329     0.026622
enh78977     2  171001900  171002900      1       1  150064       1.7048      0.04412
enh78989     2  171139100  171140100      6       2  150064       1.9669     0.024596
enh79026     2  171633700  171634700      4       1  150064        1.867     0.030953
enh79028     2  171668700  171669700      1       1  150064       1.9777      0.02398
enh79041     2  171943400  171944400      1       1  150064       3.1075    0.0009435
enh79043     2  171977000  171978000      3       2  150064       2.9183    0.0017597
enh79045     2  171991100  171992100      2       1  150064        2.358     0.009187
enh79047     2  171994700  171995700      2       1  150064         2.37    0.0088941
enh79050     2  172002900  172003900      4       2  150064       2.1514     0.015721
enh79055     2  172037900  172038900      6       2  150064       1.8628     0.031245
enh79064     2  172127900  172128900      4       2  150064         2.25     0.012225
enh79088     2  172532000  172533000      2       1  150064        3.471    0.0002593
enh79090     2  172558200  172559200      5       3  150064        2.381    0.0086319
enh79092     2  172619500  172620500      6       2  150064       4.4565    4.165e-06
enh79094     2  172647600  172648600      1       1  150064       2.0427      0.02054
enh79095     2  172650500  172651500      1       1  150064       3.1278    0.0008806
enh79096     2  172654600  172655600      3       2  150064       3.3947   0.00034357
enh79098     2  172877300  172878300      3       2  150064       3.3925   0.00034624
enh79115     2  173138400  173139400      3       2  150064       2.3827    0.0085926
enh79116     2  173139600  173140600      3       1  150064       2.2904     0.010998
enh79117     2  173149000  173150000      4       2  150064       2.0009     0.022702
enh79147     2  173539300  173540300      1       1  150064       2.6686     0.003808
enh79155     2  173829700  173830700      1       1  150064       1.9822      0.02373
enh79163     2  173967900  173968900      4       2  150064       2.8022     0.002538
enh79164     2  173996700  173997700      4       2  150064       2.8268    0.0023508
enh79165     2  174000000  174001000      3       2  150064       2.5849      0.00487
enh79169     2  174058400  174059400      5       3  150064       2.2718     0.011549
enh79171     2  174091900  174092900      4       2  150064       2.1194     0.017029
enh79224     2  174805200  174806200      6       3  150064       1.8803     0.030032
enh79225     2  174812600  174813600      3       1  150064       2.0431     0.020522
enh79226     2  174814000  174815000      4       1  150064       2.2135     0.013432
enh79227     2  174816000  174817000      9       3  150064       2.0089     0.022273
enh79231     2  174825400  174826400      6       3  150064       2.7215    0.0032496
enh79241     2  174897200  174898200      2       1  150064       2.7309    0.0031579
enh79246     2  174918600  174919600      3       1  150064       2.8179    0.0024172
enh79247     2  174927000  174928000      2       1  150064       2.2485     0.012273
enh79248     2  174936400  174937400      4       2  150064       2.5067     0.006094
enh79254     2  174981000  174982000      1       1  150064       2.2998      0.01073
enh79255     2  174988000  174989000      1       1  150064       2.2718      0.01155
enh79256     2  174996100  174997100      4       2  150064       2.3119     0.010391
enh79257     2  175041500  175042500      1       1  150064       2.2454      0.01237
enh79260     2  175053800  175054800      4       2  150064       2.8401     0.002255
enh79261     2  175062600  175063600      5       2  150064       2.2743     0.011473
enh79265     2  175110900  175111900      2       1  150064       2.6259    0.0043211
enh79269     2  175162900  175163900      3       2  150064       3.0923   0.00099313
enh79271     2  175210800  175211800      4       2  150064       3.1527   0.00080896
enh79272     2  175258600  175259600      2       1  150064       3.0919   0.00099448
enh79276     2  175411000  175412000      3       2  150064       2.9867      0.00141
enh79286     2  175627000  175628000      4       2  150064       2.0317      0.02109
enh79287     2  175628500  175629500      2       1  150064       2.2582     0.011967
enh79312     2  175753400  175754400      1       1  150064       2.6396      0.00415
enh79325     2  175816800  175817800      1       1  150064       2.1397      0.01619
enh79345     2  175892600  175893600      4       2  150064       1.6482     0.049657
enh79380     2  176748700  176749700      3       1  150064       2.5355    0.0056143
enh79385     2  177181900  177182900      2       1  150064        1.916     0.027683
enh79488     2  179120700  179121700      1       1  150064       2.0193      0.02173
enh79544     2  180295100  180296100      7       2  150064       1.9503      0.02557
enh79545     2  180299300  180300300      4       2  150064       2.2557     0.012046
enh79547     2  180308300  180309300      6       3  150064       2.5323    0.0056657
enh79548     2  180311500  180312500      2       1  150064       3.5399    0.0002001
enh79549     2  180325200  180326200      5       3  150064       3.8148   6.8155e-05
enh79550     2  180334600  180335600      9       4  150064       3.7776   7.9184e-05
enh79563     2  180661000  180662000      2       1  150064       1.6567     0.048787
enh79567     2  180774900  180775900     10       3  150064       1.7569     0.039469
enh79569     2  180831700  180832700      4       1  150064       4.1313   1.8036e-05
enh79570     2  180852200  180853200      3       1  150064       3.4152   0.00031862
enh79571     2  180852600  180853600      3       1  150064       3.4152   0.00031862
enh79572     2  180859900  180860900      2       1  150064       1.8151     0.034758
enh79573     2  180862100  180863100      7       2  150064        4.386   5.7716e-06
enh79574     2  180868500  180869500      7       3  150064       2.3175     0.010238
enh79575     2  180869000  180870000      5       3  150064       2.7855    0.0026727
enh79580     2  180989600  180990600      1       1  150064       3.4796    0.0002511
enh79581     2  180994900  180995900      6       3  150064       2.1596     0.015402
enh79583     2  181044700  181045700      6       3  150064       2.6204    0.0043909
enh79596     2  181455500  181456500      2       1  150064       1.7404     0.040897
enh79653     2  182655300  182656300      4       2  150064       1.7244     0.042318
enh79659     2  182737200  182738200      2       1  150064       1.6457     0.049915
enh79668     2  182975000  182976000      4       2  150064       2.2345     0.012727
enh79679     2  183386700  183387700      4       2  150064       1.8506     0.032115
enh79681     2  183451300  183452300      3       1  150064       2.8055    0.0025122
enh79691     2  183579300  183580300      2       1  150064       2.4001    0.0081953
enh79704     2  183794500  183795500      4       2  150064       1.7367     0.041224
enh79710     2  183875100  183876100      3       2  150064       3.0092    0.0013096
enh79735     2  184273400  184274400      5       3  150064       1.9819     0.023743
enh79753     2  184543300  184544300      4       1  150064       2.0194     0.021721
enh79755     2  184860000  184861000      2       1  150064       2.0049     0.022487
enh79764     2  185431200  185432200      1       1  150064       1.8602      0.03143
enh79765     2  185509000  185510000      2       1  150064       2.1602     0.015378
enh79766     2  185598900  185599900      3       2  150064       3.5717   0.00017734
enh79771     2  185695800  185696800      4       2  150064       1.8364     0.033152
enh79773     2  185739800  185740800      1       1  150064       4.6372    1.766e-06
enh79774     2  185771200  185772200      2       1  150064       3.3438   0.00041318
enh79775     2  185800600  185801600      5       2  150064       4.0072    3.072e-05
enh79776     2  185870000  185871000      3       2  150064       2.9781    0.0014503
enh79781     2  186154500  186155500      3       2  150064        2.053     0.020034
enh79855     2  188384100  188385100      2       1  150064       1.9141     0.027805
enh79856     2  188390800  188391800      4       2  150064       1.7682     0.038518
enh79861     2  188419000  188420000      2       1  150064       1.9497     0.025604
enh79886     2  188841700  188842700      2       1  150064        1.927     0.026988
enh79890     2  188895300  188896300      6       2  150064       1.9788     0.023918
enh79893     2  188915500  188916500      6       2  150064       1.8126     0.034943
enh79895     2  189010400  189011400      4       2  150064       1.6568     0.048782
enh79900     2  189082500  189083500      4       2  150064       2.7523    0.0029587
enh79901     2  189111200  189112200      5       3  150064       1.7344     0.041421
enh79902     2  189114000  189115000      3       2  150064        1.767     0.038612
enh79906     2  189144100  189145100      1       1  150064       3.5674    0.0001803
enh79907     2  189149600  189150600      6       4  150064       3.7356   9.3626e-05
enh79909     2  189163900  189164900      5       2  150064       2.0378     0.020786
enh79910     2  189166600  189167600      5       3  150064       2.5651    0.0051578
enh79911     2  189171500  189172500      2       1  150064       2.4976    0.0062514
enh79918     2  189190200  189191200      3       1  150064       2.5333    0.0056499
enh79920     2  189192000  189193000      2       1  150064       2.6536     0.003982
enh79921     2  189194100  189195100      2       1  150064       1.7797      0.03756
enh79923     2  189198400  189199400      2       1  150064       2.6501    0.0040238
enh79926     2  189209200  189210200      3       2  150064       1.9137     0.027829
enh79927     2  189216000  189217000      4       2  150064       2.2577     0.011981
enh79932     2  189236500  189237500      1       1  150064         3.18    0.0007364
enh79936     2  189260900  189261900      4       2  150064       2.8135    0.0024501
enh79939     2  189287200  189288200      2       1  150064       2.5779      0.00497
enh79946     2  189327600  189328600      2       1  150064       1.8816     0.029946
enh79948     2  189337200  189338200      4       2  150064       2.1556     0.015556
enh79963     2  189651100  189652100      2       1  150064       2.6071    0.0045662
enh79964     2  189792800  189793800      1       1  150064        1.836      0.03318
enh80015     2  191277500  191278500      1       1  150064       1.8367      0.03313
enh80020     2  191364500  191365500      4       2  150064        1.799     0.036008
enh80022     2  191400900  191401900      4       2  150064       2.1496     0.015793
enh80030     2  191542400  191543400      1       1  150064       1.6498      0.04949
enh80049     2  191800900  191801900      1       1  150064       1.8984      0.02882
enh80053     2  191897000  191898000      1       1  150064       2.2945      0.01088
enh80054     2  191906100  191907100      1       1  150064       2.1558      0.01555
enh80082     2  192265600  192266600      2       1  150064        2.081     0.018719
enh80138     2  193139000  193140000      4       2  150064       1.9909     0.023248
enh80142     2  193369000  193370000      4       1  150064        2.833    0.0023058
enh80143     2  193406000  193407000      4       2  150064       3.2818   0.00051566
enh80145     2  193530100  193531100      2       1  150064       2.2128     0.013456
enh80146     2  193551100  193552100      3       2  150064       2.2785      0.01135
enh80148     2  193850600  193851600      1       1  150064       4.9367    3.973e-07
enh80149     2  194006800  194007800      5       1  150064       4.0611   2.4423e-05
enh80152     2  194163000  194164000      2       1  150064       1.6704     0.047419
enh80153     2  194168900  194169900      2       1  150064       2.4374    0.0073965
enh80155     2  194385600  194386600      3       1  150064       4.9795   3.1879e-07
enh80157     2  194544100  194545100      1       1  150064       1.6459      0.04989
enh80163     2  194957000  194958000      1       1  150064       1.9171      0.02761
enh80166     2  195086000  195087000      1       1  150064       2.1299      0.01659
enh80167     2  195100800  195101800      1       1  150064       1.9576      0.02514
enh80178     2  196170100  196171100      1       1  150064       1.7106      0.04358
enh80186     2  196397300  196398300      4       1  150064       3.4271   0.00030498
enh80187     2  196424100  196425100      3       2  150064       2.8259    0.0023575
enh80188     2  196426900  196427900      4       2  150064       2.9518    0.0015797
enh80195     2  196465700  196466700      2       1  150064       2.4135    0.0079001
enh80199     2  196476200  196477200      4       2  150064       1.9264     0.027028
enh80207     2  196510800  196511800      3       2  150064       2.0854     0.018518
enh80213     2  196531600  196532600      3       2  150064       1.9569     0.025178
enh80214     2  196548900  196549900      3       2  150064       2.4345    0.0074563
enh80215     2  196551700  196552700      1       1  150064       2.1163      0.01716
enh80221     2  196639600  196640600      2       1  150064       2.3208     0.010149
enh80223     2  196695500  196696500      2       1  150064        2.123     0.016875
enh80227     2  196924200  196925200      2       1  150064       2.9011    0.0018596
enh80228     2  196961300  196962300      2       1  150064       1.6877     0.045734
enh80229     2  196966000  196967000      2       1  150064       1.6737       0.0471
enh80230     2  196976600  196977600      3       1  150064       1.8839     0.029786
enh80231     2  196978600  196979600      2       1  150064       2.0906     0.018284
enh80232     2  196988300  196989300      1       1  150064       2.0077      0.02234
enh80233     2  196998600  196999600      5       2  150064        2.129     0.016628
enh80234     2  197001200  197002200      1       1  150064       2.0268      0.02134
enh80237     2  197029400  197030400      3       1  150064       1.6608     0.048376
enh80240     2  197033100  197034100      1       1  150064       1.6869      0.04581
enh80252     2  197382200  197383200      3       2  150064       3.3076   0.00047044
enh80253     2  197391800  197392800      5       3  150064       3.7429   9.0944e-05
enh80256     2  197466100  197467100      2       1  150064       2.7355    0.0031146
enh80266     2  197822400  197823400      2       1  150064       1.7013     0.044445
enh80268     2  197831900  197832900      1       1  150064       2.6576     0.003935
enh80269     2  197836200  197837200      3       2  150064       1.9183     0.027538
enh80270     2  197844600  197845600      4       2  150064       2.3687    0.0089259
enh80273     2  197874400  197875400      8       4  150064       2.2193     0.013234
enh80274     2  197955400  197956400      2       1  150064       2.7055    0.0034098
enh80278     2  198017000  198018000      4       2  150064       2.1824      0.01454
enh80280     2  198029300  198030300      2       1  150064       2.3458    0.0094928
enh80284     2  198144600  198145600      3       1  150064       4.1655   1.5535e-05
enh80285     2  198243000  198244000      1       1  150064       4.7819    8.681e-07
enh80298     2  198478100  198479100      2       1  150064       5.3228   5.1087e-08
enh80299     2  198479200  198480200      1       1  150064         5.97    1.186e-09
enh80300     2  198484800  198485800      1       1  150064       5.9155    1.654e-09
enh80301     2  198492200  198493200      5       1  150064       2.9932    0.0013802
enh80303     2  198521900  198522900      4       2  150064       5.1526   1.2845e-07
enh80308     2  198568600  198569600      1       1  150064       4.1225    1.874e-05
enh80310     2  198721800  198722800      3       2  150064       4.5656   2.4901e-06
enh80313     2  198737700  198738700      2       1  150064       3.7759   7.9729e-05
enh80315     2  198753600  198754600      2       1  150064       4.2409   1.1133e-05
enh80316     2  198806200  198807200      2       1  150064       5.1853   1.0786e-07
enh80318     2  198812000  198813000      2       1  150064       4.2705   9.7527e-06
enh80319     2  198813700  198814700      1       1  150064       5.2839    6.324e-08
enh80322     2  198905200  198906200      4       2  150064       3.9855   3.3668e-05
enh80338     2  199885000  199886000      5       2  150064       2.4284     0.007583
enh80344     2  200028500  200029500      2       1  150064       4.5229   3.0502e-06
enh80345     2  200043200  200044200      3       1  150064       4.5635   2.5155e-06
enh80346     2  200050900  200051900      2       1  150064       4.4814   3.7082e-06
enh80347     2  200055900  200056900      4       2  150064       4.7114   1.2304e-06
enh80348     2  200133000  200134000      1       1  150064       2.0367      0.02084
enh80349     2  200199100  200200100      1       1  150064       3.0701      0.00107
enh80352     2  200262700  200263700      3       1  150064       1.7466     0.040351
enh80355     2  200276500  200277500      2       1  150064       3.4618   0.00026826
enh80356     2  200288400  200289400      3       1  150064        3.696   0.00010951
enh80361     2  200305000  200306000      2       1  150064       4.2969   8.6592e-06
enh80363     2  200435100  200436100      1       1  150064       2.4962     0.006276
enh80379     2  200668800  200669800      4       2  150064       3.5153    0.0002196
enh80380     2  200675700  200676700      1       1  150064        4.404    5.314e-06
enh80383     2  200712000  200713000      1       1  150064       4.1027    2.042e-05
enh80388     2  200774400  200775400      1       1  150064       7.1749    3.618e-13
enh80390     2  200787100  200788100      6       2  150064       5.9093   1.7179e-09
enh80391     2  200792500  200793500      3       2  150064       5.6647   7.3635e-09
enh80392     2  200817700  200818700      2       1  150064       5.8308   2.7575e-09
enh80396     2  200847700  200848700      6       4  150064       5.4135   3.0905e-08
enh80397     2  200850200  200851200      4       2  150064       4.2116   1.2676e-05
enh80399     2  200868300  200869300      2       1  150064       4.0191   2.9211e-05
enh80400     2  200890200  200891200      4       2  150064       3.7224   9.8683e-05
enh80401     2  200904500  200905500      2       1  150064       5.5961   1.0958e-08
enh80402     2  200919600  200920600      2       1  150064        6.014   9.0495e-10
enh80407     2  200995400  200996400      3       2  150064       2.3616    0.0090976
enh80408     2  201001500  201002500      4       2  150064       3.4516   0.00027861
enh80412     2  201057300  201058300      3       1  150064       6.0177    8.843e-10
enh80413     2  201066200  201067200      3       2  150064        4.173   1.5028e-05
enh80414     2  201077500  201078500      4       2  150064       6.1014   5.2556e-10
enh80415     2  201079300  201080300      1       1  150064       2.4929     0.006336
enh80417     2  201103600  201104600      3       1  150064       2.0977     0.017966
enh80419     2  201139200  201140200      2       1  150064       4.0852   2.2017e-05
enh80421     2  201179700  201180700      3       2  150064       2.5797     0.004945
enh80422     2  201184500  201185500      1       1  150064       1.8854      0.02969
enh80424     2  201193900  201194900      4       2  150064       2.8612    0.0021102
enh80430     2  201215700  201216700      4       2  150064       2.0061     0.022422
enh80432     2  201223800  201224800      1       1  150064       2.8995     0.001869
enh80433     2  201226000  201227000      3       2  150064       6.1555   3.7425e-10
enh80434     2  201228400  201229400      2       1  150064       4.3395   7.1397e-06
enh80435     2  201230500  201231500      1       1  150064       3.0997    0.0009687
enh80436     2  201232000  201233000      5       3  150064       4.3295   7.4723e-06
enh80437     2  201234400  201235400      2       1  150064       4.3435   7.0102e-06
enh80438     2  201237200  201238200      2       1  150064       2.5634    0.0051829
enh80439     2  201238400  201239400      1       1  150064       5.3387     4.68e-08
enh80440     2  201239600  201240600      6       3  150064       4.9504   3.7039e-07
enh80441     2  201241800  201242800      4       2  150064        5.263   7.0867e-08
enh80443     2  201248300  201249300      1       1  150064       3.2062    0.0006724
enh80446     2  201270300  201271300      2       1  150064       2.8659    0.0020794
enh80448     2  201276200  201277200      3       1  150064        3.257   0.00056302
enh80449     2  201281400  201282400      3       1  150064       3.8097    6.956e-05
enh80450     2  201289300  201290300      3       2  150064       3.1863   0.00072053
enh80451     2  201318100  201319100      3       1  150064       3.9101   4.6132e-05
enh80463     2  201570500  201571500      2       1  150064       2.0334     0.021007
enh80472     2  201751800  201752800      2       1  150064       2.0896     0.018329
enh80495     2  202118800  202119800      8       4  150064        3.382   0.00035982
enh80510     2  202560700  202561700      5       2  150064       1.6744     0.047023
enh80533     2  202783400  202784400      1       1  150064       1.7825      0.03733
enh80541     2  202824800  202825800      1       1  150064       2.0268      0.02134
enh80542     2  202827400  202828400      5       3  150064       2.0115     0.022137
enh80543     2  202829400  202830400      5       3  150064       2.4252    0.0076495
enh80547     2  202842300  202843300      5       1  150064       1.7077     0.043844
enh80580     2  203113500  203114500      1       1  150064       1.7039       0.0442
enh80603     2  203452900  203453900      1       1  150064       1.7028       0.0443
enh80604     2  203453600  203454600      4       2  150064       2.0539     0.019991
enh80613     2  203670300  203671300      1       1  150064       1.9178      0.02757
enh80617     2  203830300  203831300      7       3  150064       2.0758     0.018955
enh80618     2  203877800  203878800      1       1  150064       2.9017     0.001856
enh80621     2  204105000  204106000      3       1  150064        2.659    0.0039186
enh80622     2  204123200  204124200      2       1  150064       2.4484    0.0071737
enh80629     2  204327700  204328700      4       1  150064       2.1728     0.014899
enh80630     2  204349100  204350100      2       1  150064       2.4373    0.0073984
enh80632     2  204374800  204375800      1       1  150064       2.3611     0.009111
enh80653     2  204847800  204848800      3       2  150064       1.7396     0.040962
enh80671     2  205133000  205134000      1       1  150064       2.1607      0.01536
enh80676     2  205177700  205178700      2       1  150064       1.9425      0.02604
enh80704     2  205837100  205838100      1       1  150064       2.1553      0.01557
enh80709     2  205918700  205919700      1       1  150064       1.7133      0.04333
enh80734     2  206185900  206186900      2       1  150064       2.4038    0.0081136
enh80737     2  206228500  206229500      7       2  150064        3.409   0.00032604
enh80738     2  206232200  206233200      6       2  150064       2.3916    0.0083865
enh80739     2  206248600  206249600      3       1  150064       3.2757     0.000527
enh80740     2  206252200  206253200      2       1  150064        2.487    0.0064415
enh80742     2  206261200  206262200      1       1  150064       2.4698     0.006759
enh80750     2  206361000  206362000      1       1  150064       1.8446      0.03255
enh80799     2  206940900  206941900      3       2  150064       1.7743      0.03801
enh80801     2  206944800  206945800      6       3  150064       2.2353     0.012697
enh80802     2  206945200  206946200      3       2  150064       2.4149    0.0078693
enh80809     2  207058500  207059500      4       2  150064       1.7156      0.04312
enh80817     2  207143100  207144100      4       2  150064       2.0898      0.01832
enh80846     2  207901400  207902400      1       1  150064       1.7684       0.0385
enh80847     2  207905900  207906900      1       1  150064        1.648      0.04968
enh80869     2  208014700  208015700      2       1  150064       2.2176     0.013292
enh80876     2  208064700  208065700      3       2  150064       1.8222     0.034215
enh80877     2  208080100  208081100      2       1  150064       2.3306    0.0098873
enh80879     2  208086900  208087900      3       2  150064       2.4985    0.0062363
enh80880     2  208089900  208090900      3       2  150064       2.3381    0.0096897
enh80899     2  208209000  208210000      6       3  150064       1.6658     0.047872
enh80901     2  208234400  208235400      3       2  150064       2.7171    0.0032928
enh80902     2  208249400  208250400      2       1  150064       2.2641     0.011785
enh80906     2  208273400  208274400      4       1  150064        2.292     0.010953
enh80915     2  208339600  208340600      7       2  150064       3.3184   0.00045259
enh80916     2  208341000  208342000      4       2  150064       3.3916   0.00034749
enh80917     2  208343900  208344900      5       1  150064       1.6749     0.046974
enh80919     2  208369200  208370200      4       1  150064       3.2299    0.0006191
enh80925     2  208481500  208482500      3       1  150064       3.7659    8.296e-05
enh80927     2  208497100  208498100      3       2  150064       3.1734   0.00075327
enh80928     2  208500000  208501000      1       1  150064       3.8856    5.104e-05
enh80982     2  209047600  209048600      1       1  150064       1.7304      0.04178
enh80983     2  209050600  209051600      2       1  150064       1.7691     0.038441
enh80985     2  209078200  209079200      1       1  150064       1.8089      0.03523
enh81016     2  210022100  210023100      6       2  150064       1.6569     0.048773
enh81045     2  210464800  210465800      2       1  150064       2.4996    0.0062159
enh81046     2  210478400  210479400      4       2  150064       1.7518     0.039901
enh81086     2  211368000  211369000      2       1  150064       1.6503     0.049444
enh81096     2  211449000  211450000      4       2  150064       1.6653      0.04793
enh81098     2  211485000  211486000      4       2  150064        2.385    0.0085392
enh81117     2  212194900  212195900      5       2  150064       1.9658     0.024663
enh81119     2  212209200  212210200      4       2  150064       1.7408     0.040859
enh81121     2  212213400  212214400      1       1  150064       1.6576       0.0487
enh81122     2  212224800  212225800      4       2  150064        1.966     0.024652
enh81123     2  212229500  212230500      1       1  150064       2.9351     0.001667
enh81125     2  212255300  212256300      2       1  150064       1.9995     0.022776
enh81128     2  212272600  212273600      1       1  150064       3.2319    0.0006149
enh81129     2  212300800  212301800      3       1  150064       2.9135     0.001787
enh81130     2  212319500  212320500      2       1  150064       2.7823    0.0026985
enh81134     2  212352100  212353100      3       2  150064       1.6569     0.048772
enh81144     2  212608900  212609900      4       2  150064        2.181     0.014593
enh81160     2  213102100  213103100      3       2  150064       1.9335     0.026586
enh81161     2  213110100  213111100      3       1  150064       2.8409    0.0022496
enh81162     2  213191200  213192200     10       2  150064       3.6188   0.00014796
enh81163     2  213201800  213202800      2       1  150064       1.7941       0.0364
enh81164     2  213225800  213226800      4       2  150064       2.2361     0.012673
enh81166     2  213248200  213249200      1       1  150064        2.934     0.001673
enh81167     2  213262800  213263800      2       1  150064        2.438    0.0073843
enh81173     2  213413800  213414800      3       2  150064       3.1326   0.00086639
enh81178     2  213641600  213642600      4       1  150064       1.8196     0.034408
enh81211     2  214512700  214513700      2       1  150064       1.7938     0.036425
enh81237     2  215571400  215572400      4       2  150064       1.8761     0.030322
enh81275     2  216636400  216637400      4       2  150064       1.6504      0.04943
enh81307     2  217046400  217047400      1       1  150064       2.2055      0.01371
enh81309     2  217059400  217060400      3       2  150064       1.7048     0.044111
enh81316     2  217157400  217158400      4       2  150064        1.713     0.043357
enh81318     2  217171400  217172400      2       1  150064       1.9992     0.022796
enh81330     2  217256700  217257700      1       1  150064       2.4287     0.007576
enh81335     2  217277900  217278900      3       1  150064       2.8614    0.0021086
enh81347     2  217430200  217431200      2       1  150064       1.9011     0.028645
enh81349     2  217448600  217449600      4       2  150064       2.1899     0.014267
enh81355     2  217483700  217484700      4       2  150064       1.9169     0.027628
enh81356     2  217502000  217503000      2       1  150064       1.9028     0.028536
enh81357     2  217508300  217509300      1       1  150064        1.787      0.03697
enh81360     2  217521900  217522900      3       1  150064        1.825     0.033998
enh81361     2  217529900  217530900      1       1  150064       2.3264     0.009999
enh81362     2  217543400  217544400      4       1  150064       2.1702     0.014995
enh81366     2  217627900  217628900      2       1  150064       2.0977     0.017967
enh81378     2  217788900  217789900      4       2  150064       2.0073     0.022358
enh81415     2  218654200  218655200      5       1  150064       2.5606    0.0052246
enh81428     2  218776200  218777200      4       2  150064       1.7179     0.042911
enh81437     2  218815700  218816700      2       1  150064       2.3001     0.010722
enh81438     2  218824400  218825400      7       2  150064       1.6735     0.047116
enh81494     2  219945600  219946600      1       1  150064       2.3588     0.009166
enh81497     2  219973800  219974800      1       1  150064       2.3145      0.01032
enh81499     2  220022100  220023100      1       1  150064       2.8146     0.002442
enh81523     2  220310300  220311300      2       1  150064       3.7925   7.4572e-05
enh81528     2  220340300  220341300      3       1  150064         2.09     0.018311
enh81562     2  220810900  220811900      3       1  150064       2.1973     0.014001
enh81563     2  220824900  220825900      5       2  150064        2.048     0.020278
enh81587     2  221567400  221568400      3       1  150064       2.7187    0.0032774
enh81598     2  221813600  221814600      2       1  150064       2.0733     0.019075
enh81623     2  222311700  222312700      7       3  150064       1.8064     0.035425
enh81632     2  222383600  222384600      3       2  150064       2.6792      0.00369
enh81634     2  222395000  222396000      4       2  150064        2.334    0.0097972
enh81637     2  222407000  222408000      4       1  150064       2.8679    0.0020661
enh81645     2  222465800  222466800      1       1  150064       2.2991      0.01075
enh81654     2  222576000  222577000      2       1  150064        1.845     0.032521
enh81658     2  222644500  222645500      3       1  150064        2.206     0.013693
enh81665     2  222683400  222684400      1       1  150064       1.8588      0.03153
enh81674     2  222889300  222890300      1       1  150064       1.7883      0.03686
enh81702     2  223728100  223729100      2       1  150064       1.6604     0.048413
enh81739     2  224037800  224038800      7       3  150064       1.8155     0.034721
enh81747     2  224427900  224428900      1       1  150064       2.1643      0.01522
enh81784     2  224890100  224891100      5       3  150064       1.7043     0.044167
enh81790     2  225075500  225076500      4       1  150064       2.5992    0.0046721
enh81794     2  225086200  225087200      1       1  150064       1.7432      0.04065
enh81801     2  225251600  225252600      4       2  150064       2.6926    0.0035444
enh81802     2  225264200  225265200      3       1  150064       2.6498    0.0040264
enh81803     2  225281600  225282600     10       3  150064       2.8162    0.0024301
enh81804     2  225298400  225299400     13       4  150064       2.6853     0.003623
enh81805     2  225319400  225320400      4       2  150064       2.8975    0.0018807
enh81808     2  225349800  225350800      2       1  150064       1.9061     0.028321
enh81809     2  225384800  225385800      3       2  150064       3.6737   0.00011953
enh81812     2  225397000  225398000      4       2  150064        4.806   7.6996e-07
enh81814     2  225410000  225411000      1       1  150064       2.3812     0.008627
enh81815     2  225410600  225411600      2       1  150064       2.7169    0.0032953
enh81816     2  225412500  225413500      3       2  150064        4.235   1.1426e-05
enh81820     2  225434800  225435800      1       1  150064       1.6773      0.04674
enh81821     2  225439100  225440100      4       1  150064        3.491   0.00024058
enh81824     2  225446700  225447700      2       1  150064       4.7216   1.1702e-06
enh81826     2  225464000  225465000      1       1  150064       2.3381     0.009691
enh81832     2  225774200  225775200      6       2  150064        1.783     0.037296
enh81841     2  225937200  225938200      3       1  150064        2.147     0.015897
enh81843     2  225967800  225968800      5       1  150064       1.8038     0.035628
enh81844     2  225984600  225985600      4       2  150064       1.8381     0.033024
enh81850     2  226242000  226243000      6       2  150064       2.0052     0.022473
enh81880     2  227306300  227307300      1       1  150064       1.9067      0.02828
enh81883     2  227349000  227350000      6       4  150064       2.0659     0.019421
enh81909     2  227698700  227699700      3       1  150064       2.0206     0.021659
enh81910     2  227701700  227702700      2       1  150064        1.826     0.033928
enh81912     2  227727100  227728100      4       1  150064       2.3948    0.0083141
enh81914     2  227733400  227734400      5       2  150064        1.886     0.029647
enh81915     2  227739000  227740000      2       1  150064       2.0421     0.020573
enh81933     2  228329200  228330200      9       5  150064       2.0141     0.021998
enh81934     2  228330900  228331900      2       1  150064       2.2141     0.013412
enh81958     2  228675800  228676800      2       1  150064       1.6524     0.049225
enh81975     2  229331000  229332000      7       3  150064        2.762    0.0028727
enh81976     2  229369100  229370100      5       2  150064       2.5639    0.0051753
enh82006     2  230562800  230563800      3       1  150064       2.6316    0.0042491
enh82013     2  230747100  230748100      2       1  150064       1.9591     0.025049
enh82025     2  230844800  230845800      1       1  150064        2.353     0.009312
enh82031     2  231094500  231095500      1       1  150064       2.4535     0.007073
enh82111     2  232264700  232265700      1       1  150064       2.3044       0.0106
enh82121     2  232325600  232326600      2       1  150064       2.0354     0.020907
enh82133     2  232470100  232471100      2       1  150064       1.7846      0.03716
enh82136     2  232480000  232481000      5       2  150064       1.8536     0.031899
enh82145     2  232527700  232528700      1       1  150064       2.3492     0.009406
enh82147     2  232531800  232532800      2       1  150064       2.2746     0.011466
enh82149     2  232538600  232539600      4       2  150064       1.7385     0.041059
enh82150     2  232542000  232543000      5       3  150064       1.8461     0.032437
enh82178     2  232870800  232871800      3       1  150064       1.7645     0.038824
enh82186     2  233060900  233061900      2       1  150064       2.7079    0.0033854
enh82189     2  233095600  233096600      1       1  150064       1.8444      0.03256
enh82190     2  233100000  233101000      3       1  150064       1.6814     0.046338
enh82201     2  233289000  233290000      2       1  150064       2.4092    0.0079936
enh82202     2  233297300  233298300      7       4  150064       2.4872    0.0064375
enh82209     2  233560800  233561800      3       2  150064       4.9199   4.3302e-07
enh82211     2  233640700  233641700      4       2  150064       5.6966   6.1121e-09
enh82213     2  233683500  233684500      5       3  150064       6.1864   3.0772e-10
enh82214     2  233702800  233703800      1       1  150064       3.5443    0.0001968
enh82217     2  233771600  233772600      1       1  150064       3.1983    0.0006912
enh82218     2  233813400  233814400      1       1  150064        2.437     0.007404
enh82223     2  233896200  233897200      4       2  150064       2.2958     0.010844
enh82224     2  233914400  233915400      6       1  150064        2.551    0.0053704
enh82225     2  233916800  233917800      2       1  150064       1.8498     0.032173
enh82267     2  235044500  235045500      2       1  150064       1.8077     0.035326
enh82292     2  235357800  235358800      5       1  150064       1.8513     0.032063
enh82300     2  235473700  235474700      4       2  150064       1.6935      0.04518
enh82305     2  235509400  235510400      8       2  150064       2.2349     0.012714
enh82366     2  236115000  236116000      4       1  150064        1.958     0.025113
enh82368     2  236182200  236183200     11       2  150064       2.1627     0.015281
enh82379     2  236419700  236420700      1       1  150064       2.9263     0.001715
enh82391     2  236471700  236472700      1       1  150064       2.0511      0.02013
enh82403     2  236514100  236515100      1       1  150064       1.8251      0.03399
enh82406     2  236548900  236549900      2       1  150064       1.8491     0.032222
enh82434     2  236703400  236704400      1       1  150064       1.9305      0.02677
enh82443     2  236812200  236813200      4       2  150064       2.2398     0.012552
enh82444     2  236819600  236820600      5       1  150064       2.2265      0.01299
enh82445     2  236831100  236832100      3       1  150064       1.8105      0.03511
enh82448     2  236897400  236898400      1       1  150064       1.7745      0.03799
enh82470     2  237247100  237248100      3       1  150064       2.4204    0.0077525
enh82471     2  237250100  237251100      4       2  150064       1.9921     0.023179
enh82475     2  237310700  237311700      1       1  150064       2.2724      0.01153
enh82476     2  237314500  237315500      1       1  150064       1.8999      0.02872
enh82477     2  237340600  237341600      1       1  150064       2.3587     0.009169
enh82480     2  237393600  237394600      2       1  150064        1.974     0.024191
enh82486     2  237507400  237508400      1       1  150064       1.6753      0.04694
enh82558     2  238571700  238572700      5       2  150064       1.7341      0.04145
enh82565     2  238603100  238604100      1       1  150064       1.7474      0.04028
enh82581     2  238651900  238652900      8       2  150064       1.8747     0.030416
enh82582     2  238653200  238654200      8       2  150064       1.7157      0.04311
enh82600     2  239109900  239110900      5       3  150064        1.647     0.049782
enh82631     2  239930400  239931400      1       1  150064       1.7837      0.03724
enh82737     2  241948200  241949200      4       2  150064       1.9416     0.026094
enh82744     2  242155500  242156500      3       2  150064       2.1119     0.017349
enh82747     2  242209500  242210500      1       1  150064       2.0942      0.01812
enh82755     2  242251300  242252300      3       2  150064        1.831     0.033553
enh82758     2  242293100  242294100      1       1  150064        1.647      0.04978
enh82770     2  242555800  242556800      4       2  150064       1.8219     0.034235
enh82775     2  242604400  242605400      2       1  150064       1.8155      0.03472
enh82799     3     104500     105500      2       1  150064        1.671      0.04736
enh82837     3    1772600    1773600      3       1  150064       2.2341     0.012737
enh82844     3    2218400    2219400      2       1  150064       2.0206     0.021659
enh82850     3    2390500    2391500      7       2  150064       2.0241     0.021482
enh82856     3    2421900    2422900      3       2  150064       1.7467     0.040346
enh82858     3    2461800    2462800      5       2  150064       2.5214     0.005844
enh82859     3    2463000    2464000      6       2  150064       2.4979    0.0062466
enh82861     3    2493400    2494400      5       2  150064       3.2833   0.00051306
enh82863     3    2559000    2560000      3       1  150064        5.207   9.5969e-08
enh82864     3    2569200    2570200      6       4  150064       3.1979   0.00069224
enh82923     3    4043800    4044800      1       1  150064       2.0212      0.02163
enh82950     3    4574900    4575900      5       2  150064       1.7767      0.03781
enh82962     3    4771900    4772900      3       2  150064       1.6856      0.04594
enh82981     3    5173900    5174900      4       2  150064       1.9043     0.028433
enh82999     3    5264000    5265000      8       4  150064       2.0631     0.019552
enh83046     3    7267600    7268600      5       2  150064       1.8872     0.029568
enh83070     3    7995400    7996400      4       2  150064       2.2197      0.01322
enh83074     3    8137200    8138200      5       2  150064       1.9244     0.027154
enh83091     3    8497800    8498800      1       1  150064       1.9572      0.02516
enh83121     3    9034200    9035200      4       2  150064       1.7425     0.040711
enh83132     3    9166600    9167600      2       1  150064       2.2271     0.012969
enh83160     3    9451000    9452000      3       2  150064       2.2399      0.01255
enh83162     3    9455500    9456500      4       2  150064       2.4203    0.0077541
enh83164     3    9462200    9463200      2       1  150064       2.5539    0.0053266
enh83165     3    9464800    9465800      3       2  150064       1.6915     0.045367
enh83166     3    9592300    9593300      1       1  150064       2.0944      0.01811
enh83205     3   10413300   10414300      7       4  150064       3.1826   0.00072983
enh83206     3   10417600   10418600     10       3  150064       3.1925    0.0007052
enh83207     3   10436900   10437900      3       1  150064       3.3372   0.00042317
enh83208     3   10511700   10512700      6       2  150064       2.1677     0.015091
enh83210     3   10593600   10594600      3       1  150064       2.2016     0.013848
enh83211     3   10595300   10596300      4       2  150064       2.8506    0.0021819
enh83212     3   10641900   10642900      6       3  150064       2.1714     0.014949
enh83217     3   10805600   10806600      4       2  150064       3.7773   7.9278e-05
enh83236     3   11426800   11427800      2       1  150064       1.8283     0.033751
enh83237     3   11433400   11434400      3       1  150064       2.0562     0.019883
enh83240     3   11517800   11518800      1       1  150064       1.9868      0.02347
enh83248     3   11608000   11609000      3       2  150064       2.5511    0.0053695
enh83267     3   11674200   11675200      2       1  150064       2.6237    0.0043495
enh83270     3   11680500   11681500      5       3  150064       1.9744      0.02417
enh83271     3   11681200   11682200      4       2  150064       1.7302       0.0418
enh83272     3   11685400   11686400      1       1  150064       4.0817    2.235e-05
enh83275     3   11702100   11703100      3       1  150064       2.5495    0.0053936
enh83283     3   11874300   11875300      4       2  150064       1.9411     0.026124
enh83284     3   11886400   11887400      7       1  150064       2.3273    0.0099739
enh83291     3   12054600   12055600      4       1  150064       2.0114     0.022143
enh83293     3   12066300   12067300      2       1  150064       1.9213     0.027349
enh83296     3   12114200   12115200      1       1  150064        1.821       0.0343
enh83297     3   12125800   12126800      2       1  150064       2.3047     0.010591
enh83308     3   12467700   12468700      4       2  150064         2.39    0.0084248
enh83310     3   12485500   12486500      3       2  150064       3.6089   0.00015378
enh83311     3   12486300   12487300      6       3  150064       2.1171     0.017124
enh83312     3   12521100   12522100      4       1  150064       2.2434     0.012436
enh83313     3   12524400   12525400      3       1  150064       1.9132     0.027863
enh83315     3   12549300   12550300      4       2  150064       2.2149     0.013384
enh83316     3   12586100   12587100      3       2  150064       2.0741     0.019033
enh83318     3   12600900   12601900      2       1  150064       2.4381    0.0073824
enh83319     3   12603800   12604800      4       1  150064       2.3425    0.0095783
enh83322     3   12678800   12679800      2       1  150064        2.729    0.0031768
enh83323     3   12697200   12698200      2       1  150064       2.1565     0.015523
enh83327     3   12715800   12716800      5       1  150064        2.312      0.01039
enh83328     3   12718900   12719900      2       1  150064       2.7109    0.0033551
enh83330     3   12760900   12761900      2       1  150064       1.7552      0.03961
enh83348     3   13027900   13028900      2       1  150064       2.5218    0.0058384
enh83356     3   13083600   13084600      2       1  150064       2.5177    0.0059058
enh83369     3   13332100   13333100      5       2  150064       3.0892    0.0010036
enh83370     3   13338200   13339200      6       2  150064        1.763     0.038947
enh83378     3   13493700   13494700      5       2  150064       2.0119     0.022113
enh83379     3   13514700   13515700      4       2  150064       2.1222     0.016912
enh83416     3   14162400   14163400      2       1  150064       2.1816      0.01457
enh83421     3   14217000   14218000      5       2  150064       1.8216     0.034258
enh83439     3   14385300   14386300      5       3  150064       1.9138     0.027824
enh83441     3   14408400   14409400      5       3  150064       2.3288     0.009936
enh83446     3   14437200   14438200      2       1  150064       1.9864     0.023493
enh83447     3   14442800   14443800      1       1  150064       1.7653      0.03876
enh83463     3   14550600   14551600      3       2  150064       2.6799    0.0036824
enh83467     3   14581600   14582600      3       2  150064       3.3328    0.0004299
enh83469     3   14596800   14597800      4       2  150064       2.7684    0.0028166
enh83472     3   14615700   14616700      1       1  150064       2.6663     0.003835
enh83483     3   14855500   14856500      2       1  150064       1.7496     0.040094
enh83552     3   15836100   15837100      2       1  150064       1.7865     0.037006
enh83583     3   16440700   16441700      5       2  150064       2.0809      0.01872
enh83593     3   16558100   16559100      2       1  150064         1.85     0.032154
enh83605     3   16712500   16713500      5       3  150064       1.7476      0.04027
enh83606     3   16728700   16729700      1       1  150064        2.711     0.003354
enh83608     3   16735400   16736400      2       1  150064       3.1725   0.00075561
enh83610     3   16765600   16766600      1       1  150064       2.0294      0.02121
enh83611     3   16791200   16792200      5       3  150064       2.1998      0.01391
enh83616     3   16834700   16835700      1       1  150064       2.7297      0.00317
enh83617     3   16841600   16842600      3       1  150064       2.5798    0.0049432
enh83618     3   16843200   16844200      1       1  150064       3.4167    0.0003169
enh83619     3   16851200   16852200      6       3  150064       4.2984    8.603e-06
enh83620     3   16870300   16871300      6       3  150064       2.5502    0.0053827
enh83621     3   16878600   16879600      2       1  150064       2.6737    0.0037508
enh83623     3   16890300   16891300      2       1  150064       1.7085     0.043774
enh83624     3   16891000   16892000      5       3  150064       1.8073     0.035355
enh83631     3   16958300   16959300      5       2  150064       4.1512   1.6535e-05
enh83633     3   16967200   16968200      1       1  150064       3.7882    7.587e-05
enh83634     3   16970700   16971700      5       2  150064       3.0721    0.0010627
enh83635     3   16977800   16978800      3       2  150064       2.7808    0.0027113
enh83640     3   17072900   17073900      3       2  150064       2.0587     0.019762
enh83641     3   17080200   17081200      2       1  150064       2.3698    0.0088991
enh83647     3   17129400   17130400      3       2  150064       1.7814     0.037421
enh83651     3   17185200   17186200      1       1  150064       2.8664     0.002076
enh83654     3   17236700   17237700      2       1  150064       3.8841   5.1359e-05
enh83655     3   17357800   17358800      5       2  150064       4.1975   1.3494e-05
enh83656     3   17375100   17376100      3       2  150064       4.7517   1.0084e-06
enh83657     3   17398100   17399100      3       1  150064       3.7936   7.4249e-05
enh83658     3   17426800   17427800      6       2  150064       4.4295   4.7227e-06
enh83659     3   17447600   17448600      2       1  150064       3.2012   0.00068429
enh83660     3   17467300   17468300      4       1  150064       1.6906     0.045459
enh83661     3   17473100   17474100      2       1  150064       3.6793   0.00011695
enh83662     3   17525000   17526000      2       1  150064       3.7594   8.5156e-05
enh83667     3   17580600   17581600      3       1  150064        1.659     0.048554
enh83668     3   17588100   17589100      2       1  150064       3.8997   4.8159e-05
enh83673     3   17661200   17662200      2       1  150064       4.3834   5.8411e-06
enh83674     3   17667000   17668000      5       2  150064       3.2249    0.0006301
enh83675     3   17706000   17707000      3       1  150064       4.6598   1.5828e-06
enh83677     3   17780400   17781400      3       1  150064       4.7451    1.042e-06
enh83678     3   17781300   17782300      4       1  150064       4.7449   1.0431e-06
enh83679     3   17784800   17785800      4       1  150064         2.91     0.001807
enh83680     3   17801200   17802200      2       1  150064       4.5673   2.4698e-06
enh83681     3   17882100   17883100      2       1  150064       4.1648   1.5584e-05
enh83682     3   17903600   17904600      2       1  150064       2.6415    0.0041271
enh83684     3   17950200   17951200      4       1  150064        1.684     0.046095
enh83685     3   17986900   17987900      3       2  150064       2.1101     0.017424
enh83691     3   18144900   18145900      3       2  150064       1.8271     0.033844
enh83697     3   18245900   18246900      1       1  150064       3.0763     0.001048
enh83698     3   18256800   18257800      2       1  150064       2.7986    0.0025662
enh83700     3   18276900   18277900      4       2  150064       2.9819    0.0014324
enh83701     3   18281300   18282300      2       1  150064       1.8968      0.02893
enh83704     3   18365800   18366800      3       2  150064       2.8595    0.0021217
enh83705     3   18372200   18373200      5       2  150064       1.6793     0.046546
enh83708     3   18391000   18392000      4       1  150064       1.8491     0.032225
enh83712     3   18414600   18415600      2       1  150064       2.2765     0.011408
enh83713     3   18421300   18422300      6       2  150064       1.8334     0.033369
enh83780     3   19948600   19949600      1       1  150064       2.2565      0.01202
enh83784     3   19991200   19992200      6       3  150064       1.6766     0.046809
enh83785     3   20029000   20030000      5       2  150064       1.6608     0.048381
enh83828     3   21541700   21542700      2       1  150064       1.9928     0.023141
enh83829     3   21543900   21544900      4       2  150064       1.8112     0.035054
enh83838     3   21673600   21674600      4       2  150064       2.6028    0.0046234
enh83839     3   21683300   21684300      5       2  150064        1.893     0.029181
enh83840     3   21686500   21687500      5       2  150064       1.6511     0.049358
enh83841     3   21706700   21707700      3       2  150064       2.0251     0.021429
enh83847     3   21956400   21957400      9       3  150064       2.4026    0.0081387
enh83848     3   21961000   21962000     20       3  150064       2.1827      0.01453
enh83874     3   23137100   23138100      2       1  150064       1.9492     0.025634
enh83878     3   23215800   23216800      7       3  150064       2.2886      0.01105
enh83879     3   23225100   23226100      5       2  150064       1.8046     0.035568
enh83884     3   23278200   23279200      6       2  150064       1.6463     0.049855
enh83892     3   23382000   23383000      4       2  150064       1.6533     0.049138
enh83945     3   23861100   23862100      5       3  150064       2.0479     0.020287
enh83946     3   23863100   23864100      3       2  150064       2.1025     0.017754
enh83947     3   23863600   23864600      4       2  150064       1.8673     0.030932
enh83961     3   23916400   23917400      4       2  150064       1.6963     0.044912
enh83962     3   23933700   23934700      3       1  150064       1.7479     0.040239
enh83967     3   23984700   23985700      1       1  150064       1.9312      0.02673
enh83968     3   23989200   23990200      5       2  150064        1.698     0.044755
enh83971     3   24023600   24024600      3       2  150064       2.1876      0.01435
enh83973     3   24040300   24041300      2       1  150064       2.0099     0.022223
enh83975     3   24143200   24144200      6       2  150064        3.521   0.00021493
enh83978     3   24200000   24201000      3       2  150064       2.8376     0.002273
enh83981     3   24214200   24215200      5       3  150064       4.1781   1.4699e-05
enh83995     3   24519700   24520700      7       3  150064       2.8458    0.0022149
enh83996     3   24539500   24540500      4       1  150064       2.3303    0.0098955
enh84006     3   24729700   24730700      4       2  150064        1.777     0.037785
enh84018     3   25133200   25134200      5       3  150064        2.179     0.014665
enh84025     3   25329900   25330900      3       2  150064       2.2939       0.0109
enh84028     3   25364900   25365900      5       2  150064       2.0773     0.018887
enh84036     3   25513700   25514700      2       1  150064       2.2844     0.011173
enh84038     3   25569100   25570100      5       2  150064       1.6498     0.049497
enh84048     3   25789400   25790400      1       1  150064        1.931      0.02674
enh84049     3   25822700   25823700      2       1  150064       1.8144      0.03481
enh84052     3   25833700   25834700      3       1  150064       2.1868     0.014379
enh84053     3   25836300   25837300      1       1  150064       2.0403      0.02066
enh84067     3   26391700   26392700      1       1  150064       2.1244      0.01682
enh84164     3   28832700   28833700      1       1  150064       2.7854     0.002673
enh84171     3   29106300   29107300      3       2  150064       1.7733     0.038092
enh84196     3   29447400   29448400      6       2  150064       2.2667     0.011705
enh84197     3   29451400   29452400      4       2  150064       3.0084     0.001313
enh84201     3   29471700   29472700      5       2  150064        1.766     0.038695
enh84203     3   29482100   29483100      8       4  150064       1.9267     0.027011
enh84212     3   29575200   29576200      5       2  150064       1.6557     0.048896
enh84220     3   29696100   29697100      6       3  150064       1.8322     0.033463
enh84222     3   29735900   29736900      4       1  150064       2.4144    0.0078807
enh84223     3   29739100   29740100      3       2  150064       1.7407     0.040868
enh84225     3   29781300   29782300      1       1  150064       2.7627     0.002866
enh84227     3   29786500   29787500      2       1  150064       2.5909    0.0047868
enh84229     3   29800700   29801700      1       1  150064       3.0275     0.001233
enh84236     3   29910000   29911000      1       1  150064       2.2386      0.01259
enh84238     3   29974800   29975800      5       2  150064       1.7301     0.041808
enh84239     3   30013700   30014700      2       1  150064       2.7151    0.0033126
enh84240     3   30046500   30047500      3       1  150064       3.7476   8.9264e-05
enh84241     3   30049000   30050000      4       1  150064       3.6944   0.00011022
enh84242     3   30084900   30085900      7       3  150064       3.7819   7.7807e-05
enh84243     3   30099000   30100000      9       3  150064       4.4249   4.8233e-06
enh84244     3   30100200   30101200      5       2  150064       4.8089   7.5877e-07
enh84245     3   30126500   30127500      9       3  150064       2.6121    0.0044989
enh84246     3   30138900   30139900      2       1  150064       2.2278     0.012947
enh84249     3   30273100   30274100      3       2  150064       1.8928      0.02919
enh84250     3   30287400   30288400      6       2  150064       2.0773     0.018885
enh84251     3   30300300   30301300      5       2  150064       2.6396    0.0041497
enh84252     3   30323400   30324400      4       2  150064       2.1982     0.013967
enh84255     3   30390800   30391800      5       2  150064       1.8535     0.031905
enh84280     3   30722300   30723300      3       2  150064         2.28     0.011304
enh84301     3   31126000   31127000      3       1  150064       1.8108     0.035089
enh84317     3   31391600   31392600      1       1  150064         1.96        0.025
enh84318     3   31402500   31403500      6       2  150064       1.9614     0.024913
enh84320     3   31446700   31447700      5       1  150064       2.2608     0.011885
enh84322     3   31503200   31504200      8       3  150064       1.7961     0.036238
enh84330     3   31588900   31589900      2       1  150064       2.6997    0.0034698
enh84336     3   31609800   31610800      1       1  150064       1.6709      0.04737
enh84343     3   31666800   31667800      1       1  150064       1.6819      0.04629
enh84346     3   31713800   31714800      5       2  150064       1.8948     0.029061
enh84382     3   31973600   31974600      5       2  150064       3.0826    0.0010259
enh84387     3   31993500   31994500      4       2  150064       1.9057     0.028342
enh84396     3   32019800   32020800      5       2  150064       2.3119     0.010392
enh84397     3   32044500   32045500      2       1  150064       3.1636   0.00077921
enh84405     3   32345100   32346100      2       1  150064       2.4115    0.0079441
enh84406     3   32352900   32353900      4       2  150064       2.1792     0.014659
enh84453     3   32833000   32834000      2       1  150064       2.1175     0.017108
enh84454     3   32835900   32836900      2       1  150064       2.0059     0.022435
enh84461     3   32886800   32887800      3       1  150064       2.1824      0.01454
enh84463     3   32888600   32889600      6       3  150064       2.1721     0.014924
enh84484     3   33173500   33174500      2       1  150064       2.6213    0.0043794
enh84489     3   33413800   33414800      1       1  150064       3.0412     0.001178
enh84490     3   33418800   33419800      1       1  150064       2.8652     0.002084
enh84491     3   33466400   33467400      2       1  150064       2.1255     0.016774
enh84492     3   33467300   33468300      4       2  150064        2.981    0.0014365
enh84493     3   33468400   33469400      4       2  150064       1.6466     0.049816
enh84494     3   33471100   33472100      2       1  150064       2.2573     0.011995
enh84496     3   33477800   33478800      2       1  150064       3.0634    0.0010943
enh84497     3   33483000   33484000      6       3  150064       2.7076    0.0033882
enh84498     3   33563300   33564300      2       1  150064       1.6735     0.047117
enh84499     3   33599500   33600500      1       1  150064       1.7529      0.03981
enh84500     3   33604400   33605400      2       1  150064       2.7329    0.0031389
enh84504     3   33656000   33657000      1       1  150064       1.7849      0.03714
enh84509     3   33696000   33697000      2       1  150064       1.8818     0.029929
enh84535     3   34053300   34054300      4       2  150064       2.5003    0.0062049
enh84537     3   34093800   34094800      1       1  150064       2.9033     0.001846
enh84546     3   34295700   34296700      2       1  150064        1.798     0.036087
enh84552     3   34344800   34345800      1       1  150064       2.9824      0.00143
enh84555     3   34447800   34448800      1       1  150064        1.818      0.03453
enh84558     3   34681200   34682200      6       2  150064       2.3722    0.0088419
enh84559     3   34822500   34823500      5       2  150064       2.0909      0.01827
enh84561     3   34880800   34881800      5       2  150064       2.4135    0.0079001
enh84566     3   34961900   34962900      2       1  150064       2.3342    0.0097915
enh84573     3   35418000   35419000      2       1  150064       2.5319    0.0056719
enh84574     3   35479800   35480800      3       1  150064       1.8279      0.03378
enh84576     3   35527500   35528500      2       1  150064          2.8    0.0025551
enh84606     3   36566700   36567700      1       1  150064       2.1439      0.01602
enh84616     3   36842200   36843200      4       2  150064       5.9808   1.1103e-09
enh84617     3   36861900   36862900      2       1  150064       4.8409   6.4624e-07
enh84618     3   36884800   36885800      2       1  150064       5.3195   5.2032e-08
enh84619     3   36908800   36909800      1       1  150064       2.9071     0.001824
enh84620     3   36909800   36910800      2       1  150064       3.0448    0.0011641
enh84621     3   36934400   36935400      3       1  150064       3.0222    0.0012545
enh84622     3   36965200   36966200      2       1  150064       2.1535      0.01564
enh84623     3   36966300   36967300      2       1  150064       3.2129   0.00065694
enh84625     3   36977100   36978100      1       1  150064       2.7551     0.002934
enh84626     3   36978600   36979600      4       1  150064       3.2021   0.00068225
enh84627     3   37006600   37007600      4       2  150064       2.6997    0.0034697
enh84628     3   37010900   37011900      2       1  150064       2.8671     0.002071
enh84630     3   37035800   37036800      3       2  150064       3.0748    0.0010533
enh84632     3   37173000   37174000      1       1  150064       3.0572     0.001117
enh84634     3   37204600   37205600      3       1  150064       3.0441    0.0011669
enh84635     3   37211200   37212200      2       1  150064       2.6712    0.0037795
enh84638     3   37224800   37225800      6       2  150064       2.7449    0.0030265
enh84639     3   37239200   37240200      2       1  150064       2.1644     0.015216
enh84641     3   37288600   37289600      1       1  150064       1.6743      0.04704
enh84642     3   37312700   37313700      2       1  150064       2.0703      0.01921
enh84644     3   37343200   37344200      3       1  150064       1.6691     0.047552
enh84651     3   37708600   37709600      4       2  150064       1.8345     0.033287
enh84654     3   37748800   37749800      3       2  150064       2.1029     0.017739
enh84657     3   37784200   37785200      4       2  150064       2.4055    0.0080749
enh84658     3   37803400   37804400      1       1  150064        1.677      0.04677
enh84659     3   37807400   37808400      2       1  150064        1.692     0.045323
enh84660     3   37828300   37829300      2       1  150064       2.2195     0.013226
enh84662     3   37866000   37867000      2       1  150064       2.1886     0.014311
enh84664     3   37894000   37895000      1       1  150064       3.1088    0.0009394
enh84666     3   37907000   37908000      2       1  150064        2.173     0.014889
enh84667     3   37914000   37915000      3       1  150064       1.7617     0.039061
enh84671     3   37940200   37941200      4       1  150064        1.721     0.042623
enh84673     3   37948900   37949900      3       2  150064       2.0896     0.018327
enh84674     3   37950400   37951400      2       1  150064       3.6389   0.00013692
enh84675     3   37952200   37953200      4       1  150064       3.5504    0.0001923
enh84676     3   37957600   37958600      4       2  150064       3.7603   8.4841e-05
enh84677     3   37959400   37960400      5       3  150064       2.6845     0.003632
enh84679     3   37964000   37965000      1       1  150064       3.7125    0.0001026
enh84680     3   37966000   37967000      6       2  150064       2.8963    0.0018881
enh84681     3   37977300   37978300      3       2  150064        3.341    0.0004174
enh84682     3   37987100   37988100      3       2  150064       2.8174    0.0024209
enh84683     3   37997800   37998800      2       1  150064       2.0516     0.020107
enh84686     3   38032300   38033300      2       1  150064        1.678     0.046672
enh84707     3   38423500   38424500      4       2  150064       2.9964    0.0013657
enh84709     3   38493800   38494800      5       2  150064       3.3582   0.00039223
enh84710     3   38497600   38498600      5       1  150064       3.0905   0.00099896
enh84711     3   38498500   38499500      3       1  150064       3.0752    0.0010518
enh84712     3   38499900   38500900      3       2  150064       2.6357    0.0041986
enh84713     3   38514300   38515300      2       1  150064       2.3891    0.0084459
enh84716     3   38573400   38574400      4       2  150064       2.7246    0.0032185
enh84717     3   38577800   38578800      2       1  150064       2.9532    0.0015727
enh84718     3   38589700   38590700      1       1  150064       3.2215    0.0006375
enh84719     3   38620400   38621400      2       1  150064       1.8275     0.033811
enh84724     3   38682400   38683400      4       2  150064       2.6123    0.0044967
enh84725     3   38699100   38700100      4       2  150064       2.2558     0.012041
enh84726     3   38703500   38704500      4       2  150064       2.2949     0.010868
enh84734     3   39054500   39055500      4       2  150064       2.1761     0.014774
enh84735     3   39092200   39093200      1       1  150064       2.7488     0.002991
enh84738     3   39147000   39148000      1       1  150064       2.2728      0.01152
enh84782     3   40004100   40005100      3       2  150064       1.6891     0.045602
enh84783     3   40063500   40064500      5       3  150064        2.601    0.0046474
enh84784     3   40078700   40079700      2       1  150064       1.6908     0.045433
enh84824     3   41037900   41038900      1       1  150064       1.6922       0.0453
enh84918     3   42190100   42191100      3       2  150064       3.2587   0.00055968
enh84922     3   42202700   42203700      1       1  150064       1.7506      0.04001
enh84925     3   42220400   42221400      5       2  150064       2.7289    0.0031772
enh84926     3   42225300   42226300      4       2  150064       2.0604     0.019678
enh84927     3   42232100   42233100      4       2  150064       3.0996   0.00096902
enh84928     3   42233700   42234700      6       2  150064       1.9939     0.023082
enh84937     3   42481600   42482600      3       1  150064       1.8931     0.029173
enh84945     3   42576800   42577800      3       1  150064       2.6543    0.0039736
enh84957     3   42692900   42693900      2       1  150064       2.1973     0.013999
enh84992     3   43358100   43359100      2       1  150064       1.7782     0.037685
enh85013     3   43647500   43648500      5       2  150064       1.6479     0.049689
enh85016     3   43680100   43681100      1       1  150064       1.7368      0.04121
enh85017     3   43688700   43689700      2       1  150064       2.1929     0.014158
enh85019     3   43710300   43711300      2       1  150064       3.5141   0.00022065
enh85022     3   43737500   43738500      2       1  150064        3.346   0.00040994
enh85025     3   43800500   43801500      3       2  150064       2.8163    0.0024292
enh85027     3   43811200   43812200      1       1  150064       1.6469      0.04979
enh85031     3   43914300   43915300      1       1  150064       1.8833      0.02983
enh85035     3   43928000   43929000      1       1  150064       1.9206      0.02739
enh85038     3   43964900   43965900      4       2  150064       1.8774     0.030228
enh85040     3   44000800   44001800      2       1  150064       2.2344     0.012727
enh85044     3   44028800   44029800      2       1  150064       2.0919     0.018226
enh85047     3   44071900   44072900      1       1  150064       1.8716      0.03063
enh85048     3   44073600   44074600      8       3  150064        4.104   2.0301e-05
enh85054     3   44115600   44116600      4       2  150064       1.9358     0.026447
enh85060     3   44225800   44226800      5       3  150064       2.1993     0.013929
enh85061     3   44240000   44241000      4       2  150064       2.1694     0.015025
enh85064     3   44385600   44386600      3       1  150064       2.0871      0.01844
enh85065     3   44396500   44397500      3       1  150064       2.9899    0.0013954
enh85066     3   44400500   44401500      2       1  150064       2.9193    0.0017543
enh85075     3   44554700   44555700      2       1  150064       2.9627    0.0015246
enh85083     3   44836200   44837200      3       2  150064       3.2097   0.00066429
enh85103     3   45164900   45165900      1       1  150064       1.7014      0.04443
enh85104     3   45179800   45180800      7       4  150064       2.5554    0.0053033
enh85113     3   45289200   45290200      5       2  150064       1.7251     0.042258
enh85115     3   45313500   45314500      2       1  150064        2.864    0.0020917
enh85116     3   45314800   45315800      2       1  150064       3.9218   4.3942e-05
enh85117     3   45316400   45317400      1       1  150064       2.8312     0.002319
enh85167     3   46029200   46030200      3       1  150064       1.7268     0.042101
enh85195     3   46602300   46603300      3       2  150064       1.9465     0.025798
enh85197     3   46612800   46613800      4       2  150064       3.0034    0.0013351
enh85198     3   46615600   46616600      3       1  150064         1.94      0.02619
enh85204     3   46645100   46646100      5       2  150064       1.6802     0.046455
enh85205     3   46648900   46649900      5       3  150064       1.6996       0.0446
enh85286     3   47931600   47932600      2       1  150064       1.8561     0.031721
enh85287     3   47934600   47935600      4       2  150064       2.1185     0.017065
enh85296     3   48063900   48064900      1       1  150064       1.8167      0.03463
enh85307     3   48166300   48167300      1       1  150064       1.8551      0.03179
enh85309     3   48192300   48193300      3       1  150064        1.899     0.028779
enh85315     3   48235600   48236600      1       1  150064       2.3208      0.01015
enh85319     3   48273500   48274500      2       1  150064       2.5143    0.0059628
enh85322     3   48318900   48319900      2       1  150064       1.7441     0.040571
enh85324     3   48343400   48344400      4       1  150064        1.983     0.023681
enh85325     3   48411200   48412200      2       1  150064       2.1355     0.016358
enh85355     3   48661000   48662000      1       1  150064        2.289      0.01104
enh85356     3   48670900   48671900      2       1  150064       2.3372    0.0097139
enh85357     3   48674100   48675100      1       1  150064       2.2591      0.01194
enh85359     3   48701900   48702900      1       1  150064       2.6404     0.004141
enh85361     3   48731400   48732400      4       2  150064       2.1394       0.0162
enh85364     3   48737900   48738900      2       1  150064       1.9653     0.024688
enh85365     3   48739400   48740400      3       2  150064       1.6535     0.049117
enh85366     3   48740200   48741200      1       1  150064       2.0337      0.02099
enh85368     3   48746000   48747000      2       1  150064       1.6997     0.044593
enh85369     3   48751900   48752900      1       1  150064       2.2268      0.01298
enh85373     3   48883400   48884400      1       1  150064       1.9677      0.02455
enh85375     3   48934800   48935800      1       1  150064       1.9167      0.02764
enh85377     3   48985900   48986900      1       1  150064       1.9022      0.02857
enh85389     3   49156400   49157400      2       1  150064       2.1108     0.017397
enh85396     3   49378200   49379200      3       1  150064       1.7785     0.037657
enh85402     3   49443300   49444300      2       1  150064        2.571    0.0050703
enh85405     3   49450400   49451400      2       1  150064       2.0242     0.021473
enh85407     3   49458600   49459600      3       1  150064       2.1882     0.014328
enh85410     3   49496900   49497900      1       1  150064       2.1711      0.01496
enh85411     3   49499500   49500500      2       1  150064       1.8576     0.031613
enh85413     3   49502900   49503900      2       1  150064        1.769     0.038446
enh85416     3   49521400   49522400      2       1  150064       1.6896     0.045553
enh85421     3   49590200   49591200      3       2  150064        2.041     0.020626
enh85429     3   49738200   49739200      3       2  150064       2.3215     0.010131
enh85430     3   49740800   49741800      1       1  150064       1.8435      0.03263
enh85434     3   49842900   49843900      1       1  150064       2.0166      0.02187
enh85437     3   49892400   49893400      2       1  150064       2.2205     0.013191
enh85438     3   49894200   49895200      2       1  150064       2.0486     0.020249
enh85441     3   49918700   49919700      1       1  150064       1.9222      0.02729
enh85443     3   49942700   49943700      2       1  150064       1.6838     0.046107
enh85446     3   49967900   49968900      1       1  150064       3.0538      0.00113
enh85447     3   49976600   49977600      2       1  150064       1.7141     0.043251
enh85448     3   50013600   50014600      3       2  150064        3.144   0.00083331
enh85450     3   50040700   50041700      1       1  150064       3.2735    0.0005312
enh85451     3   50128000   50129000      4       2  150064       3.1826   0.00072983
enh85457     3   50195800   50196800      3       2  150064       1.8003     0.035905
enh85458     3   50202100   50203100      5       3  150064       2.7117     0.003347
enh85460     3   50207800   50208800      3       2  150064       1.8383     0.033008
enh85463     3   50248400   50249400      3       2  150064       2.0777     0.018868
enh85476     3   50291800   50292800      3       2  150064       2.9169    0.0017674
enh85491     3   50409100   50410100      3       2  150064       3.0316    0.0012165
enh85497     3   50516900   50517900      2       1  150064       1.9418     0.026082
enh85498     3   50518800   50519800      4       2  150064       2.7236    0.0032291
enh85503     3   50552100   50553100      1       1  150064         2.99     0.001395
enh85537     3   50878200   50879200      2       1  150064       1.8597     0.031463
enh85542     3   50929100   50930100      1       1  150064       2.8065     0.002504
enh85553     3   51259000   51260000      2       1  150064       2.7019    0.0034476
enh85554     3   51371300   51372300      3       2  150064       1.8902     0.029363
enh85558     3   51425500   51426500      2       1  150064       2.0594     0.019727
enh85566     3   51593500   51594500      3       1  150064       2.5281    0.0057334
enh85576     3   51737200   51738200      2       1  150064       2.7861    0.0026669
enh85578     3   51768300   51769300      5       2  150064       2.2642     0.011782
enh85580     3   51776200   51777200      2       1  150064       2.0905     0.018286
enh85581     3   51776600   51777600      1       1  150064       2.2495      0.01224
enh85582     3   51786800   51787800      1       1  150064       2.0716      0.01915
enh85583     3   51807200   51808200      1       1  150064       2.1589      0.01543
enh85601     3   52036900   52037900      1       1  150064       2.0196      0.02171
enh85615     3   52200500   52201500      3       2  150064       2.7514    0.0029675
enh85618     3   52233000   52234000      1       1  150064       3.9421    4.039e-05
enh85620     3   52252600   52253600      2       1  150064       3.3917   0.00034733
enh85624     3   52309100   52310100      4       2  150064       1.9093     0.028112
enh85631     3   52402200   52403200      1       1  150064       2.8922     0.001913
enh85632     3   52406600   52407600      3       2  150064       4.0901   2.1562e-05
enh85636     3   52478400   52479400      2       1  150064       2.5522    0.0053525
enh85639     3   52491000   52492000      3       1  150064       3.8496   5.9145e-05
enh85640     3   52565100   52566100      4       2  150064       4.2028   1.3181e-05
enh85641     3   52568700   52569700      3       2  150064       4.5318   2.9247e-06
enh85643     3   52572700   52573700      3       2  150064       3.6456   0.00013336
enh85649     3   52717700   52718700      2       1  150064       4.4416   4.4639e-06
enh85650     3   52737600   52738600      1       1  150064       4.5918    2.197e-06
enh85651     3   52741200   52742200      1       1  150064       3.4679    0.0002623
enh85652     3   52749200   52750200      3       2  150064       3.9656   3.6603e-05
enh85653     3   52802800   52803800      3       1  150064       3.6218   0.00014626
enh85655     3   52815900   52816900      1       1  150064       6.3754    9.124e-11
enh85656     3   52853600   52854600      3       1  150064       5.2096   9.4637e-08
enh85657     3   52868800   52869800      1       1  150064       5.6176    9.684e-09
enh85658     3   52876900   52877900      1       1  150064       1.9797      0.02387
enh85659     3   52907400   52908400      1       1  150064       5.6131    9.939e-09
enh85660     3   52909300   52910300      1       1  150064       5.0388    2.342e-07
enh85663     3   53050200   53051200      1       1  150064       3.6075    0.0001546
enh85665     3   53060300   53061300      3       2  150064       5.2966   5.9004e-08
enh85667     3   53063900   53064900      2       1  150064       3.8099   6.9518e-05
enh85669     3   53147500   53148500      4       2  150064       2.3896    0.0084324
enh85678     3   53227700   53228700      3       2  150064       2.0098     0.022228
enh85679     3   53230000   53231000      4       2  150064       3.2444    0.0005884
enh85681     3   53269900   53270900     10       2  150064       2.4965    0.0062713
enh85682     3   53278100   53279100      5       2  150064       3.0809    0.0010318
enh85683     3   53281700   53282700      5       3  150064       3.0936    0.0009886
enh85685     3   53290000   53291000      4       2  150064       2.6459    0.0040737
enh85687     3   53293600   53294600      4       1  150064       3.4535   0.00027669
enh85688     3   53298500   53299500      1       1  150064       3.9283    4.277e-05
enh85690     3   53303700   53304700      1       1  150064       1.9089      0.02814
enh85692     3   53312400   53313400      4       2  150064       2.5601    0.0052318
enh85693     3   53317700   53318700      1       1  150064       1.6558      0.04888
enh85694     3   53320300   53321300      1       1  150064       2.3112      0.01041
enh85695     3   53379200   53380200      1       1  150064        4.146    1.692e-05
enh85697     3   53507300   53508300      3       2  150064       4.0862   2.1921e-05
enh85698     3   53545100   53546100      4       2  150064       1.7093     0.043695
enh85720     3   53914000   53915000      1       1  150064       2.2603       0.0119
enh85721     3   53923600   53924600      2       1  150064       1.9728     0.024257
enh85725     3   54076000   54077000      2       1  150064       2.3845    0.0085516
enh85744     3   54378300   54379300      5       2  150064        1.677     0.046773
enh85748     3   54502200   54503200      2       1  150064       2.8825    0.0019724
enh85749     3   54562200   54563200      3       1  150064       1.8453     0.032499
enh85757     3   54693100   54694100      2       1  150064       1.6708     0.047383
enh85799     3   55169600   55170600     11       5  150064       2.2383     0.012601
enh85805     3   55305400   55306400      5       2  150064       1.9651     0.024702
enh85859     3   56015300   56016300      5       2  150064       2.5533    0.0053351
enh85862     3   56027800   56028800      7       3  150064       1.7864      0.03702
enh85864     3   56035700   56036700      2       1  150064       2.6624     0.003879
enh85871     3   56135600   56136600      3       1  150064       1.9327     0.026638
enh85872     3   56145200   56146200      2       1  150064        2.631     0.004257
enh85873     3   56149400   56150400      3       2  150064       2.6618    0.0038866
enh85874     3   56152800   56153800      3       1  150064       2.1442      0.01601
enh85882     3   56285400   56286400      1       1  150064       3.7055    0.0001055
enh85888     3   56343300   56344300      4       2  150064       2.4171     0.007823
enh85891     3   56357600   56358600      1       1  150064       1.8939      0.02912
enh85896     3   56406300   56407300      3       2  150064       2.3316      0.00986
enh85907     3   56644400   56645400      5       2  150064       2.1792     0.014659
enh85917     3   56889600   56890600      2       1  150064         1.66     0.048452
enh85957     3   57263100   57264100      1       1  150064       1.7645      0.03882
enh86017     3   58174400   58175400      2       1  150064       1.7697     0.038385
enh86021     3   58285300   58286300      4       1  150064       1.8837     0.029801
enh86024     3   58309600   58310600      2       1  150064       1.7842     0.037196
enh86025     3   58320800   58321800      4       2  150064       2.8257    0.0023589
enh86026     3   58337300   58338300      2       1  150064       1.8801     0.030046
enh86028     3   58365000   58366000      6       2  150064       2.4645    0.0068594
enh86029     3   58372300   58373300      8       3  150064       1.8257     0.033945
enh86030     3   58374300   58375300      4       1  150064       1.6738     0.047081
enh86031     3   58380300   58381300      6       2  150064       1.8487     0.032251
enh86032     3   58389300   58390300      4       1  150064       2.2943     0.010887
enh86033     3   58398200   58399200     10       4  150064       2.2007     0.013878
enh86035     3   58417700   58418700      2       1  150064       2.2582     0.011967
enh86037     3   58422600   58423600      3       2  150064       1.8104     0.035119
enh86038     3   58427200   58428200      1       1  150064       2.2353       0.0127
enh86041     3   58456500   58457500      2       1  150064       2.2212     0.013169
enh86087     3   59500900   59501900      8       2  150064       2.1832     0.014512
enh86088     3   59525900   59526900      4       2  150064       3.0798    0.0010358
enh86096     3   59745900   59746900      5       2  150064       2.1508     0.015744
enh86098     3   59788000   59789000      6       2  150064       2.5461    0.0054468
enh86104     3   59954000   59955000      6       3  150064       2.2201     0.013205
enh86106     3   59995800   59996800      5       3  150064       1.6693     0.047533
enh86114     3   60295500   60296500      4       2  150064       1.6867     0.045831
enh86115     3   60301800   60302800      1       1  150064       3.6131    0.0001513
enh86116     3   60309100   60310100      5       1  150064       3.1541     0.000805
enh86157     3   61071800   61072800      4       2  150064       2.0486     0.020251
enh86161     3   61157800   61158800      4       2  150064       2.1609     0.015353
enh86163     3   61222000   61223000      2       1  150064       1.7241     0.042347
enh86165     3   61227600   61228600      7       3  150064       2.0291     0.021225
enh86166     3   61232400   61233400      7       3  150064       2.7454    0.0030217
enh86167     3   61235400   61236400      1       1  150064       2.0873      0.01843
enh86168     3   61237600   61238600      4       2  150064       1.7454     0.040454
enh86169     3   61248800   61249800      4       2  150064        1.964     0.024767
enh86260     3   61826700   61827700      2       1  150064        1.969     0.024476
enh86263     3   61839800   61840800      2       1  150064       1.8882     0.029499
enh86264     3   61840300   61841300      1       1  150064       1.9786      0.02393
enh86265     3   61843000   61844000      2       1  150064       2.3142     0.010329
enh86267     3   61849000   61850000      2       1  150064       1.9559     0.025237
enh86268     3   61850800   61851800      2       1  150064       1.7268     0.042101
enh86272     3   61862100   61863100      1       1  150064       1.8287      0.03372
enh86303     3   62051100   62052100      4       2  150064        2.157     0.015504
enh86304     3   62054700   62055700     11       2  150064       3.2441   0.00058901
enh86305     3   62055800   62056800      3       1  150064        2.812     0.002462
enh86306     3   62069800   62070800      3       1  150064       3.3284   0.00043668
enh86317     3   62400700   62401700      1       1  150064       2.3827     0.008594
enh86333     3   62663500   62664500      3       2  150064        2.037     0.020824
enh86334     3   62672400   62673400      6       3  150064       2.3764     0.008742
enh86335     3   62689200   62690200     11       2  150064       2.5385     0.005567
enh86337     3   62696200   62697200      8       3  150064       2.0893     0.018342
enh86339     3   62703900   62704900      8       2  150064       2.8055    0.0025116
enh86346     3   62801800   62802800      3       2  150064       2.0703     0.019214
enh86351     3   62869400   62870400      2       1  150064       1.9916     0.023208
enh86383     3   63213100   63214100      5       3  150064       2.9447    0.0016162
enh86416     3   63840400   63841400      1       1  150064       3.9631    3.699e-05
enh86417     3   63841600   63842600      4       2  150064       4.0853   2.2014e-05
enh86418     3   63843200   63844200      1       1  150064       2.4446      0.00725
enh86419     3   63844400   63845400      2       1  150064       2.4633    0.0068825
enh86421     3   63850800   63851800      4       2  150064       2.2454      0.01237
enh86422     3   63856100   63857100      2       1  150064       4.0051   3.0991e-05
enh86426     3   63880600   63881600      2       1  150064       3.4688   0.00026138
enh86427     3   63899500   63900500      1       1  150064       5.1478    1.318e-07
enh86433     3   63940800   63941800      2       1  150064       2.4718    0.0067209
enh86434     3   63942100   63943100      5       2  150064       2.5769    0.0049846
enh86438     3   63950100   63951100      4       2  150064       2.9428    0.0016261
enh86444     3   63979200   63980200      3       2  150064       2.2365      0.01266
enh86445     3   63985500   63986500      1       1  150064       4.8955    4.903e-07
enh86446     3   64007000   64008000      3       2  150064       2.3156     0.010291
enh86447     3   64014400   64015400      3       2  150064       1.6752     0.046951
enh86450     3   64039100   64040100      1       1  150064       1.6948      0.04506
enh86455     3   64079800   64080800      1       1  150064       1.8178      0.03455
enh86457     3   64092300   64093300      1       1  150064       2.1095      0.01745
enh86461     3   64142700   64143700      2       1  150064       2.1274     0.016694
enh86462     3   64147800   64148800      4       2  150064       1.9557     0.025252
enh86463     3   64152700   64153700      3       2  150064       2.2024     0.013818
enh86465     3   64172700   64173700      4       1  150064       3.7086   0.00010419
enh86466     3   64174700   64175700      5       2  150064       3.0828    0.0010252
enh86471     3   64200400   64201400      2       1  150064       2.0011     0.022691
enh86472     3   64208000   64209000      3       2  150064       1.9626     0.024847
enh86473     3   64211800   64212800      5       2  150064       1.7993     0.035988
enh86475     3   64225900   64226900      5       2  150064       2.3357    0.0097524
enh86488     3   64403100   64404100      4       2  150064        2.592    0.0047704
enh86489     3   64416900   64417900      4       2  150064        1.882     0.029919
enh86494     3   64442500   64443500      6       3  150064       1.7185     0.042852
enh86495     3   64445400   64446400      2       1  150064       1.9914     0.023216
enh86496     3   64447800   64448800      2       1  150064       3.0884    0.0010063
enh86497     3   64450200   64451200      5       2  150064       1.6473     0.049744
enh86498     3   64457400   64458400      4       2  150064       2.3522    0.0093321
enh86499     3   64459000   64460000      7       3  150064       2.1077     0.017529
enh86508     3   64572200   64573200      3       2  150064       1.9183     0.027538
enh86519     3   64751400   64752400      6       3  150064        2.382    0.0086087
enh86537     3   64979600   64980600      1       1  150064       2.0304      0.02116
enh86594     3   65604800   65605800      5       2  150064       1.8333     0.033382
enh86629     3   65864400   65865400      3       1  150064       1.9522     0.025457
enh86631     3   65869200   65870200      9       2  150064       1.8502     0.032144
enh86729     3   66771200   66772200      3       2  150064       2.1128      0.01731
enh86739     3   66872100   66873100      1       1  150064       2.0026      0.02261
enh86753     3   67047400   67048400      2       1  150064       1.8736     0.030492
enh86756     3   67061300   67062300      3       2  150064       2.4147    0.0078748
enh86762     3   67144500   67145500      6       2  150064       2.5933    0.0047528
enh86763     3   67157200   67158200      8       1  150064       2.0941     0.018127
enh86767     3   67345900   67346900      9       4  150064        2.464    0.0068701
enh86777     3   67652900   67653900      3       1  150064       2.6431    0.0041071
enh86778     3   67655500   67656500      7       1  150064       2.6603    0.0039036
enh86779     3   67664400   67665400      7       2  150064       2.6822    0.0036571
enh86780     3   67669600   67670600      4       1  150064       2.7539    0.0029444
enh86782     3   67680500   67681500      7       3  150064       2.2474     0.012306
enh86783     3   67699200   67700200      5       2  150064       2.3192     0.010192
enh86784     3   67703200   67704200      5       1  150064       2.1378     0.016268
enh86785     3   67711200   67712200      2       1  150064       2.0719     0.019137
enh86797     3   67997800   67998800      6       2  150064        2.185     0.014445
enh86798     3   67998200   67999200      3       1  150064       1.7786     0.037655
enh86805     3   68466800   68467800      4       2  150064       2.1822     0.014548
enh86808     3   68582900   68583900      4       2  150064       1.8862     0.029636
enh86814     3   68765600   68766600      2       1  150064       1.7571      0.03945
enh86842     3   69245800   69246800      7       2  150064       1.6637     0.048088
enh86847     3   69291300   69292300      1       1  150064       1.9781      0.02396
enh86853     3   69441300   69442300      3       1  150064       1.9979     0.022863
enh86855     3   69494000   69495000      3       2  150064       1.9317     0.026697
enh86864     3   69840100   69841100      2       1  150064       3.6867   0.00011358
enh86868     3   69994200   69995200      3       2  150064       3.1102   0.00093469
enh86869     3   70032000   70033000      1       1  150064       2.2173       0.0133
enh86879     3   70294800   70295800      1       1  150064       2.7907      0.00263
enh86885     3   70484000   70485000      2       1  150064         2.14     0.016178
enh86886     3   70520600   70521600      4       2  150064       1.8353     0.033227
enh86887     3   70524900   70525900      2       1  150064       1.9034     0.028496
enh86889     3   70569000   70570000      1       1  150064       2.8143     0.002444
enh86890     3   70575800   70576800      3       1  150064       2.5311    0.0056855
enh86895     3   70632300   70633300      1       1  150064       2.2392      0.01257
enh86896     3   70655000   70656000      1       1  150064       2.0101      0.02221
enh86903     3   70780400   70781400      1       1  150064       2.0191      0.02174
enh86904     3   70786700   70787700      4       2  150064        2.917    0.0017672
enh86909     3   70902600   70903600      3       2  150064       2.1184     0.017072
enh86910     3   70907400   70908400      3       2  150064       1.6662     0.047835
enh86915     3   71012200   71013200      2       1  150064       2.3281    0.0099531
enh86926     3   71099400   71100400      1       1  150064       1.9498       0.0256
enh86931     3   71117200   71118200      1       1  150064       1.8504      0.03213
enh86933     3   71128200   71129200      1       1  150064       1.7362      0.04126
enh86936     3   71152800   71153800      1       1  150064       1.7794      0.03759
enh86938     3   71159500   71160500      1       1  150064       2.8255      0.00236
enh86939     3   71163200   71164200      2       1  150064       2.8482    0.0021984
enh86940     3   71166500   71167500      1       1  150064       3.1354    0.0008581
enh86941     3   71172000   71173000      2       1  150064       3.4366    0.0002945
enh86943     3   71183100   71184100      1       1  150064       1.6936      0.04517
enh86947     3   71205100   71206100      2       1  150064       1.6692     0.047543
enh86952     3   71233000   71234000      4       2  150064       2.2153     0.013369
enh86956     3   71257400   71258400      2       1  150064       1.7361     0.041276
enh86958     3   71266900   71267900      3       2  150064       4.1905   1.3918e-05
enh86961     3   71289000   71290000      5       1  150064       3.7249   9.7678e-05
enh86963     3   71295600   71296600      3       1  150064       2.3281    0.0099535
enh86966     3   71311900   71312900      1       1  150064       2.4199     0.007763
enh86967     3   71318900   71319900      7       3  150064       2.3719    0.0088473
enh86968     3   71331900   71332900      4       2  150064       3.1513   0.00081269
enh86969     3   71344100   71345100      1       1  150064       2.2616      0.01186
enh86970     3   71345600   71346600      4       2  150064        3.158   0.00079431
enh86984     3   71465600   71466600      1       1  150064       2.1696      0.01502
enh86986     3   71482600   71483600      8       3  150064       2.1356     0.016357
enh86988     3   71499500   71500500      1       1  150064       2.3986     0.008229
enh86990     3   71516300   71517300      2       1  150064       2.9705    0.0014867
enh86992     3   71530600   71531600      2       1  150064       3.8328   6.3359e-05
enh86993     3   71532300   71533300      5       3  150064       4.5207   3.0819e-06
enh86994     3   71545900   71546900      5       1  150064       2.4894    0.0063985
enh86995     3   71551100   71552100      3       2  150064       4.2767   9.4847e-06
enh86996     3   71555000   71556000      5       2  150064       3.3135   0.00046064
enh86998     3   71564400   71565400      2       1  150064       4.1978   1.3478e-05
enh87000     3   71569000   71570000      2       1  150064       5.5405   1.5083e-08
enh87008     3   71693800   71694800      3       2  150064       2.4209     0.007742
enh87018     3   71778400   71779400      5       2  150064       2.5382     0.005571
enh87020     3   71817500   71818500      3       2  150064       2.4918     0.006355
enh87022     3   71828600   71829600      4       2  150064       1.8585     0.031547
enh87038     3   71991200   71992200      3       1  150064       1.7392     0.040998
enh87060     3   72347400   72348400      5       2  150064       2.2409     0.012516
enh87064     3   72378000   72379000      2       1  150064       2.3925    0.0083672
enh87084     3   72487500   72488500      1       1  150064       1.8821      0.02991
enh87091     3   72597800   72598800      2       1  150064       1.8494     0.032197
enh87095     3   72630800   72631800      1       1  150064       3.1844    0.0007252
enh87123     3   73001600   73002600      4       2  150064       2.0075      0.02235
enh87125     3   73006100   73007100      3       1  150064       2.0631      0.01955
enh87129     3   73050900   73051900      5       1  150064       1.9259     0.027059
enh87130     3   73072300   73073300      3       2  150064        2.079     0.018809
enh87132     3   73080400   73081400      1       1  150064       1.9126       0.0279
enh87135     3   73090300   73091300      3       1  150064       2.0939     0.018135
enh87136     3   73093600   73094600      7       2  150064       1.9529     0.025415
enh87138     3   73119600   73120600      1       1  150064       2.3496     0.009396
enh87140     3   73149800   73150800      1       1  150064       1.9443      0.02593
enh87142     3   73249700   73250700      3       1  150064       2.2836     0.011196
enh87170     3   73670600   73671600      5       3  150064       2.0341     0.020969
enh87174     3   73733500   73734500      5       3  150064       3.0177    0.0012737
enh87202     3   74463400   74464400      1       1  150064       1.6484      0.04964
enh87249     3   76238500   76239500      2       1  150064         3.17   0.00076219
enh87252     3   76291900   76292900      8       3  150064       2.1979     0.013978
enh87253     3   76401900   76402900      1       1  150064       2.2426      0.01246
enh87255     3   76451500   76452500      2       1  150064       2.6502    0.0040224
enh87256     3   76471900   76472900      5       2  150064        3.303   0.00047829
enh87257     3   76488000   76489000      7       2  150064       1.8586      0.03154
enh87278     3   76991800   76992800      5       2  150064       1.8071     0.035373
enh87315     3   77588100   77589100      3       1  150064       1.7441     0.040569
enh87352     3   78376800   78377800      3       2  150064       1.9144     0.027782
enh87353     3   78386900   78387900      4       2  150064       3.1345   0.00086059
enh87354     3   78390400   78391400      6       2  150064       2.6356    0.0041988
enh87355     3   78394300   78395300      2       1  150064       2.7046    0.0034195
enh87356     3   78401400   78402400      4       2  150064       3.0512    0.0011396
enh87373     3   78806400   78807400      1       1  150064       2.3167      0.01026
enh87378     3   78887200   78888200      1       1  150064       2.1497      0.01579
enh87408     3   79116200   79117200      1       1  150064       1.9268        0.027
enh87438     3   79530000   79531000      3       2  150064       2.0412     0.020616
enh87441     3   79647500   79648500      3       1  150064       2.1566     0.015519
enh87442     3   79649200   79650200      2       1  150064        1.857     0.031656
enh87446     3   79753500   79754500      3       2  150064       2.2674     0.011683
enh87455     3   80238900   80239900      2       1  150064       1.6755     0.046921
enh87460     3   80312000   80313000      3       1  150064       2.7349      0.00312
enh87461     3   80334400   80335400      1       1  150064       1.7142      0.04325
enh87464     3   80525300   80526300      3       1  150064       4.1616   1.5802e-05
enh87465     3   80574500   80575500      2       1  150064       3.5197   0.00021599
enh87467     3   80591200   80592200      5       1  150064       3.5648   0.00018206
enh87468     3   80629800   80630800      2       1  150064       4.4267   4.7843e-06
enh87469     3   80655500   80656500      2       1  150064       3.5861   0.00016781
enh87471     3   80793200   80794200      5       3  150064       2.3771    0.0087253
enh87475     3   81203000   81204000      3       2  150064       2.6596    0.0039116
enh87485     3   81518300   81519300      3       2  150064       1.7964     0.036218
enh87489     3   81628800   81629800      2       1  150064       1.9129     0.027884
enh87494     3   81792300   81793300      4       2  150064       1.8977     0.028867
enh87496     3   81811500   81812500      5       2  150064       1.6726     0.047206
enh87506     3   81940200   81941200      2       1  150064       2.3027     0.010647
enh87507     3   81962700   81963700      3       1  150064       2.0738     0.019048
enh87510     3   81987600   81988600      4       2  150064       1.8162     0.034671
enh87511     3   82015300   82016300      3       1  150064       1.8269     0.033854
enh87522     3   82311300   82312300      1       1  150064        1.671      0.04736
enh87524     3   82392400   82393400      2       1  150064        1.934     0.026555
enh87525     3   82404000   82405000      4       2  150064       2.6388    0.0041604
enh87571     3   84850700   84851700      2       1  150064       3.0808    0.0010321
enh87574     3   84908000   84909000      8       4  150064       1.8236     0.034107
enh87608     3   85523100   85524100      3       2  150064       1.8715     0.030637
enh87630     3   86078400   86079400      1       1  150064       2.2533      0.01212
enh87631     3   86153600   86154600      4       2  150064       2.2805     0.011289
enh87635     3   86225100   86226100      3       2  150064       2.2421     0.012479
enh87636     3   86228500   86229500      3       2  150064       2.0199     0.021699
enh87650     3   86662600   86663600      5       1  150064       2.3589    0.0091647
enh87651     3   86666000   86667000      3       1  150064       1.7793     0.037594
enh87678     3   87235700   87236700      3       2  150064       1.9694     0.024456
enh87785     3   93849100   93850100      1       1  150064       1.6941      0.04512
enh87789     3   93945800   93946800      2       1  150064       1.9989     0.022811
enh87816     3   94755400   94756400      4       2  150064        3.546    0.0001956
enh87819     3   94931600   94932600      1       1  150064       1.8903      0.02936
enh87820     3   94970200   94971200      6       2  150064       3.3286   0.00043636
enh87821     3   94996200   94997200      3       1  150064       2.8478    0.0022013
enh87822     3   95038500   95039500      3       2  150064       2.6985    0.0034824
enh87825     3   95073000   95074000      2       1  150064        2.839    0.0022631
enh87839     3   95602200   95603200      2       1  150064       1.7617     0.039056
enh87841     3   95646700   95647700      3       2  150064       1.7675     0.038572
enh87843     3   95819700   95820700      2       1  150064       2.0418     0.020587
enh87875     3   97380500   97381500      2       1  150064       2.4435    0.0072718
enh87883     3   97465900   97466900      2       1  150064       2.1065     0.017581
enh87887     3   97563000   97564000      1       1  150064        1.763      0.03895
enh87908     3   98040800   98041800      2       1  150064       1.7814     0.037427
enh87909     3   98041400   98042400      3       1  150064       2.2232       0.0131
enh87912     3   98235900   98236900      2       1  150064       1.6495     0.049518
enh87945     3   99261600   99262600      2       1  150064         2.53    0.0057028
enh87952     3   99409200   99410200      4       2  150064        2.379      0.00868
enh87953     3   99434900   99435900      3       1  150064       2.3366     0.009731
enh87954     3   99440100   99441100      3       1  150064       2.6473    0.0040564
enh87956     3   99495400   99496400      5       3  150064       2.1911     0.014223
enh87957     3   99498000   99499000      3       1  150064       2.2681     0.011663
enh88097     3  102142200  102143200      2       1  150064       2.5064    0.0060992
enh88098     3  102196700  102197700      5       2  150064       2.2888     0.011046
enh88164     3  104732200  104733200      8       2  150064        2.056     0.019892
enh88166     3  104827100  104828100      1       1  150064       2.0969        0.018
enh88168     3  104874700  104875700      3       1  150064       2.9206    0.0017466
enh88169     3  104877000  104878000      5       2  150064       2.1251      0.01679
enh88173     3  105052500  105053500      3       1  150064       1.9307      0.02676
enh88174     3  105082800  105083800      1       1  150064       2.5429     0.005497
enh88181     3  105145700  105146700      2       1  150064       2.1069     0.017564
enh88185     3  105189400  105190400      5       2  150064       2.3404    0.0096324
enh88187     3  105192600  105193600      5       3  150064       2.4489    0.0071645
enh88193     3  105233700  105234700      8       4  150064       2.2184     0.013264
enh88204     3  105511200  105512200      2       1  150064        1.791     0.036649
enh88206     3  105528400  105529400      1       1  150064       2.3677     0.008949
enh88207     3  105529700  105530700      1       1  150064       2.4344     0.007458
enh88210     3  105542100  105543100      1       1  150064       1.7223      0.04251
enh88214     3  105557400  105558400      2       1  150064       1.9134      0.02785
enh88217     3  105584300  105585300      2       1  150064       1.7634     0.038913
enh88222     3  105656900  105657900      2       1  150064       1.8676     0.030909
enh88226     3  105858500  105859500      2       1  150064       1.7411     0.040836
enh88229     3  105893400  105894400      4       2  150064       1.9066     0.028285
enh88278     3  107160100  107161100      1       1  150064       1.6739      0.04708
enh88281     3  107245200  107246200      1       1  150064       2.1432      0.01605
enh88282     3  107253200  107254200      2       1  150064       2.0233     0.021519
enh88283     3  107262100  107263100      2       1  150064       1.9914     0.023218
enh88285     3  107281400  107282400      1       1  150064       1.7343      0.04143
enh88286     3  107297300  107298300      2       1  150064       2.4149    0.0078701
enh88287     3  107299700  107300700      1       1  150064       2.3353     0.009764
enh88288     3  107312800  107313800      3       1  150064        2.294     0.010895
enh88291     3  107322900  107323900      2       1  150064       1.6703     0.047434
enh88293     3  107333400  107334400      1       1  150064       1.7278      0.04201
enh88294     3  107338000  107339000      1       1  150064       1.6518      0.04929
enh88295     3  107338900  107339900      5       2  150064       2.4467    0.0072084
enh88299     3  107360900  107361900      4       2  150064       2.0699      0.01923
enh88300     3  107379800  107380800      2       1  150064         2.44    0.0073433
enh88302     3  107387100  107388100      1       1  150064       2.0333      0.02101
enh88303     3  107403000  107404000      1       1  150064       2.6608     0.003898
enh88305     3  107462800  107463800      1       1  150064       2.1091      0.01747
enh88318     3  107733500  107734500      2       1  150064       2.7907    0.0026299
enh88320     3  107747300  107748300      7       4  150064        2.079      0.01881
enh88325     3  107807200  107808200      2       1  150064       2.4846    0.0064842
enh88328     3  107894300  107895300      9       2  150064        3.407   0.00032844
enh88329     3  107900900  107901900      8       2  150064       3.3517   0.00040161
enh88330     3  107921600  107922600      5       1  150064       3.2664   0.00054454
enh88334     3  108095500  108096500      5       2  150064       1.7663      0.03867
enh88336     3  108107200  108108200      3       1  150064        1.748      0.04023
enh88337     3  108114600  108115600      1       1  150064       1.8483      0.03228
enh88385     3  109141900  109142900      3       2  150064       2.1258     0.016759
enh88387     3  109197800  109198800      3       1  150064        2.127     0.016708
enh88439     3  110797300  110798300      4       2  150064       1.6909     0.045423
enh88466     3  111080900  111081900      4       1  150064       1.6769     0.046777
enh88494     3  111685900  111686900      2       1  150064        2.109     0.017473
enh88501     3  111771300  111772300      9       2  150064       2.1028     0.017743
enh88508     3  111845900  111846900      2       1  150064       1.9087     0.028152
enh88548     3  112311200  112312200      7       2  150064       1.6516      0.04931
enh88552     3  112353500  112354500      1       1  150064       2.2966      0.01082
enh88604     3  112976800  112977800      8       3  150064       1.8752     0.030385
enh88617     3  113322600  113323600      1       1  150064       2.6204     0.004391
enh88631     3  113467200  113468200      2       1  150064       2.1893     0.014287
enh88639     3  113606900  113607900      2       1  150064       2.5684    0.0051089
enh88641     3  113650700  113651700      3       2  150064       2.0959     0.018045
enh88644     3  113737500  113738500      1       1  150064       1.8744      0.03044
enh88659     3  113931700  113932700      1       1  150064       1.9858      0.02353
enh88668     3  114054300  114055300      3       1  150064       2.2815     0.011259
enh88677     3  114167900  114168900      1       1  150064       2.1179      0.01709
enh88679     3  114171700  114172700      5       2  150064        4.349   6.8365e-06
enh88680     3  114173800  114174800      1       1  150064       3.2368    0.0006044
enh88689     3  114335900  114336900      3       2  150064       2.6356    0.0041996
enh88691     3  114367900  114368900      3       1  150064       2.1597     0.015399
enh88692     3  114378000  114379000      4       2  150064        2.748    0.0029978
enh88722     3  115069400  115070400      4       2  150064         1.91     0.028068
enh88726     3  115109400  115110400      7       1  150064       2.3909    0.0084046
enh88731     3  115216900  115217900      2       1  150064       2.1426     0.016072
enh88738     3  115319600  115320600      2       1  150064       2.5336    0.0056454
enh88750     3  115411400  115412400      1       1  150064       1.9811      0.02379
enh88768     3  115631400  115632400      1       1  150064       2.8881     0.001938
enh88797     3  115984600  115985600      5       2  150064       2.2064     0.013677
enh88824     3  116438000  116439000      2       1  150064        2.467    0.0068122
enh88837     3  116581400  116582400     11       2  150064       1.7086     0.043766
enh88838     3  116583300  116584300      4       1  150064        1.863     0.031233
enh88861     3  116935600  116936600      1       1  150064       1.9175      0.02759
enh88864     3  117010200  117011200      3       1  150064       1.7528     0.039821
enh88893     3  117508100  117509100      2       1  150064       2.6974    0.0034945
enh88894     3  117520300  117521300      2       1  150064       3.7246   9.7823e-05
enh88895     3  117539300  117540300      5       2  150064       1.9689      0.02448
enh88897     3  117592800  117593800      3       2  150064       2.0952     0.018077
enh88898     3  117629400  117630400      6       2  150064       4.4043   5.3053e-06
enh88899     3  117638700  117639700      5       3  150064         3.39   0.00034943
enh88900     3  117640700  117641700      3       2  150064       3.2471    0.0005829
enh88905     3  117999200  118000200      3       2  150064       2.4183    0.0077959
enh88948     3  119043100  119044100      1       1  150064       1.8245      0.03404
enh88961     3  119186400  119187400      4       2  150064       1.6637     0.048088
enh89009     3  120069100  120070100      1       1  150064       1.7053      0.04407
enh89011     3  120137300  120138300      1       1  150064       1.8344       0.0333
enh89029     3  120279900  120280900      5       2  150064       1.6587     0.048591
enh89030     3  120286600  120287600      4       2  150064       2.6595    0.0039132
enh89031     3  120313900  120314900      5       2  150064       2.3142     0.010328
enh89089     3  121357000  121358000      2       1  150064       2.1404     0.016163
enh89100     3  121633100  121634100      8       1  150064       2.1799     0.014634
enh89103     3  121714300  121715300      3       1  150064       2.1572     0.015496
enh89135     3  122473600  122474600      3       1  150064       1.7455      0.04045
enh89139     3  122608800  122609800      2       1  150064       2.9809    0.0014368
enh89140     3  122612400  122613400      6       2  150064       3.0443     0.001166
enh89143     3  122676600  122677600      4       2  150064       1.6638     0.048076
enh89154     3  122787800  122788800      7       2  150064       2.8627    0.0021001
enh89155     3  122789100  122790100      4       1  150064       2.8865     0.001948
enh89157     3  122793600  122794600      3       1  150064       2.6157    0.0044524
enh89159     3  122817800  122818800      1       1  150064       2.6791     0.003691
enh89160     3  122828900  122829900      3       1  150064       3.4216   0.00031125
enh89188     3  123301600  123302600      2       1  150064       2.8251    0.0023635
enh89189     3  123324300  123325300      5       2  150064        1.714     0.043265
enh89217     3  123949200  123950200      4       2  150064       1.7443     0.040557
enh89218     3  123975000  123976000      4       1  150064       2.8071    0.0024997
enh89220     3  123979400  123980400      4       2  150064       3.9413   4.0516e-05
enh89221     3  123981700  123982700      3       2  150064       4.4017   5.3713e-06
enh89222     3  123999900  124000900      2       1  150064       4.1755   1.4866e-05
enh89224     3  124058000  124059000      2       1  150064       2.3795    0.0086676
enh89225     3  124070500  124071500      4       2  150064       3.4943   0.00023761
enh89226     3  124079200  124080200      2       1  150064       4.0054   3.0961e-05
enh89227     3  124091500  124092500      4       1  150064       3.3293   0.00043528
enh89228     3  124095200  124096200      2       1  150064       2.9037    0.0018436
enh89230     3  124101500  124102500      6       2  150064       3.1182   0.00090978
enh89235     3  124231800  124232800      4       2  150064       2.1287      0.01664
enh89263     3  124542900  124543900      3       1  150064       1.6822     0.046266
enh89265     3  124545700  124546700      4       1  150064       1.9968     0.022925
enh89269     3  124570000  124571000      2       1  150064       2.0766     0.018918
enh89270     3  124577700  124578700      3       2  150064       2.3357    0.0097542
enh89272     3  124592100  124593100      5       2  150064       2.2692     0.011628
enh89274     3  124597700  124598700      3       1  150064        2.243     0.012449
enh89276     3  124603300  124604300      4       1  150064       1.9767     0.024036
enh89285     3  124718600  124719600      2       1  150064       2.5264    0.0057621
enh89291     3  124770700  124771700      3       2  150064       2.8252    0.0023628
enh89295     3  124817400  124818400      4       1  150064       2.1136     0.017276
enh89298     3  124837900  124838900      2       1  150064       2.6613    0.0038921
enh89299     3  124841400  124842400      7       3  150064       2.6057    0.0045849
enh89300     3  124848400  124849400      7       4  150064       1.8551      0.03179
enh89304     3  124874300  124875300      9       4  150064       2.0717     0.019148
enh89307     3  124910700  124911700      2       1  150064       2.9975    0.0013612
enh89332     3  125369700  125370700      4       1  150064       1.8113     0.035048
enh89339     3  125732700  125733700      5       2  150064        2.026      0.02138
enh89342     3  125750400  125751400      3       1  150064       1.7951     0.036316
enh89371     3  126217600  126218600      7       3  150064       1.7539     0.039726
enh89419     3  127170800  127171800      8       4  150064        2.172     0.014928
enh89421     3  127185700  127186700      4       2  150064       1.8835     0.029819
enh89450     3  127720100  127721100      4       1  150064       2.6497    0.0040283
enh89451     3  127724200  127725200      3       1  150064       2.6514    0.0040077
enh89454     3  127773400  127774400      2       1  150064       2.6506    0.0040175
enh89457     3  127814400  127815400      2       1  150064       2.7948    0.0025969
enh89458     3  127817400  127818400      3       1  150064       2.5545    0.0053171
enh89465     3  127913900  127914900      4       1  150064       3.5851   0.00016848
enh89466     3  127916100  127917100      4       2  150064       4.2698   9.7822e-06
enh89467     3  127923600  127924600      1       1  150064       3.7091     0.000104
enh89468     3  127928500  127929500      3       2  150064       3.1417   0.00083977
enh89469     3  127934400  127935400      3       2  150064       4.3653    6.346e-06
enh89470     3  127945300  127946300      2       1  150064       3.3635   0.00038485
enh89483     3  128067500  128068500      1       1  150064       2.0585      0.01977
enh89490     3  128278000  128279000      3       1  150064       1.6777     0.046702
enh89493     3  128291500  128292500      3       2  150064        1.862     0.031304
enh89518     3  128506300  128507300      2       1  150064       2.7366    0.0031036
enh89535     3  128841500  128842500      2       1  150064       1.7523      0.03986
enh89539     3  128947600  128948600      2       1  150064       2.1499     0.015783
enh89540     3  128958500  128959500      3       1  150064       2.8831    0.0019688
enh89543     3  128996100  128997100      3       2  150064        3.131   0.00087118
enh89544     3  128998900  128999900      4       1  150064       3.2928   0.00049596
enh89545     3  129023100  129024100      1       1  150064       3.6939    0.0001104
enh89547     3  129032500  129033500      2       1  150064       2.9966    0.0013648
enh89548     3  129035800  129036800      1       1  150064       3.4195    0.0003137
enh89562     3  129209000  129210000      3       1  150064       1.7024     0.044341
enh89564     3  129244900  129245900      4       2  150064       2.0613     0.019639
enh89578     3  129310200  129311200      3       2  150064       2.0963     0.018029
enh89582     3  129317300  129318300      4       2  150064       1.6537     0.049099
enh89587     3  129340800  129341800      4       2  150064        2.376    0.0087503
enh89593     3  129403500  129404500      2       1  150064       1.7696     0.038399
enh89607     3  129511400  129512400      1       1  150064         1.87      0.03074
enh89663     3  131270900  131271900      6       2  150064       2.7307    0.0031597
enh89666     3  131342000  131343000      8       1  150064       2.0588     0.019754
enh89704     3  131925600  131926600      5       3  150064        1.958     0.025116
enh89707     3  131944500  131945500      8       1  150064       2.0874     0.018425
enh89714     3  132023100  132024100      5       3  150064       1.7823      0.03735
enh89736     3  132501800  132502800      3       2  150064       1.8385     0.032997
enh89754     3  132910900  132911900     10       2  150064        2.576    0.0049977
enh89755     3  132925500  132926500      4       1  150064        3.129   0.00087716
enh89756     3  132930100  132931100      2       1  150064        2.422    0.0077176
enh89757     3  132939900  132940900      1       1  150064        1.806      0.03546
enh89759     3  133002800  133003800      1       1  150064       2.8164     0.002428
enh89760     3  133013900  133014900      8       3  150064       3.2726   0.00053273
enh89762     3  133081100  133082100      2       1  150064       1.8794     0.030092
enh89763     3  133093500  133094500      3       2  150064        2.346    0.0094879
enh89781     3  133540200  133541200      9       4  150064       2.1688     0.015048
enh89784     3  133606400  133607400      4       2  150064       1.9653     0.024692
enh89785     3  133656200  133657200      2       1  150064       2.7084    0.0033802
enh89787     3  133661000  133662000      3       2  150064       2.2497     0.012235
enh89789     3  133681200  133682200      8       3  150064       2.6187    0.0044133
enh89821     3  134069700  134070700      3       1  150064       1.8299     0.033635
enh89874     3  134960200  134961200      3       1  150064       1.7336     0.041496
enh89875     3  134977900  134978900      1       1  150064       2.1741      0.01485
enh89876     3  134984100  134985100      5       1  150064       2.2058     0.013699
enh89878     3  135029000  135030000      3       2  150064       2.3911    0.0083981
enh89881     3  135101500  135102500      2       1  150064       1.7514     0.039943
enh89896     3  135458000  135459000      2       1  150064       2.6485     0.004042
enh89897     3  135521600  135522600      1       1  150064       4.2585    1.029e-05
enh89900     3  135682300  135683300      3       2  150064       3.9764   3.4989e-05
enh89901     3  135683000  135684000      2       1  150064       3.2415   0.00059451
enh89902     3  135686500  135687500      3       1  150064       4.1747   1.4919e-05
enh89903     3  135692600  135693600      1       1  150064       3.8187    6.709e-05
enh89904     3  135713300  135714300      5       1  150064        3.638   0.00013736
enh89905     3  135716100  135717100      2       1  150064       2.3028     0.010644
enh89906     3  135726500  135727500      1       1  150064       2.2356      0.01269
enh89907     3  135760300  135761300      1       1  150064       3.7435    9.072e-05
enh89911     3  135889800  135890800      1       1  150064       2.2668       0.0117
enh89916     3  135910500  135911500      3       2  150064       4.3954   5.5288e-06
enh89917     3  135916500  135917500      2       1  150064       2.8409    0.0022496
enh89918     3  135954500  135955500      3       1  150064       4.8364   6.6103e-07
enh89919     3  135956600  135957600      1       1  150064       3.5732    0.0001763
enh89920     3  135965900  135966900      1       1  150064       3.5576    0.0001871
enh89923     3  136015800  136016800      2       1  150064       2.3228     0.010094
enh89925     3  136069000  136070000      4       2  150064       3.9783   3.4701e-05
enh89927     3  136246700  136247700      1       1  150064        1.681      0.04638
enh89929     3  136278100  136279100      1       1  150064       6.3562    1.034e-10
enh89930     3  136314600  136315600      2       1  150064       1.9771     0.024016
enh89932     3  136350500  136351500      3       2  150064       3.7036   0.00010629
enh89939     3  136449600  136450600      2       1  150064       2.5073    0.0060829
enh89941     3  136455100  136456100      2       1  150064       1.7853      0.03711
enh89942     3  136465900  136466900      5       2  150064       3.7947   7.3912e-05
enh89943     3  136467200  136468200      4       2  150064        2.843    0.0022346
enh89944     3  136468000  136469000      3       2  150064       3.8258    6.517e-05
enh89945     3  136472400  136473400      3       2  150064       3.2031   0.00067987
enh89946     3  136505400  136506400      2       1  150064        3.281   0.00051724
enh89947     3  136511400  136512400      3       1  150064       1.8063     0.035433
enh89948     3  136520600  136521600      3       2  150064       1.9048     0.028405
enh89949     3  136557600  136558600      1       1  150064       2.2451      0.01238
enh89950     3  136578000  136579000      1       1  150064       3.0867     0.001012
enh89951     3  136582200  136583200      3       1  150064       2.8193    0.0024062
enh89952     3  136584200  136585200      3       1  150064        2.887    0.0019445
enh89953     3  136589200  136590200      2       1  150064       3.2489   0.00057917
enh89954     3  136590100  136591100      5       2  150064       3.0455    0.0011616
enh89955     3  136612500  136613500      1       1  150064       3.0285     0.001229
enh89957     3  136617700  136618700      2       1  150064       2.4929    0.0063349
enh89958     3  136620400  136621400      4       2  150064       2.7962    0.0025853
enh89959     3  136625600  136626600      1       1  150064       2.6813     0.003667
enh89960     3  136629200  136630200      2       1  150064       2.5556    0.0053006
enh89961     3  136632600  136633600      2       1  150064       2.4977    0.0062507
enh89962     3  136633200  136634200      2       1  150064       2.5043    0.0061353
enh89964     3  136661400  136662400      2       1  150064       2.4908    0.0063731
enh89965     3  136673700  136674700      4       2  150064       3.4608   0.00026925
enh89966     3  136676200  136677200      6       2  150064       4.3769   6.0195e-06
enh89969     3  136753800  136754800      4       1  150064       4.1478   1.6781e-05
enh89970     3  136760400  136761400      4       2  150064       3.8598   5.6736e-05
enh89972     3  136783700  136784700      2       1  150064       1.9714      0.02434
enh89973     3  136785200  136786200      4       1  150064       2.6437    0.0040997
enh89974     3  136816200  136817200      1       1  150064       1.8894      0.02942
enh90025     3  137931700  137932700      2       1  150064       2.4196    0.0077692
enh90029     3  138055700  138056700      5       2  150064       1.9275     0.026958
enh90052     3  138442200  138443200      1       1  150064       2.0243      0.02147
enh90054     3  138521800  138522800      2       1  150064       1.9634     0.024798
enh90060     3  138563800  138564800      1       1  150064       1.8789      0.03013
enh90062     3  138568100  138569100      2       1  150064       1.9324     0.026657
enh90129     3  140306700  140307700      4       2  150064       2.8558    0.0021463
enh90130     3  140307400  140308400      4       2  150064       2.6495    0.0040308
enh90131     3  140355200  140356200      6       1  150064       3.6596   0.00012629
enh90132     3  140432400  140433400      6       1  150064       2.3707    0.0088769
enh90164     3  140946500  140947500      1       1  150064       2.1643      0.01522
enh90173     3  141081200  141082200      1       1  150064       3.1196    0.0009054
enh90182     3  141130900  141131900      1       1  150064       1.8946      0.02907
enh90222     3  141888600  141889600      2       1  150064       1.7351     0.041358
enh90229     3  142037500  142038500      1       1  150064        1.863      0.03123
enh90249     3  142572100  142573100      1       1  150064       1.7397      0.04096
enh90250     3  142574500  142575500      3       1  150064       1.8188     0.034469
enh90257     3  142706100  142707100      3       2  150064       1.9128     0.027886
enh90259     3  142722700  142723700      4       2  150064       1.7109     0.043548
enh90277     3  143148500  143149500      2       1  150064       2.6181    0.0044217
enh90292     3  143513500  143514500      2       1  150064       2.2234     0.013094
enh90305     3  143699700  143700700      1       1  150064        2.003      0.02259
enh90322     3  144148300  144149300      3       2  150064       2.3332    0.0098179
enh90325     3  144201900  144202900      5       2  150064       2.5113    0.0060138
enh90326     3  144220900  144221900      2       1  150064       2.7426    0.0030474
enh90331     3  144363200  144364200      1       1  150064       2.7426     0.003048
enh90366     3  145643500  145644500      5       2  150064       2.9591    0.0015429
enh90413     3  146498000  146499000      4       2  150064       1.7083     0.043794
enh90423     3  147009400  147010400      2       1  150064       1.9234     0.027217
enh90424     3  147015900  147016900      1       1  150064       2.3525     0.009325
enh90426     3  147165200  147166200      4       2  150064       2.0438     0.020487
enh90430     3  147332600  147333600      1       1  150064       1.6496      0.04951
enh90451     3  147793200  147794200      1       1  150064       1.7152      0.04315
enh90475     3  148538100  148539100      3       2  150064       2.4291    0.0075686
enh90493     3  148903200  148904200      7       2  150064       2.0303     0.021161
enh90494     3  148905700  148906700      4       2  150064       1.8307     0.033576
enh90496     3  148921600  148922600      2       1  150064       1.9905     0.023267
enh90499     3  148949200  148950200      6       2  150064       2.0749     0.018997
enh90550     3  149369600  149370600      1       1  150064       1.6698      0.04748
enh90605     3  150067200  150068200      3       2  150064        1.648     0.049676
enh90609     3  150097200  150098200      2       1  150064       1.9489     0.025651
enh90637     3  150339000  150340000      3       2  150064       2.2562     0.012029
enh90657     3  150689200  150690200      4       2  150064       1.7836     0.037242
enh90700     3  151216200  151217200      8       3  150064       1.7425     0.040711
enh90701     3  151218800  151219800      8       2  150064       2.5484    0.0054115
enh90702     3  151256500  151257500      4       2  150064       1.8135     0.034878
enh90709     3  151309500  151310500      1       1  150064        1.933      0.02662
enh90710     3  151316300  151317300      2       1  150064       1.8997     0.028736
enh90745     3  152035900  152036900      3       2  150064       2.3114     0.010405
enh90769     3  152188500  152189500      1       1  150064       2.9498      0.00159
enh90770     3  152189700  152190700      2       1  150064       1.7401     0.040923
enh90773     3  152313900  152314900      2       1  150064        1.938     0.026311
enh90777     3  152437600  152438600      1       1  150064       1.8037      0.03564
enh90778     3  152463200  152464200      4       2  150064       1.8822     0.029905
enh90779     3  152497100  152498100      2       1  150064       1.8089      0.03523
enh90780     3  152508800  152509800      1       1  150064        2.601     0.004647
enh90781     3  152648600  152649600      1       1  150064       2.2578      0.01198
enh90801     3  153154400  153155400      2       1  150064       2.4929    0.0063359
enh90802     3  153157000  153158000      7       2  150064       2.7142    0.0033216
enh90812     3  153435300  153436300      4       2  150064       1.9638     0.024775
enh90839     3  153965200  153966200      1       1  150064       1.9216      0.02733
enh90843     3  154037900  154038900      1       1  150064       2.4668     0.006817
enh90873     3  155080100  155081100      2       1  150064       1.8224     0.034198
enh90881     3  155215700  155216700      3       1  150064       2.5181    0.0058987
enh90882     3  155230000  155231000      4       1  150064       2.4769    0.0066258
enh90886     3  155305100  155306100      2       1  150064       2.7427    0.0030471
enh90895     3  155379000  155380000      1       1  150064        1.942      0.02607
enh90897     3  155393800  155394800      4       2  150064       2.0026     0.022611
enh90901     3  155422300  155423300      2       1  150064       2.9231    0.0017328
enh90904     3  155443700  155444700      1       1  150064       2.3557     0.009244
enh90906     3  155455400  155456400      1       1  150064        2.304      0.01061
enh90932     3  156029100  156030100      2       1  150064       2.0014     0.022677
enh90957     3  156332100  156333100      1       1  150064       2.1682      0.01507
enh90963     3  156394700  156395700      2       1  150064       1.8562      0.03171
enh90985     3  156793200  156794200      2       1  150064       1.6885     0.045661
enh90988     3  156807100  156808100      1       1  150064       1.9919      0.02319
enh91050     3  158867400  158868400      1       1  150064       1.7066      0.04395
enh91053     3  159171500  159172500      1       1  150064       2.9324     0.001682
enh91054     3  159175800  159176800      1       1  150064       2.5977     0.004693
enh91061     3  159358000  159359000      3       2  150064       1.7752     0.037929
enh91062     3  159390300  159391300      6       2  150064       1.8851     0.029707
enh91072     3  159506700  159507700      5       2  150064       1.7028     0.044306
enh91078     3  159555300  159556300      1       1  150064       1.6551      0.04895
enh91080     3  159558900  159559900      1       1  150064       1.9421      0.02606
enh91082     3  159563800  159564800      1       1  150064       2.0262      0.02137
enh91102     3  159996300  159997300      1       1  150064       2.0714      0.01916
enh91106     3  160032300  160033300      1       1  150064       1.8402      0.03287
enh91109     3  160102200  160103200      2       1  150064       1.7493     0.040116
enh91125     3  160395500  160396500      3       1  150064       1.8198     0.034393
enh91127     3  160454300  160455300      2       1  150064       1.9304     0.026779
enh91131     3  160512800  160513800      1       1  150064       1.8561      0.03172
enh91132     3  160514100  160515100      4       1  150064       2.0567     0.019856
enh91135     3  160525900  160526900      6       2  150064       2.1943     0.014107
enh91136     3  160532800  160533800      1       1  150064       1.6873      0.04577
enh91137     3  160540400  160541400      1       1  150064       1.6948      0.04506
enh91138     3  160542900  160543900      3       1  150064       2.1743     0.014841
enh91140     3  160587400  160588400      4       1  150064       2.4209     0.007742
enh91142     3  160610800  160611800      2       1  150064       2.1746      0.01483
enh91145     3  160618600  160619600      3       1  150064       2.0686     0.019292
enh91153     3  160854700  160855700      3       2  150064       2.3324    0.0098409
enh91154     3  160902000  160903000      4       2  150064       2.8467    0.0022086
enh91159     3  161027800  161028800      3       2  150064       2.8329    0.0023066
enh91160     3  161067500  161068500      4       2  150064        1.908     0.028193
enh91161     3  161081600  161082600      4       2  150064       3.6251   0.00014441
enh91162     3  161083900  161084900      3       1  150064       2.0008     0.022705
enh91163     3  161093000  161094000      4       2  150064       2.5481    0.0054148
enh91165     3  161133500  161134500      1       1  150064       2.3963      0.00828
enh91168     3  161144400  161145400      2       1  150064       2.6915    0.0035563
enh91170     3  161188400  161189400      1       1  150064       2.3241      0.01006
enh91171     3  161216200  161217200      7       2  150064       3.5144   0.00022041
enh91173     3  161277600  161278600      5       3  150064       1.6731      0.04715
enh91177     3  161354400  161355400      7       3  150064       2.4174    0.0078159
enh91178     3  161357800  161358800      3       2  150064        4.006   3.0873e-05
enh91179     3  161360600  161361600      4       2  150064       3.0835    0.0010228
enh91180     3  161362600  161363600      1       1  150064        2.071      0.01918
enh91181     3  161391600  161392600      2       1  150064       2.3822    0.0086036
enh91182     3  161407700  161408700      1       1  150064       2.4593      0.00696
enh91183     3  161439200  161440200      9       4  150064       4.4439   4.4178e-06
enh91184     3  161483900  161484900      4       2  150064       4.9507   3.6971e-07
enh91188     3  161577400  161578400      1       1  150064       1.8771      0.03025
enh91191     3  161657400  161658400      1       1  150064       3.5127    0.0002218
enh91192     3  161758700  161759700      7       2  150064       4.6764   1.4595e-06
enh91193     3  161759400  161760400      1       1  150064       4.2895    8.955e-06
enh91194     3  161768400  161769400     10       2  150064       4.4552   4.1906e-06
enh91195     3  161822600  161823600      4       2  150064       2.7952    0.0025934
enh91229     3  163642100  163643100      5       2  150064       1.9356     0.026461
enh91240     3  164448200  164449200      3       1  150064       1.7252      0.04225
enh91241     3  164454600  164455600      2       1  150064       2.3533    0.0093049
enh91270     3  165907900  165908900      3       2  150064        2.284     0.011185
enh91285     3  166703500  166704500      1       1  150064       1.8162      0.03467
enh91289     3  166881800  166882800      1       1  150064       2.2546      0.01208
enh91306     3  167375400  167376400      1       1  150064        2.879     0.001995
enh91315     3  167454200  167455200      1       1  150064       2.9064     0.001828
enh91316     3  167472800  167473800      2       1  150064        1.876     0.030324
enh91318     3  167613200  167614200      2       1  150064       2.8432    0.0022332
enh91321     3  167654300  167655300      3       2  150064       2.5794    0.0049483
enh91327     3  167804200  167805200      2       1  150064       2.2317     0.012816
enh91328     3  167806200  167807200      2       1  150064       2.2983     0.010771
enh91330     3  167809200  167810200      4       1  150064       2.0899     0.018313
enh91331     3  167814500  167815500      2       1  150064       2.0918      0.01823
enh91332     3  167859900  167860900      3       1  150064       2.1241     0.016832
enh91335     3  167934300  167935300      3       1  150064       1.6499     0.049484
enh91339     3  167993400  167994400      2       1  150064       2.1889     0.014301
enh91366     3  168301300  168302300      6       2  150064       2.2338     0.012749
enh91388     3  168657200  168658200      1       1  150064       1.9872      0.02345
enh91389     3  168669700  168670700      5       3  150064       1.7386     0.041057
enh91392     3  168708000  168709000      7       3  150064       1.8147     0.034784
enh91395     3  168794600  168795600      5       3  150064       2.3953    0.0083031
enh91397     3  168812500  168813500      2       1  150064       2.7731    0.0027764
enh91398     3  168840000  168841000      3       1  150064       1.9038     0.028469
enh91411     3  169007200  169008200      3       1  150064       1.9354      0.02647
enh91432     3  169347400  169348400      4       2  150064       1.8607      0.03139
enh91434     3  169461500  169462500      1       1  150064       3.0957    0.0009819
enh91435     3  169492700  169493700      1       1  150064       2.6313     0.004253
enh91437     3  169579300  169580300      4       2  150064       2.9514    0.0015816
enh91446     3  169826200  169827200      1       1  150064       2.5035     0.006149
enh91450     3  169917800  169918800      4       1  150064        2.551    0.0053709
enh91453     3  169944100  169945100      7       4  150064       1.9895     0.023321
enh91456     3  170039500  170040500      1       1  150064       1.8439       0.0326
enh91465     3  170169300  170170300      3       1  150064       2.8169    0.0024244
enh91486     3  170549800  170550800      2       1  150064       2.1717     0.014939
enh91487     3  170553000  170554000      2       1  150064       2.7405    0.0030673
enh91488     3  170556600  170557600      6       2  150064       3.2638   0.00054968
enh91491     3  170588600  170589600      2       1  150064       2.5201    0.0058659
enh91492     3  170592600  170593600      3       1  150064       2.4129    0.0079139
enh91494     3  170759700  170760700      1       1  150064       2.6597     0.003911
enh91498     3  170883200  170884200      2       1  150064       1.7317     0.041666
enh91507     3  170983600  170984600      1       1  150064       2.2536      0.01211
enh91508     3  170988400  170989400      2       1  150064        2.129     0.016628
enh91509     3  170991600  170992600      4       2  150064       1.8686      0.03084
enh91555     3  171436400  171437400      3       1  150064        1.778     0.037701
enh91556     3  171438300  171439300      5       1  150064       1.7224     0.042501
enh91557     3  171444800  171445800      3       1  150064       1.7142     0.043242
enh91558     3  171449600  171450600      4       1  150064       1.6794     0.046542
enh91559     3  171466100  171467100      1       1  150064       1.8479      0.03231
enh91562     3  171509300  171510300      4       1  150064       1.9826     0.023706
enh91668     3  172426800  172427800      1       1  150064       2.6366     0.004187
enh91700     3  173019800  173020800      1       1  150064       1.9644      0.02474
enh91701     3  173023700  173024700      2       1  150064        2.896    0.0018898
enh91702     3  173071000  173072000      3       1  150064       1.6569     0.048771
enh91704     3  173116900  173117900      3       2  150064       2.8236    0.0023741
enh91709     3  173284300  173285300      1       1  150064       2.1558      0.01555
enh91732     3  173513900  173514900      6       2  150064        4.532   2.9219e-06
enh91733     3  173517300  173518300      2       1  150064       3.8847   5.1229e-05
enh91735     3  173559000  173560000      5       2  150064        3.207   0.00067075
enh91741     3  173637900  173638900      1       1  150064       1.7697      0.03839
enh91746     3  173655700  173656700      2       1  150064       1.8661     0.031013
enh91750     3  173741100  173742100      2       1  150064       2.0162      0.02189
enh91751     3  173768400  173769400      2       1  150064       2.3961    0.0082845
enh91753     3  173812000  173813000      4       2  150064       2.0066     0.022398
enh91755     3  173835100  173836100      5       2  150064       2.2383       0.0126
enh91756     3  173838300  173839300      3       1  150064       1.6798     0.046495
enh91759     3  173866500  173867500      2       1  150064       1.7413     0.040811
enh91773     3  174004400  174005400      1       1  150064       1.9197      0.02745
enh91776     3  174036400  174037400      6       3  150064       1.9539     0.025358
enh91785     3  174160000  174161000      1       1  150064       1.8057      0.03548
enh91786     3  174178600  174179600      2       1  150064       1.9478     0.025718
enh91787     3  174180300  174181300      1       1  150064       1.8518      0.03203
enh91790     3  174256500  174257500      7       3  150064       3.1817     0.000732
enh91815     3  175107000  175108000      2       1  150064       1.8483     0.032282
enh91818     3  175129400  175130400      3       2  150064       2.8948    0.0018968
enh91832     3  175704000  175705000      1       1  150064        1.914      0.02781
enh91834     3  175733600  175734600      4       1  150064       2.2566     0.012017
enh91835     3  175809400  175810400      3       1  150064       2.8096      0.00248
enh91837     3  175895200  175896200      4       2  150064       1.7118     0.043468
enh91843     3  176018600  176019600      1       1  150064       2.0229      0.02154
enh91859     3  176240100  176241100      2       1  150064       1.8405     0.032849
enh91863     3  176295300  176296300      1       1  150064       1.6688      0.04758
enh91867     3  176414500  176415500      2       1  150064       1.9224      0.02728
enh91875     3  176633500  176634500      2       1  150064       1.7746     0.037986
enh91878     3  176731200  176732200      1       1  150064       2.5773     0.004979
enh91879     3  176757200  176758200      4       2  150064       2.9588    0.0015441
enh91880     3  176758700  176759700      1       1  150064        2.666     0.003838
enh91881     3  176764500  176765500      1       1  150064       3.2209    0.0006389
enh91884     3  176781200  176782200      3       1  150064        2.876    0.0020137
enh91887     3  176792700  176793700      4       2  150064       2.4124     0.007924
enh91890     3  176807200  176808200      4       2  150064       1.6732      0.04714
enh91896     3  176827400  176828400      3       2  150064       2.9074    0.0018222
enh91900     3  176841800  176842800      2       1  150064       2.5751    0.0050104
enh91902     3  176847800  176848800      3       2  150064       2.4581    0.0069847
enh91904     3  176851600  176852600      3       2  150064       2.1543     0.015608
enh91926     3  177062400  177063400      2       1  150064       1.6588     0.048578
enh91932     3  177148000  177149000      3       1  150064       2.3278    0.0099612
enh91955     3  177348400  177349400      5       2  150064       3.5208    0.0002151
enh91956     3  177359600  177360600      3       2  150064       2.1722     0.014922
enh91965     3  177513700  177514700      1       1  150064       1.6914      0.04538
enh91973     3  177818700  177819700      4       2  150064       1.8746     0.030426
enh91974     3  177869800  177870800      1       1  150064       2.5967     0.004706
enh91975     3  177877100  177878100      4       2  150064       1.9701     0.024416
enh91976     3  177898000  177899000      2       1  150064       1.9335      0.02659
enh91977     3  177899200  177900200      6       3  150064       2.3451     0.009511
enh91978     3  177899900  177900900      3       2  150064       1.6712      0.04734
enh91986     3  178038200  178039200      7       2  150064       2.0287     0.021243
enh91988     3  178059500  178060500      3       2  150064       1.9247     0.027136
enh91995     3  178242800  178243800      3       1  150064       1.9586     0.025077
enh92089     3  179784600  179785600      3       2  150064       2.0526     0.020056
enh92094     3  179833700  179834700      2       1  150064       2.9676    0.0015006
enh92095     3  179852600  179853600      1       1  150064       1.8939      0.02912
enh92101     3  180046200  180047200      2       1  150064       2.0402     0.020667
enh92102     3  180047400  180048400      1       1  150064       1.9354      0.02647
enh92104     3  180289600  180290600      3       2  150064        2.731    0.0031572
enh92118     3  180522900  180523900      2       1  150064       2.1786      0.01468
enh92120     3  180572600  180573600      1       1  150064       2.3966     0.008274
enh92122     3  180628800  180629800      2       1  150064       5.4446   2.5956e-08
enh92123     3  180632800  180633800      1       1  150064       6.2898    1.589e-10
enh92124     3  180633300  180634300      1       1  150064       6.2898    1.589e-10
enh92125     3  180637900  180638900      4       2  150064       3.8483   5.9477e-05
enh92126     3  180641700  180642700      2       1  150064       5.1144   1.5736e-07
enh92131     3  180726700  180727700      2       1  150064       4.8541   6.0462e-07
enh92132     3  180773800  180774800      3       2  150064       6.6764   1.2248e-11
enh92135     3  180856300  180857300      4       2  150064       5.4428   2.6224e-08
enh92137     3  180893900  180894900      1       1  150064       5.8081     3.16e-09
enh92143     3  181044900  181045900      1       1  150064        3.289    0.0005027
enh92145     3  181101400  181102400      2       1  150064       3.7763   7.9599e-05
enh92148     3  181174600  181175600      2       1  150064       3.0555    0.0011236
enh92149     3  181176300  181177300      2       1  150064       3.3755   0.00036845
enh92150     3  181181700  181182700      2       1  150064        3.155   0.00080237
enh92151     3  181201400  181202400      2       1  150064       4.4443   4.4081e-06
enh92152     3  181207500  181208500      2       1  150064       4.3979   5.4647e-06
enh92153     3  181252100  181253100      1       1  150064       2.0397      0.02069
enh92157     3  181358700  181359700      1       1  150064          1.7      0.04457
enh92158     3  181404700  181405700      1       1  150064        2.334     0.009799
enh92162     3  181418600  181419600      2       1  150064       2.5208    0.0058547
enh92163     3  181419100  181420100      2       1  150064       2.5208    0.0058547
enh92212     3  181934500  181935500      2       1  150064       2.4517    0.0071097
enh92214     3  181952900  181953900      2       1  150064       1.7983     0.036063
enh92215     3  181955600  181956600      2       1  150064       2.4327    0.0074928
enh92222     3  182023500  182024500      4       1  150064        1.656     0.048863
enh92223     3  182040700  182041700      2       1  150064       1.7076     0.043856
enh92243     3  182388900  182389900      1       1  150064       2.1102      0.01742
enh92252     3  182640000  182641000      6       2  150064        1.994     0.023074
enh92264     3  182695500  182696500      2       1  150064       2.5543      0.00532
enh92306     3  183543900  183544900      3       1  150064        1.871     0.030674
enh92308     3  183600000  183601000      2       1  150064       2.0495     0.020209
enh92355     3  184396200  184397200      2       1  150064       1.7178     0.042921
enh92369     3  184473900  184474900      5       2  150064       2.5502    0.0053834
enh92370     3  184478900  184479900      1       1  150064       2.2389      0.01258
enh92375     3  184508600  184509600      1       1  150064       2.1333      0.01645
enh92394     3  184871400  184872400      1       1  150064       2.1402      0.01617
enh92416     3  185421600  185422600      4       2  150064       2.5812    0.0049234
enh92417     3  185426600  185427600      1       1  150064       2.6721     0.003769
enh92424     3  185442400  185443400      2       1  150064        2.733    0.0031385
enh92425     3  185445600  185446600      5       3  150064       2.0433     0.020511
enh92429     3  185456800  185457800      1       1  150064       2.3019      0.01067
enh92454     3  185514500  185515500      2       1  150064       2.4146    0.0078752
enh92470     3  185655800  185656800      1       1  150064       2.0847      0.01855
enh92473     3  185762600  185763600      3       2  150064       1.7934     0.036458
enh92478     3  185801100  185802100      2       1  150064        3.238   0.00060188
enh92479     3  185810800  185811800      2       1  150064        2.027     0.021332
enh92480     3  185823400  185824400      4       2  150064       2.1608     0.015357
enh92521     3  186493500  186494500      4       2  150064       1.8295     0.033662
enh92524     3  186507700  186508700      6       3  150064       2.4143    0.0078828
enh92562     3  186822600  186823600      3       2  150064       2.2854     0.011144
enh92566     3  186891400  186892400      5       3  150064       1.7043     0.044163
enh92569     3  186937400  186938400      3       2  150064       2.2378     0.012619
enh92595     3  187453300  187454300      2       1  150064       1.9236     0.027202
enh92616     3  187849200  187850200      4       2  150064       1.9859      0.02352
enh92617     3  187856100  187857100      2       1  150064       1.7974     0.036137
enh92620     3  187875000  187876000      4       2  150064       1.8928     0.029194
enh92622     3  187881800  187882800      2       1  150064       1.6832      0.04617
enh92623     3  187886300  187887300      5       2  150064        3.378   0.00036513
enh92624     3  187888500  187889500      4       2  150064       2.5284    0.0057297
enh92628     3  187913700  187914700      2       1  150064       1.6561     0.048853
enh92629     3  187914600  187915600      5       2  150064        2.085     0.018534
enh92641     3  187996800  187997800      2       1  150064       1.7365     0.041236
enh92655     3  188191800  188192800      3       1  150064       2.2416     0.012492
enh92663     3  188353200  188354200      7       3  150064       2.3247     0.010045
enh92697     3  189484100  189485100      2       1  150064       2.3049     0.010586
enh92710     3  189712400  189713400      6       2  150064       2.3535    0.0092978
enh92711     3  189718200  189719200      6       2  150064       1.6541     0.049051
enh92712     3  189723000  189724000      4       2  150064       2.0482     0.020268
enh92713     3  189729600  189730600      4       2  150064        2.007     0.022373
enh92714     3  189735200  189736200      5       2  150064       2.0192     0.021735
enh92734     3  189840000  189841000     10       3  150064       2.1318     0.016512
enh92760     3  190272300  190273300      5       3  150064       1.7224     0.042502
enh92770     3  190436400  190437400      2       1  150064       1.9604     0.024972
enh92780     3  190723200  190724200      2       1  150064       2.7822    0.0026998
enh92800     3  191111800  191112800      5       3  150064       1.9273     0.026973
enh92810     3  191488000  191489000      4       2  150064       1.9248      0.02713
enh92813     3  191600000  191601000      1       1  150064        2.177      0.01474
enh92815     3  191618800  191619800      2       1  150064       2.6899    0.0035737
enh92818     3  191678600  191679600      5       3  150064       1.8755     0.030363
enh92827     3  191821200  191822200      6       2  150064        1.924     0.027179
enh92828     3  191823800  191824800      4       2  150064       2.8492    0.0021913
enh92829     3  191873100  191874100      7       4  150064       2.5401    0.0055408
enh92830     3  191879700  191880700      2       1  150064       2.8873     0.001943
enh92846     3  192135000  192136000      2       1  150064       2.1532     0.015652
enh92852     3  192398100  192399100      5       2  150064       1.8429     0.032674
enh92853     3  192418300  192419300      2       1  150064       2.3243     0.010054
enh92854     3  192434300  192435300      5       2  150064       1.9159     0.027688
enh92870     3  192578400  192579400      2       1  150064       2.0782     0.018847
enh92905     3  193106300  193107300      4       2  150064       2.0079     0.022326
enh92925     3  193498600  193499600      2       1  150064       1.9502     0.025579
enh92926     3  193505800  193506800      7       2  150064       1.7293     0.041881
enh92928     3  193510700  193511700      3       2  150064       2.1752     0.014807
enh92948     3  193693500  193694500      3       1  150064       1.8298     0.033643
enh92962     3  193807000  193808000      4       2  150064       2.4049    0.0080891
enh92964     3  193815200  193816200      2       1  150064       2.1404     0.016161
enh93008     3  194352300  194353300      1       1  150064       2.1808       0.0146
enh93070     3  194981600  194982600      1       1  150064       2.3337     0.009805
enh93076     3  195100000  195101000      2       1  150064       2.4747    0.0066679
enh93082     3  195119300  195120300      1       1  150064       1.9035      0.02849
enh93142     3  195922900  195923900      4       2  150064       2.1927     0.014164
enh93143     3  195942600  195943600      2       1  150064       2.4074    0.0080336
enh93145     3  195946100  195947100      3       2  150064       2.5936    0.0047492
enh93149     3  195989800  195990800      3       1  150064       2.3464    0.0094789
enh93151     3  196005900  196006900      5       1  150064       1.7428     0.040681
enh93154     3  196046800  196047800      5       2  150064       2.8801    0.0019877
enh93155     3  196054000  196055000      7       2  150064       2.2808     0.011281
enh93158     3  196149600  196150600      1       1  150064       2.6902      0.00357
enh93159     3  196156500  196157500      3       2  150064       1.8914     0.029284
enh93160     3  196160000  196161000      2       1  150064       3.1878   0.00071689
enh93161     3  196170800  196171800      2       1  150064       1.6772     0.046751
enh93162     3  196225600  196226600      1       1  150064       1.7678      0.03855
enh93183     3  196471100  196472100      2       1  150064        1.772     0.038201
enh93184     3  196473800  196474800      5       2  150064       1.7943     0.036385
enh93186     3  196499000  196500000      2       1  150064       1.9046     0.028414
enh93192     3  196519900  196520900      3       2  150064       2.8199    0.0024021
enh93193     3  196670700  196671700      1       1  150064       2.0387      0.02074
enh93197     3  196894700  196895700      2       1  150064       1.7886     0.036838
enh93199     3  196910400  196911400      3       2  150064       1.8387     0.032981
enh93200     3  196912000  196913000      2       1  150064       1.7339     0.041468
enh93201     3  196929000  196930000      1       1  150064       2.8786     0.001997
enh93202     3  196931700  196932700      4       2  150064       1.9165     0.027651
enh93204     3  196935900  196936900      1       1  150064       2.2616      0.01186
enh93205     3  196939300  196940300      6       2  150064       1.6532     0.049149
enh93207     3  196946200  196947200      2       1  150064       2.0038     0.022548
enh93209     3  196952800  196953800      3       2  150064       1.7607      0.03914
enh93210     3  196964200  196965200      5       3  150064       2.0702     0.019215
enh93211     3  196965700  196966700      1       1  150064       2.9039     0.001843
enh93213     3  196983900  196984900      1       1  150064       2.9008     0.001861
enh93217     3  197022200  197023200      2       1  150064        2.091     0.018266
enh93218     3  197030700  197031700      4       2  150064       1.8909     0.029321
enh93233     3  197183700  197184700      3       2  150064       1.9565     0.025205
enh93235     3  197191700  197192700      4       2  150064       2.6695     0.003798
enh93236     3  197194400  197195400      2       1  150064       1.8946      0.02907
enh93238     3  197208500  197209500      4       2  150064       2.6481    0.0040468
enh93243     3  197248000  197249000      5       2  150064       1.6626     0.048195
enh93244     3  197267900  197268900      4       2  150064       1.8659     0.031024
enh93287     4     618400     619400      2       1  150064       1.8109     0.035078
enh93289     4     656400     657400      3       1  150064       2.1924     0.014177
enh93291     4     677400     678400      1       1  150064       2.4305     0.007538
enh93293     4     683300     684300      4       2  150064       1.8117     0.035013
enh93294     4     686100     687100      1       1  150064       1.9559      0.02524
enh93295     4     700800     701800     10       4  150064       3.1147   0.00092053
enh93296     4     702200     703200      3       1  150064       2.8527    0.0021678
enh93336     4    1831100    1832100      1       1  150064       1.9583       0.0251
enh93339     4    1878800    1879800      1       1  150064       1.8009      0.03586
enh93354     4    2270500    2271500      3       1  150064        2.489    0.0064059
enh93368     4    2569000    2570000      2       1  150064        1.652     0.049268
enh93424     4    3343500    3344500      3       2  150064       1.9386     0.026278
enh93482     4    4445300    4446300      5       2  150064       2.3325    0.0098381
enh93484     4    4464100    4465100      2       1  150064        3.152   0.00081067
enh93485     4    4482400    4483400      4       2  150064       2.5993    0.0046702
enh93486     4    4489800    4490800      2       1  150064       1.7919     0.036571
enh93492     4    4541800    4542800      3       2  150064       2.5175    0.0059092
enh93496     4    4609800    4610800      3       2  150064       2.2127     0.013458
enh93499     4    4667400    4668400      1       1  150064       1.9197      0.02745
enh93514     4    4793000    4794000      3       2  150064       2.2788     0.011341
enh93525     4    5167100    5168100      6       2  150064       1.9326      0.02664
enh93527     4    5205100    5206100      5       2  150064       1.7996     0.035964
enh93530     4    5219400    5220400      5       3  150064       2.1663     0.015142
enh93536     4    5592900    5593900      1       1  150064       2.6039     0.004609
enh93537     4    5613200    5614200      4       1  150064       2.1533     0.015647
enh93538     4    5633800    5634800      2       1  150064       2.8804    0.0019856
enh93539     4    5720600    5721600      4       2  150064       1.7156     0.043119
enh93558     4    6073300    6074300      1       1  150064       2.2568      0.01201
enh93563     4    6118000    6119000      5       2  150064       2.6952    0.0035175
enh93582     4    6404200    6405200     11       4  150064       3.2361   0.00060581
enh93587     4    6495100    6496100      6       3  150064       1.7633     0.038929
enh93622     4    6953100    6954100      2       1  150064       1.8657     0.031045
enh93623     4    6955200    6956200      7       2  150064       1.8253     0.033977
enh93624     4    6956400    6957400      5       2  150064       1.7272     0.042065
enh93728     4    8378100    8379100      9       4  150064       1.8353     0.033228
enh93732     4    8404400    8405400      8       3  150064       1.8413      0.03279
enh93735     4    8439400    8440400      2       1  150064       1.7125     0.043404
enh93736     4    8440800    8441800      3       2  150064       1.8977     0.028866
enh93772     4    9882500    9883500      5       1  150064       1.7906     0.036678
enh93791     4   10142500   10143500      7       2  150064       1.9975     0.022885
enh93799     4   10433500   10434500      3       2  150064       3.1441   0.00083286
enh93801     4   10455900   10456900      4       2  150064       2.5836    0.0048883
enh93804     4   10502200   10503200      5       3  150064       2.2034     0.013784
enh93823     4   11151600   11152600      4       2  150064       1.8392     0.032942
enh93827     4   11225200   11226200      7       2  150064        1.798     0.036087
enh93837     4   11594700   11595700      2       1  150064       2.0072     0.022363
enh93858     4   12100200   12101200      2       1  150064       2.5986    0.0046798
enh93866     4   12364600   12365600      1       1  150064       2.0695      0.01925
enh93868     4   12543000   12544000      3       1  150064       1.8311     0.033542
enh93869     4   12544000   12545000     10       2  150064       1.7826     0.037322
enh93870     4   12567300   12568300      6       2  150064       1.6856     0.045938
enh93904     4   13627100   13628100      2       1  150064       1.7364     0.041251
enh93926     4   14295000   14296000      1       1  150064       1.9698      0.02443
enh94027     4   16208000   16209000      7       3  150064       2.0632     0.019546
enh94033     4   16303900   16304900      2       1  150064       2.9918    0.0013869
enh94034     4   16316800   16317800      5       2  150064        2.036     0.020874
enh94035     4   16324200   16325200      5       3  150064       1.9924     0.023163
enh94036     4   16352900   16353900      4       2  150064       1.7575     0.039419
enh94041     4   16592400   16593400      3       2  150064       1.7679      0.03854
enh94042     4   16599800   16600800      4       2  150064       1.9317       0.0267
enh94043     4   16609700   16610700      5       2  150064       2.4117    0.0079386
enh94046     4   16673800   16674800      2       1  150064       2.1636     0.015247
enh94050     4   16695400   16696400      3       1  150064       2.0607     0.019668
enh94052     4   16733700   16734700      5       2  150064       1.8576      0.03161
enh94101     4   17144300   17145300      9       4  150064       2.0193     0.021729
enh94110     4   17304500   17305500     11       2  150064       2.5607    0.0052225
enh94112     4   17329500   17330500      4       1  150064       2.2741     0.011479
enh94113     4   17347600   17348600      4       2  150064       2.0162     0.021888
enh94114     4   17348600   17349600      2       1  150064       1.7331     0.041539
[truncated: 1,121,785 more chars]
