# Supplementary material for: Identifying enhancer properties associated with genetic risk for complex traits using regulome-wide association studies
Source: PLoS Comput Biol. 2022 Sep 7;18(9):e1010430. doi: 10.1371/journal.pcbi.1010430 (PMC9484640; doi:10.1371/journal.pcbi.1010430)
Supplement: S3 Table — Sample names are as described in the ROADMAP epigenomics project integrative analysis portal: https://egg2.wustl.edu/roadmap/web_portal/meta.html. (ZIP) [file pcbi.1010430.s010.zip › supplemental_table3/E055skin_sig_enhancers05.gcov.out]

GENE       CHR      START       STOP  NSNPS  NPARAM       N        ZSTAT            P
enh54796     1     841300     842300      1       1  150064       1.8239      0.03408
enh54811     1     966500     967500      1       1  150064       1.6666       0.0478
enh54835     1    1168600    1169600      3       1  150064       1.9619      0.02489
enh54836     1    1169200    1170200      4       1  150064       1.9904     0.023272
enh54838     1    1176700    1177700      4       1  150064       1.6509     0.049377
enh54839     1    1178400    1179400      4       1  150064        1.648     0.049672
enh54840     1    1179200    1180200      4       2  150064       2.0613     0.019638
enh54841     1    1185900    1186900      4       2  150064       1.9041     0.028447
enh54903     1    1480400    1481400      3       2  150064       1.6834     0.046149
enh54950     1    1706200    1707200      2       1  150064       2.8494    0.0021899
enh54983     1    1841500    1842500      3       1  150064       2.0797     0.018775
enh54984     1    1848500    1849500      1       1  150064        1.785      0.03713
enh54992     1    2057900    2058900      2       1  150064       2.6994    0.0034735
enh54993     1    2062900    2063900      3       2  150064       3.1698   0.00076283
enh54995     1    2071200    2072200      5       2  150064       3.2169   0.00064792
enh54996     1    2084600    2085600      2       1  150064       1.8991     0.028777
enh54997     1    2101400    2102400      1       1  150064       3.4508    0.0002795
enh54999     1    2111100    2112100      4       2  150064       3.4353     0.000296
enh55002     1    2127100    2128100      3       2  150064       2.2406     0.012525
enh55004     1    2132200    2133200      1       1  150064       3.0613     0.001102
enh55006     1    2137800    2138800      4       2  150064       2.7426    0.0030479
enh55007     1    2140900    2141900      4       2  150064       2.0987     0.017921
enh55014     1    2172900    2173900      6       2  150064       1.9091     0.028122
enh55025     1    2211200    2212200      3       1  150064       2.1734     0.014875
enh55026     1    2214900    2215900      5       3  150064       1.7983     0.036064
enh55047     1    2326600    2327600      5       2  150064       1.7265     0.042125
enh55050     1    2335900    2336900      2       1  150064       1.8206     0.034334
enh55054     1    2347100    2348100      8       4  150064       1.7127     0.043385
enh55055     1    2380800    2381800      6       2  150064       4.8978   4.8457e-07
enh55057     1    2388400    2389400      3       2  150064       3.1764   0.00074554
enh55058     1    2389900    2390900      8       3  150064       4.4437   4.4208e-06
enh55059     1    2391000    2392000      6       2  150064       4.3067   8.2857e-06
enh55064     1    2437600    2438600      4       1  150064       1.6633     0.048122
enh55076     1    2519800    2520800      3       1  150064       2.7174    0.0032897
enh55077     1    2524300    2525300      9       2  150064       2.9603    0.0015365
enh55078     1    2525600    2526600      3       1  150064       2.6951    0.0035182
enh55118     1    3538800    3539800      5       2  150064       1.6765     0.046825
enh55169     1    6260400    6261400      1       1  150064       1.7453      0.04047
enh55170     1    6264400    6265400      3       2  150064         2.25     0.012223
enh55220     1    6531400    6532400      4       2  150064       2.7463    0.0030136
enh55224     1    6552500    6553500      3       1  150064       2.0573     0.019831
enh55225     1    6554800    6555800      3       1  150064       2.1548      0.01559
enh55227     1    6562400    6563400      3       2  150064       3.1798   0.00073685
enh55242     1    6645500    6646500      3       2  150064       2.3356    0.0097571
enh55247     1    6657800    6658800      4       2  150064       1.9395     0.026219
enh55248     1    6658400    6659400      6       3  150064       1.6901     0.045505
enh55251     1    6676100    6677100      3       1  150064       3.1552    0.0008019
enh55252     1    6684000    6685000      2       1  150064       2.1264     0.016733
enh55254     1    6689200    6690200      4       2  150064        4.254   1.0498e-05
enh55255     1    6692800    6693800      3       2  150064       3.8139   6.8389e-05
enh55256     1    6694400    6695400      8       2  150064        2.543    0.0054959
enh55259     1    6745700    6746700      1       1  150064       2.5274     0.005746
enh55260     1    6746500    6747500      1       1  150064       3.7624    8.414e-05
enh55262     1    6756000    6757000      3       2  150064       2.7038    0.0034278
enh55263     1    6758800    6759800      3       2  150064       4.0168   2.9492e-05
enh55264     1    6759700    6760700      2       1  150064       3.5669   0.00018061
enh55266     1    6787200    6788200      4       2  150064       3.3489    0.0004056
enh55394     1    8362800    8363800      3       1  150064       2.8474    0.0022042
enh55397     1    8377200    8378200      1       1  150064       3.5064    0.0002271
enh55399     1    8389200    8390200      6       2  150064       5.0419   2.3042e-07
enh55400     1    8402200    8403200      5       3  150064       2.2227     0.013117
enh55401     1    8405000    8406000      2       1  150064       2.5866    0.0048458
enh55404     1    8419100    8420100      3       2  150064       2.5203    0.0058626
enh55405     1    8420800    8421800      2       1  150064       4.8735   5.4813e-07
enh55406     1    8423400    8424400      5       2  150064       3.9983   3.1898e-05
enh55407     1    8427200    8428200      1       1  150064       2.9348     0.001669
enh55409     1    8430200    8431200      4       1  150064       2.4888    0.0064085
enh55410     1    8431800    8432800      3       2  150064       4.1291   1.8213e-05
enh55413     1    8439000    8440000      1       1  150064       5.5166    1.728e-08
enh55415     1    8444400    8445400      2       1  150064       4.8974   4.8548e-07
enh55417     1    8451000    8452000      2       1  150064       3.1964   0.00069587
enh55418     1    8452600    8453600      1       1  150064       5.5087    1.807e-08
enh55419     1    8453800    8454800      1       1  150064       3.7239    9.807e-05
enh55420     1    8454700    8455700      2       1  150064       3.3185   0.00045251
enh55421     1    8456700    8457700      1       1  150064       1.6541      0.04905
enh55423     1    8466500    8467500      5       2  150064       5.5447    1.472e-08
enh55424     1    8467000    8468000      3       2  150064       4.5486   2.6996e-06
enh55426     1    8472900    8473900      3       1  150064       5.0292   2.4626e-07
enh55427     1    8475500    8476500      4       2  150064       5.2105   9.4144e-08
enh55431     1    8485200    8486200      2       1  150064       4.5857   2.2627e-06
enh55432     1    8486300    8487300      1       1  150064       5.5214    1.682e-08
enh55435     1    8514800    8515800      4       2  150064       2.8975     0.001881
enh55437     1    8519700    8520700      2       1  150064       2.4722    0.0067138
enh55438     1    8523900    8524900      5       3  150064       2.7613    0.0028785
enh55439     1    8536000    8537000      2       1  150064       3.8195   6.6868e-05
enh55444     1    8557200    8558200      2       1  150064       2.8573    0.0021361
enh55445     1    8566800    8567800      3       2  150064       3.5662   0.00018112
enh55446     1    8569900    8570900      2       1  150064        2.394    0.0083322
enh55448     1    8576600    8577600      2       1  150064       2.4796     0.006576
enh55453     1    8600900    8601900      2       1  150064       3.9022   4.7664e-05
enh55454     1    8611300    8612300      3       2  150064        2.269     0.011635
enh55455     1    8612700    8613700      1       1  150064       3.1458    0.0008281
enh55456     1    8614900    8615900      2       1  150064       3.0698    0.0010711
enh55457     1    8623300    8624300      3       2  150064       2.3761    0.0087482
enh55458     1    8627600    8628600      2       1  150064       2.5035    0.0061482
enh55461     1    8657400    8658400      1       1  150064       3.1292    0.0008763
enh55462     1    8658700    8659700      3       1  150064       2.9559     0.001559
enh55467     1    8690900    8691900      2       1  150064        2.889    0.0019323
enh55469     1    8712000    8713000      1       1  150064       2.6695     0.003798
enh55470     1    8719200    8720200      1       1  150064       2.4949       0.0063
enh55472     1    8726100    8727100      1       1  150064       2.8965     0.001887
enh55473     1    8727900    8728900      4       2  150064       1.7639     0.038877
enh55474     1    8728900    8729900      1       1  150064       1.9571      0.02517
enh55475     1    8730400    8731400      2       1  150064       2.3313     0.009868
enh55476     1    8734800    8735800      1       1  150064       2.7007      0.00346
enh55477     1    8739800    8740800      2       1  150064       2.1019     0.017779
enh55478     1    8744300    8745300      1       1  150064       2.2705      0.01159
enh55481     1    8766800    8767800      3       2  150064       2.0001     0.022746
enh55482     1    8772100    8773100      1       1  150064       1.7195      0.04276
enh55485     1    8787600    8788600      2       1  150064       3.5067   0.00022689
enh55486     1    8800000    8801000      1       1  150064       1.7758      0.03788
enh55497     1    8918300    8919300      3       2  150064       1.8549     0.031802
enh55504     1    8943200    8944200      5       2  150064       1.8942     0.029096
enh55505     1    8950000    8951000      3       1  150064       2.8461    0.0022127
enh55506     1    8959700    8960700      2       1  150064       1.9551     0.025288
enh55508     1    8971200    8972200      4       2  150064       1.9044     0.028426
enh55509     1    8978000    8979000      4       1  150064       2.2139     0.013419
enh55511     1    9001200    9002200      6       2  150064       3.0366    0.0011965
enh55533     1    9202600    9203600      2       1  150064       1.6767     0.046804
enh55539     1    9221400    9222400      1       1  150064       1.9856      0.02354
enh55558     1    9326400    9327400      4       2  150064       1.9055      0.02836
enh55560     1    9330300    9331300      4       2  150064       1.9758     0.024088
enh55561     1    9331100    9332100     10       2  150064       2.4703    0.0067496
enh55562     1    9332700    9333700     11       3  150064       2.8744    0.0020243
enh55582     1    9408500    9409500      7       3  150064       2.0271     0.021327
enh55662     1    9900000    9901000      2       1  150064       1.8595     0.031481
enh55665     1    9910600    9911600      3       2  150064       1.7286      0.04194
enh55668     1    9923400    9924400      3       2  150064        2.006      0.02243
enh55673     1    9937400    9938400      1       1  150064        1.953      0.02541
enh55678     1    9960000    9961000      2       1  150064       1.7542     0.039694
enh55717     1   10317600   10318600      2       1  150064       1.6877     0.045736
enh55781     1   10960700   10961700      2       1  150064       2.4648    0.0068552
enh55796     1   11117700   11118700      2       1  150064       1.7327     0.041571
enh55820     1   11329700   11330700      1       1  150064       2.1664      0.01514
enh55821     1   11335800   11336800      1       1  150064       2.0523      0.02007
enh55847     1   11854300   11855300      3       1  150064       1.8679     0.030889
enh55868     1   11990200   11991200      2       1  150064       1.7587     0.039313
enh55871     1   11996600   11997600      3       1  150064        2.566    0.0051442
enh55872     1   11997400   11998400      3       1  150064       2.7109    0.0033549
enh55873     1   11997800   11998800      1       1  150064       2.7935     0.002607
enh55874     1   11999600   12000600      2       1  150064       2.4716    0.0067251
enh55877     1   12004300   12005300      4       2  150064       2.0463     0.020365
enh55891     1   12112000   12113000      4       2  150064       1.7134     0.043322
enh55892     1   12127800   12128800      2       1  150064       2.6411    0.0041314
enh55893     1   12135100   12136100      6       2  150064       2.3073      0.01052
enh55898     1   12190200   12191200      3       1  150064       1.6689     0.047567
enh55957     1   12660000   12661000      6       3  150064       1.7259     0.042179
enh55970     1   14074400   14075400      2       1  150064       1.6562     0.048838
enh55976     1   14090800   14091800      2       1  150064       1.7785     0.037664
enh55994     1   14585400   14586400      3       2  150064        2.225     0.013041
enh56004     1   14813000   14814000      4       2  150064       2.0007     0.022715
enh56087     1   15742900   15743900      3       2  150064       1.6896     0.045552
enh56185     1   16345700   16346700      8       3  150064       1.9457     0.025846
enh56231     1   16546200   16547200      2       1  150064       2.2251     0.013037
enh56232     1   16564000   16565000      2       1  150064       2.7283    0.0031827
enh56233     1   16570400   16571400      1       1  150064        2.126      0.01675
enh56237     1   16592600   16593600      3       1  150064       2.1759      0.01478
enh56238     1   16644800   16645800      3       1  150064       2.0685     0.019295
enh56240     1   16650600   16651600      2       1  150064       1.7495       0.0401
enh56242     1   16679200   16680200      1       1  150064       2.0801      0.01876
enh56243     1   16690700   16691700      3       1  150064       1.9097     0.028088
enh56247     1   16698100   16699100      2       1  150064       1.7618     0.039048
enh56248     1   16699400   16700400      1       1  150064       1.8725      0.03057
enh56250     1   16703600   16704600      1       1  150064       1.8561      0.03172
enh56252     1   16711000   16712000      3       1  150064       1.7799     0.037547
enh56253     1   16713900   16714900      2       1  150064       1.8111     0.035064
enh56255     1   16722100   16723100      3       2  150064       1.7806     0.037488
enh56261     1   16824000   16825000      3       1  150064       1.8836     0.029809
enh56263     1   16839500   16840500      1       1  150064       2.1937      0.01413
enh56297     1   17309400   17310400      3       2  150064       2.2235     0.013092
enh56298     1   17313200   17314200      6       2  150064       2.1837     0.014491
enh56304     1   17342400   17343400      5       2  150064       2.0112     0.022154
enh56307     1   17358700   17359700      2       1  150064       1.7744        0.038
enh56308     1   17373900   17374900      7       2  150064        2.435    0.0074458
enh56309     1   17377500   17378500      5       2  150064       2.3312    0.0098702
enh56310     1   17378200   17379200      3       2  150064       2.7772    0.0027413
enh56311     1   17386200   17387200      2       1  150064       3.0875    0.0010093
enh56312     1   17390000   17391000      7       3  150064       2.3775    0.0087148
enh56315     1   17454600   17455600      2       1  150064       1.8986     0.028807
enh56330     1   17552400   17553400      4       2  150064       2.3533    0.0093034
enh56333     1   17561500   17562500      2       1  150064       2.7742    0.0027669
enh56334     1   17563300   17564300      2       1  150064        1.901     0.028652
enh56380     1   17910800   17911800      1       1  150064       1.7334      0.04151
enh56381     1   17912400   17913400      1       1  150064       1.6477      0.04971
enh56409     1   19217700   19218700      3       1  150064       1.9578     0.025127
enh56422     1   19263200   19264200      2       1  150064        1.845     0.032521
enh56460     1   19640600   19641600      2       1  150064       2.3414    0.0096047
enh56461     1   19643000   19644000      2       1  150064       1.6584     0.048623
enh56519     1   19831400   19832400      5       3  150064        1.871     0.030674
enh56520     1   19835400   19836400      6       2  150064       1.6627     0.048186
enh56527     1   19930700   19931700      3       2  150064       2.4057    0.0080702
enh56531     1   19939000   19940000      1       1  150064       1.7696       0.0384
enh56533     1   19943000   19944000      1       1  150064       1.9601      0.02499
enh56539     1   19966700   19967700      1       1  150064       2.3371     0.009718
enh56582     1   20651600   20652600      5       2  150064       2.2432     0.012442
enh56585     1   20732300   20733300      5       1  150064       2.2927     0.010932
enh56598     1   20805200   20806200      2       1  150064       2.0279     0.021283
enh56604     1   20819700   20820700      1       1  150064       1.7361      0.04127
enh56628     1   21031200   21032200      4       2  150064       1.6962     0.044922
enh56630     1   21041600   21042600      6       3  150064       2.2301     0.012871
enh56631     1   21047700   21048700      1       1  150064       2.3709     0.008873
enh56634     1   21060000   21061000      1       1  150064       2.8655     0.002082
enh56635     1   21061700   21062700      2       1  150064       2.2456     0.012366
enh56636     1   21065500   21066500      1       1  150064       2.3174      0.01024
enh56640     1   21114800   21115800      1       1  150064       2.5834     0.004892
enh56642     1   21140200   21141200      3       1  150064       2.4477    0.0071881
enh56643     1   21156400   21157400      3       1  150064        2.265     0.011755
enh56644     1   21194400   21195400      2       1  150064        2.217      0.01331
enh56646     1   21288600   21289600      2       1  150064       1.7163     0.043052
enh56650     1   21339200   21340200      2       1  150064       2.0674     0.019346
enh56651     1   21342400   21343400      3       2  150064       2.9619    0.0015285
enh56653     1   21351100   21352100      4       2  150064       2.4808    0.0065551
enh56654     1   21361100   21362100      4       1  150064       2.4859    0.0064606
enh56657     1   21385400   21386400      4       2  150064       2.3221     0.010114
enh56659     1   21395600   21396600      2       1  150064       1.9849      0.02358
enh56661     1   21399600   21400600      2       1  150064       2.0127     0.022071
enh56662     1   21403300   21404300      4       2  150064       2.5195    0.0058759
enh56663     1   21408400   21409400      5       3  150064       2.2219     0.013144
enh56664     1   21409300   21410300      2       1  150064       2.5956    0.0047212
enh56665     1   21415800   21416800      3       1  150064       2.7094    0.0033702
enh56666     1   21417000   21418000      3       1  150064       3.0547    0.0011266
enh56670     1   21475200   21476200      4       2  150064       2.6318    0.0042469
enh56671     1   21476500   21477500      4       2  150064       1.7142     0.043247
enh56673     1   21492000   21493000      4       2  150064       2.5446    0.0054697
enh56674     1   21497700   21498700      3       1  150064       2.9716     0.001481
enh56675     1   21499700   21500700      3       2  150064       2.0852     0.018525
enh56676     1   21518500   21519500      1       1  150064        1.794      0.03641
enh56677     1   21521300   21522300      1       1  150064       1.7381       0.0411
enh56683     1   21559400   21560400      3       2  150064       1.9329     0.026626
enh56756     1   22023200   22024200      8       4  150064        2.265     0.011757
enh56757     1   22029800   22030800      1       1  150064       2.4769     0.006627
enh56758     1   22031200   22032200      3       2  150064       1.7924     0.036534
enh56761     1   22085400   22086400      5       2  150064        1.674     0.047065
enh56762     1   22090400   22091400      7       2  150064       1.7768     0.037799
enh56763     1   22091900   22092900      7       3  150064        2.111     0.017388
enh56815     1   22350000   22351000      5       2  150064       2.2927     0.010933
enh56819     1   22374700   22375700      2       1  150064       3.2572   0.00056259
enh56820     1   22378000   22379000      4       2  150064       2.2292     0.012899
enh56823     1   22382600   22383600      4       2  150064       1.7817       0.0374
enh56824     1   22386100   22387100      5       2  150064       2.2699     0.011607
enh56828     1   22398600   22399600      1       1  150064       3.3647    0.0003831
enh56833     1   22418600   22419600      1       1  150064       1.7696       0.0384
enh56834     1   22432900   22433900      1       1  150064       2.6601     0.003906
enh56837     1   22441500   22442500      4       2  150064       2.9973    0.0013617
enh56839     1   22448700   22449700      7       4  150064       1.7571     0.039447
enh56878     1   23141400   23142400      9       2  150064       1.9781     0.023959
enh56987     1   24085200   24086200      1       1  150064       1.8901      0.02937
enh56993     1   24106600   24107600      1       1  150064       1.6674      0.04772
enh56994     1   24107000   24108000      1       1  150064       1.6674      0.04772
enh57024     1   24372700   24373700      3       1  150064       2.5782    0.0049652
enh57048     1   24676200   24677200      1       1  150064       2.1953      0.01407
enh57050     1   24690300   24691300      6       3  150064       2.2173     0.013303
enh57053     1   24712800   24713800      4       2  150064       2.3496    0.0093964
enh57054     1   24718800   24719800      1       1  150064        1.765      0.03878
enh57056     1   24737000   24738000      2       1  150064       2.5949    0.0047307
enh57065     1   24841900   24842900      2       1  150064        2.274     0.011484
enh57067     1   24867500   24868500      7       3  150064       2.6823    0.0036556
enh57070     1   24967400   24968400      2       1  150064       2.5702    0.0050815
enh57072     1   24999500   25000500      3       2  150064       2.0373     0.020809
enh57073     1   25004300   25005300      1       1  150064        3.688     0.000113
enh57096     1   25078900   25079900      2       1  150064       1.8978      0.02886
enh57266     1   26508100   26509100      3       1  150064       2.4224    0.0077088
enh57286     1   26712100   26713100      2       1  150064       2.0498      0.02019
enh57300     1   26864700   26865700      1       1  150064       2.1879      0.01434
enh57307     1   26882100   26883100      1       1  150064       2.1998      0.01391
enh57308     1   26900900   26901900      5       3  150064       1.7477     0.040262
enh57315     1   27026600   27027600      2       1  150064       1.9902     0.023285
enh57317     1   27033500   27034500      2       1  150064       2.6037    0.0046111
enh57318     1   27038800   27039800      2       1  150064        2.036     0.020876
enh57319     1   27041800   27042800      1       1  150064       2.7222     0.003242
enh57322     1   27047700   27048700      2       1  150064       2.6519    0.0040023
enh57323     1   27051900   27052900      4       1  150064       2.7077    0.0033878
enh57324     1   27056000   27057000      1       1  150064       2.7026      0.00344
enh57325     1   27056900   27057900      1       1  150064       2.7106     0.003358
enh57326     1   27057600   27058600      1       1  150064       2.7106     0.003358
enh57332     1   27077400   27078400      1       1  150064        2.749     0.002989
enh57333     1   27079800   27080800      2       1  150064       2.5595    0.0052415
enh57334     1   27095100   27096100      1       1  150064       2.7557     0.002928
enh57336     1   27106600   27107600      1       1  150064       1.8119        0.035
enh57344     1   27157800   27158800      1       1  150064        2.646     0.004073
enh57347     1   27174000   27175000      4       2  150064       2.2982     0.010776
enh57348     1   27177100   27178100      2       1  150064       2.4031     0.008128
enh57353     1   27198600   27199600      2       1  150064       2.0508     0.020145
enh57355     1   27203600   27204600      3       1  150064       2.1692     0.015034
enh57356     1   27214400   27215400      1       1  150064       2.4794      0.00658
enh57358     1   27220200   27221200      2       1  150064       1.8236     0.034108
enh57359     1   27220700   27221700      3       2  150064       1.9341     0.026548
enh57364     1   27246900   27247900      2       1  150064       2.7103    0.0033606
enh57368     1   27268900   27269900      1       1  150064       2.5073     0.006083
enh57373     1   27290200   27291200      1       1  150064       2.4785     0.006597
enh57374     1   27292700   27293700      1       1  150064       2.4248     0.007659
enh57377     1   27298200   27299200      2       1  150064       2.1812     0.014585
enh57396     1   27397400   27398400      1       1  150064       4.1275    1.834e-05
enh57398     1   27424200   27425200      1       1  150064       1.8901      0.02937
enh57399     1   27427800   27428800      1       1  150064       2.4159     0.007848
enh57401     1   27432200   27433200      1       1  150064       2.2751      0.01145
enh57406     1   27449000   27450000      2       1  150064        2.571    0.0050697
enh57407     1   27450800   27451800      1       1  150064       3.3091    0.0004679
enh57411     1   27466100   27467100      1       1  150064       1.6802      0.04646
enh57436     1   27657800   27658800      1       1  150064       2.2825      0.01123
enh57438     1   27667200   27668200      3       2  150064       1.8403     0.032859
enh57446     1   27693800   27694800      1       1  150064       1.8301      0.03362
enh57507     1   27947800   27948800      2       1  150064       1.6501     0.049462
enh57508     1   27951200   27952200      1       1  150064       2.1084       0.0175
enh57511     1   27970000   27971000      1       1  150064       1.9646      0.02473
enh57538     1   28267800   28268800      4       1  150064       2.0823     0.018657
enh57556     1   28431600   28432600      4       2  150064       2.3672    0.0089625
enh57568     1   28499300   28500300      2       1  150064       3.6693   0.00012161
enh57572     1   28523100   28524100      6       4  150064       1.7939     0.036417
enh57573     1   28556800   28557800      5       3  150064       1.8847     0.029738
enh57581     1   28575800   28576800      2       1  150064       1.7769     0.037792
enh57588     1   28608800   28609800      4       2  150064       1.9375     0.026344
enh57598     1   28698400   28699400      2       1  150064       1.9834     0.023663
enh57601     1   28718200   28719200      4       1  150064       1.9943     0.023059
enh57602     1   28721300   28722300      5       1  150064       1.7638     0.038882
enh57603     1   28736100   28737100      8       3  150064       2.2663     0.011716
enh57604     1   28743700   28744700      3       1  150064       2.0259     0.021387
enh57606     1   28751900   28752900      1       1  150064       2.1095      0.01745
enh57607     1   28763300   28764300      2       1  150064       1.9885     0.023379
enh57608     1   28766000   28767000      2       1  150064       1.7025     0.044334
enh57611     1   28782200   28783200      1       1  150064       2.4036     0.008118
enh57615     1   28837900   28838900      4       2  150064       2.4913    0.0063641
enh57616     1   28839600   28840600      3       2  150064       1.8216     0.034261
enh57621     1   28847800   28848800      1       1  150064       2.8219     0.002387
enh57622     1   28853100   28854100      4       1  150064       2.7444    0.0030313
enh57625     1   28916100   28917100      1       1  150064       2.2741      0.01148
enh57626     1   28916600   28917600      2       1  150064       2.8882    0.0019374
enh57629     1   28925400   28926400      4       2  150064       1.8943     0.029094
enh57632     1   28967100   28968100      2       1  150064       2.2745     0.011467
enh57633     1   28970700   28971700      1       1  150064       2.3123      0.01038
enh57635     1   28973600   28974600      2       1  150064       2.0484     0.020261
enh57636     1   28975100   28976100      6       3  150064       2.0779     0.018857
enh57643     1   29070800   29071800      2       1  150064       2.8693     0.002057
enh57650     1   29116700   29117700      1       1  150064       4.0584     2.47e-05
enh57653     1   29211600   29212600      5       1  150064       2.1952     0.014076
enh57655     1   29219700   29220700      6       2  150064       2.2925     0.010939
enh57661     1   29446400   29447400      3       1  150064       3.2265   0.00062646
enh57662     1   29452000   29453000      3       1  150064       3.2264   0.00062678
enh57663     1   29459800   29460800      2       1  150064       1.7028     0.044305
enh57664     1   29462700   29463700      6       3  150064       2.1277     0.016683
enh57665     1   29471800   29472800      1       1  150064       2.8105     0.002473
enh57676     1   29512500   29513500      2       1  150064       2.4132    0.0079063
enh57679     1   29528100   29529100      2       1  150064       2.3593    0.0091552
enh57683     1   29555600   29556600      4       2  150064       1.8991     0.028773
enh57687     1   29572100   29573100      4       2  150064       1.7063     0.043975
enh57688     1   29575400   29576400      3       2  150064       2.6613    0.0038925
enh57699     1   30112500   30113500      3       2  150064       2.4698    0.0067587
enh57708     1   30447200   30448200      2       1  150064       4.9682   3.3789e-07
enh57711     1   30851800   30852800      4       2  150064       2.0148     0.021965
enh57715     1   31119400   31120400      4       2  150064       2.2036     0.013777
enh57716     1   31142000   31143000      1       1  150064        2.498     0.006244
enh57717     1   31145000   31146000      5       1  150064       2.1923     0.014181
enh57718     1   31148100   31149100      3       1  150064       1.8175      0.03457
enh57721     1   31170900   31171900      1       1  150064       1.9639      0.02477
enh57724     1   31180400   31181400     14       3  150064       1.7291     0.041895
enh57744     1   31274600   31275600      1       1  150064       1.7209      0.04263
enh57783     1   31449500   31450500      1       1  150064       1.7721      0.03819
enh57814     1   31771000   31772000      1       1  150064       3.4255    0.0003068
enh57815     1   31772200   31773200      7       3  150064       4.1775   1.4739e-05
enh57816     1   31778600   31779600      2       1  150064       3.7839   7.7189e-05
enh57817     1   31799800   31800800      5       1  150064       2.9078    0.0018197
enh57818     1   31840100   31841100      1       1  150064       3.6241     0.000145
enh57819     1   31841500   31842500      2       1  150064       1.6729     0.047174
enh57820     1   31851800   31852800      2       1  150064       3.5907   0.00016492
enh57821     1   31861000   31862000      4       2  150064       4.2355     1.14e-05
enh57822     1   31862500   31863500      6       2  150064       3.8112   6.9138e-05
enh57823     1   31866800   31867800      4       1  150064       2.8658    0.0020799
enh57824     1   31867700   31868700      1       1  150064       3.3945    0.0003438
enh57825     1   31871100   31872100      2       1  150064       2.8125    0.0024576
enh57828     1   31879400   31880400      6       2  150064       3.3799   0.00036258
enh57829     1   31882600   31883600      1       1  150064       2.8523      0.00217
enh57834     1   31897400   31898400      7       2  150064       3.0686    0.0010753
enh57871     1   32138300   32139300      2       1  150064       1.7052     0.044079
enh57964     1   32592800   32593800      3       2  150064       1.6917     0.045349
enh57994     1   32707400   32708400      3       1  150064       1.7063     0.043974
enh57995     1   32708000   32709000      1       1  150064       1.8506      0.03211
enh57996     1   32712600   32713600      1       1  150064       1.6948      0.04506
enh58014     1   32811300   32812300      1       1  150064        2.932     0.001684
enh58059     1   33232900   33233900      2       1  150064       2.3703    0.0088876
enh58066     1   33257300   33258300      4       2  150064       2.1256     0.016767
enh58072     1   33337900   33338900      2       1  150064        1.997     0.022915
enh58154     1   33761000   33762000      3       1  150064       1.8874     0.029554
enh58155     1   33764300   33765300      2       1  150064       1.9308     0.026754
enh58156     1   33766300   33767300      4       2  150064       1.9561     0.025227
enh58160     1   33785800   33786800      1       1  150064       1.7225      0.04249
enh58197     1   33923200   33924200      1       1  150064       1.9712      0.02435
enh58200     1   33936200   33937200      3       1  150064       1.7455     0.040446
enh58202     1   33968300   33969300      3       2  150064       2.1333     0.016448
enh58215     1   35318100   35319100      4       2  150064       1.8872     0.029566
enh58216     1   35322800   35323800      4       2  150064        1.898     0.028849
enh58217     1   35325400   35326400      1       1  150064       2.2918      0.01096
enh58228     1   35586400   35587400      2       1  150064       1.7055      0.04405
enh58229     1   35611500   35612500      2       1  150064       1.8724     0.030576
enh58231     1   35649600   35650600      1       1  150064       1.8074      0.03535
enh58235     1   35675900   35676900      3       1  150064       3.5077   0.00022599
enh58279     1   36181900   36182900      1       1  150064       3.4063    0.0003292
enh58280     1   36190900   36191900      2       1  150064       3.2608   0.00055552
enh58282     1   36275400   36276400      4       2  150064       4.3204    7.789e-06
enh58286     1   36398200   36399200      1       1  150064        3.492    0.0002397
enh58288     1   36548800   36549800      4       2  150064       3.9241   4.3527e-05
enh58290     1   36552900   36553900      1       1  150064       3.1405    0.0008432
enh58291     1   36557500   36558500      1       1  150064       1.9703       0.0244
enh58294     1   36563000   36564000      4       2  150064       2.4995    0.0062177
enh58296     1   36565500   36566500      4       2  150064       2.6879    0.0035954
enh58299     1   36581500   36582500      3       1  150064       2.1813     0.014579
enh58300     1   36584300   36585300      2       1  150064       1.8279     0.033785
enh58301     1   36591600   36592600      4       2  150064       3.5196   0.00021607
enh58302     1   36593100   36594100      1       1  150064       3.8529    5.836e-05
enh58304     1   36600200   36601200      3       1  150064       3.6681   0.00012219
enh58305     1   36602800   36603800      3       1  150064       3.7723   8.0882e-05
enh58306     1   36605700   36606700      1       1  150064       3.1162     0.000916
enh58307     1   36606500   36607500      2       1  150064       2.4713    0.0067318
enh58308     1   36607600   36608600      2       1  150064       3.3975   0.00034006
enh58309     1   36612600   36613600      2       1  150064       3.3903    0.0003491
enh58315     1   36633500   36634500      2       1  150064       3.8296   6.4181e-05
enh58318     1   36637200   36638200      1       1  150064       4.5633    2.518e-06
enh58320     1   36641600   36642600      3       1  150064       2.9718    0.0014803
enh58323     1   36653200   36654200      4       2  150064       2.5472    0.0054291
enh58383     1   37169100   37170100      1       1  150064        2.832     0.002313
enh58392     1   37952100   37953100      4       2  150064       1.6898     0.045537
enh58421     1   38271800   38272800      4       2  150064       2.3417     0.009599
enh58422     1   38275800   38276800      2       1  150064       2.7272    0.0031936
enh58427     1   38322800   38323800      1       1  150064       3.1702    0.0007616
enh58428     1   38326400   38327400      6       3  150064       2.0225      0.02156
enh58430     1   38331500   38332500      2       1  150064       2.4932    0.0063296
enh58433     1   38392000   38393000      1       1  150064       2.5346     0.005629
enh58434     1   38395500   38396500      4       2  150064       2.8911    0.0019196
enh58440     1   38415100   38416100      2       1  150064       1.8732      0.03052
enh58462     1   39194000   39195000      3       1  150064        2.399    0.0082196
enh58479     1   39468600   39469600      1       1  150064       2.3639     0.009042
enh58482     1   39541800   39542800      2       1  150064       2.9168    0.0017683
enh58489     1   39575400   39576400      3       2  150064       1.7509     0.039984
enh58494     1   39582400   39583400      4       2  150064       1.8098      0.03516
enh58516     1   39648800   39649800      2       1  150064       1.8156     0.034712
enh58517     1   39650300   39651300      1       1  150064       1.7696       0.0384
enh58524     1   39668800   39669800      2       1  150064       1.7404     0.040897
enh58530     1   39696500   39697500      1       1  150064       1.7105      0.04359
enh58550     1   39859300   39860300      2       1  150064       1.7647     0.038809
enh58551     1   39862300   39863300      3       2  150064       1.9221       0.0273
enh58567     1   39974400   39975400      3       2  150064       2.0358     0.020885
enh58590     1   40358500   40359500      2       1  150064       2.3012     0.010691
enh58591     1   40362500   40363500      2       1  150064       3.3374   0.00042288
enh58634     1   40842400   40843400      4       2  150064       2.3464    0.0094777
enh58637     1   40847900   40848900      2       1  150064       1.7513     0.039945
enh58651     1   40997900   40998900      2       1  150064       1.9879     0.023409
enh58658     1   41155700   41156700      3       2  150064       2.3236     0.010073
enh58660     1   41159600   41160600      5       2  150064       2.0703     0.019212
enh58662     1   41164300   41165300      2       1  150064       2.6446    0.0040899
enh58666     1   41178600   41179600      3       2  150064       2.5619    0.0052053
enh58669     1   41205000   41206000      5       3  150064       3.2739   0.00053034
enh58670     1   41206000   41207000      2       1  150064       2.3034     0.010628
enh58700     1   41433200   41434200      8       3  150064       2.6821    0.0036576
enh58705     1   41469500   41470500      3       2  150064       2.1306     0.016563
enh58708     1   41486500   41487500      3       2  150064        1.859     0.031511
enh58714     1   41574600   41575600      4       2  150064       2.1731     0.014886
enh58715     1   41588700   41589700      2       1  150064       1.6467     0.049808
enh58716     1   41617900   41618900      3       2  150064        2.078     0.018855
enh58726     1   41843000   41844000      4       2  150064       2.6422    0.0041181
enh58727     1   41845100   41846100      4       2  150064       4.2818   9.2696e-06
enh58730     1   41889100   41890100      3       1  150064       2.1375      0.01628
enh58731     1   41897400   41898400      7       3  150064       2.0306      0.02115
enh58732     1   41898800   41899800      2       1  150064        2.695    0.0035195
enh58733     1   41920500   41921500      2       1  150064       1.6698     0.047481
enh58736     1   41949600   41950600      7       4  150064       1.9265     0.027019
enh58738     1   41959600   41960600      5       2  150064        1.871     0.030672
enh58790     1   42317300   42318300      2       1  150064       1.8417     0.032759
enh58872     1   43419500   43420500      3       2  150064       2.1424      0.01608
enh58874     1   43432400   43433400      6       3  150064       2.2228     0.013115
enh58895     1   43739800   43740800      4       2  150064       1.8094     0.035197
enh58896     1   43759800   43760800      2       1  150064        2.976    0.0014603
enh58897     1   43775000   43776000      1       1  150064       1.6966      0.04489
enh58902     1   43820100   43821100      3       2  150064       3.7626   8.4068e-05
enh58905     1   43837600   43838600      2       1  150064       3.0771    0.0010451
enh58908     1   43856400   43857400      4       2  150064       4.1648   1.5578e-05
enh58911     1   43901600   43902600      1       1  150064       3.6156    0.0001498
enh58912     1   43905400   43906400      1       1  150064       3.6907    0.0001118
enh58915     1   43916200   43917200      2       1  150064       4.0214   2.8929e-05
enh58916     1   43920400   43921400      4       2  150064       4.1611   1.5834e-05
enh58918     1   43934000   43935000      3       2  150064       2.1428     0.016066
enh58919     1   43938100   43939100      1       1  150064       3.0047     0.001329
enh58920     1   43941300   43942300      3       1  150064       3.6843   0.00011465
enh58921     1   43958700   43959700      3       1  150064       2.1636     0.015246
enh58924     1   43971700   43972700      1       1  150064       1.9042      0.02844
enh58929     1   44000900   44001900      2       1  150064       2.6946    0.0035232
enh58930     1   44006200   44007200      1       1  150064       2.9099     0.001808
enh58932     1   44010600   44011600      1       1  150064       3.5484    0.0001938
enh58933     1   44011500   44012500      1       1  150064       1.6572      0.04874
enh58934     1   44014300   44015300      4       1  150064       2.0367     0.020839
enh58936     1   44017900   44018900      1       1  150064       3.1374    0.0008524
enh58937     1   44019600   44020600      2       1  150064       3.1776   0.00074247
enh58938     1   44022700   44023700      1       1  150064       3.0287     0.001228
enh58942     1   44035300   44036300      3       1  150064       3.2869    0.0005064
enh58943     1   44037000   44038000      2       1  150064       5.9275   1.5374e-09
enh58944     1   44038500   44039500      3       1  150064       2.2899     0.011014
enh58945     1   44043200   44044200      2       1  150064        3.046    0.0011597
enh58948     1   44050400   44051400      3       2  150064       4.6188   1.9298e-06
enh58949     1   44051900   44052900      7       2  150064       2.7012    0.0034542
enh58950     1   44053600   44054600      1       1  150064       1.9173       0.0276
enh58953     1   44070900   44071900      4       2  150064       4.0893   2.1635e-05
enh58957     1   44101400   44102400      6       2  150064       4.2452    1.092e-05
enh58958     1   44109800   44110800      4       1  150064       3.4951   0.00023697
enh58959     1   44113800   44114800      3       1  150064       3.3624   0.00038635
enh58960     1   44117600   44118600      3       2  150064       4.0608   2.4453e-05
enh58962     1   44130900   44131900      1       1  150064       3.1772    0.0007435
enh58965     1   44136400   44137400      1       1  150064       2.9807     0.001438
enh58967     1   44153600   44154600      2       1  150064       3.3194   0.00045107
enh58973     1   44182100   44183100      2       1  150064       3.3199   0.00045018
enh58975     1   44185600   44186600      3       2  150064       4.6482    1.674e-06
enh58976     1   44197600   44198600      2       1  150064        4.844   6.3641e-07
enh58977     1   44228600   44229600      1       1  150064       3.2448    0.0005877
enh58979     1   44232000   44233000      1       1  150064       3.2827     0.000514
enh58980     1   44239400   44240400      1       1  150064       3.6874    0.0001133
enh58981     1   44241600   44242600      2       1  150064       2.4065    0.0080536
enh58982     1   44248900   44249900      3       2  150064       3.7981   7.2899e-05
enh58983     1   44251600   44252600      2       1  150064       2.3699    0.0088966
enh58988     1   44299900   44300900      2       1  150064       2.7912    0.0026254
enh58991     1   44317000   44318000      3       1  150064       2.0267     0.021348
enh58992     1   44318800   44319800      3       1  150064       3.9946   3.2404e-05
enh58995     1   44326400   44327400      3       2  150064       2.4522    0.0071002
enh58998     1   44333500   44334500      2       1  150064       2.8449    0.0022214
enh59000     1   44344500   44345500      2       1  150064       3.9801   3.4443e-05
enh59001     1   44346900   44347900      4       2  150064       3.7759   7.9701e-05
enh59002     1   44348700   44349700      3       2  150064       3.4751   0.00025532
enh59003     1   44350300   44351300      3       2  150064       3.2264   0.00062671
enh59005     1   44368600   44369600      5       2  150064       3.3026   0.00047902
enh59006     1   44378900   44379900      3       1  150064       2.3965    0.0082753
enh59008     1   44386900   44387900      4       2  150064       2.2676     0.011677
enh59010     1   44389800   44390800      5       2  150064       2.0163     0.021886
enh59011     1   44396400   44397400      3       2  150064       2.3695    0.0089052
enh59012     1   44402500   44403500      5       2  150064       2.7176    0.0032875
enh59015     1   44414700   44415700      3       1  150064       1.7921     0.036556
enh59016     1   44416700   44417700      1       1  150064       3.1562    0.0007992
enh59020     1   44442500   44443500      5       2  150064        3.101   0.00096442
enh59021     1   44443200   44444200      5       3  150064       2.4915    0.0063602
enh59022     1   44448700   44449700      2       1  150064       1.6801     0.046474
enh59025     1   44458000   44459000      1       1  150064       2.9213     0.001743
enh59026     1   44460200   44461200      3       1  150064       2.1489     0.015823
enh59031     1   44481200   44482200      1       1  150064       1.7054      0.04406
enh59043     1   44568800   44569800      8       1  150064       2.0933     0.018161
enh59045     1   44677600   44678600      1       1  150064       2.7892     0.002642
enh59047     1   44685500   44686500      3       2  150064       1.9515     0.025502
enh59048     1   44704700   44705700      2       1  150064       2.6077    0.0045579
enh59115     1   45305000   45306000      3       2  150064       1.7558     0.039565
enh59265     1   47640500   47641500      4       2  150064       1.8457     0.032464
enh59287     1   48274300   48275300      4       2  150064        2.135     0.016379
enh59288     1   48276200   48277200      1       1  150064        2.217      0.01331
enh59289     1   48324400   48325400      2       1  150064       2.1084       0.0175
enh59290     1   48337400   48338400      5       3  150064       2.6703    0.0037895
enh59291     1   48347300   48348300      2       1  150064       1.9375      0.02634
enh59325     1   51439000   51440000      2       1  150064       2.0223     0.021573
enh59326     1   51526300   51527300      3       2  150064       1.8573     0.031637
enh59328     1   51535500   51536500      2       1  150064       1.8919      0.02925
enh59339     1   51754000   51755000      1       1  150064       1.7064      0.04397
enh59341     1   51761600   51762600      4       2  150064       1.7318     0.041651
enh59357     1   51981700   51982700      7       2  150064       1.7848     0.037146
enh59503     1   53641400   53642400      2       1  150064       2.3629     0.009067
enh59505     1   53650400   53651400      1       1  150064       2.6594     0.003914
enh59507     1   53653600   53654600      4       2  150064       2.0595     0.019722
enh59508     1   53654500   53655500      3       1  150064       2.1868      0.01438
enh59509     1   53660800   53661800      2       1  150064       3.0984   0.00097272
enh59510     1   53664200   53665200      2       1  150064       3.0935   0.00098902
enh59511     1   53683800   53684800      2       1  150064        2.147     0.015896
enh59512     1   53701900   53702900      2       1  150064       2.4523    0.0070978
enh59513     1   53711700   53712700      1       1  150064       3.5803    0.0001716
enh59515     1   53738400   53739400      6       2  150064       2.7765    0.0027475
enh59517     1   53761100   53762100      3       1  150064       1.9188     0.027506
enh59523     1   53855900   53856900      4       2  150064       2.0828     0.018636
enh59524     1   53858900   53859900      3       1  150064       2.3284    0.0099444
enh59546     1   54025200   54026200      1       1  150064       2.3603      0.00913
enh59605     1   54436900   54437900      1       1  150064       2.2144       0.0134
enh59619     1   54623400   54624400      1       1  150064       2.1553      0.01557
enh59624     1   54667600   54668600      4       2  150064       2.4067    0.0080495
enh59625     1   54684600   54685600      3       2  150064       2.0054      0.02246
enh59626     1   54686200   54687200      4       2  150064       1.8085     0.035265
enh59627     1   54687500   54688500      2       1  150064       2.3019     0.010672
enh59668     1   54836900   54837900      2       1  150064       2.0707     0.019196
enh59670     1   54843700   54844700      3       1  150064       1.8273      0.03383
enh59671     1   54845000   54846000      5       2  150064       1.7599     0.039209
enh59672     1   54846000   54847000      4       1  150064        2.067     0.019368
enh59673     1   54849800   54850800      2       1  150064       1.8796     0.030079
enh59716     1   55323300   55324300      4       2  150064       1.9801     0.023847
enh59747     1   55529700   55530700      1       1  150064       1.7152      0.04315
enh59790     1   56001900   56002900      6       3  150064       1.9712     0.024351
enh59794     1   56025300   56026300      1       1  150064       1.7179      0.04291
enh59796     1   56040900   56041900      3       1  150064       2.3513    0.0093545
enh59797     1   56043000   56044000      5       2  150064       2.2387     0.012589
enh59799     1   56046700   56047700      5       2  150064       3.3124   0.00046243
enh59801     1   56055200   56056200      4       2  150064       1.7337     0.041487
enh59809     1   56136000   56137000      3       2  150064       1.8156     0.034718
enh59813     1   56173400   56174400      3       2  150064       1.9086     0.028154
enh59815     1   56186600   56187600      1       1  150064       1.7236      0.04239
enh59817     1   56206800   56207800      1       1  150064       1.7343      0.04143
enh59852     1   56903300   56904300      9       3  150064       2.4584    0.0069778
enh59886     1   57289900   57290900      7       3  150064       1.8567     0.031674
enh59895     1   57566200   57567200      7       3  150064       2.1494     0.015803
enh59916     1   59165800   59166800      2       1  150064       2.3789    0.0086815
enh59941     1   59323000   59324000      1       1  150064       2.9989     0.001355
enh59942     1   59325600   59326600      4       1  150064       3.4753   0.00025513
enh59986     1   59612700   59613700      2       1  150064       2.1872     0.014363
enh59988     1   59617200   59618200      1       1  150064       1.7215      0.04258
enh59989     1   59620600   59621600      2       1  150064       1.7441      0.04057
enh60044     1   60199900   60200900      2       1  150064       2.0519     0.020091
enh60045     1   60203900   60204900      5       3  150064       2.3562    0.0092322
enh60067     1   61062300   61063300      3       1  150064       3.7045   0.00010589
enh60068     1   61087000   61088000      3       1  150064       3.5103   0.00022377
enh60070     1   61227700   61228700      1       1  150064       2.8777     0.002003
enh60079     1   61455300   61456300      2       1  150064       1.8711     0.030669
enh60098     1   61709500   61710500      3       1  150064       2.0719     0.019136
enh60115     1   61970400   61971400      1       1  150064       2.3185      0.01021
enh60119     1   62071700   62072700      1       1  150064       2.1604      0.01537
enh60238     1   64579300   64580300      4       1  150064       1.8116     0.035025
enh60278     1   65360200   65361200      3       1  150064       1.8943     0.029093
enh60282     1   65376300   65377300      3       2  150064        3.012    0.0012976
enh60288     1   65388600   65389600      4       2  150064       2.0678     0.019328
enh60289     1   65391600   65392600      2       1  150064       2.7824     0.002698
enh60291     1   65396700   65397700      4       2  150064       2.0038     0.022545
enh60292     1   65397800   65398800      2       1  150064       2.5747    0.0050159
enh60293     1   65400400   65401400      3       2  150064       3.3548   0.00039706
enh60295     1   65417400   65418400      4       2  150064       2.9826    0.0014292
enh60296     1   65421700   65422700      2       1  150064       2.4354    0.0074375
enh60297     1   65427600   65428600      5       2  150064       2.9459    0.0016099
enh60298     1   65429700   65430700      4       2  150064       1.8966     0.028943
enh60308     1   65606800   65607800      4       2  150064       1.8617     0.031322
enh60309     1   65615100   65616100      2       1  150064       2.3592    0.0091569
enh60311     1   65640100   65641100      5       1  150064       1.8082     0.035289
enh60312     1   65641800   65642800      3       2  150064       2.0039     0.022542
enh60333     1   65932800   65933800      8       3  150064       1.8564     0.031702
enh60341     1   66153100   66154100      4       2  150064       2.8438    0.0022287
enh60343     1   66277700   66278700      1       1  150064       1.6821      0.04627
enh60344     1   66279300   66280300      1       1  150064       1.6931      0.04522
enh60346     1   66290000   66291000      4       2  150064       1.9673     0.024572
enh60348     1   66346200   66347200      3       1  150064       1.7936     0.036438
enh60350     1   66418200   66419200      2       1  150064       2.4171    0.0078227
enh60356     1   66731700   66732700      3       1  150064       2.5618    0.0052059
enh60357     1   66736000   66737000      4       2  150064       2.8558    0.0021463
enh60358     1   66738300   66739300      3       1  150064       2.4017    0.0081602
enh60359     1   66740600   66741600      1       1  150064       2.3167      0.01026
enh60362     1   66758300   66759300      2       1  150064       2.1378     0.016266
enh60364     1   66766000   66767000      7       2  150064        2.249     0.012256
enh60365     1   66767100   66768100      3       1  150064        2.034     0.020978
enh60460     1   67858800   67859800      2       1  150064       2.2355     0.012693
enh60461     1   67865600   67866600      2       1  150064       2.0996      0.01788
enh60485     1   68078300   68079300      2       1  150064       1.6808     0.046401
enh60486     1   68084000   68085000      2       1  150064       1.8068     0.035393
enh60494     1   68145600   68146600      6       2  150064       2.1075     0.017537
enh60496     1   68154800   68155800      5       2  150064       2.4228    0.0077013
enh60497     1   68166100   68167100      4       2  150064       1.9657     0.024668
enh60499     1   68174200   68175200      1       1  150064       2.1873      0.01436
enh60520     1   68227000   68228000      1       1  150064       2.2956      0.01085
enh60531     1   68258500   68259500      4       2  150064       2.8406    0.0022517
enh60532     1   68260500   68261500      3       1  150064       3.3003   0.00048284
enh60533     1   68261900   68262900      6       2  150064       3.4308   0.00030093
enh60534     1   68268000   68269000      6       3  150064        1.801      0.03585
enh60535     1   68270000   68271000      2       1  150064       2.3914    0.0083922
enh60537     1   68278600   68279600      6       3  150064       2.2455     0.012367
enh60539     1   68281000   68282000      5       2  150064       2.7788     0.002728
enh60540     1   68283100   68284100      3       2  150064       2.9877    0.0014055
enh60541     1   68284300   68285300      1       1  150064       1.8032      0.03568
enh60542     1   68285000   68286000      3       2  150064       2.6741    0.0037461
enh60543     1   68285800   68286800      2       1  150064       1.9004     0.028691
enh60544     1   68288900   68289900      3       2  150064       2.1793     0.014654
enh60545     1   68291200   68292200      3       1  150064        1.756     0.039541
enh60546     1   68295400   68296400      3       2  150064       3.7091   0.00010398
enh60547     1   68300400   68301400      3       1  150064       3.3271   0.00043877
enh60548     1   68303800   68304800      5       2  150064       3.9573   3.7908e-05
enh60550     1   68312500   68313500      3       2  150064       1.9199     0.027437
enh60551     1   68316000   68317000      5       2  150064       2.6032    0.0046185
enh60552     1   68321200   68322200      3       2  150064       2.5403    0.0055384
enh60600     1   68795400   68796400      4       2  150064       1.7299     0.041825
enh60608     1   68958100   68959100      4       2  150064       1.9199     0.027437
enh60610     1   68960400   68961400      4       2  150064       2.0184     0.021773
enh60614     1   70448400   70449400      2       1  150064       1.8532     0.031928
enh60640     1   70932800   70933800      4       2  150064       1.9481     0.025699
enh60650     1   72125600   72126600      4       2  150064       3.7219   9.8849e-05
enh60651     1   72132500   72133500      2       1  150064       3.4153   0.00031857
enh60660     1   75195300   75196300      2       1  150064        1.885     0.029718
enh60674     1   76619400   76620400      2       1  150064       1.6795     0.046531
enh60679     1   77464100   77465100      6       3  150064       2.0772     0.018891
enh60706     1   77938900   77939900      5       2  150064       2.0154     0.021929
enh60713     1   78019000   78020000      6       3  150064       1.6451     0.049978
enh60717     1   78107800   78108800      1       1  150064       1.8582      0.03157
enh60729     1   78294800   78295800      1       1  150064       2.0306      0.02115
enh60731     1   78322900   78323900      3       2  150064       2.6375    0.0041755
enh60738     1   78446900   78447900      2       1  150064       1.8332     0.033385
enh60747     1   78524200   78525200      1       1  150064       1.9996      0.02277
enh60756     1   78561500   78562500      2       1  150064       1.7587     0.039313
enh60760     1   78574200   78575200      1       1  150064       2.0515      0.02011
enh60790     1   79152800   79153800      2       1  150064       1.6901     0.045509
enh60792     1   79156900   79157900      1       1  150064       1.8475      0.03234
enh60793     1   79181200   79182200      8       2  150064       2.1437     0.016028
enh60795     1   79184200   79185200      1       1  150064       1.9201      0.02742
enh60796     1   79188100   79189100     10       3  150064       3.0191    0.0012675
enh60800     1   79472400   79473400      3       2  150064       2.0681     0.019315
enh60812     1   80519400   80520400      9       3  150064       2.7046     0.003419
enh60825     1   82135800   82136800      3       2  150064       2.0532     0.020027
enh60826     1   82146600   82147600      4       2  150064       1.8182     0.034516
enh60828     1   82164800   82165800      4       2  150064       1.8271      0.03384
enh60829     1   82168700   82169700      4       2  150064       3.0071    0.0013188
enh60830     1   82172300   82173300      8       4  150064       3.1806    0.0007349
enh60831     1   82182400   82183400      3       2  150064       2.0123     0.022096
enh60859     1   84157500   84158500      3       2  150064       2.2405     0.012529
enh60861     1   84280900   84281900      3       1  150064       2.2669     0.011699
enh60866     1   84542100   84543100      1       1  150064       1.8123      0.03497
enh60873     1   84611700   84612700      2       1  150064       1.9793     0.023889
enh60874     1   84621700   84622700      2       1  150064       2.1147     0.017226
enh60875     1   84628700   84629700      1       1  150064       2.3811      0.00863
enh60876     1   84639500   84640500      1       1  150064        1.923      0.02724
enh60900     1   84966600   84967600      3       2  150064       2.3468    0.0094689
enh60925     1   85218800   85219800      4       1  150064        1.818     0.034532
enh60932     1   85318800   85319800      5       2  150064       2.2348     0.012714
enh60935     1   85348600   85349600      3       2  150064       1.9429     0.026014
enh60937     1   85352900   85353900      4       2  150064       2.3057     0.010564
enh60943     1   85424800   85425800      2       1  150064        1.812     0.034991
enh60948     1   85528400   85529400      5       2  150064       1.7374     0.041158
enh60958     1   85710100   85711100      4       2  150064       1.7827     0.037317
enh60959     1   85719700   85720700      5       2  150064       1.8536     0.031896
enh60971     1   85761000   85762000      3       1  150064       1.8796     0.030081
enh60980     1   85788900   85789900      2       1  150064       2.4874     0.006434
enh60986     1   85800000   85801000      2       1  150064       2.6093    0.0045366
enh60990     1   85809000   85810000      5       3  150064         1.97     0.024421
enh60992     1   85828500   85829500      3       2  150064       2.5175    0.0059091
enh61003     1   85874200   85875200      4       2  150064       3.2055   0.00067424
enh61004     1   85877700   85878700      1       1  150064       2.0809      0.01872
enh61005     1   85893200   85894200      5       2  150064        1.994     0.023076
enh61008     1   85906000   85907000      3       1  150064       1.7187     0.042831
enh61009     1   85909800   85910800      4       2  150064       1.9564     0.025208
enh61011     1   85916600   85917600      1       1  150064       2.6717     0.003773
enh61012     1   85918800   85919800      4       2  150064       1.7584     0.039343
enh61013     1   85924600   85925600      5       2  150064       1.8171     0.034598
enh61015     1   85931800   85932800      2       1  150064       2.9637    0.0015199
enh61057     1   86534200   86535200      3       1  150064       1.7232      0.04243
enh61058     1   86603200   86604200      4       2  150064       1.7676     0.038566
enh61063     1   86874900   86875900      1       1  150064       1.9339      0.02656
enh61121     1   87978200   87979200      3       1  150064       1.9176     0.027579
enh61170     1   90068900   90069900      3       1  150064       1.8446     0.032545
enh61182     1   90163400   90164400      1       1  150064       1.7523      0.03986
enh61183     1   90184800   90185800      1       1  150064       1.6991      0.04465
enh61184     1   90186800   90187800      1       1  150064       1.9352      0.02648
enh61187     1   90204600   90205600      1       1  150064       1.7364      0.04125
enh61191     1   90273700   90274700      1       1  150064       2.1419       0.0161
enh61192     1   90285400   90286400      1       1  150064       1.8208      0.03432
enh61194     1   90307500   90308500      3       2  150064       2.4101    0.0079752
enh61196     1   90312500   90313500      2       1  150064       2.7441    0.0030334
enh61218     1   90437500   90438500      2       1  150064       1.9209     0.027371
enh61223     1   91391300   91392300      2       1  150064       2.1155     0.017195
enh61224     1   91422800   91423800      2       1  150064       1.9565     0.025204
enh61225     1   91439800   91440800      1       1  150064       2.1706      0.01498
enh61229     1   91482800   91483800      2       1  150064        2.801    0.0025469
enh61230     1   91485100   91486100      6       2  150064        1.881     0.029987
enh61231     1   91965200   91966200      3       2  150064       2.3068     0.010532
enh61239     1   92021200   92022200      5       1  150064       1.7154     0.043137
enh61255     1   92102800   92103800      3       2  150064       3.1803   0.00073554
enh61279     1   92239900   92240900      5       2  150064       1.7116     0.043485
enh61280     1   92241400   92242400      6       2  150064       2.8098    0.0024789
enh61281     1   92242600   92243600      7       2  150064       2.5893     0.004809
enh61283     1   92249400   92250400      2       1  150064       2.6407    0.0041371
enh61327     1   92766000   92767000      4       2  150064       3.0186    0.0012699
enh61332     1   93193900   93194900      2       1  150064        1.881     0.029985
enh61334     1   93218700   93219700      2       1  150064       1.8372      0.03309
enh61347     1   93348200   93349200      2       1  150064        1.731     0.041726
enh61348     1   93367000   93368000      2       1  150064       1.6776     0.046711
enh61350     1   93381300   93382300      2       1  150064       1.7387      0.04104
enh61354     1   93389800   93390800      2       1  150064       1.7182     0.042882
enh61355     1   93394900   93395900      1       1  150064       1.6959      0.04495
enh61356     1   93400300   93401300      4       1  150064       2.3802    0.0086515
enh61357     1   93405400   93406400      1       1  150064       1.7733      0.03809
enh61360     1   93416300   93417300      2       1  150064        1.846     0.032449
enh61363     1   93438000   93439000      1       1  150064       1.6825      0.04624
enh61364     1   93455400   93456400      1       1  150064       2.1102      0.01742
enh61485     1   94528000   94529000      3       2  150064       1.9738     0.024204
enh61486     1   94533800   94534800      2       1  150064       1.6821     0.046279
enh61596     1   95330000   95331000      5       3  150064       2.7381      0.00309
enh61599     1   95349200   95350200      3       2  150064       2.2582     0.011965
enh61617     1   95448400   95449400      3       2  150064        1.731     0.041722
enh61619     1   95453200   95454200      1       1  150064       3.0715     0.001065
enh61620     1   95455000   95456000      1       1  150064       1.9067      0.02828
enh61621     1   95461000   95462000      2       1  150064       3.0329    0.0012112
enh61624     1   95477500   95478500      2       1  150064       2.9762    0.0014594
enh61625     1   95478000   95479000      2       1  150064       2.7442    0.0030334
enh61631     1   95500100   95501100      2       1  150064       2.2198     0.013215
enh61633     1   95506600   95507600      2       1  150064        2.035     0.020923
enh61634     1   95508000   95509000      3       1  150064       1.6504     0.049428
enh61637     1   95552500   95553500      3       2  150064       2.3225     0.010102
enh61640     1   95773700   95774700      5       2  150064       2.7526    0.0029562
enh61643     1   96719100   96720100      2       1  150064       3.5275   0.00020972
enh61644     1   96772300   96773300      7       3  150064       3.0756    0.0010504
enh61645     1   96774600   96775600      7       2  150064       2.5278     0.005739
enh61646     1   96825800   96826800      3       1  150064       2.2154     0.013367
enh61647     1   96829200   96830200      4       2  150064       2.6398    0.0041476
enh61649     1   96835600   96836600      2       1  150064       2.4149    0.0078707
enh61652     1   96881600   96882600      3       2  150064       2.7545    0.0029395
enh61653     1   96939300   96940300      4       2  150064       2.5383    0.0055696
enh61654     1   96953200   96954200      1       1  150064       2.9066     0.001827
enh61660     1   97168400   97169400      3       2  150064       3.2004   0.00068608
enh61661     1   97186000   97187000      2       1  150064       1.7221     0.042524
enh61662     1   97189400   97190400      4       1  150064       3.7569   8.6005e-05
enh61663     1   97192500   97193500      3       1  150064       2.4628    0.0068937
enh61664     1   97195900   97196900      4       2  150064        3.075    0.0010527
enh61665     1   97205400   97206400      5       1  150064       2.4433    0.0072767
enh61666     1   97206500   97207500      3       1  150064       2.4378    0.0073895
enh61667     1   97213200   97214200      2       1  150064       2.1013     0.017805
enh61675     1   97610000   97611000      1       1  150064       3.3871    0.0003532
enh61677     1   97658000   97659000      1       1  150064       3.7842    7.709e-05
enh61680     1   97799600   97800600      2       1  150064        3.376    0.0003677
enh61681     1   97800100   97801100      3       2  150064       3.2956   0.00049101
enh61682     1   97842900   97843900      6       3  150064       3.1391   0.00084744
enh61683     1   97844700   97845700      4       2  150064        4.412    5.121e-06
enh61684     1   97849400   97850400      6       2  150064       4.6526   1.6391e-06
enh61686     1   98046800   98047800      4       2  150064       3.0638    0.0010926
enh61687     1   98096200   98097200      1       1  150064       2.5085     0.006062
enh61689     1   98206200   98207200      2       1  150064        3.546   0.00019555
enh61690     1   98314700   98315700      1       1  150064       6.3099    1.396e-10
enh61691     1   98359200   98360200      3       1  150064       5.5964   1.0941e-08
enh61693     1   98368800   98369800      1       1  150064       6.0887    5.691e-10
enh61694     1   98369900   98370900      3       2  150064       5.5685   1.2844e-08
enh61696     1   98383100   98384100      2       1  150064       5.6442   8.2998e-09
enh61700     1   98409400   98410400      4       2  150064       5.7549   4.3334e-09
enh61701     1   98464500   98465500      2       1  150064       1.9696     0.024443
enh61703     1   98499600   98500600      4       2  150064       6.0297   8.2138e-10
enh61704     1   98501000   98502000      4       2  150064       6.3833   8.6672e-11
enh61705     1   98518100   98519100      1       1  150064       2.4732     0.006695
enh61706     1   98519800   98520800      2       1  150064       6.4074   7.4018e-11
enh61707     1   98543100   98544100      2       1  150064       2.3932    0.0083511
enh61709     1   98555700   98556700      2       1  150064       6.2836   1.6539e-10
enh61710     1   98567500   98568500      2       1  150064       3.3867   0.00035373
enh61711     1   98569400   98570400      1       1  150064        3.596    0.0001616
enh61713     1   98667000   98668000      3       2  150064        3.117   0.00091348
enh61719     1   98853700   98854700      3       2  150064        1.968     0.024534
enh61720     1   98870900   98871900      4       1  150064       3.0149    0.0012854
enh61721     1   98932900   98933900      1       1  150064       1.7209      0.04263
enh61727     1   99137400   99138400      3       1  150064       1.8356     0.033209
enh61728     1   99142500   99143500      1       1  150064        2.136      0.01634
enh61731     1   99385200   99386200      4       2  150064       2.3639    0.0090426
enh61787     1  101259800  101260800      6       1  150064       1.6455     0.049933
enh61788     1  101265600  101266600      3       1  150064       1.9569      0.02518
enh61790     1  101326700  101327700      2       1  150064       1.9775     0.023992
enh61811     1  101669200  101670200      4       1  150064       1.6779     0.046679
enh61826     1  103323600  103324600      7       2  150064       1.8813     0.029964
enh61827     1  103324300  103325300      5       2  150064       2.0967      0.01801
enh61830     1  103357300  103358300      5       3  150064        2.403    0.0081311
enh61857     1  108508200  108509200      5       3  150064       2.2686     0.011647
enh61867     1  108660400  108661400      6       3  150064       1.9794     0.023886
enh61868     1  108669000  108670000      5       2  150064       2.8524    0.0021695
enh61870     1  108691900  108692900      4       2  150064       1.8838     0.029797
enh61872     1  108739700  108740700      4       1  150064       2.9234    0.0017312
enh61906     1  109422600  109423600      1       1  150064       1.8722      0.03059
enh62002     1  110078000  110079000      2       1  150064         1.88     0.030057
enh62022     1  110186100  110187100      2       1  150064       2.0658     0.019423
enh62023     1  110191300  110192300      6       2  150064       2.0553     0.019923
enh62056     1  110438500  110439500      6       2  150064       1.8306     0.033578
enh62058     1  110444400  110445400      1       1  150064       2.1685      0.01506
enh62059     1  110446700  110447700      1       1  150064       1.7552      0.03961
enh62076     1  110545700  110546700      1       1  150064        1.927      0.02699
enh62080     1  110576000  110577000      1       1  150064       2.1318      0.01651
enh62084     1  110599400  110600400      1       1  150064       2.2328      0.01278
enh62093     1  110745600  110746600      1       1  150064       2.2414       0.0125
enh62100     1  110851100  110852100      7       3  150064       1.8626     0.031258
enh62103     1  110886600  110887600      4       2  150064       2.0536     0.020009
enh62106     1  110892500  110893500      2       1  150064       2.1775     0.014723
enh62108     1  110925900  110926900      4       2  150064         2.06     0.019699
enh62116     1  111019600  111020600      1       1  150064       2.4479     0.007185
enh62155     1  112134500  112135500      3       2  150064       2.8477     0.002202
enh62157     1  112147600  112148600      4       2  150064       2.5009     0.006194
enh62159     1  112164200  112165200      6       3  150064       2.1895     0.014281
enh62160     1  112172800  112173800      1       1  150064       2.4923     0.006346
enh62164     1  112203100  112204100      4       2  150064       1.8296     0.033652
enh62167     1  112247200  112248200      3       2  150064       1.8638     0.031171
enh62180     1  112283300  112284300      3       2  150064       1.8102     0.035132
enh62188     1  112462700  112463700      4       1  150064       2.3463    0.0094814
enh62196     1  112935300  112936300      3       1  150064       1.6799     0.046484
enh62197     1  112937300  112938300      2       1  150064       1.9099     0.028072
enh62198     1  112941000  112942000      3       1  150064        2.166     0.015157
enh62199     1  112941800  112942800      3       1  150064        2.087     0.018442
enh62200     1  112943500  112944500      2       1  150064        1.861     0.031374
enh62201     1  112947200  112948200      3       1  150064       2.1838     0.014487
enh62204     1  112951900  112952900      3       1  150064       2.3764    0.0087421
enh62205     1  112965200  112966200      5       1  150064       2.4166    0.0078321
enh62206     1  112981200  112982200      3       2  150064       2.1976     0.013988
enh62207     1  112987300  112988300      3       1  150064        2.187     0.014371
enh62208     1  112993500  112994500      2       1  150064        2.373    0.0088219
enh62209     1  112998600  112999600      1       1  150064       1.9841      0.02362
enh62212     1  113007000  113008000      1       1  150064       2.0222      0.02158
enh62214     1  113013000  113014000      1       1  150064       2.1123      0.01733
enh62216     1  113055400  113056400      1       1  150064       3.8697    5.448e-05
enh62224     1  113099700  113100700      2       1  150064       3.0521    0.0011361
enh62225     1  113118000  113119000      1       1  150064       3.2397    0.0005982
enh62226     1  113148100  113149100      2       1  150064       3.0792    0.0010376
enh62229     1  113174600  113175600      1       1  150064       3.2443    0.0005886
enh62230     1  113178800  113179800      1       1  150064       3.2955    0.0004912
enh62232     1  113188500  113189500      3       2  150064       2.2645     0.011772
enh62233     1  113215600  113216600      5       2  150064       4.1504   1.6592e-05
enh62234     1  113218600  113219600      2       1  150064       2.7755    0.0027562
enh62236     1  113230100  113231100      3       1  150064       2.3508    0.0093666
enh62237     1  113236800  113237800      2       1  150064       2.8375    0.0022732
enh62238     1  113239100  113240100      5       3  150064        2.005     0.022481
enh62239     1  113240700  113241700      3       1  150064       3.6779   0.00011757
enh62337     1  114853000  114854000      2       1  150064       2.0404     0.020656
enh62338     1  114862500  114863500      3       1  150064       1.7109     0.043546
enh62343     1  114997500  114998500      2       1  150064       1.9568     0.025187
enh62344     1  115000400  115001400      2       1  150064       2.0958     0.018052
enh62350     1  115050200  115051200      1       1  150064       2.5298     0.005706
enh62355     1  115261400  115262400      1       1  150064       3.1647    0.0007761
enh62356     1  115262800  115263800      3       2  150064        3.618   0.00014845
enh62357     1  115293000  115294000      2       1  150064        2.687    0.0036045
enh62358     1  115295600  115296600      4       2  150064       2.5736     0.005033
enh62360     1  115321300  115322300      1       1  150064       1.8218      0.03424
enh62362     1  115604700  115605700      3       1  150064        2.168      0.01508
enh62363     1  115610100  115611100      2       1  150064       2.2853     0.011149
enh62365     1  115641900  115642900      2       1  150064       3.1607   0.00078698
enh62367     1  115677500  115678500      3       2  150064        3.298   0.00048681
enh62370     1  115711200  115712200      2       1  150064       2.1667     0.015129
enh62371     1  115721700  115722700     11       4  150064         3.05    0.0011443
enh62372     1  115724600  115725600      5       2  150064         2.54     0.005542
enh62374     1  115732500  115733500      3       2  150064       1.6909     0.045425
enh62375     1  115736800  115737800      8       3  150064       3.5299   0.00020788
enh62376     1  115741200  115742200      3       2  150064       2.9973    0.0013621
enh62383     1  115781000  115782000      3       1  150064       1.6512     0.049349
enh62384     1  115794100  115795100      4       2  150064       3.1966   0.00069522
enh62391     1  115857300  115858300      5       3  150064       1.9708     0.024375
enh62394     1  115868600  115869600      6       3  150064       2.9883    0.0014028
enh62397     1  115878800  115879800      3       2  150064       2.3929    0.0083584
enh62398     1  115906300  115907300      6       2  150064       2.6952    0.0035169
enh62399     1  115907100  115908100      3       1  150064       2.2515     0.012176
enh62416     1  116185900  116186900      1       1  150064       2.1895      0.01428
enh62417     1  116189000  116190000      2       1  150064       1.9397     0.026207
enh62447     1  116925800  116926800      1       1  150064        1.869      0.03081
enh62475     1  117309100  117310100      2       1  150064       1.9971     0.022909
enh62476     1  117312000  117313000      1       1  150064       2.8547     0.002154
enh62477     1  117320000  117321000      2       1  150064       2.8327    0.0023078
enh62478     1  117320600  117321600      3       1  150064       3.3991   0.00033806
enh62479     1  117362400  117363400      2       1  150064       3.2557   0.00056562
enh62480     1  117367400  117368400      2       1  150064       3.8933   4.9437e-05
enh62481     1  117368100  117369100      2       1  150064       2.8818    0.0019769
enh62495     1  117514600  117515600      3       2  150064       1.9822     0.023729
enh62507     1  117684900  117685900      1       1  150064       1.8712      0.03066
enh62508     1  117689500  117690500      7       1  150064        1.791     0.036649
enh62520     1  118229200  118230200      2       1  150064       1.7018     0.044394
enh62546     1  118678400  118679400      4       2  150064       1.7842     0.037199
enh62549     1  118837600  118838600      1       1  150064        1.886      0.02965
enh62769     1  145436500  145437500      1       1  150064       1.7244      0.04232
enh62810     1  145631600  145632600      1       1  150064       1.6837      0.04612
enh62823     1  145727300  145728300      1       1  150064        1.699      0.04466
enh62824     1  145730200  145731200      1       1  150064        2.687     0.003605
enh62827     1  146638500  146639500      2       1  150064       2.0992     0.017899
enh62828     1  146639600  146640600      4       2  150064       2.4289    0.0075732
enh62829     1  146640500  146641500      2       1  150064       2.0001     0.022742
enh62830     1  146645300  146646300      6       1  150064       2.0854     0.018517
enh62832     1  146696000  146697000      2       1  150064       3.3803   0.00036204
enh62834     1  146716500  146717500      5       2  150064       2.2623     0.011838
enh62835     1  146717200  146718200     13       3  150064       2.2755     0.011437
enh62837     1  146721800  146722800      4       1  150064       2.1444        0.016
enh62871     1  149896600  149897600      3       1  150064       1.7332     0.041528
enh62874     1  149903600  149904600      2       1  150064       1.6513     0.049341
enh62882     1  149965500  149966500      1       1  150064       1.6983      0.04473
enh62890     1  149984300  149985300      3       1  150064       1.7135     0.043312
enh62892     1  149992900  149993900      1       1  150064       2.0556      0.01991
enh62893     1  150025800  150026800      5       2  150064       5.5329   1.5753e-08
enh62895     1  150036900  150037900      1       1  150064       5.5334     1.57e-08
enh62897     1  150107400  150108400      1       1  150064       5.7086    5.695e-09
enh62900     1  150130200  150131200      2       1  150064       4.4857   3.6337e-06
enh62901     1  150133200  150134200      3       1  150064       5.6361   8.6982e-09
enh62905     1  150158700  150159700      3       1  150064       5.3207   5.1694e-08
enh62906     1  150159400  150160400      1       1  150064       5.4736    2.205e-08
enh62907     1  150164300  150165300      1       1  150064       2.0092      0.02226
enh62908     1  150166300  150167300      4       2  150064       3.7656   8.3084e-05
enh62909     1  150185000  150186000      3       2  150064       4.6806   1.4303e-06
enh62910     1  150209000  150210000      2       1  150064       1.9992     0.022793
enh62913     1  150241800  150242800      3       1  150064       4.9797   3.1842e-07
enh62917     1  150267300  150268300      2       1  150064       1.9883     0.023391
enh62919     1  150340000  150341000      2       1  150064       1.7546     0.039661
enh62923     1  150378600  150379600      7       2  150064       2.9725     0.001477
enh62924     1  150382100  150383100      2       1  150064       3.9829   3.4041e-05
enh62925     1  150383000  150384000      4       2  150064       4.2071   1.2933e-05
enh62929     1  150479000  150480000      2       1  150064       1.9154     0.027718
enh62930     1  150479700  150480700      5       2  150064       1.8588      0.03153
enh62931     1  150481900  150482900      4       2  150064       3.8773   5.2804e-05
enh62933     1  150489200  150490200      2       1  150064       4.4767   3.7907e-06
enh62936     1  150508400  150509400      1       1  150064       4.7934    8.198e-07
enh62938     1  150526600  150527600      4       1  150064       2.8917    0.0019159
enh62941     1  150536600  150537600      2       1  150064        2.174     0.014852
enh62947     1  150573800  150574800      5       1  150064       2.0417     0.020591
enh62949     1  150578700  150579700      1       1  150064       1.8314      0.03352
enh62952     1  150582300  150583300      2       1  150064        2.453    0.0070833
enh62953     1  150587300  150588300      3       2  150064       2.6146    0.0044666
enh62965     1  150736500  150737500      2       1  150064       3.4244   0.00030811
enh62966     1  150738000  150739000      6       3  150064       1.8918     0.029256
enh62992     1  150969500  150970500      3       1  150064       4.5686   2.4553e-06
enh63007     1  151035600  151036600      2       1  150064       2.0734     0.019068
enh63009     1  151041400  151042400      4       2  150064       2.9276    0.0017081
enh63011     1  151107000  151108000      3       2  150064       3.6827   0.00011538
enh63012     1  151115900  151116900      5       3  150064       2.9243    0.0017263
enh63013     1  151119700  151120700      3       2  150064       2.7149    0.0033143
enh63014     1  151128900  151129900      2       1  150064       2.0953     0.018071
enh63015     1  151135800  151136800      1       1  150064       2.9771     0.001455
enh63029     1  151228200  151229200      2       1  150064       3.4523   0.00027791
enh63045     1  151370800  151371800      5       2  150064       2.6861    0.0036141
enh63046     1  151373600  151374600      2       1  150064       3.1435   0.00083467
enh63047     1  151374000  151375000      2       1  150064       3.1435   0.00083467
enh63049     1  151407100  151408100      1       1  150064       2.8154     0.002436
enh63052     1  151428400  151429400      3       1  150064       2.7731    0.0027763
enh63054     1  151445000  151446000      1       1  150064       2.5897     0.004803
enh63075     1  151611000  151612000      1       1  150064       2.6561     0.003953
enh63076     1  151611600  151612600      1       1  150064       2.6561     0.003953
enh63090     1  151877800  151878800      2       1  150064       1.9296      0.02683
enh63176     1  153635700  153636700      2       1  150064       1.8781     0.030183
enh63177     1  153641000  153642000      1       1  150064       2.2344      0.01273
enh63180     1  153702700  153703700      2       1  150064       1.9206     0.027394
enh63194     1  153756200  153757200      1       1  150064       2.9848     0.001419
enh63195     1  153761600  153762600      1       1  150064       2.5081     0.006069
enh63198     1  153773100  153774100      3       2  150064       2.9683    0.0014972
enh63199     1  153777800  153778800      2       1  150064       3.7987   7.2743e-05
enh63200     1  153838600  153839600      1       1  150064       2.2649      0.01176
enh63201     1  153852500  153853500      2       1  150064       3.3154   0.00045762
enh63203     1  153876700  153877700      1       1  150064       3.5105    0.0002236
enh63206     1  153896400  153897400      2       1  150064        2.061     0.019652
enh63207     1  153900900  153901900      4       2  150064       2.9509    0.0015842
enh63212     1  153916700  153917700      3       2  150064        2.213     0.013448
enh63214     1  153926600  153927600      2       1  150064       2.1156     0.017188
enh63226     1  153966000  153967000      5       2  150064       2.8872    0.0019437
enh63227     1  153973900  153974900      1       1  150064       2.0022      0.02263
enh63229     1  153986500  153987500      3       1  150064        2.125     0.016792
enh63231     1  154126100  154127100      1       1  150064       2.7242     0.003223
enh63235     1  154149000  154150000      4       2  150064        2.879    0.0019948
enh63239     1  154186000  154187000      2       1  150064       1.6805     0.046433
enh63245     1  154306000  154307000      1       1  150064       1.8576      0.03161
enh63249     1  154318200  154319200      1       1  150064        2.704     0.003426
enh63250     1  154324000  154325000      3       2  150064       2.1166     0.017146
enh63259     1  154394400  154395400      7       3  150064       1.8586     0.031544
enh63262     1  154413900  154414900      5       2  150064       3.0415    0.0011769
enh63263     1  154415600  154416600      4       2  150064       2.2968     0.010815
enh63264     1  154417900  154418900      4       1  150064       2.4225    0.0077068
enh63269     1  154525600  154526600      2       1  150064       1.8993     0.028763
enh63270     1  154527600  154528600      2       1  150064       2.0409     0.020632
enh63275     1  154571700  154572700      3       2  150064       1.7237     0.042382
enh63285     1  154792200  154793200      5       3  150064       4.0317   2.7688e-05
enh63287     1  154849900  154850900      2       1  150064       3.2677   0.00054205
enh63288     1  154883700  154884700      2       1  150064       3.1711   0.00075942
enh63289     1  154897800  154898800      1       1  150064       2.2952      0.01086
enh63292     1  154912400  154913400      4       2  150064       3.5489   0.00019339
enh63293     1  154917200  154918200      3       2  150064       3.7419   9.1328e-05
enh63296     1  154925300  154926300      1       1  150064       2.1154       0.0172
enh63309     1  154985400  154986400      1       1  150064       2.0143      0.02199
enh63310     1  154987400  154988400      2       1  150064       3.2282   0.00062292
enh63311     1  154990400  154991400      1       1  150064       2.3559      0.00924
enh63313     1  154994900  154995900      2       1  150064       3.5902   0.00016524
enh63316     1  155017100  155018100      2       1  150064       2.4019    0.0081556
enh63317     1  155019700  155020700      1       1  150064       3.4499    0.0002804
enh63320     1  155029600  155030600      1       1  150064       3.6237    0.0001452
enh63321     1  155032600  155033600      5       2  150064        2.907    0.0018244
enh63325     1  155043800  155044800      2       1  150064       2.7308    0.0031594
enh63333     1  155110900  155111900      2       1  150064       1.7452     0.040475
enh63337     1  155151000  155152000      3       1  150064       2.0673     0.019351
enh63338     1  155157600  155158600      3       1  150064       1.8637     0.031178
enh63342     1  155175200  155176200      2       1  150064       1.6711      0.04735
enh63346     1  155192700  155193700      2       1  150064       1.8754     0.030366
enh63347     1  155194300  155195300      3       1  150064       1.9033     0.028501
enh63353     1  155214900  155215900      1       1  150064       2.2046      0.01374
enh63354     1  155217400  155218400      4       1  150064       1.8553     0.031774
enh63355     1  155221300  155222300      2       1  150064       2.0409     0.020632
enh63359     1  155240800  155241800      2       1  150064       2.3411     0.009613
enh63361     1  155248400  155249400      1       1  150064       2.4281      0.00759
enh63362     1  155275300  155276300      2       1  150064        2.481    0.0065508
enh63363     1  155277200  155278200      2       1  150064       2.5297     0.005708
enh63364     1  155282000  155283000      1       1  150064        2.495     0.006298
enh63365     1  155282800  155283800      1       1  150064        2.495     0.006298
enh63371     1  155433300  155434300      1       1  150064        2.346     0.009487
enh63379     1  155505600  155506600      1       1  150064        2.431     0.007528
enh63380     1  155509000  155510000      3       1  150064       1.9562      0.02522
enh63384     1  155519200  155520200      1       1  150064       2.5943     0.004739
enh63390     1  155570000  155571000      1       1  150064        2.154      0.01562
enh63392     1  155618200  155619200      2       1  150064       1.8937     0.029134
enh63398     1  155668000  155669000      3       2  150064       1.7902     0.036713
enh63400     1  155675600  155676600      1       1  150064        3.092     0.000994
enh63409     1  155827000  155828000      1       1  150064       2.1047      0.01766
enh63412     1  155843400  155844400      2       1  150064       1.9611     0.024934
enh63414     1  155859100  155860100      1       1  150064       3.1318    0.0008686
enh63415     1  155862800  155863800      1       1  150064       3.1041    0.0009543
enh63416     1  155878900  155879900      1       1  150064       1.9714      0.02434
enh63418     1  155881700  155882700      5       2  150064       1.7725     0.038158
enh63420     1  155899200  155900200      2       1  150064       1.7528     0.039814
enh63423     1  155914300  155915300      2       1  150064        1.843     0.032664
enh63426     1  155929600  155930600      3       1  150064       2.5164    0.0059282
enh63427     1  155930700  155931700      2       1  150064       2.8968    0.0018848
enh63430     1  155940900  155941900      2       1  150064       2.3704    0.0088844
enh63434     1  155956500  155957500      2       1  150064       1.7758     0.037882
enh63435     1  155960300  155961300      1       1  150064       2.0103       0.0222
enh63436     1  155964100  155965100      1       1  150064       3.7349    9.391e-05
enh63439     1  155974500  155975500      3       2  150064       3.6245   0.00014478
enh63444     1  156010200  156011200      1       1  150064        1.663      0.04816
enh63445     1  156010900  156011900      2       1  150064       2.6389    0.0041584
enh63449     1  156027300  156028300      1       1  150064       1.7744        0.038
enh63453     1  156039600  156040600      1       1  150064       2.1843      0.01447
enh63454     1  156042200  156043200      2       1  150064       2.8046    0.0025187
enh63457     1  156047700  156048700      1       1  150064       2.3286      0.00994
enh63458     1  156049000  156050000      2       1  150064       2.7774      0.00274
enh63461     1  156059500  156060500      2       1  150064       1.8628     0.031249
enh63462     1  156065000  156066000      1       1  150064       1.7529      0.03981
enh63466     1  156070800  156071800      1       1  150064       1.9914      0.02322
enh63473     1  156105000  156106000      5       1  150064       1.8919     0.029249
enh63477     1  156117200  156118200      1       1  150064       2.4498     0.007147
enh63480     1  156128700  156129700      1       1  150064       3.3513    0.0004021
enh63481     1  156131400  156132400      3       1  150064       3.3314   0.00043213
enh63544     1  156638500  156639500      1       1  150064       1.7616      0.03907
enh63545     1  156640300  156641300      4       2  150064       1.7349     0.041375
enh63557     1  156709200  156710200      3       2  150064        1.714     0.043261
enh63568     1  156770500  156771500      1       1  150064       1.6855      0.04595
enh63569     1  156771700  156772700      2       1  150064       1.7927     0.036514
enh63617     1  157961100  157962100      4       1  150064       1.7179      0.04291
enh63619     1  157970600  157971600      1       1  150064       1.7935      0.03645
enh63637     1  158035500  158036500      3       2  150064       2.5953    0.0047258
enh63643     1  158060800  158061800      4       2  150064       2.6994    0.0034729
enh63645     1  158068200  158069200      3       2  150064       2.1687     0.015054
enh63698     1  159973400  159974400      3       1  150064       2.0831     0.018622
enh63699     1  159988500  159989500      6       1  150064       1.9949     0.023028
enh63703     1  160069100  160070100      1       1  150064       2.4918     0.006355
enh63706     1  160078500  160079500      4       2  150064       2.1963     0.014034
enh63707     1  160090800  160091800      4       1  150064       2.2623     0.011838
enh63715     1  160162600  160163600      7       2  150064       2.1637     0.015243
enh63716     1  160173800  160174800      1       1  150064       3.0586     0.001112
enh63722     1  160189400  160190400      2       1  150064       2.8634    0.0020956
enh63724     1  160227100  160228100      1       1  150064       2.5181       0.0059
enh63725     1  160229300  160230300      3       2  150064       2.3705    0.0088829
enh63727     1  160255100  160256100      2       1  150064       2.1817     0.014567
enh63729     1  160278900  160279900      1       1  150064       2.2495      0.01224
enh63730     1  160309500  160310500      3       1  150064       2.7261    0.0032047
enh63731     1  160314100  160315100      1       1  150064       2.4281     0.007589
enh63732     1  160326800  160327800      1       1  150064       2.7714     0.002791
enh63733     1  160331900  160332900      2       1  150064       2.1367     0.016313
enh63734     1  160345000  160346000      2       1  150064       1.9713     0.024342
enh63736     1  160377500  160378500      4       1  150064       1.8806     0.030017
enh63775     1  161155200  161156200      3       1  150064       1.8047      0.03556
enh63783     1  161179300  161180300      1       1  150064       2.1338      0.01643
enh63784     1  161186300  161187300      2       1  150064       2.4784    0.0065995
enh63786     1  161195000  161196000      1       1  150064        1.863      0.03123
enh63831     1  161989700  161990700      2       1  150064       1.9721       0.0243
enh63860     1  162529800  162530800      2       1  150064       1.9254      0.02709
enh63861     1  162535100  162536100      3       2  150064       1.8788     0.030133
enh63865     1  162571600  162572600      4       2  150064       2.5541    0.0053226
enh63885     1  162651800  162652800      3       2  150064        1.818     0.034531
enh63925     1  162953900  162954900      1       1  150064       2.7639     0.002856
enh63926     1  162957400  162958400      2       1  150064       2.0317      0.02109
enh63928     1  162967100  162968100      2       1  150064       1.6523     0.049241
enh63932     1  163037800  163038800      3       1  150064       2.1946     0.014098
enh63936     1  163133300  163134300      3       2  150064       3.2014   0.00068387
enh63938     1  163141200  163142200      5       2  150064       2.3108     0.010423
enh63943     1  163277100  163278100      4       2  150064       2.0914     0.018244
enh63944     1  163289600  163290600      2       1  150064       1.8664     0.030993
enh63947     1  163643200  163644200      1       1  150064        2.801     0.002547
enh63948     1  163765500  163766500      2       1  150064       3.9417   4.0455e-05
enh63949     1  163793300  163794300      3       1  150064       2.8249    0.0023646
enh63950     1  163811100  163812100      2       1  150064       2.4624    0.0069007
enh63951     1  163813100  163814100      5       2  150064        2.162     0.015311
enh64007     1  164743300  164744300      5       2  150064       1.8907     0.029331
enh64013     1  164763500  164764500      3       1  150064       1.8793     0.030105
enh64022     1  165570600  165571600      8       4  150064       1.9019     0.028591
enh64023     1  165598600  165599600      8       2  150064       1.8212     0.034289
enh64027     1  165611000  165612000      4       1  150064        2.027     0.021334
enh64029     1  165616800  165617800      5       3  150064       1.6932     0.045208
enh64036     1  165721200  165722200      4       2  150064       2.4999    0.0062122
enh64039     1  165739400  165740400      3       2  150064       2.0668     0.019375
enh64047     1  165808500  165809500      3       1  150064       1.8236     0.034105
enh64048     1  165810700  165811700      3       1  150064       1.8372     0.033089
enh64050     1  165813400  165814400      2       1  150064       2.1728     0.014896
enh64051     1  165820200  165821200      2       1  150064       1.7741      0.03802
enh64052     1  165821800  165822800      2       1  150064       2.2491     0.012252
enh64078     1  166813700  166814700      2       1  150064       2.0991     0.017905
enh64080     1  166843600  166844600      2       1  150064       3.4847   0.00024635
enh64086     1  167140500  167141500      4       2  150064       1.7661     0.038686
enh64145     1  168054100  168055100      1       1  150064       2.2271      0.01297
enh64147     1  168059600  168060600      1       1  150064       1.9543      0.02533
enh64164     1  168288700  168289700      5       2  150064       1.8149     0.034767
enh64170     1  168408900  168409900      2       1  150064       2.0125     0.022083
enh64196     1  169086500  169087500      1       1  150064        1.672      0.04726
enh64197     1  169087100  169088100      5       2  150064       1.8013     0.035827
enh64198     1  169089100  169090100      1       1  150064       2.5028     0.006161
enh64215     1  169836200  169837200      5       2  150064       1.6536     0.049108
enh64241     1  170504400  170505400      3       2  150064       1.8315     0.033515
enh64308     1  171436900  171437900      3       1  150064       1.8908     0.029328
enh64317     1  171566000  171567000      3       2  150064       2.3031     0.010636
enh64327     1  171752200  171753200      3       2  150064       1.7503     0.040029
enh64330     1  171756900  171757900      5       2  150064       1.7928     0.036503
enh64331     1  171757800  171758800      5       2  150064       2.1327     0.016476
enh64332     1  171762000  171763000      1       1  150064       2.3001      0.01072
enh64333     1  171763700  171764700      3       1  150064       2.1179     0.017092
enh64334     1  171767400  171768400      3       2  150064       1.9745     0.024165
enh64361     1  172292300  172293300      2       1  150064       2.3613    0.0091056
enh64363     1  172312300  172313300      2       1  150064       1.8722     0.030589
enh64366     1  172352000  172353000      1       1  150064       2.5269     0.005753
enh64367     1  172359200  172360200      5       2  150064       2.4015    0.0081649
enh64368     1  172360200  172361200      6       2  150064       2.3107     0.010425
enh64369     1  172368000  172369000      3       2  150064       1.9916     0.023205
enh64375     1  172500000  172501000      3       2  150064       1.6888     0.045631
enh64405     1  172881400  172882400      4       1  150064       2.2817     0.011253
enh64407     1  172897600  172898600      3       1  150064       2.3776     0.008713
enh64409     1  172905000  172906000      3       2  150064       1.7765     0.037828
enh64411     1  172917000  172918000      1       1  150064       2.7164       0.0033
enh64412     1  172920500  172921500      3       1  150064       2.3632    0.0090601
enh64414     1  172929300  172930300      1       1  150064       2.6738      0.00375
enh64445     1  173378700  173379700      2       1  150064       1.8757     0.030349
enh64452     1  173422800  173423800      2       1  150064       2.2138     0.013423
enh64453     1  173442800  173443800      4       2  150064       1.7748     0.037967
enh64456     1  173685400  173686400      1       1  150064       3.4989    0.0002336
enh64457     1  173686100  173687100      1       1  150064       3.4989    0.0002336
enh64458     1  173760400  173761400      1       1  150064       3.5466    0.0001951
enh64459     1  173780600  173781600      1       1  150064       3.5544    0.0001894
enh64461     1  173791000  173792000      1       1  150064       3.4953    0.0002368
enh64462     1  173794600  173795600      1       1  150064       3.4042    0.0003318
enh64464     1  173821900  173822900      1       1  150064        3.358    0.0003926
enh64465     1  173831000  173832000      6       3  150064       2.0412     0.020613
enh64468     1  173967000  173968000      3       1  150064       3.5217   0.00021441
enh64470     1  173971600  173972600      3       1  150064       3.1443   0.00083239
enh64471     1  173974100  173975100      2       1  150064       2.9816    0.0014339
enh64472     1  173977200  173978200      6       1  150064       3.2792   0.00052049
enh64473     1  173986700  173987700      3       1  150064       3.3595   0.00039041
enh64474     1  173988400  173989400      1       1  150064       3.5227    0.0002136
enh64475     1  173992000  173993000      2       1  150064       2.9267    0.0017129
enh64476     1  173999400  174000400      3       1  150064       3.3236   0.00044437
enh64477     1  174009400  174010400      1       1  150064       3.5075    0.0002262
enh64478     1  174129600  174130600      2       1  150064       3.0947   0.00098495
enh64479     1  174130200  174131200      3       1  150064       2.9874    0.0014067
enh64481     1  174231800  174232800      5       3  150064       3.7266   9.7057e-05
enh64484     1  174783800  174784800      4       2  150064         1.92     0.027427
enh64485     1  174945500  174946500      1       1  150064       2.8844     0.001961
enh64486     1  174958700  174959700      2       1  150064       1.7845     0.037175
enh64492     1  174998300  174999300      2       1  150064       1.9851     0.023567
enh64495     1  175162300  175163300      6       1  150064       3.3997   0.00033735
enh64501     1  176087300  176088300      2       1  150064       3.0701    0.0010698
enh64512     1  176872800  176873800      4       2  150064       2.4694    0.0067663
enh64517     1  177273800  177274800      4       2  150064       1.7721     0.038187
enh64519     1  177278700  177279700      1       1  150064       2.9973     0.001362
enh64522     1  177769500  177770500      4       2  150064       1.8572     0.031642
enh64530     1  177902400  177903400      5       1  150064       2.0483     0.020266
enh64533     1  177914600  177915600      5       3  150064       3.2393   0.00059919
enh64535     1  177933000  177934000      4       2  150064       2.1386     0.016233
enh64550     1  178029800  178030800      6       3  150064       2.1663     0.015143
enh64566     1  178124400  178125400      1       1  150064        2.104      0.01769
enh64589     1  178341300  178342300      1       1  150064       3.3527    0.0004002
enh64590     1  178357300  178358300      1       1  150064       1.8337      0.03335
enh64594     1  178454900  178455900      1       1  150064       2.4263     0.007627
enh64628     1  178942200  178943200      1       1  150064       2.9835     0.001425
enh64655     1  179096800  179097800      3       2  150064       1.6568      0.04878
enh64662     1  179115000  179116000      1       1  150064       2.0951      0.01808
enh64663     1  179115900  179116900      2       1  150064       2.0378     0.020783
enh64665     1  179135900  179136900      1       1  150064       2.0118      0.02212
enh64666     1  179138200  179139200      3       2  150064       1.8159     0.034695
enh64673     1  179174200  179175200      2       1  150064       1.7559     0.039553
enh64678     1  179199400  179200400      1       1  150064       1.8435      0.03263
enh64679     1  179201000  179202000      7       2  150064       2.4017     0.008159
enh64687     1  179333700  179334700      4       2  150064         2.81    0.0024768
enh64692     1  179783000  179784000      2       1  150064       1.8026     0.035728
enh64697     1  179807100  179808100      7       3  150064       2.1951     0.014077
enh64699     1  179844400  179845400      1       1  150064       1.9217      0.02732
enh64702     1  179895300  179896300      2       1  150064       1.8109     0.035077
enh64705     1  179938200  179939200      3       1  150064       1.7133     0.043328
enh64737     1  180474400  180475400      5       2  150064       1.6794     0.046538
enh64741     1  180496000  180497000      4       2  150064       1.8978     0.028859
enh64749     1  180602500  180603500      4       2  150064       2.1448     0.015983
enh64751     1  180795900  180796900      2       1  150064       3.2614    0.0005544
enh64753     1  180868000  180869000      4       2  150064       2.6799    0.0036822
enh64756     1  180892400  180893400      5       1  150064       1.9246      0.02714
enh64818     1  182115200  182116200      4       2  150064       2.1687     0.015054
enh64819     1  182116000  182117000      5       3  150064       2.3993    0.0082143
enh64820     1  182118200  182119200      2       1  150064       2.1035     0.017711
enh64837     1  182306800  182307800      1       1  150064       2.1135      0.01728
enh64839     1  182318000  182319000      3       2  150064       2.3673    0.0089584
enh64840     1  182349600  182350600      5       2  150064       2.0469     0.020335
enh64843     1  182354100  182355100      3       1  150064       2.2106     0.013533
enh64846     1  182366800  182367800      2       1  150064        2.099     0.017907
enh64856     1  182668600  182669600      5       2  150064       2.5274    0.0057449
enh64868     1  182997300  182998300      4       1  150064       1.9179     0.027563
enh64916     1  183199300  183200300      1       1  150064       1.8077      0.03533
enh64923     1  183256000  183257000      2       1  150064       1.8527     0.031966
enh64930     1  183443600  183444600      2       1  150064       3.0031    0.0013362
enh64932     1  183449600  183450600      2       1  150064       2.6416    0.0041252
enh64965     1  183783000  183784000      1       1  150064       1.9374      0.02635
enh64997     1  184022000  184023000      1       1  150064       1.9914      0.02322
enh65000     1  184029100  184030100      3       1  150064        1.772     0.038196
enh65003     1  184120300  184121300      1       1  150064       2.2839      0.01119
enh65005     1  184125300  184126300      2       1  150064       1.7889     0.036814
enh65008     1  184159900  184160900      3       2  150064       1.9501     0.025585
enh65010     1  184228900  184229900      6       2  150064       3.2979   0.00048701
enh65012     1  184253100  184254100      3       1  150064       2.6108    0.0045161
enh65024     1  184453300  184454300      3       2  150064       1.8674     0.030925
enh65025     1  184458900  184459900      3       2  150064       2.5246    0.0057912
enh65026     1  184460500  184461500      5       2  150064       2.5477     0.005422
enh65029     1  184504100  184505100      2       1  150064       2.5883    0.0048226
enh65042     1  184724900  184725900      3       1  150064       2.1648       0.0152
enh65055     1  184939700  184940700      1       1  150064       2.8973     0.001882
enh65056     1  184941100  184942100      6       3  150064       2.4492    0.0071584
enh65097     1  186176000  186177000      1       1  150064        1.951      0.02553
enh65101     1  186346000  186347000      1       1  150064       1.7256      0.04221
enh65148     1  192503600  192504600      3       1  150064       2.0863     0.018474
enh65153     1  192608400  192609400      3       1  150064       1.8552     0.031783
enh65158     1  192795900  192796900      4       2  150064       2.5129     0.005988
enh65161     1  192876800  192877800      1       1  150064       2.9385     0.001649
enh65169     1  193036800  193037800      4       2  150064       2.4109    0.0079566
enh65171     1  193071700  193072700      1       1  150064       2.1654      0.01518
enh65172     1  193074800  193075800      5       2  150064       2.2378     0.012616
enh65173     1  193082200  193083200      4       2  150064       2.6756    0.0037302
enh65174     1  193089800  193090800      2       1  150064       3.0646    0.0010898
enh65175     1  193093200  193094200      2       1  150064       3.2285   0.00062229
enh65182     1  193252000  193253000      2       1  150064       2.5974    0.0046969
enh65183     1  193290900  193291900      6       1  150064       2.9122    0.0017945
enh65185     1  193317500  193318500      1       1  150064        2.979     0.001446
enh65192     1  194504100  194505100      2       1  150064       1.9781     0.023957
enh65201     1  196129000  196130000      1       1  150064       1.6995      0.04461
enh65202     1  196150000  196151000      6       2  150064       2.9482    0.0015981
enh65205     1  196369700  196370700      1       1  150064       2.2115       0.0135
enh65210     1  197003500  197004500      2       1  150064       1.8225     0.034189
enh65211     1  197004000  197005000      1       1  150064       2.3116       0.0104
enh65222     1  197166200  197167200      1       1  150064       3.8365     6.24e-05
enh65226     1  197741400  197742400      1       1  150064       2.5419     0.005513
enh65227     1  197742100  197743100      2       1  150064       1.9392      0.02624
enh65229     1  197751800  197752800      1       1  150064        2.368     0.008942
enh65230     1  197756100  197757100      5       1  150064       2.4234    0.0076877
enh65231     1  197757900  197758900      9       1  150064       2.5234    0.0058118
enh65232     1  197759200  197760200      8       1  150064       2.3694    0.0089073
enh65233     1  197768000  197769000      6       2  150064       2.0587     0.019762
enh65234     1  197807300  197808300      1       1  150064        2.235      0.01271
enh65274     1  198637000  198638000      2       1  150064       1.8331     0.033396
enh65276     1  198650600  198651600      2       1  150064       2.0886     0.018371
enh65280     1  198778300  198779300      4       2  150064       2.6646    0.0038544
enh65302     1  199305200  199306200      3       2  150064       1.7135     0.043309
enh65303     1  199491500  199492500      3       2  150064       2.1375      0.01628
enh65325     1  200270100  200271100      2       1  150064       1.8872     0.029566
enh65329     1  200292800  200293800      3       1  150064       2.2584     0.011959
enh65330     1  200305600  200306600      2       1  150064       2.1533     0.015649
enh65331     1  200311200  200312200      5       2  150064       2.9546    0.0015653
enh65332     1  200320100  200321100      1       1  150064       2.8818     0.001977
enh65333     1  200322200  200323200      4       1  150064       2.8404    0.0022526
enh65334     1  200328700  200329700      7       1  150064       2.8861      0.00195
enh65336     1  200335000  200336000      5       1  150064       2.8024    0.0025362
enh65337     1  200336900  200337900      1       1  150064       2.8341     0.002298
enh65339     1  200341000  200342000      1       1  150064       2.9427     0.001627
enh65341     1  200345800  200346800      2       1  150064       1.9188     0.027504
enh65342     1  200348400  200349400      3       1  150064       2.7001    0.0034656
enh65343     1  200355400  200356400      4       2  150064       3.5406   0.00019958
enh65344     1  200371500  200372500      2       1  150064       1.8647     0.031113
enh65347     1  200380300  200381300      1       1  150064       2.3083      0.01049
enh65350     1  200397900  200398900      4       2  150064        2.779    0.0027264
enh65354     1  200446900  200447900      6       3  150064       2.8152    0.0024376
enh65355     1  200448500  200449500      3       1  150064       2.7679    0.0028213
enh65356     1  200452600  200453600      4       1  150064       2.1779     0.014706
enh65357     1  200457400  200458400      3       2  150064       2.6382    0.0041671
enh65358     1  200481000  200482000      8       4  150064       3.9551   3.8244e-05
enh65359     1  200496100  200497100      3       2  150064        1.878     0.030191
enh65374     1  200724400  200725400      3       2  150064       1.6881     0.045691
enh65385     1  200885900  200886900      2       1  150064       3.6246   0.00014468
enh65386     1  200941000  200942000      8       3  150064       1.9368     0.026382
enh65387     1  200988500  200989500      2       1  150064       3.5022   0.00023074
enh65388     1  201011500  201012500      6       3  150064       2.6968    0.0035006
enh65391     1  201106600  201107600      2       1  150064       1.7983     0.036062
enh65396     1  201141900  201142900      5       3  150064       2.6326    0.0042368
enh65408     1  201276800  201277800      2       1  150064       1.9399     0.026193
enh65415     1  201353200  201354200      6       3  150064       2.9962     0.001367
enh65431     1  201451300  201452300      6       2  150064       2.0981     0.017949
enh65452     1  201526700  201527700      5       2  150064       1.9775     0.023995
enh65540     1  201814300  201815300      2       1  150064       1.7378      0.04112
enh65541     1  201818300  201819300      1       1  150064       1.6978      0.04477
enh65545     1  201856600  201857600      2       1  150064       2.2893     0.011031
enh65547     1  201859900  201860900      1       1  150064       1.8078      0.03532
enh65549     1  201873300  201874300      2       1  150064        1.955     0.025293
enh65550     1  201877600  201878600      2       1  150064        2.838      0.00227
enh65585     1  202111100  202112100      5       2  150064       2.1389      0.01622
enh65586     1  202114400  202115400      1       1  150064         1.77      0.03836
enh65613     1  202587500  202588500      1       1  150064       1.7735      0.03807
enh65616     1  202688600  202689600      4       2  150064       1.9076     0.028221
enh65640     1  203016300  203017300      4       1  150064       1.7683     0.038504
enh65656     1  203249900  203250900      3       2  150064         2.13     0.016584
enh65665     1  203323000  203324000      2       1  150064        1.962     0.024882
enh65752     1  204010400  204011400      3       2  150064       2.1398     0.016185
enh65753     1  204026100  204027100      4       2  150064        3.103   0.00095787
enh65754     1  204027000  204028000      2       1  150064       2.0071     0.022372
enh65756     1  204045200  204046200      1       1  150064       2.6213      0.00438
enh65758     1  204049500  204050500      2       1  150064       2.3558    0.0092406
enh65759     1  204050400  204051400      4       2  150064       2.0102     0.022206
enh65766     1  204063600  204064600      3       2  150064       3.0088    0.0013113
enh65767     1  204065700  204066700      3       2  150064        1.942     0.026067
enh65768     1  204071600  204072600      2       1  150064       1.9284     0.026901
enh65770     1  204076400  204077400      2       1  150064       2.4232    0.0076912
enh65784     1  204220400  204221400      1       1  150064       1.6729      0.04717
enh65785     1  204222800  204223800      1       1  150064       2.5598     0.005237
enh65788     1  204231300  204232300      1       1  150064       1.7781      0.03769
enh65818     1  204407200  204408200      1       1  150064       2.0255      0.02141
enh65821     1  204413000  204414000      4       1  150064       1.9152     0.027734
enh65822     1  204415100  204416100      2       1  150064       1.9149     0.027755
enh65823     1  204419500  204420500      3       1  150064       1.7121     0.043436
enh65824     1  204425800  204426800      4       2  150064       2.7256    0.0032094
enh65826     1  204435500  204436500      1       1  150064       2.2552      0.01206
enh65827     1  204450700  204451700      3       1  150064       2.8841    0.0019629
enh65828     1  204484400  204485400      3       1  150064       3.0715    0.0010648
enh65830     1  204488300  204489300      2       1  150064       3.3959   0.00034197
enh65831     1  204489700  204490700      2       1  150064       2.1818     0.014561
enh65832     1  204492600  204493600      3       2  150064       2.4346    0.0074531
enh65834     1  204529300  204530300      2       1  150064       2.8064     0.002505
enh65835     1  204534300  204535300      4       2  150064       1.9212     0.027355
enh65836     1  204543700  204544700      3       2  150064       1.9152     0.027734
enh65839     1  204558100  204559100      2       1  150064       3.1674   0.00076899
enh65840     1  204560600  204561600      4       2  150064        3.222    0.0006364
enh65850     1  204940800  204941800      1       1  150064        2.746     0.003016
enh65852     1  204962600  204963600      2       1  150064       1.8131      0.03491
enh65853     1  204966200  204967200      4       2  150064       1.8796     0.030078
enh65854     1  205030400  205031400      4       2  150064       3.9784   3.4688e-05
enh65855     1  205042100  205043100      4       2  150064       3.8273   6.4789e-05
enh65857     1  205088800  205089800      4       1  150064       2.0429      0.02053
enh65859     1  205110300  205111300      5       2  150064       3.7788   7.8797e-05
enh65860     1  205110800  205111800      5       2  150064       3.9274   4.2929e-05
enh65861     1  205113600  205114600      1       1  150064       2.8371     0.002276
enh65863     1  205143400  205144400      3       1  150064       4.1187   1.9053e-05
enh65864     1  205148500  205149500      2       1  150064       3.7131   0.00010237
enh65865     1  205152600  205153600      5       2  150064       4.3555   6.6377e-06
enh65866     1  205153400  205154400      3       2  150064       4.4108   5.1494e-06
enh65868     1  205157000  205158000      4       2  150064       4.1821   1.4442e-05
enh65870     1  205164500  205165500      5       2  150064       4.3654   6.3436e-06
enh65871     1  205168200  205169200      3       1  150064       4.0127   3.0014e-05
enh65872     1  205169000  205170000      5       3  150064        3.545   0.00019629
enh65873     1  205172600  205173600      3       1  150064       3.7427   9.1036e-05
enh65874     1  205173700  205174700      2       1  150064       3.7212   9.9155e-05
enh65876     1  205178200  205179200      2       1  150064       3.9688   3.6121e-05
enh65877     1  205181000  205182000      2       1  150064       2.9775    0.0014529
enh65879     1  205198800  205199800      5       2  150064       2.9599    0.0015387
enh65881     1  205226700  205227700      1       1  150064       1.8402      0.03287
enh65884     1  205238000  205239000      2       1  150064       1.6465     0.049831
enh65886     1  205243800  205244800      1       1  150064       1.7506      0.04001
enh65887     1  205248800  205249800      4       2  150064       1.9374     0.026346
enh65903     1  205567800  205568800      8       3  150064       2.3828    0.0085916
enh65913     1  205636900  205637900      5       2  150064       2.0514     0.020113
enh65931     1  205774500  205775500      3       1  150064       1.7156     0.043116
enh65942     1  206531400  206532400      1       1  150064       1.6921      0.04531
enh65956     1  206646300  206647300      5       2  150064       2.8872    0.0019434
enh65957     1  206651900  206652900      3       1  150064       1.6664     0.047815
enh65959     1  206655500  206656500      5       3  150064       1.9151     0.027741
enh65971     1  206713400  206714400      1       1  150064       1.7644      0.03883
enh66014     1  207032000  207033000      5       2  150064       2.1216     0.016934
enh66015     1  207038300  207039300      2       1  150064       2.5308    0.0056901
enh66028     1  207207200  207208200      1       1  150064       2.3083      0.01049
enh66029     1  207208200  207209200      1       1  150064       3.4425    0.0002882
enh66031     1  207218800  207219800      1       1  150064       3.3826     0.000359
enh66032     1  207221400  207222400      5       3  150064       2.7362     0.003108
enh66033     1  207225000  207226000      2       1  150064       2.7994    0.0025596
enh66048     1  207880100  207881100     11       3  150064       2.9633    0.0015216
enh66049     1  207928400  207929400      2       1  150064       2.8744    0.0020239
enh66050     1  207960400  207961400      2       1  150064       4.0749    2.302e-05
enh66052     1  207970600  207971600      3       2  150064        2.105     0.017645
enh66053     1  207971900  207972900      1       1  150064       3.7794     7.86e-05
enh66054     1  207976700  207977700      4       1  150064       3.1617   0.00078425
enh66055     1  207979500  207980500      1       1  150064       3.8534    5.825e-05
enh66056     1  207983000  207984000      4       2  150064       2.9729    0.0014748
enh66057     1  207985100  207986100      1       1  150064       1.9463      0.02581
enh66060     1  207992700  207993700      6       3  150064       4.3047   8.3618e-06
enh66061     1  207994400  207995400      2       1  150064       3.7437    9.065e-05
enh66062     1  207994800  207995800      1       1  150064       1.9121      0.02793
enh66063     1  208000400  208001400      3       2  150064       4.0616   2.4372e-05
enh66064     1  208004500  208005500      3       1  150064       2.0185     0.021768
enh66065     1  208005800  208006800      2       1  150064       4.4772    3.781e-06
enh66066     1  208006500  208007500      4       2  150064       4.6652   1.5417e-06
enh66067     1  208009800  208010800      1       1  150064       1.8747      0.03042
enh66068     1  208011500  208012500      2       1  150064       2.2074     0.013642
enh66069     1  208013400  208014400      2       1  150064       3.8955   4.8994e-05
enh66070     1  208014900  208015900      3       2  150064       3.7542    8.695e-05
enh66071     1  208015600  208016600      1       1  150064       1.8442      0.03258
enh66072     1  208018000  208019000      6       2  150064       4.6423   1.7229e-06
enh66073     1  208021700  208022700      4       2  150064       1.7699     0.038369
enh66074     1  208023900  208024900      3       2  150064       3.5796   0.00017208
enh66075     1  208026000  208027000      4       2  150064       2.8951    0.0018954
enh66076     1  208031900  208032900      8       4  150064        3.038    0.0011909
enh66077     1  208035200  208036200      6       3  150064       3.7508   8.8118e-05
enh66079     1  208039100  208040100      6       3  150064       3.4125   0.00032188
enh66081     1  208058500  208059500      3       1  150064       2.3672    0.0089614
enh66101     1  208262500  208263500      3       2  150064       1.8841     0.029777
enh66104     1  208290400  208291400      2       1  150064        2.617    0.0044354
enh66105     1  208293400  208294400      4       1  150064       2.0968     0.018006
enh66106     1  208305100  208306100      3       2  150064       2.9641    0.0015178
enh66108     1  208316100  208317100      1       1  150064       2.2869       0.0111
enh66111     1  208330800  208331800      4       2  150064       2.1255     0.016773
enh66113     1  208337800  208338800      5       2  150064       1.8915      0.02928
enh66118     1  208349800  208350800      2       1  150064       1.6756     0.046906
enh66132     1  208393500  208394500      4       2  150064       2.6844    0.0036333
enh66140     1  208405900  208406900      4       2  150064       2.4225    0.0077063
enh66141     1  208407700  208408700      2       1  150064       1.6738     0.047086
enh66170     1  209571600  209572600      1       1  150064       2.1746      0.01483
enh66252     1  211210000  211211000      2       1  150064       1.9052     0.028377
enh66254     1  211430400  211431400      6       2  150064       1.6817     0.046317
enh66258     1  211509200  211510200      2       1  150064       1.8852     0.029699
enh66262     1  211529900  211530900      3       1  150064       2.3696    0.0089042
enh66298     1  211911800  211912800      1       1  150064        1.815      0.03476
enh66327     1  212420300  212421300      2       1  150064       1.9187     0.027512
enh66328     1  212454200  212455200      2       1  150064       1.6632     0.048139
enh66332     1  212484400  212485400      1       1  150064       2.2454      0.01237
enh66338     1  212603200  212604200      3       1  150064       2.4224    0.0077097
enh66339     1  212604800  212605800      6       3  150064       1.8601     0.031435
enh66361     1  212769300  212770300      6       4  150064       1.7786      0.03765
enh66369     1  212829000  212830000      2       1  150064       2.1639     0.015235
enh66406     1  214280200  214281200      4       2  150064       1.9413      0.02611
enh66409     1  214421800  214422800      2       1  150064        1.672     0.047259
enh66410     1  214432700  214433700      1       1  150064       3.8431    6.075e-05
enh66415     1  214470300  214471300      2       1  150064       1.6482     0.049656
enh66436     1  214601300  214602300      7       3  150064        1.918     0.027558
enh66441     1  214617000  214618000      2       1  150064         1.72     0.042713
enh66447     1  214640000  214641000      4       1  150064       1.7721     0.038188
enh66458     1  214685000  214686000      4       2  150064       2.3348    0.0097768
enh66460     1  214688000  214689000      3       1  150064       2.0606     0.019668
enh66461     1  214689800  214690800      2       1  150064       1.6599     0.048465
enh66463     1  214693500  214694500      2       1  150064       1.9989     0.022807
enh66468     1  214711600  214712600      5       2  150064       1.7039     0.044198
enh66470     1  214715300  214716300      5       2  150064       1.8872     0.029567
enh66473     1  214731200  214732200      3       2  150064        2.187     0.014371
enh66474     1  214741500  214742500      3       1  150064       2.0141     0.022002
enh66475     1  214745300  214746300      2       1  150064       1.7624     0.038997
enh66623     1  220217300  220218300      2       1  150064       1.7086     0.043762
enh66625     1  220268500  220269500      3       2  150064       1.6464     0.049836
enh66628     1  220392400  220393400      3       2  150064       2.7045    0.0034205
enh66634     1  220905400  220906400      2       1  150064        1.773     0.038112
enh66645     1  220997400  220998400      1       1  150064       1.6869      0.04581
enh66708     1  221938800  221939800      4       2  150064       2.0756     0.018966
enh66757     1  222627200  222628200      1       1  150064       1.7845      0.03717
enh66767     1  222792800  222793800      3       1  150064       1.7014     0.044431
enh66770     1  222818400  222819400      1       1  150064       2.1321       0.0165
enh66775     1  222945800  222946800      4       1  150064       2.4529     0.007086
enh66809     1  223858400  223859400      4       2  150064       2.7822    0.0026993
enh66810     1  223886400  223887400      5       2  150064        1.835     0.033255
enh66811     1  223892800  223893800      3       1  150064       3.1775   0.00074283
enh66812     1  223896300  223897300      2       1  150064       1.7586     0.039326
enh66813     1  223898500  223899500      5       2  150064       3.4557   0.00027439
enh66814     1  223906300  223907300      8       2  150064       3.1628    0.0007813
enh66815     1  223907600  223908600      3       1  150064       2.4578    0.0069904
enh66816     1  223910000  223911000      4       2  150064       2.9923    0.0013844
enh66817     1  223912400  223913400      3       2  150064        1.776     0.037868
enh66818     1  223916600  223917600      3       1  150064       2.6134    0.0044823
enh66821     1  223924100  223925100      1       1  150064       4.0595    2.459e-05
enh66822     1  223925300  223926300      3       2  150064       2.2327     0.012785
enh66825     1  223929200  223930200      2       1  150064       1.6798     0.046502
enh66826     1  223930100  223931100      9       2  150064        1.693     0.045231
enh66828     1  223933000  223934000     10       1  150064       1.8922     0.029232
enh66829     1  223934400  223935400      1       1  150064       2.1959      0.01405
enh66830     1  223936800  223937800      3       1  150064       2.5361    0.0056044
enh66831     1  223938200  223939200      5       2  150064       2.3656    0.0089999
enh66832     1  223939200  223940200      2       1  150064       2.5112    0.0060154
enh66833     1  223943600  223944600      2       1  150064       2.5803    0.0049351
enh66834     1  223947800  223948800      1       1  150064       3.2032    0.0006795
enh66835     1  223952600  223953600      3       1  150064       2.5186    0.0058919
enh66836     1  223957200  223958200      1       1  150064       3.5232    0.0002132
enh66837     1  223959100  223960100      4       2  150064       3.7196   9.9754e-05
enh66838     1  223960100  223961100      5       2  150064       2.2843     0.011177
enh66839     1  223962900  223963900      2       1  150064       3.5699   0.00017853
enh66841     1  223970600  223971600      2       1  150064       2.9415    0.0016332
enh66846     1  224007800  224008800      1       1  150064        2.297      0.01081
enh66847     1  224010400  224011400      5       2  150064       3.6324   0.00014041
enh66849     1  224014600  224015600      1       1  150064       3.5115    0.0002228
enh66850     1  224019100  224020100      4       2  150064       3.2273   0.00062475
enh66852     1  224021300  224022300      6       2  150064       2.6392    0.0041545
enh66854     1  224029600  224030600      2       1  150064       2.9574    0.0015512
enh66859     1  224230200  224231200      4       1  150064       2.1645     0.015212
enh66863     1  224248800  224249800      2       1  150064       2.5109    0.0060211
enh66887     1  224547000  224548000      5       2  150064       2.8665    0.0020749
enh66889     1  224564600  224565600      2       1  150064       2.4366    0.0074134
enh66890     1  224595100  224596100      2       1  150064       1.9385      0.02628
enh66892     1  224617200  224618200      2       1  150064       2.3121     0.010386
enh66893     1  224624100  224625100      2       1  150064       2.4151    0.0078663
enh66894     1  224626400  224627400      2       1  150064       2.3043     0.010602
enh66896     1  224641900  224642900      2       1  150064       2.0662     0.019405
enh66901     1  224685000  224686000      1       1  150064       2.0878      0.01841
enh66902     1  224686800  224687800      4       2  150064       2.8332    0.0023039
enh66904     1  224689700  224690700      3       2  150064       2.1965     0.014029
enh66924     1  224813400  224814400      6       2  150064       1.7758     0.037883
enh66926     1  224818900  224819900      4       2  150064       2.6858    0.0036174
enh66928     1  224822200  224823200      5       2  150064       2.7404    0.0030682
enh66930     1  224824400  224825400      3       1  150064       2.4097    0.0079827
enh66932     1  224827500  224828500      3       1  150064       2.4581    0.0069847
enh66933     1  224832300  224833300      7       2  150064       2.4039      0.00811
enh66934     1  224835000  224836000      6       2  150064       2.5177    0.0059069
enh66936     1  224837800  224838800      3       1  150064       2.1216     0.016936
enh66940     1  224860500  224861500     10       1  150064       1.9478      0.02572
enh66942     1  224871400  224872400      3       1  150064        2.188     0.014336
enh66943     1  224872000  224873000      4       1  150064       2.2576     0.011985
enh66944     1  224876700  224877700      1       1  150064        2.261      0.01188
enh66947     1  224909800  224910800      5       3  150064       2.0908     0.018275
enh66948     1  224910400  224911400      7       4  150064       2.0531      0.02003
enh66990     1  225933100  225934100      3       2  150064       1.7451     0.040481
enh66991     1  225934900  225935900      4       2  150064       1.8791     0.030115
enh67002     1  226003000  226004000      2       1  150064       1.9121     0.027931
enh67004     1  226010800  226011800      1       1  150064       1.8031      0.03569
enh67005     1  226012500  226013500      9       4  150064       1.7881     0.036883
enh67013     1  226053600  226054600      2       1  150064         2.39    0.0084246
enh67016     1  226065500  226066500      2       1  150064       2.4151    0.0078645
enh67017     1  226067000  226068000      3       1  150064       2.2423      0.01247
enh67022     1  226086200  226087200      5       1  150064       1.7105     0.043587
enh67032     1  226187600  226188600      3       2  150064       1.8656     0.031051
enh67038     1  226269800  226270800      2       1  150064       2.3561    0.0092342
enh67043     1  226299500  226300500      3       2  150064       1.8205     0.034338
enh67046     1  226311700  226312700      2       1  150064       2.9394    0.0016442
enh67049     1  226322800  226323800      2       1  150064       2.2549     0.012069
enh67062     1  226551600  226552600      1       1  150064       2.1444        0.016
enh67071     1  226825200  226826200      1       1  150064       2.5273     0.005747
enh67072     1  226832000  226833000      4       2  150064       1.8042     0.035604
enh67087     1  226900200  226901200      2       1  150064        2.564    0.0051738
enh67091     1  226923000  226924000      3       2  150064       1.7874     0.036939
enh67098     1  227014700  227015700      5       2  150064       2.1254     0.016775
enh67102     1  227059800  227060800      2       1  150064       2.0152     0.021944
enh67105     1  227063300  227064300      4       2  150064       1.6895     0.045558
enh67106     1  227064700  227065700      1       1  150064       2.1353      0.01637
enh67107     1  227070300  227071300      3       1  150064       2.2435     0.012432
enh67109     1  227079200  227080200      4       2  150064       2.4978     0.006249
enh67124     1  227415400  227416400      7       3  150064       1.6533     0.049132
enh67133     1  227517800  227518800      4       2  150064       2.9753    0.0014634
enh67134     1  227531700  227532700      5       2  150064       1.8518     0.032026
enh67136     1  227544600  227545600      5       2  150064        2.537    0.0055896
enh67240     1  229163200  229164200      1       1  150064       1.8157      0.03471
enh67293     1  230226100  230227100      4       2  150064       2.1176     0.017102
enh67295     1  230228800  230229800      3       1  150064        3.408   0.00032721
enh67296     1  230234700  230235700      3       2  150064       1.7195     0.042762
enh67297     1  230236600  230237600      8       2  150064       3.6151   0.00015013
enh67298     1  230238100  230239100      4       2  150064       3.4987   0.00023379
enh67299     1  230242100  230243100      7       3  150064       3.3624    0.0003864
enh67300     1  230243300  230244300      4       2  150064       3.5514   0.00019159
enh67301     1  230244500  230245500      6       2  150064       3.9115   4.5865e-05
enh67302     1  230246600  230247600      6       2  150064        3.852   5.8583e-05
enh67303     1  230250200  230251200      2       1  150064       3.5472   0.00019464
enh67304     1  230253800  230254800      3       2  150064       2.9489    0.0015945
enh67307     1  230263800  230264800      9       4  150064       3.4892   0.00024222
enh67308     1  230265700  230266700      2       1  150064       1.8541     0.031859
enh67309     1  230272200  230273200     11       5  150064       3.1965   0.00069557
enh67310     1  230274900  230275900      6       2  150064        3.592   0.00016408
enh67311     1  230276500  230277500      5       3  150064       2.5174    0.0059112
enh67320     1  230298200  230299200      1       1  150064       1.8418      0.03275
enh67324     1  230306600  230307600      6       3  150064       1.7657     0.038726
enh67328     1  230322000  230323000      5       2  150064       1.7516     0.039924
enh67340     1  230439100  230440100      3       2  150064       2.7725    0.0027811
enh67344     1  230495200  230496200      6       2  150064        2.207     0.013657
enh67417     1  231558600  231559600      2       1  150064       2.0492     0.020222
enh67462     1  232608200  232609200      3       1  150064       2.1716     0.014942
enh67463     1  232612900  232613900      1       1  150064       1.8193      0.03443
enh67464     1  232613600  232614600      2       1  150064       1.8114      0.03504
enh67510     1  234610500  234611500      7       2  150064       2.2575     0.011989
enh67513     1  234629600  234630600      7       3  150064       2.3425    0.0095772
enh67515     1  234634200  234635200      8       3  150064       2.7698    0.0028044
enh67517     1  234640800  234641800      3       2  150064       2.0464     0.020359
enh67519     1  234651400  234652400      4       1  150064       2.6331    0.0042308
enh67563     1  234895700  234896700      3       2  150064       1.7982     0.036074
enh67592     1  235095300  235096300      6       3  150064       1.9138     0.027826
enh67678     1  236020400  236021400      4       1  150064       1.7824     0.037343
enh67741     1  236329800  236330800      1       1  150064       1.6595      0.04851
enh67746     1  236445600  236446600      1       1  150064       2.1571       0.0155
enh67749     1  236665700  236666700      1       1  150064       1.7372      0.04118
enh67768     1  240193400  240194400      5       3  150064       2.0996     0.017881
enh67776     1  240275600  240276600      2       1  150064       1.8045     0.035578
enh67783     1  240314200  240315200      6       2  150064       2.5632    0.0051852
enh67784     1  240315600  240316600      4       2  150064       1.7757     0.037895
enh67786     1  240354000  240355000      3       2  150064       2.1021     0.017774
enh67787     1  240356600  240357600      4       2  150064       3.3749   0.00036917
enh67789     1  240393800  240394800      1       1  150064       2.7091     0.003373
enh67791     1  240403000  240404000      2       1  150064       2.6755     0.003731
enh67794     1  240419900  240420900      5       2  150064       2.5382    0.0055707
enh67805     1  240549300  240550300      4       2  150064       1.9316     0.026701
enh67806     1  240554200  240555200      2       1  150064       1.8071     0.035372
enh67842     1  241767000  241768000      3       2  150064       1.9668     0.024601
enh67844     1  241775100  241776100      2       1  150064       2.1797     0.014641
enh67846     1  241791000  241792000      5       2  150064       2.6692    0.0038018
enh67847     1  241799500  241800500      5       2  150064       2.1673     0.015105
enh67859     1  242013200  242014200      1       1  150064       2.6248     0.004335
enh67870     1  243368300  243369300      1       1  150064       3.2555    0.0005659
enh67871     1  243376200  243377200      2       1  150064       3.9066   4.6799e-05
enh67872     1  243381100  243382100      1       1  150064       3.8197    6.681e-05
enh67873     1  243397000  243398000      2       1  150064       2.3827    0.0085923
enh67875     1  243402300  243403300      2       1  150064       4.1434   1.7112e-05
enh67877     1  243407500  243408500      1       1  150064       3.8631    5.598e-05
enh67879     1  243421100  243422100      2       1  150064       4.0095   3.0424e-05
enh67883     1  243430300  243431300      1       1  150064       4.4273    4.771e-06
enh67884     1  243432900  243433900      2       1  150064       4.4701   3.9099e-06
enh67885     1  243434600  243435600      2       1  150064       4.3232   7.6886e-06
enh67887     1  243449500  243450500      1       1  150064       4.8785    5.346e-07
enh67889     1  243457700  243458700      1       1  150064       5.0243    2.527e-07
enh67891     1  243486500  243487500      2       1  150064       1.7109     0.043553
enh67900     1  243639100  243640100      2       1  150064       4.8618   5.8149e-07
enh67901     1  243645100  243646100      1       1  150064       4.8235    7.053e-07
enh67902     1  243646800  243647800      3       1  150064       3.6675   0.00012246
enh67903     1  243650300  243651300      5       2  150064       3.8216    6.629e-05
enh67904     1  243653400  243654400      2       1  150064       3.8519   5.8594e-05
enh67908     1  243663900  243664900      4       2  150064       5.2183   9.0264e-08
enh67909     1  243669000  243670000      2       1  150064       4.7365   1.0872e-06
enh67913     1  243722800  243723800      2       1  150064       4.2275   1.1816e-05
enh67914     1  243731600  243732600      3       1  150064       4.6278   1.8479e-06
enh67915     1  243732000  243733000      1       1  150064        5.012    2.693e-07
enh67916     1  243760100  243761100      1       1  150064       1.9669       0.0246
enh67917     1  243786800  243787800      1       1  150064       4.0627    2.425e-05
enh67924     1  243908300  243909300      1       1  150064       4.8466     6.28e-07
enh67925     1  243914700  243915700      1       1  150064       2.0924       0.0182
enh67926     1  243954600  243955600      3       2  150064       2.0206     0.021663
enh67927     1  243955400  243956400      2       1  150064       4.2876   9.0309e-06
enh67928     1  243961900  243962900      2       1  150064       2.9306    0.0016913
enh67929     1  243963200  243964200      2       1  150064       4.1546   1.6293e-05
enh67930     1  243966700  243967700      2       1  150064       4.3381   7.1872e-06
enh67933     1  244011100  244012100      2       1  150064       3.4812   0.00024957
enh67934     1  244014700  244015700      1       1  150064       3.3251     0.000442
enh67935     1  244046500  244047500      1       1  150064       2.9643     0.001517
enh67936     1  244053600  244054600      1       1  150064       2.2984      0.01077
enh67937     1  244079400  244080400      2       1  150064       2.4985    0.0062356
enh67938     1  244081600  244082600      2       1  150064       2.8917    0.0019159
enh67940     1  244094000  244095000      1       1  150064       2.6135     0.004481
enh67941     1  244102200  244103200      3       1  150064       2.8385    0.0022661
enh67957     1  244377200  244378200      7       3  150064       2.4455    0.0072328
enh67958     1  244395200  244396200      1       1  150064        2.151      0.01574
enh67959     1  244397100  244398100      4       2  150064       2.1101     0.017427
enh67960     1  244402400  244403400      1       1  150064       2.0913      0.01825
enh67967     1  244486600  244487600      8       3  150064        2.285     0.011157
enh67970     1  244510000  244511000      4       2  150064       1.9606     0.024964
enh67973     1  244525300  244526300      4       2  150064        1.823      0.03415
enh67976     1  244544800  244545800      5       2  150064       2.0326     0.021044
enh67978     1  244558800  244559800      6       2  150064       2.3507     0.009368
enh67982     1  244602400  244603400      4       2  150064       2.1017     0.017792
enh67985     1  244608000  244609000      1       1  150064       2.2307      0.01285
enh67986     1  244609100  244610100      1       1  150064       1.6759      0.04688
enh67988     1  244623300  244624300      1       1  150064       1.7102      0.04361
enh67993     1  244828700  244829700      6       2  150064       2.0592     0.019736
enh67994     1  244835900  244836900      4       2  150064       1.8019     0.035777
enh68016     1  245574000  245575000      8       3  150064       2.6777    0.0037065
enh68018     1  245762000  245763000     10       2  150064       2.4693     0.006768
enh68043     1  246149700  246150700      3       2  150064       2.1807     0.014603
enh68044     1  246160700  246161700      9       3  150064       2.1372     0.016291
enh68048     1  246230200  246231200      6       2  150064       2.3426    0.0095751
enh68058     1  246378400  246379400     12       2  150064       2.2639     0.011791
enh68059     1  246382600  246383600     10       3  150064       2.6579    0.0039311
enh68060     1  246447100  246448100      3       2  150064       2.4047    0.0080937
enh68067     1  246664400  246665400      7       2  150064       2.4012    0.0081703
enh68075     1  246743700  246744700      2       1  150064       1.6457     0.049908
enh68076     1  246747000  246748000      3       2  150064       1.8515     0.032047
enh68078     1  246753000  246754000      1       1  150064       2.1591      0.01542
enh68082     1  246760400  246761400      2       1  150064       1.7267     0.042114
enh68083     1  246770400  246771400      2       1  150064       1.8193     0.034432
enh68084     1  246771200  246772200      2       1  150064        1.788     0.036891
enh68086     1  246773900  246774900      3       2  150064       1.8071     0.035373
enh68087     1  246776100  246777100      5       2  150064       2.0101     0.022209
enh68089     1  246780400  246781400      2       1  150064       1.9448     0.025902
enh68090     1  246785200  246786200      6       3  150064       2.3598    0.0091428
enh68098     1  246859600  246860600      3       1  150064       2.1281     0.016664
enh68100     1  246867600  246868600      2       1  150064       2.3193      0.01019
enh68104     1  246932000  246933000      1       1  150064       1.7346      0.04141
enh68111     1  247000600  247001600      2       1  150064       1.6564     0.048817
enh68120     1  247265400  247266400      1       1  150064       2.0738      0.01905
enh68144     1  249134200  249135200      1       1  150064       2.4173     0.007817
enh68146     1  249137000  249138000      1       1  150064       2.2483      0.01228
enh68148     1  249149300  249150300      4       1  150064       1.9329     0.026627
enh68152     1  249199200  249200200      1       1  150064       1.7708       0.0383
enh77020     2     568500     569500      4       1  150064       1.8607     0.031391
enh77028     2     876800     877800      9       4  150064       1.7348     0.041389
enh77029     2     883900     884900     11       2  150064       2.4784    0.0065983
enh77078     2    1733600    1734600      6       2  150064        1.825     0.033997
enh77081     2    1736800    1737800      5       2  150064       1.9162      0.02767
enh77082     2    1739500    1740500      1       1  150064       1.7441      0.04057
enh77085     2    1752200    1753200      2       1  150064       2.6197    0.0044009
enh77087     2    1759300    1760300      3       1  150064       2.3556    0.0092475
enh77096     2    2850100    2851100      5       2  150064       1.7475     0.040271
enh77101     2    3203900    3204900      6       2  150064       1.9912      0.02323
enh77138     2    3621600    3622600      1       1  150064       2.0286      0.02125
enh77140     2    3631800    3632800      9       5  150064        2.107      0.01756
enh77141     2    3634200    3635200      5       2  150064       2.2588     0.011949
enh77142     2    3641800    3642800      5       3  150064       1.6578     0.048676
enh77143     2    3642600    3643600      3       2  150064         1.74     0.040934
enh77156     2    6321600    6322600      2       1  150064       1.7199     0.042729
enh77157     2    6508400    6509400      2       1  150064       2.0184     0.021773
enh77158     2    6512000    6513000      5       3  150064        1.765     0.038778
enh77161     2    6646300    6647300      3       1  150064       1.6492     0.049558
enh77169     2    7056600    7057600      3       2  150064       2.8319    0.0023136
enh77178     2    7656000    7657000      4       2  150064       2.3873    0.0084854
enh77179     2    7656900    7657900      2       1  150064       2.1757      0.01479
enh77182     2    7832500    7833500      1       1  150064       1.9468      0.02578
enh77214     2    8587600    8588600      4       1  150064       2.6439     0.004098
enh77217     2    8665500    8666500      2       1  150064       1.6534     0.049129
enh77219     2    8679500    8680500      3       1  150064        2.355    0.0092626
enh77220     2    8684000    8685000      3       2  150064       1.8768     0.030272
enh77224     2    8745400    8746400      3       2  150064       2.3799    0.0086576
enh77231     2    8825800    8826800      3       1  150064       1.8469     0.032377
enh77238     2    8989100    8990100      3       2  150064       1.9191     0.027485
enh77268     2    9314700    9315700      3       1  150064       2.0327     0.021043
enh77272     2    9327400    9328400      5       2  150064         1.94     0.026189
enh77277     2    9352400    9353400      6       4  150064       1.7396     0.040964
enh77278     2    9354700    9355700      1       1  150064       1.9041      0.02845
enh77279     2    9355600    9356600      3       1  150064       2.9002    0.0018646
enh77282     2    9358500    9359500      1       1  150064       1.7092      0.04371
enh77285     2    9372700    9373700      1       1  150064       1.8161      0.03468
enh77293     2    9392200    9393200      1       1  150064       3.1605    0.0007874
enh77296     2    9400800    9401800      3       2  150064       2.3721    0.0088434
enh77297     2    9404000    9405000      2       1  150064       2.7762    0.0027498
enh77299     2    9409000    9410000      4       1  150064       2.9775    0.0014529
enh77304     2    9423400    9424400      3       1  150064       2.3247     0.010043
enh77318     2    9471700    9472700      2       1  150064       2.5718    0.0050588
enh77372     2    9752600    9753600      1       1  150064       2.4743     0.006675
enh77424     2   10088600   10089600      6       2  150064       2.2076     0.013635
enh77425     2   10089400   10090400      7       2  150064       1.9911     0.023233
enh77426     2   10106800   10107800      3       1  150064       1.6473     0.049744
enh77429     2   10123000   10124000      8       2  150064       1.9192     0.027479
enh77430     2   10133300   10134300      5       1  150064       2.3323    0.0098432
enh77501     2   10544500   10545500      3       1  150064       1.8053     0.035513
enh77502     2   10547800   10548800      9       2  150064       2.0494     0.020211
enh77536     2   10954300   10955300      4       2  150064       2.5586    0.0052546
enh77583     2   11529800   11530800      7       2  150064       1.6586     0.048597
enh77584     2   11533600   11534600      2       1  150064       2.2141     0.013412
enh77585     2   11535200   11536200      6       2  150064       1.7433      0.04064
enh77589     2   11586500   11587500      4       1  150064       1.8761     0.030323
enh77616     2   11914100   11915100      2       1  150064       1.8871     0.029574
enh77626     2   11964600   11965600      2       1  150064       1.6495     0.049523
enh77634     2   12077900   12078900      6       3  150064       3.4787   0.00025196
enh77640     2   12148300   12149300      5       2  150064       1.6645     0.048005
enh77649     2   12249400   12250400      5       2  150064       1.6559     0.048875
enh77651     2   12272100   12273100      4       2  150064       1.6938     0.045149
enh77656     2   12368000   12369000      3       1  150064       2.9012    0.0018589
enh77659     2   12427200   12428200      6       2  150064       1.7987     0.036032
enh77665     2   12564100   12565100      2       1  150064       2.5785    0.0049612
enh77680     2   12644300   12645300      3       2  150064       1.6727      0.04719
enh77687     2   12696500   12697500      2       1  150064       1.9724     0.024281
enh77691     2   12777000   12778000      3       1  150064        3.304   0.00047661
enh77724     2   14656100   14657100      9       3  150064       1.8551     0.031789
enh77730     2   15310600   15311600      4       2  150064       2.5748    0.0050146
enh77731     2   15316900   15317900      3       2  150064       2.2534     0.012116
enh77732     2   15364000   15365000      2       1  150064       2.6988    0.0034797
enh77738     2   15699000   15700000      4       1  150064       1.8447     0.032539
enh77774     2   17839400   17840400      3       1  150064       2.5431    0.0054944
enh77775     2   17918400   17919400      2       1  150064       2.3157     0.010286
enh77777     2   17932800   17933800      3       1  150064       1.9908     0.023252
enh77778     2   17937800   17938800      1       1  150064       2.0909      0.01827
enh77781     2   17996700   17997700      3       1  150064       2.3427    0.0095728
enh77782     2   18032800   18033800      6       4  150064       2.1164     0.017156
enh77783     2   18038200   18039200      7       3  150064       4.0172   2.9448e-05
enh77789     2   18258400   18259400      8       2  150064        1.903      0.02852
enh77853     2   19320000   19321000      4       2  150064       2.4301    0.0075471
enh77854     2   19323400   19324400      3       1  150064       1.8783      0.03017
enh77858     2   19376000   19377000      1       1  150064       2.1964      0.01403
enh77860     2   19387100   19388100      3       2  150064       2.1594     0.015411
enh77864     2   19427500   19428500      1       1  150064       2.0583      0.01978
enh77870     2   19550800   19551800      3       2  150064       2.7435    0.0030394
enh77913     2   20241700   20242700      3       1  150064       1.8505     0.032123
enh77917     2   20262000   20263000      4       2  150064       2.4855    0.0064688
enh77944     2   20407200   20408200      4       2  150064       2.2144     0.013399
enh77961     2   20513300   20514300      1       1  150064       1.7364      0.04125
enh78008     2   20768000   20769000      7       3  150064       2.3394    0.0096584
enh78009     2   20770700   20771700      7       3  150064       2.3937    0.0083395
enh78010     2   20773600   20774600      3       1  150064       2.7904    0.0026325
enh78011     2   20778400   20779400      5       2  150064       2.1759      0.01478
enh78013     2   20793000   20794000      8       4  150064       3.6853    0.0001142
enh78014     2   20799100   20800100      3       2  150064       2.4934    0.0063268
enh78018     2   20815000   20816000     10       2  150064        1.971     0.024361
enh78019     2   20820100   20821100      1       1  150064       2.5299     0.005704
enh78026     2   20842200   20843200      2       1  150064       2.1033     0.017719
enh78040     2   22059400   22060400      2       1  150064       1.9162     0.027669
enh78041     2   22471800   22472800      2       1  150064       2.9473    0.0016027
enh78055     2   23636500   23637500      2       1  150064       1.6841     0.046084
enh78067     2   23703600   23704600      4       2  150064       1.8388     0.032972
enh78100     2   23920700   23921700      9       3  150064       2.0161     0.021894
enh78103     2   23980500   23981500      1       1  150064       2.0403      0.02066
enh78107     2   24047400   24048400      5       2  150064       1.6605     0.048402
enh78109     2   24122900   24123900      3       1  150064       1.7631     0.038946
enh78111     2   24124700   24125700      1       1  150064       2.0809      0.01872
enh78112     2   24127800   24128800      1       1  150064        2.071      0.01918
enh78114     2   24151200   24152200      2       1  150064       1.9116     0.027966
enh78115     2   24161500   24162500      1       1  150064       2.2362      0.01267
enh78117     2   24166800   24167800      6       3  150064       2.3826    0.0085959
enh78118     2   24174000   24175000      4       2  150064       2.3298     0.009909
enh78124     2   24246700   24247700      4       2  150064       1.8427     0.032683
enh78136     2   24347100   24348100      2       1  150064       1.6722     0.047238
enh78151     2   24658400   24659400      3       1  150064       3.0806    0.0010329
enh78158     2   24835900   24836900      2       1  150064       1.8495     0.032195
enh78162     2   24946700   24947700      3       2  150064       1.7307     0.041749
enh78201     2   25328200   25329200      3       1  150064        3.846   6.0031e-05
enh78202     2   25350300   25351300      1       1  150064       3.8986    4.837e-05
enh78203     2   25351900   25352900      3       1  150064       4.5958   2.1556e-06
enh78206     2   25420200   25421200      2       1  150064       2.6263    0.0043163
enh78207     2   25426800   25427800      3       1  150064       3.6195   0.00014761
enh78208     2   25437800   25438800      2       1  150064       3.3209   0.00044866
enh78209     2   25439300   25440300      2       1  150064       3.4026   0.00033375
enh78210     2   25452000   25453000      2       1  150064       3.1586   0.00079263
enh78211     2   25453600   25454600      2       1  150064       3.9732   3.5455e-05
enh78215     2   25487600   25488600      4       2  150064       2.2687     0.011644
enh78219     2   25512200   25513200      4       2  150064       2.7444    0.0030312
enh78220     2   25513600   25514600      2       1  150064       2.3009     0.010698
enh78223     2   25525700   25526700      2       1  150064       2.2775     0.011379
enh78224     2   25528900   25529900      1       1  150064       3.7197    9.974e-05
enh78225     2   25530300   25531300      4       2  150064        3.316   0.00045658
enh78226     2   25531600   25532600      2       1  150064       4.1932   1.3752e-05
enh78227     2   25534000   25535000      1       1  150064       2.9383      0.00165
enh78228     2   25535400   25536400      3       1  150064       2.2809     0.011276
enh78232     2   25553100   25554100      1       1  150064       1.9943      0.02306
enh78239     2   25585400   25586400      5       2  150064       1.6943     0.045104
enh78242     2   25598700   25599700      2       1  150064        4.143   1.7136e-05
enh78256     2   25840700   25841700      1       1  150064       2.0558       0.0199
enh78259     2   25878200   25879200      3       2  150064       1.9254     0.027089
enh78260     2   25887200   25888200      2       1  150064       1.8753     0.030376
enh78270     2   26067000   26068000      3       1  150064       1.8093     0.035201
enh78285     2   26187400   26188400      4       2  150064       1.7664     0.038662
enh78291     2   26214200   26215200      3       1  150064        3.715   0.00010161
enh78292     2   26220200   26221200      7       3  150064       2.8477    0.0022021
enh78294     2   26231300   26232300      5       1  150064         1.72     0.042716
enh78299     2   26267100   26268100      3       1  150064       2.7329    0.0031394
enh78308     2   26308800   26309800      4       2  150064       2.0709     0.019183
enh78318     2   26491700   26492700      2       1  150064       2.1871     0.014367
enh78331     2   26579800   26580800      4       2  150064       1.6837     0.046123
enh78336     2   26700300   26701300      5       2  150064       2.1119     0.017347
enh78346     2   26990300   26991300      3       1  150064       3.0209      0.00126
enh78347     2   26991200   26992200      1       1  150064       3.3193    0.0004512
enh78349     2   26995300   26996300      1       1  150064       3.3202    0.0004497
enh78351     2   27007500   27008500      3       2  150064       2.1143     0.017246
enh78352     2   27015300   27016300      5       2  150064       3.1777   0.00074218
enh78355     2   27184200   27185200      3       2  150064       2.1409     0.016141
enh78360     2   27202000   27203000      1       1  150064       3.2649    0.0005475
enh78361     2   27210600   27211600      1       1  150064       3.2155     0.000651
enh78362     2   27211900   27212900      2       1  150064       3.0518    0.0011374
enh78363     2   27226500   27227500      1       1  150064       3.3039    0.0004768
enh78364     2   27233400   27234400      3       1  150064       3.1054   0.00095019
enh78365     2   27235500   27236500      1       1  150064       1.8529      0.03195
enh78367     2   27243800   27244800      1       1  150064       3.3136    0.0004605
enh78368     2   27247300   27248300      1       1  150064       3.3218    0.0004472
enh78371     2   27253800   27254800      1       1  150064       3.0193     0.001267
enh78374     2   27271800   27272800      2       1  150064       3.4335   0.00029787
enh78375     2   27275300   27276300      2       1  150064       2.6178    0.0044244
enh78376     2   27286400   27287400      2       1  150064       2.8908    0.0019214
enh78377     2   27291000   27292000      2       1  150064       2.8484    0.0021971
enh78378     2   27297900   27298900      2       1  150064       2.0918     0.018229
enh78380     2   27310000   27311000      2       1  150064       2.2794     0.011321
enh78381     2   27312000   27313000      1       1  150064       3.0032     0.001336
enh78382     2   27315700   27316700      1       1  150064       3.0302     0.001222
enh78389     2   27403900   27404900      3       2  150064       3.4904   0.00024114
enh78391     2   27425500   27426500      1       1  150064       2.8605     0.002115
enh78395     2   27432400   27433400      7       3  150064       2.4129     0.007913
enh78398     2   27437900   27438900      4       2  150064       2.8029    0.0025319
enh78400     2   27471800   27472800      3       1  150064       2.1769     0.014745
enh78403     2   27503700   27504700      1       1  150064       2.3305     0.009891
enh78405     2   27525700   27526700      2       1  150064       2.4601    0.0069449
enh78409     2   27574700   27575700      1       1  150064       2.7773     0.002741
enh78413     2   27595400   27596400      3       1  150064       2.8339    0.0022989
enh78414     2   27598400   27599400      1       1  150064       3.1155    0.0009181
enh78415     2   27599800   27600800      2       1  150064       2.9914    0.0013885
enh78422     2   27664700   27665700      1       1  150064       3.1687    0.0007655
enh78423     2   27668300   27669300      2       1  150064        1.806     0.035459
enh78424     2   27712800   27713800      2       1  150064        2.505    0.0061232
enh78425     2   27715900   27716900      2       1  150064       3.0186    0.0012695
enh78428     2   27789200   27790200      1       1  150064       3.0656     0.001086
enh78430     2   27807700   27808700      3       2  150064       2.1673     0.015106
enh78432     2   27814200   27815200      6       3  150064       2.9949    0.0013728
enh78433     2   27819100   27820100      4       2  150064       1.7866     0.037004
enh78434     2   27829300   27830300      2       1  150064         2.63    0.0042695
enh78435     2   27843800   27844800      1       1  150064       3.1039    0.0009548
enh78440     2   27859400   27860400      5       2  150064       2.2753     0.011443
enh78441     2   27861000   27862000      2       1  150064        1.682      0.04628
enh78442     2   27877800   27878800      1       1  150064       3.9509    3.893e-05
enh78446     2   27912000   27913000      2       1  150064       3.4993   0.00023321
enh78449     2   27934500   27935500      4       2  150064       3.6798    0.0001167
enh78450     2   27937000   27938000      1       1  150064       2.8369     0.002278
enh78451     2   27938400   27939400      2       1  150064       3.5124   0.00022205
enh78458     2   27975200   27976200      1       1  150064       4.5947    2.167e-06
enh78459     2   27977000   27978000      1       1  150064       2.4741     0.006678
enh78461     2   27988000   27989000      1       1  150064       4.1169     1.92e-05
enh78462     2   27988800   27989800      3       2  150064       4.4211   4.9099e-06
enh78467     2   28020700   28021700      4       2  150064       5.0404   2.3226e-07
enh78468     2   28025200   28026200      1       1  150064       4.6595    1.585e-06
enh78471     2   28055700   28056700      1       1  150064       4.2438    1.099e-05
enh78473     2   28082400   28083400      2       1  150064       2.9259    0.0017171
enh78474     2   28083000   28084000      2       1  150064       3.2658   0.00054575
enh78478     2   28114300   28115300      1       1  150064       1.9473      0.02575
enh78479     2   28123900   28124900      1       1  150064        3.996    3.221e-05
enh78481     2   28138400   28139400      2       1  150064       2.4002    0.0081929
enh78485     2   28189100   28190100      3       2  150064       2.8324    0.0023101
enh78487     2   28202500   28203500      2       1  150064         4.51   3.2416e-06
enh78494     2   28271300   28272300      1       1  150064       3.9588    3.767e-05
enh78495     2   28276000   28277000      2       1  150064       3.1774   0.00074307
enh78496     2   28303400   28304400      5       3  150064       2.3963    0.0082801
enh78498     2   28319000   28320000      5       2  150064        2.323     0.010089
enh78499     2   28324600   28325600      1       1  150064       2.2133      0.01344
enh78503     2   28359000   28360000      2       1  150064       1.8516     0.032041
enh78545     2   28611800   28612800      2       1  150064       3.1887   0.00071447
enh78547     2   28626800   28627800      2       1  150064       1.9772     0.024011
enh78548     2   28628800   28629800      3       1  150064       2.4675    0.0068037
enh78552     2   28635600   28636600      1       1  150064       2.5742     0.005024
enh78553     2   28636600   28637600      2       1  150064       1.9748     0.024147
enh78554     2   28646200   28647200      6       3  150064       3.0378    0.0011914
enh78555     2   28650600   28651600      2       1  150064        2.569    0.0050992
enh78556     2   28659600   28660600      1       1  150064       3.5496    0.0001929
enh78557     2   28662200   28663200      7       2  150064       3.7248   9.7729e-05
enh78604     2   29025200   29026200      1       1  150064       2.8096      0.00248
enh78605     2   29032400   29033400      3       1  150064       3.1758   0.00074719
enh78612     2   29150500   29151500      3       2  150064       1.9268     0.027002
enh78613     2   29173900   29174900      7       2  150064       1.8764     0.030302
enh78626     2   29330800   29331800      2       1  150064       1.6615     0.048302
enh78632     2   29388200   29389200      3       1  150064       1.8139     0.034846
enh78650     2   30368200   30369200      2       1  150064       1.8372     0.033087
enh78656     2   30447400   30448400      5       2  150064       2.1539     0.015623
enh78697     2   30911600   30912600      2       1  150064       1.9676     0.024559
enh78708     2   31202200   31203200      6       2  150064       2.2195     0.013225
enh78755     2   32212700   32213700      3       2  150064       2.0009     0.022703
enh78760     2   32236500   32237500      3       2  150064       2.2825     0.011229
enh78875     2   33545900   33546900      2       1  150064       2.0047     0.022498
enh78918     2   36606800   36607800      2       1  150064       1.6515     0.049323
enh78919     2   36608500   36609500      6       3  150064       2.8146    0.0024417
enh78928     2   36632100   36633100      5       3  150064       1.7881     0.036876
enh78932     2   36636500   36637500      1       1  150064       1.8342      0.03331
enh78936     2   36645000   36646000      1       1  150064       1.8216      0.03426
enh78937     2   36651400   36652400      2       1  150064        2.287     0.011098
enh78939     2   36654400   36655400      8       3  150064       2.3854    0.0085301
enh78959     2   36707300   36708300      1       1  150064       1.9765      0.02405
enh78961     2   36710100   36711100      2       1  150064       1.8705     0.030706
enh78962     2   36714000   36715000      3       1  150064       1.7409     0.040853
enh78963     2   36717600   36718600      3       1  150064       1.7557     0.039571
enh78969     2   36760700   36761700      2       1  150064       1.6475     0.049731
enh78978     2   36791700   36792700      4       2  150064       2.0243      0.02147
enh78986     2   36822300   36823300      7       2  150064       1.8864      0.02962
enh78996     2   36929200   36930200     18       5  150064         2.14     0.016177
enh79000     2   37116600   37117600      4       2  150064       1.8557     0.031747
enh79001     2   37139800   37140800      3       2  150064       1.8488     0.032244
enh79003     2   37178300   37179300      4       2  150064        1.784     0.037209
enh79004     2   37189800   37190800      7       2  150064       1.8881     0.029503
enh79005     2   37190600   37191600      3       2  150064       2.1948     0.014089
enh79007     2   37194500   37195500      1       1  150064       2.9809     0.001437
enh79008     2   37220500   37221500      7       3  150064       1.8924     0.029217
enh79009     2   37227200   37228200      4       2  150064       2.6129    0.0044892
enh79010     2   37247700   37248700      2       1  150064       2.5028      0.00616
enh79013     2   37330200   37331200      3       1  150064       1.7416     0.040792
enh79016     2   37384400   37385400      3       1  150064       1.8706     0.030697
enh79017     2   37395000   37396000      5       3  150064       1.9394     0.026228
enh79018     2   37406700   37407700      8       2  150064       2.3363    0.0097366
enh79020     2   37424800   37425800      4       2  150064       3.0807    0.0010325
enh79022     2   37453000   37454000      3       2  150064       3.4905   0.00024103
enh79024     2   37460000   37461000      5       2  150064        3.157   0.00079709
enh79026     2   37510000   37511000      3       2  150064       2.3853     0.008532
enh79027     2   37542300   37543300      5       2  150064       2.9818    0.0014329
enh79028     2   37543000   37544000      7       2  150064       3.4551   0.00027501
enh79031     2   37570600   37571600      7       3  150064        3.884   5.1384e-05
enh79039     2   37641900   37642900      4       2  150064       2.3238     0.010067
enh79041     2   37648700   37649700      1       1  150064       2.0718      0.01914
enh79046     2   37733400   37734400      3       1  150064       1.9362     0.026423
enh79081     2   37947900   37948900      3       2  150064       1.9159     0.027687
enh79095     2   38022500   38023500      4       2  150064       2.0455     0.020404
enh79103     2   38070100   38071100      3       2  150064       1.7861      0.03704
enh79114     2   38151100   38152100      4       2  150064       1.9939     0.023079
enh79142     2   38622300   38623300      2       1  150064       2.0303     0.021161
enh79169     2   38916000   38917000      2       1  150064        1.874     0.030465
enh79174     2   38943000   38944000      3       2  150064       2.0726     0.019104
enh79175     2   38948200   38949200      4       2  150064       2.6362    0.0041917
enh79178     2   38972100   38973100      1       1  150064       2.2543      0.01209
enh79182     2   38992400   38993400      3       2  150064        1.769     0.038445
enh79202     2   39454800   39455800      3       2  150064       1.8022     0.035754
enh79208     2   39609600   39610600      3       1  150064       1.9472     0.025758
enh79216     2   39635700   39636700      6       2  150064       1.7581     0.039364
enh79222     2   39652200   39653200      1       1  150064       2.7394     0.003078
enh79246     2   39795200   39796200      2       1  150064       2.4136    0.0078969
enh79249     2   39820600   39821600      1       1  150064        2.696     0.003509
enh79252     2   39859100   39860100      2       1  150064       2.7981    0.0025706
enh79253     2   39867000   39868000      1       1  150064        2.064      0.01951
enh79257     2   39955800   39956800      1       1  150064       2.2685      0.01165
enh79259     2   39963200   39964200      2       1  150064       2.4439    0.0072654
enh79261     2   39970300   39971300      6       3  150064       2.0941     0.018126
enh79262     2   39999200   40000200      6       3  150064       2.5035    0.0061493
enh79264     2   40003500   40004500      1       1  150064       2.1843      0.01447
enh79273     2   40174000   40175000      1       1  150064       3.1882    0.0007159
enh79274     2   40175100   40176100      2       1  150064       2.6604     0.003902
enh79275     2   40208700   40209700      4       1  150064       1.7399     0.040942
enh79276     2   40217300   40218300      5       2  150064       2.1451     0.015971
enh79277     2   40221200   40222200      5       2  150064       2.3334    0.0098125
enh79278     2   40223300   40224300      2       1  150064       2.5613    0.0052144
enh79279     2   40255900   40256900      5       2  150064       2.0818     0.018681
enh79280     2   40259800   40260800      3       1  150064       2.0006     0.022719
enh79281     2   40264000   40265000      6       2  150064       2.0286     0.021249
enh79283     2   40276800   40277800      1       1  150064       3.1365    0.0008548
enh79288     2   40353800   40354800      4       1  150064       2.1854     0.014428
enh79289     2   40392300   40393300      5       2  150064        1.653     0.049163
enh79297     2   40467000   40468000      5       2  150064       2.5466    0.0054393
enh79298     2   40470800   40471800      3       2  150064       2.3736    0.0088074
enh79301     2   40500700   40501700      4       1  150064       1.6571     0.048748
enh79305     2   40511700   40512700      2       1  150064       1.7162     0.043063
enh79307     2   40543000   40544000      3       2  150064        1.729     0.041905
enh79315     2   40579200   40580200      3       2  150064       2.3671     0.008964
enh79316     2   40582600   40583600      3       1  150064       3.0146    0.0012866
enh79317     2   40587600   40588600      3       1  150064        1.653      0.04917
enh79322     2   40610800   40611800      6       2  150064       1.8852     0.029698
enh79325     2   40629700   40630700      2       1  150064       2.2151     0.013377
enh79326     2   40639200   40640200      6       2  150064       2.3709    0.0088714
enh79327     2   40645700   40646700      1       1  150064       1.9016      0.02861
enh79333     2   40661200   40662200      6       2  150064       2.0413      0.02061
enh79334     2   40662900   40663900      4       1  150064       2.0552     0.019932
enh79335     2   40664000   40665000      5       1  150064       2.1831     0.014513
enh79336     2   40664700   40665700      8       1  150064       1.8721     0.030594
enh79341     2   40682400   40683400      6       2  150064       1.7709     0.038289
enh79343     2   40715200   40716200      3       1  150064       1.7557      0.03957
enh79344     2   40739200   40740200      4       1  150064       3.0293    0.0012257
enh79352     2   42067200   42068200      2       1  150064        2.308       0.0105
enh79353     2   42068600   42069600      5       1  150064       2.4789    0.0065887
enh79354     2   42086700   42087700      4       2  150064       2.2208     0.013182
enh79360     2   42133300   42134300      6       2  150064       2.1184      0.01707
enh79429     2   42952400   42953400      8       2  150064       1.8589      0.03152
enh79443     2   43073000   43074000      2       1  150064       2.4201    0.0077582
enh79452     2   43107100   43108100      1       1  150064       2.0298      0.02119
enh79465     2   43197600   43198600      3       2  150064       1.8432     0.032652
enh79471     2   43233800   43234800      4       2  150064       1.7101      0.04362
enh79495     2   43379800   43380800      5       2  150064       1.9536     0.025374
enh79496     2   43382300   43383300      3       1  150064       1.6676     0.047698
enh79585     2   44399400   44400400      1       1  150064       2.1429      0.01606
enh79622     2   45505000   45506000      4       2  150064       1.7027      0.04431
enh79636     2   45781500   45782500      3       1  150064       1.6762      0.04685
enh79647     2   45881100   45882100      3       1  150064       1.6803     0.046453
enh79649     2   45895900   45896900      3       1  150064       2.4099    0.0079779
enh79662     2   45981900   45982900      4       1  150064       2.0872     0.018435
enh79672     2   46044700   46045700      9       4  150064       2.4816     0.006539
enh79679     2   46063400   46064400      7       3  150064       2.0339     0.020983
enh79681     2   46068600   46069600      8       3  150064       1.7943     0.036386
enh79683     2   46077300   46078300      4       2  150064       1.7998     0.035947
enh79684     2   46080900   46081900      3       2  150064       2.1439      0.01602
enh79696     2   46115600   46116600      1       1  150064       2.2402      0.01254
enh79713     2   46194900   46195900      4       2  150064       1.8953     0.029024
enh79714     2   46219500   46220500      3       2  150064       2.4645    0.0068611
enh79716     2   46231200   46232200      5       3  150064       1.8707     0.030692
enh79718     2   46236200   46237200      3       1  150064       2.3029     0.010642
enh79724     2   46284900   46285900      5       3  150064        2.454    0.0070639
enh79725     2   46290000   46291000      4       2  150064         3.29    0.0005009
enh79794     2   46729400   46730400      8       4  150064       2.0122     0.022099
enh79795     2   46732100   46733100      3       1  150064       1.7323     0.041606
enh79803     2   46790000   46791000      1       1  150064       1.7709      0.03829
enh79804     2   46791200   46792200      4       2  150064       1.8325     0.033439
enh79805     2   46794200   46795200      2       1  150064       1.7672     0.038598
enh79808     2   46845200   46846200      1       1  150064       1.9138      0.02782
enh79810     2   46875000   46876000      1       1  150064       3.1528    0.0008085
enh79842     2   47056900   47057900      5       3  150064       2.0876     0.018415
enh79873     2   47212400   47213400      1       1  150064       1.7302       0.0418
enh79927     2   47394800   47395800      3       2  150064       1.7779      0.03771
enh79929     2   47398600   47399600      2       1  150064        2.338    0.0096946
enh79935     2   47435700   47436700      3       1  150064       2.2505     0.012207
enh79936     2   47445000   47446000      4       2  150064       2.3633    0.0090557
enh79937     2   47448800   47449800      8       3  150064       2.3067     0.010536
enh79944     2   47492600   47493600      5       3  150064       1.8124     0.034965
enh79953     2   47563600   47564600      3       1  150064       1.6973     0.044819
enh79966     2   47978800   47979800      3       2  150064       1.6925     0.045279
enh79970     2   48012200   48013200      6       3  150064       2.3277    0.0099645
enh79972     2   48035400   48036400      3       2  150064       2.1453     0.015965
enh79974     2   48094300   48095300      4       2  150064       2.5138    0.0059714
enh79975     2   48095500   48096500      2       1  150064        1.951     0.025531
enh79976     2   48097300   48098300      4       1  150064       2.6853    0.0036228
enh79977     2   48099000   48100000      2       1  150064       2.4946     0.006305
enh79978     2   48120600   48121600      3       1  150064       2.1945     0.014099
enh79982     2   48128900   48129900      1       1  150064       2.9361     0.001662
enh79986     2   48340600   48341600      1       1  150064       2.0415       0.0206
enh79987     2   48401600   48402600      5       2  150064       2.1045     0.017669
enh79989     2   48424000   48425000      2       1  150064       2.2301      0.01287
enh79991     2   48475600   48476600      1       1  150064       2.1775      0.01472
enh79993     2   48539800   48540800      5       2  150064       2.7155    0.0033084
enh79994     2   48540200   48541200      7       3  150064       3.0479    0.0011524
enh79996     2   48545200   48546200      1       1  150064       2.3812     0.008628
enh79997     2   48551100   48552100      1       1  150064       2.6448     0.004087
enh79998     2   48551800   48552800      1       1  150064       2.8635     0.002095
enh79999     2   48568400   48569400      5       2  150064       3.3176   0.00045403
enh80001     2   48571800   48572800      6       2  150064       2.0167     0.021866
enh80002     2   48573000   48574000      4       2  150064       4.5346   2.8856e-06
enh80003     2   48578900   48579900      3       2  150064       1.6704     0.047424
enh80005     2   48642300   48643300      5       3  150064       2.5089    0.0060555
enh80007     2   48647700   48648700      3       2  150064       2.8124    0.0024586
enh80008     2   48650100   48651100      5       2  150064       2.0343     0.020963
enh80010     2   48674200   48675200      3       2  150064        2.315     0.010305
enh80013     2   48723500   48724500      5       2  150064       2.1216     0.016934
enh80015     2   48736200   48737200      2       1  150064       2.8269      0.00235
enh80018     2   48746400   48747400      7       3  150064       1.7227     0.042474
enh80022     2   48766800   48767800      4       2  150064       2.0837     0.018593
enh80024     2   48793600   48794600      4       2  150064       1.8201      0.03437
enh80028     2   48941500   48942500      3       1  150064       1.7554     0.039598
enh80029     2   48949200   48950200      5       2  150064       2.0444     0.020455
enh80036     2   51577400   51578400      4       1  150064       1.8529      0.03195
enh80040     2   52221300   52222300      1       1  150064       1.7449       0.0405
enh80051     2   53966400   53967400      1       1  150064       2.3887     0.008455
enh80052     2   53979200   53980200      2       1  150064       2.6461    0.0040715
enh80053     2   53995800   53996800      3       2  150064       2.2672      0.01169
enh80054     2   54010900   54011900      1       1  150064        3.377    0.0003664
enh80055     2   54015400   54016400      4       1  150064       2.2744     0.011472
enh80056     2   54016200   54017200      2       1  150064       1.9936     0.023097
enh80058     2   54053800   54054800      3       2  150064       2.6099    0.0045285
enh80060     2   54123900   54124900      1       1  150064        3.483    0.0002479
enh80061     2   54172200   54173200      2       1  150064       1.7235     0.042399
enh80062     2   54176800   54177800      4       2  150064       2.6881    0.0035929
enh80065     2   54188300   54189300      2       1  150064       2.4166    0.0078321
enh80068     2   54194300   54195300      5       2  150064       2.2426     0.012463
enh80070     2   54201900   54202900      3       2  150064       2.0226     0.021557
enh80071     2   54242800   54243800      1       1  150064       2.2655      0.01174
enh80073     2   54257600   54258600      2       1  150064       2.4666    0.0068205
enh80075     2   54286500   54287500      1       1  150064       1.7875      0.03693
enh80076     2   54290900   54291900      2       1  150064       3.7751   7.9975e-05
enh80077     2   54292400   54293400      2       1  150064        1.855     0.031798
enh80078     2   54315000   54316000      2       1  150064       1.8354     0.033224
enh80079     2   54330600   54331600      4       2  150064       2.5832    0.0048945
enh80080     2   54334900   54335900      6       2  150064       3.4022   0.00033419
enh80081     2   54341400   54342400      5       2  150064        2.161     0.015346
enh80084     2   54436200   54437200      3       2  150064       1.6851     0.045986
enh80098     2   54629100   54630100      5       2  150064        2.144     0.016017
enh80105     2   54687700   54688700      6       2  150064       1.8439     0.032598
enh80110     2   54700800   54701800      6       4  150064       1.7264      0.04214
enh80115     2   54711100   54712100      5       2  150064       1.9319     0.026683
enh80119     2   54721900   54722900      1       1  150064       3.9814    3.425e-05
enh80120     2   54724700   54725700      6       4  150064       3.2476   0.00058198
enh80127     2   54745800   54746800      4       2  150064       2.7664    0.0028335
enh80129     2   54750500   54751500      4       2  150064       1.7652     0.038761
enh80134     2   54765600   54766600      4       2  150064       1.9549     0.025297
enh80135     2   54769500   54770500      2       1  150064       1.9577     0.025135
enh80144     2   54796100   54797100      5       2  150064       1.7598     0.039218
enh80145     2   54801600   54802600      7       3  150064        2.267     0.011695
enh80148     2   54808200   54809200      7       2  150064       2.3037     0.010619
enh80150     2   54811500   54812500      3       1  150064       2.3829    0.0085877
enh80154     2   54823600   54824600      4       2  150064       1.9645     0.024737
enh80155     2   54826200   54827200      2       1  150064       1.7435     0.040623
enh80156     2   54830700   54831700      3       2  150064       2.9489    0.0015943
enh80159     2   54837400   54838400      2       1  150064       1.8893     0.029423
enh80160     2   54840000   54841000      5       2  150064       2.4294    0.0075625
enh80161     2   54845400   54846400      5       3  150064       2.6875    0.0035999
enh80163     2   54858300   54859300      5       2  150064       2.2682     0.011657
enh80167     2   54884900   54885900      5       2  150064       3.2844   0.00051093
enh80168     2   54894300   54895300      1       1  150064       2.4722     0.006714
enh80169     2   54898800   54899800      3       2  150064       2.8951    0.0018954
enh80172     2   54907400   54908400      8       4  150064       2.6705    0.0037871
enh80175     2   54984300   54985300      2       1  150064       2.9821    0.0014312
enh80178     2   55087100   55088100      4       2  150064       3.0483    0.0011507
enh80181     2   55126800   55127800      3       2  150064       2.3378    0.0096983
enh80185     2   55133200   55134200      4       2  150064       2.9952    0.0013715
enh80188     2   55172700   55173700      5       2  150064       2.3761    0.0087491
enh80191     2   55181700   55182700      6       3  150064       2.3509    0.0093645
enh80198     2   55221400   55222400      4       2  150064       1.8916     0.029274
enh80202     2   55231600   55232600      4       2  150064       3.0157    0.0012819
enh80205     2   55240300   55241300      2       1  150064       1.9918     0.023196
enh80206     2   55247700   55248700      7       4  150064       1.9606     0.024963
enh80208     2   55264100   55265100      3       2  150064       1.7492     0.040128
enh80210     2   55279400   55280400      4       2  150064       1.8963     0.028959
enh80211     2   55282900   55283900      3       2  150064       2.0073     0.022358
enh80226     2   55364800   55365800      3       2  150064       2.0168      0.02186
enh80245     2   55635600   55636600      3       1  150064        1.694     0.045134
enh80261     2   56006200   56007200      4       2  150064       2.4414    0.0073149
enh80265     2   56082400   56083400      3       1  150064       2.7739    0.0027698
enh80267     2   56096700   56097700      1       1  150064       1.6757       0.0469
enh80268     2   56102600   56103600      3       2  150064       1.6914     0.045377
enh80271     2   56127000   56128000      2       1  150064       2.8072    0.0024986
enh80272     2   56128500   56129500      4       2  150064       2.6212    0.0043808
enh80276     2   56193200   56194200      6       2  150064       1.8259     0.033935
enh80278     2   56219800   56220800      5       3  150064       1.8376     0.033064
enh80279     2   56235800   56236800      2       1  150064        2.049     0.020231
enh80281     2   57947400   57948400      2       1  150064       3.7924   7.4597e-05
enh80282     2   57986400   57987400      1       1  150064       4.5121     3.21e-06
enh80284     2   58113000   58114000      1       1  150064       6.1903    3.003e-10
enh80285     2   58117500   58118500      1       1  150064       4.4379    4.542e-06
enh80286     2   58118200   58119200      2       1  150064       3.9261   4.3161e-05
enh80288     2   58272000   58273000      2       1  150064       4.1022   2.0464e-05
enh80289     2   58275400   58276400      2       1  150064       3.6076   0.00015451
enh80291     2   58324600   58325600      2       1  150064       3.0107    0.0013032
enh80292     2   58333900   58334900      1       1  150064       3.5709    0.0001779
enh80293     2   58335500   58336500      5       3  150064       4.6927   1.3479e-06
enh80296     2   58464600   58465600      2       1  150064       4.6671   1.5271e-06
enh80297     2   58466100   58467100      2       1  150064       2.1378     0.016265
enh80301     2   59126500   59127500      3       1  150064       2.2278     0.012946
enh80302     2   59146200   59147200      2       1  150064       3.0148    0.0012856
enh80303     2   59148600   59149600      1       1  150064       2.3269     0.009984
enh80304     2   59151000   59152000      2       1  150064       2.0741     0.019034
enh80305     2   59152600   59153600      5       2  150064       3.0855    0.0010161
enh80308     2   60440900   60441900      3       2  150064        2.635    0.0042066
enh80313     2   60706500   60707500      3       1  150064       3.0706    0.0010683
enh80314     2   60707700   60708700      5       2  150064       1.9617     0.024897
enh80316     2   60727200   60728200      5       3  150064       3.8583   5.7101e-05
enh80317     2   60730800   60731800      3       2  150064       2.7966    0.0025825
enh80319     2   60734200   60735200      2       1  150064       2.7538     0.002945
enh80320     2   60735200   60736200      1       1  150064        1.657      0.04876
enh80321     2   60739700   60740700      4       2  150064       3.1038   0.00095519
enh80322     2   60743200   60744200      1       1  150064       2.4357     0.007432
enh80324     2   60755000   60756000      3       2  150064       2.0133      0.02204
enh80329     2   60901300   60902300      4       2  150064       3.1649   0.00077568
enh80333     2   60982400   60983400      4       2  150064       2.3444    0.0095296
enh80347     2   61408800   61409800      1       1  150064       2.4981     0.006243
enh80357     2   61583100   61584100      3       2  150064       2.6574     0.003937
enh80358     2   61583800   61584800      3       2  150064       2.0802     0.018755
enh80361     2   61651900   61652900      4       1  150064       1.7312     0.041706
enh80362     2   61658000   61659000      1       1  150064       3.1069    0.0009454
enh80364     2   61663000   61664000      5       3  150064       2.4818    0.0065358
enh80365     2   61666400   61667400      1       1  150064       3.3974    0.0003401
enh80368     2   61685600   61686600      2       1  150064        1.899     0.028781
enh80371     2   61692200   61693200      3       2  150064       2.6498    0.0040264
enh80398     2   62432100   62433100      2       1  150064       1.8729     0.030541
enh80400     2   62443600   62444600      1       1  150064       2.2089      0.01359
enh80401     2   62493300   62494300      2       1  150064       2.5248    0.0057878
enh80405     2   62531500   62532500      5       3  150064        1.967     0.024592
enh80407     2   62536100   62537100      1       1  150064       2.1125      0.01732
enh80410     2   62651700   62652700      2       1  150064       1.8272     0.033834
enh80411     2   62680900   62681900      3       2  150064       2.3761    0.0087494
enh80413     2   62685000   62686000      2       1  150064       2.4917    0.0063565
enh80414     2   62688600   62689600      4       2  150064       1.8055     0.035499
enh80417     2   62696500   62697500      1       1  150064       1.7781      0.03769
enh80419     2   62701300   62702300      3       2  150064       1.8237     0.034096
enh80420     2   62702800   62703800      3       2  150064       2.7505    0.0029754
enh80422     2   62713000   62714000      2       1  150064       2.3474     0.009452
enh80423     2   62715900   62716900      3       2  150064       2.7455    0.0030209
enh80424     2   62728700   62729700      5       2  150064       2.6717     0.003774
enh80425     2   62731800   62732800      2       1  150064       1.7793     0.037599
enh80428     2   62798200   62799200      3       2  150064        1.649      0.04957
enh80429     2   62800100   62801100      1       1  150064       1.7374      0.04116
enh80430     2   62804900   62805900      4       2  150064       2.2072     0.013649
enh80433     2   62869800   62870800      1       1  150064       1.6466      0.04982
enh80434     2   62887400   62888400      2       1  150064        1.737     0.041191
enh80435     2   62890700   62891700      2       1  150064       1.8629     0.031235
enh80440     2   62952200   62953200      1       1  150064       2.6627     0.003876
enh80442     2   62987400   62988400      4       2  150064       3.0513    0.0011394
enh80444     2   63011200   63012200      1       1  150064       2.8579     0.002132
enh80445     2   63012800   63013800      1       1  150064       2.8445     0.002224
enh80451     2   63166600   63167600      3       1  150064       3.0863    0.0010132
enh80492     2   64290900   64291900      2       1  150064       1.9995     0.022775
enh80527     2   64752900   64753900      3       1  150064        1.825     0.033998
enh80530     2   64821500   64822500      1       1  150064       2.2417      0.01249
enh80531     2   64831800   64832800      1       1  150064       2.0075      0.02235
enh80635     2   65571400   65572400      3       1  150064        1.876     0.030326
enh80663     2   65634400   65635400      3       1  150064       1.6661     0.047848
enh80673     2   65757300   65758300      2       1  150064       2.6545    0.0039718
enh80674     2   65764800   65765800      6       2  150064        2.757    0.0029165
enh80675     2   65772700   65773700      1       1  150064       3.1367    0.0008544
enh80705     2   66743000   66744000      1       1  150064        2.156      0.01554
enh80707     2   66759800   66760800      3       1  150064       2.6364    0.0041899
enh80708     2   66763900   66764900      2       1  150064       2.1276     0.016683
enh80710     2   66770200   66771200      3       2  150064       2.8564    0.0021427
enh80715     2   66792100   66793100      4       2  150064       1.7437     0.040606
enh80741     2   67616700   67617700      1       1  150064       2.4247     0.007661
enh80742     2   67619700   67620700      5       2  150064       2.1524     0.015683
enh80743     2   67621600   67622600      5       1  150064       2.3277    0.0099649
enh80751     2   67788300   67789300      1       1  150064        1.647      0.04978
enh80760     2   67979600   67980600      1       1  150064       1.7638      0.03888
enh80765     2   68036400   68037400      6       3  150064       1.7839     0.037222
enh80767     2   68052100   68053100      1       1  150064       1.7294      0.04187
enh80785     2   68227400   68228400      5       3  150064       1.7618     0.039053
enh80796     2   68386300   68387300      3       2  150064       3.0763     0.001048
enh80797     2   68405300   68406300      1       1  150064       2.8427     0.002237
enh80798     2   68417600   68418600      2       1  150064       1.6748     0.046984
enh80801     2   68422100   68423100      3       2  150064       2.0024      0.02262
enh80803     2   68434400   68435400      2       1  150064       1.9074     0.028232
enh80813     2   68473000   68474000      2       1  150064       2.5392    0.0055561
enh80815     2   68481600   68482600      5       2  150064       2.0353     0.020911
enh80816     2   68482900   68483900      1       1  150064       2.8455     0.002217
enh80836     2   68992700   68993700      2       1  150064       1.7172     0.042969
enh80891     2   69423100   69424100      2       1  150064       2.1456     0.015953
enh80893     2   69429000   69430000      2       1  150064       1.8456     0.032478
enh80907     2   69525600   69526600      7       2  150064       2.2894     0.011029
enh80914     2   69662500   69663500      1       1  150064       2.0166      0.02187
enh80953     2   69970800   69971800      2       1  150064       2.0354     0.020905
enh80967     2   70016800   70017800      5       2  150064       1.7414     0.040805
enh80970     2   70055000   70056000      3       1  150064        1.947      0.02577
enh80979     2   70175700   70176700      7       3  150064       2.1244     0.016819
enh80980     2   70191300   70192300      1       1  150064       2.1937      0.01413
enh80985     2   70261900   70262900      2       1  150064       1.6648     0.047979
enh80986     2   70268400   70269400      1       1  150064        1.811      0.03507
enh81012     2   70429000   70430000      3       1  150064        1.647     0.049777
enh81019     2   70486100   70487100      1       1  150064       1.7425      0.04071
enh81023     2   70527400   70528400      2       1  150064       2.0229     0.021543
enh81044     2   71298500   71299500      4       2  150064       1.7716     0.038234
enh81052     2   71561800   71562800      3       1  150064       2.2041     0.013757
enh81057     2   71685300   71686300      3       1  150064       2.3418    0.0095958
enh81091     2   72364600   72365600      1       1  150064        2.597     0.004702
enh81092     2   72438800   72439800      2       1  150064       2.4292    0.0075662
enh81093     2   72441300   72442300      5       2  150064       1.7538     0.039728
enh81096     2   72463000   72464000      1       1  150064        2.753     0.002953
enh81101     2   72803200   72804200      1       1  150064       1.7126      0.04339
enh81104     2   72992500   72993500      1       1  150064       2.5217     0.005839
enh81113     2   73168200   73169200      2       1  150064       4.2171   1.2375e-05
enh81114     2   73170000   73171000      2       1  150064         1.89     0.029378
enh81119     2   73207400   73208400      1       1  150064       4.2077     1.29e-05
enh81120     2   73216700   73217700      1       1  150064        4.059    2.464e-05
enh81121     2   73219600   73220600      4       2  150064       3.6106   0.00015277
enh81125     2   73247900   73248900      4       2  150064        3.782   7.7791e-05
enh81130     2   73290300   73291300      3       2  150064       2.5732    0.0050387
enh81132     2   73295200   73296200      3       1  150064       3.5055   0.00022786
enh81135     2   73312000   73313000      3       1  150064       2.0993     0.017897
enh81136     2   73313800   73314800      5       2  150064       2.9033    0.0018462
enh81137     2   73318700   73319700      3       1  150064       3.0385    0.0011887
enh81141     2   73329500   73330500      6       2  150064       3.5841   0.00016911
enh81143     2   73333100   73334100      2       1  150064       3.1442   0.00083265
enh81145     2   73336400   73337400      5       2  150064       2.2832     0.011209
enh81147     2   73360900   73361900      5       2  150064       2.6979    0.0034891
enh81148     2   73383000   73384000      4       2  150064       2.6915     0.003556
enh81149     2   73439500   73440500      2       1  150064       3.9133   4.5522e-05
enh81151     2   73445700   73446700      4       2  150064       3.1114   0.00093108
enh81157     2   73484600   73485600      2       1  150064       3.1902   0.00071077
enh81160     2   73611600   73612600      2       1  150064       3.7349   9.3901e-05
enh81162     2   73645100   73646100      2       1  150064        2.894    0.0019017
enh81167     2   74058100   74059100      3       2  150064       2.4619    0.0069097
enh81171     2   74086400   74087400      6       3  150064       2.9217    0.0017409
enh81173     2   74117400   74118400      3       2  150064       1.6864     0.045857
enh81193     2   74237300   74238300      1       1  150064       2.0266      0.02135
enh81194     2   74239100   74240100      2       1  150064       2.6732    0.0037564
enh81196     2   74247700   74248700      1       1  150064       2.1868      0.01438
enh81198     2   74252600   74253600      5       2  150064       3.2561   0.00056485
enh81199     2   74257900   74258900      4       1  150064        2.161     0.015348
enh81201     2   74259800   74260800      2       1  150064       2.6726    0.0037635
enh81203     2   74272200   74273200      2       1  150064       2.4259    0.0076357
enh81204     2   74304400   74305400      1       1  150064       2.7498     0.002982
enh81207     2   74401700   74402700      6       2  150064       1.8584     0.031554
enh81209     2   74408500   74409500      1       1  150064       2.1993      0.01393
enh81244     2   74761200   74762200      2       1  150064       1.6787     0.046606
enh81250     2   74788500   74789500      1       1  150064        1.898      0.02885
enh81255     2   74810600   74811600      1       1  150064        1.784      0.03721
enh81267     2   74967300   74968300      2       1  150064       2.4491    0.0071609
enh81287     2   75114600   75115600      6       2  150064       2.0817     0.018687
enh81288     2   75120600   75121600      1       1  150064        1.956      0.02523
enh81300     2   75467300   75468300      3       2  150064       2.0129     0.022064
enh81306     2   75602700   75603700      6       2  150064       2.5245    0.0057924
enh81350     2   83821500   83822500      2       1  150064       1.9311     0.026737
enh81440     2   85518400   85519400      3       1  150064       1.8199     0.034384
enh81447     2   85567200   85568200      1       1  150064       1.7273      0.04206
enh81451     2   85610000   85611000      3       1  150064       2.2671     0.011693
enh81453     2   85619300   85620300      4       2  150064       2.0482     0.020271
enh81454     2   85621100   85622100      3       2  150064       2.1436     0.016034
enh81455     2   85623600   85624600      3       1  150064       2.2708     0.011579
enh81460     2   85635900   85636900      4       2  150064       2.4865    0.0064495
enh81461     2   85638300   85639300      5       2  150064       1.7587     0.039317
enh81463     2   85646700   85647700      5       3  150064       1.9963     0.022953
enh81465     2   85650500   85651500      2       1  150064       2.2434     0.012434
enh81466     2   85657400   85658400      4       2  150064       2.3091     0.010469
enh81500     2   85836800   85837800      1       1  150064       1.8314      0.03352
enh81501     2   85844600   85845600      1       1  150064       2.0794      0.01879
enh81502     2   85845800   85846800      1       1  150064       2.0933      0.01816
enh81515     2   85907500   85908500      2       1  150064       2.2377     0.012621
enh81517     2   85913800   85914800      2       1  150064       1.7585     0.039335
enh81537     2   85986200   85987200      2       1  150064       2.0883     0.018384
enh81539     2   85992100   85993100      8       3  150064       2.1965     0.014029
enh81540     2   85995500   85996500      1       1  150064       2.6539     0.003978
enh81542     2   86001400   86002400      4       1  150064       1.8896     0.029408
enh81588     2   86261800   86262800      2       1  150064       2.1741     0.014849
enh81594     2   86295800   86296800      6       2  150064       1.8888     0.029457
enh81619     2   86930000   86931000      1       1  150064       2.7007      0.00346
enh81621     2   86974700   86975700      2       1  150064       2.5472    0.0054289
enh81694     2   96048000   96049000      1       1  150064       2.6523     0.003997
enh81701     2   96193700   96194700      2       1  150064       2.0633     0.019543
enh81705     2   96344800   96345800      3       2  150064       1.7846     0.037167
enh81707     2   96352100   96353100      1       1  150064       1.7291       0.0419
enh81713     2   96814400   96815400      1       1  150064       1.9042      0.02844
enh81716     2   96841400   96842400      3       1  150064       3.5507   0.00019213
enh81717     2   96861100   96862100      1       1  150064       4.0923    2.136e-05
enh81719     2   96865600   96866600      1       1  150064       3.9562    3.808e-05
enh81721     2   96875800   96876800      1       1  150064       3.9123    4.571e-05
enh81724     2   96912400   96913400      3       2  150064       2.0049     0.022487
enh81725     2   96914400   96915400      3       2  150064       2.8116    0.0024646
enh81730     2   96927700   96928700      1       1  150064        3.299    0.0004851
enh81732     2   96933600   96934600      1       1  150064       3.5662    0.0001811
enh81740     2   96999000   97000000      3       1  150064       3.1685   0.00076621
enh81741     2   96999400   97000400      3       2  150064       2.1756     0.014792
enh81745     2   97006600   97007600      2       1  150064       2.5722    0.0050534
enh81758     2   97205000   97206000      1       1  150064       1.9382       0.0263
enh81759     2   97206300   97207300      3       2  150064       2.0361     0.020869
enh81763     2   97219300   97220300      2       1  150064       2.1345     0.016403
enh81770     2   97297700   97298700      1       1  150064        2.562     0.005203
enh81774     2   97359500   97360500      1       1  150064       3.8016    7.187e-05
enh81776     2   97395700   97396700      1       1  150064       2.3479     0.009439
enh81779     2   97406000   97407000      1       1  150064       1.9779      0.02397
enh81780     2   97413100   97414100      2       1  150064       3.9458   3.9765e-05
enh81781     2   97422900   97423900      1       1  150064       2.4367     0.007412
enh81782     2   97425200   97426200      2       1  150064       1.9136     0.027833
enh81783     2   97434000   97435000      1       1  150064       2.3494     0.009401
enh81785     2   97437400   97438400      1       1  150064       2.4135     0.007901
enh81787     2   97453800   97454800      2       1  150064       2.3678     0.008946
enh81790     2   97485100   97486100      1       1  150064       1.9413      0.02611
enh81791     2   97488900   97489900      2       1  150064       2.9683    0.0014971
enh81792     2   97497900   97498900      1       1  150064       2.0026      0.02261
enh81794     2   97507800   97508800      2       1  150064       1.9093     0.028109
enh81799     2   97536600   97537600      2       1  150064       1.9317     0.026699
enh81800     2   97541200   97542200      1       1  150064       3.2988    0.0004855
enh81802     2   97552900   97553900      3       2  150064       3.3889   0.00035087
enh81806     2   97564500   97565500      1       1  150064        3.734    9.424e-05
enh81807     2   97571900   97572900      7       1  150064       3.6643   0.00012399
enh81808     2   97573100   97574100      4       1  150064         3.47   0.00026018
enh81813     2   97622700   97623700      5       2  150064       1.7894     0.036779
enh81816     2   97761100   97762100      5       1  150064       2.6068      0.00457
enh81817     2   97860400   97861400      1       1  150064       3.7043     0.000106
enh81818     2   98261000   98262000      3       1  150064       2.6678    0.0038176
enh81820     2   98276300   98277300      2       1  150064        1.907     0.028261
enh81825     2   98329000   98330000      3       2  150064       1.9317     0.026698
enh81826     2   98330800   98331800      3       1  150064       1.7209     0.042636
enh81827     2   98344200   98345200      2       1  150064       1.9617     0.024899
enh81828     2   98347800   98348800      2       1  150064       2.1843      0.01447
enh81835     2   98380400   98381400      3       2  150064        2.066     0.019413
enh81838     2   98466300   98467300      4       2  150064       2.1411     0.016134
enh81840     2   98486600   98487600      2       1  150064       1.8509     0.032095
enh81846     2   98552600   98553600      1       1  150064       2.8963     0.001888
enh81847     2   98566100   98567100      3       2  150064       2.9216    0.0017413
enh81848     2   98566900   98567900      5       2  150064       2.1116     0.017362
enh81849     2   98567700   98568700      3       2  150064       2.3493    0.0094037
enh81851     2   98579400   98580400      4       1  150064       1.8022     0.035761
enh81852     2   98582900   98583900      1       1  150064       2.9781      0.00145
enh81853     2   98585700   98586700      2       1  150064       2.8731    0.0020326
enh81854     2   98599400   98600400      3       2  150064       2.7334     0.003134
enh81856     2   98612900   98613900      3       1  150064       2.9854     0.001416
enh81863     2   99001100   99002100      1       1  150064       1.6937      0.04516
enh81864     2   99062800   99063800      5       2  150064       2.1669     0.015122
enh81865     2   99066800   99067800      1       1  150064       1.8293      0.03368
enh81866     2   99068200   99069200      1       1  150064        1.848       0.0323
enh81868     2   99075000   99076000      2       1  150064       1.7638     0.038884
enh81874     2   99084800   99085800      3       1  150064       1.7322     0.041623
enh81875     2   99089000   99090000      1       1  150064       1.8722      0.03059
enh81880     2   99100200   99101200      1       1  150064       1.8484      0.03227
enh81882     2   99107300   99108300      2       1  150064       1.8631     0.031224
enh81887     2   99125000   99126000      2       1  150064       1.6768     0.046794
enh81889     2   99133400   99134400      1       1  150064        1.882      0.02992
enh81891     2   99135300   99136300      5       1  150064       1.7368     0.041215
enh81896     2   99214600   99215600      2       1  150064       2.1865     0.014389
enh81899     2   99222300   99223300      2       1  150064       1.8082     0.035286
enh81900     2   99227100   99228100      1       1  150064       1.8062      0.03544
enh81905     2   99422000   99423000      3       1  150064       1.7118      0.04347
enh81944     2  100252600  100253600      2       1  150064       3.1745   0.00075046
enh81949     2  100422900  100423900      3       2  150064       1.8244     0.034049
enh81950     2  100425400  100426400      3       2  150064        1.688     0.045705
enh81953     2  100474100  100475100      4       1  150064       1.7911     0.036638
enh81959     2  100576900  100577900      1       1  150064        1.887      0.02958
enh81980     2  101348500  101349500      1       1  150064       2.4977      0.00625
enh81981     2  101359500  101360500      2       1  150064       1.8952      0.02903
enh81982     2  101364100  101365100      4       2  150064       2.3063     0.010548
enh81983     2  101370900  101371900      2       1  150064       2.0696     0.019245
enh81984     2  101383200  101384200      2       1  150064       1.7774     0.037753
enh81985     2  101389800  101390800      1       1  150064       2.5047     0.006128
enh81986     2  101396700  101397700      3       2  150064        2.002     0.022641
enh81987     2  101398100  101399100      3       1  150064       1.8236     0.034106
enh82006     2  101493800  101494800      6       2  150064       1.6769     0.046783
enh82016     2  101520700  101521700      2       1  150064       1.7376     0.041139
enh82019     2  101541200  101542200      7       2  150064       1.8284     0.033742
enh82071     2  101889200  101890200      1       1  150064       2.5485      0.00541
enh82073     2  101916300  101917300      1       1  150064       2.3882     0.008465
enh82074     2  101920200  101921200      2       1  150064       1.7964     0.036218
enh82078     2  101954600  101955600      4       1  150064       1.8622     0.031284
enh82081     2  101972100  101973100      5       3  150064       2.0699     0.019231
enh82093     2  102035300  102036300      1       1  150064         1.81      0.03515
enh82102     2  102063400  102064400      5       1  150064       1.7929     0.036491
enh82215     2  102689000  102690000      3       1  150064       1.8303     0.033606
enh82217     2  102709800  102710800      2       1  150064       2.6957    0.0035118
enh82219     2  102716700  102717700      3       1  150064       2.2144     0.013402
enh82221     2  102721900  102722900      5       2  150064       2.4539    0.0070664
enh82222     2  102725400  102726400     10       3  150064       3.2178   0.00064589
enh82223     2  102729700  102730700      4       2  150064       1.7803      0.03751
enh82225     2  102738200  102739200      3       1  150064       2.1821     0.014551
enh82226     2  102739900  102740900      2       1  150064       1.9465     0.025799
enh82228     2  102750800  102751800      4       2  150064       2.4045    0.0080969
enh82230     2  102754100  102755100      1       1  150064       2.8171     0.002423
enh82234     2  102771000  102772000      5       2  150064        1.968     0.024532
enh82235     2  102772200  102773200      3       2  150064       1.8321      0.03347
enh82237     2  102777800  102778800      4       2  150064       1.8216     0.034256
enh82238     2  102782300  102783300      2       1  150064       2.2052     0.013721
enh82241     2  102804200  102805200      4       2  150064       1.8226     0.034185
enh82243     2  102822800  102823800     12       2  150064       1.7173     0.042964
enh82260     2  103333700  103334700      1       1  150064       2.6639     0.003862
enh82261     2  103351400  103352400      2       1  150064       2.8196    0.0024038
enh82271     2  105856300  105857300      2       1  150064       2.3087     0.010481
enh82278     2  105942200  105943200      2       1  150064       1.6622     0.048241
enh82310     2  106351400  106352400      2       1  150064       1.7084      0.04378
enh82311     2  106359800  106360800      3       2  150064        1.892     0.029247
enh82315     2  106367400  106368400      5       1  150064       1.9154     0.027722
enh82383     2  108979000  108980000      2       1  150064       1.9394     0.026227
enh82385     2  109019600  109020600      4       1  150064       2.3583    0.0091788
enh82393     2  109158400  109159400      2       1  150064       1.8542     0.031857
enh82408     2  109208600  109209600      3       2  150064        2.573    0.0050407
enh82414     2  109230800  109231800      3       2  150064       1.6929     0.045236
enh82415     2  109231600  109232600      3       1  150064       1.8293     0.033678
enh82420     2  109236700  109237700      1       1  150064       2.0736      0.01906
enh82423     2  109248700  109249700      1       1  150064       2.0836       0.0186
enh82475     2  109872200  109873200      3       2  150064        1.872     0.030607
enh82506     2  109949500  109950500      3       2  150064        1.872     0.030604
enh82554     2  110264500  110265500      5       2  150064       2.1194      0.01703
enh82555     2  110266000  110267000      4       2  150064       3.5435   0.00019741
enh82556     2  110267400  110268400      2       1  150064       4.1573     1.61e-05
enh82557     2  110271400  110272400      3       2  150064        3.763   8.3956e-05
enh82558     2  110274100  110275100      9       3  150064       3.0542    0.0011284
enh82559     2  110313000  110314000      2       1  150064       3.2165   0.00064887
enh82560     2  110316000  110317000      3       2  150064       4.2529   1.0551e-05
enh82561     2  110317900  110318900      2       1  150064       2.9339    0.0016739
enh82562     2  110319600  110320600      1       1  150064        4.832    6.759e-07
enh82563     2  110351700  110352700      3       2  150064        3.831   6.3821e-05
enh82564     2  110354400  110355400      1       1  150064       3.9086    4.642e-05
enh82565     2  110362100  110363100      1       1  150064       2.2991      0.01075
enh82566     2  110364700  110365700      3       2  150064       4.1334    1.787e-05
enh82567     2  110367300  110368300      2       1  150064       3.2812   0.00051685
enh82568     2  110368300  110369300      2       1  150064       2.5291    0.0057185
enh82569     2  110395300  110396300      3       1  150064        2.386    0.0085156
enh82570     2  110402000  110403000      3       2  150064       2.6335    0.0042256
enh82577     2  110857700  110858700      3       2  150064       1.8023     0.035747
enh82581     2  110906900  110907900      2       1  150064        2.578    0.0049685
enh82582     2  110913700  110914700      1       1  150064       1.9038      0.02847
enh82598     2  111917800  111918800      4       2  150064       1.7494     0.040109
enh82601     2  111936100  111937100      2       1  150064        2.345    0.0095133
enh82623     2  112374400  112375400      3       2  150064       1.7723     0.038172
enh82644     2  112676300  112677300      1       1  150064       2.0623      0.01959
enh82646     2  112703800  112704800      3       1  150064       1.7818     0.037389
enh82649     2  112743700  112744700      7       2  150064       1.8642     0.031149
enh82650     2  112763400  112764400      3       1  150064       1.7518     0.039905
enh82652     2  112789500  112790500      5       3  150064        2.035     0.020927
enh82664     2  113008800  113009800      1       1  150064       2.5044     0.006133
enh82675     2  113286300  113287300      1       1  150064       1.9249      0.02712
enh82749     2  114081300  114082300      4       2  150064        1.824     0.034076
enh82765     2  114635000  114636000      4       2  150064       2.5767     0.004988
enh82768     2  114650700  114651700      5       2  150064        1.947     0.025765
enh82772     2  114667500  114668500      4       2  150064       2.4829    0.0065155
enh82793     2  118871400  118872400      6       3  150064       2.8275    0.0023454
enh82795     2  118926600  118927600      3       1  150064       1.9362     0.026422
enh82798     2  119066600  119067600      1       1  150064       2.1578      0.01547
enh82799     2  119068400  119069400      3       2  150064       3.8082   6.9992e-05
enh82800     2  119070400  119071400      1       1  150064       2.4552      0.00704
enh82801     2  119144800  119145800      3       1  150064       2.0439     0.020484
enh82810     2  119495700  119496700      2       1  150064       2.5066    0.0060945
enh82816     2  119977400  119978400      6       2  150064       1.8815     0.029955
enh82817     2  119983100  119984100      3       1  150064       2.0258     0.021394
enh82819     2  119985600  119986600      2       1  150064       2.3512    0.0093574
enh82820     2  119987300  119988300      3       2  150064       1.6656     0.047892
enh82869     2  120977100  120978100      2       1  150064       1.6469     0.049792
enh82876     2  120990000  120991000      1       1  150064       1.6535      0.04911
enh82883     2  121014900  121015900      2       1  150064        1.702     0.044374
enh82889     2  121056200  121057200      1       1  150064       1.9562      0.02522
enh82894     2  121125000  121126000     10       2  150064       2.5448    0.0054677
enh82901     2  121261300  121262300      1       1  150064       2.0304      0.02116
enh82919     2  121377300  121378300      4       2  150064       1.6629      0.04817
enh82922     2  121404700  121405700      1       1  150064        1.757      0.03946
enh82933     2  121472900  121473900      7       2  150064       1.9096     0.028094
enh82935     2  121478600  121479600      5       3  150064       1.6458     0.049903
enh82942     2  121497800  121498800      2       1  150064       1.8336      0.03336
enh82944     2  121505600  121506600      2       1  150064       1.7086     0.043759
enh82957     2  121551200  121552200      5       2  150064       1.6676     0.047694
enh83021     2  121954000  121955000      3       1  150064        1.845     0.032521
enh83030     2  122126200  122127200      1       1  150064       1.6482      0.04966
enh83031     2  122127800  122128800      2       1  150064       1.6705     0.047415
enh83045     2  122232600  122233600      2       1  150064       2.1579     0.015469
enh83064     2  122290100  122291100      2       1  150064        2.287     0.011099
enh83097     2  122495000  122496000      2       1  150064       2.3082     0.010494
enh83099     2  122511600  122512600      1       1  150064       1.8269      0.03386
enh83101     2  122529400  122530400      2       1  150064       1.7443     0.040553
enh83103     2  122547700  122548700      1       1  150064       2.3516     0.009346
enh83121     2  127428200  127429200      2       1  150064       1.8366     0.033137
enh83126     2  127802900  127803900      2       1  150064       1.8029     0.035702
enh83136     2  127841200  127842200      7       4  150064       2.7918    0.0026206
enh83137     2  127843500  127844500      7       2  150064       2.4133    0.0079045
enh83138     2  127845600  127846600      7       4  150064       3.1449   0.00083068
enh83140     2  127852800  127853800      1       1  150064       3.3938    0.0003446
enh83141     2  127859100  127860100      5       2  150064       1.9317     0.026701
enh83143     2  127879100  127880100      1       1  150064       1.8663        0.031
enh83144     2  127885700  127886700      5       1  150064       2.0111     0.022158
enh83146     2  127906700  127907700      8       4  150064       1.6743      0.04704
enh83224     2  128612900  128613900      2       1  150064       1.9235     0.027207
enh83226     2  128615800  128616800      2       1  150064       1.7603     0.039175
enh83235     2  128786200  128787200      2       1  150064       1.7097     0.043657
enh83269     2  129145800  129146800      1       1  150064       2.2001       0.0139
enh83270     2  129153500  129154500      9       2  150064        2.022     0.021588
enh83271     2  129164300  129165300      4       1  150064       2.1546     0.015595
enh83330     2  131132600  131133600      2       1  150064       2.2098      0.01356
enh83331     2  131133900  131134900      3       2  150064       1.7561     0.039535
enh83335     2  131149600  131150600      1       1  150064       2.1072      0.01755
enh83344     2  131799100  131800100      1       1  150064       3.4002    0.0003367
enh83345     2  131812400  131813400      1       1  150064       3.3102    0.0004661
enh83349     2  131821600  131822600      1       1  150064       2.6426     0.004114
enh83350     2  131861200  131862200      4       2  150064        3.335   0.00042656
enh83351     2  131864600  131865600      2       1  150064        2.684    0.0036368
enh83357     2  131913800  131914800      2       1  150064        3.269   0.00053969
enh83364     2  132398600  132399600      1       1  150064       2.2584      0.01196
enh83365     2  132399000  132400000      1       1  150064       2.2584      0.01196
enh83368     2  132431500  132432500      3       1  150064       2.3255     0.010023
enh83377     2  133105400  133106400      1       1  150064       1.6687      0.04759
enh83378     2  133109400  133110400      3       2  150064       1.7459      0.04041
enh83397     2  134051100  134052100      1       1  150064         1.85      0.03216
enh83401     2  134095800  134096800      1       1  150064       2.2259      0.01301
enh83423     2  134570500  134571500      3       2  150064       1.6545     0.049014
enh83435     2  134880400  134881400      2       1  150064       2.8151    0.0024384
enh83438     2  134889000  134890000      1       1  150064       2.7632     0.002862
enh83440     2  134895300  134896300      3       1  150064       3.9695   3.6018e-05
enh83441     2  134897300  134898300      1       1  150064       4.2027    1.319e-05
enh83442     2  134899100  134900100      5       2  150064       3.9182   4.4597e-05
enh83443     2  134900200  134901200      2       1  150064       3.3207   0.00044901
enh83445     2  134903900  134904900      1       1  150064       1.7945      0.03637
enh83492     2  135603200  135604200      4       1  150064         2.92    0.0017501
enh83494     2  135674200  135675200      1       1  150064       3.0217     0.001257
enh83495     2  135678500  135679500      2       1  150064         2.09      0.01831
enh83512     2  136530500  136531500      2       1  150064       1.8481     0.032297
enh83541     2  139149000  139150000      4       2  150064       2.9928    0.0013821
enh83542     2  139149400  139150400      4       2  150064       2.6667    0.0038303
enh83543     2  139153300  139154300      5       1  150064       3.0641    0.0010915
enh83546     2  139213000  139214000      3       1  150064       4.1005   2.0615e-05
enh83548     2  139465500  139466500      3       2  150064       2.5046    0.0061302
enh83549     2  139469100  139470100      4       2  150064       2.2848     0.011162
enh83553     2  141640600  141641600      1       1  150064       1.8333      0.03338
enh83570     2  144230700  144231700      4       2  150064       1.8423     0.032712
enh83571     2  144232600  144233600      1       1  150064       2.5366     0.005597
enh83577     2  144658400  144659400      5       2  150064       1.7035     0.044236
enh83584     2  144712700  144713700      1       1  150064       2.9506     0.001586
enh83585     2  144717500  144718500      3       1  150064       2.7698    0.0028042
enh83591     2  144844000  144845000      1       1  150064       2.1123      0.01733
enh83594     2  144857200  144858200      1       1  150064       2.1594      0.01541
enh83605     2  145087500  145088500      3       1  150064       1.9044      0.02843
enh83609     2  145129800  145130800      1       1  150064       2.7902     0.002634
enh83611     2  145137200  145138200      2       1  150064       3.5341    0.0002046
enh83613     2  145161100  145162100      2       1  150064       4.2078   1.2891e-05
enh83615     2  145170800  145171800      3       1  150064       3.1929   0.00070419
enh83616     2  145172400  145173400      2       1  150064       2.6335    0.0042255
enh83617     2  145184500  145185500      2       1  150064       3.1832   0.00072837
enh83618     2  145187000  145188000      1       1  150064        3.432    0.0002996
enh83622     2  145191800  145192800      1       1  150064        2.707     0.003395
enh83625     2  145198100  145199100      6       3  150064       2.3436    0.0095487
enh83626     2  145201500  145202500      1       1  150064       4.3878    5.724e-06
enh83632     2  145213600  145214600      2       1  150064       1.9976     0.022878
enh83635     2  145219900  145220900      2       1  150064       2.1171     0.017124
enh83668     2  145763800  145764800      3       2  150064        1.934     0.026558
enh83671     2  145779600  145780600      3       1  150064        1.722     0.042533
enh83673     2  145853600  145854600      2       1  150064       2.5005    0.0062014
enh83675     2  145914900  145915900      1       1  150064       1.8551      0.03179
enh83682     2  146410800  146411800      2       1  150064        2.512    0.0060019
enh83683     2  146439900  146440900      2       1  150064       5.0361   2.3756e-07
enh83692     2  147574800  147575800      2       1  150064       3.8143   6.8296e-05
enh83696     2  147611100  147612100      2       1  150064       3.5042   0.00022899
enh83708     2  147833800  147834800      4       2  150064       1.6749     0.046975
enh83718     2  148775900  148776900      3       1  150064       1.9825     0.023711
enh83721     2  149002100  149003100      3       2  150064       2.0629     0.019559
enh83722     2  149030700  149031700      2       1  150064        2.932     0.001684
enh83723     2  149095600  149096600      3       2  150064       2.0302     0.021168
enh83724     2  149096100  149097100      3       2  150064       2.1131     0.017297
enh83730     2  149404000  149405000      3       1  150064       1.7192     0.042789
enh83740     2  149513700  149514700      2       1  150064       2.1811     0.014587
enh83750     2  150185400  150186400      3       2  150064       1.6818       0.0463
enh83762     2  150436600  150437600      4       2  150064       1.9936       0.0231
enh83765     2  150453700  150454700      3       2  150064       2.2572     0.011997
enh83766     2  150454400  150455400      2       1  150064       1.9964     0.022947
enh83771     2  150588600  150589600      6       1  150064       1.9217     0.027325
enh83775     2  150715500  150716500      2       1  150064       2.3679     0.008944
enh83778     2  150850500  150851500      2       1  150064       1.7055      0.04405
enh83785     2  150982700  150983700      2       1  150064       1.7862     0.037035
enh83796     2  151128400  151129400      1       1  150064       2.0969        0.018
enh83798     2  151138200  151139200      3       1  150064       2.4088    0.0080033
enh83799     2  151143100  151144100      1       1  150064       2.3427     0.009572
enh83800     2  151152900  151153900      3       1  150064       1.9129     0.027881
enh83890     2  153022800  153023800      2       1  150064       2.3388    0.0096724
enh83891     2  153025400  153026400      2       1  150064       2.4332     0.007482
enh83893     2  153030100  153031100      2       1  150064       2.0004     0.022726
enh83894     2  153054800  153055800      4       2  150064         2.44    0.0073437
enh83895     2  153056900  153057900      1       1  150064        3.074     0.001056
enh83896     2  153084100  153085100      3       1  150064        2.749    0.0029893
enh83897     2  153097800  153098800      2       1  150064        2.413    0.0079114
enh83898     2  153194000  153195000      2       1  150064       1.7245     0.042307
enh83906     2  153256900  153257900      5       2  150064       2.4543    0.0070575
enh83912     2  153277200  153278200      1       1  150064       2.4169     0.007827
enh83915     2  153282900  153283900      4       2  150064       2.4024    0.0081437
enh83923     2  153325600  153326600      1       1  150064        2.779     0.002726
enh83943     2  153450600  153451600      3       1  150064       1.8641     0.031157
enh83945     2  153468800  153469800      5       2  150064       1.8902     0.029367
enh83946     2  153473500  153474500      2       1  150064       3.2124   0.00065807
enh83947     2  153476600  153477600      5       3  150064       3.6729   0.00011991
enh83948     2  153503600  153504600      1       1  150064       2.9765     0.001458
enh83950     2  153550800  153551800      2       1  150064        2.609    0.0045403
enh83953     2  153586800  153587800      4       2  150064       2.7664    0.0028339
enh83954     2  153618100  153619100      3       2  150064        3.821   6.6466e-05
enh83955     2  157187500  157188500      1       1  150064       2.2442      0.01241
enh83958     2  157196600  157197600      1       1  150064       2.1873      0.01436
enh83991     2  158046300  158047300      3       2  150064        1.784     0.037212
enh84005     2  158604200  158605200      1       1  150064       2.2924      0.01094
enh84018     2  158695000  158696000      1       1  150064       1.7127      0.04338
enh84036     2  159268100  159269100      2       1  150064       2.6441    0.0040955
enh84037     2  159270800  159271800      6       3  150064        2.165     0.015193
enh84038     2  159316000  159317000      5       3  150064        2.406    0.0080642
enh84039     2  159316800  159317800      4       2  150064       3.1216    0.0008994
enh84042     2  159338700  159339700      5       2  150064       3.5198   0.00021596
enh84043     2  159343600  159344600      4       1  150064       1.7615     0.039076
enh84045     2  159349700  159350700      6       2  150064       2.8574    0.0021356
enh84048     2  159358800  159359800      5       3  150064       2.8276    0.0023449
enh84050     2  159366500  159367500      4       2  150064       1.8071     0.035376
enh84052     2  159385600  159386600      3       2  150064        2.239     0.012579
enh84053     2  159395000  159396000      2       1  150064       2.8233    0.0023768
enh84054     2  159442300  159443300      5       2  150064       2.1493     0.015805
enh84057     2  159493600  159494600      4       2  150064       3.4109   0.00032376
enh84058     2  159500300  159501300      5       2  150064       2.8096    0.0024799
enh84059     2  159515200  159516200      4       2  150064       2.8484    0.0021967
enh84131     2  160494000  160495000      9       4  150064       1.8292     0.033685
enh84132     2  160540600  160541600      3       2  150064       2.6856    0.0036201
enh84133     2  160541600  160542600      2       1  150064       3.1741   0.00075157
enh84134     2  160566800  160567800      5       2  150064       2.1417     0.016107
enh84135     2  160572300  160573300      5       1  150064       2.5574    0.0052728
enh84136     2  160592200  160593200      6       2  150064       2.5834    0.0048923
enh84137     2  160594200  160595200     11       4  150064       2.6459    0.0040736
enh84140     2  160651700  160652700      1       1  150064       2.7293     0.003173
enh84146     2  160816800  160817800      2       1  150064       2.2192     0.013237
enh84162     2  160948700  160949700      9       4  150064       1.8192     0.034442
enh84168     2  161014100  161015100      7       3  150064       1.9089      0.02814
enh84180     2  161138400  161139400      1       1  150064       1.6973      0.04482
enh84207     2  161201400  161202400      3       2  150064       1.9094     0.028103
enh84228     2  161254900  161255900      2       1  150064       1.8063     0.035439
enh84240     2  161283900  161284900      1       1  150064        3.161    0.0007861
enh84253     2  161328100  161329100      2       1  150064        2.366    0.0089914
enh84261     2  161373000  161374000      4       2  150064       2.1235     0.016855
enh84270     2  161507600  161508600      2       1  150064       1.8469      0.03238
enh84271     2  161508300  161509300      2       1  150064       1.7171     0.042984
enh84273     2  161520700  161521700      3       2  150064       1.6847      0.04602
enh84276     2  161560200  161561200      4       2  150064       1.6628     0.048171
enh84312     2  162196600  162197600      3       2  150064       3.0994    0.0009696
enh84313     2  162831800  162832800      2       1  150064       2.4165    0.0078348
enh84318     2  162885400  162886400      2       1  150064       3.1838   0.00072676
enh84319     2  162893200  162894200      3       2  150064       2.3263     0.010002
enh84383     2  166713800  166714800      2       1  150064       2.2765     0.011407
enh84384     2  166754500  166755500      1       1  150064       2.0391      0.02072
enh84386     2  166810900  166811900      2       1  150064       3.2935   0.00049468
enh84388     2  166949000  166950000      2       1  150064       3.1161   0.00091616
enh84396     2  167170500  167171500      8       1  150064       2.8186    0.0024117
enh84401     2  167230500  167231500      5       3  150064       2.7598    0.0028915
enh84454     2  169314700  169315700      3       2  150064       2.2001     0.013901
enh84460     2  169377600  169378600      2       1  150064       1.8727     0.030553
enh84462     2  169382900  169383900      5       3  150064       1.7572     0.039444
enh84463     2  169385900  169386900      2       1  150064       1.8604     0.031415
enh84466     2  169406900  169407900      4       2  150064       2.4677    0.0067991
enh84473     2  169491300  169492300      4       2  150064       3.0841    0.0010209
enh84474     2  169495700  169496700      4       2  150064       2.8634    0.0020954
enh84489     2  170428600  170429600      1       1  150064       2.0183      0.02178
enh84491     2  170493100  170494100      2       1  150064       1.8852     0.029698
enh84530     2  171603900  171604900      4       2  150064       1.7426     0.040698
enh84542     2  171830700  171831700      1       1  150064       1.8782      0.03018
enh84544     2  171942900  171943900      2       1  150064       2.5562    0.0052908
enh84545     2  172002800  172003800      4       2  150064       2.1514     0.015721
enh84547     2  172014300  172015300      2       1  150064       1.9045     0.028423
enh84548     2  172042000  172043000      2       1  150064       2.3901    0.0084208
enh84550     2  172101100  172102100      4       2  150064       1.8396     0.032913
enh84551     2  172128100  172129100      4       2  150064       2.3211      0.01014
enh84571     2  172543200  172544200      4       2  150064       3.5842   0.00016909
enh84575     2  172569900  172570900      1       1  150064       2.8532     0.002164
enh84578     2  172619500  172620500      6       2  150064       4.4565    4.165e-06
enh84579     2  172654600  172655600      3       2  150064       3.3947   0.00034357
enh84581     2  172734700  172735700      1       1  150064       4.1989    1.341e-05
enh84586     2  172812500  172813500      7       3  150064        3.976   3.5049e-05
enh84590     2  172865400  172866400      7       2  150064       3.5524   0.00019089
enh84595     2  172903600  172904600      4       2  150064       3.4211   0.00031187
enh84596     2  172962300  172963300      3       2  150064       1.7756     0.037897
enh84612     2  173158400  173159400      5       2  150064       2.2216     0.013155
enh84643     2  173508300  173509300      7       2  150064       2.4437     0.007269
enh84645     2  173519900  173520900      4       2  150064       2.2193     0.013233
enh84650     2  173565700  173566700      2       1  150064       1.8664      0.03099
enh84658     2  173724200  173725200      2       1  150064       1.8579     0.031589
enh84667     2  173829800  173830800      1       1  150064       1.9822      0.02373
enh84674     2  173922900  173923900      3       2  150064       1.7545     0.039676
enh84677     2  173943600  173944600      4       2  150064       1.7994     0.035978
enh84679     2  173945700  173946700      5       2  150064        2.465     0.006851
enh84680     2  173946900  173947900      5       3  150064       2.4241    0.0076737
enh84683     2  173954700  173955700      3       2  150064       2.5413    0.0055224
enh84687     2  173971000  173972000      2       1  150064       1.8199     0.034386
enh84688     2  173971600  173972600      4       2  150064       2.4878    0.0064275
enh84689     2  173973500  173974500      3       2  150064       1.6966     0.044891
enh84692     2  173991200  173992200      3       1  150064       1.6904     0.045479
enh84693     2  173995100  173996100      1       1  150064       1.6463      0.04985
enh84694     2  174000500  174001500      3       2  150064       2.9722    0.0014783
enh84695     2  174014300  174015300      3       1  150064       3.1511   0.00081342
enh84702     2  174036600  174037600      6       3  150064         3.17   0.00076217
enh84706     2  174058300  174059300      5       3  150064       1.9098     0.028076
enh84708     2  174075100  174076100      6       3  150064       2.7938    0.0026043
enh84729     2  174786200  174787200      3       2  150064       2.2868     0.011104
enh84730     2  174787000  174788000      3       1  150064       1.9503      0.02557
enh84735     2  174806400  174807400      1       1  150064       2.2771      0.01139
enh84737     2  174824100  174825100      4       2  150064       1.6724     0.047225
enh84749     2  174873200  174874200      3       2  150064       2.1761     0.014772
enh84750     2  174874700  174875700      8       3  150064       2.6329    0.0042329
enh84752     2  174878700  174879700      2       1  150064       1.7088     0.043747
enh84753     2  174885600  174886600      4       2  150064       1.7484       0.0402
enh84755     2  174891000  174892000      3       1  150064       1.7556     0.039582
enh84757     2  174896600  174897600      5       2  150064       1.8852     0.029699
enh84764     2  174982600  174983600      4       2  150064        2.473    0.0066985
enh84768     2  175018400  175019400      2       1  150064       2.2438     0.012424
enh84770     2  175099000  175100000      4       2  150064       2.8976      0.00188
enh84772     2  175111200  175112200      2       1  150064       2.6259    0.0043211
enh84773     2  175113600  175114600      3       2  150064       2.9971    0.0013628
enh84775     2  175258300  175259300      1       1  150064       1.7408      0.04086
enh84780     2  175411100  175412100      3       2  150064       2.9867      0.00141
enh84782     2  175456200  175457200      3       2  150064       1.6973     0.044824
enh84786     2  175467500  175468500      3       1  150064       2.0291     0.021226
enh84787     2  175470700  175471700      2       1  150064       2.4229     0.007698
enh84788     2  175474600  175475600      2       1  150064       2.2738      0.01149
enh84802     2  175636700  175637700      4       1  150064       1.6662      0.04784
enh84803     2  175643700  175644700      1       1  150064       3.0873      0.00101
enh84809     2  175690600  175691600      1       1  150064       2.8696     0.002055
enh84812     2  175698200  175699200      1       1  150064       1.9179      0.02756
enh84829     2  175892600  175893600      4       2  150064       1.6482     0.049657
enh84856     2  177156200  177157200      2       1  150064       1.8023     0.035745
enh84864     2  177399700  177400700      1       1  150064       1.8883      0.02949
enh84911     2  178862600  178863600      4       2  150064       1.7065     0.043955
enh84912     2  178976200  178977200      2       1  150064       1.9619     0.024889
enh84913     2  178978300  178979300      2       1  150064       2.7261    0.0032045
enh84916     2  179120800  179121800      2       1  150064       1.7927     0.036508
enh84940     2  180293400  180294400      3       2  150064       2.6631    0.0038718
enh84941     2  180307500  180308500      4       2  150064       1.9119     0.027947
enh84943     2  180324900  180325900      3       2  150064       4.3777   5.9962e-06
enh84944     2  180331600  180332600      3       2  150064        2.154     0.015622
enh84947     2  180556500  180557500      3       2  150064       1.7257     0.042204
enh84950     2  180870000  180871000      2       1  150064       2.6466    0.0040648
enh84951     2  180877300  180878300      4       2  150064       2.3772    0.0087231
enh84952     2  180880000  180881000      2       1  150064        2.962    0.0015282
enh84956     2  180989700  180990700      1       1  150064       3.4796    0.0002511
enh84957     2  180990400  180991400      3       1  150064       3.7398   9.2083e-05
enh84970     2  181486700  181487700      5       3  150064       2.2472     0.012314
enh85041     2  182931600  182932600      2       1  150064       1.8191     0.034449
enh85048     2  183452600  183453600      3       1  150064       1.7223     0.042507
enh85056     2  183761600  183762600      7       2  150064       2.8587    0.0021268
enh85059     2  183813800  183814800      2       1  150064       1.8571     0.031646
enh85060     2  183817700  183818700      7       3  150064       1.9944     0.023052
enh85061     2  183874600  183875600      2       1  150064       3.0777     0.001043
enh85064     2  183890400  183891400      6       3  150064       1.8203     0.034355
enh85065     2  183893800  183894800      4       2  150064       2.0579     0.019801
enh85070     2  183990600  183991600     10       4  150064       1.8414     0.032778
enh85108     2  188409800  188410800      2       1  150064       2.0383     0.020762
enh85112     2  188419100  188420100      2       1  150064       1.9497     0.025604
enh85118     2  189159600  189160600      5       3  150064       2.4962    0.0062764
enh85119     2  189168200  189169200      2       1  150064       2.7644    0.0028516
enh85120     2  189172100  189173100      4       2  150064       2.0129     0.022062
enh85126     2  189198200  189199200      2       1  150064        2.091     0.018266
enh85134     2  189361100  189362100      5       2  150064       1.7413     0.040819
enh85138     2  189494000  189495000      4       2  150064       1.9699     0.024422
enh85141     2  189630200  189631200      3       1  150064        2.424    0.0076756
enh85144     2  189648600  189649600      4       1  150064       2.0006     0.022716
enh85145     2  189651200  189652200      2       1  150064       2.6071    0.0045662
enh85150     2  189748300  189749300      2       1  150064         1.85     0.032159
enh85246     2  190399400  190400400      1       1  150064        1.646      0.04988
enh85249     2  190433600  190434600      2       1  150064       2.1181     0.017084
enh85272     2  190708500  190709500      3       2  150064       1.9314     0.026714
enh85284     2  191209900  191210900      1       1  150064       2.5887     0.004817
enh85285     2  191211000  191212000      1       1  150064       1.6925      0.04528
enh85286     2  191216900  191217900      2       1  150064       1.8244     0.034047
enh85288     2  191220600  191221600      1       1  150064       1.7229      0.04245
enh85291     2  191274000  191275000      1       1  150064       2.8772     0.002006
enh85294     2  191315800  191316800      2       1  150064       2.1403     0.016167
enh85297     2  191364500  191365500      4       2  150064        1.799     0.036008
enh85302     2  191434800  191435800      3       2  150064       2.5966    0.0047081
enh85304     2  191472000  191473000      1       1  150064       2.1667      0.01513
enh85306     2  191492900  191493900      2       1  150064       2.4091    0.0079953
enh85322     2  191677500  191678500      4       2  150064       1.7972     0.036153
enh85336     2  191774100  191775100      2       1  150064       1.7749     0.037958
enh85337     2  191789000  191790000      3       2  150064       1.7089     0.043738
enh85345     2  191886000  191887000      4       2  150064       2.4662    0.0068282
enh85348     2  191897300  191898300      1       1  150064       2.2945      0.01088
enh85350     2  191906100  191907100      1       1  150064       2.1558      0.01555
enh85351     2  191909200  191910200      1       1  150064       2.2359      0.01268
enh85417     2  192265600  192266600      2       1  150064        2.081     0.018719
enh85423     2  192306000  192307000      1       1  150064       1.9478      0.02572
enh85482     2  196385500  196386500      4       2  150064       3.2693   0.00053903
enh85483     2  196397600  196398600      5       2  150064       3.1658   0.00077332
enh85484     2  196398600  196399600      3       2  150064       2.4275    0.0076017
enh85485     2  196401200  196402200      1       1  150064        2.584     0.004883
enh85497     2  196763300  196764300      2       1  150064       2.4382    0.0073811
enh85499     2  196965700  196966700      3       1  150064       1.9611     0.024932
enh85500     2  196977500  196978500      3       2  150064       2.2846     0.011167
enh85501     2  196988100  196989100      2       1  150064        1.928     0.026927
enh85503     2  197009200  197010200      2       1  150064       2.4531    0.0070811
enh85517     2  197143200  197144200      8       2  150064       2.7112    0.0033518
enh85518     2  197156700  197157700      4       2  150064       3.1434   0.00083509
enh85528     2  197264300  197265300      3       2  150064       1.6888     0.045631
enh85530     2  197344000  197345000      2       1  150064        2.042     0.020576
enh85531     2  197346200  197347200      3       2  150064        3.231   0.00061672
enh85532     2  197466000  197467000      2       1  150064       2.7355    0.0031146
enh85536     2  197648000  197649000      2       1  150064       1.6848     0.046012
enh85537     2  197662200  197663200      1       1  150064       2.2505      0.01221
enh85542     2  197792600  197793600      2       1  150064       1.7068     0.043934
enh85544     2  197831600  197832600      3       1  150064       2.6391    0.0041565
enh85548     2  197955400  197956400      2       1  150064       2.7055    0.0034098
enh85549     2  197956700  197957700      3       2  150064        2.643    0.0041089
enh85550     2  197962000  197963000      2       1  150064       2.4016    0.0081622
enh85554     2  198016900  198017900      3       1  150064       2.2758     0.011429
enh85567     2  198144600  198145600      3       1  150064       4.1655   1.5535e-05
enh85573     2  198243500  198244500      1       1  150064       4.7819    8.681e-07
enh85575     2  198292900  198293900      1       1  150064       6.4019    7.671e-11
enh85576     2  198294800  198295800      2       1  150064       1.7139     0.043274
enh85585     2  198436400  198437400      1       1  150064       6.1104    4.969e-10
enh85587     2  198456200  198457200      2       1  150064       4.3589   6.5374e-06
enh85588     2  198478800  198479800      1       1  150064       1.9758      0.02409
enh85589     2  198513000  198514000      3       1  150064       4.8472   6.2596e-07
enh85590     2  198532800  198533800      3       1  150064       4.8252   6.9941e-07
enh85592     2  198541400  198542400      1       1  150064       2.0237       0.0215
enh85593     2  198573400  198574400      2       1  150064        4.101   2.0565e-05
enh85596     2  198576000  198577000      3       2  150064       2.9906    0.0013923
enh85597     2  198668200  198669200      5       3  150064       4.8872    5.114e-07
enh85598     2  198737800  198738800      2       1  150064       3.7759   7.9729e-05
enh85599     2  198743400  198744400      3       1  150064       5.0854   1.8339e-07
enh85600     2  198753500  198754500      2       1  150064       4.2409   1.1133e-05
enh85602     2  198780000  198781000      2       1  150064       3.5144   0.00022033
enh85603     2  198834400  198835400      4       2  150064       5.0958   1.7361e-07
enh85605     2  200001100  200002100      1       1  150064       5.0855    1.833e-07
enh85606     2  200012100  200013100      1       1  150064       5.0566    2.134e-07
enh85607     2  200024800  200025800      3       2  150064        4.356   6.6223e-06
enh85609     2  200137600  200138600      1       1  150064       1.9937      0.02309
enh85610     2  200154200  200155200      3       1  150064       3.6361   0.00013838
enh85612     2  200234600  200235600      4       2  150064       3.5316   0.00020654
enh85622     2  200675000  200676000      1       1  150064       2.6814     0.003666
enh85623     2  200778600  200779600      2       1  150064        3.754   8.7032e-05
enh85624     2  200787100  200788100      6       2  150064       5.9093   1.7179e-09
enh85625     2  200811300  200812300      1       1  150064       7.1121    5.713e-13
enh85626     2  200818000  200819000      4       2  150064       5.9462   1.3719e-09
enh85632     2  200890500  200891500      5       3  150064       3.4141   0.00031996
enh85636     2  200966200  200967200      2       1  150064       5.4553   2.4444e-08
enh85638     2  200995300  200996300      3       2  150064       2.3616    0.0090976
enh85639     2  201023900  201024900      2       1  150064       5.4442   2.6026e-08
enh85641     2  201036700  201037700      4       2  150064       1.8382     0.033019
enh85642     2  201042500  201043500      2       1  150064       2.8592    0.0021238
enh85648     2  201167000  201168000      4       2  150064       3.7059   0.00010532
enh85651     2  201176000  201177000      3       2  150064        4.189    1.401e-05
enh85652     2  201179700  201180700      3       2  150064       2.5797     0.004945
enh85653     2  201181800  201182800      4       2  150064       4.1246   1.8572e-05
enh85654     2  201183600  201184600      4       2  150064        2.565    0.0051586
enh85655     2  201192700  201193700      3       2  150064       4.4702    3.908e-06
enh85656     2  201194200  201195200      4       2  150064       2.8612    0.0021102
enh85661     2  201212700  201213700      4       2  150064        1.711     0.043541
enh85668     2  201220700  201221700      2       1  150064       4.1552   1.6251e-05
enh85669     2  201221800  201222800      3       2  150064       4.1614   1.5815e-05
enh85670     2  201224700  201225700      1       1  150064       3.5893    0.0001658
enh85671     2  201228000  201229000      2       1  150064       4.1036   2.0343e-05
enh85672     2  201229300  201230300      5       2  150064       5.5553   1.3855e-08
enh85674     2  201237200  201238200      2       1  150064       2.5634    0.0051829
enh85675     2  201238800  201239800      3       2  150064       4.0677   2.3737e-05
enh85676     2  201241400  201242400      4       2  150064       5.4499   2.5199e-08
enh85677     2  201244100  201245100      2       1  150064       4.3839   5.8276e-06
enh85679     2  201248400  201249400      2       1  150064       3.0275    0.0012328
enh85684     2  201270100  201271100      3       1  150064       3.3255   0.00044135
enh85689     2  201276200  201277200      3       1  150064        3.257   0.00056302
enh85690     2  201287200  201288200      1       1  150064        4.425    4.821e-06
enh85693     2  201302400  201303400      2       1  150064       3.9084   4.6463e-05
enh85694     2  201306800  201307800      2       1  150064       3.3803   0.00036206
enh85695     2  201310800  201311800      1       1  150064        4.069    2.361e-05
enh85696     2  201319200  201320200      6       2  150064       2.7672    0.0028271
enh85697     2  201331700  201332700      3       1  150064       2.2803     0.011295
enh85698     2  201334300  201335300      4       2  150064        1.808     0.035305
enh85705     2  201392300  201393300      1       1  150064       2.5746     0.005018
enh85706     2  201393200  201394200      2       1  150064       1.8483     0.032279
enh85712     2  201468500  201469500      8       3  150064       1.7009     0.044477
enh85722     2  201499900  201500900      4       2  150064        1.781     0.037459
enh85729     2  201559500  201560500      4       2  150064       2.2416     0.012495
enh85734     2  201607000  201608000      7       2  150064       2.1796     0.014645
enh85737     2  201621500  201622500      2       1  150064       1.8124     0.034959
enh85740     2  201642400  201643400      2       1  150064        2.272     0.011543
enh85756     2  201751800  201752800      2       1  150064       2.0896     0.018329
enh85781     2  202017500  202018500      5       2  150064       1.7327     0.041574
enh85782     2  202022100  202023100      3       2  150064       1.9268     0.027001
enh85783     2  202042200  202043200      6       1  150064       1.6467     0.049805
enh85789     2  202100600  202101600      4       2  150064       2.0478      0.02029
enh85791     2  202119200  202120200      7       3  150064       2.9018    0.0018548
enh85793     2  202125200  202126200      2       1  150064       2.4295    0.0075591
enh85794     2  202128200  202129200      1       1  150064       1.6548      0.04898
enh85827     2  202571900  202572900      6       2  150064        2.153      0.01566
enh85858     2  202829100  202830100      5       3  150064       2.1517     0.015712
enh85859     2  202834300  202835300      4       1  150064        2.104      0.01769
enh85861     2  202839000  202840000     12       3  150064        1.834     0.033326
enh85909     2  203246600  203247600      3       1  150064       1.9004     0.028688
enh85912     2  203453400  203454400      2       1  150064       1.7147     0.043196
enh85920     2  203877800  203878800      1       1  150064       2.9017     0.001856
enh85921     2  203883900  203884900      2       1  150064       1.6528      0.04919
enh85927     2  204105000  204106000      3       1  150064        2.659    0.0039186
enh85929     2  204166400  204167400      1       1  150064       1.6892      0.04559
enh85933     2  204266900  204267900      2       1  150064        2.425    0.0076534
enh85934     2  204276700  204277700      3       1  150064       1.8478     0.032316
enh85935     2  204302000  204303000      2       1  150064       2.5487    0.0054067
enh85938     2  204327500  204328500      4       2  150064       1.6784     0.046638
enh85939     2  204356400  204357400      3       1  150064       2.4269    0.0076141
enh85953     2  204521200  204522200      6       2  150064       1.6772     0.046752
enh85973     2  204876900  204877900      3       2  150064       1.7915     0.036608
enh86003     2  206217200  206218200      5       2  150064       2.2819     0.011248
enh86007     2  206360600  206361600      2       1  150064       1.8145     0.034801
enh86025     2  206578800  206579800      1       1  150064       2.1306      0.01656
enh86039     2  206713300  206714300      2       1  150064       2.9118    0.0017968
enh86052     2  206977400  206978400      2       1  150064       2.2605     0.011897
enh86055     2  207027600  207028600      4       2  150064       2.0237     0.021501
enh86058     2  207076300  207077300      1       1  150064       1.6566       0.0488
enh86094     2  208044700  208045700      2       1  150064       1.9359     0.026438
enh86096     2  208049000  208050000      3       1  150064       1.8967     0.028933
enh86120     2  208259200  208260200      7       4  150064       1.7489     0.040155
enh86123     2  208272700  208273700      4       2  150064       3.3696   0.00037633
enh86126     2  208332000  208333000      4       2  150064       3.3691    0.0003771
enh86130     2  208369400  208370400      2       1  150064       2.6081    0.0045524
enh86134     2  208398200  208399200      1       1  150064       4.0619    2.434e-05
enh86137     2  208421700  208422700      3       1  150064       4.0609    2.444e-05
enh86138     2  208425900  208426900      2       1  150064       3.1947   0.00069982
enh86139     2  208481400  208482400      3       1  150064       3.7659    8.296e-05
enh86140     2  208484200  208485200      1       1  150064       4.1235    1.866e-05
enh86142     2  208497200  208498200      3       2  150064       3.1734   0.00075327
enh86143     2  208525400  208526400      2       1  150064       2.3679    0.0089436
enh86170     2  208929100  208930100      6       3  150064       2.2097     0.013563
enh86185     2  210335400  210336400      2       1  150064       2.0155     0.021926
enh86190     2  210502500  210503500      3       1  150064       1.8987     0.028802
enh86191     2  210503200  210504200      2       1  150064       1.7063     0.043977
enh86193     2  210506600  210507600      6       3  150064        1.717     0.042991
enh86200     2  213279100  213280100      4       2  150064       1.8582     0.031568
enh86201     2  213641500  213642500      4       1  150064       1.8196     0.034408
enh86207     2  213836800  213837800      2       1  150064       1.6976     0.044793
enh86237     2  216001900  216002900      6       4  150064       2.1397     0.016189
enh86313     2  216523700  216524700      1       1  150064       1.8565      0.03169
enh86345     2  216696200  216697200      3       2  150064       1.9672     0.024578
enh86348     2  216707100  216708100      2       1  150064       1.8164     0.034657
enh86389     2  217138500  217139500      4       1  150064        2.033     0.021027
enh86394     2  217163500  217164500      2       1  150064       1.7118     0.043465
enh86396     2  217171400  217172400      2       1  150064       1.9992     0.022796
enh86415     2  217278000  217279000      3       1  150064       2.8614    0.0021086
enh86419     2  217342600  217343600      1       1  150064       2.8023     0.002537
enh86422     2  217360200  217361200      4       2  150064       1.8798     0.030068
enh86427     2  217375000  217376000      5       3  150064       2.2671     0.011694
enh86430     2  217404300  217405300      2       1  150064       1.9987     0.022821
enh86434     2  217427600  217428600      5       3  150064       1.8474     0.032348
enh86441     2  217501200  217502200      1       1  150064       2.6239     0.004346
enh86443     2  217508300  217509300      1       1  150064        1.787      0.03697
enh86447     2  217522400  217523400      2       1  150064       1.7852     0.037113
enh86448     2  217526000  217527000      2       1  150064       1.8677     0.030903
enh86449     2  217529800  217530800      1       1  150064       2.3264     0.009999
enh86450     2  217544200  217545200      3       1  150064       2.0846     0.018553
enh86464     2  217657200  217658200      5       3  150064       1.6546        0.049
enh86475     2  217939500  217940500     10       3  150064       1.8883     0.029496
enh86501     2  218235300  218236300      1       1  150064       1.7168      0.04301
enh86518     2  218432700  218433700      2       1  150064       1.6626     0.048194
enh86535     2  218620600  218621600      4       2  150064       1.7853     0.037103
enh86536     2  218621200  218622200      4       2  150064       1.7297     0.041843
enh86539     2  218654400  218655400      5       1  150064       2.5606    0.0052246
enh86565     2  218772900  218773900      2       1  150064       2.9782    0.0014498
enh86568     2  218782400  218783400     10       4  150064        2.677    0.0037144
enh86569     2  218783000  218784000     12       3  150064        2.606    0.0045808
enh86574     2  218791800  218792800      1       1  150064       1.6901       0.0455
enh86612     2  219140100  219141100      1       1  150064       1.8132       0.0349
enh86671     2  219936000  219937000      3       1  150064       1.6493     0.049548
enh86673     2  219963400  219964400      1       1  150064       2.5512     0.005368
enh86676     2  220006900  220007900      2       1  150064       2.3236     0.010074
enh86677     2  220014200  220015200      1       1  150064       2.9887     0.001401
enh86678     2  220022500  220023500      1       1  150064        2.819     0.002409
enh86679     2  220025600  220026600      2       1  150064       2.6891    0.0035818
enh86681     2  220035400  220036400      2       1  150064       3.3199    0.0004503
enh86682     2  220037000  220038000      5       2  150064       4.2072   1.2926e-05
enh86683     2  220038500  220039500      1       1  150064       4.2093    1.281e-05
enh86684     2  220039600  220040600      2       1  150064       3.3886   0.00035125
enh86685     2  220044600  220045600      2       1  150064       3.8983   4.8443e-05
enh86692     2  220091800  220092800      2       1  150064       1.9286     0.026889
enh86697     2  220112600  220113600      3       2  150064       1.7818     0.037392
enh86727     2  220310000  220311000      2       1  150064       3.1918   0.00070691
enh86728     2  220310800  220311800      1       1  150064       2.7536     0.002947
enh86753     2  220478600  220479600      1       1  150064       2.9665     0.001506
enh86771     2  220940200  220941200      4       2  150064       1.8167     0.034629
enh86791     2  221701600  221702600      1       1  150064       1.9129      0.02788
enh86800     2  222308500  222309500      4       1  150064       1.6987     0.044684
enh86804     2  222391800  222392800      3       2  150064       3.3528   0.00039999
enh86805     2  222394400  222395400      1       1  150064       2.8599     0.002119
enh86846     2  223728100  223729100      2       1  150064       1.6604     0.048413
enh86847     2  223728900  223729900      2       1  150064       1.8571     0.031651
enh86889     2  224392900  224393900      4       2  150064       2.7911    0.0026268
enh86894     2  224427900  224428900      1       1  150064       2.1643      0.01522
enh86956     2  224889600  224890600      6       4  150064       1.8696      0.03077
enh86961     2  224906200  224907200      2       1  150064       1.8287     0.033719
enh86970     2  225010700  225011700      1       1  150064       2.2182      0.01327
enh86972     2  225026800  225027800      2       1  150064       2.3872    0.0084876
enh86977     2  225075500  225076500      4       1  150064       2.5992    0.0046721
enh86979     2  225085900  225086900      2       1  150064       1.7259     0.042182
enh86985     2  225266100  225267100      4       1  150064       2.7049    0.0034158
enh86986     2  225276000  225277000      2       1  150064        2.515    0.0059508
enh86987     2  225277300  225278300      3       2  150064        3.955   3.8264e-05
enh86990     2  225381800  225382800      1       1  150064       2.3599     0.009139
enh86992     2  225384700  225385700      3       2  150064       3.6737   0.00011953
enh86995     2  225403000  225404000      4       2  150064       3.6805   0.00011638
enh86996     2  225410600  225411600      2       1  150064       2.7169    0.0032953
enh86998     2  225428200  225429200      2       1  150064       1.9548     0.025302
enh87000     2  225434700  225435700      1       1  150064       1.6773      0.04674
enh87001     2  225436600  225437600      3       2  150064       4.1463   1.6897e-05
enh87004     2  225543100  225544100      1       1  150064       1.9343      0.02654
enh87012     2  225696800  225697800      2       1  150064       2.6814    0.0036659
enh87014     2  225701800  225702800      3       1  150064       2.1393     0.016208
enh87018     2  225714800  225715800      4       2  150064       2.2854     0.011144
enh87020     2  225729800  225730800      2       1  150064       2.4176    0.0078126
enh87023     2  225740100  225741100      4       2  150064       2.3541    0.0092836
enh87025     2  225774900  225775900      6       2  150064       1.8325     0.033441
enh87027     2  225786700  225787700      7       3  150064        1.779     0.037619
enh87038     2  225812700  225813700      2       1  150064       1.8687     0.030836
enh87065     2  225889500  225890500      1       1  150064       2.3944     0.008324
enh87066     2  225890200  225891200      4       2  150064       1.6587     0.048585
enh87075     2  225960700  225961700      7       2  150064       2.1072      0.01755
enh87078     2  225968800  225969800      9       3  150064       1.9956     0.022987
enh87080     2  225984500  225985500      7       2  150064       1.8001     0.035925
enh87082     2  226029100  226030100      6       2  150064       1.8714     0.030647
enh87123     2  227348400  227349400      3       2  150064       2.1959      0.01405
enh87172     2  227702300  227703300      6       1  150064       1.8715     0.030641
enh87174     2  227750500  227751500      6       1  150064        1.718     0.042899
enh87176     2  227756700  227757700      2       1  150064       2.5105    0.0060282
enh87177     2  227759200  227760200      5       2  150064       1.7571     0.039447
enh87181     2  227780300  227781300      1       1  150064       2.3855     0.008527
enh87185     2  227841500  227842500      2       1  150064       2.0638      0.01952
enh87186     2  227842700  227843700      4       1  150064       1.7428     0.040687
enh87188     2  227860100  227861100      2       1  150064       1.6823     0.046252
enh87201     2  228262000  228263000      6       2  150064       2.7527    0.0029553
enh87203     2  228275400  228276400      3       2  150064       2.3231     0.010086
enh87204     2  228276500  228277500      3       2  150064       2.8669    0.0020725
enh87209     2  228324900  228325900      1       1  150064       2.7341     0.003128
enh87211     2  228330900  228331900      2       1  150064       2.2141     0.013412
enh87220     2  228380200  228381200      5       2  150064       2.0463     0.020364
enh87244     2  229523000  229524000      2       1  150064       1.6796     0.046521
enh87253     2  229914800  229915800      9       2  150064       1.6977     0.044779
enh87254     2  229948600  229949600      3       2  150064        2.714    0.0033242
enh87255     2  229954300  229955300      2       1  150064       1.7006     0.044512
enh87260     2  230040600  230041600      2       1  150064       1.8926     0.029203
enh87276     2  230308900  230309900      7       3  150064       1.7606     0.039153
enh87298     2  230845100  230846100      1       1  150064        2.353     0.009312
enh87305     2  231082000  231083000      2       1  150064       1.6688     0.047582
enh87307     2  231190800  231191800      5       1  150064       1.6993     0.044628
enh87325     2  231355600  231356600      5       2  150064       1.9995     0.022778
enh87326     2  231377300  231378300      1       1  150064       1.7405      0.04089
enh87390     2  232003200  232004200      1       1  150064       1.8867       0.0296
enh87423     2  232263000  232264000      2       1  150064         2.41    0.0079772
enh87424     2  232264400  232265400      1       1  150064       2.3044       0.0106
enh87429     2  232325800  232326800      1       1  150064       2.7003     0.003464
enh87445     2  232470100  232471100      2       1  150064       1.7846      0.03716
enh87458     2  232527400  232528400      1       1  150064       2.3914     0.008391
enh87460     2  232531900  232532900      2       1  150064       2.2746     0.011466
enh87464     2  232542000  232543000      5       3  150064       1.8461     0.032437
enh87503     2  233183800  233184800      2       1  150064       1.7724     0.038162
enh87514     2  233308500  233309500      3       2  150064       1.9571     0.025168
enh87522     2  233441300  233442300      5       2  150064        1.965     0.024706
enh87523     2  233453200  233454200      3       1  150064       1.7228     0.042464
enh87524     2  233457500  233458500      2       1  150064        1.959     0.025056
enh87527     2  233565600  233566600      1       1  150064       6.5913     2.18e-11
enh87528     2  233567200  233568200      3       2  150064       5.1993   1.0002e-07
enh87530     2  233643800  233644800      2       1  150064       5.6406   8.4732e-09
enh87531     2  233702500  233703500      1       1  150064       3.5443    0.0001968
enh87532     2  233716300  233717300      5       3  150064       4.5909   2.2062e-06
enh87533     2  233718000  233719000      3       2  150064       5.9004    1.813e-09
enh87534     2  233736200  233737200      4       2  150064       4.6948   1.3345e-06
enh87537     2  233756000  233757000      1       1  150064       4.2405    1.115e-05
enh87539     2  233766800  233767800      2       1  150064       5.2628   7.0926e-08
enh87545     2  233896500  233897500      3       2  150064       1.9436     0.025973
enh87546     2  233898100  233899100      4       2  150064       2.7711    0.0027936
enh87599     2  234956000  234957000      4       2  150064       1.8382     0.033015
enh87637     2  235354800  235355800      3       1  150064       2.1345     0.016401
enh87640     2  235360100  235361100      1       1  150064       1.7137      0.04329
enh87715     2  236419800  236420800      1       1  150064       2.9263     0.001715
enh87722     2  236471600  236472600      1       1  150064       2.0511      0.02013
enh87732     2  236516600  236517600      3       2  150064       1.9775     0.023993
enh87740     2  236542700  236543700      2       1  150064       2.1214     0.016942
enh87741     2  236543700  236544700      2       1  150064       2.1146     0.017233
enh87744     2  236546900  236547900      6       2  150064       1.7048     0.044114
enh87745     2  236549000  236550000      3       2  150064       2.2041     0.013757
enh87746     2  236549800  236550800      4       1  150064       2.0232     0.021528
enh87749     2  236556300  236557300      3       1  150064       2.3053     0.010575
enh87761     2  236611100  236612100      4       2  150064        1.647     0.049783
enh87762     2  236617500  236618500     10       4  150064       2.1306     0.016559
enh87764     2  236627500  236628500      3       2  150064       1.9014     0.028626
enh87783     2  237551100  237552100      5       2  150064       2.1875     0.014351
enh87803     2  237897000  237898000      3       1  150064       1.6607     0.048387
enh87925     2  238483600  238484600      9       3  150064       1.7736     0.038063
enh87973     2  238649100  238650100      4       1  150064       1.7396     0.040963
enh87974     2  238652200  238653200      9       2  150064        1.854     0.031867
enh88021     2  239069200  239070200      5       3  150064       1.9056     0.028351
enh88025     2  239080400  239081400      5       3  150064       2.6781     0.003702
enh88026     2  239084800  239085800      3       2  150064       2.8864    0.0019484
enh88027     2  239087800  239088800      2       1  150064       2.8259    0.0023574
enh88029     2  239107400  239108400      2       1  150064       1.7567     0.039487
enh88035     2  239169500  239170500      2       1  150064       1.6853     0.045966
enh88037     2  239175800  239176800      1       1  150064       1.7618      0.03905
enh88114     2  239833900  239834900      8       2  150064       1.7163     0.043051
enh88204     2  240229400  240230400      1       1  150064        2.016       0.0219
enh88241     2  240884400  240885400      4       2  150064       1.6697     0.047489
enh88276     2  241332100  241333100      7       2  150064       2.2108     0.013525
enh88277     2  241335100  241336100      3       1  150064       2.7243    0.0032219
enh88278     2  241337400  241338400      3       2  150064       1.6947     0.045066
enh88279     2  241342000  241343000      7       1  150064       2.5158    0.0059389
enh88280     2  241366000  241367000      7       1  150064       2.8893    0.0019302
enh88281     2  241371300  241372300      7       3  150064       2.7428    0.0030463
enh88340     2  242030500  242031500      2       1  150064       1.7481     0.040226
enh88341     2  242031700  242032700      1       1  150064       2.4526     0.007091
enh88355     2  242162300  242163300      3       2  150064       2.6081     0.004552
enh88358     2  242172200  242173200      1       1  150064       1.9405      0.02616
enh88370     2  242251200  242252200      3       2  150064        1.831     0.033553
enh88385     2  242320300  242321300      3       2  150064       2.6115    0.0045079
enh88387     2  242325300  242326300      4       2  150064         2.11     0.017428
enh88391     2  242350600  242351600      6       4  150064       2.4978    0.0062486
enh88394     2  242397200  242398200      6       3  150064       1.6721     0.047248
enh88421     2  242573800  242574800      3       2  150064       1.8432     0.032647
enh88424     2  242584700  242585700      5       2  150064       2.3207     0.010152
enh88431     2  242604200  242605200      3       2  150064        2.161     0.015347
enh88433     2  242607000  242608000      6       2  150064       1.8337     0.033349
enh88438     2  242621900  242622900      4       2  150064       1.8821     0.029908
enh88451     2  242796000  242797000      4       1  150064       1.8131     0.034905
enh88453     2  242820200  242821200      4       2  150064       1.6515     0.049323
enh88477     3    4348000    4349000      2       1  150064       2.5024    0.0061681
enh88504     3    4894800    4895800      1       1  150064       2.3182      0.01022
enh88515     3    5061500    5062500      2       1  150064       3.1053   0.00095029
enh88517     3    5068500    5069500      6       2  150064       2.1935     0.014137
enh88531     3    5234500    5235500      2       1  150064       1.6895     0.045562
enh88534     3    5259300    5260300      6       2  150064       1.9638     0.024775
enh88541     3    8524800    8525800      1       1  150064       2.0306      0.02115
enh88612     3    9032100    9033100      2       1  150064       1.6756     0.046905
enh88628     3    9403300    9404300      2       1  150064       2.4557    0.0070301
enh88629     3    9406000    9407000      4       2  150064       2.0666     0.019388
enh88630     3    9426100    9427100      4       2  150064       1.9915     0.023214
enh88634     3    9448300    9449300      3       1  150064       2.2227     0.013119
enh88635     3    9451900    9452900      1       1  150064       2.0714      0.01916
enh88637     3    9455700    9456700      3       2  150064       2.1035     0.017711
enh88640     3    9462200    9463200      2       1  150064       2.5539    0.0053266
enh88641     3    9463400    9464400      4       2  150064       1.8364     0.033152
enh88642     3    9465300    9466300      2       1  150064       1.9569     0.025179
enh88650     3    9757000    9758000      5       2  150064       1.9452     0.025878
enh88651     3    9757500    9758500      4       2  150064       1.8084     0.035269
enh88684     3    9908200    9909200      4       2  150064       2.7089    0.0033755
enh88688     3    9921600    9922600      2       1  150064       2.7503    0.0029771
enh88747     3   10391800   10392800      2       1  150064       2.3198     0.010177
enh88749     3   10398800   10399800      4       2  150064       3.0189    0.0012684
enh88751     3   10411500   10412500      3       1  150064        4.218   1.2327e-05
enh88752     3   10415300   10416300      5       2  150064       3.9751   3.5178e-05
enh88757     3   10593500   10594500      3       1  150064       2.2016     0.013848
enh88802     3   11426900   11427900      2       1  150064       1.8283     0.033751
enh88803     3   11433200   11434200      1       1  150064       2.2728      0.01152
enh88804     3   11475200   11476200      1       1  150064       2.2191      0.01324
enh88826     3   11596100   11597100      5       2  150064       1.9073     0.028243
enh88828     3   11601300   11602300      5       2  150064       1.6926     0.045262
enh88829     3   11604800   11605800      1       1  150064       2.1028      0.01774
enh88830     3   11608000   11609000      3       2  150064       2.5511    0.0053695
enh88856     3   11664100   11665100      4       2  150064       2.0189     0.021748
enh88858     3   11672600   11673600      4       1  150064       2.5373    0.0055861
enh88860     3   11680800   11681800      4       2  150064        2.301     0.010695
enh88861     3   11685500   11686500      2       1  150064       3.9925   3.2686e-05
enh88862     3   11702700   11703700      4       2  150064       3.4378   0.00029328
enh88873     3   11790300   11791300      5       2  150064       2.7773    0.0027406
enh88875     3   11806200   11807200      4       2  150064       2.6584    0.0039256
enh88884     3   11886100   11887100      7       1  150064       2.3975    0.0082534
enh88885     3   12185000   12186000      3       2  150064       2.6732    0.0037562
enh88886     3   12189200   12190200      5       2  150064        2.336    0.0097454
enh88888     3   12197100   12198100      5       2  150064       2.1735      0.01487
enh88896     3   12232100   12233100      1       1  150064       3.1147    0.0009208
enh88898     3   12237900   12238900      2       1  150064       2.4575    0.0069958
enh88904     3   12321400   12322400      1       1  150064       2.9461     0.001609
enh88917     3   12391500   12392500      4       1  150064       1.9562      0.02522
enh88918     3   12394800   12395800      3       1  150064       2.0632     0.019545
enh88919     3   12398300   12399300      1       1  150064       2.0875      0.01842
enh88925     3   12436500   12437500      1       1  150064       3.5333    0.0002052
enh88934     3   12486000   12487000      4       2  150064       2.3293    0.0099221
enh88938     3   12503400   12504400      4       2  150064       1.9011     0.028642
enh88940     3   12513100   12514100      2       1  150064       2.1487     0.015828
enh88942     3   12519600   12520600      6       2  150064       2.0847     0.018549
enh88943     3   12520800   12521800      4       1  150064       2.2484     0.012275
enh88944     3   12521400   12522400      4       2  150064       2.1823     0.014543
enh88945     3   12524400   12525400      3       1  150064       1.9132     0.027863
enh88951     3   12548200   12549200      1       1  150064       2.1719      0.01493
enh88952     3   12550200   12551200      3       2  150064       2.4871    0.0064398
enh88955     3   12601100   12602100      3       1  150064       2.5321    0.0056684
enh88956     3   12603700   12604700      4       1  150064       2.3425    0.0095783
enh88958     3   12617100   12618100      2       1  150064       3.2534   0.00057011
enh88961     3   12629500   12630500      3       2  150064       1.8033     0.035667
enh88962     3   12663500   12664500      2       1  150064       1.8685     0.030845
enh88967     3   12679100   12680100      2       1  150064        2.729    0.0031768
enh88973     3   12689600   12690600      3       1  150064       1.8254      0.03397
enh88974     3   12694600   12695600      2       1  150064       1.7605     0.039158
enh88975     3   12698100   12699100      2       1  150064       2.2178     0.013283
enh88977     3   12702300   12703300      5       2  150064       1.8907     0.029333
enh88979     3   12723000   12724000      1       1  150064       2.3974     0.008255
enh88981     3   12748800   12749800      4       2  150064       2.1782     0.014694
enh88983     3   12770400   12771400      3       1  150064       2.5427    0.0054992
enh89010     3   12973400   12974400      1       1  150064       1.6512      0.04935
enh89027     3   13027700   13028700      3       2  150064       2.4871    0.0064386
enh89039     3   13342700   13343700      1       1  150064       1.7837      0.03724
enh89040     3   13388000   13389000      2       1  150064       2.1091     0.017467
enh89041     3   13389800   13390800      2       1  150064       1.8079     0.035315
enh89043     3   13419300   13420300      2       1  150064       2.1204     0.016984
enh89044     3   13420600   13421600      5       2  150064       2.2429     0.012452
enh89095     3   14212100   14213100      2       1  150064       2.0244     0.021464
enh89100     3   14236800   14237800      3       2  150064       2.3233      0.01008
enh89118     3   14418000   14419000      4       1  150064        1.878     0.030188
enh89119     3   14419500   14420500      4       1  150064       2.3249     0.010038
enh89124     3   14442800   14443800      1       1  150064       1.7653      0.03876
enh89154     3   14550300   14551300      5       3  150064       1.7129     0.043363
enh89155     3   14567300   14568300      5       2  150064       2.0117     0.022128
enh89158     3   14602300   14603300      1       1  150064       1.9952      0.02301
enh89161     3   14691700   14692700      2       1  150064       1.7422     0.040736
enh89166     3   14962700   14963700      3       2  150064        2.163     0.015272
enh89175     3   15084500   15085500      2       1  150064        1.918     0.027557
enh89181     3   15138600   15139600      2       1  150064       1.7907     0.036672
enh89230     3   15679000   15680000      2       1  150064       1.6901     0.045507
enh89260     3   15832000   15833000      3       2  150064       1.9923     0.023167
enh89281     3   16000400   16001400      3       2  150064       2.0745     0.019014
enh89284     3   16017700   16018700      4       1  150064       2.2246     0.013055
enh89285     3   16020500   16021500      2       1  150064       1.8371     0.033096
enh89288     3   16053400   16054400      9       3  150064       1.7065     0.043957
enh89290     3   16067900   16068900      5       2  150064       1.9105     0.028031
enh89293     3   16085000   16086000      5       3  150064       1.6956     0.044982
enh89310     3   16185700   16186700      7       2  150064        1.706        0.044
enh89323     3   16302800   16303800      5       2  150064       1.8362     0.033167
enh89326     3   16318700   16319700      4       1  150064        2.087     0.018446
enh89329     3   16336000   16337000      2       1  150064       1.7351     0.041365
enh89331     3   16353300   16354300      3       1  150064       1.7802      0.03752
enh89346     3   16440900   16441900      5       2  150064       2.0809      0.01872
enh89362     3   16537000   16538000      1       1  150064       1.6959      0.04495
enh89373     3   16770000   16771000      5       2  150064        1.682     0.046286
enh89375     3   16782700   16783700      8       4  150064       2.0201     0.021686
enh89376     3   16879800   16880800      1       1  150064       1.8239      0.03408
enh89377     3   16890600   16891600      3       2  150064        1.851     0.032087
enh89382     3   16946900   16947900      1       1  150064       2.7404     0.003068
enh89383     3   16948200   16949200      2       1  150064       2.0693     0.019258
enh89385     3   16958400   16959400      4       1  150064       3.3791   0.00036362
enh89387     3   17081300   17082300      3       2  150064       1.8085     0.035267
enh89391     3   17199300   17200300      2       1  150064       1.6523     0.049232
enh89395     3   17237300   17238300      1       1  150064       4.7199     1.18e-06
enh89396     3   17443200   17444200      5       1  150064       2.8105    0.0024729
enh89399     3   17673500   17674500      3       2  150064       3.3203   0.00044954
enh89401     3   17680300   17681300      2       1  150064       1.8609     0.031377
enh89403     3   17719400   17720400      4       1  150064       4.6646   1.5463e-06
enh89404     3   17780800   17781800      5       2  150064       4.9003   4.7839e-07
enh89405     3   17790500   17791500      1       1  150064       3.0272     0.001234
enh89406     3   17841500   17842500      2       1  150064       1.9199     0.027433
enh89407     3   17851700   17852700      2       1  150064       4.1243   1.8593e-05
enh89408     3   17852400   17853400      7       3  150064       4.1121   1.9606e-05
enh89410     3   17882300   17883300      2       1  150064       4.1648   1.5584e-05
enh89420     3   19929700   19930700      4       2  150064       1.6829     0.046197
enh89423     3   19939600   19940600      3       1  150064       2.5761    0.0049956
enh89424     3   19991200   19992200      6       3  150064       1.6766     0.046809
enh89426     3   19998200   19999200      3       1  150064       1.9189     0.027496
enh89447     3   21686500   21687500      5       2  150064       1.6511     0.049358
enh89448     3   21695800   21696800      7       3  150064       2.2574     0.011991
enh89453     3   21771100   21772100      8       3  150064       1.7913      0.03662
enh89458     3   21961200   21962200     20       3  150064       2.2828     0.011221
enh89459     3   21983600   21984600      7       2  150064       1.8367     0.033125
enh89460     3   21996200   21997200      8       2  150064       2.5733    0.0050368
enh89461     3   22021200   22022200      8       3  150064       1.7908      0.03666
enh89471     3   23201000   23202000      4       2  150064       1.9902     0.023283
enh89501     3   23850600   23851600      1       1  150064       2.4976     0.006252
enh89502     3   23852800   23853800      4       2  150064       3.4433    0.0002873
enh89518     3   23989000   23990000      5       2  150064        1.698     0.044755
enh89529     3   24040300   24041300      2       1  150064       2.0099     0.022223
enh89534     3   24142400   24143400      7       2  150064       3.6525   0.00012986
enh89535     3   24143200   24144200      6       2  150064        3.521   0.00021493
enh89536     3   24160600   24161600      1       1  150064       3.2787    0.0005214
enh89537     3   24164600   24165600      2       1  150064       3.1042   0.00095385
enh89538     3   24169600   24170600      1       1  150064       1.8406      0.03284
enh89539     3   24179200   24180200      1       1  150064       2.9301     0.001694
enh89543     3   24226900   24227900      4       2  150064       2.5787    0.0049592
enh89557     3   24547000   24548000      4       1  150064       2.5198    0.0058717
enh89560     3   24560200   24561200      2       1  150064       1.9326     0.026643
enh89561     3   24562000   24563000      3       1  150064       1.8465     0.032407
enh89584     3   25822600   25823600      2       1  150064       1.8144      0.03481
enh89630     3   27699800   27700800      1       1  150064       1.7505      0.04002
enh89642     3   28877200   28878200      8       4  150064       2.4728    0.0067023
enh89647     3   29106500   29107500      3       2  150064       1.7733     0.038092
enh89655     3   29243100   29244100      3       1  150064       1.7611     0.039112
enh89671     3   29468900   29469900      3       2  150064        2.733    0.0031383
enh89672     3   29471900   29472900      3       2  150064       2.0284     0.021261
enh89673     3   29480000   29481000      3       2  150064       2.2587     0.011952
enh89674     3   29494800   29495800      4       2  150064       2.8451    0.0022197
enh89679     3   29724400   29725400      4       2  150064       1.8435     0.032628
enh89680     3   29736100   29737100      5       1  150064       2.2673     0.011686
enh89681     3   29739100   29740100      3       2  150064       1.7407     0.040868
enh89682     3   29799700   29800700      2       1  150064       2.8554     0.002149
enh89683     3   29804600   29805600      6       2  150064        2.876    0.0020138
enh89686     3   29964300   29965300      3       1  150064       3.9647   3.6751e-05
enh89695     3   30273400   30274400      4       2  150064       1.7554     0.039599
enh89696     3   30300000   30301000      5       2  150064       2.6499    0.0040253
enh89697     3   30304300   30305300      2       1  150064       2.2289     0.012911
enh89698     3   30323100   30324100      4       2  150064       2.1016     0.017794
enh89700     3   30331600   30332600      5       2  150064       2.7368     0.003102
enh89701     3   30333600   30334600      1       1  150064        2.155      0.01558
enh89705     3   30356600   30357600      4       2  150064       2.0871     0.018441
enh89706     3   30360900   30361900      4       2  150064       2.3234     0.010079
enh89711     3   30412100   30413100      3       2  150064       3.1646   0.00077635
enh89721     3   30514700   30515700      3       2  150064       1.7238     0.042375
enh89722     3   30517800   30518800      1       1  150064       2.0844      0.01856
enh89725     3   30543500   30544500      1       1  150064       1.6976      0.04479
enh89751     3   30706600   30707600      1       1  150064       2.8953     0.001894
enh89770     3   31402700   31403700      4       1  150064       2.0865     0.018467
enh89771     3   31405700   31406700      6       2  150064       1.7008     0.044487
enh89777     3   31588600   31589600      2       1  150064       2.6997    0.0034698
enh89779     3   31675400   31676400      2       1  150064       2.6739    0.0037483
enh89780     3   31676400   31677400      1       1  150064       1.6702      0.04744
enh89782     3   31719700   31720700      1       1  150064       2.4482     0.007178
enh89799     3   31986700   31987700      2       1  150064       2.5406    0.0055332
enh89805     3   32018400   32019400      4       1  150064       2.3997    0.0082049
enh89864     3   32656300   32657300      1       1  150064       1.8469      0.03238
enh89884     3   33173200   33174200      2       1  150064       2.6213    0.0043794
enh89885     3   33175300   33176300      3       1  150064       1.6474     0.049738
enh89894     3   33363400   33364400      6       3  150064        2.038     0.020777
enh89897     3   33405100   33406100      1       1  150064       2.8438     0.002229
enh89898     3   33413800   33414800      1       1  150064       3.0412     0.001178
enh89899     3   33419100   33420100      1       1  150064       2.8652     0.002084
enh89901     3   33435500   33436500      1       1  150064       2.6204     0.004391
enh89902     3   33443400   33444400      2       1  150064       2.8981    0.0018772
enh89903     3   33458200   33459200      3       2  150064       2.8368    0.0022781
enh89904     3   33468500   33469500      5       3  150064       2.3905     0.008412
enh89905     3   33471700   33472700      1       1  150064       2.7243     0.003222
enh89906     3   33475100   33476100      3       2  150064       2.8522    0.0021708
enh89908     3   33478000   33479000      4       2  150064        3.137   0.00085329
enh89909     3   33483100   33484100      6       3  150064       2.7076    0.0033882
enh89912     3   33620300   33621300      2       1  150064       1.6786     0.046615
enh89924     3   33845300   33846300      3       1  150064       1.8187     0.034482
enh89942     3   36487300   36488300      6       2  150064       1.9642     0.024754
enh89947     3   36566600   36567600      1       1  150064       2.1439      0.01602
enh89955     3   36946800   36947800      1       1  150064       2.6066     0.004572
enh89959     3   36978900   36979900      2       1  150064       2.9465    0.0016072
enh89961     3   36984600   36985600      2       1  150064       2.7253    0.0032117
enh89962     3   36999100   37000100      2       1  150064       2.6593    0.0039153
enh89963     3   37011000   37012000      2       1  150064       2.8671     0.002071
enh89965     3   37035800   37036800      3       2  150064       3.0748    0.0010533
enh89966     3   37071800   37072800      3       1  150064       3.0297    0.0012238
enh89968     3   37095700   37096700      3       2  150064       2.6262    0.0043168
enh89972     3   37137800   37138800      1       1  150064       2.9884     0.001402
enh89973     3   37150300   37151300      3       2  150064       1.9031     0.028515
enh89976     3   37156600   37157600      1       1  150064       3.0861     0.001014
enh89979     3   37175700   37176700      4       1  150064       2.8885    0.0019354
enh89981     3   37178700   37179700      1       1  150064       3.0538      0.00113
enh89982     3   37180600   37181600      2       1  150064       2.7607    0.0028837
enh89984     3   37202800   37203800      2       1  150064       2.3452    0.0095079
enh89985     3   37205300   37206300      1       1  150064       3.0516     0.001138
enh89986     3   37210700   37211700      3       1  150064       2.9165      0.00177
enh89987     3   37211500   37212500      1       1  150064       3.0838     0.001022
enh89988     3   37212500   37213500      1       1  150064       2.9258     0.001718
enh89989     3   37213900   37214900      2       1  150064       2.8519     0.002173
enh89990     3   37220600   37221600      5       3  150064       2.2979     0.010784
enh89991     3   37224400   37225400      4       2  150064       2.4973    0.0062576
enh89992     3   37239200   37240200      2       1  150064       2.1644     0.015216
enh89996     3   37254500   37255500      2       1  150064       2.1823     0.014545
enh89997     3   37259400   37260400      3       1  150064       2.6153    0.0044579
enh89999     3   37270000   37271000      4       2  150064       2.0826     0.018644
enh90006     3   37323500   37324500      1       1  150064       1.7312      0.04171
enh90007     3   37328800   37329800      4       2  150064       1.8577     0.031607
enh90008     3   37332000   37333000      5       2  150064       1.6897     0.045542
enh90011     3   37579000   37580000      4       1  150064       2.6172    0.0044327
enh90016     3   37807500   37808500      2       1  150064        1.692     0.045323
enh90017     3   37823800   37824800      2       1  150064       3.5061   0.00022736
enh90020     3   37894200   37895200      1       1  150064       3.1088    0.0009394
enh90024     3   37906300   37907300      3       2  150064       1.7673     0.038591
enh90025     3   37907100   37908100      2       1  150064        2.173     0.014889
enh90026     3   37914000   37915000      3       1  150064       1.7617     0.039061
enh90032     3   37945400   37946400      2       1  150064       3.3195   0.00045092
enh90034     3   37948700   37949700      4       2  150064       1.8508     0.032096
enh90035     3   37950400   37951400      2       1  150064       3.6389   0.00013692
enh90036     3   37952000   37953000      2       1  150064       3.6433   0.00013458
enh90037     3   37953300   37954300      3       1  150064       3.1709   0.00075984
enh90038     3   37961500   37962500      4       2  150064       3.0667    0.0010821
enh90039     3   37962800   37963800      2       1  150064       3.0185    0.0012702
enh90040     3   37963900   37964900      2       1  150064       3.7265   9.7082e-05
enh90041     3   37966300   37967300      4       2  150064       2.8943    0.0019001
enh90045     3   37982900   37983900      1       1  150064       1.6943       0.0451
enh90047     3   37988200   37989200      1       1  150064       3.9365    4.134e-05
enh90048     3   37991100   37992100      2       1  150064       2.6342    0.0042167
enh90104     3   38494200   38495200      3       1  150064       3.1473   0.00082402
enh90106     3   38500000   38501000      3       2  150064       2.6357    0.0041986
enh90107     3   38501600   38502600      1       1  150064       3.2383    0.0006013
enh90109     3   38514300   38515300      2       1  150064       2.3891    0.0084459
enh90111     3   38536600   38537600      3       2  150064       1.7331     0.041543
enh90117     3   38621400   38622400      1       1  150064       1.8978      0.02886
enh90134     3   39149700   39150700      8       4  150064       2.0115     0.022138
enh90250     3   42142000   42143000      2       1  150064       2.0403      0.02066
enh90261     3   42190500   42191500      1       1  150064       3.0188     0.001269
enh90264     3   42202500   42203500      1       1  150064       1.7506      0.04001
enh90265     3   42205600   42206600      2       1  150064       1.7237     0.042378
enh90268     3   42217600   42218600      3       2  150064       2.5686    0.0051049
enh90269     3   42220000   42221000      6       3  150064       2.5802    0.0049378
enh90270     3   42221000   42222000      3       1  150064        2.453    0.0070843
enh90271     3   42221700   42222700      2       1  150064       2.8025    0.0025358
enh90272     3   42226000   42227000      7       2  150064       2.2189     0.013248
enh90273     3   42232600   42233600      5       2  150064        2.633    0.0042319
enh90274     3   42233800   42234800      6       2  150064       2.4383    0.0073782
enh90279     3   42417500   42418500      5       2  150064       2.4807    0.0065562
enh90299     3   42689200   42690200      3       2  150064       1.9283     0.026906
enh90332     3   43332700   43333700      1       1  150064       2.1077      0.01753
enh90334     3   43358800   43359800      2       1  150064       1.7782     0.037685
enh90337     3   43386700   43387700      2       1  150064       1.8421      0.03273
enh90338     3   43405000   43406000      4       2  150064       1.9069     0.028268
enh90342     3   43455000   43456000      2       1  150064       1.8782     0.030177
enh90352     3   43680000   43681000      1       1  150064       1.7368      0.04121
enh90354     3   43690900   43691900      1       1  150064       1.8571      0.03165
enh90359     3   43764100   43765100      3       1  150064       2.8491    0.0021923
enh90360     3   43768600   43769600      4       2  150064        3.291   0.00049911
enh90363     3   43785300   43786300      3       1  150064        1.859     0.031514
enh90366     3   43803200   43804200      2       1  150064       2.4613    0.0069217
enh90372     3   43896800   43897800      3       1  150064       2.0593     0.019733
enh90384     3   44062200   44063200      3       2  150064       2.1525     0.015679
enh90385     3   44067500   44068500      4       2  150064       1.8273      0.03383
enh90386     3   44070000   44071000      1       1  150064         2.51     0.006036
enh90395     3   44114100   44115100      3       2  150064       1.8706     0.030703
enh90396     3   44115600   44116600      4       2  150064       1.9358     0.026447
enh90406     3   44383900   44384900      3       1  150064       1.7098     0.043652
enh90407     3   44396500   44397500      3       1  150064       2.9899    0.0013954
enh90408     3   44397200   44398200      6       2  150064       2.7852    0.0026748
enh90417     3   44770000   44771000      2       1  150064       2.4199    0.0077622
enh90419     3   44836300   44837300      4       2  150064       3.0194    0.0012663
enh90430     3   44957000   44958000      1       1  150064       1.7764      0.03783
enh90466     3   45126800   45127800      2       1  150064       2.1438     0.016025
enh90475     3   45154300   45155300      4       2  150064       2.5462    0.0054453
enh90481     3   45179300   45180300      7       4  150064       2.0373      0.02081
enh90482     3   45180200   45181200      7       3  150064       1.6789      0.04659
enh90501     3   45315000   45316000      3       2  150064       3.7135   0.00010222
enh90507     3   45527400   45528400      4       2  150064       1.8469     0.032378
enh90606     3   46581000   46582000      2       1  150064       1.6802      0.04646
enh90755     3   48099300   48100300      1       1  150064        1.666      0.04786
enh90767     3   48166600   48167600      1       1  150064       1.8551      0.03179
enh90770     3   48181400   48182400      1       1  150064       2.0727       0.0191
enh90772     3   48192700   48193700      4       1  150064       1.8757     0.030347
enh90776     3   48235800   48236800      1       1  150064       2.3208      0.01015
enh90777     3   48273700   48274700      1       1  150064       2.3819     0.008612
enh90778     3   48274200   48275200      2       1  150064       2.8184    0.0024135
enh90780     3   48281500   48282500      3       1  150064       2.1688     0.015048
enh90786     3   48343400   48344400      4       1  150064        1.983     0.023681
enh90789     3   48445600   48446600      1       1  150064        2.354     0.009286
enh90794     3   48479700   48480700      1       1  150064       1.6544      0.04902
enh90829     3   48650500   48651500      1       1  150064       2.0173      0.02183
enh90832     3   48665600   48666600      1       1  150064       2.2568      0.01201
enh90833     3   48668600   48669600      1       1  150064       2.2104      0.01354
enh90834     3   48674300   48675300      1       1  150064       2.2591      0.01194
enh90835     3   48677400   48678400      2       1  150064       1.9672      0.02458
enh90836     3   48680500   48681500      1       1  150064       1.9362      0.02642
enh90838     3   48687800   48688800      1       1  150064       2.3241      0.01006
enh90839     3   48688800   48689800      2       1  150064       2.5214    0.0058441
enh90840     3   48701900   48702900      1       1  150064       2.6404     0.004141
enh90841     3   48711500   48712500      2       1  150064       2.2016     0.013845
enh90843     3   48720000   48721000      1       1  150064       2.6265     0.004314
enh90844     3   48724300   48725300      2       1  150064       2.5576    0.0052695
enh90845     3   48725500   48726500      2       1  150064       2.4566    0.0070135
enh90847     3   48733300   48734300      2       1  150064       1.9281     0.026919
enh90848     3   48737900   48738900      2       1  150064       1.9653     0.024688
enh90849     3   48745100   48746100      1       1  150064       2.0135      0.02203
enh90852     3   48748700   48749700      4       1  150064       2.3221     0.010114
enh90853     3   48750100   48751100      1       1  150064       2.0126      0.02208
enh90855     3   48754800   48755800      1       1  150064       2.1125      0.01732
enh90856     3   48755600   48756600      2       1  150064       1.8235     0.034115
enh90859     3   48777800   48778800      1       1  150064        1.712      0.04345
enh90862     3   48863600   48864600      1       1  150064        1.765      0.03878
enh90872     3   48986300   48987300      1       1  150064       1.9022      0.02857
enh90874     3   49004100   49005100      1       1  150064       1.8945      0.02908
enh90878     3   49035000   49036000      2       1  150064       1.8258     0.033942
enh90886     3   49067000   49068000      1       1  150064       1.6834      0.04615
enh90891     3   49132500   49133500      2       1  150064       2.0608     0.019661
enh90892     3   49135500   49136500      1       1  150064       1.9164      0.02766
enh90895     3   49155800   49156800      2       1  150064       2.1108     0.017397
enh90910     3   49275800   49276800      5       2  150064       1.7737     0.038055
enh90920     3   49378600   49379600      3       1  150064       1.7785     0.037657
enh90929     3   49415000   49416000      2       1  150064       1.9668     0.024604
enh90932     3   49425500   49426500      1       1  150064       2.3171      0.01025
enh90936     3   49437100   49438100      4       2  150064       2.0955     0.018063
enh90944     3   49465000   49466000      2       1  150064       1.9756       0.0241
enh90945     3   49467200   49468200      1       1  150064        2.313      0.01036
enh90950     3   49497600   49498600      1       1  150064       2.1711      0.01496
enh90951     3   49502900   49503900      2       1  150064        1.769     0.038446
enh90962     3   49556400   49557400      2       1  150064       1.8477     0.032325
enh90985     3   49736100   49737100      2       1  150064       2.2933     0.010915
enh90986     3   49738400   49739400      3       2  150064       2.3215     0.010131
enh90987     3   49740700   49741700      1       1  150064       1.8435      0.03263
enh90990     3   49752500   49753500      1       1  150064       1.8398       0.0329
enh90992     3   49757800   49758800      1       1  150064       2.3178      0.01023
enh90993     3   49763200   49764200      2       1  150064       1.8936     0.029137
enh90997     3   49790200   49791200      2       1  150064        1.712      0.04345
enh90998     3   49807200   49808200      4       2  150064       1.7358     0.041302
enh90999     3   49808800   49809800      4       2  150064       2.1285     0.016649
enh91000     3   49812400   49813400      5       2  150064        2.294     0.010895
enh91002     3   49818600   49819600      1       1  150064       1.7784      0.03767
enh91003     3   49821500   49822500      3       2  150064        2.037     0.020826
enh91006     3   49836100   49837100      1       1  150064       1.7144      0.04323
enh91008     3   49843400   49844400      1       1  150064       2.0166      0.02187
enh91010     3   49849300   49850300      1       1  150064       2.3804     0.008648
enh91013     3   49892400   49893400      2       1  150064       2.2205     0.013191
enh91014     3   49894200   49895200      2       1  150064       2.0486     0.020249
enh91015     3   49936000   49937000      3       1  150064       3.0127    0.0012948
enh91016     3   49937700   49938700      1       1  150064       2.8215      0.00239
enh91020     3   49961800   49962800      1       1  150064       2.1409      0.01614
enh91021     3   49967800   49968800      1       1  150064       3.0538      0.00113
enh91022     3   49978800   49979800      4       2  150064       2.5603    0.0052297
enh91024     3   49997100   49998100      2       1  150064       2.9361    0.0016618
enh91025     3   50003800   50004800      1       1  150064       3.0519     0.001137
enh91027     3   50010100   50011100      2       1  150064       2.5611    0.0052175
enh91028     3   50035500   50036500      1       1  150064       2.9406     0.001638
enh91029     3   50040800   50041800      1       1  150064       3.2735    0.0005312
enh91030     3   50046000   50047000      4       2  150064       2.4466    0.0072101
enh91032     3   50087500   50088500      5       3  150064       2.5474     0.005427
enh91035     3   50128400   50129400      3       1  150064       2.8875    0.0019418
enh91039     3   50165100   50166100      2       1  150064       2.0987     0.017922
enh91040     3   50174600   50175600      4       2  150064       1.7291     0.041896
enh91046     3   50209200   50210200      1       1  150064       2.8459     0.002214
enh91058     3   50267200   50268200      1       1  150064       2.4402     0.007339
enh91064     3   50287900   50288900      2       1  150064       2.1402     0.016169
enh91068     3   50293800   50294800      2       1  150064       1.7534     0.039767
enh91084     3   50352000   50353000      1       1  150064       1.8585      0.03155
enh91088     3   50361800   50362800      1       1  150064       2.1638      0.01524
enh91112     3   50512000   50513000      2       1  150064       2.1402     0.016169
enh91146     3   51320200   51321200      1       1  150064       2.5272     0.005749
enh91147     3   51377100   51378100      3       1  150064       2.1638     0.015239
enh91153     3   51532000   51533000      2       1  150064       1.8601     0.031432
enh91154     3   51535500   51536500      1       1  150064       2.2004      0.01389
enh91155     3   51570600   51571600      1       1  150064       2.0092      0.02226
enh91166     3   51707500   51708500      2       1  150064       1.8649     0.031095
enh91171     3   51721800   51722800      1       1  150064       2.6726     0.003763
enh91176     3   51978100   51979100      2       1  150064       1.9497     0.025608
enh91201     3   52063700   52064700      3       1  150064       1.7911     0.036635
enh91207     3   52083900   52084900      1       1  150064       1.8409      0.03282
enh91225     3   52174500   52175500      1       1  150064       1.7253      0.04224
enh91230     3   52205400   52206400      1       1  150064       2.2203       0.0132
enh91236     3   52223700   52224700      1       1  150064       3.4801    0.0002506
enh91238     3   52227200   52228200      2       1  150064       3.3259   0.00044073
enh91239     3   52229900   52230900      2       1  150064       3.5017   0.00023113
enh91240     3   52233200   52234200      1       1  150064       3.9421    4.039e-05
enh91241     3   52236200   52237200      1       1  150064        3.771    8.131e-05
enh91247     3   52265300   52266300      3       2  150064       3.1329   0.00086534
enh91248     3   52266800   52267800      3       1  150064       3.3796   0.00036295
enh91249     3   52267600   52268600      4       1  150064       2.9381     0.001651
enh91250     3   52269200   52270200      5       3  150064        4.089   2.1657e-05
enh91252     3   52277300   52278300      3       2  150064       3.8007   7.2133e-05
enh91254     3   52282400   52283400      1       1  150064       1.8029       0.0357
enh91255     3   52287200   52288200      2       1  150064       5.4157   3.0521e-08
enh91265     3   52338400   52339400      2       1  150064       4.5208   3.0797e-06
enh91266     3   52341300   52342300      1       1  150064       2.9234     0.001731
enh91268     3   52347900   52348900      2       1  150064       2.8812     0.001981
enh91274     3   52386300   52387300      3       2  150064       2.5784    0.0049637
enh91276     3   52402500   52403500      1       1  150064       2.8922     0.001913
enh91291     3   52491500   52492500      4       2  150064       2.6284    0.0042894
enh91304     3   52532200   52533200      1       1  150064       3.8262    6.506e-05
enh91305     3   52540800   52541800      1       1  150064        4.988     3.05e-07
enh91307     3   52558700   52559700      2       1  150064       3.3604    0.0003892
enh91308     3   52561600   52562600      1       1  150064       4.1021    2.047e-05
enh91309     3   52562800   52563800      4       2  150064       4.0827   2.2255e-05
enh91310     3   52573400   52574400      3       1  150064       3.1335   0.00086361
enh91311     3   52586200   52587200      2       1  150064       4.4266   4.7863e-06
enh91312     3   52588200   52589200      2       1  150064       1.9529     0.025416
enh91313     3   52589000   52590000      2       1  150064       3.1202   0.00090362
enh91315     3   52603700   52604700      1       1  150064       4.7159    1.203e-06
enh91316     3   52640400   52641400      1       1  150064        4.617    1.947e-06
enh91317     3   52683400   52684400      4       2  150064       4.8697   5.5886e-07
enh91318     3   52703400   52704400      3       2  150064       4.2798   9.3526e-06
enh91320     3   52705800   52706800      2       1  150064       4.3622   6.4385e-06
enh91322     3   52716500   52717500      4       1  150064       4.5002   3.3949e-06
enh91326     3   52748300   52749300      1       1  150064       4.6624    1.563e-06
enh91327     3   52797000   52798000      1       1  150064       5.0263      2.5e-07
enh91328     3   52803000   52804000      1       1  150064       5.0609    2.086e-07
enh91330     3   52827800   52828800      2       1  150064        4.674   1.4769e-06
enh91333     3   52857400   52858400      1       1  150064       1.8217      0.03425
enh91334     3   52861200   52862200      4       1  150064       5.0249   2.5181e-07
enh91335     3   52864500   52865500      7       2  150064       4.8911   5.0146e-07
enh91336     3   52865700   52866700      4       2  150064       5.1071   1.6354e-07
enh91337     3   52869000   52870000      2       1  150064       4.8526   6.0923e-07
enh91340     3   52882500   52883500      2       1  150064       4.9173   4.3883e-07
enh91342     3   52915800   52916800      1       1  150064       5.5459    1.462e-08
enh91343     3   52925000   52926000      1       1  150064       4.9932    2.969e-07
enh91344     3   52927600   52928600      3       1  150064       5.1139   1.5783e-07
enh91345     3   52929000   52930000      2       1  150064       2.3767     0.008734
enh91346     3   52931800   52932800      2       1  150064        4.483   3.6795e-06
enh91347     3   53033200   53034200      2       1  150064        4.319   7.8361e-06
enh91348     3   53078000   53079000      1       1  150064       4.8187    7.226e-07
enh91349     3   53085200   53086200      4       2  150064       5.1753   1.1375e-07
enh91350     3   53105600   53106600      2       1  150064       2.1692     0.015032
enh91354     3   53137400   53138400      1       1  150064       2.8338       0.0023
enh91371     3   53209300   53210300      4       2  150064       1.6499     0.049486
enh91374     3   53230200   53231200      3       1  150064       3.1565   0.00079849
enh91376     3   53257200   53258200      4       2  150064       2.2901     0.011007
enh91378     3   53266200   53267200      3       1  150064       1.8766      0.03029
enh91379     3   53268300   53269300      7       2  150064       2.2724     0.011531
enh91380     3   53270900   53271900      6       2  150064       2.1135      0.01728
enh91381     3   53273500   53274500      1       1  150064       1.6483      0.04965
enh91382     3   53275100   53276100      6       2  150064       2.1885     0.014316
enh91383     3   53278600   53279600      4       2  150064        3.145   0.00083053
enh91384     3   53281900   53282900      4       2  150064       3.3454   0.00041082
enh91388     3   53290000   53291000      4       2  150064       2.6459    0.0040737
enh91389     3   53293200   53294200      3       1  150064        3.754   8.7031e-05
enh91391     3   53298400   53299400      1       1  150064       3.9283    4.277e-05
enh91392     3   53301600   53302600      3       1  150064        2.152       0.0157
enh91393     3   53303300   53304300      2       1  150064       1.7912     0.036629
enh91395     3   53320800   53321800      2       1  150064       2.2325     0.012791
enh91403     3   53923600   53924600      2       1  150064       1.9728     0.024257
enh91438     3   55208500   55209500      1       1  150064       2.2075      0.01364
enh91439     3   55214100   55215100      3       1  150064       2.0925     0.018199
enh91447     3   55305700   55306700      5       2  150064       2.2657     0.011734
enh91460     3   55450200   55451200      2       1  150064       1.9065     0.028296
enh91480     3   56153700   56154700      4       1  150064       2.3751     0.008773
enh91487     3   56714000   56715000      4       2  150064       2.0581     0.019792
enh91495     3   56879400   56880400      1       1  150064       2.1635      0.01525
enh91590     3   58022700   58023700      1       1  150064       1.7185      0.04285
enh91610     3   58105400   58106400      4       2  150064        1.765     0.038785
enh91614     3   58148600   58149600      2       1  150064       1.7934     0.036458
enh91615     3   58152600   58153600      2       1  150064       2.1618     0.015317
enh91617     3   58160900   58161900      4       2  150064       2.6702    0.0037904
enh91618     3   58163900   58164900      8       2  150064       1.7897     0.036755
enh91641     3   58337400   58338400      2       1  150064       1.8801     0.030046
enh91647     3   58374200   58375200      4       2  150064       2.2624     0.011836
enh91648     3   58383800   58384800      5       1  150064       2.5839    0.0048844
enh91649     3   58389900   58390900      6       2  150064       2.3311    0.0098732
enh91651     3   58396300   58397300      9       3  150064       2.0013      0.02268
enh91652     3   58400000   58401000      2       1  150064       1.8105     0.035106
enh91653     3   58405300   58406300      5       1  150064       2.2201     0.013206
enh91654     3   58408000   58409000      9       3  150064       1.6936     0.045168
enh91655     3   58410100   58411100      4       2  150064       2.0635     0.019531
enh91657     3   58417700   58418700      2       1  150064       2.2582     0.011967
enh91658     3   58420500   58421500      4       2  150064       1.6809     0.046386
enh91661     3   58456700   58457700      3       2  150064       2.0161     0.021894
enh91662     3   58470100   58471100      2       1  150064       2.5911    0.0047839
enh91665     3   58479300   58480300      2       1  150064       1.9968     0.022922
enh91709     3   59411000   59412000      6       2  150064       1.9188     0.027506
enh91713     3   59525800   59526800      3       1  150064       3.1024   0.00095994
enh91718     3   59639400   59640400      4       2  150064       2.2378     0.012618
enh91729     3   60286500   60287500      1       1  150064       3.6921    0.0001112
enh91731     3   61235500   61236500      2       1  150064       2.7964    0.0025835
enh91732     3   61237600   61238600      4       2  150064       1.7454     0.040454
enh91779     3   61833600   61834600      3       1  150064       2.2755     0.011438
enh91780     3   61850200   61851200      3       1  150064       1.6858     0.045922
enh91796     3   62095000   62096000      7       2  150064       1.7895     0.036765
enh91802     3   62147000   62148000      1       1  150064       2.1527      0.01567
enh91817     3   62651300   62652300      2       1  150064       1.6626       0.0482
enh91818     3   62672200   62673200      2       1  150064       1.9158     0.027698
enh91827     3   63747600   63748600      2       1  150064       2.9945    0.0013743
enh91828     3   63748600   63749600      7       3  150064       3.4198   0.00031332
enh91830     3   63841000   63842000      3       1  150064       3.8713   5.4135e-05
enh91832     3   63850800   63851800      4       2  150064       2.2454      0.01237
enh91836     3   63865800   63866800      3       2  150064       4.0613   2.4403e-05
enh91837     3   63880800   63881800      2       1  150064       3.4688   0.00026138
enh91838     3   63888900   63889900      5       3  150064       4.0221   2.8838e-05
enh91840     3   63896000   63897000      4       2  150064       2.3692    0.0089141
enh91841     3   63899600   63900600      1       1  150064       5.1478    1.318e-07
enh91842     3   63903600   63904600      3       2  150064       4.6502   1.6583e-06
enh91844     3   63919500   63920500      1       1  150064       2.6535     0.003983
enh91845     3   63924400   63925400      2       1  150064       3.1717   0.00075786
enh91846     3   63925700   63926700      3       2  150064       4.6544   1.6249e-06
enh91851     3   63937600   63938600      1       1  150064       1.7284      0.04196
enh91855     3   63949800   63950800      4       2  150064       2.9428    0.0016261
enh91856     3   63950600   63951600      2       1  150064       2.0097     0.022229
enh91858     3   63954200   63955200      3       1  150064       2.8903    0.0019243
enh91860     3   63958000   63959000      2       1  150064       1.9866     0.023486
enh91863     3   63979000   63980000      3       2  150064       2.2365      0.01266
enh91864     3   63993800   63994800      4       2  150064       4.6468    1.686e-06
enh91865     3   63997000   63998000      4       2  150064       3.2143   0.00065381
enh91866     3   64006400   64007400      4       2  150064       1.9426     0.026032
enh91867     3   64007000   64008000      3       2  150064       2.3156     0.010291
enh91869     3   64017300   64018300      2       1  150064          2.2     0.013905
enh91880     3   64136000   64137000      6       3  150064       3.4284    0.0003036
enh91881     3   64143800   64144800      4       2  150064       2.1262     0.016744
enh91882     3   64147200   64148200      3       1  150064       2.2849     0.011159
enh91883     3   64149200   64150200      5       2  150064       2.3215      0.01013
enh91885     3   64162000   64163000      4       2  150064       2.5605    0.0052259
enh91887     3   64170300   64171300      2       1  150064       3.6199   0.00014736
enh91888     3   64173200   64174200      3       1  150064        2.646    0.0040728
enh91889     3   64176200   64177200      5       2  150064       1.8573     0.031632
enh91896     3   64204500   64205500      4       2  150064       1.7033      0.04426
enh91897     3   64205300   64206300      5       3  150064       2.0308     0.021138
enh91900     3   64225000   64226000      4       2  150064       2.8579    0.0021325
enh91901     3   64242600   64243600      3       2  150064       2.8856    0.0019532
enh91904     3   64249500   64250500      3       2  150064       2.6781    0.0037023
enh91916     3   64353900   64354900      2       1  150064       2.2337     0.012751
enh91973     3   65869100   65870100      8       2  150064       1.9126     0.027897
enh92045     3   66531500   66532500      1       1  150064       1.7962      0.03623
enh92073     3   67133600   67134600      3       1  150064       1.8876     0.029543
enh92074     3   67140700   67141700      3       2  150064        2.691     0.003562
enh92075     3   67143000   67144000      4       2  150064        2.529    0.0057189
enh92076     3   67144600   67145600      6       2  150064       2.5933    0.0047528
enh92078     3   67508000   67509000      1       1  150064       3.2335    0.0006115
enh92079     3   67509800   67510800      5       2  150064       2.8034     0.002528
enh92087     3   67586400   67587400      3       1  150064       1.8984     0.028819
enh92088     3   67651600   67652600      3       1  150064       2.4663    0.0068253
enh92089     3   67660700   67661700      9       1  150064       2.7459    0.0030174
enh92091     3   67685800   67686800      2       1  150064       1.9451     0.025884
enh92092     3   67688400   67689400      2       1  150064       1.7652     0.038767
enh92093     3   67690200   67691200      5       2  150064       1.7375      0.04115
enh92094     3   67691600   67692600      3       1  150064       1.6881     0.045695
enh92095     3   67696400   67697400      6       1  150064       1.9801     0.023845
enh92096     3   67697600   67698600      3       1  150064       2.0442     0.020466
enh92097     3   67700000   67701000      3       2  150064       2.8317     0.002315
enh92098     3   67702900   67703900      3       1  150064       2.1222     0.016909
enh92116     3   69355500   69356500      3       2  150064       2.7642    0.0028529
enh92117     3   69406000   69407000      8       2  150064       2.5621    0.0052028
enh92118     3   69413000   69414000      9       2  150064       2.5659    0.0051455
enh92120     3   69435600   69436600      4       2  150064       2.2922     0.010948
enh92125     3   69482600   69483600      4       1  150064       1.9613     0.024924
enh92134     3   69795700   69796700      1       1  150064       3.1258    0.0008866
enh92142     3   69823400   69824400      3       2  150064       3.0826    0.0010261
enh92145     3   69840100   69841100      2       1  150064       3.6867   0.00011358
enh92147     3   69873400   69874400     12       3  150064       1.9122     0.027923
enh92148     3   69887600   69888600      6       2  150064       3.1568   0.00079769
enh92149     3   69904600   69905600      1       1  150064       3.2983    0.0004863
enh92152     3   69938800   69939800      2       1  150064       2.3305    0.0098893
enh92157     3   70820300   70821300      1       1  150064         2.38     0.008657
enh92162     3   70903400   70904400      1       1  150064       2.0777      0.01887
enh92180     3   71100500   71101500      2       1  150064       2.1929     0.014156
enh92181     3   71105600   71106600      2       1  150064       1.7902     0.036712
enh92186     3   71117200   71118200      1       1  150064       1.8504      0.03213
enh92189     3   71123500   71124500      2       1  150064       1.8206     0.034335
enh92190     3   71126400   71127400      2       1  150064        2.487     0.006442
enh92191     3   71129500   71130500      4       2  150064       2.0209     0.021646
enh92195     3   71148700   71149700      1       1  150064       1.7816      0.03741
enh92198     3   71166200   71167200      1       1  150064       3.1354    0.0008581
enh92199     3   71168000   71169000      1       1  150064       1.7172      0.04297
enh92205     3   71257400   71258400      2       1  150064       1.7361     0.041276
enh92209     3   71294200   71295200      3       1  150064       1.9355     0.026462
enh92210     3   71296300   71297300      4       1  150064       2.2356     0.012688
enh92215     3   71354800   71355800      2       1  150064       3.3036   0.00047728
enh92217     3   71359500   71360500      3       1  150064       3.1417   0.00083982
enh92218     3   71391000   71392000      3       2  150064       3.2929   0.00049586
enh92223     3   71472000   71473000      3       2  150064        2.349    0.0094126
enh92231     3   71545400   71546400      6       2  150064       2.6013    0.0046432
enh92232     3   71547000   71548000      2       1  150064       4.1833   1.4364e-05
enh92233     3   71552000   71553000      2       1  150064       4.3844   5.8163e-06
enh92234     3   71553800   71554800      1       1  150064       4.8402    6.485e-07
enh92236     3   71563400   71564400      3       1  150064       4.7037   1.2777e-06
enh92237     3   71582000   71583000      4       2  150064       3.4448   0.00028572
enh92238     3   71585500   71586500      2       1  150064       3.1861   0.00072098
enh92240     3   71592200   71593200      1       1  150064       3.4803    0.0002504
enh92243     3   71650300   71651300      1       1  150064       3.4465    0.0002839
enh92245     3   71678200   71679200      4       2  150064       4.3117   8.1018e-06
enh92276     3   72235100   72236100      5       2  150064       2.0673     0.019352
enh92284     3   72348000   72349000      4       2  150064       2.1796     0.014643
enh92297     3   72531000   72532000      4       1  150064       1.9651     0.024701
enh92302     3   72598700   72599700      2       1  150064       2.3116       0.0104
enh92323     3   73050200   73051200      7       2  150064       1.8969     0.028919
enh92325     3   73069400   73070400      1       1  150064       2.0716      0.01915
enh92330     3   73089400   73090400      5       2  150064       1.9981     0.022853
enh92331     3   73090400   73091400      4       2  150064        1.948     0.025707
enh92333     3   73104800   73105800      1       1  150064       1.6871      0.04579
enh92334     3   73108200   73109200      2       1  150064       1.8875     0.029545
enh92336     3   73119200   73120200      3       1  150064       2.3755     0.008762
enh92337     3   73120500   73121500      2       1  150064       2.2687     0.011643
enh92352     3   73512800   73513800      1       1  150064       1.9033       0.0285
enh92359     3   73565700   73566700      1       1  150064       1.9348      0.02651
enh92383     3   73675100   73676100      1       1  150064       2.1507      0.01575
enh92389     3   73735700   73736700      5       2  150064       2.0303     0.021161
enh92418     3   75865300   75866300      2       1  150064       1.9126     0.027898
enh92475     3   81264900   81265900      3       2  150064       1.9044     0.028428
enh92480     3   81540600   81541600      2       1  150064       1.6955     0.044991
enh92490     3   81781600   81782600      1       1  150064       2.2135      0.01343
enh92492     3   81789900   81790900      2       1  150064       2.0364     0.020857
enh92500     3   81817900   81818900      2       1  150064       2.1227      0.01689
enh92553     3   88761800   88762800      3       1  150064        1.801     0.035849
enh92562     3   93562400   93563400      3       2  150064       2.3644    0.0090301
enh92569     3   95641600   95642600      2       1  150064       2.1384     0.016243
enh92662     3   99363500   99364500      3       2  150064       1.6814     0.046345
enh92672     3   99392800   99393800      1       1  150064       2.1444        0.016
enh92673     3   99396700   99397700      3       1  150064       2.0202      0.02168
enh92675     3   99418800   99419800      2       1  150064       1.8588     0.031527
enh92676     3   99439700   99440700      2       1  150064       2.5173     0.005913
enh92678     3   99466300   99467300      2       1  150064       2.1725     0.014908
enh92679     3   99470700   99471700      4       2  150064       1.9688     0.024488
enh92681     3   99493200   99494200      3       1  150064       2.4961     0.006278
enh92682     3   99495200   99496200      4       2  150064       1.8677     0.030898
enh92771     3  100144600  100145600      1       1  150064       1.6565      0.04881
enh92897     3  104670900  104671900      2       1  150064       2.0181     0.021791
enh92898     3  104993200  104994200      2       1  150064       2.0037     0.022553
enh92899     3  105069500  105070500      5       2  150064       1.9135      0.02784
enh92900     3  105071800  105072800      1       1  150064       2.2165      0.01333
enh92903     3  105081700  105082700      6       3  150064       2.1165     0.017152
enh92910     3  105162800  105163800      4       2  150064       2.1505     0.015759
enh92915     3  105252000  105253000      7       4  150064       1.7772     0.037771
enh92927     3  105495800  105496800      3       1  150064       2.4741    0.0066784
enh92928     3  105504300  105505300      1       1  150064       2.4856     0.006467
enh92930     3  105510800  105511800      4       2  150064        2.283     0.011215
enh92933     3  105520100  105521100      6       3  150064       1.9951     0.023018
enh92934     3  105524000  105525000      3       2  150064       3.2135   0.00065565
enh92935     3  105530800  105531800      1       1  150064       2.3545     0.009275
enh92937     3  105542000  105543000      1       1  150064       1.7223      0.04251
enh92944     3  105583200  105584200      5       3  150064       1.7659     0.038705
enh92964     3  106143600  106144600      6       1  150064       2.0983     0.017941
enh92968     3  106335500  106336500      1       1  150064       2.2138      0.01342
enh92997     3  107245000  107246000      2       1  150064       2.4326    0.0074946
enh92998     3  107261200  107262200      5       2  150064       2.4023    0.0081466
enh92999     3  107280500  107281500      3       1  150064        2.258     0.011971
enh93005     3  107360400  107361400      2       1  150064       2.6226     0.004363
enh93006     3  107361800  107362800      5       2  150064       1.9043     0.028435
enh93007     3  107363300  107364300      3       2  150064       2.7359    0.0031106
enh93009     3  107380500  107381500      1       1  150064       2.2708      0.01158
enh93014     3  107564200  107565200      3       2  150064       2.4793    0.0065818
enh93028     3  107806700  107807700      4       2  150064       2.1767     0.014752
enh93029     3  107810400  107811400      2       1  150064       1.8906     0.029342
enh93033     3  107871900  107872900      2       1  150064       3.1187   0.00090816
enh93034     3  107897400  107898400      5       1  150064       3.3737   0.00037081
enh93035     3  107898600  107899600      5       1  150064       3.2206   0.00063962
enh93036     3  107921400  107922400      5       1  150064       3.2653   0.00054668
enh93037     3  107937800  107938800      5       1  150064       2.6892    0.0035816
enh93038     3  107938600  107939600      3       1  150064       2.5331    0.0056531
enh93039     3  107941800  107942800      1       1  150064       3.2034     0.000679
enh93040     3  107942400  107943400      3       2  150064       1.9197     0.027449
enh93069     3  110532900  110533900      8       4  150064         1.65     0.049474
enh93085     3  111034600  111035600      2       1  150064       2.2215     0.013159
enh93103     3  111456900  111457900      3       1  150064       1.6848     0.046011
enh93132     3  111685900  111686900      2       1  150064        2.109     0.017473
enh93233     3  113631500  113632500      7       3  150064       2.2205     0.013194
enh93246     3  114057500  114058500      1       1  150064       2.6984     0.003484
enh93249     3  114094900  114095900      1       1  150064       1.8851      0.02971
enh93263     3  114174000  114175000      3       1  150064       2.7301    0.0031653
enh93268     3  114270800  114271800      2       1  150064       2.5016     0.006182
enh93276     3  114327300  114328300      3       2  150064        2.116     0.017173
enh93277     3  114340500  114341500      5       2  150064       3.1661   0.00077254
enh93279     3  114346000  114347000      1       1  150064       1.7002      0.04455
enh93281     3  114368000  114369000      3       1  150064       2.1597     0.015399
enh93283     3  114377800  114378800      4       2  150064        2.748    0.0029978
enh93312     3  115115900  115116900     12       3  150064       2.5631    0.0051871
enh93323     3  115411500  115412500      1       1  150064       1.9811      0.02379
enh93326     3  115507500  115508500      1       1  150064       1.8109      0.03508
enh93393     3  119186600  119187600      4       2  150064       1.6637     0.048088
enh93450     3  120069100  120070100      1       1  150064       1.7053      0.04407
enh93455     3  120136700  120137700      1       1  150064       1.8344       0.0333
enh93472     3  120216100  120217100      4       2  150064       1.6497     0.049504
enh93476     3  120286000  120287000      5       3  150064        2.852    0.0021725
enh93477     3  120287200  120288200      8       3  150064       2.2451     0.012381
enh93478     3  120287900  120288900      3       2  150064        2.035     0.020926
enh93491     3  121151100  121152100      2       1  150064       1.9809     0.023799
enh93500     3  121714000  121715000      3       1  150064        2.163     0.015272
enh93532     3  122608500  122609500      1       1  150064        3.126    0.0008861
enh93533     3  122612700  122613700      4       2  150064        3.171   0.00075949
enh93542     3  122787600  122788600      5       2  150064       2.9058    0.0018317
enh93543     3  122789100  122790100      4       1  150064       2.8865     0.001948
enh93544     3  122790800  122791800      3       2  150064       2.2688     0.011641
enh93545     3  122794500  122795500      3       2  150064       2.3111     0.010415
enh93552     3  122823000  122824000      6       3  150064       3.3621   0.00038671
enh93555     3  122857300  122858300      1       1  150064       1.8921      0.02924
enh93575     3  123339600  123340600      2       1  150064       1.8527     0.031962
enh93578     3  123354900  123355900      4       2  150064       1.8847     0.029732
enh93592     3  123410000  123411000      1       1  150064       2.0684       0.0193
enh93601     3  123444300  123445300      2       1  150064       1.7391     0.041006
enh93639     3  123588000  123589000      2       1  150064       1.6619     0.048265
enh93649     3  123967000  123968000      3       2  150064       3.1639   0.00077837
enh93650     3  123979000  123980000      4       1  150064       3.3847    0.0003563
enh93651     3  123981900  123982900      3       2  150064       4.4017   5.3713e-06
enh93652     3  124277100  124278100      2       1  150064       2.7882    0.0026505
enh93680     3  124543000  124544000      3       1  150064       1.6822     0.046266
enh93684     3  124551800  124552800      2       1  150064       2.1211     0.016955
enh93688     3  124556400  124557400      3       2  150064        1.774     0.038031
enh93693     3  124571800  124572800      5       2  150064       2.3063     0.010547
enh93698     3  124591900  124592900      6       2  150064       1.9827     0.023699
enh93699     3  124595000  124596000      4       2  150064       1.7681     0.038524
enh93701     3  124598000  124599000      3       1  150064        2.243     0.012449
enh93703     3  124601700  124602700      3       1  150064       1.8416      0.03277
enh93712     3  124722500  124723500      2       1  150064       1.9773     0.024002
enh93713     3  124724300  124725300      3       2  150064       2.0054     0.022459
enh93733     3  124817400  124818400      4       1  150064       2.1136     0.017276
enh93736     3  124838200  124839200      5       2  150064       2.5925    0.0047644
enh93738     3  124842600  124843600      7       2  150064       1.6522     0.049244
enh93739     3  124844700  124845700      9       4  150064       3.5588   0.00018624
enh93753     3  124913400  124914400      3       2  150064       1.7976     0.036122
enh93756     3  124939300  124940300      2       1  150064       2.5638     0.005176
enh93758     3  124954600  124955600      3       2  150064        2.228      0.01294
enh93759     3  124999900  125000900      2       1  150064        2.218     0.013276
enh93765     3  125040800  125041800      2       1  150064       2.0474      0.02031
enh93767     3  125070500  125071500      2       1  150064       1.8656     0.031048
enh93770     3  125078200  125079200      1       1  150064       2.6884      0.00359
enh93782     3  125236800  125237800      3       2  150064       1.8175     0.034572
enh93787     3  125315200  125316200      6       2  150064       1.8224     0.034197
enh93796     3  125732800  125733800      5       2  150064       1.9469     0.025771
enh93843     3  126451200  126452200      5       1  150064       1.9408      0.02614
enh93845     3  126469000  126470000      2       1  150064       1.6789     0.046585
enh93852     3  126530200  126531200      1       1  150064       1.7109      0.04355
enh93857     3  126614300  126615300      1       1  150064       1.6957      0.04497
enh93859     3  126644500  126645500      8       2  150064       1.8845     0.029747
enh93860     3  126646400  126647400      2       1  150064       1.6977     0.044784
enh93863     3  126655400  126656400      1       1  150064       2.2758      0.01143
enh93877     3  126729200  126730200      8       3  150064       1.7808     0.037476
enh93967     3  127769400  127770400      3       2  150064       1.7282     0.041973
enh93969     3  127775700  127776700      1       1  150064       3.1942     0.000701
enh93971     3  127779400  127780400      4       2  150064       2.5144    0.0059622
enh93972     3  127781200  127782200      1       1  150064       3.4599    0.0002702
enh93973     3  127782900  127783900      3       1  150064       3.1687   0.00076556
enh93987     3  127814400  127815400      2       1  150064       2.7948    0.0025969
enh93988     3  127817400  127818400      3       1  150064       2.5545    0.0053171
enh93989     3  127826400  127827400      2       1  150064       2.4519    0.0071044
enh93997     3  127892400  127893400      1       1  150064       4.3471    6.898e-06
enh93999     3  127907300  127908300      2       1  150064       2.9596    0.0015402
enh94000     3  127912600  127913600      2       1  150064       2.6484    0.0040443
enh94001     3  127935400  127936400      2       1  150064       3.6791   0.00011701
enh94002     3  127937200  127938200      5       2  150064       4.1399   1.7371e-05
enh94003     3  127944800  127945800      3       2  150064       3.2226   0.00063518
enh94018     3  128067500  128068500      1       1  150064       2.0585      0.01977
enh94019     3  128073100  128074100      3       2  150064       2.9747    0.0014662
enh94024     3  128094700  128095700      5       2  150064       2.1975     0.013994
enh94028     3  128112000  128113000      1       1  150064       3.1377    0.0008514
enh94030     3  128118700  128119700      2       1  150064       2.3849    0.0085414
enh94031     3  128121700  128122700      3       2  150064       2.7884    0.0026484
enh94078     3  128805600  128806600      1       1  150064       2.0976      0.01797
enh94094     3  128930300  128931300      1       1  150064        2.084      0.01858
enh94095     3  128944300  128945300      1       1  150064       1.9143      0.02779
enh94097     3  128958300  128959300      1       1  150064       2.8863     0.001949
enh94099     3  128966200  128967200      6       1  150064       2.7624    0.0028685
enh94100     3  128970600  128971600      1       1  150064       3.0812     0.001031
enh94101     3  128971700  128972700      1       1  150064       3.0267     0.001236
enh94103     3  128984000  128985000      2       1  150064       2.6247    0.0043358
enh94104     3  128995800  128996800      1       1  150064       3.5224    0.0002138
enh94105     3  128998800  128999800      2       1  150064         3.13   0.00087403
enh94106     3  129000700  129001700      3       1  150064       3.2125   0.00065798
enh94108     3  129007600  129008600      1       1  150064       3.5297     0.000208
enh94109     3  129023100  129024100      1       1  150064       3.6939    0.0001104
enh94112     3  129031500  129032500      1       1  150064       3.4849    0.0002462
enh94142     3  129221700  129222700      3       2  150064        2.838    0.0022699
enh94147     3  129244800  129245800      3       2  150064        2.526    0.0057685
enh94150     3  129267500  129268500      2       1  150064       1.7853     0.037108
enh94155     3  129284100  129285100      4       1  150064       1.6833     0.046159
enh94160     3  129305300  129306300      6       3  150064       1.8252     0.033989
enh94163     3  129310600  129311600      5       3  150064       2.0553     0.019927
enh94165     3  129317200  129318200      4       2  150064       1.8621     0.031294
enh94166     3  129318900  129319900      2       1  150064       1.9711     0.024356
enh94168     3  129329000  129330000      7       2  150064       1.9599     0.025004
enh94169     3  129335500  129336500      3       1  150064       2.1413     0.016125
enh94207     3  130411100  130412100      1       1  150064       1.6526      0.04921
enh94211     3  130467600  130468600      1       1  150064       1.9268        0.027
enh94230     3  130746000  130747000      3       2  150064       1.8342     0.033309
enh94245     3  131262500  131263500      2       1  150064       1.8569     0.031664
enh94246     3  131309800  131310800      3       1  150064        2.567    0.0051287
enh94252     3  131855300  131856300      7       3  150064       1.8042     0.035596
enh94254     3  131914700  131915700      4       2  150064       2.0542     0.019978
enh94293     3  132387900  132388900      2       1  150064       2.4994    0.0062202
enh94297     3  133013900  133014900      8       3  150064       3.2726   0.00053273
enh94300     3  133160300  133161300      2       1  150064       1.7137     0.043293
enh94311     3  133259600  133260600      3       1  150064       1.8878     0.029523
enh94325     3  133540000  133541000      6       3  150064       1.6594     0.048515
enh94330     3  133681500  133682500      8       2  150064       2.4644    0.0068626
enh94331     3  133683500  133684500      3       2  150064       1.8209     0.034311
enh94369     3  134144900  134145900      1       1  150064       2.4413     0.007318
enh94393     3  135614700  135615700      3       1  150064       3.0743    0.0010551
enh94394     3  135626900  135627900      1       1  150064       4.1707    1.518e-05
enh94397     3  135692800  135693800      1       1  150064       3.8187    6.709e-05
enh94399     3  135701900  135702900      5       3  150064       3.5694   0.00017893
enh94400     3  135706200  135707200      1       1  150064       3.7969    7.325e-05
enh94401     3  135707700  135708700      3       1  150064       3.5913   0.00016452
enh94402     3  135708600  135709600      3       1  150064       3.8634   5.5908e-05
enh94403     3  135710200  135711200      2       1  150064       2.1566     0.015519
enh94404     3  135713400  135714400      5       1  150064        3.638   0.00013736
enh94409     3  135788400  135789400      2       1  150064       2.1616     0.015323
enh94426     3  135916200  135917200      2       1  150064       2.8409    0.0022496
enh94428     3  135984900  135985900      2       1  150064       1.6934     0.045191
enh94429     3  135994900  135995900      3       1  150064       4.1748   1.4911e-05
enh94433     3  136069300  136070300      3       2  150064        3.621   0.00014672
enh94434     3  136111800  136112800      3       2  150064       5.0162   2.6358e-07
enh94436     3  136183200  136184200      4       2  150064       2.6901     0.003571
enh94437     3  136192000  136193000      2       1  150064       3.5999   0.00015919
enh94439     3  136313800  136314800      2       1  150064       1.8185     0.034495
enh94441     3  136351400  136352400      3       1  150064       1.6761     0.046861
enh94442     3  136376000  136377000      3       2  150064       2.2826     0.011226
enh94446     3  136444600  136445600      1       1  150064       3.1766    0.0007451
enh94449     3  136449700  136450700      2       1  150064       2.5073    0.0060829
enh94451     3  136454400  136455400      1       1  150064       2.9758     0.001461
enh94452     3  136464000  136465000      2       1  150064         2.49     0.006388
enh94454     3  136465800  136466800      5       2  150064       3.7947   7.3912e-05
enh94455     3  136472400  136473400      3       2  150064       3.2031   0.00067987
enh94456     3  136502200  136503200      1       1  150064       3.1101     0.000935
enh94459     3  136536400  136537400      3       1  150064       3.0338    0.0012075
enh94460     3  136554600  136555600      1       1  150064       2.0492      0.02022
enh94461     3  136557900  136558900      3       1  150064       3.4112   0.00032336
enh94462     3  136578800  136579800      2       1  150064       2.9288    0.0017013
enh94463     3  136582200  136583200      3       1  150064       2.8193    0.0024062
enh94464     3  136612500  136613500      1       1  150064       3.0285     0.001229
enh94465     3  136625400  136626400      2       1  150064       2.5703    0.0050805
enh94467     3  136661300  136662300      2       1  150064       2.4908    0.0063731
enh94468     3  136671200  136672200      4       2  150064       3.7924   7.4608e-05
enh94469     3  136674500  136675500      2       1  150064       3.4617   0.00026839
enh94471     3  136698100  136699100      3       1  150064        3.762   8.4274e-05
enh94472     3  136703200  136704200      4       1  150064       3.8156   6.7914e-05
enh94473     3  136709100  136710100      1       1  150064        3.844    6.052e-05
enh94474     3  136713700  136714700      2       1  150064       1.9002     0.028701
enh94476     3  136733200  136734200      1       1  150064       4.5297    2.954e-06
enh94477     3  136741800  136742800      3       1  150064       4.1543   1.6315e-05
enh94478     3  136751600  136752600      4       1  150064       4.0187   2.9265e-05
enh94502     3  137932400  137933400      2       1  150064       3.3817   0.00036024
enh94503     3  137939200  137940200      1       1  150064       2.2316      0.01282
enh94511     3  138057300  138058300      3       1  150064       1.8497      0.03218
enh94514     3  138070500  138071500      2       1  150064       1.8739     0.030472
enh94516     3  138077600  138078600      3       1  150064       1.7532     0.039781
enh94532     3  138405200  138406200      1       1  150064       2.0525      0.02006
enh94536     3  138483200  138484200      1       1  150064       2.0492      0.02022
enh94539     3  138522000  138523000      2       1  150064       1.9634     0.024798
enh94540     3  138536800  138537800      1       1  150064       1.8135      0.03488
enh94575     3  139482900  139483900      8       3  150064       2.0199     0.021698
enh94583     3  140348400  140349400      3       2  150064       3.6362   0.00013836
enh94584     3  140355200  140356200      6       1  150064       3.6596   0.00012629
enh94585     3  140374200  140375200      4       2  150064       3.8167   6.7622e-05
enh94590     3  140794900  140795900      3       1  150064       1.9318     0.026695
enh94620     3  141094200  141095200      5       2  150064       1.9089     0.028135
enh94630     3  141135400  141136400      4       2  150064       2.3005     0.010709
enh94632     3  141138500  141139500      6       3  150064       2.3723    0.0088393
enh94634     3  141143100  141144100      7       3  150064       2.0869     0.018449
enh94680     3  141613200  141614200      3       2  150064       2.4923    0.0063461
enh94698     3  142037800  142038800      1       1  150064        1.863      0.03123
enh94709     3  142569300  142570300      1       1  150064       1.7897      0.03675
enh94710     3  142572000  142573000      1       1  150064       1.7397      0.04096
enh94716     3  142706200  142707200      4       2  150064       2.0839     0.018587
enh94718     3  142722200  142723200      3       2  150064       2.0135     0.022032
enh94720     3  142725300  142726300      3       2  150064       2.2778     0.011369
enh94723     3  142797500  142798500      2       1  150064       1.7239     0.042359
enh94741     3  142971500  142972500      4       2  150064         2.16     0.015386
enh94745     3  143021400  143022400      4       2  150064       2.0141     0.022001
enh94746     3  143024800  143025800      5       3  150064       1.9323     0.026662
enh94747     3  143026200  143027200      4       2  150064       2.5349    0.0056232
enh94748     3  143032900  143033900      2       1  150064       2.1738     0.014859
enh94777     3  143549700  143550700      1       1  150064       2.0766      0.01892
enh94795     3  144362400  144363400      2       1  150064       2.1401     0.016174
enh94854     3  147016100  147017100      2       1  150064       1.8204     0.034351
enh94865     3  148246000  148247000      4       1  150064       1.8915     0.029281
enh94871     3  148620200  148621200      7       2  150064       1.9004     0.028693
enh94892     3  148914800  148915800      4       1  150064       2.1274     0.016692
enh94901     3  149015600  149016600      5       3  150064        2.183     0.014517
enh94959     3  149298000  149299000      1       1  150064       1.7712      0.03826
enh95085     3  150323000  150324000      3       2  150064       2.0821     0.018666
enh95113     3  150673900  150674900      5       2  150064       1.9875     0.023433
enh95134     3  151154200  151155200      1       1  150064       2.1722      0.01492
enh95186     3  152024500  152025500      1       1  150064       2.1079      0.01752
enh95190     3  152036300  152037300      5       3  150064       1.7468     0.040332
enh95197     3  152049500  152050500      1       1  150064       2.1107       0.0174
enh95205     3  152065000  152066000      3       2  150064        2.464    0.0068701
enh95216     3  152092700  152093700      1       1  150064       2.2571        0.012
enh95231     3  152134800  152135800      2       1  150064       2.2445     0.012401
enh95234     3  152147100  152148100      3       2  150064       2.4936    0.0063222
enh95239     3  152169900  152170900      2       1  150064       2.0707     0.019194
enh95242     3  152189800  152190800      2       1  150064       1.7401     0.040923
enh95247     3  152497300  152498300      2       1  150064       1.8089      0.03523
enh95274     3  153068400  153069400      8       3  150064       1.8276     0.033804
enh95277     3  153317100  153318100      2       1  150064       2.0457     0.020394
enh95284     3  153962600  153963600      2       1  150064       4.1281   1.8287e-05
enh95286     3  154034800  154035800      2       1  150064       1.8875     0.029546
enh95288     3  154037900  154038900      1       1  150064       2.4668     0.006817
enh95315     3  154826600  154827600      1       1  150064       3.0961    0.0009803
enh95334     3  155215700  155216700      3       1  150064       2.5181    0.0058987
enh95437     3  156794700  156795700      5       1  150064       2.0288     0.021238
enh95444     3  156817300  156818300      4       1  150064       2.1878     0.014341
enh95448     3  156833100  156834100      2       1  150064       2.4107     0.007961
enh95554     3  159175800  159176800      1       1  150064       2.5977     0.004693
enh95591     3  159554500  159555500      2       1  150064       1.6544     0.049027
enh95593     3  159563300  159564300      2       1  150064       1.9377     0.026329
enh95609     3  159611700  159612700      2       1  150064       2.5505    0.0053789
enh95653     3  160647000  160648000      4       2  150064       2.8185    0.0024121
enh95656     3  160821400  160822400      2       1  150064       2.4988    0.0062306
enh95657     3  160826300  160827300      5       2  150064       2.4482    0.0071791
enh95658     3  160880300  160881300      1       1  150064       2.2383       0.0126
enh95661     3  160948600  160949600      2       1  150064       2.4867    0.0064465
enh95662     3  160981100  160982100      2       1  150064       2.7182    0.0032818
enh95663     3  160983900  160984900      1       1  150064       1.9003       0.0287
enh95665     3  161002600  161003600      3       1  150064       3.1956   0.00069775
enh95666     3  161033500  161034500      2       1  150064       2.4745    0.0066712
enh95667     3  161065400  161066400      2       1  150064       3.4799   0.00025083
enh95668     3  161067400  161068400      4       2  150064        1.908     0.028193
enh95671     3  161133500  161134500      1       1  150064       2.3963      0.00828
enh95678     3  161632400  161633400      4       2  150064       2.3263     0.010003
enh95680     3  162003900  162004900      3       2  150064        3.393   0.00034564
enh95690     3  167454000  167455000      2       1  150064       3.9169   4.4849e-05
enh95691     3  167531600  167532600      2       1  150064        1.852     0.032015
enh95705     3  167808300  167809300      2       1  150064       2.1791     0.014661
enh95706     3  167809200  167810200      4       1  150064       2.0899     0.018313
enh95707     3  167814400  167815400      2       1  150064       2.0918      0.01823
enh95708     3  167818200  167819200      5       1  150064       2.2601     0.011907
enh95709     3  167835300  167836300      2       1  150064       2.0134     0.022036
enh95717     3  168759400  168760400      3       1  150064       1.8583     0.031562
enh95721     3  168808500  168809500      5       2  150064       2.1189     0.017048
enh95724     3  168824400  168825400      4       2  150064       2.1516     0.015714
enh95733     3  169417200  169418200      2       1  150064       2.2414     0.012499
enh95734     3  169481000  169482000      1       1  150064       2.2445       0.0124
enh95735     3  169492400  169493400      1       1  150064       2.6313     0.004253
enh95740     3  169554100  169555100      4       1  150064       2.4497     0.007149
enh95741     3  169564400  169565400      2       1  150064       2.3356    0.0097572
enh95743     3  169713900  169714900      3       1  150064        2.411    0.0079547
enh95744     3  169716300  169717300      3       1  150064       1.9151     0.027738
enh95749     3  169871200  169872200      3       1  150064       2.1271     0.016706
enh95758     3  169944700  169945700      3       2  150064       2.7656    0.0028406
enh95779     3  170241100  170242100      7       4  150064       2.8487    0.0021952
enh95783     3  170332000  170333000      5       2  150064       2.1023     0.017761
enh95785     3  170350900  170351900      1       1  150064       1.8001      0.03592
enh95813     3  170588400  170589400      2       1  150064       2.5201    0.0058659
enh95814     3  170627000  170628000      2       1  150064       2.9542    0.0015674
enh95821     3  170762900  170763900      5       2  150064       2.6954    0.0035154
enh95828     3  170883200  170884200      2       1  150064       1.7317     0.041666
enh95829     3  170891400  170892400      2       1  150064       1.6851     0.045987
enh95834     3  171002100  171003100      4       1  150064         2.01     0.022216
enh95858     3  171429700  171430700      1       1  150064       1.6568      0.04878
enh95864     3  171499800  171500800      6       2  150064       1.9964     0.022943
enh95865     3  171508000  171509000      2       1  150064       2.3313    0.0098693
enh95868     3  171518600  171519600      5       3  150064       1.9133     0.027853
enh95869     3  171520100  171521100      3       2  150064       2.0048     0.022493
enh95871     3  171521800  171522800      8       3  150064        2.046      0.02038
enh96014     3  172408900  172409900      4       2  150064        2.007     0.022373
enh96017     3  172419200  172420200      5       2  150064       1.8783      0.03017
enh96019     3  172425200  172426200      3       1  150064       1.6618     0.048274
enh96021     3  172463900  172464900      3       1  150064       1.8401     0.032876
enh96030     3  173112200  173113200      7       3  150064       2.2723     0.011533
enh96035     3  173710600  173711600      1       1  150064       2.6597      0.00391
enh96036     3  173733800  173734800      6       2  150064       2.0149     0.021958
enh96040     3  174159900  174160900      1       1  150064       1.8057      0.03548
enh96042     3  174216100  174217100      1       1  150064        2.395     0.008311
enh96050     3  174814200  174815200      3       1  150064       1.7596     0.039239
enh96061     3  175128600  175129600      1       1  150064       2.6623      0.00388
enh96062     3  175151000  175152000      2       1  150064       2.7154    0.0033096
enh96070     3  176758900  176759900      1       1  150064        2.666     0.003838
enh96072     3  176806700  176807700      4       2  150064       1.6843     0.046064
enh96074     3  176827200  176828200      4       2  150064       2.7011    0.0034553
enh96081     3  176866400  176867400      2       1  150064       2.4719    0.0067194
enh96096     3  177051500  177052500      1       1  150064       2.2524      0.01215
enh96099     3  177062900  177063900      3       2  150064       1.7049     0.044104
enh96122     3  177314600  177315600      2       1  150064        2.111     0.017387
enh96124     3  177332700  177333700      4       2  150064       2.7936    0.0026061
enh96156     3  177697000  177698000      1       1  150064       1.6803      0.04645
enh96162     3  177888400  177889400      2       1  150064       2.1739     0.014856
enh96163     3  177899900  177900900      3       2  150064       1.6712      0.04734
enh96165     3  178038100  178039100      7       2  150064       2.0287     0.021243
enh96233     3  180629200  180630200      3       1  150064       5.7266   5.1235e-09
enh96234     3  180632500  180633500      1       1  150064       6.2898    1.589e-10
enh96235     3  180648800  180649800      4       2  150064       5.4646   2.3201e-08
enh96236     3  180651200  180652200      4       2  150064       5.8488   2.4754e-09
enh96245     3  182627000  182628000      2       1  150064       2.4509    0.0071246
enh96247     3  182631200  182632200      2       1  150064       1.6934     0.045185
enh96254     3  182695600  182696600      1       1  150064       1.8448      0.03253
enh96255     3  182698800  182699800      1       1  150064       1.6873      0.04577
enh96265     3  182903000  182904000      2       1  150064       2.0109     0.022167
enh96289     3  183098700  183099700      3       1  150064       2.0802     0.018754
enh96318     3  183536700  183537700      5       3  150064       1.6507     0.049401
enh96321     3  183543900  183544900      3       1  150064        1.871     0.030674
enh96322     3  183545600  183546600      5       1  150064       2.2616     0.011861
enh96326     3  183600100  183601100      2       1  150064       2.0495     0.020209
enh96327     3  183602800  183603800      7       3  150064       1.8104     0.035115
enh96363     3  184002600  184003600      2       1  150064       1.6502     0.049454
enh96416     3  184444000  184445000      1       1  150064       1.7553       0.0396
enh96419     3  184473400  184474400      3       2  150064       2.2035     0.013778
enh96430     3  184531700  184532700      2       1  150064       2.2819     0.011248
enh96431     3  184532800  184533800      3       1  150064       1.6878     0.045722
enh96465     3  185405300  185406300      1       1  150064       2.5332     0.005652
enh96467     3  185411400  185412400      2       1  150064       2.2588     0.011948
enh96471     3  185420900  185421900      3       2  150064       2.8216    0.0023891
enh96472     3  185426400  185427400      2       1  150064       2.3257     0.010018
enh96474     3  185428600  185429600      1       1  150064       2.8206     0.002397
enh96481     3  185441400  185442400      2       1  150064       2.6296     0.004274
enh96483     3  185444900  185445900      3       2  150064       2.8194     0.002406
enh96487     3  185457000  185458000      3       2  150064       1.8372     0.033087
enh96498     3  185483800  185484800      2       1  150064       2.0968     0.018005
enh96542     3  185762600  185763600      3       2  150064       1.7934     0.036458
enh96544     3  185775400  185776400      2       1  150064       2.0255     0.021406
enh96546     3  185814300  185815300      2       1  150064       2.3921    0.0083766
enh96549     3  185823300  185824300      4       2  150064       2.1608     0.015357
enh96557     3  185998600  185999600      4       2  150064       1.8676     0.030908
enh96559     3  186005600  186006600      6       2  150064       2.9304    0.0016924
enh96579     3  186507700  186508700      6       3  150064       2.4143    0.0078828
enh96607     3  186929500  186930500      3       2  150064       2.3487    0.0094206
enh96625     3  187453300  187454300      2       1  150064       1.9236     0.027202
enh96650     3  187769300  187770300      1       1  150064       1.7117      0.04348
enh96652     3  187785300  187786300      1       1  150064       1.6683      0.04763
enh96653     3  187794700  187795700      9       5  150064       2.0374     0.020805
enh96658     3  187873800  187874800      2       1  150064       1.8737     0.030488
enh96661     3  187881700  187882700      1       1  150064       1.6793      0.04655
enh96662     3  187884600  187885600      6       2  150064       1.8134     0.034884
enh96663     3  187887200  187888200      8       3  150064       4.3928   5.5952e-06
enh96664     3  187889200  187890200      4       2  150064        3.141   0.00084172
enh96671     3  187907800  187908800      7       3  150064       2.0306     0.021147
enh96672     3  187914300  187915300      5       2  150064       2.2199     0.013211
enh96696     3  187990700  187991700      5       2  150064       1.6857     0.045929
enh96717     3  188079800  188080800      9       3  150064       1.6473      0.04975
enh96718     3  188102600  188103600      1       1  150064       1.6734      0.04712
enh96722     3  188108600  188109600      3       2  150064       2.0403     0.020659
enh96724     3  188134800  188135800      2       1  150064       1.9766     0.024041
enh96730     3  188186300  188187300      2       1  150064       4.0197   2.9137e-05
enh96731     3  188188000  188189000      3       2  150064       1.6698      0.04748
enh96733     3  188194400  188195400      3       2  150064       2.3207     0.010151
enh96736     3  188224900  188225900      2       1  150064       1.7455     0.040453
enh96753     3  188348800  188349800      1       1  150064        2.181      0.01459
enh96755     3  188352900  188353900      4       2  150064       2.9446     0.001617
enh96793     3  188695800  188696800      1       1  150064       2.0179       0.0218
enh96795     3  188719100  188720100      2       1  150064       2.2897      0.01102
enh96815     3  189721100  189722100      3       2  150064       2.4131    0.0079089
enh96816     3  189729800  189730800      3       2  150064       1.9489     0.025655
enh96817     3  189735000  189736000      5       2  150064       2.0192     0.021735
enh96853     3  190298500  190299500      4       2  150064       1.8358     0.033194
enh96858     3  190999800  191000800      8       1  150064       2.0427     0.020543
enh96914     3  193548500  193549500      2       1  150064       1.6609     0.048366
enh96920     3  193807100  193808100      6       3  150064       2.2949     0.010871
enh96975     3  194341700  194342700      5       2  150064       1.9654     0.024685
enh96976     3  194352200  194353200      1       1  150064       2.1808       0.0146
enh96978     3  194360400  194361400      5       2  150064       1.9206     0.027394
enh97052     3  195006700  195007700      2       1  150064        1.707     0.043912
enh97063     3  195271000  195272000      2       1  150064       1.7566     0.039491
enh97086     3  195596400  195597400      3       2  150064       1.8908     0.029329
enh97120     3  195946400  195947400      2       1  150064        2.403    0.0081312
enh97125     3  196005200  196006200      6       3  150064       2.4587    0.0069715
enh97126     3  196006200  196007200      4       1  150064       1.7797     0.037563
enh97127     3  196006700  196007700      2       1  150064       1.6797      0.04651
enh97129     3  196010200  196011200      1       1  150064       1.8952      0.02903
enh97131     3  196015200  196016200      6       2  150064        2.365    0.0090155
enh97134     3  196046200  196047200      7       3  150064        3.334   0.00042802
enh97135     3  196053900  196054900      7       2  150064       2.2808     0.011281
enh97137     3  196066300  196067300      2       1  150064       2.4248    0.0076579
enh97138     3  196126400  196127400      1       1  150064       2.9415     0.001633
enh97141     3  196156500  196157500      3       2  150064       1.8914     0.029284
enh97142     3  196166600  196167600      3       2  150064       2.5424    0.0055054
enh97143     3  196170800  196171800      2       1  150064       1.6772     0.046751
enh97145     3  196216600  196217600      1       1  150064       1.8749       0.0304
enh97147     3  196225400  196226400      1       1  150064       1.7678      0.03855
enh97179     3  196465800  196466800      4       2  150064       1.7618     0.039056
enh97181     3  196470000  196471000      3       2  150064        1.783     0.037289
enh97183     3  196484500  196485500      6       3  150064       2.3279    0.0099574
enh97189     3  196519300  196520300      5       2  150064       2.5748    0.0050152
enh97207     3  196930400  196931400      2       1  150064       1.6528     0.049188
enh97211     3  196949600  196950600      1       1  150064        2.339     0.009667
enh97212     3  196961600  196962600      1       1  150064       2.0492      0.02022
enh97214     3  196997600  196998600      1       1  150064        2.408      0.00802
enh97215     3  197016900  197017900      1       1  150064       2.6441     0.004095
enh97216     3  197020300  197021300      5       1  150064       2.7753    0.0027577
enh97217     3  197022000  197023000      2       1  150064        2.091     0.018266
enh97228     3  197101400  197102400      2       1  150064       2.5632    0.0051861
enh97231     3  197107300  197108300      2       1  150064        1.727     0.042085
enh97235     3  197155500  197156500      2       1  150064       2.9627     0.001525
enh97236     3  197157500  197158500      3       2  150064       1.8644     0.031135
enh97239     3  197183800  197184800      3       2  150064       1.9565     0.025205
enh97243     3  197205000  197206000      3       2  150064       1.9356     0.026458
enh97245     3  197208800  197209800      4       2  150064       2.7048     0.003417
enh97246     3  197215500  197216500      7       2  150064       2.7942    0.0026017
enh97247     3  197218400  197219400      4       1  150064       2.3018     0.010674
enh97248     3  197221200  197222200      3       2  150064       3.7627   8.4029e-05
enh97249     3  197222900  197223900      2       1  150064       2.6217    0.0043752
enh97256     3  197248300  197249300      4       1  150064       1.6733     0.047138
enh97257     3  197268100  197269100      4       2  150064       1.8659     0.031024
enh97294     4     656400     657400      3       1  150064       2.1924     0.014177
enh97295     4     665200     666200      2       1  150064        2.967    0.0015038
enh97296     4     671600     672600      6       2  150064       1.7424     0.040719
enh97297     4     676100     677100      1       1  150064       2.4692      0.00677
enh97298     4     678000     679000      3       2  150064       1.8965     0.028948
enh97300     4     683500     684500      5       2  150064       2.4845    0.0064868
enh97302     4     698200     699200      6       3  150064       2.0344     0.020955
enh97303     4     701200     702200     10       3  150064       2.9272    0.0017103
enh97304     4     703300     704300      5       1  150064       2.2577     0.011983
enh97305     4     706700     707700      3       2  150064       3.1296   0.00087535
enh97306     4     711500     712500      2       1  150064       1.7793     0.037599
enh97307     4     714400     715400      2       1  150064       2.0964     0.018022
enh97309     4     717300     718300      1       1  150064       1.9425      0.02604
enh97310     4     718800     719800      4       2  150064       2.0415     0.020599
enh97311     4     720400     721400      3       1  150064         1.98     0.023853
enh97312     4     734300     735300      4       2  150064       3.0973    0.0009763
enh97315     4     762400     763400      3       2  150064          1.8     0.035927
enh97357     4    1160200    1161200      4       2  150064       1.7705     0.038321
enh97368     4    1191500    1192500      5       3  150064       2.0235     0.021512
enh97370     4    1197300    1198300      3       1  150064        1.736      0.04128
enh97372     4    1204000    1205000      7       3  150064       2.5835    0.0048901
enh97374     4    1207800    1208800      2       1  150064       2.0292     0.021218
enh97375     4    1225400    1226400      3       1  150064       1.7303     0.041786
enh97376     4    1229000    1230000      4       2  150064        1.835     0.033251
enh97381     4    1285200    1286200      6       3  150064       1.6768     0.046791
enh97392     4    1316600    1317600      6       3  150064       2.2561     0.012031
enh97396     4    1327900    1328900      6       3  150064       3.1049   0.00095182
enh97398     4    1330700    1331700      7       2  150064       1.7697     0.038389
enh97399     4    1331600    1332600      2       1  150064       2.0572     0.019832
enh97401     4    1338000    1339000      5       2  150064       2.3584    0.0091765
enh97402     4    1343100    1344100      4       2  150064       1.9427     0.026029
enh97403     4    1345000    1346000      6       3  150064       2.5493    0.0053969
enh97404     4    1345600    1346600      6       3  150064       2.5447    0.0054684
enh97407     4    1351000    1352000      5       2  150064       1.7486     0.040184
enh97408     4    1352300    1353300      7       3  150064       2.7153    0.0033105
enh97441     4    1811500    1812500      2       1  150064       2.1221     0.016916
enh97442     4    1814000    1815000      1       1  150064       2.8159     0.002432
enh97443     4    1831000    1832000      1       1  150064       1.9583       0.0251
enh97447     4    1845700    1846700      2       1  150064       1.7573      0.03943
enh97448     4    1851600    1852600      2       1  150064       1.8622     0.031285
enh97452     4    1862900    1863900      1       1  150064       1.8425       0.0327
enh97457     4    1879200    1880200      1       1  150064       1.8009      0.03586
enh97460     4    1883200    1884200      2       1  150064       1.8136     0.034869
enh97484     4    1994100    1995100      3       1  150064       1.9887     0.023369
enh97491     4    2103000    2104000      1       1  150064       2.0253      0.02142
enh97499     4    2251600    2252600      6       2  150064       1.8182     0.034514
enh97502     4    2268600    2269600      5       2  150064       2.6397    0.0041491
enh97504     4    2274200    2275200      3       1  150064       1.8903     0.029362
enh97505     4    2277400    2278400      9       4  150064       2.1156     0.017191
enh97517     4    2331300    2332300      2       1  150064       2.3742    0.0087926
enh97638     4    2944500    2945500      3       1  150064        1.704     0.044195
enh97641     4    2959300    2960300      2       1  150064       1.7861     0.037043
enh97644     4    2961600    2962600      5       2  150064       2.3951    0.0083069
enh97694     4    3343700    3344700      3       2  150064       1.9176      0.02758
enh97732     4    4429400    4430400      1       1  150064       2.1191      0.01704
enh97734     4    4445400    4446400      4       1  150064        2.366    0.0089896
enh97736     4    4475200    4476200      7       3  150064       3.0729      0.00106
enh97737     4    4482800    4483800      4       2  150064       3.1832   0.00072821
enh97738     4    4487000    4488000      4       2  150064       2.7316    0.0031511
enh97740     4    4541100    4542100      4       2  150064       2.4288    0.0075743
enh97777     4    5724100    5725100      3       2  150064       1.8463     0.032422
enh97778     4    5732800    5733800      6       2  150064       1.6557      0.04889
enh97781     4    5747600    5748600      4       2  150064       1.8978     0.028861
enh97803     4    6328600    6329600      2       1  150064       2.3104     0.010434
enh97871     4    6953200    6954200      2       1  150064       1.8657     0.031045
enh97872     4    6955800    6956800      7       3  150064       1.7116     0.043485
enh97873     4    6956800    6957800      4       2  150064        1.741     0.040845
enh97900     4    7136300    7137300      6       2  150064       2.2416     0.012495
enh97921     4    7768400    7769400      5       2  150064       2.5406    0.0055328
enh98028     4    8386800    8387800      3       2  150064       2.0447     0.020442
enh98030     4    8403600    8404600      8       3  150064        2.215     0.013381
enh98033     4    8428400    8429400      3       2  150064       2.0252     0.021422
enh98034     4    8430400    8431400      3       1  150064         1.77     0.038365
enh98037     4    8440400    8441400      5       3  150064       2.1675     0.015099
enh98039     4    8446700    8447700      2       1  150064       2.1152     0.017207
enh98041     4    8474100    8475100      4       2  150064       1.6975     0.044799
enh98042     4    8508200    8509200     12       4  150064       1.6808     0.046398
enh98043     4    8516900    8517900      6       3  150064       2.2469     0.012323
enh98044     4    8518800    8519800      1       1  150064        2.247      0.01232
enh98070     4   10092200   10093200      4       2  150064       1.8112     0.035059
enh98071     4   10101300   10102300      3       1  150064       1.7564      0.03951
enh98078     4   10130500   10131500     13       3  150064       1.9981     0.022853
enh98096     4   11000400   11001400      2       1  150064       2.9584    0.0015463
enh98120     4   13890100   13891100      5       2  150064       1.6989     0.044673
enh98136     4   14112400   14113400      4       2  150064       1.7201     0.042703
enh98150     4   15017500   15018500      4       2  150064       1.7256     0.042205
enh98155     4   15031200   15032200      2       1  150064       1.7691     0.038436
enh98156     4   15032900   15033900      5       2  150064       1.7776     0.037735
enh98196     4   15652700   15653700      1       1  150064       1.7645      0.03882
enh98198     4   15661100   15662100      3       2  150064       1.9296     0.026829
enh98207     4   15708600   15709600      3       2  150064       2.2168      0.01332
enh98208     4   15718400   15719400      2       1  150064       2.2255     0.013025
enh98211     4   15907300   15908300      3       1  150064       1.7644     0.038833
enh98221     4   16254900   16255900      7       3  150064       1.7911     0.036637
enh98226     4   16599400   16600400      2       1  150064       2.1121     0.017339
enh98228     4   16669000   16670000      1       1  150064       2.9861     0.001413
enh98242     4   17035000   17036000      2       1  150064       1.6887     0.045643
enh98247     4   17143600   17144600      5       2  150064       1.6913     0.045393
enh98254     4   17310900   17311900      3       2  150064       2.2833     0.011207
enh98255     4   17325200   17326200      8       3  150064       2.1933     0.014144
enh98267     4   17577600   17578600      5       1  150064       2.1161      0.01717
enh98268     4   17580200   17581200      3       2  150064       1.7988     0.036028
enh98270     4   17606600   17607600      3       1  150064       2.0262     0.021374
enh98271     4   17614000   17615000      6       1  150064       2.2084     0.013607
enh98272     4   17619100   17620100      3       1  150064       2.3297    0.0099114
enh98274     4   17624200   17625200      2       1  150064        2.477    0.0066251
enh98276     4   17637900   17638900      5       2  150064       2.0936     0.018146
enh98278     4   17808100   17809100      1       1  150064       1.9182      0.02754
enh98280     4   17815600   17816600      2       1  150064       1.8942     0.029097
enh98281     4   17818500   17819500      2       1  150064       1.7774     0.037751
enh98282     4   18013400   18014400      1       1  150064       2.2473      0.01231
enh98283     4   18020600   18021600      3       1  150064       2.2682     0.011659
enh98284     4   18034300   18035300      2       1  150064       2.5192    0.0058818
enh98286     4   18883700   18884700      4       2  150064       3.8475   5.9655e-05
enh98288     4   19740700   19741700      2       1  150064       2.6941    0.0035293
enh98289     4   19750200   19751200      3       2  150064       2.0233     0.021521
enh98290     4   19777400   19778400      1       1  150064       3.0349     0.001203
enh98291     4   19778200   19779200      3       2  150064       2.7288    0.0031779
enh98292     4   19947300   19948300      3       1  150064       2.3127      0.01037
enh98293     4   19949100   19950100      7       2  150064       2.7601    0.0028894
enh98294     4   19962800   19963800      4       2  150064       1.6946     0.045073
enh98299     4   20018000   20019000      1       1  150064        3.908    4.653e-05
enh98303     4   20196100   20197100      1       1  150064       1.9751      0.02413
enh98304     4   20205100   20206100      4       2  150064       2.2401     0.012542
enh98314     4   20338600   20339600      2       1  150064       1.7803     0.037513
enh98334     4   20702900   20703900      3       1  150064       1.6879     0.045719
enh98375     4   23938200   23939200      2       1  150064        1.689     0.045607
enh98384     4   24227100   24228100      5       2  150064       1.9821     0.023734
enh98386     4   24231400   24232400      5       1  150064       1.8501     0.032147
enh98387     4   24275400   24276400      2       1  150064       1.8457     0.032466
enh98409     4   24818400   24819400      2       1  150064       2.5674    0.0051235
enh98412     4   24912900   24913900      2       1  150064       1.7957     0.036271
enh98428     4   25402100   25403100      4       1  150064       1.9713     0.024346
enh98429     4   25407400   25408400      5       2  150064       1.6878     0.045729
enh98430     4   25450200   25451200      3       1  150064        2.151     0.015737
enh98434     4   25818800   25819800      1       1  150064        1.781      0.03746
enh98437     4   25860900   25861900      2       1  150064       2.6848    0.0036285
enh98442     4   25930000   25931000      4       2  150064       2.1861     0.014405
enh98443     4   25939500   25940500      1       1  150064        2.215      0.01338
enh98444     4   25954900   25955900      9       4  150064       3.2532   0.00057065
enh98499     4   26344900   26345900      1       1  150064       2.1612      0.01534
enh98501     4   26348500   26349500      4       2  150064       1.8537     0.031889
enh98503     4   26351900   26352900      1       1  150064       2.0871      0.01844
enh98514     4   26379200   26380200      1       1  150064       2.2668       0.0117
enh98516     4   26415300   26416300      2       1  150064       2.5318    0.0056736
enh98532     4   26587100   26588100      1       1  150064       3.4971    0.0002352
enh98533     4   26590700   26591700      4       1  150064       3.5956   0.00016184
enh98536     4   26688900   26689900      1       1  150064       3.2699     0.000538
enh98538     4   26718600   26719600      1       1  150064       1.7908      0.03666
enh98539     4   26732200   26733200      1       1  150064        3.145    0.0008304
enh98544     4   26804800   26805800      2       1  150064        3.133   0.00086519
enh98545     4   26813400   26814400      2       1  150064       2.4518    0.0071075
enh98553     4   26938000   26939000      3       1  150064       1.8588     0.031529
enh98558     4   27362100   27363100      6       2  150064       1.7262     0.042159
enh98568     4   33717100   33718100      2       1  150064       2.4617    0.0069142
enh98569     4   33724300   33725300      1       1  150064       3.1935    0.0007029
enh98570     4   33837500   33838500      1       1  150064       3.2932    0.0004953
enh98573     4   34157400   34158400      4       1  150064       2.8552    0.0021505
enh98574     4   34159800   34160800      3       1  150064       2.9347    0.0016695
enh98575     4   34171900   34172900      2       1  150064       2.8707    0.0020477
enh98576     4   34183000   34184000      1       1  150064       3.0027     0.001338
enh98577     4   34195100   34196100      2       1  150064       2.3004     0.010713
enh98595     4   37814300   37815300      6       3  150064       2.6198    0.0043992
enh98606     4   38006200   38007200      5       1  150064       2.1912      0.01422
enh98615     4   38073300   38074300      5       3  150064         1.89     0.029376
enh98622     4   38107800   38108800      3       1  150064       1.7436     0.040611
enh98655     4   38607500   38608500      5       3  150064       1.7556     0.039581
enh98664     4   38686100   38687100      2       1  150064       2.0673     0.019354
enh98667     4   38692900   38693900      3       1  150064       2.1523     0.015686
enh98669     4   38725300   38726300      3       2  150064       1.6803      0.04645
enh98715     4   39503700   39504700      6       3  150064       1.7085     0.043775
enh98722     4   39541200   39542200      1       1  150064       1.9542      0.02534
enh98723     4   39546100   39547100      3       1  150064       2.3768    0.0087313
enh98733     4   39641400   39642400      1       1  150064       2.5731      0.00504
enh98750     4   39935600   39936600      7       4  150064       1.7555     0.039591
enh98751     4   39936400   39937400      3       2  150064       1.7156     0.043114
enh98767     4   40178000   40179000      1       1  150064       2.1956      0.01406
enh98771     4   40187500   40188500      4       2  150064       1.8942     0.029099
enh98793     4   40588900   40589900      1       1  150064       2.6921      0.00355
enh98794     4   40623300   40624300      4       2  150064       1.8001     0.035925
enh98928     4   47223900   47224900      1       1  150064       3.5095    0.0002245
enh98930     4   47453500   47454500      1       1  150064       2.3398     0.009647
enh98934     4   47488600   47489600      2       1  150064       1.6624     0.048218
enh98944     4   47566700   47567700      6       2  150064       1.7795      0.03758
enh98978     4   48335100   48336100      3       2  150064       2.2034     0.013783
enh98982     4   48348400   48349400      2       1  150064       2.7383    0.0030876
enh98986     4   48363000   48364000      3       1  150064       2.1209     0.016964
enh98991     4   48572300   48573300      2       1  150064       1.9278     0.026938
enh98996     4   48644700   48645700      2       1  150064       1.8341     0.033319
enh98997     4   48653600   48654600      3       2  150064       2.7995    0.0025593
enh98998     4   48655500   48656500      1       1  150064       1.7022      0.04436
enh99005     4   48729200   48730200      3       2  150064        1.945     0.025887
enh99008     4   48748400   48749400      1       1  150064       2.4588      0.00697
enh99010     4   48758500   48759500      2       1  150064       1.6802     0.046463
enh99013     4   48776800   48777800      3       1  150064       2.3619    0.0090908
enh99014     4   48778000   48779000      3       1  150064       2.1507     0.015752
enh99016     4   48783200   48784200      1       1  150064        2.482     0.006533
enh99082     4   53799000   53800000      2       1  150064        1.952     0.025467
enh99120     4   54344100   54345100      2       1  150064       1.7568     0.039478
enh99121     4   54349500   54350500      7       3  150064       1.6601      0.04845
enh99129     4   54412200   54413200      2       1  150064       1.9807     0.023814
enh99139     4   54488100   54489100      3       2  150064       1.6812     0.046358
enh99140     4   54517000   54518000      4       2  150064       2.0516     0.020103
enh99154     4   54582100   54583100      8       5  150064       1.6655      0.04791
enh99162     4   54676400   54677400      3       1  150064       2.3249     0.010038
enh99200     4   54956600   54957600      3       1  150064       1.6503     0.049438
enh99202     4   55018600   55019600      3       1  150064       2.5072    0.0060853
enh99204     4   55063300   55064300      5       2  150064       2.9432    0.0016241
enh99205     4   55084300   55085300      1       1  150064       2.1427      0.01607
enh99209     4   55118200   55119200      1       1  150064       2.3703     0.008888
enh99230     4   55434000   55435000      3       1  150064       1.6485     0.049624
enh99256     4   56265600   56266600      2       1  150064       1.7153     0.043149
enh99259     4   56275200   56276200      1       1  150064       1.6974      0.04481
enh99260     4   56275900   56276900      3       1  150064        1.712     0.043453
enh99262     4   56303200   56304200      2       1  150064       1.9953     0.023006
enh99263     4   56308800   56309800      1       1  150064       1.9233      0.02722
enh99268     4   56344000   56345000      5       3  150064       2.2205     0.013192
enh99273     4   56406400   56407400      6       2  150064       1.7993     0.035988
enh99278     4   56419800   56420800      6       2  150064       1.8119     0.035003
enh99282     4   56732200   56733200      2       1  150064       1.8645     0.031126
enh99305     4   57589000   57590000      1       1  150064         1.94      0.02619
enh99347     4   57960800   57961800      3       1  150064       1.9788     0.023922
enh99348     4   57964600   57965600      1       1  150064        1.673      0.04716
enh99350     4   57968300   57969300      1       1  150064       1.6622      0.04824
enh99351     4   57969200   57970200      1       1  150064        2.077       0.0189
enh99352     4   57970900   57971900      1       1  150064       2.2907      0.01099
enh99353     4   57972200   57973200      1       1  150064        1.734      0.04146
enh99358     4   57985600   57986600      5       3  150064        1.707     0.043907
enh99383     4   68546100   68547100      1       1  150064       1.9131      0.02787
enh99384     4   68551300   68552300      1       1  150064       3.2427    0.0005921
enh99385     4   68553200   68554200      5       2  150064         2.05     0.020184
enh99386     4   68563500   68564500      3       1  150064       3.0826     0.001026
enh99387     4   68564600   68565600      3       1  150064       2.7744    0.0027653
enh99388     4   68567800   68568800      5       2  150064        3.129   0.00087715
enh99389     4   68577900   68578900      3       2  150064       2.9719    0.0014797
enh99390     4   68579500   68580500      2       1  150064       3.2434   0.00059065
enh99392     4   68592500   68593500      3       1  150064       3.2865   0.00050722
enh99471     4   73432600   73433600      2       1  150064       2.8718    0.0020405
enh99473     4   73836400   73837400      1       1  150064       2.1146      0.01723
enh99475     4   73840200   73841200      1       1  150064       2.2688      0.01164
enh99476     4   73932700   73933700      2       1  150064       1.7046     0.044138
enh99489     4   74140200   74141200      1       1  150064       1.7348      0.04139
enh99499     4   74472900   74473900      1       1  150064       2.3471     0.009459
enh99533     4   74751300   74752300      5       3  150064       1.6556     0.048898
enh99551     4   75022300   75023300      1       1  150064       2.1452      0.01597
enh99564     4   75369100   75370100      7       1  150064       2.3471    0.0094603
enh99565     4   75370900   75371900      7       1  150064       2.2843     0.011178
enh99567     4   75402900   75403900      7       2  150064       2.3475    0.0094503
enh99604     4   76933400   76934400      3       2  150064       1.9994     0.022781
enh99617     4   77127500   77128500      4       2  150064       2.2392     0.012571
enh99619     4   77135800   77136800      2       1  150064       1.7965     0.036211
enh99626     4   77351500   77352500      2       1  150064       2.4122    0.0079277
enh99629     4   77456700   77457700     10       1  150064       1.8187     0.034478
enh99634     4   77500600   77501600      3       2  150064       2.3775    0.0087164
enh99635     4   77503400   77504400      2       1  150064       1.9284     0.026903
enh99637     4   77526000   77527000      1       1  150064       2.3729     0.008824
enh99638     4   77528500   77529500      2       1  150064       1.8516     0.032039
enh99639     4   77532400   77533400      3       2  150064       1.9935     0.023105
enh99643     4   77559900   77560900      3       1  150064       2.3226       0.0101
enh99647     4   77579500   77580500      1       1  150064        1.732      0.04164
enh99659     4   77645700   77646700      2       1  150064       1.9003     0.028696
enh99772     4   79217900   79218900      2       1  150064       1.9539     0.025354
enh99815     4   80990100   80991100      1       1  150064       3.0418     0.001176
enh99823     4   81046300   81047300      1       1  150064       1.6914      0.04538
enh99824     4   81048000   81049000      1       1  150064       1.7285      0.04195
enh99831     4   81102700   81103700      4       2  150064       1.9053     0.028372
enh99836     4   81113800   81114800      4       2  150064         2.23     0.012875
enh99838     4   81121300   81122300      2       1  150064       2.0399     0.020681
enh99839     4   81128500   81129500      4       2  150064       2.0911     0.018261
enh99841     4   81140200   81141200      5       2  150064       2.1927     0.014163
enh99842     4   81141600   81142600      3       1  150064       2.7461    0.0030152
enh99843     4   81146300   81147300      4       1  150064       2.8963    0.0018877
enh99844     4   81152000   81153000      6       3  150064       2.7194      0.00327
enh99845     4   81158300   81159300      2       1  150064        1.709      0.04373
enh99846     4   81164400   81165400      3       1  150064       1.8532     0.031925
enh99850     4   81196300   81197300      4       1  150064       2.5976    0.0046941
enh99851     4   81198200   81199200      2       1  150064       1.7906     0.036682
enh99865     4   82057300   82058300      1       1  150064       1.9606      0.02496
enh99893     4   83189100   83190100      3       1  150064        2.799    0.0025631
enh99895     4   83281400   83282400      2       1  150064       2.1198     0.017013
enh99931     4   83705200   83706200      2       1  150064       1.6906     0.045456
enh99936     4   83733000   83734000      1       1  150064         1.89      0.02938
[truncated: 1,150,337 more chars]
