# Supplementary material for: Identifying enhancer properties associated with genetic risk for complex traits using regulome-wide association studies
Source: PLoS Comput Biol. 2022 Sep 7;18(9):e1010430. doi: 10.1371/journal.pcbi.1010430 (PMC9484640; doi:10.1371/journal.pcbi.1010430)
Supplement: S3 Table — Sample names are as described in the ROADMAP epigenomics project integrative analysis portal: https://egg2.wustl.edu/roadmap/web_portal/meta.html. (ZIP) [file pcbi.1010430.s010.zip › supplemental_table3/E123blood_sig_enhancers05.gcov.out]

GENE       CHR      START       STOP  NSNPS  NPARAM       N        ZSTAT            P
enh39810     1     966200     967200      1       1  150064       1.6666       0.0478
enh39830     1    1168800    1169800      4       1  150064       2.0071     0.022368
enh39831     1    1185900    1186900      4       2  150064       1.9041     0.028447
enh39871     1    1481100    1482100      2       1  150064       1.6625     0.048204
enh39893     1    1706200    1707200      2       1  150064       2.8494    0.0021899
enh39916     1    1841000    1842000      3       1  150064       2.0797     0.018775
enh39926     1    2058100    2059100      1       1  150064       3.1709    0.0007598
enh39927     1    2063200    2064200      1       1  150064       2.0727       0.0191
enh39928     1    2065500    2066500      3       1  150064       3.2007    0.0006855
enh39930     1    2069000    2070000      2       1  150064       2.6699     0.003794
enh39931     1    2079900    2080900      1       1  150064       3.5192    0.0002164
enh39933     1    2110600    2111600      7       3  150064       2.8597    0.0021204
enh39938     1    2126900    2127900      2       1  150064       2.5265    0.0057606
enh39942     1    2137600    2138600      3       2  150064       2.2989     0.010754
enh39943     1    2139700    2140700      4       2  150064       1.9211     0.027362
enh39948     1    2173800    2174800      1       1  150064       3.7831    7.743e-05
enh39962     1    2232800    2233800      1       1  150064       1.9129      0.02788
enh39971     1    2346800    2347800      5       2  150064       1.7259     0.042185
enh39977     1    2486000    2487000      1       1  150064       2.5752     0.005009
enh39979     1    2491800    2492800      1       1  150064        2.422     0.007717
enh39983     1    2542200    2543200      1       1  150064       2.6463     0.004069
enh39995     1    3137600    3138600      9       3  150064       1.7184     0.042859
enh39996     1    3138800    3139800      5       1  150064         1.65     0.049476
enh39997     1    3229800    3230800      7       3  150064       1.7329     0.041557
enh40061     1    6089300    6090300      1       1  150064       2.1548      0.01559
enh40069     1    6260400    6261400      1       1  150064       1.7453      0.04047
enh40070     1    6264100    6265100      4       2  150064       1.8368     0.033121
enh40090     1    6531800    6532800      2       1  150064       2.2622     0.011844
enh40094     1    6551600    6552600      4       2  150064       1.7381     0.041093
enh40095     1    6567000    6568000      1       1  150064       2.3208      0.01015
enh40096     1    6569100    6570100      4       1  150064       2.4525    0.0070927
enh40104     1    6644600    6645600      1       1  150064       3.4842    0.0002468
enh40107     1    6658400    6659400      6       3  150064       1.6901     0.045505
enh40109     1    6669700    6670700      2       1  150064       1.8196     0.034411
enh40111     1    6676200    6677200      2       1  150064       3.3689   0.00037737
enh40112     1    6684100    6685100      2       1  150064       2.1264     0.016733
enh40114     1    6726900    6727900      1       1  150064       2.1925      0.01417
enh40116     1    6759600    6760600      3       1  150064        3.954   3.8435e-05
enh40122     1    6847100    6848100      3       1  150064       1.7795     0.037581
enh40154     1    7829800    7830800      1       1  150064       1.8858      0.02966
enh40211     1    8374000    8375000      3       2  150064        4.624   1.8821e-06
enh40213     1    8412600    8413600      3       2  150064       4.7419   1.0588e-06
enh40214     1    8423300    8424300      5       2  150064       3.9983   3.1898e-05
enh40215     1    8430800    8431800      4       2  150064       4.5328   2.9103e-06
enh40216     1    8433500    8434500      2       1  150064       2.9669     0.001504
enh40220     1    8444500    8445500      2       1  150064       4.8974   4.8548e-07
enh40221     1    8445000    8446000      3       2  150064       4.7039   1.2763e-06
enh40223     1    8450800    8451800      3       2  150064       2.9505    0.0015861
enh40224     1    8452300    8453300      1       1  150064       5.5087    1.807e-08
enh40225     1    8455200    8456200      1       1  150064       1.6624      0.04822
enh40226     1    8457700    8458700      1       1  150064       2.3545     0.009273
enh40227     1    8467700    8468700      2       1  150064       4.9569   3.5806e-07
enh40231     1    8488200    8489200      1       1  150064       5.7199     5.33e-09
enh40238     1    8556900    8557900      3       1  150064       2.7352    0.0031169
enh40243     1    8586300    8587300      2       1  150064       2.4268    0.0076165
enh40244     1    8601100    8602100      1       1  150064       4.2828    9.229e-06
enh40245     1    8611600    8612600      2       1  150064       2.5226     0.005825
enh40246     1    8614800    8615800      2       1  150064       3.0698    0.0010711
enh40247     1    8620700    8621700      1       1  150064       2.5716     0.005062
enh40248     1    8623100    8624100      3       2  150064       2.3761    0.0087482
enh40250     1    8651000    8652000      2       1  150064       2.9515    0.0015814
enh40251     1    8658000    8659000      6       2  150064       2.9865    0.0014112
enh40252     1    8663400    8664400      1       1  150064       2.8826     0.001972
enh40253     1    8686000    8687000      1       1  150064       2.9013     0.001858
enh40256     1    8711900    8712900      1       1  150064       2.6695     0.003798
enh40258     1    8722400    8723400      1       1  150064       2.2886      0.01105
enh40259     1    8725400    8726400      2       1  150064        2.471    0.0067368
enh40260     1    8727900    8728900      4       2  150064       1.7639     0.038877
enh40261     1    8730000    8731000      3       2  150064       2.5074    0.0060804
enh40264     1    8744500    8745500      2       1  150064       2.1884     0.014321
enh40267     1    8758800    8759800      1       1  150064       1.7527      0.03983
enh40270     1    8766900    8767900      4       2  150064       2.4406    0.0073308
enh40271     1    8772100    8773100      1       1  150064       1.7195      0.04276
enh40273     1    8800000    8801000      1       1  150064       1.7758      0.03788
enh40275     1    8814800    8815800      1       1  150064       1.9749      0.02414
enh40279     1    8843600    8844600      2       1  150064       2.4847    0.0064836
enh40281     1    8850100    8851100      1       1  150064       1.9179      0.02756
enh40282     1    8851400    8852400      1       1  150064       2.5376      0.00558
enh40284     1    8869100    8870100      1       1  150064       2.4829     0.006516
enh40291     1    8920300    8921300      1       1  150064       2.2328      0.01278
enh40296     1    8959500    8960500      4       2  150064       2.2143     0.013406
enh40297     1    8963000    8964000      5       2  150064       2.5267    0.0057569
enh40299     1    8971000    8972000      4       2  150064       2.1078     0.017526
enh40301     1    8998600    8999600      5       2  150064       2.6733    0.0037557
enh40334     1    9326700    9327700      4       2  150064       1.9922     0.023176
enh40338     1    9351400    9352400      3       2  150064       2.4918    0.0063544
enh40349     1    9409700    9410700      1       1  150064       1.7885      0.03685
enh40350     1    9422200    9423200      7       4  150064       1.7535     0.039756
enh40373     1    9651400    9652400      1       1  150064       1.8634       0.0312
enh40459     1   10489200   10490200      3       2  150064       1.6593      0.04853
enh40490     1   10960400   10961400      2       1  150064       2.3164     0.010269
enh40545     1   11851500   11852500      3       2  150064       1.6519     0.049277
enh40550     1   11868500   11869500      6       2  150064       1.7804     0.037507
enh40553     1   11964900   11965900      4       2  150064       2.3169     0.010254
enh40564     1   11997200   11998200      3       1  150064       2.7109    0.0033549
enh40565     1   11997800   11998800      1       1  150064       2.7935     0.002607
enh40566     1   11999100   12000100      5       2  150064       2.1527     0.015672
enh40567     1   12000200   12001200      4       1  150064       2.0448     0.020437
enh40582     1   12106900   12107900      1       1  150064       3.1955    0.0006979
enh40583     1   12112000   12113000      4       2  150064       1.7134     0.043322
enh40584     1   12126000   12127000      2       1  150064       3.1872   0.00071833
enh40585     1   12128000   12129000      2       1  150064       2.6411    0.0041314
enh40586     1   12129900   12130900      3       1  150064       2.8273     0.002347
enh40652     1   12660500   12661500      4       2  150064        1.684     0.046095
enh40668     1   14028400   14029400      3       2  150064       2.6346    0.0042122
enh40669     1   14034600   14035600      4       2  150064       1.9076     0.028222
enh40672     1   14058100   14059100      2       1  150064       1.7199     0.042722
enh40673     1   14074400   14075400      2       1  150064       1.6562     0.048838
enh40678     1   14090900   14091900      1       1  150064       1.8683      0.03086
enh40692     1   14847600   14848600      1       1  150064       2.0798      0.01877
enh40702     1   15207700   15208700      5       2  150064       2.0493     0.020216
enh40703     1   15252700   15253700      3       1  150064       1.8983     0.028827
enh40750     1   15742900   15743900      3       2  150064       1.6896     0.045552
enh40850     1   16542000   16543000      5       2  150064       1.9718     0.024318
enh40851     1   16557300   16558300      3       1  150064       2.4589    0.0069672
enh40853     1   16564200   16565200      2       1  150064       2.7283    0.0031827
enh40854     1   16569900   16570900      2       1  150064       2.4068    0.0080463
enh40855     1   16574600   16575600      1       1  150064       2.3933     0.008348
enh40856     1   16576800   16577800      2       1  150064       1.8732      0.03052
enh40857     1   16593000   16594000      4       1  150064       2.1781       0.0147
enh40860     1   16673600   16674600      4       1  150064       1.9569      0.02518
enh40861     1   16674900   16675900      1       1  150064       1.9579      0.02512
enh40863     1   16679500   16680500      1       1  150064       2.0801      0.01876
enh40864     1   16690700   16691700      3       1  150064       1.9097     0.028088
enh40866     1   16698400   16699400      2       1  150064       1.7669     0.038622
enh40867     1   16701100   16702100      1       1  150064       1.8357       0.0332
enh40868     1   16703500   16704500      1       1  150064       1.8561      0.03172
enh40870     1   16711800   16712800      2       1  150064       1.7801     0.037533
enh40871     1   16713900   16714900      2       1  150064       1.8111     0.035064
enh40873     1   16722800   16723800      4       1  150064       2.0449      0.02043
enh40875     1   16768900   16769900      1       1  150064       1.6593      0.04853
enh40878     1   16824400   16825400      1       1  150064       2.7536     0.002947
enh40906     1   17287500   17288500      3       2  150064       1.7123     0.043425
enh40912     1   17341900   17342900      4       1  150064       2.2388     0.012585
enh40913     1   17371800   17372800      6       1  150064       2.4293    0.0075639
enh40914     1   17372200   17373200      4       1  150064       2.2589     0.011946
enh40915     1   17378200   17379200      3       2  150064       2.7772    0.0027413
enh40916     1   17386000   17387000      4       2  150064       2.9968     0.001364
enh40917     1   17389000   17390000      6       3  150064       2.8743    0.0020248
enh40923     1   17454500   17455500      2       1  150064       1.8986     0.028807
enh40942     1   17674900   17675900      8       2  150064       1.7946     0.036363
enh40971     1   19218600   19219600      2       1  150064       1.6971     0.044838
enh40975     1   19234400   19235400      2       1  150064       1.6468       0.0498
enh40981     1   19263500   19264500      2       1  150064       1.7529     0.039814
enh41004     1   19640700   19641700      1       1  150064       1.7065      0.04396
enh41005     1   19643000   19644000      2       1  150064       1.6584     0.048623
enh41045     1   19821700   19822700      2       1  150064       3.1151    0.0009193
enh41046     1   19831700   19832700      7       3  150064       1.9153     0.027725
enh41047     1   19835200   19836200      4       2  150064        2.021     0.021641
enh41052     1   19939300   19940300      1       1  150064       1.7696       0.0384
enh41054     1   19966600   19967600      1       1  150064       2.3371     0.009718
enh41079     1   20497500   20498500      1       1  150064       1.9738       0.0242
enh41087     1   20819900   20820900      1       1  150064       1.7361      0.04127
enh41107     1   21059900   21060900      1       1  150064       2.8655     0.002082
enh41109     1   21108100   21109100      2       1  150064       2.9231    0.0017326
enh41111     1   21114800   21115800      1       1  150064       2.5834     0.004892
enh41114     1   21346100   21347100      2       1  150064       1.8425     0.032699
enh41115     1   21347100   21348100      4       2  150064        2.876    0.0020136
enh41116     1   21348700   21349700      2       1  150064       2.0738     0.019051
enh41119     1   21368800   21369800      6       3  150064       2.5651    0.0051572
enh41120     1   21403200   21404200      4       2  150064       2.5195    0.0058759
enh41121     1   21415600   21416600      3       1  150064       2.7094    0.0033702
enh41122     1   21416900   21417900      2       1  150064       2.7388    0.0030831
enh41128     1   21475900   21476900      1       1  150064       3.0309     0.001219
enh41130     1   21480400   21481400      2       1  150064       2.5632     0.005185
enh41131     1   21491600   21492600      4       2  150064       2.5446    0.0054697
enh41132     1   21500000   21501000      1       1  150064       2.4774     0.006618
enh41133     1   21521200   21522200      1       1  150064       1.7381       0.0411
enh41170     1   21941000   21942000      5       2  150064       2.2102     0.013544
enh41180     1   21992100   21993100      6       3  150064        2.125     0.016793
enh41184     1   22013500   22014500      3       1  150064       2.5922    0.0047681
enh41186     1   22029900   22030900      2       1  150064       2.5772    0.0049809
enh41187     1   22031900   22032900      1       1  150064       2.5496     0.005393
enh41188     1   22047800   22048800      2       1  150064       2.2302     0.012868
enh41189     1   22075900   22076900      4       2  150064        1.868     0.030878
enh41190     1   22085500   22086500      5       2  150064        1.674     0.047065
enh41191     1   22087800   22088800      4       2  150064       2.1282     0.016662
enh41192     1   22091600   22092600      5       2  150064       2.2327     0.012784
enh41193     1   22095800   22096800      2       1  150064        2.546    0.0054488
enh41197     1   22105600   22106600      2       1  150064       2.5484    0.0054109
enh41229     1   22349200   22350200      3       2  150064       2.4102    0.0079729
enh41230     1   22350000   22351000      5       2  150064       2.2927     0.010933
enh41231     1   22353000   22354000      9       2  150064       2.9093    0.0018115
enh41232     1   22353600   22354600     14       3  150064       2.9712     0.001483
enh41237     1   22375000   22376000      3       2  150064        3.234   0.00061028
enh41240     1   22386500   22387500      5       3  150064       2.5419    0.0055127
enh41244     1   22401300   22402300      3       2  150064       2.1345     0.016401
enh41246     1   22418600   22419600      1       1  150064       1.7696       0.0384
enh41248     1   22448100   22449100      4       2  150064       3.2651   0.00054706
enh41284     1   23438100   23439100      1       1  150064       2.0492      0.02022
enh41346     1   23939200   23940200      3       1  150064        2.028     0.021279
enh41363     1   24073900   24074900      1       1  150064       2.1532      0.01565
enh41366     1   24106600   24107600      1       1  150064       1.6674      0.04772
enh41374     1   24143100   24144100      1       1  150064       1.7612       0.0391
enh41399     1   24372700   24373700      3       1  150064       2.5782    0.0049652
enh41419     1   24690500   24691500      5       2  150064       1.8638     0.031175
enh41421     1   24718800   24719800      1       1  150064        1.765      0.03878
enh41424     1   24744300   24745300      2       1  150064       2.1965     0.014027
enh41428     1   24810400   24811400      1       1  150064       2.2153      0.01337
enh41429     1   24812400   24813400      3       1  150064       2.0254     0.021413
enh41433     1   24862200   24863200      4       2  150064       2.4306    0.0075369
enh41434     1   24867100   24868100      6       2  150064       2.8995    0.0018685
enh41437     1   24894400   24895400      5       2  150064       1.6818     0.046307
enh41480     1   25310800   25311800      1       1  150064       2.2718      0.01155
enh41646     1   26700100   26701100      2       1  150064        1.667      0.04776
enh41659     1   26865500   26866500      4       2  150064       1.8326     0.033435
enh41663     1   26882200   26883200      1       1  150064       2.1998      0.01391
enh41672     1   27012500   27013500      2       1  150064       2.7982    0.0025696
enh41673     1   27016800   27017800      1       1  150064       2.4913     0.006363
enh41676     1   27033900   27034900      2       1  150064       2.6037    0.0046111
enh41677     1   27040500   27041500      2       1  150064       2.6097    0.0045314
enh41679     1   27047500   27048500      3       1  150064         2.63    0.0042697
enh41680     1   27052600   27053600      2       1  150064       2.5861    0.0048537
enh41695     1   27157800   27158800      1       1  150064        2.646     0.004073
enh41698     1   27175200   27176200      1       1  150064       2.4217     0.007724
enh41699     1   27179400   27180400      1       1  150064       3.8436    6.061e-05
enh41700     1   27181400   27182400      2       1  150064       1.9513     0.025509
enh41701     1   27184700   27185700      1       1  150064       1.9879      0.02341
enh41703     1   27213400   27214400      2       1  150064       1.9804     0.023831
enh41704     1   27214600   27215600      1       1  150064       2.4794      0.00658
enh41707     1   27236700   27237700      1       1  150064       2.4543     0.007057
enh41709     1   27246900   27247900      2       1  150064       2.7103    0.0033606
enh41710     1   27249900   27250900      1       1  150064        2.512     0.006003
enh41712     1   27292900   27293900      1       1  150064       2.4248     0.007659
enh41713     1   27298400   27299400      2       1  150064       2.1812     0.014585
enh41727     1   27425400   27426400      1       1  150064         2.29      0.01101
enh41730     1   27448700   27449700      1       1  150064       2.1775      0.01472
enh41754     1   27667200   27668200      3       2  150064       1.8403     0.032859
enh41762     1   27693800   27694800      1       1  150064       1.8301      0.03362
enh41763     1   27695400   27696400      1       1  150064       2.9448     0.001616
enh41816     1   27900100   27901100      2       1  150064       1.9362     0.026424
enh41828     1   27947600   27948600      2       1  150064       1.6501     0.049462
enh41829     1   27954000   27955000      3       1  150064       1.7172     0.042971
enh41831     1   27970100   27971100      2       1  150064       1.7707     0.038307
enh41860     1   28258200   28259200      3       2  150064       2.4384    0.0073766
enh41864     1   28269800   28270800      1       1  150064        2.197      0.01401
enh41889     1   28462100   28463100      1       1  150064       3.7917    7.481e-05
enh41900     1   28524500   28525500      1       1  150064        2.929       0.0017
enh41915     1   28605100   28606100      2       1  150064       1.9662     0.024636
enh41917     1   28622600   28623600      3       2  150064       2.1398     0.016187
enh41922     1   28650200   28651200      2       1  150064       2.2366     0.012656
enh41929     1   28697900   28698900      2       1  150064       1.9834     0.023663
enh41931     1   28702000   28703000      7       1  150064       1.8103     0.035123
enh41933     1   28717900   28718900      4       1  150064       1.9603     0.024981
enh41934     1   28718400   28719400      3       2  150064        3.015    0.0012849
enh41935     1   28721100   28722100      4       1  150064       1.8713     0.030652
enh41937     1   28736100   28737100      8       3  150064       2.2663     0.011716
enh41938     1   28743400   28744400      2       1  150064       2.0408     0.020638
enh41939     1   28747800   28748800      4       1  150064       2.2518     0.012168
enh41941     1   28767700   28768700      7       2  150064       2.1582     0.015457
enh41943     1   28782100   28783100      2       1  150064       1.8159     0.034693
enh41947     1   28837700   28838700      4       2  150064       3.0434    0.0011697
enh41950     1   28847000   28848000      2       1  150064       2.1311     0.016539
enh41951     1   28847600   28848600      1       1  150064       2.8219     0.002387
enh41952     1   28848400   28849400      2       1  150064       2.6705    0.0037873
enh41954     1   28877900   28878900      1       1  150064       2.8194     0.002406
enh41955     1   28904800   28905800      2       1  150064       2.7673    0.0028261
enh41956     1   28916500   28917500      3       1  150064       2.7318    0.0031493
enh41959     1   28967000   28968000      2       1  150064       2.2745     0.011467
enh41960     1   28971000   28972000      1       1  150064       2.3123      0.01038
enh41961     1   28972900   28973900      2       1  150064       1.8312     0.033532
enh41966     1   29011100   29012100      1       1  150064       3.1162    0.0009161
enh41968     1   29060100   29061100      2       1  150064        2.618    0.0044224
enh41974     1   29111100   29112100      1       1  150064       2.4417      0.00731
enh41979     1   29211600   29212600      5       1  150064       2.1952     0.014076
enh41980     1   29216100   29217100      2       1  150064       2.0777      0.01887
enh41981     1   29219700   29220700      6       2  150064       2.2925     0.010939
enh41984     1   29229000   29230000      1       1  150064       3.5327    0.0002057
enh41985     1   29232400   29233400     11       2  150064       3.3878   0.00035222
enh41987     1   29247500   29248500      3       2  150064        2.849     0.002193
enh41988     1   29250100   29251100      4       2  150064       3.5038   0.00022932
enh41989     1   29251400   29252400      2       1  150064       2.1794      0.01465
enh41990     1   29255200   29256200      3       1  150064        2.455    0.0070442
enh42000     1   29311600   29312600      1       1  150064       3.5343    0.0002044
enh42001     1   29312400   29313400      3       2  150064       2.9616    0.0015305
enh42009     1   29497200   29498200      5       3  150064       1.7057     0.044029
enh42011     1   29509500   29510500      4       2  150064       2.1014     0.017804
enh42012     1   29512400   29513400      2       1  150064       2.4132    0.0079063
enh42014     1   29528200   29529200      2       1  150064       2.3593    0.0091552
enh42016     1   29555200   29556200      2       1  150064       2.2099     0.013555
enh42017     1   29555600   29556600      4       2  150064       1.8991     0.028773
enh42018     1   29557600   29558600      3       1  150064       2.1232     0.016867
enh42020     1   29575400   29576400      3       2  150064       2.6613    0.0038925
enh42025     1   30446900   30447900      3       2  150064       4.8083   7.6117e-07
enh42026     1   30457300   30458300      3       2  150064       3.9025   4.7592e-05
enh42030     1   30852200   30853200      2       1  150064       2.1618     0.015317
enh42034     1   31194000   31195000      1       1  150064       1.8128      0.03493
enh42037     1   31218800   31219800      2       1  150064        1.789     0.036811
enh42065     1   31449000   31450000      1       1  150064       1.7721      0.03819
enh42081     1   31594700   31595700      2       1  150064       2.0356     0.020896
enh42090     1   31688500   31689500      8       2  150064       3.0987   0.00097178
enh42092     1   31761800   31762800      3       1  150064       2.9788    0.0014471
enh42094     1   31771700   31772700      5       2  150064       3.9229   4.3737e-05
enh42096     1   31834800   31835800      3       2  150064       2.9688    0.0014948
enh42097     1   31841100   31842100      1       1  150064       2.2533      0.01212
enh42098     1   31844500   31845500      3       2  150064        2.686    0.0036152
enh42100     1   31867600   31868600      2       1  150064       2.8315    0.0023167
enh42101     1   31869700   31870700      2       1  150064       3.7043   0.00010597
enh42102     1   31882700   31883700      1       1  150064       2.8523      0.00217
enh42103     1   31888600   31889600      2       1  150064        2.709    0.0033745
enh42104     1   31895300   31896300      5       2  150064       2.0482     0.020269
enh42143     1   32261500   32262500      1       1  150064       1.7442      0.04056
enh42161     1   32391100   32392100      2       1  150064       2.0527      0.02005
enh42166     1   32411200   32412200      2       1  150064       2.0879     0.018402
enh42180     1   32489900   32490900      2       1  150064       2.1063     0.017589
enh42204     1   32616500   32617500      1       1  150064       2.0177      0.02181
enh42218     1   32707600   32708600      3       1  150064       1.7063     0.043974
enh42239     1   32811000   32812000      1       1  150064        2.932     0.001684
enh42250     1   32879000   32880000      2       1  150064       1.6773     0.046739
enh42255     1   32998800   32999800      1       1  150064       2.3713     0.008862
enh42282     1   33232500   33233500      3       1  150064       2.2142     0.013406
enh42292     1   33337900   33338900      2       1  150064        1.997     0.022915
enh42314     1   33502600   33503600      2       1  150064       1.8687     0.030829
enh42337     1   33724400   33725400      3       2  150064       2.2615     0.011863
enh42339     1   33766200   33767200      3       2  150064       2.3437    0.0095463
enh42344     1   33803100   33804100      3       2  150064       1.9475     0.025736
enh42347     1   33810800   33811800      1       1  150064       1.7861      0.03704
enh42360     1   33921400   33922400      1       1  150064        1.962      0.02488
enh42361     1   33924800   33925800      5       2  150064       2.2799     0.011306
enh42364     1   33936900   33937900      2       1  150064       2.0795     0.018788
enh42371     1   35318300   35319300      4       2  150064       1.8872     0.029566
enh42372     1   35323000   35324000      4       2  150064        1.898     0.028849
enh42414     1   36101700   36102700      1       1  150064       1.7839      0.03722
enh42419     1   36184900   36185900      1       1  150064       4.0281    2.811e-05
enh42422     1   36269800   36270800      2       1  150064       3.7614    8.448e-05
enh42424     1   36275500   36276500      4       2  150064       4.3204    7.789e-06
enh42431     1   36400700   36401700      2       1  150064       2.7758    0.0027532
enh42432     1   36406200   36407200      2       1  150064       2.8578    0.0021329
enh42434     1   36488700   36489700      1       1  150064       4.0921    2.137e-05
enh42436     1   36553200   36554200      1       1  150064       3.1405    0.0008432
enh42437     1   36555600   36556600      3       2  150064        3.192   0.00070642
enh42438     1   36564800   36565800      5       2  150064       2.1471     0.015892
enh42439     1   36565500   36566500      4       2  150064       2.6879    0.0035954
enh42440     1   36574200   36575200      2       1  150064         1.76     0.039204
enh42441     1   36581200   36582200      3       1  150064       2.1813     0.014579
enh42442     1   36593600   36594600      1       1  150064       3.8529    5.836e-05
enh42443     1   36600200   36601200      3       1  150064       3.6681   0.00012219
enh42444     1   36605800   36606800      1       1  150064       3.1162     0.000916
enh42445     1   36607500   36608500      2       1  150064       3.3975   0.00034006
enh42446     1   36613100   36614100      3       1  150064       3.8801   5.2202e-05
enh42449     1   36624600   36625600      3       2  150064       2.2319     0.012811
enh42451     1   36631300   36632300      2       1  150064       3.9408   4.0604e-05
enh42454     1   36652800   36653800      4       2  150064       2.5498    0.0053889
enh42523     1   37999100   38000100      2       1  150064       1.7826     0.037326
enh42535     1   38271800   38272800      4       2  150064       2.3417     0.009599
enh42540     1   38318700   38319700      1       1  150064       3.1126    0.0009271
enh42542     1   38327800   38328800      1       1  150064        2.751     0.002971
enh42543     1   38330900   38331900      2       1  150064       3.2236   0.00063292
enh42547     1   38387400   38388400      3       1  150064       1.8786     0.030151
enh42550     1   38394900   38395900      3       2  150064       2.4198    0.0077641
enh42553     1   38453400   38454400      1       1  150064        2.104      0.01769
enh42582     1   39493000   39494000      5       2  150064       1.7435     0.040624
enh42584     1   39513000   39514000      4       2  150064       2.0411     0.020618
enh42585     1   39541800   39542800      2       1  150064       2.9168    0.0017683
enh42594     1   39582500   39583500      4       2  150064       1.8098      0.03516
enh42609     1   39648800   39649800      2       1  150064       1.8156     0.034712
enh42610     1   39650700   39651700      2       1  150064       2.1225     0.016899
enh42616     1   39668900   39669900      2       1  150064       1.7404     0.040897
enh42638     1   39859400   39860400      2       1  150064       1.7647     0.038809
enh42647     1   39974400   39975400      3       2  150064       2.0358     0.020885
enh42648     1   39991200   39992200      3       1  150064       2.5327    0.0056586
enh42664     1   40308100   40309100      2       1  150064       1.8236     0.034103
enh42667     1   40341600   40342600      1       1  150064       1.8639      0.03117
enh42669     1   40346400   40347400      4       2  150064       2.1626     0.015285
enh42672     1   40358400   40359400      1       1  150064       1.8066      0.03541
enh42723     1   40842300   40843300      5       3  150064       2.3208     0.010149
enh42730     1   40864000   40865000      3       2  150064        2.095     0.018086
enh42731     1   40864800   40865800      4       2  150064       2.1315     0.016524
enh42740     1   40998000   40999000      3       2  150064       1.9022     0.028572
enh42748     1   41155300   41156300      4       2  150064       3.0389    0.0011874
enh42749     1   41159500   41160500      4       2  150064       2.4007     0.008182
enh42751     1   41164500   41165500      2       1  150064       2.6446    0.0040899
enh42752     1   41169000   41170000      7       3  150064       1.8022     0.035758
enh42753     1   41170200   41171200      2       1  150064        2.747     0.003007
enh42755     1   41178400   41179400      2       1  150064        2.522    0.0058352
enh42766     1   41274400   41275400      3       2  150064       2.3802    0.0086521
enh42777     1   41385200   41386200      1       1  150064       1.8722      0.03059
enh42782     1   41432900   41433900      8       3  150064       1.9368     0.026387
enh42783     1   41440400   41441400      1       1  150064       2.2856      0.01114
enh42784     1   41448000   41449000      1       1  150064       1.7839      0.03722
enh42785     1   41468800   41469800      5       2  150064        2.221     0.013176
enh42791     1   41574700   41575700      3       2  150064       2.5747     0.005017
enh42793     1   41617900   41618900      3       2  150064        2.078     0.018855
enh42810     1   41897800   41898800      7       3  150064       1.6957     0.044969
enh42811     1   41898500   41899500      3       1  150064       2.3162     0.010275
enh42815     1   41951100   41952100      3       2  150064       2.7411     0.003062
enh42816     1   41959400   41960400      5       2  150064        1.871     0.030672
enh42817     1   41962400   41963400      4       2  150064       2.6271    0.0043063
enh42849     1   42317200   42318200      2       1  150064       1.8417     0.032759
enh42921     1   43419500   43420500      3       2  150064       2.1424      0.01608
enh42943     1   43739800   43740800      4       2  150064       1.8094     0.035197
enh42944     1   43760000   43761000      2       1  150064        2.976    0.0014603
enh42945     1   43769400   43770400      2       1  150064       2.6374    0.0041776
enh42951     1   43827100   43828100      1       1  150064       2.7397     0.003075
enh42952     1   43830800   43831800      2       1  150064       1.9653     0.024692
enh42957     1   43870600   43871600      2       1  150064        2.934    0.0016729
enh42961     1   43920200   43921200      3       2  150064       4.1734   1.5006e-05
enh42964     1   43941300   43942300      3       1  150064       3.6843   0.00011465
enh42969     1   44011100   44012100      1       1  150064       1.6572      0.04874
enh42970     1   44014000   44015000      5       1  150064       2.0497     0.020195
enh42972     1   44023200   44024200      1       1  150064       3.0287     0.001228
enh42973     1   44030500   44031500      1       1  150064       3.1202    0.0009035
enh42974     1   44031400   44032400      4       2  150064         3.44   0.00029085
enh42975     1   44047500   44048500      5       2  150064       2.8226    0.0023819
enh42976     1   44114300   44115300      5       2  150064       4.0012   3.1507e-05
enh42977     1   44117600   44118600      3       2  150064       4.0608   2.4453e-05
enh42979     1   44153700   44154700      1       1  150064       3.5304    0.0002075
enh42980     1   44170900   44171900      2       1  150064       2.8891     0.001932
enh42982     1   44197600   44198600      2       1  150064        4.844   6.3641e-07
enh42983     1   44226300   44227300      2       1  150064       2.8904    0.0019235
enh42985     1   44229000   44230000      1       1  150064       3.2448    0.0005877
enh42986     1   44231800   44232800      1       1  150064       3.3254    0.0004415
enh42987     1   44240000   44241000      2       1  150064       2.7456    0.0030204
enh42988     1   44241700   44242700      2       1  150064       2.4065    0.0080536
enh42989     1   44248900   44249900      3       2  150064       3.7981   7.2899e-05
enh42990     1   44251800   44252800      2       1  150064       2.3699    0.0088966
enh42991     1   44255500   44256500      3       2  150064       3.4322   0.00029941
enh42994     1   44286800   44287800      5       2  150064       2.2591     0.011938
enh42996     1   44301300   44302300      1       1  150064       2.9436     0.001622
enh42997     1   44318900   44319900      3       1  150064       3.9946   3.2404e-05
enh42999     1   44326500   44327500      4       2  150064       2.9253    0.0017207
enh43002     1   44333900   44334900      2       1  150064       2.8449    0.0022214
enh43003     1   44344400   44345400      2       1  150064       3.9801   3.4443e-05
enh43004     1   44350400   44351400      3       2  150064       3.2264   0.00062671
enh43007     1   44395300   44396300      6       2  150064       2.3714    0.0088593
enh43009     1   44400200   44401200      2       1  150064       2.2372     0.012635
enh43010     1   44402200   44403200      4       2  150064        2.011      0.02216
enh43012     1   44414000   44415000      4       2  150064       3.6117   0.00015211
enh43013     1   44423500   44424500      1       1  150064       2.6098      0.00453
enh43015     1   44439000   44440000      2       1  150064       1.9816     0.023762
enh43016     1   44442800   44443800      5       2  150064       2.5588    0.0052521
enh43017     1   44446400   44447400      4       2  150064       1.9799      0.02386
enh43019     1   44456000   44457000      1       1  150064       2.0898      0.01832
enh43021     1   44460300   44461300      3       1  150064       2.1489     0.015823
enh43022     1   44479300   44480300      2       1  150064       3.2733   0.00053156
enh43030     1   44555200   44556200      5       2  150064       1.7225     0.042493
enh43031     1   44567100   44568100      8       2  150064       1.7395     0.040973
enh43033     1   44677600   44678600      1       1  150064       2.7892     0.002642
enh43034     1   44679900   44680900      1       1  150064       2.3252      0.01003
enh43037     1   44704600   44705600      2       1  150064       2.6077    0.0045579
enh43075     1   45184600   45185600      1       1  150064       1.8209      0.03431
enh43232     1   47640500   47641500      4       2  150064       1.8457     0.032464
enh43237     1   47659300   47660300      2       1  150064        2.251     0.012194
enh43269     1   49343800   49344800      1       1  150064       1.6698      0.04748
enh43276     1   51427000   51428000      1       1  150064       2.5089     0.006055
enh43278     1   51448900   51449900      3       2  150064       1.9745      0.02416
enh43288     1   51733300   51734300      2       1  150064       1.7671     0.038602
enh43381     1   52988800   52989800      2       1  150064        2.073     0.019085
enh43420     1   53649500   53650500      4       2  150064       2.8103    0.0024751
enh43421     1   53660900   53661900      1       1  150064        2.074      0.01904
enh43424     1   53702100   53703100      4       2  150064       2.5829    0.0048987
enh43427     1   53751400   53752400      2       1  150064       2.4234    0.0076881
enh43430     1   53771800   53772800      4       2  150064       2.1252     0.016783
enh43460     1   54447200   54448200      3       1  150064       2.3027     0.010649
enh43477     1   54667600   54668600      4       2  150064       2.4067    0.0080495
enh43479     1   54685200   54686200      3       2  150064       2.1506     0.015755
enh43480     1   54695400   54696400      1       1  150064       2.1102      0.01742
enh43501     1   54800800   54801800      1       1  150064       2.3764     0.008741
enh43504     1   54815800   54816800      1       1  150064       1.7965      0.03621
enh43511     1   54839600   54840600      4       2  150064       1.9022     0.028575
enh43512     1   54844300   54845300      4       1  150064       1.9154     0.027723
enh43513     1   54846000   54847000      4       1  150064        2.067     0.019368
enh43514     1   54848800   54849800      8       2  150064         2.32     0.010171
enh43515     1   54850900   54851900      4       1  150064       1.9154     0.027719
enh43592     1   56045800   56046800      3       2  150064       2.0476     0.020298
enh43595     1   56184500   56185500      2       1  150064       1.7767      0.03781
enh43627     1   57286200   57287200      6       2  150064       2.0605     0.019677
enh43629     1   57599100   57600100      6       2  150064       2.6033    0.0046166
enh43633     1   57983700   57984700      2       1  150064       2.8932    0.0019066
enh43649     1   59183800   59184800      1       1  150064       1.8184       0.0345
enh43664     1   59323600   59324600      3       2  150064       2.1509     0.015741
enh43704     1   59612600   59613600      3       1  150064       1.7397     0.040958
enh43755     1   61449400   61450400      2       1  150064        1.737     0.041192
enh43756     1   61455300   61456300      2       1  150064       1.8711     0.030669
enh43788     1   61699400   61700400      2       1  150064       1.6477     0.049702
enh43789     1   61703700   61704700      5       3  150064       1.6634     0.048112
enh43791     1   61709500   61710500      3       1  150064       2.0719     0.019136
enh43806     1   61858300   61859300      7       3  150064       2.3218     0.010123
enh43807     1   61869400   61870400      1       1  150064       2.1912      0.01422
enh43813     1   61947500   61948500      1       1  150064       2.9975     0.001361
enh43826     1   62353200   62354200      4       2  150064       1.9991     0.022801
enh43898     1   65294400   65295400      2       1  150064       2.9775     0.001453
enh43901     1   65341300   65342300      1       1  150064       3.2325    0.0006135
enh43903     1   65349900   65350900      3       2  150064       1.7165     0.043039
enh43912     1   65376500   65377500      3       1  150064       2.6756    0.0037299
enh43915     1   65379300   65380300      2       1  150064        1.913     0.027875
enh43916     1   65380200   65381200      3       1  150064       2.5092    0.0060508
enh43917     1   65382100   65383100      6       2  150064       2.4001    0.0081951
enh43919     1   65389900   65390900      3       1  150064       2.5278    0.0057395
enh43920     1   65391200   65392200      1       1  150064       2.8801     0.001988
enh43923     1   65398000   65399000      3       1  150064       2.3488    0.0094178
enh43924     1   65398500   65399500      4       2  150064       2.4436    0.0072702
enh43925     1   65400200   65401200      3       2  150064       3.3548   0.00039706
enh43930     1   65412600   65413600      2       1  150064       2.8544    0.0021562
enh43932     1   65415800   65416800      2       1  150064       2.2473     0.012311
enh43934     1   65421000   65422000      7       3  150064       2.3126     0.010373
enh43935     1   65422600   65423600      4       2  150064       2.8282    0.0023408
enh43936     1   65423300   65424300      7       2  150064       2.4477    0.0071881
enh43937     1   65424200   65425200      3       1  150064       2.3492     0.009407
enh43938     1   65427300   65428300      4       1  150064        2.863    0.0020985
enh43939     1   65429800   65430800      4       2  150064       1.8966     0.028943
enh43946     1   65529800   65530800      3       2  150064       1.7161     0.043068
enh43949     1   65579000   65580000      2       1  150064       2.4646     0.006858
enh43950     1   65606800   65607800      4       2  150064       1.8617     0.031322
enh43958     1   65640000   65641000      5       1  150064       1.8082     0.035289
enh43959     1   65641800   65642800      3       2  150064       2.0039     0.022542
enh43961     1   65646300   65647300      4       1  150064        2.168     0.015081
enh43964     1   65678700   65679700      3       1  150064       2.0897     0.018321
enh44000     1   66153100   66154100      4       2  150064       2.8438    0.0022287
enh44002     1   66277700   66278700      1       1  150064       1.6821      0.04627
enh44009     1   66731300   66732300      1       1  150064       2.4844     0.006489
enh44010     1   66736600   66737600      2       1  150064       1.7028     0.044304
enh44014     1   66751100   66752100      1       1  150064       2.3715     0.008859
enh44017     1   66766000   66767000      7       2  150064        2.249     0.012256
enh44020     1   66795400   66796400      3       1  150064       1.8583     0.031562
enh44031     1   66878500   66879500      2       1  150064       1.9418     0.026081
enh44081     1   67802200   67803200      4       1  150064       1.8486     0.032258
enh44112     1   68160300   68161300      2       1  150064        2.246     0.012351
enh44113     1   68166100   68167100      4       2  150064       1.9657     0.024668
enh44119     1   68189200   68190200      1       1  150064       2.0043      0.02252
enh44123     1   68213800   68214800      2       1  150064       2.0104     0.022192
enh44126     1   68219800   68220800      2       1  150064       1.7258     0.042194
enh44131     1   68257500   68258500      4       2  150064       3.7431   9.0892e-05
enh44132     1   68259400   68260400      2       1  150064        3.677   0.00011798
enh44133     1   68269200   68270200      3       2  150064       2.5673    0.0051245
enh44134     1   68280600   68281600      3       2  150064       3.1099   0.00093561
enh44135     1   68284400   68285400      1       1  150064       1.8032      0.03568
enh44136     1   68315900   68316900      5       2  150064       2.6032    0.0046185
enh44138     1   68363100   68364100      7       2  150064       2.7614    0.0028773
enh44139     1   68373000   68374000      2       1  150064       2.7823    0.0026984
enh44147     1   68958100   68959100      4       2  150064       1.9199     0.027437
enh44168     1   71374600   71375600      5       2  150064       2.3163      0.01027
enh44173     1   72172000   72173000      2       1  150064       2.7037    0.0034282
enh44174     1   72197400   72198400      3       1  150064       3.3764   0.00036725
enh44179     1   74058800   74059800      3       1  150064       2.6569    0.0039432
enh44194     1   76619400   76620400      2       1  150064       1.6795     0.046531
enh44195     1   76620100   76621100      2       1  150064       1.6795     0.046531
enh44197     1   77464400   77465400      5       2  150064        2.126     0.016754
enh44208     1   78005200   78006200      3       1  150064        2.191     0.014227
enh44223     1   78353200   78354200      9       4  150064       2.5601    0.0052325
enh44229     1   78465600   78466600      1       1  150064       1.7875      0.03693
enh44249     1   79114500   79115500      1       1  150064       2.3844     0.008554
enh44256     1   81358000   81359000      2       1  150064       2.1144     0.017241
enh44261     1   82168600   82169600      3       2  150064       2.3327    0.0098317
enh44267     1   84157600   84158600      3       2  150064       2.2405     0.012529
enh44272     1   84541700   84542700      2       1  150064       2.0954     0.018068
enh44275     1   84566500   84567500      2       1  150064       2.2567     0.012013
enh44280     1   84639400   84640400      1       1  150064        1.923      0.02724
enh44313     1   85319800   85320800      3       1  150064       2.2982     0.010774
enh44317     1   85438200   85439200      3       1  150064       1.9533     0.025393
enh44318     1   85528000   85529000      3       2  150064       2.2418     0.012488
enh44332     1   85779400   85780400      2       1  150064        2.087     0.018442
enh44333     1   85785900   85786900      2       1  150064       2.1548     0.015588
enh44338     1   85809000   85810000      5       3  150064         1.97     0.024421
enh44341     1   85872600   85873600      1       1  150064       2.0853      0.01852
enh44393     1   88107900   88108900      2       1  150064       2.0408     0.020638
enh44403     1   88640200   88641200      3       2  150064       1.9597     0.025013
enh44439     1   89823300   89824300      4       2  150064       1.7728     0.038134
enh44440     1   89828800   89829800      1       1  150064       2.1685      0.01506
enh44445     1   90001700   90002700      5       2  150064       1.7217     0.042559
enh44464     1   90125900   90126900      4       2  150064       1.8467     0.032393
enh44465     1   90132700   90133700      2       1  150064         2.09     0.018307
enh44468     1   90158400   90159400      2       1  150064       1.6794     0.046541
enh44475     1   90204600   90205600      1       1  150064       1.7364      0.04125
enh44481     1   90265300   90266300      3       1  150064       1.7489     0.040155
enh44482     1   90270100   90271100      5       2  150064       1.9993     0.022786
enh44483     1   90273600   90274600      1       1  150064       2.1419       0.0161
enh44491     1   90307400   90308400      4       2  150064       2.1993      0.01393
enh44493     1   90312500   90313500      2       1  150064       2.7441    0.0030334
enh44500     1   90342500   90343500      2       1  150064       1.8484     0.032275
enh44538     1   91390300   91391300      1       1  150064       2.5134     0.005979
enh44539     1   91439800   91440800      1       1  150064       2.1706      0.01498
enh44542     1   91482500   91483500      4       2  150064       2.8199    0.0024016
enh44544     1   91488200   91489200      3       1  150064       2.4412    0.0073191
enh44550     1   91964900   91965900      8       4  150064       2.6659     0.003839
enh44556     1   92021200   92022200      5       1  150064       1.7154     0.043137
enh44568     1   92102800   92103800      3       2  150064       3.1803   0.00073554
enh44584     1   92246200   92247200      1       1  150064       2.6637     0.003864
enh44585     1   92248600   92249600      3       1  150064       1.7799     0.037545
enh44607     1   92766000   92767000      4       2  150064       3.0186    0.0012699
enh44610     1   92841700   92842700      2       1  150064       1.7308     0.041746
enh44614     1   92923200   92924200      3       1  150064       2.9171    0.0017668
enh44617     1   92941900   92942900      2       1  150064       3.1959   0.00069705
enh44618     1   92960300   92961300      1       1  150064       3.4695    0.0002607
enh44619     1   92970000   92971000      3       1  150064       3.3785   0.00036441
enh44620     1   92981100   92982100      2       1  150064       2.4617    0.0069145
enh44621     1   93002700   93003700      2       1  150064        2.821    0.0023936
enh44624     1   93175600   93176600      2       1  150064       1.9687     0.024494
enh44634     1   93324500   93325500      1       1  150064        1.779      0.03762
enh44639     1   93389700   93390700      1       1  150064       1.7895      0.03677
enh44640     1   93399900   93400900      2       1  150064       2.8424    0.0022386
enh44642     1   93416300   93417300      2       1  150064        1.846     0.032449
enh44647     1   93438300   93439300      1       1  150064       1.6825      0.04624
enh44650     1   93459100   93460100      1       1  150064        1.827      0.03385
enh44658     1   93508200   93509200      3       2  150064       2.1797     0.014638
enh44806     1   95319500   95320500      2       1  150064        1.685     0.045994
enh44808     1   95330000   95331000      5       3  150064       2.7381      0.00309
enh44809     1   95349300   95350300      3       2  150064       2.2582     0.011965
enh44821     1   95455000   95456000      1       1  150064       1.9067      0.02828
enh44822     1   95468100   95469100      1       1  150064        1.982      0.02374
enh44823     1   95486900   95487900      1       1  150064       2.0245      0.02146
enh44824     1   95507800   95508800      3       1  150064       1.6504     0.049428
enh44831     1   95581000   95582000      4       2  150064       4.4887   3.5827e-06
enh44835     1   95644600   95645600      2       1  150064       1.7002     0.044545
enh44836     1   95697800   95698800      3       2  150064       2.5955    0.0047225
enh44838     1   95717500   95718500      7       3  150064       1.7878     0.036908
enh44840     1   96828100   96829100      1       1  150064       2.5649      0.00516
enh44841     1   97097600   97098600      4       1  150064       1.7977     0.036111
enh44842     1   97176400   97177400      6       2  150064       3.3423   0.00041548
enh44843     1   97185900   97186900      2       1  150064       1.7221     0.042524
enh44844     1   97189400   97190400      4       1  150064       3.7569   8.6005e-05
enh44845     1   97196000   97197000      4       2  150064        3.075    0.0010527
enh44848     1   98125700   98126700      2       1  150064       2.7873    0.0026574
enh44849     1   98315200   98316200      1       1  150064       6.4331    6.251e-11
enh44850     1   98366400   98367400      1       1  150064       3.1151    0.0009194
enh44851     1   98377000   98378000      1       1  150064       6.0414    7.639e-10
enh44852     1   98383300   98384300      3       2  150064       5.4966   1.9356e-08
enh44854     1   98403500   98404500      2       1  150064       6.2799   1.6941e-10
enh44856     1   98636700   98637700      3       1  150064       2.7838    0.0026866
enh44864     1   98853500   98854500      3       2  150064        1.968     0.024534
enh44865     1   98863600   98864600      1       1  150064       3.2254     0.000629
enh44866     1   98869400   98870400      1       1  150064       3.1958    0.0006971
enh44883     1  100147000  100148000      3       2  150064       1.9573     0.025156
enh44957     1  101297200  101298200      5       3  150064       3.5552   0.00018885
enh44958     1  101347900  101348900      1       1  150064       2.9451     0.001614
enh44984     1  101669200  101670200      4       1  150064       1.6779     0.046679
enh45001     1  101918700  101919700      5       3  150064       2.2651     0.011755
enh45019     1  108347100  108348100      8       3  150064       2.6676    0.0038199
enh45020     1  108369500  108370500      1       1  150064       2.2408      0.01252
enh45022     1  108374300  108375300      5       1  150064       2.1291     0.016622
enh45028     1  108438200  108439200      4       1  150064       2.0387     0.020739
enh45029     1  108439700  108440700      6       2  150064       1.8204     0.034349
enh45030     1  108442200  108443200      2       1  150064        2.171     0.014964
enh45036     1  108492200  108493200      4       2  150064       2.1863     0.014395
enh45039     1  108508200  108509200      5       3  150064       2.2686     0.011647
enh45049     1  108660500  108661500      6       3  150064       1.9794     0.023886
enh45051     1  108733000  108734000      2       1  150064       2.9407    0.0016371
enh45052     1  108740100  108741100      6       2  150064       2.6406    0.0041376
enh45151     1  110088400  110089400      3       2  150064       1.7333     0.041525
enh45161     1  110176800  110177800      2       1  150064        1.914     0.027809
enh45162     1  110178600  110179600      4       2  150064        2.074     0.019042
enh45165     1  110186200  110187200      2       1  150064       2.0658     0.019423
enh45180     1  110357900  110358900      2       1  150064        1.885     0.029718
enh45214     1  110530300  110531300      1       1  150064       2.2206      0.01319
enh45226     1  110745600  110746600      1       1  150064       2.2414       0.0125
enh45236     1  110887200  110888200      2       1  150064       1.9302      0.02679
enh45238     1  110926000  110927000      4       2  150064         2.06     0.019699
enh45245     1  111019300  111020300      2       1  150064        2.358    0.0091872
enh45255     1  111323000  111324000      4       2  150064       2.3344    0.0097885
enh45256     1  111329100  111330100      5       2  150064       2.6018    0.0046362
enh45257     1  111400500  111401500      8       2  150064       2.4331     0.007485
enh45261     1  111430200  111431200      6       1  150064         1.72      0.04272
enh45262     1  111432600  111433600      2       1  150064       1.7701     0.038356
enh45263     1  111434200  111435200      4       2  150064       1.6985     0.044704
enh45282     1  111994300  111995300      2       1  150064       2.2203     0.013199
enh45296     1  112134300  112135300      3       2  150064       2.8477     0.002202
enh45298     1  112139000  112140000      3       1  150064       1.7923     0.036546
enh45299     1  112142900  112143900      3       2  150064        2.445    0.0072421
enh45300     1  112146800  112147800      2       1  150064       2.0817     0.018686
enh45306     1  112172800  112173800      1       1  150064       2.4923     0.006346
enh45332     1  112462600  112463600      3       1  150064       2.4432    0.0072786
enh45333     1  112603700  112604700      8       1  150064       2.1179     0.017094
enh45338     1  112936600  112937600      4       1  150064       1.8506     0.032113
enh45339     1  112940200  112941200      3       1  150064        2.336    0.0097448
enh45340     1  112946300  112947300      1       1  150064        2.414     0.007889
enh45345     1  113086300  113087300      5       1  150064        3.082    0.0010279
enh45346     1  113117900  113118900      2       1  150064       3.0798    0.0010357
enh45347     1  113148500  113149500      1       1  150064       2.8098     0.002479
enh45348     1  113159400  113160400      3       2  150064       3.7995   7.2484e-05
enh45353     1  113215800  113216800      2       1  150064       3.0364    0.0011973
enh45356     1  113230500  113231500      3       2  150064       3.3679   0.00037869
enh45357     1  113239000  113240000      5       3  150064        2.005     0.022481
enh45358     1  113240100  113241100      4       1  150064        3.272   0.00053393
enh45359     1  113241300  113242300      2       1  150064       3.6366   0.00013811
enh45394     1  113734300  113735300      1       1  150064       2.0642       0.0195
enh45395     1  113751800  113752800      1       1  150064       2.0814       0.0187
enh45436     1  114525200  114526200      5       2  150064       2.0044     0.022515
enh45443     1  114876500  114877500      2       1  150064       1.9104     0.028038
enh45444     1  114883800  114884800      2       1  150064       2.1314     0.016528
enh45452     1  115025000  115026000      5       3  150064       1.9799     0.023858
enh45454     1  115032600  115033600      6       2  150064       2.1326     0.016481
enh45457     1  115047100  115048100      5       3  150064       1.8815     0.029955
enh45467     1  115257400  115258400      2       1  150064       1.7788     0.037633
enh45471     1  115321300  115322300      1       1  150064       1.8218      0.03424
enh45473     1  115605200  115606200      3       1  150064       1.9966     0.022936
enh45476     1  115627500  115628500      3       2  150064         3.46   0.00027013
enh45477     1  115632600  115633600      6       2  150064       2.0595     0.019721
enh45479     1  115642400  115643400      6       2  150064       3.8735   5.3648e-05
enh45482     1  115711200  115712200      2       1  150064       2.1667     0.015129
enh45483     1  115721700  115722700     11       4  150064         3.05    0.0011443
enh45486     1  115732900  115733900      5       2  150064       2.1064     0.017586
enh45489     1  115974300  115975300      5       2  150064       1.7641     0.038861
enh45496     1  116189200  116190200      2       1  150064       1.8622     0.031288
enh45502     1  116219400  116220400      3       2  150064       1.9971     0.022909
enh45522     1  116866900  116867900      4       1  150064       1.6622     0.048233
enh45579     1  117307100  117308100      1       1  150064       2.7429     0.003045
enh45580     1  117320300  117321300      3       1  150064       3.3991   0.00033806
enh45581     1  117339600  117340600      3       1  150064       2.7976    0.0025741
enh45582     1  117341400  117342400      4       1  150064       2.9556    0.0015601
enh45584     1  117350300  117351300      1       1  150064       3.2432    0.0005909
enh45586     1  117352600  117353600      2       1  150064       3.4129    0.0003214
enh45588     1  117359400  117360400      1       1  150064       3.5666    0.0001808
enh45589     1  117362400  117363400      2       1  150064       3.2557   0.00056562
enh45590     1  117366600  117367600      2       1  150064       3.3514   0.00040195
enh45607     1  117514400  117515400      3       2  150064       1.9822     0.023729
enh45627     1  117689000  117690000      6       1  150064       1.8393     0.032934
enh45628     1  117689800  117690800      5       1  150064       1.6451     0.049976
enh45648     1  118207100  118208100      2       1  150064       1.7397     0.040953
enh45814     1  145588000  145589000      3       1  150064       1.9471     0.025762
enh45823     1  145726300  145727300      1       1  150064       1.9945      0.02305
enh45828     1  146638600  146639600      3       1  150064       2.0981     0.017948
enh45829     1  146640200  146641200      1       1  150064       2.1682      0.01507
enh45830     1  146645300  146646300      6       1  150064       2.0854     0.018517
enh45831     1  146709300  146710300      3       1  150064       3.1248   0.00088973
enh45832     1  146713100  146714100      1       1  150064        2.513     0.005986
enh45833     1  146717800  146718800      6       3  150064       2.4568    0.0070099
enh45837     1  146849100  146850100      4       2  150064       2.3445    0.0095274
enh45838     1  146850800  146851800      4       2  150064       2.2344     0.012727
enh45854     1  147234400  147235400      2       1  150064       1.7329     0.041556
enh45884     1  149889400  149890400      1       1  150064       1.7202       0.0427
enh45899     1  150025800  150026800      5       2  150064       5.5329   1.5753e-08
enh45900     1  150037400  150038400      1       1  150064       5.5334     1.57e-08
enh45902     1  150081300  150082300      1       1  150064       5.9023    1.792e-09
enh45904     1  150118900  150119900      3       1  150064       5.2081   9.5414e-08
enh45906     1  150124200  150125200      2       1  150064        4.783   8.6332e-07
enh45909     1  150132300  150133300      3       1  150064       5.2023   9.8397e-08
enh45911     1  150157900  150158900      3       2  150064       4.7642   9.4794e-07
enh45912     1  150159400  150160400      1       1  150064       5.4736    2.205e-08
enh45913     1  150185000  150186000      3       2  150064       4.6806   1.4303e-06
enh45915     1  150204900  150205900      2       1  150064       4.2775   9.4514e-06
enh45916     1  150209000  150210000      2       1  150064       1.9992     0.022793
enh45919     1  150241800  150242800      3       1  150064       4.9797   3.1842e-07
enh45922     1  150264800  150265800      5       2  150064       4.0209   2.8991e-05
enh45923     1  150267300  150268300      2       1  150064       1.9883     0.023391
enh45924     1  150274300  150275300      4       2  150064       4.4825   3.6882e-06
enh45926     1  150339800  150340800      2       1  150064       1.7546     0.039661
enh45929     1  150344800  150345800      3       2  150064        5.254   7.4425e-08
enh45932     1  150359400  150360400      2       1  150064       4.2877   9.0281e-06
enh45933     1  150377900  150378900      3       2  150064       1.8845     0.029749
enh45934     1  150382400  150383400      3       1  150064       4.4272   4.7728e-06
enh45935     1  150449500  150450500      6       3  150064       4.1928   1.3775e-05
enh45936     1  150457100  150458100      4       2  150064        1.766     0.038699
enh45937     1  150460800  150461800      3       1  150064       4.5462   2.7315e-06
enh45940     1  150489000  150490000      2       1  150064       4.4767   3.7907e-06
enh45943     1  150509800  150510800      5       2  150064       4.3641   6.3823e-06
enh45946     1  150525900  150526900      2       1  150064          1.8     0.035929
enh45949     1  150543200  150544200      2       1  150064       1.7826     0.037322
enh45950     1  150545800  150546800      5       2  150064       1.7828     0.037309
enh45951     1  150553200  150554200      1       1  150064       1.7288      0.04192
enh45971     1  150738200  150739200      6       2  150064       1.6908     0.045442
enh45977     1  150861800  150862800      2       1  150064       2.3696    0.0089047
enh45983     1  150948200  150949200      1       1  150064       1.9752      0.02412
enh45986     1  150953700  150954700      3       2  150064       1.9093     0.028113
enh45990     1  150967900  150968900      3       2  150064       3.7924     7.46e-05
enh45991     1  150973500  150974500      5       3  150064       4.1992   1.3396e-05
enh45998     1  151035600  151036600      2       1  150064       2.0734     0.019068
enh46000     1  151041000  151042000      3       2  150064       3.2117   0.00065987
enh46001     1  151044300  151045300      6       4  150064       2.3316    0.0098612
enh46002     1  151115300  151116300      6       2  150064       2.8935     0.001905
enh46003     1  151116900  151117900      2       1  150064       2.8997    0.0018674
enh46022     1  151370800  151371800      5       2  150064       2.6861    0.0036141
enh46023     1  151373300  151374300      1       1  150064       3.3175    0.0004542
enh46024     1  151416400  151417400      2       1  150064       2.1019      0.01778
enh46025     1  151428400  151429400      3       1  150064       2.7731    0.0027763
enh46048     1  151611000  151612000      1       1  150064       2.6561     0.003953
enh46052     1  151675700  151676700      1       1  150064       2.5736     0.005032
enh46068     1  151893100  151894100      1       1  150064       2.3451     0.009512
enh46132     1  153641200  153642200      2       1  150064       1.6588     0.048581
enh46138     1  153702300  153703300      2       1  150064       1.9206     0.027394
enh46147     1  153777700  153778700      2       1  150064       3.7987   7.2743e-05
enh46148     1  153821600  153822600      1       1  150064       2.8931     0.001907
enh46149     1  153848500  153849500      3       2  150064       3.3643   0.00038366
enh46152     1  153859500  153860500      4       2  150064       2.9433    0.0016238
enh46154     1  153877200  153878200      1       1  150064       2.1651      0.01519
enh46155     1  153890300  153891300      1       1  150064       2.1213      0.01695
enh46158     1  153900400  153901400      5       1  150064       3.0831    0.0010243
enh46160     1  153919200  153920200      1       1  150064       2.1821      0.01455
enh46161     1  153927200  153928200      1       1  150064       2.1749      0.01482
enh46163     1  153931500  153932500      5       3  150064       2.2696     0.011615
enh46164     1  153933400  153934400      2       1  150064       2.7014    0.0034523
enh46165     1  153937700  153938700      3       1  150064       1.8292     0.033688
enh46166     1  153941400  153942400      3       1  150064       2.4604    0.0069387
enh46172     1  154120900  154121900      2       1  150064       3.0302    0.0012219
enh46173     1  154127800  154128800      4       2  150064       1.8674     0.030925
enh46175     1  154148700  154149700      3       2  150064       3.1236   0.00089326
enh46184     1  154236300  154237300      1       1  150064       2.2613      0.01187
enh46185     1  154238000  154239000      2       1  150064       4.0891    2.165e-05
enh46186     1  154238400  154239400      2       1  150064       1.9659     0.024656
enh46187     1  154243400  154244400      1       1  150064       1.8912       0.0293
enh46193     1  154310500  154311500      3       1  150064       1.8603     0.031424
enh46195     1  154324000  154325000      3       2  150064       2.1166     0.017146
enh46207     1  154406600  154407600      2       1  150064       2.6175    0.0044295
enh46208     1  154413900  154414900      5       2  150064       3.0415    0.0011769
enh46209     1  154417100  154418100      3       2  150064       2.3498    0.0093908
enh46216     1  154450300  154451300      2       1  150064       2.6705    0.0037874
enh46218     1  154457700  154458700      1       1  150064       1.6633      0.04813
enh46221     1  154467600  154468600      2       1  150064       2.0616     0.019625
enh46225     1  154528200  154529200      1       1  150064       2.2665      0.01171
enh46230     1  154589000  154590000      6       2  150064       1.6595     0.048503
enh46232     1  154595400  154596400      3       2  150064       1.7237      0.04238
enh46247     1  154833000  154834000      3       2  150064       2.1733      0.01488
enh46249     1  154842800  154843800      1       1  150064       3.8504    5.896e-05
enh46250     1  154849800  154850800      2       1  150064       3.2677   0.00054205
enh46252     1  154860700  154861700      3       2  150064       2.9875    0.0014062
enh46253     1  154898100  154899100      1       1  150064       2.2952      0.01086
enh46256     1  154913900  154914900      2       1  150064       3.8289   6.4357e-05
enh46262     1  154940600  154941600      1       1  150064        2.829     0.002335
enh46269     1  154977800  154978800      1       1  150064       2.6744     0.003743
enh46272     1  154983700  154984700      2       1  150064       1.9708     0.024372
enh46273     1  154985800  154986800      2       1  150064       3.7761   7.9665e-05
enh46274     1  154987600  154988600      2       1  150064       2.0847     0.018548
enh46275     1  154990500  154991500      1       1  150064       2.3559      0.00924
enh46276     1  154994900  154995900      2       1  150064       3.5902   0.00016524
enh46277     1  154998600  154999600      1       1  150064       3.1848    0.0007242
enh46279     1  155016500  155017500      2       1  150064       2.4019    0.0081556
enh46284     1  155042100  155043100      1       1  150064       1.8595      0.03148
enh46285     1  155043800  155044800      2       1  150064       2.7308    0.0031594
enh46297     1  155110800  155111800      2       1  150064       1.7452     0.040475
enh46302     1  155150800  155151800      2       1  150064       1.7974     0.036133
enh46303     1  155157300  155158300      4       2  150064       1.6924     0.045283
enh46309     1  155189500  155190500      2       1  150064       2.2491     0.012254
enh46310     1  155192900  155193900      2       1  150064       1.8754     0.030366
enh46311     1  155194300  155195300      3       1  150064       1.9033     0.028501
enh46316     1  155214800  155215800      1       1  150064       2.2046      0.01374
enh46317     1  155219500  155220500      2       1  150064       2.0696     0.019246
enh46318     1  155221000  155222000      1       1  150064       2.1125      0.01732
enh46320     1  155229800  155230800      2       1  150064       2.0295     0.021205
enh46322     1  155241200  155242200      2       1  150064       2.0835     0.018604
enh46325     1  155248000  155249000      2       1  150064       2.2396     0.012558
enh46328     1  155275700  155276700      1       1  150064       2.4305      0.00754
enh46329     1  155277000  155278000      2       1  150064       2.5297     0.005708
enh46330     1  155281000  155282000      1       1  150064       1.8809      0.02999
enh46331     1  155289100  155290100      1       1  150064       2.5137     0.005974
enh46337     1  155505700  155506700      1       1  150064        2.431     0.007528
enh46348     1  155605800  155606800      1       1  150064       2.7108     0.003356
enh46350     1  155617700  155618700      2       1  150064       2.5713    0.0050652
enh46353     1  155661100  155662100      2       1  150064       2.6601    0.0039058
enh46355     1  155667300  155668300      1       1  150064        2.458     0.006986
enh46361     1  155738000  155739000      3       1  150064       1.6517     0.049293
enh46367     1  155862800  155863800      1       1  150064       3.1041    0.0009543
enh46368     1  155869900  155870900      1       1  150064       2.0067      0.02239
enh46369     1  155878900  155879900      1       1  150064       1.9714      0.02434
enh46371     1  155899000  155900000      2       1  150064       2.8539    0.0021592
enh46372     1  155899900  155900900      1       1  150064       2.1215      0.01694
enh46374     1  155909300  155910300      1       1  150064       1.9564      0.02521
enh46377     1  155930900  155931900      2       1  150064       2.8968    0.0018848
enh46379     1  155941000  155942000      1       1  150064        2.449     0.007163
enh46382     1  155958400  155959400      2       1  150064       2.2436      0.01243
enh46383     1  155960000  155961000      2       1  150064       2.8238    0.0023733
enh46386     1  155974200  155975200      2       1  150064       3.5394   0.00020054
enh46389     1  156010300  156011300      1       1  150064        1.663      0.04816
enh46392     1  156045300  156046300      3       2  150064       1.6535     0.049113
enh46394     1  156049300  156050300      2       1  150064       2.7774      0.00274
enh46397     1  156060000  156061000      2       1  150064       1.8362     0.033167
enh46398     1  156066200  156067200      1       1  150064       1.6961      0.04493
enh46399     1  156071500  156072500      3       2  150064       2.0683     0.019306
enh46402     1  156088500  156089500      2       1  150064       1.6726     0.047208
enh46409     1  156120700  156121700      3       2  150064       2.1271     0.016705
enh46414     1  156131700  156132700      2       1  150064       2.9325     0.001681
enh46452     1  156493300  156494300      3       2  150064       1.6938     0.045151
enh46474     1  156708900  156709900      3       2  150064        1.714     0.043261
enh46485     1  156770900  156771900      2       1  150064       1.7927     0.036514
enh46528     1  157961900  157962900      1       1  150064        1.748      0.04023
enh46591     1  159888500  159889500      1       1  150064       1.8152      0.03475
enh46599     1  160069100  160070100      1       1  150064       2.4918     0.006355
enh46602     1  160078300  160079300      2       1  150064       2.2477     0.012299
enh46606     1  160162700  160163700      7       2  150064       2.1637     0.015243
enh46607     1  160173700  160174700      1       1  150064       3.0586     0.001112
enh46608     1  160176600  160177600      2       1  150064       2.6749     0.003738
enh46610     1  160188600  160189600      1       1  150064        2.995     0.001372
enh46611     1  160226000  160227000      1       1  150064       2.5212     0.005847
enh46612     1  160226900  160227900      2       1  150064       2.4212    0.0077354
enh46614     1  160229300  160230300      3       2  150064       2.3705    0.0088829
enh46615     1  160233000  160234000      3       1  150064       2.7284    0.0031825
enh46618     1  160309800  160310800      1       1  150064       2.7614     0.002878
enh46619     1  160314200  160315200      1       1  150064       2.4281     0.007589
enh46624     1  160371400  160372400      1       1  150064       1.7206      0.04266
enh46625     1  160390500  160391500      2       1  150064        1.968     0.024533
enh46626     1  160398700  160399700      3       2  150064       2.2241     0.013071
enh46721     1  161179200  161180200      1       1  150064       2.1338      0.01643
enh46724     1  161197700  161198700      1       1  150064       1.9315      0.02671
enh46733     1  161352100  161353100      4       2  150064       1.6675     0.047707
enh46742     1  161463600  161464600      7       3  150064       2.6596    0.0039116
enh46746     1  161482200  161483200      1       1  150064       2.1487      0.01583
enh46793     1  162321900  162322900      3       1  150064       1.6489     0.049584
enh46807     1  162508600  162509600      1       1  150064       3.0066     0.001321
enh46812     1  162529700  162530700      2       1  150064       1.9254      0.02709
enh46828     1  162679500  162680500      4       2  150064       1.6848     0.046018
enh46833     1  162953800  162954800      1       1  150064       2.7639     0.002856
enh46836     1  163289800  163290800      2       1  150064       1.8664     0.030993
enh46839     1  163765400  163766400      1       1  150064       4.4302    4.708e-06
enh46873     1  164763400  164764400      2       1  150064       1.8374     0.033078
enh46877     1  165570600  165571600      8       4  150064       1.9019     0.028591
enh46878     1  165597600  165598600     10       2  150064        2.074      0.01904
enh46880     1  165611000  165612000      4       1  150064        2.027     0.021334
enh46887     1  165739300  165740300      2       1  150064       2.3176     0.010235
enh46896     1  165808200  165809200      4       1  150064       1.8558     0.031742
enh46898     1  165810400  165811400      1       1  150064       2.2274      0.01296
enh46899     1  165813800  165814800      1       1  150064        2.357     0.009211
enh46900     1  165818100  165819100      1       1  150064       2.3829     0.008588
enh46901     1  165820300  165821300      2       1  150064       1.7741      0.03802
enh46902     1  165822000  165823000      3       1  150064       2.2659     0.011728
enh46903     1  165825400  165826400      3       1  150064        2.627    0.0043073
enh46919     1  166554000  166555000      5       3  150064       2.2265     0.012989
enh46920     1  166669300  166670300      3       1  150064       3.2926   0.00049633
enh46925     1  166843200  166844200      2       1  150064       3.4847   0.00024635
enh46941     1  167127500  167128500      3       2  150064       1.8823     0.029897
enh46942     1  167131900  167132900      7       3  150064        1.965     0.024706
enh46944     1  167187800  167188800      1       1  150064       2.7692      0.00281
enh46980     1  167479300  167480300      5       3  150064       2.0919     0.018226
enh47058     1  168053900  168054900      1       1  150064       2.2271      0.01297
enh47062     1  168115400  168116400      2       1  150064       1.8848     0.029727
enh47083     1  168408600  168409600      2       1  150064       1.8315     0.033513
enh47111     1  169088300  169089300      7       3  150064       2.7534    0.0029491
enh47145     1  169672400  169673400      3       1  150064       1.9808     0.023805
enh47147     1  169685000  169686000      5       2  150064       2.4512    0.0071193
enh47151     1  169860500  169861500      4       2  150064       1.6928     0.045251
enh47155     1  170010600  170011600      2       1  150064       1.8894     0.029421
enh47184     1  171460000  171461000      4       2  150064       1.8907      0.02933
enh47200     1  171762700  171763700      2       1  150064       1.7148     0.043193
enh47201     1  171767800  171768800      4       2  150064       2.2178     0.013284
enh47216     1  172292100  172293100      2       1  150064       2.3255     0.010023
enh47217     1  172312400  172313400      2       1  150064       1.8722     0.030589
enh47221     1  172352200  172353200      1       1  150064       2.5269     0.005753
enh47222     1  172359400  172360400      6       2  150064       2.4499    0.0071439
enh47223     1  172363200  172364200      6       2  150064       1.8056     0.035494
enh47224     1  172368100  172369100      3       2  150064       1.9916     0.023205
enh47225     1  172396000  172397000      3       1  150064       1.6752     0.046947
enh47234     1  172500000  172501000      3       2  150064       1.6888     0.045631
enh47267     1  172864400  172865400      1       1  150064       1.8182      0.03452
enh47269     1  172878400  172879400      4       2  150064       1.7689     0.038459
enh47271     1  172916100  172917100      2       1  150064       1.7733     0.038087
enh47292     1  173388800  173389800      5       2  150064       2.6576    0.0039345
enh47293     1  173393500  173394500      2       1  150064       2.4076     0.008029
enh47294     1  173397700  173398700      4       2  150064       2.3375    0.0097071
enh47296     1  173442800  173443800      4       2  150064       1.7748     0.037967
enh47298     1  173465200  173466200      4       1  150064       2.3802    0.0086517
enh47301     1  173685700  173686700      1       1  150064       3.4989    0.0002336
enh47302     1  173790600  173791600      1       1  150064       3.4953    0.0002368
enh47304     1  173821900  173822900      1       1  150064        3.358    0.0003926
enh47307     1  173929800  173930800      2       1  150064       2.8902    0.0019252
enh47308     1  173973800  173974800      3       2  150064       2.6899    0.0035733
enh47309     1  173977600  173978600      7       1  150064       3.3508   0.00040295
enh47311     1  173983600  173984600      4       2  150064       3.1305   0.00087247
enh47312     1  173987100  173988100      5       2  150064       3.5323   0.00020598
enh47315     1  173999400  174000400      3       1  150064       3.3236   0.00044437
enh47317     1  174121900  174122900      2       1  150064       3.8232   6.5877e-05
enh47321     1  174134500  174135500      2       1  150064       2.1375     0.016277
enh47322     1  174136200  174137200      2       1  150064       2.7357    0.0031123
enh47323     1  174141100  174142100      2       1  150064       3.1179   0.00091077
enh47325     1  174173100  174174100      2       1  150064       3.6667   0.00012285
enh47326     1  174174900  174175900      3       2  150064       2.9516    0.0015809
enh47328     1  174735200  174736200      3       1  150064       1.9854     0.023552
enh47330     1  174768000  174769000      1       1  150064       3.2494    0.0005783
enh47332     1  174783800  174784800      4       2  150064         1.92     0.027427
enh47333     1  174841000  174842000      2       1  150064       2.1363     0.016328
enh47341     1  174945500  174946500      1       1  150064       2.8844     0.001961
enh47342     1  174958800  174959800      2       1  150064       1.7845     0.037175
enh47346     1  174998100  174999100      1       1  150064       2.4331     0.007486
enh47351     1  175138800  175139800      3       1  150064       3.2591   0.00055889
enh47352     1  175150900  175151900      3       2  150064       2.1544     0.015605
enh47353     1  175155600  175156600      5       2  150064       3.5617   0.00018423
enh47355     1  175158900  175159900      3       1  150064        3.323   0.00044526
enh47356     1  175162400  175163400      5       1  150064       3.3626   0.00038601
enh47364     1  176172700  176173700      2       1  150064        2.864    0.0020919
enh47366     1  176848600  176849600      3       2  150064        1.958     0.025114
enh47370     1  177247200  177248200      1       1  150064       4.7528    1.003e-06
enh47371     1  177554400  177555400      1       1  150064       1.9656      0.02467
enh47380     1  178029500  178030500      6       3  150064       2.5219    0.0058366
enh47404     1  178942400  178943400      1       1  150064       2.9835     0.001425
enh47420     1  179096400  179097400      3       2  150064       1.6568      0.04878
enh47421     1  179097900  179098900      4       2  150064       1.7121     0.043439
enh47422     1  179099200  179100200      3       1  150064       1.6662     0.047834
enh47425     1  179112100  179113100      3       1  150064       1.7358     0.041304
enh47428     1  179138600  179139600      3       2  150064       1.8469     0.032378
enh47430     1  179159700  179160700      2       1  150064       1.8908     0.029325
enh47435     1  179199500  179200500      1       1  150064       1.8435      0.03263
enh47436     1  179200900  179201900      7       2  150064       2.4017     0.008159
enh47437     1  179202200  179203200      2       1  150064       1.7548     0.039645
enh47442     1  179270100  179271100      3       1  150064       1.7514     0.039937
enh47447     1  179307000  179308000      4       2  150064       1.8486     0.032261
enh47449     1  179333700  179334700      4       2  150064         2.81    0.0024768
enh47451     1  179783100  179784100      3       2  150064       1.9811     0.023793
enh47455     1  179844200  179845200      1       1  150064       1.9217      0.02732
enh47458     1  179853700  179854700      2       1  150064       1.6764     0.046831
enh47486     1  180495900  180496900      4       2  150064       1.8978     0.028859
enh47497     1  180572400  180573400      2       1  150064       2.4331    0.0074857
enh47498     1  180578400  180579400      2       1  150064       3.0831    0.0010242
enh47508     1  180891800  180892800      2       1  150064        2.083     0.018625
enh47510     1  180894900  180895900      8       4  150064       2.3133     0.010354
enh47554     1  181510600  181511600      2       1  150064       1.7399     0.040943
enh47562     1  182118300  182119300      2       1  150064       2.1035     0.017711
enh47569     1  182226600  182227600      4       1  150064       1.8537     0.031888
enh47584     1  182307200  182308200      2       1  150064        2.215     0.013379
enh47589     1  182362500  182363500      1       1  150064       2.0259      0.02139
enh47603     1  182685600  182686600      2       1  150064       1.8174     0.034574
enh47604     1  182708200  182709200      2       1  150064       2.5354    0.0056162
enh47605     1  182750900  182751900      1       1  150064       3.4569    0.0002732
enh47673     1  183890800  183891800      1       1  150064       1.7981      0.03608
enh47687     1  184120000  184121000      1       1  150064       2.2839      0.01119
enh47695     1  184459000  184460000      3       2  150064       2.5246    0.0057912
enh47696     1  184460600  184461600      5       2  150064       2.5477     0.005422
enh47697     1  184504200  184505200      2       1  150064       2.7738      0.00277
enh47705     1  184725000  184726000      3       1  150064       2.1648       0.0152
enh47716     1  184923000  184924000      2       1  150064        2.332    0.0098514
enh47718     1  184950700  184951700      3       1  150064        2.411    0.0079547
enh47726     1  185127400  185128400      1       1  150064       1.9047      0.02841
enh47740     1  185368900  185369900      5       3  150064       1.6462     0.049866
enh47790     1  192126700  192127700      1       1  150064       2.7003     0.003464
enh47792     1  192136700  192137700      1       1  150064       2.7192     0.003272
enh47802     1  192503600  192504600      3       1  150064       2.0863     0.018474
enh47813     1  192670000  192671000      1       1  150064       2.0749        0.019
enh47815     1  192795400  192796400      3       1  150064       2.7685    0.0028161
enh47821     1  193032500  193033500      2       1  150064       2.2957     0.010847
enh47822     1  193035000  193036000      2       1  150064       3.5098   0.00022425
enh47823     1  193036300  193037300      3       1  150064       2.6733    0.0037558
enh47824     1  193036800  193037800      4       2  150064       2.4109    0.0079566
enh47825     1  193037400  193038400      2       1  150064       1.8167     0.034634
enh47827     1  193040200  193041200      5       3  150064       2.1824     0.014539
enh47828     1  193071600  193072600      1       1  150064       2.1654      0.01518
enh47829     1  193075000  193076000      7       3  150064       1.7524     0.039849
enh47831     1  193083900  193084900      4       2  150064       2.4374    0.0073957
enh47832     1  193093600  193094600      1       1  150064       3.2099     0.000664
enh47839     1  193447400  193448400      1       1  150064       2.1402      0.01617
enh47840     1  193538000  193539000      4       1  150064       1.7171      0.04298
enh47849     1  196150100  196151100      6       2  150064       2.9482    0.0015981
enh47851     1  196618600  196619600      1       1  150064       3.0599     0.001107
enh47869     1  197733700  197734700      2       1  150064       2.5775    0.0049764
enh47871     1  197738000  197739000      3       1  150064       2.4005    0.0081861
enh47873     1  197745600  197746600      2       1  150064       2.0544     0.019967
enh47874     1  197747300  197748300      1       1  150064        2.516     0.005934
enh47875     1  197751200  197752200      1       1  150064       2.6317     0.004248
enh47876     1  197768200  197769200      4       2  150064       1.8445     0.032552
enh47877     1  197807300  197808300      1       1  150064        2.235      0.01271
enh47919     1  198564900  198565900      3       2  150064       2.4727     0.006705
enh47934     1  198626100  198627100      4       2  150064       1.6706     0.047405
enh47938     1  198649400  198650400      1       1  150064       2.0325      0.02105
enh47943     1  198757500  198758500      1       1  150064       1.7767      0.03781
enh47948     1  198891700  198892700      1       1  150064       1.6523      0.04924
enh47958     1  199013600  199014600      1       1  150064       2.2383       0.0126
enh47976     1  199252100  199253100      2       1  150064       1.7949     0.036332
enh47989     1  200305800  200306800      3       1  150064       2.5561     0.005292
enh47992     1  200336600  200337600      1       1  150064       2.8341     0.002298
enh47994     1  200342700  200343700      3       2  150064       2.9832    0.0014262
enh47995     1  200349300  200350300      5       2  150064       2.7283    0.0031826
enh47998     1  200379800  200380800      2       1  150064         2.31     0.010443
enh48000     1  200406400  200407400      1       1  150064       3.4739    0.0002565
enh48002     1  200451900  200452900      4       1  150064       2.1272     0.016702
enh48003     1  200452700  200453700      4       1  150064       2.1779     0.014706
enh48004     1  200456400  200457400      4       2  150064       2.2883      0.01106
enh48005     1  200457300  200458300      3       2  150064       2.6382    0.0041671
enh48006     1  200499200  200500200      3       2  150064       1.7595     0.039245
enh48026     1  200865500  200866500      4       2  150064        2.182     0.014555
enh48027     1  200868000  200869000      2       1  150064       2.4639    0.0068714
enh48028     1  200874300  200875300      7       2  150064       3.5286   0.00020886
enh48031     1  200979900  200980900      3       2  150064        2.052     0.020083
enh48032     1  200983100  200984100      4       2  150064       3.3581   0.00039234
enh48033     1  200987800  200988800      3       2  150064       1.7939     0.036411
enh48035     1  201106600  201107600      2       1  150064       1.7983     0.036062
enh48046     1  201271300  201272300      2       1  150064       1.8281     0.033768
enh48060     1  201451000  201452000      6       2  150064       2.1066     0.017578
enh48111     1  201725900  201726900      4       2  150064       2.1384     0.016244
enh48113     1  201743000  201744000      4       1  150064        1.732     0.041641
enh48118     1  201797000  201798000      3       2  150064       2.6745    0.0037417
enh48119     1  201800100  201801100      7       3  150064       1.6652     0.047941
enh48121     1  201810200  201811200      3       2  150064       2.0744      0.01902
enh48122     1  201811200  201812200      4       2  150064       2.3203     0.010162
enh48125     1  201865300  201866300      1       1  150064       1.6949      0.04505
enh48126     1  201871800  201872800      3       1  150064       2.6491    0.0040355
enh48127     1  201873700  201874700      2       1  150064       2.1693     0.015029
enh48155     1  202111200  202112200      5       2  150064       2.1389      0.01622
enh48156     1  202114400  202115400      1       1  150064         1.77      0.03836
enh48283     1  203593300  203594300      3       1  150064       1.6829     0.046193
enh48284     1  203599600  203600600      1       1  150064        1.656      0.04886
enh48322     1  204045100  204046100      3       2  150064       3.3525   0.00040037
enh48323     1  204047100  204048100      3       2  150064       3.0915   0.00099578
enh48326     1  204057500  204058500      3       2  150064       2.9892    0.0013987
enh48328     1  204063700  204064700      4       2  150064       3.5485   0.00019371
enh48342     1  204222900  204223900      1       1  150064       2.5598     0.005237
enh48371     1  204415400  204416400      2       1  150064       1.9149     0.027755
enh48372     1  204419100  204420100      3       1  150064       1.7121     0.043436
enh48373     1  204421800  204422800      4       2  150064       1.9004     0.028691
enh48374     1  204432000  204433000      4       1  150064        2.094      0.01813
enh48376     1  204452600  204453600      2       1  150064       1.8526      0.03197
enh48378     1  204460700  204461700      1       1  150064       3.1617    0.0007842
enh48379     1  204464400  204465400      3       2  150064       2.2606     0.011893
enh48382     1  204477600  204478600      2       1  150064       2.5403    0.0055385
enh48383     1  204481200  204482200      3       1  150064       3.3557   0.00039586
enh48385     1  204488700  204489700      2       1  150064       3.2089   0.00066626
enh48386     1  204490900  204491900      4       2  150064       2.9667    0.0015048
enh48390     1  204547600  204548600      5       3  150064       1.8029     0.035699
enh48391     1  204592900  204593900      1       1  150064       3.3053    0.0004743
enh48392     1  204599400  204600400      5       2  150064       2.3775    0.0087148
enh48394     1  204640700  204641700      2       1  150064       2.5216    0.0058404
enh48406     1  204940600  204941600      2       1  150064        2.686    0.0036155
enh48407     1  204941200  204942200      1       1  150064       2.4709     0.006738
enh48411     1  205088200  205089200      1       1  150064         1.98      0.02385
enh48412     1  205110200  205111200      4       1  150064       3.5775   0.00017346
enh48413     1  205110800  205111800      5       2  150064       3.9274   4.2929e-05
enh48414     1  205113800  205114800      1       1  150064       2.8371     0.002276
enh48415     1  205126500  205127500      3       2  150064       2.0748     0.019004
enh48416     1  205140500  205141500      2       1  150064       3.8321    6.354e-05
enh48417     1  205144600  205145600      2       1  150064       3.8883   5.0474e-05
enh48418     1  205152600  205153600      5       2  150064       4.3555   6.6377e-06
enh48419     1  205158100  205159100      3       2  150064       4.1558   1.6206e-05
enh48421     1  205164400  205165400      5       2  150064       4.3654   6.3436e-06
enh48422     1  205168300  205169300      3       1  150064       4.0127   3.0014e-05
enh48423     1  205172800  205173800      3       1  150064       3.7427   9.1036e-05
enh48424     1  205173800  205174800      2       1  150064       3.7212   9.9155e-05
enh48425     1  205177400  205178400      1       1  150064       4.0021    3.139e-05
enh48426     1  205181300  205182300      2       1  150064       3.1831   0.00072844
enh48427     1  205183700  205184700      1       1  150064       2.0825      0.01865
enh48428     1  205198700  205199700      5       2  150064       2.9599    0.0015387
enh48429     1  205206600  205207600      5       3  150064       3.2408   0.00059605
enh48430     1  205216300  205217300      5       2  150064       2.0254     0.021415
enh48431     1  205218100  205219100      4       2  150064       1.9749     0.024142
enh48432     1  205224600  205225600      4       2  150064       2.7309    0.0031577
enh48433     1  205227700  205228700      1       1  150064       1.8197       0.0344
enh48445     1  205285500  205286500      3       1  150064        1.854     0.031872
enh48452     1  205344600  205345600      2       1  150064       2.3517    0.0093442
enh48466     1  205551300  205552300      4       2  150064       1.6664     0.047813
enh48470     1  205568100  205569100      7       3  150064       2.3512     0.009356
enh48480     1  205661900  205662900      4       2  150064        2.035     0.020926
enh48495     1  205774400  205775400      3       1  150064       1.7156     0.043116
enh48520     1  206645400  206646400      6       3  150064       1.6566     0.048801
enh48581     1  207038200  207039200      2       1  150064       2.5308    0.0056901
enh48606     1  207244000  207245000      1       1  150064       2.7886     0.002647
enh48607     1  207250600  207251600      2       1  150064       2.7064    0.0034006
enh48647     1  207911000  207912000      3       2  150064       1.8372     0.033088
enh48648     1  207913500  207914500      1       1  150064        1.694      0.04513
enh48649     1  207920800  207921800      1       1  150064       2.8594     0.002122
enh48650     1  207929100  207930100      3       2  150064       2.9144    0.0017819
enh48652     1  207971200  207972200      3       2  150064       3.8717   5.4031e-05
enh48653     1  207978500  207979500      4       1  150064       4.3014   8.4872e-06
enh48654     1  207980900  207981900      2       1  150064       3.7955   7.3661e-05
enh48655     1  207985100  207986100      1       1  150064       1.9463      0.02581
enh48658     1  207992100  207993100      2       1  150064       3.8879   5.0566e-05
enh48659     1  207994400  207995400      2       1  150064       3.7437    9.065e-05
enh48661     1  208005500  208006500      1       1  150064       4.8915    5.004e-07
enh48662     1  208010000  208011000      3       1  150064       2.1636     0.015247
enh48663     1  208011300  208012300      2       1  150064       2.2074     0.013642
enh48664     1  208015000  208016000      2       1  150064       1.8245     0.034038
enh48665     1  208018300  208019300      4       2  150064       4.3419   7.0631e-06
enh48666     1  208022100  208023100      5       2  150064       1.9034     0.028497
enh48667     1  208026200  208027200      6       3  150064       2.7576     0.002911
enh48668     1  208027800  208028800      3       2  150064       2.7525    0.0029569
enh48669     1  208032100  208033100     10       4  150064       3.1087    0.0009395
enh48670     1  208036600  208037600      7       4  150064       2.3088     0.010477
enh48672     1  208045500  208046500      3       2  150064       2.3222     0.010112
enh48673     1  208047200  208048200      4       2  150064       3.1621   0.00078315
enh48674     1  208049200  208050200      2       1  150064       1.9472     0.025756
enh48687     1  208293200  208294200      5       2  150064       2.2735     0.011499
enh48688     1  208305100  208306100      3       2  150064       2.9641    0.0015178
enh48691     1  208337400  208338400      5       2  150064       1.8804     0.030027
enh48702     1  208380700  208381700      3       1  150064       1.9987     0.022822
enh48704     1  208385800  208386800      3       1  150064       2.2668       0.0117
enh48711     1  208407600  208408600      3       1  150064         1.77     0.038364
enh48729     1  209571600  209572600      1       1  150064       2.1746      0.01483
enh48730     1  209577500  209578500      3       1  150064       2.2172     0.013305
enh48780     1  211209800  211210800      2       1  150064       1.9052     0.028377
enh48782     1  211402500  211403500      3       2  150064       2.8234    0.0023757
enh48783     1  211421000  211422000      3       2  150064       2.3593    0.0091543
enh48784     1  211434600  211435600      6       3  150064       3.0256    0.0012408
enh48796     1  211529900  211530900      3       1  150064       2.3696    0.0089042
enh48797     1  211545000  211546000      2       1  150064       3.0779    0.0010424
enh48803     1  211665600  211666600      1       1  150064        1.891      0.02931
enh48804     1  211687300  211688300      5       2  150064       1.6472     0.049762
enh48809     1  211747800  211748800      2       1  150064       1.9267     0.027006
enh48840     1  211911900  211912900      1       1  150064        1.815      0.03476
enh48886     1  212420300  212421300      2       1  150064       1.9187     0.027512
enh48887     1  212428500  212429500      9       2  150064       2.3306    0.0098869
enh48893     1  212483400  212484400      1       1  150064       2.2238      0.01308
enh48896     1  212589200  212590200      2       1  150064       2.4702    0.0067513
enh48897     1  212603900  212604900      1       1  150064        2.496      0.00628
enh48909     1  212769000  212770000      5       3  150064       1.7669      0.03862
enh48958     1  214175500  214176500      4       2  150064       3.2379   0.00060201
enh48962     1  214432600  214433600      1       1  150064       3.8431    6.075e-05
enh48968     1  214500600  214501600      5       2  150064       2.2221     0.013137
enh48972     1  214601200  214602200      8       4  150064       1.7509     0.039982
enh48977     1  214637900  214638900     15       2  150064       1.7058     0.044024
enh48981     1  214687700  214688700      1       1  150064       2.3582     0.009182
enh48984     1  214731100  214732100      2       1  150064       2.1024     0.017761
enh48986     1  214774900  214775900      2       1  150064       2.0549     0.019944
enh49019     1  218632900  218633900      2       1  150064       2.0383     0.020761
enh49044     1  220217100  220218100      4       2  150064       2.0934     0.018156
enh49048     1  220268500  220269500      3       2  150064       1.6464     0.049836
enh49052     1  220442100  220443100      2       1  150064       1.7508      0.03999
enh49059     1  220905600  220906600      2       1  150064       1.7099     0.043638
enh49133     1  222593300  222594300      7       2  150064       2.1593     0.015414
enh49134     1  222627700  222628700      3       1  150064       2.8637    0.0020939
enh49141     1  222763900  222764900      2       1  150064       1.9374     0.026347
enh49143     1  222792800  222793800      3       1  150064       1.7014     0.044431
enh49144     1  222814200  222815200      2       1  150064       1.9739     0.024198
enh49145     1  222816000  222817000      1       1  150064       2.1669      0.01512
enh49146     1  222818400  222819400      1       1  150064       2.1321       0.0165
enh49147     1  222827900  222828900      2       1  150064       2.3402    0.0096374
enh49152     1  222944800  222945800      2       1  150064       2.0147     0.021967
enh49153     1  222945700  222946700      4       1  150064       2.4529     0.007086
enh49173     1  223888600  223889600      3       1  150064       1.6677     0.047691
enh49174     1  223893200  223894200      1       1  150064       3.1898    0.0007119
enh49175     1  223896100  223897100      2       1  150064       1.7586     0.039326
enh49176     1  223898100  223899100      7       3  150064       3.3455   0.00041071
enh49177     1  223904800  223905800      2       1  150064       3.8069   7.0355e-05
enh49179     1  223910200  223911200      3       1  150064       3.0929   0.00099121
enh49180     1  223912900  223913900      2       1  150064        2.065     0.019461
enh49181     1  223914800  223915800      1       1  150064       2.6463     0.004069
enh49184     1  223936000  223937000      2       1  150064       1.9251      0.02711
enh49185     1  223952700  223953700      3       1  150064       2.5186    0.0058919
enh49186     1  223957700  223958700      2       1  150064       3.8742   5.3491e-05
enh49187     1  223959600  223960600      7       2  150064       2.7202    0.0032623
enh49188     1  223960400  223961400      6       2  150064       2.1735     0.014873
enh49189     1  223962000  223963000      1       1  150064       2.2774      0.01138
enh49190     1  223963900  223964900      3       2  150064       2.6997    0.0034696
enh49192     1  223975200  223976200      2       1  150064       2.9687    0.0014953
enh49194     1  223979700  223980700      2       1  150064       3.0106    0.0013035
enh49198     1  224007100  224008100      2       1  150064       3.1117   0.00093001
enh49199     1  224010400  224011400      5       2  150064       3.6324   0.00014041
enh49201     1  224015000  224016000      3       2  150064       3.8241   6.5619e-05
enh49202     1  224015700  224016700      4       2  150064       3.7246   9.7798e-05
enh49203     1  224019300  224020300      4       2  150064       3.2273   0.00062475
enh49204     1  224023100  224024100      3       1  150064       3.1781   0.00074126
enh49205     1  224028500  224029500      3       2  150064       3.4412   0.00028959
enh49210     1  224230200  224231200      4       1  150064       2.1645     0.015212
enh49237     1  224546300  224547300      2       1  150064       2.3981    0.0082411
enh49238     1  224562400  224563400      4       2  150064       2.0879     0.018403
enh49239     1  224564700  224565700      2       1  150064       2.4366    0.0074134
enh49241     1  224580100  224581100      3       1  150064       1.8811     0.029976
enh49242     1  224615400  224616400      2       1  150064       2.2102     0.013547
enh49243     1  224617300  224618300      3       2  150064       2.1806     0.014606
enh49244     1  224623900  224624900      1       1  150064        2.526     0.005768
enh49245     1  224644500  224645500      3       2  150064       2.0156     0.021919
enh49246     1  224646600  224647600      3       1  150064       2.5168    0.0059212
enh49249     1  224689700  224690700      3       2  150064       2.1965     0.014029
enh49258     1  224824900  224825900      2       1  150064       1.6773     0.046737
enh49260     1  224905900  224906900      3       1  150064       2.0684     0.019302
enh49298     1  226012900  226013900      3       2  150064       2.0645     0.019485
enh49301     1  226054100  226055100      4       2  150064       2.1141     0.017252
enh49303     1  226065800  226066800      1       1  150064       2.6318     0.004247
enh49307     1  226085500  226086500      6       3  150064       2.1982     0.013966
enh49308     1  226097200  226098200      1       1  150064       2.2805      0.01129
enh49322     1  226188500  226189500      2       1  150064       1.7091     0.043712
enh49330     1  226254000  226255000      2       1  150064       2.7206    0.0032585
enh49331     1  226269800  226270800      2       1  150064       2.3561    0.0092342
enh49336     1  226299600  226300600      3       2  150064       1.8205     0.034338
enh49338     1  226310900  226311900      1       1  150064       2.5982     0.004686
enh49339     1  226312200  226313200      3       2  150064       2.0554     0.019921
enh49341     1  226315200  226316200      4       2  150064       1.6576       0.0487
enh49346     1  226494400  226495400      1       1  150064       1.7762      0.03785
enh49347     1  226497900  226498900      2       1  150064       2.6384    0.0041644
enh49351     1  226591000  226592000      4       2  150064       1.8355     0.033217
enh49352     1  226596000  226597000      5       2  150064       1.6976     0.044794
enh49356     1  226644700  226645700      2       1  150064        1.995      0.02302
enh49360     1  226831700  226832700      4       2  150064       1.8042     0.035604
enh49362     1  226846200  226847200      3       2  150064       2.4745    0.0066706
enh49367     1  226872100  226873100      4       2  150064       2.9496     0.001591
enh49375     1  226898300  226899300      1       1  150064       2.4902     0.006384
enh49379     1  226915900  226916900      2       1  150064       1.8192     0.034437
enh49380     1  226917600  226918600      1       1  150064       2.6623     0.003881
enh49381     1  226919000  226920000      4       2  150064        2.085     0.018535
enh49382     1  226920200  226921200      3       2  150064       2.8733    0.0020312
enh49386     1  226951900  226952900      1       1  150064       2.1459      0.01594
enh49391     1  227014800  227015800      5       2  150064       2.1254     0.016775
enh49397     1  227071000  227072000      5       2  150064       2.2445     0.012402
enh49398     1  227073700  227074700      4       2  150064       2.2087     0.013598
enh49399     1  227099800  227100800      1       1  150064        1.817      0.03461
enh49416     1  227446600  227447600      7       3  150064       1.7786     0.037656
enh49426     1  227545700  227546700      2       1  150064       2.3656    0.0090006
enh49503     1  229034100  229035100      4       2  150064       1.7753     0.037922
enh49504     1  229038200  229039200      2       1  150064        2.217      0.01331
enh49513     1  229163500  229164500      1       1  150064       1.8157      0.03471
enh49542     1  229412800  229413800      1       1  150064       1.6464      0.04984
enh49581     1  230234900  230235900      2       1  150064       1.6923     0.045294
enh49582     1  230237700  230238700      5       2  150064       3.9957   3.2245e-05
enh49583     1  230244900  230245900      7       2  150064       3.8174   6.7437e-05
enh49584     1  230249100  230250100      1       1  150064       3.8676    5.495e-05
enh49585     1  230249900  230250900      3       1  150064       3.5765   0.00017411
enh49586     1  230255600  230256600      6       3  150064       3.6564   0.00012787
enh49587     1  230264200  230265200      3       2  150064       2.7238    0.0032271
enh49590     1  230272000  230273000     11       5  150064       3.0482    0.0011509
enh49591     1  230274600  230275600      4       2  150064       3.8555   5.7753e-05
enh49603     1  230311000  230312000      5       2  150064       2.1913     0.014214
enh49605     1  230320400  230321400      3       1  150064       1.8281      0.03377
enh49619     1  230434600  230435600      2       1  150064       2.0874     0.018428
enh49684     1  231558700  231559700      2       1  150064       2.0492     0.020222
enh49704     1  232608400  232609400      2       1  150064       1.9085     0.028161
enh49736     1  233654000  233655000      2       1  150064       2.8497    0.0021883
enh49758     1  234306100  234307100      1       1  150064       1.9483      0.02569
enh49765     1  234462000  234463000      3       2  150064       2.1089     0.017476
enh49774     1  234610200  234611200      4       2  150064       2.2447     0.012393
enh49775     1  234611300  234612300     12       3  150064       2.0364     0.020855
enh49778     1  234623200  234624200      2       1  150064       1.9415     0.026101
enh49779     1  234626500  234627500      9       5  150064       2.6977    0.0034906
enh49780     1  234630700  234631700      6       2  150064       1.6752     0.046947
enh49781     1  234634300  234635300      7       3  150064       2.6283    0.0042902
enh49782     1  234636100  234637100      3       2  150064       1.8352     0.033238
enh49783     1  234640800  234641800      3       2  150064       2.0464     0.020359
enh49786     1  234647900  234648900      4       2  150064       1.7753     0.037925
enh49787     1  234651000  234652000      2       1  150064       2.7282    0.0031841
enh49788     1  234652800  234653800      7       2  150064       2.9931    0.0013809
enh49796     1  234697800  234698800      2       1  150064       1.9754     0.024111
enh49835     1  235017200  235018200      5       2  150064       2.2933     0.010916
enh49852     1  235109800  235110800      5       2  150064       1.8403     0.032863
enh49952     1  236665600  236666600      1       1  150064       1.7372      0.04118
enh49975     1  239620800  239621800      3       1  150064       2.3417    0.0095987
enh49976     1  239710900  239711900      2       1  150064       1.8447     0.032543
enh49981     1  240399800  240400800      3       1  150064       3.0309    0.0012192
enh49987     1  241175300  241176300      1       1  150064       2.2368      0.01265
enh50000     1  241775000  241776000      2       1  150064       2.1797     0.014641
enh50001     1  241791000  241792000      5       2  150064       2.6692    0.0038018
enh50002     1  241800000  241801000      6       3  150064         1.78     0.037537
enh50015     1  242013200  242014200      1       1  150064       2.6248     0.004335
enh50020     1  243409900  243410900      2       1  150064       2.6922    0.0035494
enh50022     1  243413800  243414800      4       2  150064       4.2609   1.0181e-05
enh50026     1  243431400  243432400      1       1  150064       4.8918    4.997e-07
enh50027     1  243433400  243434400      1       1  150064       4.9018    4.748e-07
enh50029     1  243450300  243451300      1       1  150064       4.8728    5.502e-07
enh50033     1  243570000  243571000      3       2  150064       2.1091     0.017467
enh50039     1  243645300  243646300      1       1  150064       3.8909    4.993e-05
enh50043     1  243759400  243760400      1       1  150064       1.9669       0.0246
enh50044     1  243761400  243762400      3       1  150064       4.7549   9.9264e-07
enh50045     1  243894600  243895600      2       1  150064       3.8836   5.1468e-05
enh50046     1  243990300  243991300      3       1  150064       4.3839   5.8276e-06
enh50049     1  244011400  244012400      3       2  150064       3.0738    0.0010569
enh50050     1  244014500  244015500      2       1  150064       2.6953     0.003516
enh50051     1  244102200  244103200      3       1  150064       2.8385    0.0022661
enh50058     1  244402400  244403400      1       1  150064       2.0913      0.01825
enh50078     1  244602400  244603400      4       2  150064       2.1017     0.017792
enh50079     1  244608600  244609600      2       1  150064       2.3236     0.010074
enh50082     1  244623600  244624600      3       2  150064       1.7861     0.037045
enh50120     1  246149600  246150600      3       2  150064       2.1807     0.014603
enh50121     1  246154100  246155100      8       1  150064       1.6527     0.049199
enh50122     1  246160600  246161600     10       3  150064       1.8984     0.028824
enh50141     1  246377400  246378400      7       1  150064       1.8631     0.031225
enh50142     1  246380000  246381000     13       1  150064       2.0045      0.02251
enh50143     1  246382600  246383600     10       3  150064       2.6579    0.0039311
enh50150     1  246670800  246671800     13       5  150064       2.4524    0.0070952
enh50157     1  246747500  246748500      3       2  150064       1.8134     0.034888
enh50161     1  246760200  246761200      2       1  150064       1.7267     0.042114
enh50164     1  246772000  246773000      2       1  150064       2.2501      0.01222
enh50170     1  246866700  246867700      6       1  150064       2.6681    0.0038138
enh50225     1  249134600  249135600      1       1  150064       2.4173     0.007817
enh50226     1  249136700  249137700      1       1  150064       2.2483      0.01228
enh50228     1  249150200  249151200      2       1  150064       2.1432     0.016049
enh56944     2     941800     942800      2       1  150064       1.9431     0.026003
enh56945     2     969500     970500      6       2  150064       1.9771     0.024014
enh56960     2    1732600    1733600      7       2  150064       2.2354     0.012696
enh56961     2    1734600    1735600      6       3  150064       2.0286     0.021248
enh56962     2    1745600    1746600      8       3  150064       2.2383       0.0126
enh56971     2    2685400    2686400      4       2  150064       2.3318    0.0098564
enh56972     2    2687000    2688000      2       1  150064       1.6665     0.047806
enh56977     2    3226900    3227900      4       1  150064       2.5833    0.0048931
enh56978     2    3242900    3243900      7       1  150064        2.673    0.0037587
enh56998     2    3621500    3622500      1       1  150064       2.0286      0.02125
enh57001     2    3643100    3644100      2       1  150064       2.1427     0.016067
enh57025     2    7051400    7052400      1       1  150064       3.4934    0.0002385
enh57026     2    7056400    7057400      3       2  150064       2.8319    0.0023136
enh57027     2    7059600    7060600      3       1  150064       1.8028     0.035709
enh57028     2    7061900    7062900      2       1  150064       2.3092     0.010466
enh57029     2    7064700    7065700      2       1  150064       1.6485     0.049629
enh57045     2    7197600    7198600      2       1  150064       1.8773      0.03024
enh57050     2    7590000    7591000      1       1  150064       3.4536    0.0002766
enh57051     2    7591800    7592800      3       1  150064       3.3375   0.00042262
enh57106     2    8797000    8798000      5       2  150064        2.271     0.011575
enh57110     2    8826000    8827000      2       1  150064       1.7307     0.041755
enh57117     2    8989000    8990000      3       2  150064       1.9191     0.027485
enh57121     2    9065300    9066300      1       1  150064       2.5107     0.006025
enh57144     2    9314700    9315700      3       1  150064       2.0327     0.021043
enh57146     2    9331000    9332000      2       1  150064       2.0791     0.018805
enh57150     2    9352400    9353400      6       4  150064       1.7396     0.040964
enh57152     2    9369400    9370400      2       1  150064       3.1316   0.00086941
enh57155     2    9375700    9376700      3       1  150064       1.7175     0.042942
enh57160     2    9390200    9391200      3       2  150064       2.6987    0.0034807
enh57161     2    9391400    9392400      7       2  150064        3.044    0.0011674
enh57164     2    9401000    9402000      3       2  150064       2.3721    0.0088434
enh57198     2    9751200    9752200      2       1  150064       1.7277     0.042019
enh57200     2    9755300    9756300      3       2  150064        1.755     0.039628
enh57205     2    9795600    9796600      7       3  150064       2.3547    0.0092682
enh57241     2   10106900   10107900      3       1  150064       1.6473     0.049744
enh57322     2   10953200   10954200      6       3  150064       2.0708     0.019191
enh57365     2   11533500   11534500      2       1  150064       2.2141     0.013412
enh57403     2   11914800   11915800      4       2  150064       2.0882     0.018391
enh57405     2   11918200   11919200      1       1  150064       2.5252     0.005782
enh57417     2   12084800   12085800      7       3  150064       2.1826     0.014533
enh57430     2   12267300   12268300      2       1  150064       1.7633     0.038926
enh57434     2   12332700   12333700      3       2  150064       2.1241     0.016831
enh57437     2   12427500   12428500      7       2  150064       1.6758      0.04689
enh57450     2   12591100   12592100      1       1  150064        1.702      0.04438
enh57460     2   12654100   12655100      1       1  150064       2.5336     0.005645
enh57462     2   12695500   12696500      2       1  150064       1.8598     0.031459
enh57465     2   12777000   12778000      3       1  150064        3.304   0.00047661
enh57488     2   15317100   15318100      3       2  150064        2.255     0.012068
enh57491     2   15441200   15442200      3       1  150064       2.0644     0.019492
enh57497     2   15671300   15672300      1       1  150064       1.8192      0.03444
enh57498     2   15702800   15703800      2       1  150064       1.7286     0.041937
enh57504     2   16105200   16106200      2       1  150064       1.6605      0.04841
enh57545     2   17932400   17933400      3       1  150064       1.9908     0.023252
enh57546     2   17938300   17939300      1       1  150064       2.0909      0.01827
enh57550     2   17996600   17997600      3       1  150064       2.3427    0.0095728
enh57551     2   18074000   18075000      6       3  150064       3.7365   9.3316e-05
enh57560     2   19387000   19388000      3       2  150064       2.1594     0.015411
enh57562     2   19673300   19674300      3       2  150064       1.8886      0.02947
enh57582     2   20242000   20243000      4       2  150064       1.9159     0.027689
enh57600     2   20366000   20367000      2       1  150064       1.6935     0.045183
enh57601     2   20369400   20370400      6       3  150064       1.8979     0.028855
enh57606     2   20406400   20407400      3       2  150064       2.6101    0.0045264
enh57619     2   20541200   20542200      1       1  150064       1.6584      0.04862
enh57649     2   20768400   20769400      8       3  150064       2.2647     0.011765
enh57650     2   20774500   20775500      4       2  150064       2.7796    0.0027212
enh57651     2   20779500   20780500      5       2  150064       2.7354    0.0031151
enh57653     2   20788800   20789800      1       1  150064       2.4756      0.00665
enh57654     2   20789800   20790800      5       2  150064       1.8173     0.034583
enh57657     2   20813900   20814900      6       2  150064       1.6763     0.046836
enh57677     2   23742600   23743600      1       1  150064       3.4082     0.000327
enh57684     2   23873900   23874900      2       1  150064       2.0871      0.01844
enh57685     2   23980300   23981300      1       1  150064       2.0403      0.02066
enh57686     2   23984200   23985200      5       3  150064       2.0232     0.021528
enh57693     2   24122900   24123900      3       1  150064       1.7631     0.038946
enh57695     2   24124900   24125900      1       1  150064       2.0809      0.01872
enh57696     2   24127500   24128500      2       1  150064       2.0112     0.022153
enh57698     2   24139200   24140200      2       1  150064       1.8339     0.033332
enh57700     2   24151200   24152200      2       1  150064       1.9116     0.027966
enh57701     2   24161600   24162600      1       1  150064       2.2362      0.01267
enh57703     2   24167300   24168300      4       2  150064       2.5825    0.0049048
enh57715     2   24347100   24348100      2       1  150064       1.6722     0.047238
enh57733     2   24658200   24659200      2       1  150064       2.9724    0.0014772
enh57739     2   24719800   24720800      4       2  150064        2.538    0.0055742
enh57740     2   24720500   24721500      2       1  150064       2.2733     0.011505
enh57745     2   24835900   24836900      2       1  150064       1.8495     0.032195
enh57770     2   25321300   25322300      2       1  150064       1.9089     0.028136
enh57771     2   25328300   25329300      3       1  150064       3.6525   0.00012984
enh57772     2   25346200   25347200      4       1  150064       3.6785   0.00011729
enh57773     2   25351500   25352500      6       3  150064        4.357    6.593e-06
enh57774     2   25420600   25421600      2       1  150064       2.6263    0.0043163
enh57775     2   25424800   25425800      2       1  150064       3.2021   0.00068214
enh57777     2   25432500   25433500      4       2  150064       3.6157   0.00014977
enh57778     2   25445200   25446200      2       1  150064       3.1195   0.00090582
enh57783     2   25479300   25480300      3       1  150064       1.8737     0.030485
enh57785     2   25486200   25487200      3       2  150064       3.6998   0.00010789
enh57788     2   25508300   25509300      2       1  150064       1.9292     0.026854
enh57789     2   25513700   25514700      2       1  150064       2.3426    0.0095756
enh57793     2   25529500   25530500      3       1  150064       3.6665   0.00012296
enh57794     2   25533100   25534100      1       1  150064       2.3123      0.01038
enh57795     2   25534100   25535100      1       1  150064       2.9383      0.00165
enh57797     2   25545900   25546900      2       1  150064       1.7595     0.039251
enh57804     2   25598700   25599700      2       1  150064        4.143   1.7136e-05
enh57819     2   25887200   25888200      2       1  150064       1.8753     0.030376
enh57826     2   26019000   26020000      2       1  150064       2.3615    0.0090998
enh57830     2   26074600   26075600      6       3  150064       2.4939    0.0063167
enh57831     2   26075600   26076600      1       1  150064       1.7816      0.03741
enh57843     2   26205600   26206600      2       1  150064       1.6586     0.048595
enh57844     2   26214500   26215500      4       2  150064       3.7867   7.6332e-05
enh57845     2   26220100   26221100      7       3  150064       2.8477    0.0022021
enh57847     2   26231300   26232300      5       1  150064         1.72     0.042716
enh57850     2   26238800   26239800      2       1  150064       2.4055    0.0080745
enh57853     2   26262600   26263600      2       1  150064       2.6277    0.0042987
enh57855     2   26267300   26268300      3       1  150064       2.7318    0.0031492
enh57859     2   26277600   26278600      3       2  150064        1.748     0.040235
enh57861     2   26281500   26282500      1       1  150064       3.2385    0.0006009
enh57868     2   26309000   26310000      5       2  150064       1.9481       0.0257
enh57905     2   26963400   26964400      3       1  150064        3.665   0.00012365
enh57907     2   26977600   26978600      1       1  150064       2.6768     0.003716
enh57909     2   26985800   26986800      2       1  150064       3.1708   0.00076023
enh57912     2   26990500   26991500      1       1  150064       3.3408    0.0004177
enh57915     2   26995200   26996200      1       1  150064       3.3202    0.0004497
enh57917     2   27010800   27011800      1       1  150064       3.1968    0.0006948
enh57918     2   27028200   27029200      5       3  150064       1.9772      0.02401
enh57919     2   27033000   27034000      2       1  150064       3.5217   0.00021442
enh57921     2   27184300   27185300      3       2  150064       2.1409     0.016141
enh57924     2   27199300   27200300      3       1  150064       3.2493    0.0005785
enh57925     2   27204500   27205500      2       1  150064       2.6912    0.0035593
enh57927     2   27224300   27225300      1       1  150064       3.1894    0.0007128
enh57928     2   27228500   27229500      2       1  150064       3.6119   0.00015196
enh57930     2   27233200   27234200      3       1  150064       3.1054   0.00095019
enh57931     2   27237200   27238200      2       1  150064       3.0959   0.00098099
enh57932     2   27243300   27244300      1       1  150064       3.3071    0.0004713
enh57933     2   27253900   27254900      1       1  150064       3.0193     0.001267
enh57935     2   27271800   27272800      2       1  150064       3.4335   0.00029787
enh57936     2   27275300   27276300      2       1  150064       2.6178    0.0044244
enh57937     2   27279300   27280300      3       1  150064       2.8235    0.0023755
enh57938     2   27285900   27286900      2       1  150064       3.9856    3.366e-05
enh57939     2   27292000   27293000      1       1  150064       2.9839     0.001423
enh57940     2   27298000   27299000      2       1  150064       2.0918     0.018229
enh57945     2   27400500   27401500      3       1  150064       2.9722    0.0014783
enh57948     2   27417400   27418400      3       2  150064        3.139   0.00084749
enh57949     2   27432000   27433000      4       2  150064       2.1396     0.016193
enh57952     2   27441800   27442800      3       2  150064       2.4002    0.0081921
enh57956     2   27505700   27506700      3       2  150064        1.787     0.036967
enh57958     2   27525400   27526400      1       1  150064       2.1382      0.01625
enh57960     2   27574600   27575600      1       1  150064       2.7773     0.002741
enh57964     2   27595000   27596000      2       1  150064       2.3713    0.0088636
enh57966     2   27603800   27604800      1       1  150064       3.0578     0.001115
enh57969     2   27649800   27650800      1       1  150064       2.7269     0.003197
enh57973     2   27668100   27669100      1       1  150064       1.9908      0.02325
enh57976     2   27711200   27712200      4       2  150064       3.6298   0.00014183
enh57977     2   27749600   27750600      4       2  150064       2.4821    0.0065305
enh57981     2   27852600   27853600      4       2  150064       1.6601     0.048445
enh57982     2   27861000   27862000      2       1  150064        1.682      0.04628
enh57985     2   27888900   27889900      2       1  150064        1.985     0.023573
enh57996     2   27974700   27975700      2       1  150064       4.2084   1.2859e-05
enh57997     2   27976800   27977800      1       1  150064       2.4741     0.006678
enh57999     2   27988000   27989000      1       1  150064       4.1169     1.92e-05
enh58000     2   27988800   27989800      3       2  150064       4.4211   4.9099e-06
enh58004     2   28018200   28019200      3       1  150064       4.2211   1.2157e-05
enh58005     2   28019600   28020600      4       1  150064       4.5306   2.9408e-06
enh58006     2   28021900   28022900      2       1  150064       4.0494   2.5671e-05
enh58009     2   28137400   28138400      2       1  150064       1.9275     0.026958
enh58010     2   28139000   28140000      1       1  150064       2.2514      0.01218
enh58011     2   28143000   28144000      1       1  150064       3.6355    0.0001387
enh58013     2   28152700   28153700      2       1  150064       3.0591    0.0011101
enh58014     2   28155100   28156100      3       1  150064       3.6442    0.0001341
enh58017     2   28188400   28189400      3       2  150064       3.2273   0.00062488
enh58019     2   28202800   28203800      2       1  150064         4.51   3.2416e-06
enh58024     2   28324600   28325600      1       1  150064       2.2133      0.01344
enh58035     2   28550500   28551500      3       2  150064       1.7387     0.041045
enh58044     2   28601100   28602100      3       2  150064       2.6305    0.0042631
enh58045     2   28604000   28605000      2       1  150064       2.2766     0.011404
enh58048     2   28619600   28620600      3       1  150064       2.3435    0.0095507
enh58050     2   28622500   28623500      3       1  150064       2.4454    0.0072354
enh58052     2   28646500   28647500      6       3  150064       3.0378    0.0011914
enh58053     2   28659200   28660200      3       2  150064       3.1227   0.00089589
enh58054     2   28667900   28668900      5       2  150064       1.9735      0.02422
enh58089     2   28992400   28993400      4       2  150064       2.8241    0.0023707
enh58090     2   28998000   28999000      2       1  150064       2.7559    0.0029262
enh58092     2   29032600   29033600      2       1  150064        3.181   0.00073373
enh58106     2   29257800   29258800      5       2  150064        1.885     0.029713
enh58108     2   29331100   29332100      2       1  150064       1.6615     0.048302
enh58109     2   29340900   29341900      2       1  150064       1.9973     0.022896
enh58112     2   29388200   29389200      3       1  150064       1.8139     0.034846
enh58119     2   30368200   30369200      2       1  150064       1.8372     0.033087
enh58126     2   30446400   30447400      3       1  150064        1.922     0.027304
enh58150     2   30589200   30590200      1       1  150064       1.8188      0.03447
enh58175     2   31623700   31624700      2       1  150064       2.0845     0.018558
enh58194     2   32392900   32393900      1       1  150064        1.991      0.02324
enh58236     2   33546700   33547700      2       1  150064       1.8257     0.033946
enh58250     2   35073200   35074200      9       3  150064       2.1911     0.014222
enh58263     2   36608100   36609100      5       3  150064       1.8851     0.029709
enh58264     2   36615300   36616300      9       3  150064       1.6885     0.045659
enh58268     2   36632000   36633000      6       3  150064        2.015     0.021951
enh58277     2   36712800   36713800      2       1  150064       1.9432     0.025999
enh58283     2   36822800   36823800      5       2  150064       2.1206     0.016979
enh58292     2   37011800   37012800      1       1  150064        1.806      0.03546
enh58293     2   37048400   37049400     10       2  150064       2.9124    0.0017931
enh58294     2   37116700   37117700      2       1  150064       2.0112     0.022153
enh58295     2   37118200   37119200      2       1  150064       2.0931      0.01817
enh58298     2   37168600   37169600      3       2  150064       1.6768     0.046793
enh58299     2   37169000   37170000      2       1  150064       2.0733     0.019073
enh58300     2   37178200   37179200      5       3  150064       1.6727      0.04719
enh58301     2   37179500   37180500      1       1  150064       3.2131    0.0006566
enh58305     2   37231900   37232900      4       2  150064       2.3685    0.0089302
enh58312     2   37408600   37409600     18       4  150064       2.4797    0.0065738
enh58314     2   37425100   37426100      5       3  150064       2.8351    0.0022909
enh58317     2   37453400   37454400      6       3  150064       3.1935   0.00070269
enh58319     2   37460000   37461000      5       2  150064        3.157   0.00079709
enh58320     2   37478200   37479200      3       2  150064       2.4012    0.0081702
enh58321     2   37539200   37540200      4       1  150064       3.9732   3.5464e-05
enh58322     2   37548500   37549500      3       1  150064       3.5822   0.00017033
enh58323     2   37571000   37572000      5       3  150064       2.4303    0.0075439
enh58324     2   37572200   37573200      5       3  150064       1.9198     0.027439
enh58325     2   37576500   37577500      4       1  150064       2.9335    0.0016756
enh58326     2   37592600   37593600      4       2  150064        2.604    0.0046077
enh58330     2   37641800   37642800      3       2  150064       2.0303     0.021161
enh58383     2   38151200   38152200      4       2  150064       1.9939     0.023079
enh58384     2   38209100   38210100      2       1  150064        1.731     0.041726
enh58406     2   38623100   38624100      7       2  150064       2.7532    0.0029509
enh58407     2   38633500   38634500      1       1  150064       2.1375      0.01628
enh58450     2   38929100   38930100      1       1  150064       2.7657      0.00284
enh58453     2   38948600   38949600      5       2  150064       2.5385    0.0055665
enh58454     2   38967800   38968800      1       1  150064       2.2486      0.01227
enh58458     2   38980900   38981900      4       2  150064       1.6659     0.047867
enh58465     2   39208300   39209300      2       1  150064       1.9841     0.023624
enh58467     2   39322100   39323100      1       1  150064       1.6606       0.0484
enh58478     2   39377200   39378200      3       1  150064       1.6598     0.048475
enh58479     2   39443400   39444400      3       1  150064       2.4227    0.0077019
enh58480     2   39445100   39446100      8       3  150064       2.8432    0.0022334
enh58481     2   39454500   39455500      4       2  150064            2      0.02275
enh58492     2   39636000   39637000      4       1  150064       2.0557     0.019907
enh58515     2   39795600   39796600      2       1  150064       2.4136    0.0078969
enh58519     2   39859000   39860000      2       1  150064       2.7981    0.0025706
enh58520     2   39999300   40000300      6       3  150064       2.5035    0.0061493
enh58523     2   40003400   40004400      1       1  150064       2.1843      0.01447
enh58525     2   40009800   40010800      1       1  150064       1.6763      0.04684
enh58531     2   40223300   40224300      2       1  150064       2.5613    0.0052144
enh58537     2   40558800   40559800      4       2  150064       2.3806    0.0086431
enh58538     2   40579400   40580400      3       2  150064       2.3671     0.008964
enh58539     2   40598800   40599800      6       2  150064       1.7588     0.039308
enh58540     2   40630000   40631000      3       1  150064       2.0112     0.022152
enh58543     2   40661800   40662800      5       2  150064       2.1392     0.016211
enh58544     2   40715400   40716400      3       1  150064       1.7557      0.03957
enh58557     2   42068500   42069500      5       1  150064       2.4789    0.0065887
enh58642     2   43106700   43107700      3       1  150064       1.6831     0.046179
enh58647     2   43134400   43135400      5       2  150064       1.9513     0.025513
enh58656     2   43172700   43173700      3       2  150064        2.043     0.020528
enh58659     2   43183300   43184300      6       3  150064       2.1706     0.014981
enh58694     2   43379900   43380900      5       2  150064       1.9536     0.025374
enh58767     2   44410600   44411600      3       1  150064       1.7371     0.041184
enh58768     2   44412200   44413200      4       2  150064       2.1065     0.017579
enh58789     2   45781600   45782600      3       1  150064       1.6762      0.04685
enh58799     2   45895700   45896700      2       1  150064       2.0769     0.018907
enh58826     2   46219400   46220400      4       2  150064       2.4906    0.0063764
enh58842     2   46409100   46410100      7       4  150064       1.7713     0.038254
enh58886     2   46704400   46705400      6       3  150064       1.7424     0.040721
enh58892     2   46727400   46728400      3       2  150064        1.713     0.043354
enh58898     2   46772700   46773700      1       1  150064       1.6782      0.04665
enh58902     2   46791400   46792400      4       2  150064       1.6589     0.048568
enh58905     2   46845300   46846300      2       1  150064       1.6933     0.045203
enh58944     2   47211600   47212600      2       1  150064       1.6981     0.044749
enh58966     2   47425900   47426900      4       2  150064       2.5149    0.0059534
enh58967     2   47435700   47436700      3       1  150064       2.2505     0.012207
enh58968     2   47445700   47446700      5       2  150064       2.5371     0.005588
enh58999     2   47881200   47882200      5       3  150064       1.7957     0.036269
enh59002     2   47978900   47979900      3       2  150064       1.6925     0.045279
enh59003     2   47994700   47995700      2       1  150064       2.2832     0.011209
enh59005     2   48012000   48013000      7       3  150064       2.4957    0.0062859
enh59008     2   48091900   48092900      1       1  150064       2.4208     0.007744
enh59009     2   48096300   48097300      1       1  150064       2.6681     0.003814
enh59010     2   48115500   48116500      5       3  150064       3.1409   0.00084206
enh59011     2   48119000   48120000      5       3  150064       2.9342    0.0016722
enh59012     2   48120700   48121700      3       1  150064       2.5496    0.0053923
enh59013     2   48121900   48122900      2       1  150064       2.3482    0.0094325
enh59014     2   48124100   48125100      3       2  150064       1.6509     0.049376
enh59015     2   48126300   48127300      5       2  150064       1.8647     0.031109
enh59017     2   48128800   48129800      1       1  150064       2.9361     0.001662
enh59022     2   48340600   48341600      1       1  150064       2.0415       0.0206
enh59027     2   48401400   48402400      3       2  150064       1.9352     0.026483
enh59030     2   48476200   48477200      1       1  150064       2.1128      0.01731
enh59032     2   48511600   48512600      1       1  150064       2.5498     0.005389
enh59034     2   48539300   48540300      2       1  150064       2.8249    0.0023645
enh59036     2   48546300   48547300      1       1  150064       2.7125     0.003339
enh59037     2   48551500   48552500      2       1  150064       2.8114     0.002466
enh59038     2   48555600   48556600      3       2  150064       2.8227    0.0023807
enh59039     2   48557400   48558400      5       2  150064       3.0344    0.0012052
enh59040     2   48568400   48569400      5       2  150064       3.3176   0.00045403
enh59042     2   48571800   48572800      6       2  150064       2.0167     0.021866
enh59043     2   48573100   48574100      2       1  150064        3.744   9.0567e-05
enh59044     2   48579600   48580600      2       1  150064       2.1367     0.016312
enh59045     2   48583800   48584800      6       3  150064       2.2021     0.013828
enh59046     2   48622700   48623700      4       2  150064       2.1457     0.015947
enh59047     2   48642300   48643300      5       3  150064       2.5089    0.0060555
enh59048     2   48646900   48647900      5       3  150064       1.6782      0.04665
enh59049     2   48647800   48648800      2       1  150064       2.9427    0.0016269
enh59053     2   48671300   48672300      4       2  150064        2.113       0.0173
enh59057     2   48736100   48737100      2       1  150064       2.8269      0.00235
enh59059     2   48758300   48759300      1       1  150064       1.8326      0.03343
enh59060     2   48832500   48833500      7       2  150064       2.1914      0.01421
enh59063     2   50719000   50720000      1       1  150064       3.0002     0.001349
enh59073     2   53992700   53993700      6       3  150064       2.3434    0.0095537
enh59075     2   54010800   54011800      2       1  150064        3.487   0.00024424
enh59076     2   54015500   54016500      3       1  150064       2.3309    0.0098801
enh59077     2   54053500   54054500      3       2  150064       2.6099    0.0045285
enh59078     2   54184200   54185200      2       1  150064       2.3289    0.0099325
enh59081     2   54194200   54195200      4       2  150064       2.1943     0.014107
enh59085     2   54222600   54223600      1       1  150064       2.0814       0.0187
enh59086     2   54227300   54228300      2       1  150064       1.9145     0.027775
enh59087     2   54240600   54241600      3       1  150064       2.3212     0.010139
enh59088     2   54242800   54243800      1       1  150064       2.2655      0.01174
enh59090     2   54303700   54304700      5       3  150064       3.3323   0.00043073
enh59091     2   54308500   54309500      7       3  150064       3.9722   3.5603e-05
enh59092     2   54315200   54316200      2       1  150064       1.8354     0.033224
enh59094     2   54330700   54331700      4       2  150064       2.5832    0.0048945
enh59095     2   54333700   54334700      2       1  150064       3.4716   0.00025872
enh59096     2   54341200   54342200      5       2  150064        2.161     0.015346
enh59110     2   54773000   54774000      2       1  150064       2.0531      0.02003
enh59114     2   54789600   54790600      1       1  150064       1.9019      0.02859
enh59116     2   54793800   54794800      2       1  150064       2.2905     0.010997
enh59118     2   54800500   54801500      1       1  150064       1.7952      0.03631
enh59122     2   54818200   54819200      3       1  150064        1.707     0.043912
enh59123     2   54819800   54820800      2       1  150064       2.1912     0.014219
enh59124     2   54820800   54821800      3       1  150064       2.0824     0.018652
enh59125     2   54822400   54823400      7       3  150064       2.1019      0.01778
enh59127     2   54830400   54831400      9       4  150064       2.9333    0.0016769
enh59128     2   54840500   54841500      5       2  150064       2.0938     0.018138
enh59130     2   54851400   54852400      1       1  150064       2.3642     0.009035
enh59131     2   54861300   54862300      6       3  150064       2.3214     0.010132
enh59132     2   54863400   54864400      3       2  150064       2.2396      0.01256
enh59134     2   54893000   54894000      1       1  150064       2.0337      0.02099
enh59135     2   54896700   54897700      3       2  150064       1.7683     0.038502
enh59137     2   54907400   54908400      8       4  150064       2.6705    0.0037871
enh59139     2   54999200   55000200      3       2  150064       2.7329    0.0031386
enh59142     2   55172500   55173500      5       2  150064       3.4998    0.0002328
enh59144     2   55181700   55182700      6       3  150064       2.3509    0.0093645
enh59145     2   55183400   55184400      3       1  150064       1.8807     0.030006
enh59150     2   55221900   55222900      6       2  150064        2.186     0.014406
enh59153     2   55231900   55232900      2       1  150064       3.3961   0.00034171
enh59161     2   55264900   55265900      3       2  150064       1.7431     0.040657
enh59162     2   55267300   55268300      2       1  150064       2.1285     0.016646
enh59166     2   55282900   55283900      3       2  150064       2.0073     0.022358
enh59183     2   55380600   55381600      2       1  150064       2.1415     0.016116
enh59185     2   55388400   55389400      3       1  150064       1.7531     0.039796
enh59204     2   55635900   55636900      7       2  150064       1.6988     0.044674
enh59207     2   55650800   55651800      5       2  150064       1.8522     0.031998
enh59224     2   56006200   56007200      4       2  150064       2.4414    0.0073149
enh59227     2   56082500   56083500      3       1  150064       2.7739    0.0027698
enh59232     2   56128500   56129500      4       2  150064       2.6212    0.0043808
enh59234     2   56192700   56193700      6       2  150064         1.78      0.03754
enh59238     2   57947800   57948800      2       1  150064       3.8989   4.8315e-05
enh59239     2   57986400   57987400      1       1  150064       4.5121     3.21e-06
enh59240     2   57987100   57988100      3       2  150064       5.7603   4.1982e-09
enh59243     2   58135800   58136800      3       2  150064       5.3352   4.7723e-08
enh59245     2   58269500   58270500      2       1  150064       3.1586   0.00079263
enh59246     2   58275700   58276700      1       1  150064       1.7172      0.04297
enh59248     2   58334800   58335800      4       2  150064       4.5604    2.553e-06
enh59251     2   58462000   58463000      3       2  150064        4.474   3.8389e-06
enh59253     2   58468600   58469600      2       1  150064       2.0489     0.020238
enh59257     2   58846800   58847800      1       1  150064       1.8705      0.03071
enh59260     2   58893900   58894900      3       2  150064       2.0111     0.022156
enh59268     2   58991400   58992400      2       1  150064       2.0453     0.020413
enh59275     2   60322500   60323500      3       1  150064       1.6915     0.045372
enh59276     2   60326600   60327600      2       1  150064       1.9505     0.025557
enh59277     2   60330200   60331200      4       2  150064       3.0022      0.00134
enh59278     2   60332200   60333200      4       2  150064       2.4515    0.0071133
enh59280     2   60416000   60417000      6       2  150064       1.7145      0.04322
enh59281     2   60440900   60441900      3       2  150064        2.635    0.0042066
enh59284     2   60580300   60581300      3       2  150064       2.5325     0.005662
enh59285     2   60582800   60583800      5       3  150064       3.0752    0.0010517
enh59288     2   60610300   60611300      4       2  150064       1.8924     0.029221
enh59289     2   60618600   60619600      3       1  150064        2.879    0.0019949
enh59292     2   60638700   60639700      2       1  150064        2.272     0.011544
enh59295     2   60706100   60707100      2       1  150064       2.5532    0.0053372
enh59299     2   60742900   60743900      2       1  150064       2.0799     0.018768
enh59337     2   61583100   61584100      3       2  150064       2.6574     0.003937
enh59338     2   61583800   61584800      3       2  150064       2.0802     0.018755
enh59343     2   61651900   61652900      4       1  150064       1.7312     0.041706
enh59345     2   61663100   61664100      3       2  150064        2.757     0.002917
enh59348     2   61670900   61671900      1       1  150064       3.4332    0.0002983
enh59351     2   61685500   61686500      2       1  150064        1.899     0.028781
enh59387     2   62429000   62430000      2       1  150064        2.396    0.0082874
enh59390     2   62443900   62444900      1       1  150064       2.2089      0.01359
enh59399     2   62534400   62535400      3       1  150064       1.8191      0.03445
enh59412     2   62683200   62684200      1       1  150064       1.9283      0.02691
enh59415     2   62694300   62695300      3       2  150064       1.8182     0.034516
enh59416     2   62702200   62703200      2       1  150064       2.1779     0.014706
enh59418     2   62726500   62727500      6       3  150064       2.7519    0.0029626
enh59419     2   62728700   62729700      5       2  150064       2.6717     0.003774
enh59421     2   62733800   62734800      3       2  150064       1.9632     0.024809
enh59424     2   62805400   62806400      7       3  150064       1.6492      0.04955
enh59426     2   62891600   62892600      2       1  150064       1.8688     0.030828
enh59430     2   62938400   62939400      2       1  150064       1.8861     0.029644
enh59433     2   62965800   62966800      1       1  150064       2.8398     0.002257
enh59438     2   63223400   63224400      1       1  150064        2.065      0.01946
enh59465     2   64291000   64292000      2       1  150064       1.9995     0.022775
enh59506     2   64826400   64827400      7       2  150064       2.5498    0.0053895
enh59604     2   65571400   65572400      3       1  150064        1.876     0.030326
enh59628     2   65634500   65635500      3       1  150064       1.6661     0.047848
enh59637     2   65743500   65744500      9       5  150064       2.5335     0.005647
enh59638     2   65754600   65755600      2       1  150064       3.7139   0.00010203
enh59639     2   65772500   65773500      1       1  150064       3.1367    0.0008544
enh59654     2   66742600   66743600      1       1  150064        2.156      0.01554
enh59655     2   66749200   66750200      6       2  150064       2.7226    0.0032388
enh59657     2   66757700   66758700      2       1  150064       1.7717     0.038219
enh59658     2   66782400   66783400      2       1  150064       2.3121     0.010385
enh59677     2   67788100   67789100      1       1  150064        1.647      0.04978
enh59691     2   68349100   68350100      3       2  150064       1.7271     0.042072
enh59693     2   68362300   68363300      2       1  150064       1.9944     0.023054
enh59697     2   68386300   68387300      3       2  150064       3.0763     0.001048
enh59701     2   68431400   68432400      1       1  150064        2.837     0.002277
enh59702     2   68433300   68434300      2       1  150064       2.3133     0.010352
enh59704     2   68445100   68446100      3       1  150064       2.7141    0.0033227
enh59710     2   68482200   68483200      5       3  150064       2.0079     0.022329
enh59726     2   68651100   68652100      3       1  150064       2.4831    0.0065124
enh59728     2   68653700   68654700      1       1  150064       1.7287      0.04193
enh59731     2   68679000   68680000      5       2  150064       1.7643     0.038842
enh59779     2   69423600   69424600      1       1  150064       2.0351      0.02092
enh59784     2   69525200   69526200      3       2  150064       2.4934    0.0063258
enh59785     2   69534600   69535600      1       1  150064       2.2815      0.01126
enh59786     2   69536500   69537500      1       1  150064       1.9178      0.02757
enh59842     2   69960800   69961800      2       1  150064       1.7617     0.039063
enh59843     2   69971200   69972200      3       1  150064        1.813     0.034918
enh59854     2   70016900   70017900      5       2  150064       1.7414     0.040805
enh59862     2   70062800   70063800      5       2  150064       1.7778     0.037719
enh59865     2   70120000   70121000      3       1  150064       1.6926     0.045261
enh59867     2   70128500   70129500      1       1  150064       1.7754      0.03792
enh59870     2   70145100   70146100      3       1  150064       1.8214      0.03427
enh59874     2   70175700   70176700      7       3  150064       2.1244     0.016819
enh59875     2   70185000   70186000      1       1  150064       2.4105     0.007966
enh59877     2   70199900   70200900      1       1  150064       1.9103      0.02805
enh59883     2   70226400   70227400      1       1  150064       1.6616       0.0483
enh59889     2   70259700   70260700      1       1  150064       1.7202       0.0427
enh59890     2   70261800   70262800      2       1  150064       1.6648     0.047979
enh59893     2   70274100   70275100      4       1  150064         1.67     0.047465
enh59921     2   70469900   70470900      2       1  150064       1.7034     0.044247
enh59922     2   70486200   70487200      1       1  150064       1.7425      0.04071
enh59923     2   70487300   70488300      2       1  150064       1.6595     0.048504
enh59924     2   70516500   70517500      1       1  150064       1.7066      0.04395
enh59925     2   70517600   70518600      1       1  150064       1.7119      0.04346
enh59926     2   70522000   70523000      1       1  150064       1.6734      0.04712
enh59927     2   70527200   70528200      3       1  150064       1.9679     0.024542
enh59931     2   70584600   70585600      2       1  150064       2.0984     0.017934
enh59954     2   71299800   71300800      3       2  150064       1.7936     0.036439
enh59963     2   71561800   71562800      3       1  150064       2.2041     0.013757
enh59965     2   71566700   71567700      5       3  150064       3.0834    0.0010233
enh59967     2   71644800   71645800      2       1  150064       2.6902    0.0035708
enh59968     2   71647300   71648300      5       2  150064       1.7478     0.040245
enh59969     2   71679400   71680400      2       1  150064       2.3736    0.0088076
enh59988     2   72364600   72365600      1       1  150064        2.597     0.004702
enh59989     2   72365500   72366500      3       1  150064       2.4654    0.0068435
enh59999     2   72992500   72993500      1       1  150064       2.5217     0.005839
enh60006     2   73211200   73212200      2       1  150064       3.6391   0.00013679
enh60007     2   73227100   73228100      2       1  150064        3.489   0.00024239
enh60008     2   73248500   73249500      2       1  150064       3.5616   0.00018427
enh60009     2   73258700   73259700      3       2  150064       4.1921   1.3819e-05
enh60011     2   73271600   73272600      2       1  150064       3.3479   0.00040717
enh60012     2   73289800   73290800      4       1  150064       2.2631     0.011816
enh60016     2   73294700   73295700      2       1  150064       2.8195    0.0024051
enh60019     2   73316300   73317300      2       1  150064       2.7022    0.0034439
enh60020     2   73319100   73320100      2       1  150064       3.1548   0.00080316
enh60021     2   73329800   73330800      6       2  150064       3.1284   0.00087891
enh60022     2   73334200   73335200      2       1  150064       3.4372   0.00029392
enh60023     2   73336900   73337900      1       1  150064       3.2819    0.0005155
enh60024     2   73439600   73440600      2       1  150064       3.9133   4.5522e-05
enh60027     2   73470800   73471800      2       1  150064       3.2132   0.00065622
enh60030     2   73614600   73615600      1       1  150064       3.1555    0.0008012
enh60033     2   73869400   73870400      6       1  150064       1.8767     0.030276
enh60040     2   73973300   73974300      1       1  150064       1.6516      0.04931
enh60044     2   74059500   74060500      1       1  150064       2.7245      0.00322
enh60054     2   74196500   74197500      2       1  150064       2.1182     0.017078
enh60066     2   74237300   74238300      1       1  150064       2.0266      0.02135
enh60069     2   74252500   74253500      5       2  150064       3.2561   0.00056485
enh60070     2   74253300   74254300      4       1  150064        3.009    0.0013105
enh60072     2   74256600   74257600      2       1  150064       2.1161     0.017167
enh60074     2   74262500   74263500      3       1  150064       2.2928      0.01093
enh60075     2   74267800   74268800      2       1  150064       2.8441    0.0022268
enh60078     2   74277900   74278900      3       1  150064       2.7165    0.0032987
enh60079     2   74280300   74281300      1       1  150064       2.4855     0.006468
enh60082     2   74303600   74304600      1       1  150064        2.801     0.002547
enh60083     2   74306600   74307600      1       1  150064       2.8324      0.00231
enh60084     2   74310200   74311200      4       2  150064        2.602    0.0046343
enh60092     2   74408400   74409400      2       1  150064       2.0268     0.021342
enh60093     2   74413700   74414700      1       1  150064       2.0976      0.01797
enh60095     2   74428200   74429200      1       1  150064       2.3193      0.01019
enh60127     2   74789100   74790100      3       2  150064        1.786     0.037053
enh60131     2   74811200   74812200      1       1  150064        1.784      0.03721
enh60132     2   74812800   74813800      1       1  150064        1.748      0.04023
enh60140     2   74967600   74968600      4       1  150064       2.1729     0.014896
enh60160     2   75120200   75121200      2       1  150064       2.6601    0.0039054
enh60169     2   75601400   75602400      4       1  150064        2.253      0.01213
enh60170     2   75659800   75660800      4       2  150064       1.7215     0.042577
enh60179     2   75785600   75786600      3       2  150064       1.9157     0.027703
enh60180     2   75791500   75792500      4       2  150064       2.6117    0.0045053
enh60191     2   79621000   79622000      1       1  150064       1.9993      0.02279
enh60198     2   84198000   84199000      8       2  150064        1.686     0.045901
enh60216     2   85056700   85057700      4       2  150064       2.6001    0.0046595
enh60269     2   85518100   85519100      3       1  150064       1.8199     0.034384
enh60275     2   85619300   85620300      4       2  150064       2.0482     0.020271
enh60278     2   85637900   85638900      3       1  150064       2.8256    0.0023599
enh60280     2   85644400   85645400      5       3  150064        2.246     0.012351
enh60281     2   85646900   85647900      5       3  150064       1.9963     0.022953
enh60282     2   85649800   85650800      8       4  150064       2.0966     0.018013
enh60313     2   85828000   85829000      2       1  150064       1.7732     0.038094
enh60318     2   85844600   85845600      1       1  150064       2.0794      0.01879
enh60322     2   85907900   85908900      1       1  150064       2.3152       0.0103
enh60327     2   85941500   85942500      2       1  150064       1.9572     0.025163
enh60331     2   85998000   85999000      2       1  150064        2.375    0.0087748
enh60332     2   86000200   86001200      1       1  150064       2.5548     0.005313
enh60339     2   86054800   86055800      3       2  150064       1.7297     0.041845
enh60365     2   86268300   86269300      3       1  150064       1.7621     0.039022
enh60366     2   86295400   86296400      2       1  150064       2.0611     0.019645
enh60393     2   86859300   86860300      4       2  150064       1.6547     0.048997
enh60395     2   86974800   86975800      2       1  150064       2.5472    0.0054289
enh60397     2   87053100   87054100      3       1  150064       2.6134     0.004482
enh60443     2   88928200   88929200      2       1  150064       2.2154     0.013366
enh60480     2   96816700   96817700      1       1  150064       3.0243     0.001246
enh60481     2   96822600   96823600      2       1  150064       2.4526    0.0070906
enh60482     2   96824500   96825500      2       1  150064       1.6976      0.04479
enh60488     2   96868700   96869700      1       1  150064       3.8922    4.966e-05
enh60493     2   96920000   96921000      3       1  150064       3.8285   6.4456e-05
enh60500     2   96969400   96970400      1       1  150064       3.4386    0.0002924
enh60508     2   97006600   97007600      2       1  150064       2.5722    0.0050534
enh60522     2   97199100   97200100      3       2  150064       1.9103      0.02805
enh60524     2   97205300   97206300      1       1  150064       1.9382       0.0263
enh60525     2   97206800   97207800      4       2  150064       1.9647     0.024723
enh60527     2   97215700   97216700      1       1  150064        1.664      0.04806
enh60530     2   97259900   97260900      1       1  150064       1.6771      0.04676
enh60536     2   97353100   97354100      1       1  150064       3.4182    0.0003152
enh60538     2   97404200   97405200      1       1  150064       1.9779      0.02397
enh60539     2   97406000   97407000      1       1  150064       1.9779      0.02397
enh60540     2   97413100   97414100      2       1  150064       3.9458   3.9765e-05
enh60541     2   97423400   97424400      1       1  150064       2.4367     0.007412
enh60542     2   97424900   97425900      3       1  150064        2.197     0.014011
enh60543     2   97430500   97431500      1       1  150064        2.061      0.01965
enh60545     2   97438900   97439900      1       1  150064       2.4574     0.006998
enh60549     2   97475400   97476400      1       1  150064       1.9413      0.02611
enh60552     2   97495700   97496700      3       2  150064       2.4058    0.0080684
enh60553     2   97498100   97499100      1       1  150064       2.0026      0.02261
enh60554     2   97504800   97505800      1       1  150064       2.0077      0.02234
enh60556     2   97521500   97522500      1       1  150064       2.0007      0.02271
enh60560     2   97540000   97541000      2       1  150064        2.489    0.0064044
enh60561     2   97547500   97548500      2       1  150064       3.6192   0.00014774
enh60563     2   97552900   97553900      3       2  150064       3.3889   0.00035087
enh60566     2   97564400   97565400      1       1  150064        3.734    9.424e-05
enh60567     2   97569100   97570100      4       2  150064       3.6646   0.00012388
enh60568     2   97572500   97573500      4       1  150064       3.6494   0.00013143
enh60569     2   97577600   97578600      4       2  150064       3.6822   0.00011562
enh60572     2   97593900   97594900      2       1  150064       4.0478   2.5853e-05
enh60573     2   97606500   97607500      3       2  150064       2.8066    0.0025037
enh60575     2   97613900   97614900      2       1  150064       1.8217     0.034252
enh60581     2   97761100   97762100      5       1  150064       2.6068      0.00457
enh60582     2   98260800   98261800      2       1  150064       2.3703    0.0088868
enh60585     2   98289900   98290900      1       1  150064       2.7742     0.002767
enh60589     2   98344200   98345200      2       1  150064       1.9617     0.024899
enh60592     2   98361800   98362800      2       1  150064       2.5966    0.0047079
enh60594     2   98466400   98467400      4       2  150064       2.1411     0.016134
enh60601     2   98567400   98568400      3       2  150064       2.3493    0.0094037
enh60602     2   98583000   98584000      1       1  150064       2.9781      0.00145
enh60603     2   98585200   98586200      2       1  150064        2.231     0.012841
enh60606     2   98609200   98610200      2       1  150064       2.7566    0.0029207
enh60607     2   98612900   98613900      3       1  150064       2.9854     0.001416
enh60609     2   98636800   98637800      3       2  150064        1.998     0.022858
enh60614     2   99028800   99029800      1       1  150064        1.811      0.03507
enh60616     2   99060200   99061200      2       1  150064        1.857     0.031655
enh60617     2   99063600   99064600      2       1  150064       1.7943     0.036386
enh60618     2   99064900   99065900      2       1  150064       1.6915     0.045375
enh60619     2   99066400   99067400      1       1  150064       1.8293      0.03368
enh60620     2   99069700   99070700      2       1  150064       1.7949     0.036333
enh60621     2   99075600   99076600      1       1  150064       1.7947      0.03635
enh60624     2   99084400   99085400      4       1  150064       1.7108     0.043559
enh60626     2   99088800   99089800      2       1  150064       1.8067     0.035403
enh60630     2   99098500   99099500      1       1  150064        1.862       0.0313
enh60631     2   99100300   99101300      1       1  150064       1.8484      0.03227
enh60634     2   99121100   99122100      1       1  150064       1.8763      0.03031
enh60636     2   99124400   99125400      3       1  150064       1.8078      0.03532
enh60640     2   99163600   99164600      3       1  150064       1.6565     0.048812
enh60642     2   99222400   99223400      2       1  150064       1.8082     0.035286
enh60647     2   99279800   99280800      1       1  150064       2.0208      0.02165
enh60663     2   99421700   99422700      3       1  150064       1.7118      0.04347
enh60692     2  100252600  100253600      2       1  150064       3.1745   0.00075046
enh60694     2  100345400  100346400      4       2  150064       2.1264     0.016734
enh60696     2  100443500  100444500      3       1  150064       2.2485     0.012274
enh60732     2  101350000  101351000      7       2  150064       2.4078    0.0080245
enh60734     2  101364100  101365100      4       2  150064       2.3063     0.010548
enh60737     2  101382900  101383900      3       1  150064       1.8984     0.028819
enh60738     2  101396500  101397500      4       2  150064       1.8887     0.029469
enh60752     2  101541300  101542300      6       2  150064        1.864     0.031159
enh60754     2  101617400  101618400      5       2  150064       2.2568     0.012011
enh60771     2  101847500  101848500      1       1  150064       2.2304      0.01286
enh60772     2  101850400  101851400      2       1  150064       2.4755    0.0066531
enh60774     2  101867600  101868600      3       2  150064       1.9112     0.027987
enh60780     2  101916400  101917400      3       2  150064       2.2721     0.011541
enh60882     2  102690600  102691600      5       2  150064        1.742     0.040757
enh60885     2  102722400  102723400      6       3  150064       4.0331   2.7522e-05
enh60886     2  102729700  102730700      4       2  150064       1.7803      0.03751
enh60887     2  102733000  102734000      2       1  150064       1.9801     0.023843
enh60888     2  102738300  102739300      3       1  150064       1.9493     0.025632
enh60890     2  102745600  102746600      4       2  150064       2.7921    0.0026187
enh60891     2  102754700  102755700      1       1  150064       2.8171     0.002423
enh60892     2  102757200  102758200      5       2  150064       2.1286     0.016643
enh60894     2  102782700  102783700      2       1  150064       1.7915     0.036605
enh60913     2  103256100  103257100      1       1  150064       2.2984      0.01077
enh60916     2  103354000  103355000      2       1  150064       1.7864     0.037021
enh60920     2  104995400  104996400      3       2  150064       1.8521     0.032007
enh60938     2  105977400  105978400      5       3  150064        1.705     0.044093
enh60942     2  105994400  105995400      2       1  150064       1.8562     0.031715
enh60971     2  106359800  106360800      3       2  150064        1.892     0.029247
enh60973     2  106370800  106371800      5       2  150064       2.4207    0.0077459
enh60977     2  106380300  106381300      6       2  150064       1.7111     0.043532
enh61052     2  108979200  108980200      2       1  150064       1.9394     0.026227
enh61067     2  109200000  109201000      3       2  150064       2.3212     0.010138
enh61070     2  109208500  109209500      3       2  150064        2.573    0.0050407
enh61075     2  109223100  109224100      4       2  150064        2.128     0.016667
enh61079     2  109230900  109231900      3       2  150064       1.6929     0.045236
enh61081     2  109239500  109240500      6       2  150064       1.6739      0.04708
enh61087     2  109248700  109249700      1       1  150064       2.0836       0.0186
enh61142     2  110271600  110272600      2       1  150064       3.3942   0.00034421
enh61144     2  110315800  110316800      3       2  150064       4.2529   1.0551e-05
enh61145     2  110317800  110318800      2       1  150064       2.9339    0.0016739
enh61147     2  110368800  110369800      5       3  150064       3.4337   0.00029767
enh61148     2  110389400  110390400      5       2  150064       3.5119   0.00022247
enh61149     2  110393500  110394500      5       2  150064       1.9743     0.024173
enh61150     2  110395400  110396400      4       2  150064       3.3785   0.00036447
enh61158     2  110858900  110859900      3       2  150064       1.9862     0.023508
enh61160     2  110906900  110907900      2       1  150064        2.578    0.0049685
enh61164     2  110970200  110971200      3       1  150064       2.1607     0.015358
enh61169     2  111483600  111484600      3       2  150064       1.8113     0.035044
enh61172     2  111584700  111585700      3       2  150064       3.2695   0.00053868
enh61186     2  111920100  111921100      1       1  150064       1.6997      0.04459
enh61214     2  112249200  112250200      2       1  150064       1.6981     0.044749
enh61215     2  112252900  112253900      2       1  150064       2.6208    0.0043864
enh61232     2  112468200  112469200      6       2  150064       1.6813     0.046355
enh61240     2  112661200  112662200      3       1  150064       2.0154      0.02193
enh61243     2  112676500  112677500      2       1  150064       2.1086     0.017491
enh61244     2  112703600  112704600      3       1  150064       1.7818     0.037389
enh61248     2  112741600  112742600      5       2  150064       1.7161     0.043076
enh61254     2  112798800  112799800      5       2  150064       1.6849        0.046
enh61265     2  113008800  113009800      1       1  150064       2.5044     0.006133
enh61277     2  113267100  113268100      1       1  150064        2.113       0.0173
enh61295     2  113431700  113432700      1       1  150064       2.4515     0.007114
enh61333     2  113915800  113916800      1       1  150064       1.9238      0.02719
enh61339     2  113940800  113941800      3       2  150064       1.6552     0.048943
enh61350     2  114081600  114082600      4       2  150064        1.824     0.034076
enh61369     2  114634500  114635500      4       2  150064       2.8604    0.0021153
enh61372     2  114650600  114651600      5       2  150064        1.947     0.025765
enh61383     2  116170500  116171500      5       1  150064       2.0288     0.021238
enh61399     2  118926400  118927400      3       1  150064       1.9362     0.026422
enh61401     2  119076900  119077900      2       1  150064       2.8026    0.0025343
enh61404     2  119479200  119480200      5       2  150064       2.0722     0.019125
enh61405     2  119496000  119497000      2       1  150064       1.8167     0.034629
enh61462     2  120984700  120985700      1       1  150064        1.671      0.04736
enh61477     2  121055500  121056500      3       1  150064       1.7143     0.043233
enh61479     2  121072900  121073900      4       2  150064       1.8252     0.033988
enh61488     2  121377200  121378200      5       2  150064       1.8603     0.031419
enh61545     2  122495000  122496000      2       1  150064       2.3082     0.010494
enh61551     2  122766800  122767800      1       1  150064       2.9712     0.001483
enh61580     2  127851500  127852500      3       1  150064       3.1673   0.00076944
enh61582     2  127862500  127863500      7       3  150064       2.3086     0.010483
enh61584     2  127903000  127904000      7       4  150064       1.8756     0.030356
enh61635     2  128612700  128613700      4       2  150064       1.6489     0.049579
enh61644     2  128786600  128787600      2       1  150064       1.7097     0.043657
enh61666     2  129153800  129154800      9       2  150064       1.9465     0.025797
enh61667     2  129165700  129166700      6       3  150064       2.2666     0.011708
enh61699     2  131132100  131133100      1       1  150064       2.2907      0.01099
enh61700     2  131134000  131135000      3       2  150064       1.7561     0.039535
enh61705     2  131149500  131150500      1       1  150064       2.1072      0.01755
enh61714     2  131799000  131800000      1       1  150064       3.4002    0.0003367
enh61715     2  131848900  131849900      1       1  150064       2.5573     0.005274
enh61717     2  131861000  131862000      4       2  150064        3.335   0.00042656
enh61718     2  131864600  131865600      2       1  150064        2.684    0.0036368
enh61720     2  131873100  131874100      1       1  150064       3.2685    0.0005406
enh61721     2  131913600  131914600      2       1  150064        3.269   0.00053969
enh61725     2  132398600  132399600      1       1  150064       2.2584      0.01196
enh61739     2  134733500  134734500      3       2  150064       1.6716     0.047304
enh61742     2  134875500  134876500      2       1  150064       2.7512    0.0029685
enh61743     2  134880500  134881500      2       1  150064       2.8151    0.0024384
enh61747     2  134889300  134890300      1       1  150064       2.7632     0.002862
enh61748     2  134894700  134895700      2       1  150064       3.6551   0.00012852
enh61749     2  134897400  134898400      1       1  150064       4.2027    1.319e-05
enh61750     2  134898000  134899000      3       2  150064       3.6291    0.0001422
enh61751     2  134899000  134900000      5       2  150064       3.9182   4.4597e-05
enh61798     2  135539600  135540600      3       1  150064       2.0533     0.020022
enh61800     2  135674200  135675200      1       1  150064       3.0217     0.001257
enh61802     2  135680900  135681900      1       1  150064       2.2259      0.01301
enh61845     2  136969600  136970600      3       2  150064       1.8839     0.029787
enh61876     2  139191600  139192600      2       1  150064       2.6062    0.0045779
enh61877     2  139231800  139232800      2       1  150064       2.9335    0.0016758
enh61878     2  139251800  139252800      3       2  150064       2.5571    0.0052776
enh61915     2  143902600  143903600      1       1  150064       1.7459      0.04041
enh61920     2  144013800  144014800      2       1  150064       1.8263       0.0339
enh61929     2  144658200  144659200      4       2  150064       1.9513     0.025511
enh61936     2  144987900  144988900      1       1  150064       2.6821     0.003658
enh61938     2  144994900  144995900      1       1  150064       2.0335        0.021
enh61944     2  145090800  145091800      1       1  150064       3.2093    0.0006652
enh61948     2  145129300  145130300      2       1  150064         2.57    0.0050854
enh61950     2  145137300  145138300      2       1  150064       3.5341    0.0002046
enh61952     2  145163600  145164600      2       1  150064       2.8515    0.0021755
enh61953     2  145170800  145171800      3       1  150064       3.1929   0.00070419
enh61954     2  145184600  145185600      2       1  150064       3.1832   0.00072837
enh61957     2  145191900  145192900      1       1  150064        2.707     0.003395
enh61958     2  145195900  145196900      1       1  150064       4.5173    3.132e-06
enh61960     2  145199700  145200700      1       1  150064       2.5062     0.006102
enh61964     2  145213800  145214800      3       1  150064       4.0622   2.4309e-05
enh61966     2  145219600  145220600      3       2  150064       3.6446   0.00013392
enh61969     2  145235100  145236100      3       1  150064       1.6482     0.049653
enh62015     2  146580000  146581000      2       1  150064       1.6813     0.046356
enh62018     2  147907200  147908200      3       2  150064       1.9226     0.027267
enh62022     2  148257600  148258600      2       1  150064       2.0445     0.020451
enh62033     2  148747200  148748200      2       1  150064        1.652     0.049272
enh62034     2  148775200  148776200      1       1  150064       2.3974     0.008257
enh62043     2  149302900  149303900      3       2  150064       1.6852     0.045979
enh62044     2  149309800  149310800      2       1  150064       2.9679     0.001499
enh62045     2  149310800  149311800      3       1  150064       2.2658     0.011732
enh62048     2  149403800  149404800      3       1  150064       1.7192     0.042789
enh62059     2  149878100  149879100      1       1  150064       2.1362      0.01633
enh62066     2  150453600  150454600      3       2  150064       2.2572     0.011997
enh62067     2  150454100  150455100      2       1  150064       1.8433     0.032646
enh62070     2  150588300  150589300      5       1  150064       1.9305     0.026775
enh62072     2  150982900  150983900      2       1  150064       1.7862     0.037035
enh62107     2  152471100  152472100      1       1  150064       2.3234      0.01008
enh62135     2  152946000  152947000      3       1  150064       3.3436   0.00041349
enh62137     2  153022400  153023400      2       1  150064       2.2987      0.01076
enh62138     2  153023600  153024600      2       1  150064       2.3393    0.0096609
enh62140     2  153030100  153031100      2       1  150064       2.0004     0.022726
enh62142     2  153056800  153057800      2       1  150064       3.3625   0.00038614
enh62144     2  153193600  153194600      3       1  150064       1.7082     0.043799
enh62148     2  153263800  153264800      3       2  150064       1.6451     0.049974
enh62150     2  153277600  153278600      2       1  150064       2.4095    0.0079867
enh62155     2  153325300  153326300      1       1  150064        2.779     0.002726
enh62164     2  153450700  153451700      3       1  150064       1.8641     0.031157
enh62165     2  153468300  153469300      4       1  150064       2.1423     0.016087
enh62169     2  153577400  153578400      3       1  150064       3.3606   0.00038885
enh62170     2  153586700  153587700      4       2  150064       2.7664    0.0028339
enh62171     2  153618300  153619300      3       2  150064       3.8899    5.015e-05
enh62174     2  154999800  155000800      4       2  150064       1.6465     0.049832
enh62180     2  157200200  157201200      1       1  150064       2.1432      0.01605
enh62197     2  157558200  157559200      2       1  150064       1.8517     0.032038
enh62238     2  158695000  158696000      1       1  150064       1.7127      0.04338
enh62259     2  159316600  159317600      3       2  150064       3.0981   0.00097372
enh62260     2  159321000  159322000      2       1  150064       2.4319    0.0075102
enh62261     2  159333600  159334600      1       1  150064       3.0841     0.001021
enh62262     2  159343000  159344000      5       2  150064        2.627    0.0043076
enh62264     2  159349600  159350600      6       2  150064       2.8574    0.0021356
enh62266     2  159361000  159362000      5       3  150064       1.9275     0.026958
enh62267     2  159362100  159363100      2       1  150064       2.6479    0.0040494
enh62268     2  159395400  159396400      1       1  150064       1.8639      0.03117
enh62313     2  160373000  160374000      1       1  150064       2.9792     0.001445
enh62314     2  160452000  160453000      2       1  150064       2.1157     0.017185
enh62315     2  160462200  160463200      5       2  150064       2.5663    0.0051388
enh62316     2  160468400  160469400      2       1  150064       2.9327      0.00168
enh62317     2  160473700  160474700      3       2  150064       2.6837    0.0036405
enh62319     2  160573500  160574500      3       1  150064       2.3256     0.010019
enh62320     2  160578200  160579200      4       2  150064       1.9413     0.026109
enh62322     2  160651700  160652700      1       1  150064       2.7293     0.003173
enh62327     2  160817200  160818200      2       1  150064       1.9166     0.027644
enh62332     2  161064300  161065300      2       1  150064       2.0777     0.018867
enh62354     2  161236600  161237600      3       2  150064       1.9082     0.028185
enh62365     2  161276500  161277500      2       1  150064       1.7479     0.040244
enh62377     2  161508400  161509400      2       1  150064       1.7171     0.042984
enh62379     2  161560100  161561100      3       2  150064       1.6745     0.047018
enh62395     2  162022400  162023400      2       1  150064       1.8588     0.031525
enh62398     2  162030200  162031200      1       1  150064       2.1948      0.01409
enh62407     2  162803000  162804000      6       2  150064        1.987     0.023462
enh62408     2  162810800  162811800      2       1  150064       4.2023    1.321e-05
enh62409     2  162831900  162832900      1       1  150064       2.3775     0.008716
enh62410     2  162835400  162836400      1       1  150064       4.8645    5.737e-07
enh62411     2  162850100  162851100      2       1  150064       2.4937    0.0063204
enh62413     2  162867300  162868300      3       1  150064       3.2388   0.00060024
enh62414     2  162869400  162870400      3       2  150064        3.081    0.0010316
enh62415     2  162871800  162872800      1       1  150064       3.9292    4.261e-05
enh62416     2  162885600  162886600      1       1  150064       3.3731    0.0003716
enh62417     2  162919500  162920500      2       1  150064       1.8009     0.035861
enh62424     2  162983000  162984000      2       1  150064       1.6709     0.047374
enh62454     2  166734400  166735400      6       4  150064       1.6883     0.045675
enh62456     2  166807200  166808200      3       2  150064       2.0156     0.021921
enh62457     2  166811200  166812200      3       2  150064       3.2386   0.00060064
enh62465     2  167267500  167268500      5       3  150064       1.8771      0.03025
enh62496     2  169315300  169316300      3       2  150064       2.2001     0.013901
enh62503     2  169374800  169375800      3       1  150064       2.1259     0.016756
enh62504     2  169377500  169378500      2       1  150064       1.8727     0.030553
enh62505     2  169385900  169386900      2       1  150064       1.8604     0.031415
enh62506     2  169387600  169388600      2       1  150064       2.0834     0.018607
enh62509     2  169438000  169439000      2       1  150064       2.5969    0.0047033
enh62513     2  169482400  169483400      6       2  150064       3.5883   0.00016643
enh62515     2  169491200  169492200      4       2  150064       3.3854   0.00035542
enh62516     2  169495700  169496700      4       2  150064       2.8634    0.0020954
enh62524     2  169628500  169629500      2       1  150064       2.4834    0.0065069
enh62529     2  169668200  169669200      1       1  150064       2.1827      0.01453
enh62530     2  169681200  169682200      5       2  150064       2.5357    0.0056109
enh62531     2  169708300  169709300      4       2  150064       1.9742     0.024181
enh62587     2  170782400  170783400      2       1  150064       2.5604    0.0052276
enh62621     2  171603800  171604800      4       2  150064       1.7426     0.040698
enh62635     2  171943200  171944200      2       1  150064       2.5562    0.0052908
enh62637     2  171991000  171992000      3       1  150064         2.14     0.016177
enh62641     2  172002900  172003900      4       2  150064       2.1514     0.015721
enh62647     2  172037800  172038800      6       2  150064       1.8628     0.031245
enh62653     2  172101000  172102000      4       2  150064       1.8396     0.032913
enh62656     2  172128100  172129100      4       2  150064       2.3211      0.01014
enh62679     2  172654600  172655600      3       2  150064       3.3947   0.00034357
enh62680     2  172663500  172664500      3       2  150064       1.9055     0.028358
enh62681     2  172734600  172735600      1       1  150064       4.1989    1.341e-05
enh62686     2  172812400  172813400      7       3  150064        3.976   3.5049e-05
enh62687     2  172865600  172866600      7       2  150064       3.5524   0.00019089
enh62688     2  172877100  172878100      2       1  150064       3.7264   9.7134e-05
enh62689     2  172885900  172886900      4       2  150064       3.4879   0.00024346
enh62693     2  172910400  172911400      2       1  150064       3.8556    5.773e-05
enh62694     2  172916400  172917400      3       2  150064       2.6666    0.0038317
enh62710     2  173138500  173139500      4       2  150064       2.4307    0.0075348
enh62711     2  173145300  173146300      4       1  150064       1.8344     0.033295
enh62712     2  173148900  173149900      3       1  150064       2.0688     0.019284
enh62738     2  173723300  173724300      3       1  150064       1.8083     0.035284
enh62746     2  173943200  173944200      4       2  150064       1.7994     0.035978
enh62748     2  173954100  173955100      3       2  150064       3.0904   0.00099955
enh62749     2  173956600  173957600      3       2  150064         1.68     0.046483
enh62751     2  173991100  173992100      3       1  150064       1.6904     0.045479
enh62752     2  174000800  174001800      2       1  150064       1.6468       0.0498
enh62756     2  174052800  174053800      4       2  150064       2.7049    0.0034158
enh62757     2  174075000  174076000      6       3  150064       2.7938    0.0026043
enh62758     2  174082900  174083900      3       2  150064       2.1942     0.014112
enh62769     2  174786900  174787900      3       1  150064       1.9503      0.02557
enh62774     2  174806300  174807300      1       1  150064       2.2771      0.01139
enh62775     2  174812500  174813500      3       1  150064       2.0431     0.020522
enh62776     2  174813700  174814700      4       2  150064       2.1485     0.015836
enh62777     2  174816400  174817400      7       3  150064       1.9596     0.025023
enh62788     2  174896100  174897100      6       3  150064        1.851     0.032083
enh62789     2  174897000  174898000      2       1  150064       2.7309    0.0031579
enh62798     2  175018500  175019500      2       1  150064       2.2438     0.012424
enh62799     2  175073100  175074100      3       2  150064       3.1083   0.00094089
enh62800     2  175075000  175076000      2       1  150064       2.2186     0.013258
enh62801     2  175075800  175076800      2       1  150064       3.0957   0.00098186
enh62802     2  175077500  175078500      4       2  150064       2.0237     0.021498
enh62803     2  175098900  175099900      4       2  150064       2.8976      0.00188
enh62806     2  175113800  175114800      1       1  150064       2.3959     0.008289
enh62808     2  175258300  175259300      1       1  150064       1.7408      0.04086
enh62811     2  175352400  175353400      1       1  150064       3.7024    0.0001068
enh62818     2  175452800  175453800      2       1  150064       1.6616     0.048296
enh62821     2  175463700  175464700      1       1  150064       2.3746     0.008783
enh62822     2  175467400  175468400      3       1  150064       2.0291     0.021226
enh62823     2  175470800  175471800      2       1  150064       2.4229     0.007698
enh62824     2  175472700  175473700      2       1  150064       1.7895     0.036768
enh62825     2  175475000  175476000      3       2  150064       2.8635    0.0020949
enh62833     2  175545200  175546200      2       1  150064       2.6965    0.0035033
enh62835     2  175636500  175637500      3       1  150064       1.6477     0.049707
enh62836     2  175643100  175644100      2       1  150064       3.0348    0.0012036
enh62844     2  175901100  175902100      6       2  150064       1.9787     0.023922
enh62858     2  176800100  176801100      1       1  150064       2.1978      0.01398
enh62865     2  177156100  177157100      2       1  150064       1.8023     0.035745
enh62921     2  178976200  178977200      2       1  150064       1.9619     0.024889
enh62922     2  178978400  178979400      2       1  150064       2.7261    0.0032045
enh62954     2  180324900  180325900      3       2  150064       4.3777   5.9962e-06
enh62962     2  180990200  180991200      1       1  150064       3.4796    0.0002511
enh63007     2  182655400  182656400      3       2  150064       2.0075     0.022346
enh63028     2  183813200  183814200      3       2  150064       1.8265     0.033889
enh63031     2  183874700  183875700      2       1  150064       3.0777     0.001043
enh63032     2  183893900  183894900      4       2  150064       2.0579     0.019801
enh63046     2  187408500  187409500      2       1  150064       2.5653    0.0051545
enh63075     2  188409800  188410800      2       1  150064       2.0383     0.020762
enh63077     2  188411900  188412900      2       1  150064       1.7926     0.036515
enh63078     2  188413800  188414800      1       1  150064         1.98      0.02385
enh63086     2  189168000  189169000      3       2  150064       2.2231     0.013106
enh63089     2  189198200  189199200      2       1  150064        2.091     0.018266
enh63090     2  189651500  189652500      2       1  150064       2.6071    0.0045662
enh63130     2  190433700  190434700      2       1  150064       2.1181     0.017084
enh63166     2  191220600  191221600      1       1  150064       1.7229      0.04245
enh63167     2  191222900  191223900      1       1  150064       2.4581     0.006983
enh63170     2  191244200  191245200      3       1  150064       1.9808     0.023807
enh63175     2  191277800  191278800      1       1  150064       1.8367      0.03313
enh63180     2  191315800  191316800      2       1  150064       2.1403     0.016167
enh63183     2  191329300  191330300      6       3  150064       2.4595    0.0069562
enh63189     2  191437600  191438600      1       1  150064       1.6626       0.0482
enh63191     2  191447500  191448500      3       1  150064       2.2885     0.011053
enh63192     2  191471600  191472600      5       3  150064       2.8597      0.00212
enh63219     2  191740100  191741100      2       1  150064       1.8465     0.032406
enh63230     2  191886400  191887400      6       3  150064       2.0466     0.020346
enh63233     2  191897200  191898200      1       1  150064       2.2945      0.01088
enh63235     2  191906200  191907200      1       1  150064       2.1558      0.01555
enh63322     2  196377400  196378400      8       3  150064       3.2072   0.00067019
enh63323     2  196385500  196386500      4       2  150064       3.2693   0.00053903
enh63325     2  196400300  196401300      3       1  150064       2.4243    0.0076687
enh63326     2  196408100  196409100      1       1  150064       3.5268    0.0002103
enh63327     2  196420400  196421400      1       1  150064       3.7678    8.235e-05
enh63330     2  196434200  196435200      1       1  150064       2.4217     0.007723
enh63331     2  196436700  196437700      4       2  150064       1.7888     0.036822
enh63333     2  196441700  196442700      2       1  150064       3.1934   0.00070312
enh63339     2  196510600  196511600      1       1  150064       1.9475      0.02574
enh63345     2  196541600  196542600      3       2  150064       2.0852     0.018527
enh63348     2  196910800  196911800      2       1  150064       3.6587   0.00012676
enh63349     2  196931800  196932800      4       2  150064       1.7793     0.037596
enh63350     2  196944300  196945300      1       1  150064       1.8707      0.03069
enh63351     2  196965700  196966700      3       1  150064       1.9611     0.024932
enh63352     2  196971000  196972000      1       1  150064       1.9932      0.02312
enh63353     2  196977400  196978400      4       2  150064       1.8998     0.028732
enh63354     2  196988200  196989200      1       1  150064       2.0077      0.02234
enh63355     2  197009100  197010100      3       2  150064       2.1504     0.015762
enh63357     2  197023200  197024200      6       2  150064       1.8215     0.034265
enh63359     2  197027100  197028100      2       1  150064        1.849     0.032229
enh63365     2  197045000  197046000      2       1  150064       2.1921     0.014185
enh63366     2  197047700  197048700      1       1  150064       2.1038       0.0177
enh63367     2  197066000  197067000      2       1  150064       2.5229    0.0058194
enh63380     2  197139700  197140700      6       4  150064        1.821     0.034306
enh63381     2  197153200  197154200      6       2  150064       3.4206   0.00031241
enh63382     2  197156600  197157600      4       2  150064       3.1434   0.00083509
enh63389     2  197264300  197265300      3       2  150064       1.6888     0.045631
enh63391     2  197323900  197324900     12       1  150064       2.6493    0.0040325
enh63392     2  197466200  197467200      2       1  150064       2.7355    0.0031146
enh63395     2  197662200  197663200      1       1  150064       2.2505      0.01221
enh63403     2  197854900  197855900      1       1  150064       1.7839      0.03722
enh63404     2  197876300  197877300      6       2  150064       3.2318   0.00061506
enh63405     2  197893200  197894200      2       1  150064       3.0305    0.0012208
enh63406     2  197896400  197897400      3       2  150064        2.774    0.0027686
enh63408     2  197936200  197937200      2       1  150064       2.0929     0.018181
enh63410     2  197995100  197996100      1       1  150064       2.5018     0.006178
enh63412     2  198006100  198007100      3       1  150064       2.0145      0.02198
enh63414     2  198017200  198018200      3       2  150064       2.4125    0.0079219
enh63417     2  198026400  198027400      2       1  150064       2.2899     0.011013
enh63427     2  198107000  198108000      1       1  150064        1.867      0.03095
enh63428     2  198113300  198114300      3       1  150064       2.5013    0.0061868
enh63430     2  198123400  198124400      1       1  150064       2.6007     0.004652
enh63435     2  198144400  198145400      4       1  150064       4.3087    8.211e-06
enh63436     2  198146100  198147100      2       1  150064       5.4006   3.3218e-08
enh63438     2  198159800  198160800      1       1  150064       5.3695    3.947e-08
enh63439     2  198166500  198167500      3       1  150064       5.1833   1.0902e-07
enh63440     2  198169300  198170300      2       1  150064       5.0071   2.7629e-07
enh63441     2  198171700  198172700      3       2  150064       5.2905   6.0986e-08
enh63442     2  198187500  198188500      1       1  150064       5.5826    1.185e-08
enh63446     2  198294800  198295800      2       1  150064       1.7139     0.043274
enh63448     2  198308100  198309100      1       1  150064        5.405     3.24e-08
enh63451     2  198345200  198346200      1       1  150064       6.3351    1.186e-10
enh63458     2  198478800  198479800      1       1  150064       1.9758      0.02409
enh63459     2  198492900  198493900      3       2  150064       3.3914   0.00034772
enh63460     2  198568700  198569700      1       1  150064       4.1225    1.874e-05
enh63461     2  198573400  198574400      2       1  150064        4.101   2.0565e-05
enh63463     2  198575400  198576400      3       2  150064        4.768   9.3011e-07
enh63464     2  198673500  198674500      3       1  150064       4.8378   6.5633e-07
enh63466     2  198701800  198702800      2       1  150064       2.3539    0.0092895
enh63468     2  198721900  198722900      2       1  150064       4.8696   5.5923e-07
enh63470     2  198737800  198738800      2       1  150064       3.7759   7.9729e-05
enh63471     2  198740100  198741100      2       1  150064       4.1994    1.338e-05
enh63472     2  198743200  198744200      1       1  150064       5.1723    1.156e-07
enh63473     2  198748500  198749500      2       1  150064       4.1785   1.4672e-05
enh63474     2  198754700  198755700      2       1  150064       4.8379   6.5606e-07
enh63475     2  198758300  198759300      2       1  150064       4.0666   2.3857e-05
enh63477     2  198779900  198780900      2       1  150064       3.5144   0.00022033
enh63479     2  198794900  198795900      3       1  150064       4.9063     4.64e-07
enh63482     2  198858200  198859200      4       2  150064       3.9207   4.4154e-05
enh63483     2  198860800  198861800      2       1  150064       4.6088   2.0249e-06
enh63494     2  200714400  200715400      3       2  150064        6.421   6.7675e-11
enh63496     2  200774600  200775600      1       1  150064       7.1749    3.618e-13
enh63497     2  200777800  200778800      4       2  150064       5.6966   6.1128e-09
enh63499     2  200787100  200788100      6       2  150064       5.9093   1.7179e-09
enh63500     2  200817700  200818700      2       1  150064       5.8308   2.7575e-09
enh63504     2  200850100  200851100      4       2  150064       4.2116   1.2676e-05
enh63508     2  201067900  201068900      4       2  150064        5.879   2.0635e-09
enh63511     2  201173000  201174000      4       2  150064       5.8969   1.8519e-09
enh63512     2  201173600  201174600      1       1  150064       4.7124    1.224e-06
enh63513     2  201174900  201175900      2       1  150064         4.41   5.1679e-06
enh63514     2  201179600  201180600      3       2  150064       2.5797     0.004945
enh63515     2  201180800  201181800      1       1  150064       2.5725     0.005049
enh63516     2  201183200  201184200      3       1  150064       2.5508    0.0053739
enh63521     2  201237300  201238300      2       1  150064       2.5634    0.0051829
enh63523     2  201244200  201245200      2       1  150064       4.3839   5.8276e-06
enh63529     2  201270000  201271000      3       1  150064       3.3255   0.00044135
enh63530     2  201272400  201273400      2       1  150064       2.2132     0.013441
enh63531     2  201320100  201321100      1       1  150064       3.8819    5.182e-05
enh63532     2  201330800  201331800      3       1  150064        3.586   0.00016788
enh63533     2  201332000  201333000      2       1  150064       3.1392   0.00084705
enh63539     2  201392300  201393300      1       1  150064       2.5746     0.005018
enh63542     2  201468300  201469300      8       3  150064       1.7009     0.044477
enh63552     2  201606200  201607200      5       2  150064       1.9379     0.026317
enh63557     2  201642500  201643500      3       1  150064       2.3298    0.0099086
enh63566     2  201691500  201692500      2       1  150064       1.7049     0.044106
enh63581     2  201929800  201930800      1       1  150064       1.6614      0.04832
enh63590     2  202021500  202022500      5       2  150064       1.9704     0.024399
enh63593     2  202046600  202047600      1       1  150064       1.8405      0.03285
enh63596     2  202060300  202061300      2       1  150064       1.8034      0.03566
enh63606     2  202118900  202119900      9       4  150064       3.3699   0.00037591
enh63607     2  202128400  202129400      1       1  150064       1.6548      0.04898
enh63609     2  202134200  202135200      2       1  150064        2.558    0.0052639
enh63665     2  203452900  203453900      1       1  150064       1.7028       0.0443
enh63666     2  203453400  203454400      2       1  150064       1.7147     0.043196
enh63674     2  203510800  203511800      1       1  150064       1.7649      0.03879
enh63677     2  203637400  203638400      3       2  150064       2.0054      0.02246
enh63684     2  203829900  203830900      4       2  150064       2.0604     0.019681
enh63685     2  203884000  203885000      2       1  150064       1.6528      0.04919
enh63686     2  204105300  204106300      3       1  150064        2.359    0.0091633
enh63687     2  204117500  204118500      4       2  150064       2.6536    0.0039813
enh63690     2  204211300  204212300      2       1  150064       1.7446     0.040528
enh63698     2  204521300  204522300      6       2  150064       1.6772     0.046752
enh63747     2  206595000  206596000      3       2  150064       1.6625     0.048209
enh63768     2  206944000  206945000      1       1  150064       2.1008      0.01783
enh63777     2  207300000  207301000      1       1  150064       2.0484      0.02026
enh63789     2  207911100  207912100      2       1  150064        1.793      0.03649
enh63819     2  208217600  208218600      2       1  150064       1.8105     0.035107
enh63820     2  208259200  208260200      7       4  150064       1.7489     0.040155
enh63821     2  208273400  208274400      4       1  150064        2.292     0.010953
enh63825     2  208346200  208347200      5       2  150064       2.3361    0.0097426
enh63828     2  208369000  208370000      3       1  150064       3.2021   0.00068218
enh63833     2  208398700  208399700      2       1  150064       3.6579   0.00012715
enh63837     2  208481600  208482600      3       1  150064       3.7659    8.296e-05
enh63838     2  208483300  208484300      4       2  150064       2.7257    0.0032082
enh63839     2  208484200  208485200      1       1  150064       4.1235    1.866e-05
enh63843     2  208497300  208498300      2       1  150064       3.4618   0.00026826
enh63880     2  208929200  208930200      5       2  150064       2.3919    0.0083816
enh63902     2  210479200  210480200      3       2  150064       2.1778     0.014711
enh63917     2  213641600  213642600      4       1  150064       1.8196     0.034408
enh63927     2  213839200  213840200      3       2  150064       1.8883     0.029495
enh63928     2  213844100  213845100      2       1  150064       1.8471     0.032364
enh63948     2  216001700  216002700      6       4  150064       2.1397     0.016189
enh63969     2  216482600  216483600      1       1  150064       1.7033      0.04426
enh63983     2  216636700  216637700      4       2  150064       1.6504      0.04943
enh63990     2  216696500  216697500      1       1  150064       2.0657      0.01943
enh64001     2  216876000  216877000      7       3  150064       1.9142       0.0278
enh64002     2  216880000  216881000      2       1  150064       1.7857     0.037073
enh64031     2  217360500  217361500      3       2  150064       2.5683    0.0051102
enh64033     2  217366800  217367800      3       2  150064       2.8024    0.0025361
enh64041     2  217484600  217485600      4       2  150064       1.7402      0.04091
enh64042     2  217486900  217487900      2       1  150064       2.8862    0.0019496
enh64046     2  217529200  217530200      3       1  150064        2.344    0.0095387
enh64057     2  217939400  217940400     10       3  150064       1.8883     0.029496
enh64065     2  218026700  218027700      1       1  150064       2.1604      0.01537
enh64087     2  218654600  218655600      2       1  150064       2.6739    0.0037486
enh64167     2  219946700  219947700      4       2  150064       1.8473     0.032355
enh64169     2  220025700  220026700      2       1  150064       2.6891    0.0035818
enh64171     2  220038600  220039600      1       1  150064       4.2093    1.281e-05
enh64172     2  220039800  220040800      2       1  150064       3.3886   0.00035125
enh64173     2  220046500  220047500      3       1  150064       4.0379    2.697e-05
enh64178     2  220091800  220092800      2       1  150064       1.9286     0.026889
enh64219     2  220526600  220527600      2       1  150064       1.7379     0.041118
enh64230     2  222308400  222309400      4       1  150064       1.6987     0.044684
enh64233     2  222391800  222392800      3       2  150064       3.3528   0.00039999
enh64234     2  222394000  222395000      1       1  150064       2.7857     0.002671
enh64274     2  223769000  223770000      1       1  150064       1.8174      0.03458
enh64285     2  224428000  224429000      1       1  150064       2.1643      0.01522
enh64309     2  224889700  224890700      6       4  150064       1.8696      0.03077
enh64317     2  225010600  225011600      2       1  150064       1.8981     0.028841
enh64319     2  225085500  225086500      3       1  150064       2.1185     0.017066
enh64322     2  225260600  225261600      2       1  150064       3.0013     0.001344
enh64323     2  225264200  225265200      3       1  150064       2.6498    0.0040264
enh64324     2  225267000  225268000      5       2  150064       2.3298    0.0099079
enh64325     2  225276600  225277600      3       1  150064       3.0041    0.0013318
enh64326     2  225349700  225350700      2       1  150064       1.9061     0.028321
enh64328     2  225384700  225385700      3       2  150064       3.6737   0.00011953
enh64330     2  225390300  225391300      3       1  150064       5.0926   1.7657e-07
enh64331     2  225425800  225426800      6       3  150064       3.0012    0.0013445
enh64333     2  225437900  225438900      2       1  150064       3.4606   0.00026945
enh64335     2  225446400  225447400      4       2  150064       5.0507   2.2014e-07
enh64337     2  225502600  225503600      5       3  150064       2.4031    0.0081289
enh64339     2  225759200  225760200      4       2  150064       2.1264     0.016733
enh64340     2  225774700  225775700      6       3  150064       2.1711      0.01496
enh64341     2  225786800  225787800      6       3  150064       1.7546     0.039663
enh64361     2  225901600  225902600      3       2  150064       3.2294   0.00062026
enh64363     2  225920000  225921000      2       1  150064       1.9606     0.024963
enh64365     2  226029000  226030000      5       2  150064       1.9009     0.028658
enh64399     2  227703400  227704400      1       1  150064       1.8286      0.03373
enh64400     2  227704600  227705600      3       1  150064       1.7194     0.042769
enh64404     2  227756200  227757200      1       1  150064       1.9007      0.02867
enh64405     2  227772600  227773600      3       1  150064       2.0618     0.019612
enh64415     2  228262000  228263000      6       2  150064       2.7527    0.0029553
enh64420     2  228324700  228325700      1       1  150064       2.7341     0.003128
enh64421     2  228329000  228330000      9       4  150064       2.2791     0.011329
enh64425     2  228347400  228348400      3       2  150064       1.9634     0.024799
enh64458     2  230845100  230846100      1       1  150064        2.353     0.009312
enh64467     2  231074000  231075000      3       1  150064       2.4627    0.0068951
enh64473     2  231190200  231191200      6       2  150064       1.9679     0.024542
enh64492     2  231337800  231338800      2       1  150064       1.7103     0.043601
enh64498     2  231466300  231467300      3       2  150064       2.9535     0.001571
enh64578     2  232264400  232265400      1       1  150064       2.3044       0.0106
enh64583     2  232325600  232326600      2       1  150064       2.0354     0.020907
enh64584     2  232330400  232331400      2       1  150064        1.949     0.025647
enh64585     2  232334200  232335200      8       3  150064       2.2514     0.012179
enh64587     2  232347000  232348000      4       2  150064       1.9844     0.023604
enh64596     2  232470000  232471000      2       1  150064       1.7846      0.03716
enh64599     2  232480900  232481900      2       1  150064       1.8806     0.030016
enh64611     2  232531800  232532800      2       1  150064       2.2746     0.011466
enh64614     2  232538900  232539900      4       2  150064       2.4399    0.0073451
enh64615     2  232542000  232543000      5       3  150064       1.8461     0.032437
enh64639     2  232852800  232853800      4       2  150064        1.808     0.035299
enh64642     2  233003000  233004000      1       1  150064       2.8294     0.002332
enh64644     2  233101600  233102600      1       1  150064       2.2107      0.01353
enh64648     2  233174400  233175400      3       2  150064       2.1342     0.016413
enh64652     2  233288400  233289400      4       2  150064       2.8509    0.0021801
enh64653     2  233308400  233309400      2       1  150064       2.3692    0.0089132
enh64654     2  233416500  233417500      1       1  150064       1.6581      0.04865
enh64657     2  233457300  233458300      1       1  150064       2.1019      0.01778
enh64659     2  233560800  233561800      3       2  150064       4.9199   4.3302e-07
enh64661     2  233585600  233586600      3       2  150064       5.7821   3.6876e-09
enh64662     2  233636700  233637700      1       1  150064       6.1794    3.218e-10
enh64663     2  233702700  233703700      1       1  150064       3.5443    0.0001968
enh64664     2  233718000  233719000      3       2  150064       5.9004    1.813e-09
enh64665     2  233720900  233721900      4       2  150064       3.2443   0.00058875
enh64666     2  233725100  233726100      2       1  150064       5.6445   8.2814e-09
enh64667     2  233736300  233737300      3       1  150064        2.628    0.0042943
enh64668     2  233738600  233739600      2       1  150064       2.3585    0.0091752
enh64670     2  233765900  233766900      5       3  150064       2.3436      0.00955
enh64673     2  233916000  233917000      3       2  150064       2.1693      0.01503
enh64760     2  235281000  235282000      3       2  150064       2.7824    0.0026978
enh64767     2  235354300  235355300      6       2  150064       1.8994     0.028756
enh64769     2  235359900  235360900      1       1  150064       1.7137      0.04329
enh64815     2  236325300  236326300      1       1  150064       1.6815      0.04633
enh64824     2  236408700  236409700      2       1  150064       1.6704     0.047417
enh64828     2  236420100  236421100      3       2  150064       2.2755     0.011438
enh64831     2  236514300  236515300      2       1  150064       1.8384     0.032999
enh64833     2  236547900  236548900      2       1  150064       2.1495     0.015796
enh64834     2  236550000  236551000      3       1  150064       2.0383     0.020761
enh64835     2  236552100  236553100      4       1  150064       1.9278     0.026938
enh64838     2  236617700  236618700      9       5  150064       1.9716     0.024328
enh64854     2  237551000  237552000      4       2  150064       2.2977     0.010791
enh64858     2  237677800  237678800      3       1  150064       2.1965     0.014027
enh64903     2  238483700  238484700      9       4  150064       1.8527     0.031962
enh64926     2  238651900  238652900      8       2  150064       1.8747     0.030416
enh64927     2  238653100  238654100      9       2  150064       1.7161     0.043073
enh64958     2  239112800  239113800      6       2  150064       1.7886     0.036842
enh65067     2  240878100  240879100      7       2  150064       1.6838     0.046113
enh65086     2  241329000  241330000      7       3  150064       1.9396     0.026212
enh65087     2  241331600  241332600      7       2  150064       2.1881     0.014333
enh65088     2  241365900  241366900      7       1  150064       2.8893    0.0019302
enh65104     2  241562300  241563300     10       6  150064       1.9084     0.028171
enh65129     2  242224400  242225400      4       2  150064       1.7112      0.04352
enh65143     2  242350300  242351300      6       4  150064       2.4997    0.0062141
enh65154     2  242555800  242556800      4       2  150064       1.8219     0.034235
enh65158     2  242574100  242575100      3       2  150064       1.8432     0.032647
enh65161     2  242604500  242605500      3       1  150064       2.1349     0.016386
enh65179     2  242812700  242813700      8       3  150064       1.7266     0.042123
enh65189     2  242907200  242908200      2       1  150064       1.7049     0.044102
enh65208     3    3221500    3222500      5       1  150064       1.9388     0.026265
enh65210     3    3233300    3234300      6       2  150064       2.0649     0.019465
enh65215     3    4348200    4349200      2       1  150064       2.5024    0.0061681
enh65275     3    4891100    4892100      4       1  150064        2.359     0.009161
enh65276     3    4894800    4895800      1       1  150064       2.3182      0.01022
enh65278     3    4907900    4908900      2       1  150064       1.7891     0.036799
enh65290     3    5035300    5036300      3       2  150064       1.7987     0.036036
enh65297     3    5068500    5069500      6       2  150064       2.1935     0.014137
enh65332     3    7348400    7349400      5       1  150064       1.8544     0.031842
enh65335     3    8398300    8399300      2       1  150064       1.9324     0.026656
enh65364     3    9220900    9221900      1       1  150064       1.6988      0.04468
enh65370     3    9395100    9396100      3       1  150064       1.8868     0.029591
enh65371     3    9406000    9407000      4       2  150064       2.0666     0.019388
enh65375     3    9448400    9449400      2       1  150064       1.8093     0.035199
enh65376     3    9449300    9450300      5       2  150064       1.8429     0.032674
enh65377     3    9451600    9452600      1       1  150064       2.0714      0.01916
enh65379     3    9455800    9456800      2       1  150064       2.5332    0.0056517
enh65381     3    9462300    9463300      2       1  150064       2.5539    0.0053266
enh65382     3    9465100    9466100      2       1  150064       1.9569     0.025179
enh65388     3    9757000    9758000      5       2  150064       1.9452     0.025878
enh65467     3   10411600   10412600      3       2  150064        3.313    0.0004615
enh65469     3   10437200   10438200      3       1  150064       3.3372   0.00042317
enh65473     3   10593300   10594300      3       1  150064       2.2016     0.013848
enh65475     3   10854000   10855000      3       1  150064       1.7248     0.042283
enh65505     3   11433600   11434600      4       1  150064       1.9958     0.022977
enh65537     3   11674000   11675000      2       1  150064       2.6237    0.0043495
enh65540     3   11680800   11681800      4       2  150064        2.301     0.010695
enh65541     3   11685400   11686400      1       1  150064       4.0817    2.235e-05
enh65547     3   11885900   11886900      4       1  150064       2.4412    0.0073193
enh65548     3   11888800   11889800      2       1  150064       1.9628     0.024835
enh65549     3   12161700   12162700      2       1  150064       2.1268     0.016718
enh65550     3   12185000   12186000      3       2  150064       2.6732    0.0037562
enh65551     3   12197000   12198000      5       2  150064       2.1735      0.01487
enh65559     3   12392900   12393900      2       1  150064        2.105     0.017646
enh65570     3   12486000   12487000      4       2  150064       2.3293    0.0099221
enh65572     3   12503600   12504600      4       2  150064       1.9011     0.028642
enh65573     3   12512400   12513400      3       2  150064       2.5137    0.0059735
enh65575     3   12521000   12522000      3       1  150064       2.2586     0.011955
enh65576     3   12524100   12525100      2       1  150064       1.9554     0.025269
enh65579     3   12568400   12569400      3       2  150064         1.65     0.049474
enh65580     3   12595600   12596600      5       3  150064       1.9507     0.025544
enh65581     3   12601100   12602100      3       1  150064       2.5321    0.0056684
enh65582     3   12604200   12605200      2       1  150064       2.4083    0.0080139
enh65586     3   12663400   12664400      2       1  150064       1.8685     0.030845
enh65593     3   12685400   12686400      2       1  150064       1.7638     0.038879
enh65597     3   12717800   12718800      3       2  150064       1.7119     0.043457
enh65598     3   12723100   12724100      1       1  150064       2.3974     0.008255
enh65601     3   12760800   12761800      1       1  150064       1.7088      0.04374
enh65614     3   12919900   12920900      2       1  150064       1.6711     0.047353
enh65636     3   13041500   13042500      2       1  150064       1.6889     0.045623
enh65643     3   13087800   13088800      4       1  150064       2.3735    0.0088105
enh65646     3   13111400   13112400     11       3  150064       2.1783      0.01469
enh65657     3   13387700   13388700      3       2  150064       1.9655     0.024676
enh65663     3   13456500   13457500      4       2  150064        1.713     0.043358
enh65664     3   13463000   13464000      2       1  150064       1.7782     0.037682
enh65697     3   14161600   14162600      2       1  150064       2.3257     0.010016
enh65698     3   14162400   14163400      2       1  150064       2.1816      0.01457
enh65725     3   14418800   14419800     10       2  150064       2.4793    0.0065818
enh65742     3   14689900   14690900      4       1  150064       1.6976     0.044792
enh65743     3   14691500   14692500      1       1  150064       1.7781      0.03769
enh65750     3   14877800   14878800      4       1  150064       2.5339    0.0056402
enh65755     3   14962300   14963300      2       1  150064       2.6052    0.0045911
enh65769     3   15138600   15139600      2       1  150064       1.7907     0.036672
enh65783     3   15346000   15347000      5       2  150064        1.689     0.045611
enh65848     3   16308900   16309900      2       1  150064       1.7183      0.04287
enh65854     3   16353100   16354100      3       1  150064       1.7802      0.03752
enh65862     3   16441200   16442200      5       2  150064       1.9232      0.02723
enh65882     3   16728000   16729000      2       1  150064       2.4667     0.006819
enh65883     3   16769900   16770900      5       2  150064        1.682     0.046286
enh65884     3   16782500   16783500      7       3  150064       1.7088     0.043744
enh65885     3   16842300   16843300      3       1  150064       2.6329    0.0042324
enh65886     3   16852300   16853300      6       3  150064       3.2394   0.00059899
enh65887     3   16865300   16866300      3       1  150064       3.3366   0.00042409
enh65888     3   16879800   16880800      1       1  150064       1.8239      0.03408
enh65898     3   16947600   16948600      2       1  150064       2.0693     0.019258
enh65900     3   16954100   16955100      3       2  150064       2.5967    0.0047056
enh65901     3   16958700   16959700      4       1  150064       3.3368   0.00042379
enh65903     3   16977700   16978700      3       2  150064       2.7808    0.0027113
enh65906     3   17047500   17048500      2       1  150064       2.2391     0.012573
enh65907     3   17080300   17081300      2       1  150064       2.3698    0.0088991
enh65908     3   17081200   17082200      3       2  150064       1.8085     0.035267
enh65911     3   17129700   17130700      2       1  150064       2.2981     0.010778
enh65913     3   17192900   17193900      5       2  150064       2.4701    0.0067542
enh65915     3   17364100   17365100      1       1  150064       3.4059    0.0003297
enh65919     3   17673400   17674400      3       2  150064       3.3203   0.00044954
enh65921     3   17680800   17681800      1       1  150064       4.3788    5.968e-06
enh65922     3   17734400   17735400      3       1  150064       4.4484   4.3257e-06
enh65923     3   17771200   17772200      2       1  150064       3.7124   0.00010265
enh65925     3   17774000   17775000      1       1  150064        4.382     5.88e-06
enh65926     3   17778500   17779500      2       1  150064        4.295   8.7359e-06
enh65927     3   17779700   17780700      3       1  150064       4.2815   9.2812e-06
enh65928     3   17785000   17786000      3       1  150064       2.7814    0.0027066
enh65929     3   17788600   17789600      3       1  150064       4.4783    3.762e-06
enh65930     3   17790700   17791700      1       1  150064       3.0272     0.001234
enh65931     3   17794600   17795600      1       1  150064       4.6398    1.744e-06
enh65932     3   17812200   17813200      4       1  150064       4.6582   1.5946e-06
enh65933     3   17816200   17817200      1       1  150064       4.8777    5.367e-07
enh65934     3   17947200   17948200      3       1  150064       2.8856    0.0019535
enh65936     3   17951100   17952100      1       1  150064       1.8306      0.03358
enh65937     3   17952500   17953500      4       1  150064       2.5036     0.006146
enh65939     3   17987300   17988300      3       2  150064       2.1101     0.017424
enh65940     3   18005200   18006200      1       1  150064       2.6495     0.004031
enh65951     3   18249900   18250900      3       2  150064       3.4265   0.00030568
enh65955     3   18414600   18415600      2       1  150064       2.2765     0.011408
enh65958     3   18467600   18468600      1       1  150064       1.8273      0.03383
enh65979     3   19986400   19987400      2       1  150064       2.7132    0.0033315
enh65980     3   19991200   19992200      6       3  150064       1.6766     0.046809
enh66020     3   23853200   23854200      3       2  150064       2.8339    0.0022995
enh66033     3   23945500   23946500      3       1  150064       1.8281     0.033764
enh66043     3   24226900   24227900      4       2  150064       2.5787    0.0049592
enh66065     3   24531500   24532500      5       2  150064        3.236   0.00060598
enh66066     3   24538300   24539300      3       1  150064       1.7276     0.042031
enh66068     3   24547000   24548000      4       1  150064       2.5198    0.0058717
enh66071     3   24550900   24551900      2       1  150064       2.8044    0.0025203
enh66098     3   25821700   25822700      3       1  150064       1.7892     0.036792
enh66121     3   27811800   27812800      6       2  150064        2.048     0.020281
enh66144     3   29194900   29195900      2       1  150064       1.8816     0.029945
enh66151     3   29451400   29452400      4       2  150064       3.0084     0.001313
enh66154     3   29736100   29737100      5       1  150064       2.2673     0.011686
enh66155     3   29800000   29801000      2       1  150064       3.1553   0.00080157
enh66161     3   30300800   30301800      4       1  150064       2.6661    0.0038368
enh66162     3   30304700   30305700      3       1  150064       2.5268    0.0057558
enh66165     3   30373800   30374800      3       2  150064        2.272     0.011544
enh66169     3   30391200   30392200      5       2  150064       2.0295     0.021205
enh66173     3   30517600   30518600      1       1  150064       2.0844      0.01856
enh66192     3   30706800   30707800      3       2  150064       1.9873     0.023445
enh66217     3   31398100   31399100      2       1  150064       1.8279     0.033785
enh66219     3   31464600   31465600      2       1  150064       1.9217      0.02732
enh66220     3   31489900   31490900      2       1  150064        1.684     0.046087
enh66221     3   31503700   31504700      5       2  150064       2.5007    0.0061967
enh66229     3   31588900   31589900      2       1  150064       2.6997    0.0034698
enh66237     3   31637400   31638400      3       2  150064       2.2756     0.011434
enh66249     3   32132600   32133600      6       2  150064       2.0718      0.01914
enh66267     3   32344500   32345500      5       2  150064       2.2564     0.012023
enh66268     3   32352800   32353800      4       2  150064       2.1792     0.014659
enh66313     3   32855800   32856800      1       1  150064       2.3422     0.009586
enh66314     3   32881300   32882300      1       1  150064       1.7591      0.03928
enh66317     3   32891000   32892000      3       2  150064       1.8207     0.034329
enh66318     3   32891700   32892700      3       1  150064       1.8787     0.030143
enh66326     3   33017300   33018300      5       3  150064       2.0115     0.022139
enh66339     3   33139400   33140400      2       1  150064       2.0427     0.020542
enh66347     3   33401500   33402500      1       1  150064       2.2253      0.01303
enh66348     3   33413800   33414800      1       1  150064       3.0412     0.001178
enh66349     3   33426900   33427900      2       1  150064       2.5368     0.005593
enh66350     3   33469100   33470100      7       3  150064       3.1247    0.0008899
enh66351     3   33471600   33472600      3       1  150064       2.4046    0.0080951
enh66352     3   33477300   33478300      3       2  150064       2.9535    0.0015711
enh66353     3   33483300   33484300      4       2  150064       2.8006    0.0025503
enh66377     3   34053100   34054100      4       2  150064       2.5003    0.0062049
enh66380     3   34098100   34099100      4       2  150064       1.6833     0.046158
enh66392     3   36884700   36885700      2       1  150064       5.3195   5.2032e-08
enh66394     3   36917200   36918200      2       1  150064       2.9571    0.0015525
enh66395     3   36918400   36919400      2       1  150064       2.8029    0.0025319
enh66396     3   36934100   36935100      3       1  150064       2.9408    0.0016367
enh66397     3   36936200   36937200      1       1  150064       3.0229     0.001252
enh66398     3   36937000   36938000      6       1  150064       2.9396     0.001643
enh66399     3   36942200   36943200      2       1  150064       2.6908    0.0035639
enh66402     3   36947700   36948700      1       1  150064       2.9594     0.001541
enh66404     3   36952900   36953900      4       2  150064       4.1104   1.9746e-05
enh66406     3   36958900   36959900      5       2  150064       5.5133    1.761e-08
enh66407     3   36965600   36966600      3       2  150064       3.4386   0.00029233
enh66411     3   36998500   36999500      5       3  150064       3.2943    0.0004934
enh66413     3   37011000   37012000      2       1  150064       2.8671     0.002071
enh66416     3   37095500   37096500      3       2  150064       2.6262    0.0043168
enh66420     3   37172800   37173800      1       1  150064       3.0572     0.001117
enh66421     3   37180400   37181400      2       1  150064       2.0809     0.018722
enh66424     3   37196000   37197000      2       1  150064        2.251     0.012192
enh66425     3   37204300   37205300      3       1  150064       3.0441    0.0011669
enh66426     3   37211500   37212500      1       1  150064       3.0838     0.001022
enh66429     3   37220500   37221500      5       3  150064       2.9005    0.0018631
enh66430     3   37222800   37223800      1       1  150064       2.2626      0.01183
enh66431     3   37224500   37225500      4       2  150064       2.4973    0.0062576
enh66432     3   37239300   37240300      2       1  150064       2.1644     0.015216
enh66433     3   37257400   37258400      5       2  150064       2.9096    0.0018093
enh66434     3   37259400   37260400      3       1  150064       2.6153    0.0044579
enh66436     3   37270200   37271200      3       2  150064       1.7485     0.040189
enh66438     3   37276600   37277600      4       2  150064       1.8597     0.031464
enh66439     3   37281700   37282700      2       1  150064       1.7236     0.042386
enh66441     3   37288500   37289500      1       1  150064       1.6743      0.04704
enh66442     3   37332200   37333200      4       2  150064       2.0734     0.019068
enh66451     3   37586800   37587800      2       1  150064       2.0869     0.018448
enh66455     3   37687500   37688500      4       2  150064        1.982     0.023742
enh66463     3   37940000   37941000      4       1  150064        1.721     0.042623
enh66466     3   37950500   37951500      2       1  150064       3.6389   0.00013692
enh66467     3   37953400   37954400      3       1  150064       3.1709   0.00075984
enh66468     3   37964800   37965800      2       1  150064       3.1752   0.00074856
enh66471     3   37997900   37998900      2       1  150064       2.0516     0.020107
enh66475     3   38033600   38034600      1       1  150064       1.6521      0.04926
enh66510     3   38468400   38469400      2       1  150064       3.0781    0.0010415
enh66511     3   38497400   38498400      3       1  150064       3.1542   0.00080478
enh66515     3   38562500   38563500      2       1  150064       2.5498    0.0053899
enh66522     3   39149800   39150800      8       4  150064       2.0115     0.022138
enh66638     3   42202200   42203200      1       1  150064       2.3561     0.009233
enh66639     3   42202900   42203900      1       1  150064       1.7506      0.04001
enh66640     3   42205300   42206300      3       2  150064        1.876      0.03033
enh66641     3   42214300   42215300      2       1  150064       1.7778      0.03772
enh66642     3   42217600   42218600      3       2  150064       2.5686    0.0051049
enh66643     3   42219700   42220700      6       2  150064        2.194     0.014116
enh66644     3   42220800   42221800      5       2  150064       2.6508    0.0040146
enh66645     3   42233800   42234800      6       2  150064       2.4383    0.0073782
enh66647     3   42257900   42258900      1       1  150064       1.9956      0.02299
enh66658     3   42570800   42571800      4       2  150064       2.5013    0.0061869
enh66672     3   42693000   42694000      2       1  150064       2.1973     0.013999
enh66708     3   43343600   43344600      1       1  150064       1.7861      0.03704
enh66709     3   43358400   43359400      2       1  150064       1.7782     0.037685
enh66712     3   43386700   43387700      2       1  150064       1.8421      0.03273
enh66715     3   43434800   43435800      3       2  150064       2.4605    0.0069373
enh66727     3   43680400   43681400      3       1  150064       1.6955     0.044989
enh66728     3   43687300   43688300      4       2  150064       1.6459     0.049891
enh66729     3   43688800   43689800      2       1  150064       2.1929     0.014158
enh66731     3   43710200   43711200      1       1  150064       3.5684    0.0001796
enh66732     3   43716100   43717100      3       1  150064       4.0646   2.4056e-05
enh66733     3   43718900   43719900      5       2  150064       3.1678   0.00076802
enh66734     3   43728200   43729200      4       1  150064       1.8642     0.031148
enh66735     3   43736700   43737700      6       3  150064       1.9726     0.024273
enh66738     3   43764100   43765100      3       1  150064       2.8491    0.0021923
enh66740     3   43777900   43778900      1       1  150064       3.6714    0.0001206
enh66741     3   43795500   43796500      4       2  150064         3.06    0.0011069
enh66742     3   43799900   43800900      4       2  150064       3.0252    0.0012424
enh66749     3   44264200   44265200      4       2  150064         2.35    0.0093877
enh66753     3   44360000   44361000      2       1  150064       2.2485     0.012274
enh66756     3   44396800   44397800      5       2  150064        2.871    0.0020458
enh66757     3   44400700   44401700      2       1  150064        2.568    0.0051145
enh66758     3   44478900   44479900      1       1  150064       3.6307    0.0001413
enh66769     3   44597300   44598300      1       1  150064       3.0287     0.001228
enh66806     3   45126600   45127600      1       1  150064       1.9294      0.02684
enh66811     3   45144300   45145300      3       2  150064       1.9085     0.028164
enh66814     3   45154400   45155400      4       2  150064       2.0524     0.020064
enh66816     3   45165100   45166100      1       1  150064       1.7014      0.04443
enh66831     3   45311400   45312400      3       2  150064       2.9657    0.0015099
enh66832     3   45314200   45315200      2       1  150064       2.2645     0.011772
enh66905     3   46106300   46107300      7       3  150064       1.8552     0.031782
enh66911     3   46133400   46134400      2       1  150064       1.9156     0.027705
enh66958     3   46616100   46617100      2       1  150064        1.924     0.027176
enh67071     3   48098800   48099800      1       1  150064        1.666      0.04786
enh67081     3   48193000   48194000      3       1  150064       2.1859     0.014412
enh67084     3   48235700   48236700      1       1  150064       2.3208      0.01015
enh67086     3   48274000   48275000      2       1  150064       2.8184    0.0024135
enh67092     3   48335800   48336800      2       1  150064       2.1743     0.014842
enh67093     3   48343600   48344600      4       1  150064        1.983     0.023681
enh67099     3   48479700   48480700      1       1  150064       1.6544      0.04902
enh67122     3   48634500   48635500      1       1  150064       2.0212      0.02163
enh67127     3   48661200   48662200      1       1  150064        2.289      0.01104
enh67128     3   48670800   48671800      2       1  150064       2.3217     0.010125
enh67130     3   48693800   48694800      1       1  150064        2.472     0.006718
enh67131     3   48720200   48721200      2       1  150064       1.9742      0.02418
enh67134     3   48745900   48746900      2       1  150064       1.6997     0.044593
enh67135     3   48751900   48752900      1       1  150064       2.2268      0.01298
enh67136     3   48754800   48755800      1       1  150064       2.1125      0.01732
enh67138     3   48777800   48778800      1       1  150064        1.712      0.04345
enh67144     3   48849900   48850900      2       1  150064        1.655     0.048962
enh67145     3   48863400   48864400      1       1  150064        1.765      0.03878
enh67154     3   48972600   48973600      2       1  150064       2.2907      0.01099
enh67160     3   49067100   49068100      1       1  150064       1.6834      0.04615
enh67164     3   49135600   49136600      1       1  150064       1.9164      0.02766
enh67167     3   49156100   49157100      2       1  150064       2.1108     0.017397
enh67174     3   49211000   49212000      2       1  150064       2.1347     0.016391
enh67176     3   49275800   49276800      5       2  150064       1.7737     0.038055
enh67178     3   49285800   49286800      3       2  150064       1.9876     0.023429
enh67188     3   49415100   49416100      2       1  150064       1.9668     0.024604
enh67190     3   49423300   49424300      4       2  150064       1.9758     0.024089
enh67191     3   49425500   49426500      1       1  150064       2.3171      0.01025
enh67193     3   49436600   49437600      3       2  150064       2.1673     0.015107
enh67194     3   49437400   49438400      5       2  150064       2.2242     0.013066
enh67199     3   49458900   49459900      3       1  150064       2.1882     0.014328
enh67200     3   49465300   49466300      2       1  150064       2.3632    0.0090586
enh67218     3   49590200   49591200      3       2  150064        2.041     0.020626
enh67227     3   49749800   49750800      3       2  150064       2.0667     0.019383
enh67232     3   49821800   49822800      1       1  150064       2.3219      0.01012
enh67234     3   49836600   49837600      1       1  150064       1.7144      0.04323
enh67236     3   49849600   49850600      1       1  150064       2.3804     0.008648
enh67237     3   49851500   49852500      1       1  150064       2.2098      0.01356
enh67240     3   49881700   49882700      1       1  150064       2.0759      0.01895
enh67241     3   49892400   49893400      2       1  150064       2.2205     0.013191
enh67242     3   49894200   49895200      2       1  150064       2.0486     0.020249
enh67243     3   49917900   49918900      1       1  150064       1.9222      0.02729
enh67244     3   49936800   49937800      3       1  150064       2.7068    0.0033969
enh67245     3   49938000   49939000      1       1  150064       2.8215      0.00239
enh67248     3   49962300   49963300      1       1  150064       2.1409      0.01614
enh67249     3   49965100   49966100      3       2  150064       1.7315      0.04168
enh67250     3   49968200   49969200      1       1  150064       3.0538      0.00113
enh67253     3   49997400   49998400      3       1  150064       3.1182   0.00090988
enh67254     3   50020700   50021700      2       1  150064       1.7612     0.039099
enh67255     3   50078200   50079200      2       1  150064       2.4036    0.0081174
enh67258     3   50125200   50126200      4       2  150064       2.2616     0.011861
enh67259     3   50128400   50129400      3       1  150064       2.8875    0.0019418
enh67260     3   50161800   50162800      2       1  150064       2.3336    0.0098081
enh67263     3   50202300   50203300      4       2  150064       2.9186    0.0017583
enh67265     3   50248000   50249000      3       2  150064       2.0777     0.018868
enh67266     3   50249200   50250200      1       1  150064        3.317     0.000455
enh67276     3   50287000   50288000      2       1  150064       2.2916     0.010965
enh67277     3   50291800   50292800      3       2  150064       2.9169    0.0017674
enh67278     3   50296600   50297600      1       1  150064       2.6618     0.003886
enh67307     3   50409600   50410600      3       2  150064       3.0316    0.0012165
enh67309     3   50518300   50519300      2       1  150064       2.6644    0.0038561
enh67325     3   51320400   51321400      1       1  150064       2.5272     0.005749
enh67327     3   51381000   51382000      1       1  150064       1.7392        0.041
enh67331     3   51426200   51427200      1       1  150064        2.068      0.01932
enh67333     3   51532000   51533000      2       1  150064       1.8601     0.031432
enh67334     3   51534900   51535900      1       1  150064       2.2004      0.01389
enh67341     3   51655000   51656000      1       1  150064       1.7551      0.03962
enh67363     3   52029800   52030800      4       2  150064        2.469     0.006775
enh67377     3   52142600   52143600      4       1  150064       2.0773     0.018885
enh67378     3   52143500   52144500      3       1  150064       2.0728     0.019096
enh67386     3   52223300   52224300      1       1  150064       3.4801    0.0002506
enh67388     3   52233200   52234200      1       1  150064       3.9421    4.039e-05
enh67389     3   52236100   52237100      1       1  150064        3.771    8.131e-05
enh67390     3   52243900   52244900      1       1  150064       3.7656    8.308e-05
enh67391     3   52252100   52253100      1       1  150064       4.1058    2.015e-05
enh67392     3   52255900   52256900      1       1  150064       4.1248    1.855e-05
enh67393     3   52259300   52260300      1       1  150064       3.0852     0.001017
enh67394     3   52265100   52266100      3       1  150064       2.3413    0.0096094
enh67400     3   52288000   52289000      1       1  150064       5.5327    1.577e-08
enh67402     3   52306300   52307300      3       2  150064       3.7417   9.1375e-05
enh67408     3   52332500   52333500      1       1  150064       3.7971     7.32e-05
enh67409     3   52341300   52342300      1       1  150064       2.9234     0.001731
enh67412     3   52406600   52407600      3       2  150064       4.0901   2.1562e-05
enh67418     3   52478500   52479500      2       1  150064       2.5522    0.0053525
enh67421     3   52487800   52488800      3       2  150064       3.1092   0.00093793
enh67422     3   52491000   52492000      3       1  150064       3.8496   5.9145e-05
enh67426     3   52532700   52533700      1       1  150064       3.1157    0.0009176
enh67428     3   52553100   52554100      2       1  150064       1.6487     0.049605
enh67429     3   52564400   52565400      3       1  150064       3.3555   0.00039616
enh67430     3   52569000   52570000      3       1  150064       2.5991    0.0046734
enh67431     3   52573000   52574000      4       2  150064       4.1864   1.4171e-05
enh67432     3   52573600   52574600      3       1  150064       3.1335   0.00086361
enh67433     3   52640500   52641500      1       1  150064        4.617    1.947e-06
enh67434     3   52684400   52685400      2       1  150064       4.5663   2.4821e-06
enh67437     3   52716000   52717000      3       2  150064       4.2563   1.0391e-05
enh67438     3   52717500   52718500      2       1  150064       4.4416   4.4639e-06
enh67439     3   52722000   52723000      2       1  150064       4.9234   4.2524e-07
enh67440     3   52741600   52742600      3       1  150064       5.1293   1.4544e-07
enh67441     3   52754900   52755900      3       1  150064       3.5828   0.00016997
enh67442     3   52803000   52804000      1       1  150064       5.0609    2.086e-07
enh67444     3   52808800   52809800      2       1  150064       4.7884   8.4064e-07
enh67445     3   52864800   52865800      6       2  150064       2.8628    0.0020998
enh67446     3   52907600   52908600      2       1  150064       5.2718   6.7531e-08
enh67447     3   52909000   52910000      1       1  150064       5.0388    2.342e-07
enh67448     3   52926100   52927100      2       1  150064       1.6713     0.047331
enh67450     3   52931800   52932800      2       1  150064        4.483   3.6795e-06
enh67455     3   53058100   53059100      3       2  150064       3.7347   9.3964e-05
enh67457     3   53069800   53070800      4       2  150064       4.3119   8.0933e-06
enh67458     3   53074000   53075000      3       1  150064        3.124   0.00089216
enh67459     3   53076600   53077600      3       1  150064       4.2995   8.5598e-06
enh67460     3   53077200   53078200      4       2  150064       4.1283   1.8276e-05
enh67461     3   53105700   53106700      2       1  150064       2.1692     0.015032
enh67463     3   53117600   53118600      3       1  150064       2.7505    0.0029753
enh67472     3   53174200   53175200      1       1  150064       5.8968    1.853e-09
enh67473     3   53184000   53185000      2       1  150064       1.7249     0.042276
enh67480     3   53230000   53231000      4       2  150064       3.2444    0.0005884
enh67481     3   53269200   53270200     10       2  150064       2.3096     0.010455
enh67482     3   53270500   53271500      8       2  150064       1.8191     0.034449
enh67483     3   53272100   53273100      4       2  150064       2.9854    0.0014158
enh67485     3   53281900   53282900      4       2  150064       3.3454   0.00041082
enh67487     3   53284500   53285500      3       2  150064       3.1891    0.0007136
enh67488     3   53285400   53286400      3       2  150064       3.1196   0.00090547
enh67489     3   53292600   53293600      3       2  150064       3.5001   0.00023256
enh67494     3   53320900   53321900      2       1  150064       2.2325     0.012791
enh67495     3   53362300   53363300      3       2  150064       3.3384   0.00042133
enh67498     3   53388700   53389700      2       1  150064       3.5769   0.00017387
enh67502     3   53727200   53728200      1       1  150064       2.1019      0.01778
enh67509     3   53914000   53915000      1       1  150064       2.2603       0.0119
enh67511     3   53923700   53924700      2       1  150064       1.9728     0.024257
enh67514     3   54030100   54031100      1       1  150064       2.7552     0.002933
enh67530     3   55449600   55450600      3       1  150064       1.8644     0.031136
enh67539     3   56711100   56712100      2       1  150064       1.6929     0.045233
enh67540     3   56713000   56714000      2       1  150064       1.7457     0.040433
enh67541     3   56717400   56718400      3       1  150064       1.8379     0.033039
enh67554     3   56869600   56870600      4       2  150064       2.6777    0.0037061
enh67555     3   56871300   56872300      3       2  150064       2.8356    0.0022869
enh67556     3   56873600   56874600      3       1  150064       2.7889    0.0026446
enh67558     3   56889600   56890600      2       1  150064         1.66     0.048452
enh67667     3   58087900   58088900      1       1  150064       2.0337      0.02099
enh67672     3   58149700   58150700      2       1  150064       1.8904      0.02935
enh67675     3   58162000   58163000      2       1  150064       1.8405     0.032845
enh67676     3   58163800   58164800     10       2  150064       1.7864     0.037017
enh67677     3   58174400   58175400      2       1  150064       1.7697     0.038385
enh67693     3   58336900   58337900      3       2  150064       2.2909     0.010986
enh67697     3   58369400   58370400      5       2  150064       2.0758     0.018957
enh67698     3   58373100   58374100      7       2  150064       2.2434     0.012436
enh67699     3   58399900   58400900      2       1  150064       1.8105     0.035106
enh67700     3   58405000   58406000      7       2  150064       2.2735     0.011499
enh67701     3   58417600   58418600      2       1  150064       2.2582     0.011967
enh67702     3   58420200   58421200      6       3  150064       1.8137     0.034862
enh67704     3   58456500   58457500      2       1  150064       2.2212     0.013169
enh67708     3   58479300   58480300      2       1  150064       1.9968     0.022922
enh67721     3   58771200   58772200      1       1  150064       2.1033      0.01772
enh67730     3   59411400   59412400      9       2  150064       1.7329     0.041555
enh67750     3   60050500   60051500     13       2  150064       1.8838     0.029795
enh67753     3   60080200   60081200      5       2  150064       1.9176     0.027583
enh67757     3   60245200   60246200      6       3  150064       2.1142     0.017248
enh67759     3   60255300   60256300      9       3  150064       2.3952    0.0083048
enh67760     3   60279400   60280400      3       1  150064       3.0141    0.0012887
enh67763     3   61221900   61222900      2       1  150064       1.7241     0.042347
enh67764     3   61237600   61238600      4       2  150064       1.7454     0.040454
enh67765     3   61238200   61239200      5       2  150064       1.9063     0.028308
enh67768     3   61833700   61834700      3       1  150064       2.2755     0.011438
enh67780     3   63840900   63841900      2       1  150064       3.5977   0.00016054
enh67782     3   63850800   63851800      4       2  150064       2.2454      0.01237
enh67783     3   63857700   63858700      2       1  150064       2.8442     0.002226
enh67786     3   63895900   63896900      4       2  150064       2.3692    0.0089141
enh67787     3   63899500   63900500      1       1  150064       5.1478    1.318e-07
enh67791     3   63925500   63926500      3       2  150064       2.5713    0.0050657
enh67795     3   63946500   63947500      1       1  150064       2.7057     0.003408
enh67796     3   63950100   63951100      4       2  150064       2.9428    0.0016261
enh67797     3   63951600   63952600      2       1  150064       4.1676   1.5389e-05
enh67800     3   63962000   63963000      2       1  150064       3.4776   0.00025299
enh67802     3   63996900   63997900      4       2  150064       3.2143   0.00065381
enh67804     3   64001700   64002700      2       1  150064       4.2689   9.8206e-06
enh67805     3   64007000   64008000      3       2  150064       2.3156     0.010291
enh67807     3   64016000   64017000      4       2  150064       1.7161      0.04307
enh67809     3   64136000   64137000      6       3  150064       3.4284    0.0003036
enh67810     3   64148700   64149700      5       2  150064       1.8892     0.029435
enh67811     3   64173500   64174500      3       1  150064        2.646    0.0040728
enh67812     3   64176200   64177200      5       2  150064       1.8573     0.031632
enh67848     3   65604900   65605900      4       2  150064       2.0677     0.019333
enh67854     3   65874400   65875400      4       2  150064       1.8886     0.029473
enh67902     3   67133300   67134300      2       1  150064       1.8972     0.028898
enh67904     3   67651800   67652800      2       1  150064       2.4945    0.0063073
enh67905     3   67685500   67686500      4       1  150064       1.8647     0.031114
enh67906     3   67697800   67698800      3       1  150064       2.0442     0.020466
enh67907     3   67700600   67701600      3       2  150064       3.1657   0.00077359
enh67908     3   67702800   67703800      4       1  150064       2.1123     0.017329
enh67935     3   69246900   69247900      4       1  150064       1.6578     0.048676
enh67944     3   69375600   69376600      1       1  150064       3.3497    0.0004045
enh67946     3   69388000   69389000      5       2  150064       2.6679    0.0038166
enh67947     3   69413000   69414000      9       2  150064       2.5659    0.0051455
enh67948     3   69418800   69419800      5       2  150064       3.0807    0.0010326
enh67951     3   69482200   69483200      3       1  150064       2.2339     0.012744
enh67956     3   69797200   69798200      2       1  150064       2.7238    0.0032266
enh67958     3   69825100   69826100      1       1  150064       3.3402    0.0004186
enh67959     3   69826300   69827300      1       1  150064       3.2131    0.0006565
enh67962     3   69840500   69841500      2       1  150064       3.6867   0.00011358
enh67966     3   70786800   70787800      4       2  150064        2.917    0.0017672
enh67969     3   71033000   71034000      1       1  150064       1.8091      0.03522
enh67973     3   71080100   71081100      2       1  150064       1.7281     0.041988
enh67975     3   71099500   71100500      1       1  150064       1.9498       0.0256
enh67980     3   71117600   71118600      1       1  150064       1.8504      0.03213
enh67981     3   71122200   71123200      2       1  150064       1.6546     0.049006
enh67982     3   71125900   71126900      2       1  150064        2.893    0.0019082
enh67983     3   71128000   71129000      2       1  150064       1.9833     0.023669
enh67985     3   71150900   71151900      3       1  150064       2.7376    0.0030947
enh67987     3   71158300   71159300      1       1  150064        2.213      0.01345
enh67988     3   71166700   71167700      1       1  150064       3.1354    0.0008581
enh67989     3   71168200   71169200      1       1  150064       1.7172      0.04297
enh67990     3   71173700   71174700      2       1  150064       2.7731    0.0027758
enh67991     3   71175500   71176500      5       2  150064       2.1267     0.016723
enh67998     3   71257700   71258700      4       1  150064       1.7293     0.041879
enh67999     3   71277000   71278000      2       1  150064       1.8749     0.030405
enh68001     3   71294100   71295100      3       1  150064       1.9355     0.026462
enh68002     3   71296400   71297400      3       1  150064       2.1121      0.01734
enh68006     3   71311800   71312800      1       1  150064       2.4199     0.007763
enh68007     3   71314000   71315000      2       1  150064       4.1254   1.8505e-05
enh68008     3   71318700   71319700      5       2  150064       2.0389     0.020728
enh68012     3   71366100   71367100      3       1  150064       3.1282   0.00087952
enh68017     3   71437500   71438500      4       2  150064       3.2319    0.0006148
enh68021     3   71472600   71473600      3       2  150064       2.3538     0.009291
enh68024     3   71496000   71497000      2       1  150064       1.9558     0.025245
enh68028     3   71527600   71528600      2       1  150064       3.0197    0.0012651
enh68029     3   71536500   71537500      3       1  150064       2.3986    0.0082282
enh68030     3   71537800   71538800      5       2  150064       2.2313     0.012831
enh68031     3   71541900   71542900      1       1  150064       4.7729    9.079e-07
enh68032     3   71543100   71544100      2       1  150064       4.1547   1.6286e-05
enh68033     3   71545700   71546700      5       1  150064       2.6258     0.004322
enh68034     3   71553100   71554100      1       1  150064       4.9105    4.543e-07
enh68036     3   71564300   71565300      2       1  150064       4.1978   1.3478e-05
enh68037     3   71569700   71570700      2       1  150064        2.915    0.0017785
enh68038     3   71582000   71583000      4       2  150064       3.4448   0.00028572
enh68039     3   71585600   71586600      2       1  150064       3.1861   0.00072098
enh68041     3   71592200   71593200      1       1  150064       3.4803    0.0002504
enh68053     3   71778500   71779500      6       2  150064       2.4784    0.0065989
enh68054     3   71827700   71828700      1       1  150064       2.7168     0.003296
enh68084     3   72235000   72236000      5       2  150064       2.0673     0.019352
enh68095     3   72339400   72340400      3       2  150064       1.8379     0.033036
enh68096     3   72348000   72349000      4       2  150064       2.1796     0.014643
enh68102     3   72378300   72379300      2       1  150064       2.3925    0.0083672
enh68122     3   72531200   72532200      4       1  150064       1.9651     0.024701
enh68126     3   72568800   72569800      1       1  150064        3.011     0.001302
enh68127     3   72572000   72573000      2       1  150064       1.7675     0.038576
enh68128     3   72598700   72599700      2       1  150064       2.3116       0.0104
enh68131     3   72631100   72632100      3       2  150064       2.9279    0.0017061
enh68133     3   72644400   72645400      1       1  150064       1.7796      0.03757
enh68151     3   73005800   73006800      1       1  150064       2.1198      0.01701
enh68154     3   73044800   73045800      2       1  150064       2.0258     0.021392
enh68156     3   73057500   73058500      6       1  150064        2.187     0.014371
enh68161     3   73080600   73081600      1       1  150064       1.8203      0.03436
enh68165     3   73090400   73091400      4       2  150064        1.948     0.025707
enh68166     3   73094800   73095800      6       2  150064       1.8651     0.031083
enh68167     3   73104800   73105800      1       1  150064       1.6871      0.04579
enh68169     3   73134600   73135600      1       1  150064       2.1323      0.01649
enh68202     3   81811600   81812600      5       2  150064       1.6726     0.047206
enh68251     3   93798800   93799800      2       1  150064       2.0702     0.019216
enh68254     3   95641700   95642700      3       2  150064       1.9964     0.022946
enh68258     3   97484100   97485100      1       1  150064       2.5832     0.004895
enh68262     3   97632900   97633900      2       1  150064       1.6857     0.045925
enh68263     3   97651000   97652000      3       1  150064       1.9305     0.026771
enh68300     3   99261500   99262500      2       1  150064         2.53    0.0057028
enh68302     3   99377600   99378600      4       1  150064       1.9359     0.026441
enh68303     3   99396200   99397200      3       1  150064       2.1335     0.016443
enh68304     3   99495100   99496100      4       2  150064       1.8677     0.030898
enh68426     3  101797800  101798800      4       2  150064        1.746     0.040403
enh68446     3  104670800  104671800      5       2  150064       1.6867     0.045833
enh68447     3  104875800  104876800      7       3  150064       3.0251    0.0012426
enh68448     3  105088800  105089800      1       1  150064       2.4325     0.007497
enh68456     3  105509200  105510200      3       2  150064       1.7655     0.038743
enh68457     3  105510800  105511800      4       2  150064        2.283     0.011215
enh68459     3  105520100  105521100      6       3  150064       1.9951     0.023018
enh68460     3  105524900  105525900      3       1  150064       2.5405    0.0055352
enh68461     3  105529800  105530800      2       1  150064       1.6827     0.046218
enh68462     3  105541800  105542800      1       1  150064       1.7223      0.04251
enh68465     3  105554300  105555300      1       1  150064        2.238      0.01261
enh68468     3  105583200  105584200      5       3  150064       1.7659     0.038705
enh68469     3  105583800  105584800      4       2  150064       2.1044     0.017672
enh68472     3  105601600  105602600      4       2  150064       2.1232     0.016868
enh68483     3  105894500  105895500      3       2  150064        1.887      0.02958
enh68485     3  105924800  105925800      8       4  150064         1.66     0.048453
enh68502     3  106982100  106983100      3       1  150064       2.2331     0.012772
enh68511     3  107379200  107380200      3       2  150064       2.6402    0.0041429
enh68512     3  107380200  107381200      1       1  150064       2.2708      0.01158
enh68513     3  107402800  107403800      1       1  150064       2.6608     0.003898
enh68523     3  107722800  107723800      2       1  150064       1.7046      0.04413
enh68528     3  107811400  107812400      1       1  150064       2.6782     0.003701
enh68530     3  107820100  107821100      3       2  150064       2.8962    0.0018885
enh68531     3  107835800  107836800      2       1  150064       2.2574     0.011993
enh68534     3  107846000  107847000      2       1  150064       3.3802   0.00036222
enh68536     3  107901800  107902800      9       2  150064       3.3527    0.0004002
enh68537     3  107934800  107935800      7       3  150064       2.9246    0.0017244
enh68538     3  107939200  107940200      4       1  150064       3.1598   0.00078945
enh68539     3  107942600  107943600      4       2  150064       1.7249     0.042274
enh68569     3  110533100  110534100      8       4  150064         1.65     0.049474
enh68575     3  111038900  111039900      8       2  150064       2.1407     0.016149
enh68576     3  111040300  111041300      7       2  150064       2.0106     0.022185
enh68595     3  111457300  111458300      2       1  150064       2.4258    0.0076376
enh68610     3  111685900  111686900      2       1  150064        2.109     0.017473
enh68667     3  112685500  112686500      3       2  150064       2.2739     0.011487
enh68681     3  112966600  112967600      6       3  150064       1.7387     0.041046
enh68695     3  113458000  113459000      2       1  150064       2.3717    0.0088526
enh68721     3  114270900  114271900      2       1  150064       2.5016     0.006182
enh68763     3  117603600  117604600      3       2  150064       2.7086    0.0033781
enh68764     3  117864200  117865200      3       1  150064       1.8944     0.029089
enh68784     3  119048700  119049700      5       3  150064       1.6895     0.045564
enh68794     3  119278200  119279200      7       2  150064       1.7751     0.037944
enh68812     3  119741300  119742300      1       1  150064       1.8218      0.03424
enh68827     3  120069300  120070300      1       1  150064       1.7053      0.04407
enh68829     3  120137000  120138000      1       1  150064       1.8344       0.0333
enh68830     3  120139100  120140100      2       1  150064       1.6791     0.046562
enh68837     3  120285800  120286800      5       3  150064       2.2948     0.010871
enh68838     3  120286200  120287200      5       3  150064       2.6967    0.0035017
enh68839     3  120287100  120288100      8       3  150064       2.2189     0.013247
enh68840     3  120313900  120314900      5       2  150064       2.3142     0.010328
enh68842     3  120341100  120342100      4       2  150064       2.0236     0.021505
enh68854     3  121151200  121152200      2       1  150064       1.9809     0.023799
enh68868     3  121714000  121715000      3       1  150064        2.163     0.015272
enh68869     3  121716600  121717600      2       1  150064       2.1789     0.014668
enh68906     3  122493000  122494000      3       1  150064       1.7403     0.040902
enh68909     3  122510800  122511800      5       3  150064       1.6935     0.045178
enh68911     3  122608600  122609600      1       1  150064        3.126    0.0008861
enh68912     3  122612300  122613300      6       3  150064       2.9608    0.0015344
enh68913     3  122650500  122651500      3       1  150064       2.0934     0.018157
enh68916     3  122787900  122788900      8       2  150064       2.9969    0.0013636
enh68917     3  122789100  122790100      4       1  150064       2.8865     0.001948
enh68918     3  122790500  122791500      4       2  150064       2.1361     0.016334
enh68920     3  122798100  122799100      3       1  150064       2.7792    0.0027243
enh68924     3  122823100  122824100      5       3  150064       2.9594    0.0015412
enh68934     3  123301500  123302500      2       1  150064       2.8251    0.0023635
enh68941     3  123354900  123355900      4       2  150064       1.8847     0.029732
enh68948     3  123452200  123453200      3       2  150064       1.8659     0.031027
enh68958     3  123967600  123968600      4       2  150064       3.1128   0.00092672
enh68960     3  123978800  123979800      6       2  150064       3.9357   4.1477e-05
enh68961     3  123995400  123996400      3       1  150064       3.9678    3.627e-05
enh68962     3  124231600  124232600      4       2  150064       2.1287      0.01664
enh68963     3  124276900  124277900      2       1  150064       2.7882    0.0026505
enh68994     3  124545600  124546600      4       1  150064       1.9968     0.022925
enh68998     3  124577600  124578600      3       2  150064       2.4668    0.0068169
enh69001     3  124593400  124594400      2       1  150064       1.6521     0.049254
enh69003     3  124598100  124599100      2       1  150064       2.1689     0.015046
enh69004     3  124602100  124603100      4       1  150064       2.1112     0.017377
enh69007     3  124704100  124705100      1       1  150064       1.8041      0.03561
enh69016     3  124769900  124770900      5       2  150064        1.756     0.039542
enh69026     3  124838900  124839900      4       2  150064       2.9938    0.0013778
enh69028     3  124844700  124845700      9       4  150064       3.5588   0.00018624
enh69031     3  124859800  124860800     11       5  150064       1.6584     0.048618
enh69052     3  125236900  125237900      6       3  150064       1.7114     0.043499
enh69056     3  125308200  125309200      2       1  150064       2.4263     0.007626
enh69057     3  125309900  125310900      2       1  150064       2.4667     0.006818
enh69059     3  125315000  125316000      5       3  150064       1.9109     0.028007
enh69088     3  126373800  126374800      4       1  150064       1.6997     0.044589
enh69096     3  126645000  126646000      2       1  150064       2.1119     0.017349
enh69114     3  127390000  127391000      1       1  150064        1.789      0.03681
enh69116     3  127394500  127395500      1       1  150064       1.7855      0.03709
enh69143     3  127729900  127730900      4       2  150064       3.0073    0.0013178
enh69144     3  127769400  127770400      3       2  150064       1.7282     0.041973
enh69150     3  127798900  127799900      2       1  150064       2.8751    0.0020196
enh69156     3  127863600  127864600      1       1  150064       3.8908    4.996e-05
enh69157     3  127870600  127871600      1       1  150064       3.5232    0.0002132
enh69161     3  127913900  127914900      4       1  150064       3.5851   0.00016848
enh69162     3  127935800  127936800      2       1  150064       3.7885   7.5779e-05
enh69165     3  128057700  128058700      2       1  150064        2.355    0.0092613
enh69167     3  128067400  128068400      2       1  150064       1.8786     0.030149
enh69168     3  128072600  128073600      2       1  150064       2.8475    0.0022029
enh69171     3  128113900  128114900      1       1  150064       2.3185      0.01021
enh69172     3  128122000  128123000      4       2  150064       2.6575    0.0039356
enh69184     3  128277900  128278900      2       1  150064       1.9732     0.024235
enh69224     3  128565200  128566200      3       2  150064        1.823      0.03415
enh69245     3  128800500  128801500      5       2  150064       2.3759    0.0087525
enh69246     3  128805800  128806800      1       1  150064       2.0976      0.01797
enh69260     3  128929900  128930900      1       1  150064        2.084      0.01858
enh69263     3  128949400  128950400      1       1  150064       2.8747     0.002022
enh69268     3  128995800  128996800      1       1  150064       3.5224    0.0002138
enh69269     3  128996600  128997600      4       2  150064       3.3961   0.00034179
enh69270     3  128998900  128999900      4       1  150064       3.2928   0.00049596
enh69271     3  129001100  129002100      3       1  150064       3.2125   0.00065798
enh69272     3  129023800  129024800      1       1  150064       3.6939    0.0001104
enh69274     3  129032300  129033300      2       1  150064       2.9966    0.0013648
enh69275     3  129035900  129036900      1       1  150064       3.4195    0.0003137
enh69286     3  129167300  129168300      3       2  150064       1.7218     0.042551
enh69291     3  129209000  129210000      3       1  150064       1.7024     0.044341
enh69298     3  129296200  129297200      3       2  150064       1.8092     0.035211
enh69299     3  129305500  129306500      5       2  150064       1.7562     0.039524
enh69300     3  129310600  129311600      5       3  150064       2.0553     0.019927
enh69302     3  129317200  129318200      4       2  150064       1.8621     0.031294
enh69303     3  129320000  129321000      6       2  150064       1.6582     0.048638
enh69305     3  129330900  129331900      4       2  150064       1.9601     0.024994
enh69306     3  129334100  129335100      4       2  150064       1.7483      0.04021
enh69347     3  130461200  130462200      1       1  150064       1.7941       0.0364
enh69348     3  130462900  130463900      1       1  150064       1.9919      0.02319
enh69364     3  130746000  130747000      3       2  150064       1.8342     0.033309
enh69378     3  131964500  131965500      1       1  150064       1.6529      0.04918
enh69402     3  133160300  133161300      2       1  150064       1.7137     0.043293
enh69412     3  133259600  133260600      3       1  150064       1.8878     0.029523
enh69423     3  133540200  133541200      9       4  150064       2.1688     0.015048
enh69427     3  133606400  133607400      4       2  150064       1.9653     0.024692
enh69485     3  135692600  135693600      1       1  150064       3.8187    6.709e-05
enh69486     3  135710200  135711200      2       1  150064       2.1566     0.015519
enh69499     3  135906900  135907900      2       1  150064       3.4748   0.00025557
enh69500     3  135916800  135917800      2       1  150064       3.4912   0.00024044
enh69501     3  135968000  135969000      2       1  150064       3.6371   0.00013789
enh69505     3  136314600  136315600      2       1  150064       1.9771     0.024016
enh69506     3  136335400  136336400      1       1  150064       2.6841     0.003636
enh69509     3  136350900  136351900      4       2  150064        1.773     0.038114
enh69516     3  136410800  136411800      2       1  150064        2.401    0.0081754
enh69517     3  136412700  136413700      1       1  150064        1.693      0.04523
enh69518     3  136444500  136445500      2       1  150064       5.2751   6.6338e-08
enh69521     3  136449800  136450800      2       1  150064       2.5073    0.0060829
enh69524     3  136464400  136465400      2       1  150064         2.49     0.006388
enh69525     3  136465800  136466800      5       2  150064       3.7947   7.3912e-05
enh69526     3  136467000  136468000      4       2  150064        2.843    0.0022346
enh69527     3  136472800  136473800      2       1  150064       5.1965   1.0152e-07
enh69529     3  136505800  136506800      3       2  150064       3.0324    0.0012131
enh69530     3  136539200  136540200      2       1  150064       2.7808    0.0027115
enh69531     3  136554200  136555200      1       1  150064       3.0806     0.001033
enh69532     3  136555000  136556000      2       1  150064        2.781    0.0027097
enh69533     3  136557600  136558600      1       1  150064       2.2451      0.01238
enh69534     3  136576900  136577900      3       2  150064       4.0592   2.4621e-05
enh69535     3  136578500  136579500      2       1  150064       2.9288    0.0017013
enh69536     3  136601600  136602600      2       1  150064       2.8566     0.002141
enh69537     3  136604300  136605300      2       1  150064       2.9292    0.0016993
enh69538     3  136605800  136606800      3       1  150064       2.9182    0.0017602
enh69539     3  136612400  136613400      1       1  150064       3.0285     0.001229
enh69540     3  136618000  136619000      2       1  150064       2.5361    0.0056043
enh69541     3  136620200  136621200      2       1  150064       2.6275    0.0043008
enh69542     3  136625400  136626400      2       1  150064       2.5703    0.0050805
enh69543     3  136632900  136633900      2       1  150064       2.4977    0.0062507
enh69544     3  136634800  136635800      3       2  150064       2.5181    0.0059003
enh69547     3  136648800  136649800      1       1  150064       3.0287     0.001228
enh69548     3  136650000  136651000      1       1  150064       1.7527      0.03983
enh69550     3  136661500  136662500      2       1  150064       2.4908    0.0063731
enh69551     3  136676600  136677600      7       3  150064       4.3793   5.9543e-06
enh69552     3  136703300  136704300      4       1  150064       3.8156   6.7914e-05
enh69553     3  136713700  136714700      2       1  150064       1.9002     0.028701
enh69555     3  136733200  136734200      1       1  150064       4.5297    2.954e-06
enh69564     3  137904600  137905600      2       1  150064       1.9238     0.027192
enh69570     3  137931900  137932900      3       2  150064       3.4012    0.0003355
enh69585     3  138405700  138406700      1       1  150064       2.1484      0.01584
enh69591     3  138483200  138484200      1       1  150064       2.0492      0.02022
enh69593     3  138499500  138500500      1       1  150064       1.9213      0.02735
enh69594     3  138500200  138501200      2       1  150064       1.8633     0.031212
enh69597     3  138521900  138522900      2       1  150064       1.9634     0.024798
enh69599     3  138536600  138537600      1       1  150064       1.8135      0.03488
enh69602     3  138554400  138555400      1       1  150064       1.9341      0.02655
enh69603     3  138564300  138565300      1       1  150064       1.8789      0.03013
enh69659     3  141022100  141023100      5       3  150064       1.7786     0.037652
enh69736     3  141613300  141614300      4       2  150064       2.2536     0.012111
enh69761     3  142037600  142038600      1       1  150064        1.863      0.03123
enh69776     3  142565600  142566600      1       1  150064       1.9408      0.02614
enh69783     3  142706300  142707300      3       2  150064        1.845     0.032515
enh69800     3  142936400  142937400      2       1  150064         1.66     0.048454
enh69805     3  143018000  143019000      1       1  150064       1.8767      0.03028
enh69806     3  143021000  143022000      5       3  150064       2.1562     0.015535
enh69807     3  143025600  143026600      6       4  150064       2.9422    0.0016297
enh69856     3  148171500  148172500      1       1  150064        1.855       0.0318
enh69859     3  148545700  148546700      5       3  150064       2.8309    0.0023209
enh69860     3  148548000  148549000      1       1  150064       3.1309    0.0008714
enh69880     3  148915000  148916000      4       1  150064       2.1274     0.016692
enh69882     3  148921100  148922100      3       2  150064       2.3804    0.0086477
enh69884     3  148939300  148940300      5       2  150064       2.1003      0.01785
enh69892     3  149016000  149017000      3       2  150064       2.2015     0.013849
enh69924     3  149298200  149299200      1       1  150064       1.7712      0.03826
enh69961     3  150066300  150067300      3       2  150064       1.7522     0.039868
enh69981     3  150187800  150188800      5       2  150064         1.89     0.029376
enh69984     3  150236300  150237300      2       1  150064       1.8907     0.029329
enh69990     3  150326100  150327100      2       1  150064       2.6927    0.0035443
enh70028     3  151143500  151144500      2       1  150064       1.7059     0.044011
enh70058     3  151892900  151893900      4       2  150064       1.7384     0.041073
enh70086     3  152024600  152025600      1       1  150064       2.1079      0.01752
enh70089     3  152036200  152037200      5       3  150064       1.7468     0.040332
enh70097     3  152065700  152066700      3       2  150064        2.699    0.0034772
enh70106     3  152092600  152093600      1       1  150064       2.2571        0.012
enh70120     3  152190000  152191000      3       2  150064       1.7883     0.036867
enh70122     3  152309000  152310000      2       1  150064       1.8382     0.033015
enh70123     3  152311000  152312000      3       2  150064       2.4228    0.0077008
enh70124     3  152313000  152314000      3       1  150064       2.0084       0.0223
enh70127     3  152551200  152552200      4       1  150064       2.9377    0.0016532
enh70128     3  152627000  152628000      2       1  150064       2.3332    0.0098192
enh70153     3  154036600  154037600      3       2  150064       2.0155     0.021926
enh70162     3  154810800  154811800      1       1  150064       1.7459      0.04041
enh70177     3  155455600  155456600      1       1  150064        2.304      0.01061
enh70203     3  156209900  156210900      4       2  150064       2.1534     0.015644
enh70213     3  156320800  156321800      1       1  150064        1.718       0.0429
enh70215     3  156353500  156354500      1       1  150064       2.2869       0.0111
enh70216     3  156360300  156361300      1       1  150064       2.0379      0.02078
enh70240     3  156808800  156809800      1       1  150064       1.7382      0.04109
enh70241     3  156817900  156818900      2       1  150064       2.2336     0.012756
enh70244     3  156833300  156834300      2       1  150064       2.4107     0.007961
enh70296     3  159479600  159480600      4       2  150064       1.7059     0.044012
enh70317     3  159825100  159826100      7       2  150064        1.665     0.047961
enh70335     3  160256200  160257200      1       1  150064       2.8965     0.001887
enh70345     3  160519000  160520000      4       1  150064       1.9304     0.026781
enh70352     3  161028600  161029600      1       1  150064       3.4231    0.0003096
enh70353     3  161033500  161034500      2       1  150064       2.4745    0.0066712
enh70355     3  161067400  161068400      4       2  150064        1.908     0.028193
enh70356     3  161112100  161113100      1       1  150064       2.0585      0.01977
enh70358     3  161133600  161134600      2       1  150064       2.0542      0.01998
enh70371     3  165877100  165878100      5       1  150064       2.4352    0.0074412
enh70377     3  167426900  167427900      4       1  150064       1.7136       0.0433
enh70381     3  167454400  167455400      1       1  150064       2.9064     0.001828
enh70383     3  167658900  167659900      3       1  150064       2.1983     0.013965
enh70392     3  167805300  167806300      3       1  150064       2.2476       0.0123
enh70393     3  167808400  167809400      2       1  150064       2.1791     0.014661
enh70394     3  167814700  167815700      2       1  150064       2.0918      0.01823
enh70395     3  167834400  167835400      4       1  150064       1.9661     0.024641
enh70396     3  167859200  167860200      5       2  150064       1.7406     0.040874
enh70397     3  167874600  167875600      2       1  150064       1.8351     0.033247
enh70403     3  168759400  168760400      3       1  150064       1.8583     0.031562
enh70416     3  169477100  169478100      1       1  150064       2.5392     0.005555
enh70417     3  169480900  169481900      1       1  150064       2.2445       0.0124
enh70419     3  169492700  169493700      1       1  150064       2.6313     0.004253
enh70431     3  169688400  169689400      2       1  150064       2.0416     0.020596
enh70432     3  169689600  169690600      3       1  150064       2.2084      0.01361
enh70433     3  169720300  169721300      2       1  150064       2.3225     0.010104
enh70438     3  169763200  169764200      1       1  150064       2.0343      0.02096
enh70444     3  169869000  169870000      1       1  150064       2.5128     0.005989
enh70453     3  169944200  169945200      5       3  150064       2.0436     0.020495
enh70494     3  170624100  170625100      2       1  150064       1.8285     0.033735
enh70502     3  170883200  170884200      2       1  150064       1.7317     0.041666
enh70517     3  170987600  170988600      3       1  150064        1.826     0.033924
enh70519     3  171001900  171002900      7       2  150064       1.8399     0.032895
enh70538     3  171173900  171174900      2       1  150064        1.803     0.035695
enh70545     3  171429700  171430700      1       1  150064       1.6568      0.04878
enh70551     3  171509500  171510500      4       1  150064       1.9826     0.023706
enh70555     3  171518600  171519600      5       3  150064       1.9133     0.027853
enh70556     3  171519900  171520900      2       1  150064       1.9229     0.027248
enh70557     3  171521500  171522500      6       2  150064       1.9806      0.02382
enh70667     3  172311100  172312100      6       2  150064        2.395    0.0083095
enh70681     3  172429200  172430200      5       2  150064       1.7116     0.043487
enh70689     3  173112400  173113400      6       3  150064       1.7128     0.043373
enh70695     3  176163000  176164000      5       2  150064         2.03      0.02118
enh70697     3  176638200  176639200      7       2  150064       2.3057     0.010563
enh70699     3  176758900  176759900      1       1  150064        2.666     0.003838
enh70704     3  176787200  176788200      2       1  150064       2.3702    0.0088881
enh70705     3  176806700  176807700      4       2  150064       1.6843     0.046064
enh70707     3  176821900  176822900      4       2  150064       3.0597    0.0011078
enh70709     3  176827500  176828500      3       2  150064       2.9074    0.0018222
enh70713     3  176851700  176852700      4       2  150064       2.1332     0.016454
enh70739     3  177051000  177052000      1       1  150064       2.2524      0.01215
enh70741     3  177057900  177058900      1       1  150064       2.6273     0.004303
enh70752     3  177148200  177149200      3       1  150064       2.3278    0.0099612
enh70768     3  177332600  177333600      5       3  150064       2.8736    0.0020291
enh70770     3  177359100  177360100      5       2  150064       3.6287   0.00014244
enh70771     3  177364900  177365900      2       1  150064       3.1881   0.00071604
enh70783     3  177553100  177554100      3       2  150064       1.6687     0.047587
enh70789     3  177888300  177889300      2       1  150064       2.1739     0.014856
enh70793     3  177980800  177981800      3       2  150064       2.6358    0.0041966
enh70794     3  178038200  178039200      7       2  150064       2.0287     0.021243
enh70850     3  180629000  180630000      2       1  150064       5.4446   2.5956e-08
enh70851     3  180632700  180633700      1       1  150064       6.2898    1.589e-10
enh70852     3  180636000  180637000      3       2  150064       5.9897   1.0513e-09
enh70855     3  180648800  180649800      4       2  150064       5.4646   2.3201e-08
enh70873     3  182514500  182515500      3       1  150064       1.9092      0.02812
enh70879     3  182528000  182529000      2       1  150064       1.7884      0.03686
enh70885     3  182638800  182639800      3       1  150064       1.7776     0.037733
enh70896     3  182694800  182695800      4       2  150064       2.0932     0.018165
enh70897     3  182698900  182699900      1       1  150064       1.6873      0.04577
enh70902     3  182903000  182904000      2       1  150064       2.0109     0.022167
enh70925     3  183098500  183099500      4       2  150064        2.111     0.017388
enh70947     3  183304900  183305900      4       1  150064       1.7018     0.044392
enh70958     3  183599800  183600800      2       1  150064       2.0495     0.020209
enh70965     3  183732400  183733400      1       1  150064       1.8079      0.03531
enh71020     3  184474300  184475300      5       3  150064       2.5138    0.0059726
enh71025     3  184531900  184532900      2       1  150064       2.2819     0.011248
enh71048     3  185217000  185218000      1       1  150064       1.9695      0.02445
enh71068     3  185411500  185412500      2       1  150064       2.2588     0.011948
enh71072     3  185426000  185427000      2       1  150064       2.3257     0.010018
enh71073     3  185426700  185427700      1       1  150064       2.6721     0.003769
enh71078     3  185444000  185445000      3       1  150064       3.3558   0.00039573
enh71079     3  185446400  185447400      2       1  150064       1.8029     0.035703
enh71090     3  185482300  185483300      1       1  150064       2.1268      0.01672
enh71097     3  185515000  185516000      4       2  150064       1.7878     0.036902
enh71110     3  185676500  185677500      1       1  150064       2.4354     0.007437
enh71116     3  185814200  185815200      2       1  150064       2.3921    0.0083766
enh71118     3  185823700  185824700      5       2  150064       2.1541     0.015617
enh71158     3  186507800  186508800      5       2  150064       1.9559     0.025237
enh71222     3  187087400  187088400      3       2  150064       1.9813     0.023779
enh71258     3  187865800  187866800      4       2  150064       2.9129    0.0017904
enh71259     3  187870000  187871000      2       1  150064       1.7929     0.036493
enh71262     3  187875500  187876500      5       3  150064       1.8275     0.033815
enh71263     3  187880600  187881600      4       2  150064       2.8908    0.0019211
enh71264     3  187881700  187882700      1       1  150064       1.6793      0.04655
enh71265     3  187882800  187883800      5       1  150064       1.8477     0.032321
enh71271     3  187907900  187908900      6       3  150064       2.1357      0.01635
enh71272     3  187914300  187915300      5       2  150064       2.2199     0.013211
enh71293     3  188150900  188151900      2       1  150064       1.7346     0.041407
enh71296     3  188186600  188187600      3       2  150064       4.2612   1.0166e-05
enh71298     3  188225000  188226000      2       1  150064       1.7455     0.040453
enh71346     3  189729000  189730000      3       1  150064       2.0191     0.021741
enh71354     3  189813600  189814600      2       1  150064       1.9394     0.026229
enh71388     3  191190900  191191900      3       1  150064       2.3971    0.0082616
enh71389     3  191307000  191308000      2       1  150064       2.1963     0.014036
enh71416     3  193499100  193500100      2       1  150064       2.2104      0.01354
enh71417     3  193505800  193506800      7       2  150064       1.7293     0.041881
enh71424     3  193548700  193549700      2       1  150064       1.6609     0.048366
enh71430     3  193575900  193576900     11       5  150064       1.6466     0.049819
enh71431     3  193588400  193589400     12       2  150064       1.8636     0.031187
enh71516     3  194352300  194353300      1       1  150064       2.1808       0.0146
enh71535     3  194761300  194762300      9       3  150064       1.6874     0.045764
enh71568     3  194981600  194982600      1       1  150064       2.3337     0.009805
enh71640     3  195921300  195922300      6       3  150064       2.4633    0.0068826
enh71644     3  195945600  195946600      4       2  150064       3.0019    0.0013413
enh71649     3  196001800  196002800      3       1  150064       1.8968     0.028926
enh71650     3  196005100  196006100      7       3  150064       2.3365    0.0097315
enh71653     3  196015200  196016200      6       2  150064        2.365    0.0090155
enh71654     3  196045800  196046800      6       2  150064       3.0209      0.00126
enh71655     3  196046800  196047800      5       2  150064       2.8801    0.0019877
enh71656     3  196063400  196064400      2       1  150064       2.7474    0.0030033
enh71657     3  196066200  196067200      3       2  150064       3.4508   0.00027942
enh71658     3  196067800  196068800      7       3  150064       2.2084     0.013608
enh71660     3  196126200  196127200      1       1  150064       2.9415     0.001633
enh71662     3  196159900  196160900      1       1  150064       2.2209      0.01318
enh71663     3  196170800  196171800      2       1  150064       1.6772     0.046751
enh71672     3  196297000  196298000      3       1  150064       1.6472      0.04976
enh71674     3  196299000  196300000      5       3  150064       1.8469     0.032379
enh71702     3  196465800  196466800      4       2  150064       1.7618     0.039056
enh71705     3  196481000  196482000      4       2  150064       2.5822     0.004909
enh71706     3  196484400  196485400      5       2  150064       1.7144     0.043231
enh71707     3  196499100  196500100      2       1  150064       1.9046     0.028414
enh71710     3  196519400  196520400      5       2  150064       2.5748    0.0050152
enh71718     3  196670800  196671800      1       1  150064       2.0387      0.02074
enh71725     3  196930500  196931500      2       1  150064       1.6528     0.049188
enh71728     3  196948900  196949900      4       2  150064       2.9987    0.0013557
enh71729     3  196980500  196981500      6       3  150064       2.2843     0.011177
enh71731     3  197019400  197020400      7       2  150064       2.4422    0.0072992
enh71732     3  197020200  197021200      7       1  150064       2.6481     0.004047
enh71733     3  197021900  197022900      2       1  150064        2.091     0.018266
enh71747     3  197183800  197184800      3       2  150064       1.9565     0.025205
enh71752     3  197216700  197217700      3       2  150064       1.6657     0.047888
enh71753     3  197221400  197222400      4       2  150064       3.4503   0.00027995
enh71758     3  197247800  197248800      7       2  150064       1.7502     0.040039
enh71809     4     658000     659000      2       1  150064       1.9956     0.022989
enh71811     4     671400     672400      6       2  150064       1.7424     0.040719
enh71815     4     683200     684200      4       2  150064       1.8117     0.035013
enh71816     4     686200     687200      1       1  150064       1.9559      0.02524
enh71819     4     698200     699200      6       3  150064       2.0344     0.020955
enh71820     4     702200     703200      3       1  150064       2.8527    0.0021678
enh71821     4     714600     715600      2       1  150064       2.0964     0.018022
enh71822     4     719300     720300      2       1  150064       2.2999     0.010727
enh71849     4    1124200    1125200      3       2  150064       1.8339     0.033336
enh71856     4    1202600    1203600      4       1  150064       1.8479      0.03231
enh71857     4    1210400    1211400      2       1  150064       2.0517     0.020101
enh71858     4    1212400    1213400      1       1  150064       3.4926    0.0002392
enh71869     4    1338600    1339600      4       1  150064       2.2306     0.012855
enh71871     4    1345100    1346100      5       2  150064       2.6527    0.0039924
enh71873     4    1546100    1547100      6       2  150064       1.7186     0.042839
enh71897     4    1831000    1832000      1       1  150064       1.9583       0.0251
enh71927     4    2268600    2269600      5       2  150064       2.6397    0.0041491
enh71999     4    2961600    2962600      5       2  150064       2.3951    0.0083069
enh72026     4    3343500    3344500      3       2  150064       1.9386     0.026278
enh72054     4    4445300    4446300      5       2  150064       2.3325    0.0098381
enh72056     4    4474600    4475600      4       2  150064       2.3254     0.010025
enh72061     4    4541300    4542300      5       2  150064       2.5781    0.0049674
enh72062     4    4544500    4545500      2       1  150064        1.997     0.022911
enh72065     4    4642800    4643800      6       4  150064       1.8807     0.030003
enh72070     4    4945000    4946000     12       4  150064       1.8935     0.029148
enh72081     4    5749000    5750000     12       4  150064       1.9679     0.024541
enh72105     4    6689600    6690600     11       4  150064       2.1116      0.01736
enh72161     4    6953100    6954100      2       1  150064       1.8657     0.031045
enh72162     4    6955600    6956600      7       2  150064       1.8253     0.033977
enh72182     4    7136600    7137600     10       3  150064       2.0798     0.018774
enh72203     4    7839600    7840600      2       1  150064       1.7036     0.044226
enh72254     4    8404200    8405200      8       4  150064       1.9625     0.024851
enh72257     4    8430400    8431400      3       1  150064         1.77     0.038365
enh72259     4    8452900    8453900      3       1  150064       2.2274     0.012959
enh72277     4   10109800   10110800      2       1  150064       1.7835     0.037249
enh72283     4   10166500   10167500      2       1  150064       1.9084     0.028168
enh72286     4   10176500   10177500      5       3  150064       2.5136    0.0059758
enh72296     4   10456600   10457600      1       1  150064       2.5717      0.00506
enh72364     4   15661200   15662200      3       2  150064       1.9296     0.026829
enh72395     4   16207900   16208900      6       3  150064       2.3254     0.010026
enh72397     4   16218700   16219700      5       3  150064       2.2748     0.011459
enh72414     4   17560800   17561800      1       1  150064       1.9428      0.02602
enh72416     4   17577400   17578400      5       1  150064       2.0572     0.019832
enh72417     4   17580600   17581600      2       1  150064       1.8573     0.031635
enh72418     4   17614700   17615700      3       1  150064       2.2254     0.013028
enh72419     4   17619200   17620200      3       1  150064       2.2802     0.011298
enh72420     4   17788100   17789100      1       1  150064        1.898      0.02885
enh72423     4   18013100   18014100      1       1  150064       2.2473      0.01231
enh72425     4   18020700   18021700      3       1  150064       2.2682     0.011659
enh72431     4   19695600   19696600      3       2  150064       3.0825    0.0010264
enh72433     4   19740800   19741800      3       2  150064       2.5813    0.0049213
enh72439     4   20700200   20701200      5       3  150064       2.4316    0.0075169
enh72440     4   20703000   20704000      2       1  150064       2.1014     0.017803
enh72451     4   23584200   23585200      1       1  150064       1.7403       0.0409
enh72458     4   24263500   24264500      9       3  150064       2.1973     0.013999
enh72460     4   24474800   24475800      2       1  150064       2.1131     0.017294
enh72471     4   24806800   24807800      4       2  150064       2.2666     0.011706
enh72493     4   25858200   25859200      2       1  150064       2.0273     0.021315
enh72494     4   25860600   25861600      2       1  150064       2.6848    0.0036285
enh72496     4   25866400   25867400      1       1  150064       2.4119     0.007935
enh72498     4   25920900   25921900      3       2  150064       2.0725     0.019108
enh72513     4   26240000   26241000      3       2  150064       2.4754     0.006655
enh72515     4   26319900   26320900      1       1  150064       2.1165      0.01715
enh72522     4   26357100   26358100      2       1  150064       2.2508       0.0122
enh72524     4   26459200   26460200      4       2  150064       1.9845     0.023601
enh72528     4   26586500   26587500      1       1  150064       3.4971    0.0002352
enh72535     4   26624400   26625400      1       1  150064       3.4906     0.000241
enh72537     4   26703200   26704200      2       1  150064       3.0622    0.0010986
enh72539     4   26750000   26751000      2       1  150064       2.7641    0.0028541
enh72540     4   26782900   26783900      3       2  150064       4.2996   8.5547e-06
enh72542     4   26813400   26814400      2       1  150064       2.4518    0.0071075
enh72546     4   26866300   26867300      4       2  150064       1.7861     0.037042
enh72551     4   26874600   26875600      2       1  150064       1.8768     0.030271
enh72557     4   26938100   26939100      3       1  150064       1.8588     0.031529
enh72560     4   27004800   27005800      2       1  150064       1.7483     0.040209
enh72566     4   30771800   30772800      1       1  150064       2.2994      0.01074
enh72567     4   30952600   30953600      1       1  150064       2.8369     0.002278
enh72571     4   33926600   33927600      1       1  150064       3.3123    0.0004626
enh72572     4   34182800   34183800      1       1  150064       3.0027     0.001338
enh72607     4   37817600   37818600      1       1  150064       2.5094     0.006046
enh72608     4   37826400   37827400      2       1  150064       1.7997     0.035952
enh72612     4   37948000   37949000      4       2  150064       1.9599     0.025004
enh72621     4   38006400   38007400      7       2  150064       2.1032     0.017726
enh72625     4   38073300   38074300      5       3  150064         1.89     0.029376
enh72672     4   38612400   38613400      6       2  150064       2.0823     0.018658
enh72675     4   38623400   38624400      1       1  150064       2.0095      0.02224
enh72677     4   38657400   38658400      1       1  150064       2.4126     0.007919
enh72683     4   38725400   38726400      3       2  150064       1.6803      0.04645
enh72741     4   39637400   39638400      2       1  150064       2.5878    0.0048293
enh72742     4   39641500   39642500      1       1  150064       2.5731      0.00504
enh72743     4   39657000   39658000      3       1  150064       2.2251     0.013037
enh72764     4   40126400   40127400      4       2  150064       1.7163     0.043051
enh72768     4   40178100   40179100      1       1  150064       2.1956      0.01406
enh72771     4   40187400   40188400      3       2  150064        1.797     0.036168
enh72833     4   40602800   40603800      3       1  150064       1.7759     0.037878
enh72834     4   40623800   40624800      3       1  150064       2.0578     0.019803
enh72913     4   47566600   47567600      7       3  150064       1.7189     0.042812
enh72921     4   48131200   48132200      4       2  150064       1.7404     0.040897
enh72949     4   48362800   48363800      3       2  150064       1.9401     0.026185
enh72951     4   48382400   48383400      1       1  150064       3.0226     0.001253
enh72956     4   48655400   48656400      1       1  150064       1.7022      0.04436
enh72958     4   48670200   48671200      1       1  150064       2.3414     0.009606
enh72963     4   48689800   48690800      1       1  150064       2.0337      0.02099
enh72965     4   48724600   48725600      1       1  150064       2.2173       0.0133
enh72969     4   48742600   48743600      2       1  150064       2.1288     0.016636
enh72971     4   48748500   48749500      1       1  150064       2.4588      0.00697
enh72977     4   48777500   48778500      1       1  150064       2.0972      0.01799
enh72978     4   48783200   48784200      1       1  150064        2.482     0.006533
enh73047     4   55011000   55012000      2       1  150064       2.3174     0.010242
enh73061     4   55542300   55543300      8       2  150064       2.1688     0.015049
enh73068     4   55684700   55685700      2       1  150064       2.2741     0.011479
enh73082     4   56265600   56266600      2       1  150064       1.7153     0.043149
enh73084     4   56275500   56276500      2       1  150064       1.7429     0.040677
enh73086     4   56303400   56304400      3       2  150064       2.2626     0.011829
enh73087     4   56361000   56362000      5       3  150064       1.8566     0.031682
enh73089     4   56366200   56367200      2       1  150064       2.0805     0.018741
enh73091     4   56375600   56376600      7       3  150064       1.9539     0.025359
enh73093     4   56406400   56407400      6       2  150064       1.7993     0.035988
enh73094     4   56407600   56408600      5       2  150064       1.6513     0.049334
enh73103     4   56732100   56733100      2       1  150064       1.8645     0.031126
enh73104     4   56750600   56751600      3       2  150064       1.7907     0.036672
enh73134     4   57597900   57598900      2       1  150064        1.761     0.039122
enh73138     4   57670500   57671500      1       1  150064       2.4485     0.007172
enh73154     4   57968200   57969200      1       1  150064       1.6622      0.04824
enh73158     4   59167200   59168200      1       1  150064       2.2439      0.01242
enh73163     4   62421200   62422200      6       2  150064       2.2532     0.012124
enh73181     4   68551000   68552000      4       2  150064       1.9723     0.024289
enh73182     4   68562600   68563600      4       2  150064       2.6917    0.0035544
enh73183     4   68568100   68569100      3       1  150064        2.914    0.0017842
enh73184     4   68569300   68570300      2       1  150064       3.0171     0.001276
enh73185     4   68578800   68579800      2       1  150064       2.9998    0.0013507
enh73186     4   68580000   68581000      2       1  150064        3.048     0.001152
enh73187     4   68585400   68586400      5       1  150064       3.1847   0.00072456
enh73267     4   73432200   73433200      2       1  150064       2.8718    0.0020405
enh73268     4   73711400   73712400     10       4  150064       1.7454     0.040454
enh73269     4   73840200   73841200      1       1  150064       2.2688      0.01164
enh73273     4   74043800   74044800      1       1  150064       2.1517      0.01571
enh73294     4   74528500   74529500      3       2  150064       1.9901      0.02329
enh73312     4   74751100   74752100      5       3  150064       1.6556     0.048898
enh73362     4   76435500   76436500      6       2  150064       1.8476     0.032332
enh73386     4   76932600   76933600      4       2  150064       2.0613     0.019638
enh73388     4   77007600   77008600      1       1  150064        1.962      0.02488
enh73397     4   77128800   77129800      1       1  150064       2.0838      0.01859
enh73401     4   77135800   77136800      2       1  150064       1.7965     0.036211
enh73409     4   77298200   77299200      2       1  150064       1.7072     0.043889
enh73413     4   77490800   77491800      2       1  150064       2.2143     0.013403
enh73415     4   77532400   77533400      3       2  150064       1.9935     0.023105
enh73419     4   77559900   77560900      3       1  150064       2.3226       0.0101
enh73421     4   77579400   77580400      1       1  150064        1.732      0.04164
enh73488     4   79533200   79534200      2       1  150064       1.7848     0.037147
enh73503     4   79592800   79593800      2       1  150064       1.9845     0.023601
enh73512     4   79670700   79671700      1       1  150064       2.3241      0.01006
enh73527     4   80119900   80120900      1       1  150064       2.2949      0.01087
enh73547     4   81048800   81049800      1       1  150064       1.7285      0.04195
enh73550     4   81093500   81094500      3       2  150064       2.0269     0.021339
enh73551     4   81154100   81155100     11       2  150064       1.7568     0.039476
enh73552     4   81159100   81160100      2       1  150064       1.7196     0.042757
enh73566     4   82414000   82415000      1       1  150064       1.8406      0.03284
enh73569     4   82433400   82434400      2       1  150064        1.778       0.0377
enh73575     4   82645900   82646900      3       2  150064       1.8738      0.03048
enh73584     4   83189000   83190000      3       1  150064        2.799    0.0025631
enh73589     4   83289200   83290200      2       1  150064       1.6963     0.044919
enh73595     4   83626700   83627700      4       2  150064       1.8848      0.02973
enh73608     4   83813100   83814100      1       1  150064       1.6532      0.04915
enh73614     4   83905300   83906300      2       1  150064       1.6671     0.047746
enh73615     4   83911000   83912000      2       1  150064       2.2414     0.012499
enh73616     4   83929200   83930200      3       2  150064       2.1887      0.01431
enh73627     4   84071000   84072000      1       1  150064       1.7183      0.04287
enh73631     4   84139200   84140200      1       1  150064       2.0847      0.01855
enh73650     4   84469300   84470300      2       1  150064       2.1792     0.014659
enh73652     4   84478600   84479600      7       2  150064       2.3941    0.0083314
enh73653     4   84539800   84540800      1       1  150064       2.8245     0.002368
enh73655     4   84551200   84552200      1       1  150064       1.9612      0.02493
enh73656     4   84678000   84679000      2       1  150064        1.994     0.023076
enh73671     4   86850300   86851300      3       2  150064       2.2056     0.013707
enh73673     4   86862800   86863800      3       1  150064       1.8385     0.032996
enh73677     4   87139700   87140700      4       2  150064       2.4566    0.0070121
enh73689     4   87812200   87813200      2       1  150064       2.7537    0.0029461
enh73690     4   87813700   87814700      4       1  150064       2.5698    0.0050886
enh73691     4   87815300   87816300      3       1  150064       2.2999     0.010727
enh73694     4   87840600   87841600      1       1  150064       2.6554     0.003961
enh73695     4   87843200   87844200      2       1  150064       2.0795     0.018784
enh73703     4   87876800   87877800      6       3  150064        2.635    0.0042072
enh73706     4   87884100   87885100      2       1  150064       2.5695    0.0050921
enh73707     4   87887700   87888700      4       2  150064       2.0157     0.021916
enh73708     4   87891800   87892800      4       2  150064       3.2405   0.00059662
enh73711     4   87898100   87899100      5       3  150064       2.1826     0.014531
enh73713     4   87915300   87916300      3       2  150064       2.7723    0.0027827
enh73719     4   87936900   87937900      3       2  150064       1.9917     0.023201
enh73720     4   87939700   87940700      2       1  150064       2.1549     0.015586
enh73722     4   87946300   87947300      3       1  150064       2.5648    0.0051625
enh73723     4   87950600   87951600      3       2  150064       2.6331    0.0042302
enh73724     4   87953600   87954600      1       1  150064       2.7191     0.003273
enh73726     4   87959600   87960600      4       2  150064        2.444    0.0072626
enh73728     4   87963600   87964600      3       1  150064       2.5445     0.005472
enh73729     4   87965000   87966000      6       3  150064       2.4814    0.0065427
enh73732     4   87971700   87972700      4       2  150064       1.8828     0.029861
enh73733     4   87973600   87974600      4       2  150064       2.1946     0.014094
enh73736     4   87979500   87980500      3       1  150064       1.6901     0.045501
enh73744     4   88024700   88025700      3       1  150064       1.7177     0.042927
enh73746     4   88032900   88033900      1       1  150064       1.9804      0.02383
enh73754     4   88156100   88157100      1       1  150064       1.7099      0.04364
enh73789     4   89140100   89141100      3       2  150064        1.795      0.03633
enh73796     4   89376400   89377400      1       1  150064        1.896      0.02898
enh73847     4   90629800   90630800      1       1  150064       2.8863     0.001949
enh73848     4   90674000   90675000      4       2  150064       1.6945     0.045087
enh73850     4   90759300   90760300      4       2  150064       1.9092     0.028116
enh73857     4   93365300   93366300      5       3  150064       1.9155     0.027715
enh73859     4   95130500   95131500      1       1  150064       1.8048      0.03555
enh73861     4   95259900   95260900      3       1  150064       1.6543     0.049037
enh73864     4   95271100   95272100      3       1  150064       1.8246     0.034027
enh73865     4   95272900   95273900      3       1  150064       1.8077     0.035327
enh73918     4   96239600   96240600      3       2  150064       2.4924    0.0063434
enh73920     4   96451400   96452400      4       2  150064       2.2089      0.01359
enh73921     4   96459800   96460800      2       1  150064       2.2132     0.013443
enh73930     4   97657000   97658000      6       2  150064        4.278   9.4302e-06
enh73948     4   99403700   99404700      2       1  150064       2.3598    0.0091432
enh74007     4  100740800  100741800      4       2  150064        2.128      0.01667
enh74008     4  100742000  100743000      4       2  150064       2.4745    0.0066703
enh74010     4  100748600  100749600      6       3  150064       2.6919    0.0035527
enh74013     4  100767600  100768600      5       2  150064       2.6703    0.0037891
enh74018     4  100815800  100816800      6       2  150064       1.7416     0.040791
enh74022     4  101017000  101018000      4       2  150064       2.5487    0.0054055
enh74027     4  101269700  101270700      6       2  150064       2.8903    0.0019243
enh74033     4  102024200  102025200      1       1  150064         2.09      0.01831
enh74037     4  102122300  102123300      2       1  150064       2.1351     0.016378
enh74039     4  102159700  102160700      3       1  150064       1.7503     0.040034
enh74056     4  102756100  102757100      2       1  150064       1.8821      0.02991
enh74057     4  102957400  102958400      2       1  150064       2.1648     0.015203
enh74062     4  103350200  103351200      5       3  150064       2.2035     0.013781
enh74072     4  103463900  103464900      1       1  150064       2.2316      0.01282
enh74081     4  103605300  103606300      2       1  150064       2.1528     0.015666
enh74082     4  103608800  103609800      1       1  150064       2.3747     0.008782
enh74083     4  103655400  103656400      1       1  150064        2.895     0.001896
enh74087     4  103678400  103679400      2       1  150064       2.3234     0.010078
enh74088     4  103679600  103680600      1       1  150064       2.4385     0.007374
enh74089     4  103682600  103683600      2       1  150064       2.6844    0.0036333
enh74090     4  103710300  103711300      2       1  150064       3.5247   0.00021202
enh74091     4  103732700  103733700      4       2  150064       3.5712    0.0001777
enh74092     4  103735400  103736400      2       1  150064       3.7785   7.8876e-05
enh74093     4  103738200  103739200      5       2  150064        3.687   0.00011345
enh74094     4  103742100  103743100      2       1  150064        3.524   0.00021252
enh74095     4  103743400  103744400      2       1  150064       3.1289   0.00087718
enh74096     4  103750700  103751700      2       1  150064       3.4804   0.00025034
enh74097     4  103753100  103754100      2       1  150064       3.6335   0.00013978
enh74098     4  103785600  103786600      6       1  150064       3.7274   9.6733e-05
enh74099     4  103786500  103787500      2       1  150064       3.5653   0.00018174
enh74100     4  103793000  103794000      1       1  150064       3.8469     5.98e-05
enh74102     4  103932700  103933700      4       2  150064       2.5792     0.004952
enh74103     4  103939200  103940200      2       1  150064       3.5984   0.00016012
enh74104     4  103941300  103942300      3       2  150064       1.6808     0.046402
enh74119     4  106082900  106083900      2       1  150064       1.6467     0.049805
enh74131     4  106635800  106636800      2       1  150064       1.9669     0.024599
enh74151     4  108827700  108828700      1       1  150064        1.868      0.03088
enh74152     4  108851400  108852400      3       1  150064        2.431    0.0075285
enh74153     4  108853600  108854600      2       1  150064       2.0506     0.020153
enh74159     4  108926800  108927800      2       1  150064       2.7387    0.0030843
enh74168     4  109031100  109032100      2       1  150064       2.0822     0.018663
enh74171     4  109060200  109061200      2       1  150064       1.8816     0.029947
enh74177     4  109069400  109070400      1       1  150064       1.8846      0.02974
enh74179     4  109076100  109077100      1       1  150064       1.8854      0.02969
enh74189     4  109267100  109268100      4       2  150064       1.9632     0.024814
enh74242     4  110568400  110569400      6       2  150064       2.2567     0.012013
enh74253     4  110833200  110834200      1       1  150064       3.3573    0.0003935
enh74255     4  110909500  110910500      1       1  150064       2.8272     0.002348
enh74256     4  110910300  110911300      4       1  150064       2.7458    0.0030179
enh74257     4  110963500  110964500      3       2  150064       1.9171     0.027612
enh74270     4  111120400  111121400      1       1  150064       1.6484      0.04964
enh74272     4  111166300  111167300      5       3  150064       1.6942     0.045116
enh74275     4  111447200  111448200      4       2  150064       2.2128     0.013457
enh74305     4  113680100  113681100      2       1  150064        2.652    0.0040006
enh74308     4  114066500  114067500      6       2  150064       2.3667    0.0089726
enh74312     4  114357000  114358000      3       2  150064       1.8809      0.02999
enh74325     4  114604600  114605600      2       1  150064       1.7094     0.043685
enh74346     4  118903800  118904800      1       1  150064        3.628    0.0001428
enh74348     4  118906800  118907800      1       1  150064       3.0241     0.001247
enh74349     4  118908200  118909200      1       1  150064       3.6148    0.0001503
enh74357     4  119511800  119512800      2       1  150064       1.7728     0.038132
enh74360     4  119604400  119605400      4       2  150064       1.8435     0.032626
enh74411     4  122711600  122712600      2       1  150064       1.8387     0.032981
enh74417     4  123038500  123039500      1       1  150064       1.8861      0.02964
enh74420     4  123285700  123286700      1       1  150064       2.1727       0.0149
enh74421     4  123379900  123380900      1       1  150064       2.0196      0.02171
enh74431     4  123652400  123653400      1       1  150064       1.7892      0.03679
enh74448     4  123794700  123795700      5       2  150064       1.6956     0.044979
enh74451     4  123835300  123836300      3       1  150064       2.5509    0.0053718
enh74452     4  123846300  123847300      4       2  150064        2.138     0.016258
enh74453     4  123847700  123848700      2       1  150064       1.9609     0.024946
enh74478     4  124523800  124524800      1       1  150064       2.1457      0.01595
enh74479     4  124527900  124528900      7       3  150064       1.9721     0.024298
enh74522     4  129162300  129163300      3       1  150064       2.0241     0.021479
enh74526     4  129204000  129205000      1       1  150064       1.8543      0.03185
enh74527     4  129205100  129206100      1       1  150064       1.7304      0.04178
enh74529     4  129226300  129227300      2       1  150064       2.0192     0.021733
enh74530     4  129243700  129244700      3       1  150064       2.3129     0.010363
enh74533     4  129268900  129269900      2       1  150064        2.164     0.015234
enh74537     4  129307400  129308400      5       3  150064       2.6322    0.0042423
enh74538     4  129314200  129315200      6       3  150064       2.0561     0.019886
enh74542     4  129389200  129390200      2       1  150064       1.8834     0.029823
enh74545     4  129437400  129438400      1       1  150064       1.8842      0.02977
enh74546     4  129439500  129440500      3       1  150064       2.1576     0.015481
enh74585     4  130182400  130183400      3       2  150064       2.4362    0.0074213
enh74589     4  130946400  130947400      1       1  150064       2.3936     0.008341
enh74600     4  135122900  135123900      1       1  150064       1.8283      0.03375
enh74603     4  138291400  138292400      4       1  150064       1.7824      0.03734
enh74616     4  139327000  139328000      4       2  150064       2.2748     0.011459
enh74630     4  139949000  139950000      1       1  150064       2.7598     0.002892
enh74633     4  139998900  139999900      2       1  150064       2.9255    0.0017195
enh74637     4  140065600  140066600      4       2  150064       2.3645    0.0090284
enh74638     4  140074800  140075800      1       1  150064       3.2176    0.0006463
enh74641     4  140084500  140085500      1       1  150064       2.5525     0.005348
enh74644     4  140092600  140093600      3       1  150064       2.3914    0.0083927
enh74645     4  140093300  140094300      3       2  150064       1.9157     0.027702
enh74646     4  140095300  140096300      7       3  150064       2.1879      0.01434
enh74647     4  140100600  140101600      3       1  150064       2.3232     0.010083
enh74649     4  140112300  140113300      4       1  150064       2.7732    0.0027752
enh74650     4  140128800  140129800      2       1  150064       2.0973     0.017983
enh74651     4  140135000  140136000      2       1  150064       1.9669     0.024596
enh74653     4  140164400  140165400      2       1  150064        2.404    0.0081075
enh74655     4  140188000  140189000      2       1  150064       1.8131     0.034907
enh74671     4  140471700  140472700      1       1  150064       2.9567     0.001555
enh74672     4  140473100  140474100      3       2  150064       2.2174     0.013298
enh74689     4  140610100  140611100      1       1  150064       2.1735      0.01487
enh74696     4  140735300  140736300      1       1  150064        3.108    0.0009419
enh74697     4  140736600  140737600      2       1  150064       3.3433   0.00041396
enh74715     4  140958700  140959700      2       1  150064       1.7342     0.041446
enh74718     4  140975000  140976000      3       1  150064       1.9374     0.026349
enh74727     4  141017800  141018800      2       1  150064       1.9869     0.023466
enh74728     4  141023900  141024900      4       2  150064       1.8056     0.035493
enh74748     4  141444100  141445100      1       1  150064       1.7094      0.04369
enh74760     4  142143600  142144600      1       1  150064       2.2479      0.01229
enh74799     4  144279300  144280300      1       1  150064       2.9543     0.001567
enh74800     4  144281500  144282500      8       3  150064       2.1037     0.017703
enh74801     4  144295600  144296600      7       2  150064       1.9962     0.022957
enh74802     4  144296400  144297400      2       1  150064       1.7799     0.037544
enh74803     4  144297600  144298600      5       2  150064       1.7068     0.043927
enh74809     4  144326400  144327400      3       2  150064       2.3468    0.0094678
enh74812     4  144437900  144438900      2       1  150064        2.705    0.0034156
enh74814     4  144828200  144829200      3       1  150064       1.7133      0.04333
enh74870     4  148024300  148025300      4       2  150064       2.7163    0.0033003
enh74875     4  148498600  148499600      2       1  150064       1.8824     0.029893
enh74901     4  148975200  148976200      1       1  150064       2.3313     0.009868
enh74902     4  148977700  148978700      1       1  150064       2.1399      0.01618
enh74907     4  151157600  151158600      5       1  150064        1.741      0.04084
enh74926     4  151871600  151872600      2       1  150064         1.79     0.036729
enh74933     4  151951400  151952400      1       1  150064       2.1058      0.01761
enh74945     4  152405200  152406200      1       1  150064       2.1248       0.0168
enh74984     4  153320000  153321000      1       1  150064       1.7942      0.03639
enh75025     4  154055900  154056900      4       2  150064        1.682     0.046282
enh75085     4  154720800  154721800      2       1  150064       2.9403    0.0016394
enh75086     4  154729800  154730800      7       3  150064       2.0377      0.02079
enh75146     4  159688600  159689600      1       1  150064       1.8692       0.0308
enh75147     4  159691800  159692800      1       1  150064       1.9175      0.02759
enh75149     4  159698900  159699900      1       1  150064       1.9278      0.02694
enh75150     4  159703700  159704700      2       1  150064       1.6506     0.049411
enh75151     4  159705400  159706400      5       1  150064       1.9199     0.027437
enh75152     4  159708000  159709000      4       2  150064       1.6465     0.049828
enh75154     4  159720800  159721800      1       1  150064       1.9963      0.02295
enh75156     4  159729400  159730400      5       2  150064       1.7727     0.038138
enh75161     4  159741400  159742400      2       1  150064       1.7578     0.039394
enh75163     4  159766300  159767300      1       1  150064        2.155      0.01558
enh75167     4  159850900  159851900      3       1  150064       2.3928    0.0083608
enh75221     4  165898700  165899700      2       1  150064       1.8408     0.032823
enh75224     4  166125200  166126200      1       1  150064       2.8207     0.002396
enh75227     4  166142200  166143200      3       2  150064       3.2513   0.00057434
enh75230     4  166178100  166179100      4       2  150064       1.7383     0.041079
enh75232     4  166242700  166243700      4       2  150064       1.6659     0.047862
enh75242     4  167952700  167953700      6       2  150064       3.1306   0.00087233
enh75281     4  169989200  169990200      8       3  150064       2.1235     0.016857
enh75282     4  169991200  169992200      3       2  150064       1.9231     0.027235
enh75283     4  170000300  170001300      2       1  150064       1.9724     0.024281
enh75287     4  170037300  170038300      2       1  150064       2.9329    0.0016788
enh75303     4  170192700  170193700      2       1  150064       1.7538     0.039735
enh75305     4  170236600  170237600      3       1  150064       4.6007   2.1057e-06
enh75306     4  170331700  170332700      5       2  150064       4.4231   4.8648e-06
enh75307     4  170406600  170407600      3       1  150064       1.9236     0.027205
enh75308     4  170526300  170527300      4       2  150064       1.8932     0.029163
enh75310     4  170537500  170538500      5       2  150064       3.9512   3.8878e-05
enh75312     4  170543900  170544900      2       1  150064        3.486   0.00024516
enh75314     4  170549500  170550500      2       1  150064       4.0485   2.5769e-05
enh75315     4  170570800  170571800      2       1  150064       2.4485    0.0071723
enh75316     4  170578500  170579500      4       2  150064       4.2482   1.0774e-05
enh75317     4  170579800  170580800      2       1  150064        4.095   2.1112e-05
enh75319     4  170585800  170586800      1       1  150064       4.3915    5.628e-06
enh75328     4  173311800  173312800      1       1  150064       2.6411     0.004132
enh75334     4  174041800  174042800      3       2  150064       1.6765     0.046823
enh75344     4  174107400  174108400      2       1  150064       1.7183     0.042869
enh75383     4  175241500  175242500      3       2  150064       2.2641     0.011783
enh75399     4  177556300  177557300      1       1  150064       1.9669       0.0246
enh75409     4  178157700  178158700      1       1  150064       1.9703       0.0244
enh75410     4  178162800  178163800      3       1  150064        2.144     0.016018
enh75421     4  178361400  178362400      4       2  150064       1.8573     0.031637
enh75427     4  181748200  181749200      3       2  150064       1.8896     0.029408
enh75441     4  183669300  183670300      7       3  150064       2.2852     0.011152
enh75453     4  183859000  183860000      2       1  150064       1.9589     0.025064
enh75455     4  183896600  183897600      7       3  150064       1.9956     0.022991
enh75460     4  184039700  184040700      5       1  150064       2.3375    0.0097066
enh75468     4  184183200  184184200      2       1  150064       1.7548     0.039651
enh75507     4  185185200  185186200      7       2  150064       2.9203    0.0017483
enh75516     4  185239800  185240800      4       2  150064       1.9096     0.028095
enh75524     4  185321600  185322600      3       2  150064       2.4114    0.0079458
enh75526     4  185334200  185335200      2       1  150064       1.6822     0.046263
enh75527     4  185338500  185339500      6       3  150064       1.9499     0.025594
enh75529     4  185344200  185345200      4       2  150064       1.8811     0.029981
enh75543     4  185392200  185393200      4       1  150064        2.034     0.020978
enh75553     4  185565700  185566700      1       1  150064       1.8684      0.03085
enh75555     4  185572200  185573200      3       1  150064       1.7089     0.043735
enh75561     4  185655800  185656800      3       2  150064       1.9207     0.027383
enh75563     4  185668300  185669300      3       1  150064       1.9627     0.024843
enh75598     4  186177300  186178300      5       1  150064       1.8291     0.033692
enh75601     4  186227100  186228100      1       1  150064       2.4069     0.008044
enh75632     4  186988800  186989800      3       2  150064       2.5305    0.0056955
enh75663     4  188049400  188050400      8       2  150064       1.7059     0.044012
enh75673     4  189967900  189968900      4       2  150064       1.7046     0.044133
enh75725     5    1098400    1099400      4       2  150064       1.9901      0.02329
enh75726     5    1105500    1106500      3       1  150064       2.1053     0.017631
enh75727     5    1112500    1113500      7       2  150064       2.1306     0.016561
enh75734     5    1185600    1186600      6       3  150064       1.6511     0.049355
enh75735     5    1199700    1200700      2       1  150064       2.0423     0.020562
enh75736     5    1204700    1205700     11       2  150064       1.9156     0.027711
enh75759     5    1537000    1538000      1       1  150064       1.6978      0.04477
enh75779     5    3091900    3092900      8       2  150064       2.8056    0.0025112
enh75783     5    3739000    3740000      4       2  150064       2.0306     0.021148
enh75799     5    4576200    4577200      1       1  150064       1.8091      0.03522
enh75805     5    5420400    5421400      7       2  150064       2.6778    0.0037053
enh75806     5    5424500    5425500      1       1  150064       2.8418     0.002243
enh75807     5    5430300    5431300      2       1  150064       2.7046    0.0034191
enh75808     5    5432600    5433600      3       2  150064       2.7274    0.0031922
enh75809     5    5492300    5493300      1       1  150064       3.6504    0.0001309
enh75810     5    5493900    5494900      3       2  150064       2.4642    0.0068667
enh75813     5    6160100    6161100      3       2  150064       2.3782     0.008699
enh75818     5    6630800    6631800      2       1  150064       2.2091     0.013584
enh75820     5    6649300    6650300      4       2  150064       1.9175     0.027588
enh75821     5    6704300    6705300      4       2  150064       2.4971    0.0062599
enh75823     5    6719500    6720500      2       1  150064       2.8878    0.0019396
enh75826     5    6729500    6730500      5       2  150064       2.3734    0.0088119
enh75827     5    6732100    6733100      7       3  150064       2.9876    0.0014058
enh75829     5    6736500    6737500      4       2  150064        2.891    0.0019198
enh75834     5    7815800    7816800      2       1  150064       2.4416    0.0073109
enh75922     5   10631500   10632500      6       1  150064        1.934     0.026554
enh75923     5   10633600   10634600      5       2  150064       2.0717     0.019146
enh75924     5   10635100   10636100      7       1  150064       2.3149     0.010308
enh75984     5   14272200   14273200      2       1  150064       1.7066     0.043946
enh75985     5   14304900   14305900      1       1  150064       1.7665      0.03866
enh75987     5   14326300   14327300      4       2  150064       1.7999     0.035936
enh76003     5   14660400   14661400      1       1  150064       2.5045     0.006131
enh76006     5   14669800   14670800      2       1  150064       1.9078      0.02821
enh76016     5   14726000   14727000      3       2  150064       1.6671     0.047749
enh76047     5   16539000   16540000      2       1  150064       2.5106    0.0060262
enh76050     5   16721400   16722400      2       1  150064       2.4475    0.0071929
enh76076     5   17222100   17223100      1       1  150064       1.9228      0.02725
enh76080     5   17252000   17253000      1       1  150064       1.8555      0.03176
enh76111     5   24517600   24518600     10       2  150064       2.4192    0.0077781
enh76137     5   31936800   31937800      3       2  150064       2.0448     0.020436
enh76157     5   32206700   32207700      1       1  150064       1.9061      0.02832
enh76191     5   32542200   32543200      2       1  150064       2.1437     0.016029
enh76213     5   33320000   33321000      5       2  150064       2.3209     0.010147
enh76223     5   33780600   33781600      1       1  150064       1.8405      0.03285
enh76243     5   34523800   34524800      2       1  150064       2.1548     0.015589
enh76244     5   34526000   34527000      8       3  150064       2.1844     0.014467
enh76284     5   35479500   35480500      1       1  150064       2.0371      0.02082
enh76285     5   35483400   35484400      2       1  150064       1.7638     0.038887
enh76288     5   35673200   35674200      1       1  150064       1.7337      0.04149
enh76293     5   35784400   35785400      1       1  150064       1.6714      0.04732
enh76323     5   36301300   36302300      3       1  150064       1.9397     0.026208
enh76345     5   36743600   36744600      2       1  150064       2.1859     0.014412
enh76350     5   36881800   36882800      3       1  150064       1.7733     0.038091
enh76363     5   37371800   37372800      1       1  150064       1.7507         0.04
enh76384     5   38607800   38608800      2       1  150064       1.6996     0.044602
enh76385     5   38634500   38635500      3       1  150064       1.6569     0.048765
enh76390     5   38808900   38809900      1       1  150064       2.0195      0.02172
enh76396     5   38931100   38932100      2       1  150064       2.2065     0.013675
enh76397     5   39006800   39007800      2       1  150064       2.0961     0.018035
enh76399     5   39021200   39022200      2       1  150064       2.8522     0.002171
enh76402     5   39058200   39059200      1       1  150064       2.7969      0.00258
enh76403     5   39062600   39063600      3       1  150064       2.5214    0.0058437
enh76406     5   39077400   39078400      2       1  150064        2.005      0.02248
enh76407     5   39080300   39081300      4       1  150064        1.973     0.024247
enh76438     5   39400100   39401100      6       3  150064       1.7543      0.03969
enh76441     5   39420800   39421800      2       1  150064       2.0292     0.021219
enh76442     5   39426400   39427400      8       2  150064       1.6651     0.047951
enh76470     5   40551500   40552500      3       2  150064       1.6549     0.048976
enh76540     5   43119400   43120400      5       2  150064       1.9044     0.028429
enh76554     5   43416200   43417200      4       2  150064       2.0051     0.022479
enh76555     5   43425900   43426900      3       1  150064       1.8325     0.033437
enh76563     5   43600600   43601600      1       1  150064       1.6613      0.04833
enh76569     5   44806000   44807000      2       1  150064       3.4925    0.0002393
enh76570     5   44807400   44808400      3       1  150064        3.754   8.7012e-05
enh76571     5   44811800   44812800      1       1  150064       4.0505    2.555e-05
enh76572     5   44875600   44876600      2       1  150064         3.96   3.7472e-05
enh76574     5   49710800   49711800      2       1  150064       4.1784   1.4681e-05
enh76575     5   49712200   49713200      1       1  150064       3.6949      0.00011
enh76577     5   49725900   49726900      4       2  150064       4.1994   1.3381e-05
enh76580     5   49730800   49731800      1       1  150064       3.8399    6.153e-05
enh76581     5   49734800   49735800      2       1  150064       4.0829    2.224e-05
enh76582     5   49737900   49738900      2       1  150064       4.1089   1.9878e-05
enh76583     5   49740900   49741900      2       1  150064       3.9237   4.3591e-05
enh76584     5   49797300   49798300      4       2  150064       3.3538   0.00039854
enh76585     5   49849100   49850100      3       2  150064       1.9941     0.023072
enh76587     5   49887800   49888800      1       1  150064       1.6552      0.04894
enh76588     5   49930000   49931000      1       1  150064       2.3657     0.008999
enh76596     5   50038500   50039500      3       2  150064       1.7821     0.037367
enh76602     5   50521500   50522500      2       1  150064       2.6851    0.0036256
enh76633     5   52323300   52324300      3       2  150064       1.9176     0.027582
enh76635     5   52332800   52333800      2       1  150064       2.4874    0.0064344
enh76637     5   52336700   52337700      8       2  150064       2.5712    0.0050671
enh76645     5   52414500   52415500      6       3  150064       1.7542     0.039699
enh76647     5   52572500   52573500      5       3  150064       1.7037     0.044219
enh76649     5   52627100   52628100      3       2  150064       1.8258     0.033943
enh76651     5   52639100   52640100      6       4  150064       1.8256     0.033954
enh76652     5   52656700   52657700      4       2  150064       2.3237     0.010071
enh76659     5   52855400   52856400      1       1  150064       1.7387      0.04104
enh76661     5   52864700   52865700      2       1  150064       1.8806     0.030016
enh76677     5   53568900   53569900      5       1  150064        1.859     0.031515
enh76679     5   53574300   53575300      4       2  150064       2.3966    0.0082735
enh76680     5   53588200   53589200      2       1  150064       1.7955     0.036288
enh76685     5   53597700   53598700      1       1  150064       1.7055      0.04405
enh76709     5   53886200   53887200      6       3  150064       1.7964     0.036213
enh76722     5   54081600   54082600      3       2  150064       2.1013     0.017806
enh76724     5   54140500   54141500      6       2  150064       2.5919    0.0047731
enh76726     5   54162600   54163600      1       1  150064         1.97      0.02442
enh76771     5   55164600   55165600      4       2  150064        2.264     0.011787
enh76773     5   55198900   55199900      1       1  150064       3.2814    0.0005164
enh76775     5   55218600   55219600      4       2  150064       3.0143     0.001288
enh76776     5   55219300   55220300      5       3  150064       2.6588    0.0039205
enh76809     5   55460000   55461000      3       1  150064       1.6582     0.048637
enh76811     5   55465300   55466300      5       2  150064       1.7006     0.044507
enh76887     5   56483100   56484100      2       1  150064       1.9032     0.028509
enh76894     5   56594700   56595700      6       3  150064       1.9785     0.023936
enh76897     5   56662300   56663300      3       1  150064       2.1114      0.01737
enh76904     5   56797200   56798200      3       2  150064       1.9657     0.024666
enh76910     5   57133700   57134700      1       1  150064       1.8157      0.03471
enh76911     5   57137200   57138200      2       1  150064         1.93     0.026806
enh76915     5   57367000   57368000      2       1  150064       1.8094     0.035193
enh76916     5   57483300   57484300      5       2  150064       2.6387    0.0041611
enh76927     5   58331300   58332300      4       2  150064        2.001     0.022694
enh76939     5   58858600   58859600      3       2  150064       2.7821    0.0027005
enh76940     5   58883600   58884600      2       1  150064       1.6588     0.048579
enh76941     5   58886800   58887800      2       1  150064       1.8385     0.032995
enh76943     5   58944700   58945700      3       2  150064       2.6196    0.0044022
enh76946     5   59005000   59006000      3       2  150064       1.7158     0.043099
enh76963     5   59928800   59929800      2       1  150064       2.1243     0.016823
enh76964     5   59968400   59969400      1       1  150064       3.3644    0.0003836
enh76967     5   59983800   59984800      1       1  150064       3.0715     0.001065
enh76970     5   60116300   60117300      4       2  150064       3.9523   3.8709e-05
enh76971     5   60133600   60134600      2       1  150064       2.1854     0.014428
enh76974     5   60274000   60275000      1       1  150064       2.4648     0.006855
enh76975     5   60346600   60347600      4       2  150064       3.7222   9.8742e-05
enh76977     5   60455400   60456400      3       2  150064       3.4759   0.00025456
enh76979     5   60476400   60477400      4       2  150064       2.3597    0.0091451
enh76980     5   60524100   60525100      5       3  150064       2.9485    0.0015966
enh76982     5   60575800   60576800      6       2  150064        4.018   2.9345e-05
enh76983     5   60586500   60587500      4       2  150064       5.4554   2.4429e-08
enh76984     5   60596900   60597900      2       1  150064       4.2705   9.7526e-06
enh76985     5   60597900   60598900      1       1  150064       7.2749    1.734e-13
enh76986     5   60600300   60601300      3       1  150064        4.054   2.5171e-05
enh76987     5   60602000   60603000      2       1  150064       4.2904   8.9193e-06
enh76989     5   60615000   60616000      2       1  150064       5.5451   1.4693e-08
enh76992     5   60697400   60698400      1       1  150064       4.2633    1.007e-05
enh76993     5   60698600   60699600      1       1  150064       4.7789    8.811e-07
enh76994     5   60703400   60704400      1       1  150064       2.5525     0.005347
enh76995     5   60704000   60705000      2       1  150064        4.271   9.7277e-06
enh76996     5   60705300   60706300      4       2  150064       2.4344     0.007458
enh77008     5   61552000   61553000      4       2  150064       3.3868   0.00035361
enh77009     5   61556700   61557700      5       2  150064       1.7488     0.040166
enh77011     5   61566800   61567800      2       1  150064       2.9595    0.0015406
enh77012     5   61572500   61573500      2       1  150064       2.9984    0.0013569
enh77015     5   61582700   61583700      2       1  150064       3.0955    0.0009824
enh77018     5   61600400   61601400      1       1  150064       2.9993     0.001353
enh77021     5   61609700   61610700      2       1  150064       1.7238     0.042374
enh77024     5   61621600   61622600      1       1  150064       1.8283      0.03375
enh77025     5   61628800   61629800      3       2  150064       3.9918   3.2792e-05
enh77027     5   61638900   61639900      2       1  150064       1.8181     0.034524
enh77038     5   61770500   61771500      1       1  150064       1.8946      0.02907
enh77040     5   61872600   61873600      1       1  150064       1.9438      0.02596
enh77041     5   61873700   61874700      2       1  150064       1.7535     0.039762
enh77055     5   64315900   64316900      4       2  150064        2.141     0.016136
enh77057     5   64330000   64331000      4       1  150064       2.6771    0.0037133
enh77074     5   64779200   64780200      4       2  150064       1.9537     0.025369
enh77076     5   64856800   64857800      1       1  150064       2.0131      0.02205
enh77077     5   64860500   64861500      3       2  150064       2.4384    0.0073765
enh77078     5   64861600   64862600      3       1  150064       2.0499     0.020187
enh77079     5   64917900   64918900      2       1  150064       1.8092     0.035211
enh77086     5   65104300   65105300      2       1  150064        3.224    0.0006321
enh77089     5   65162800   65163800      1       1  150064        2.028      0.02128
enh77111     5   65912900   65913900      6       3  150064       1.6962     0.044921
enh77112     5   65916900   65917900      2       1  150064       2.1021     0.017773
enh77134     5   66390700   66391700      1       1  150064       2.8054     0.002513
enh77171     5   67527900   67528900      2       1  150064        2.198     0.013976
enh77181     5   67580800   67581800      1       1  150064       1.8169      0.03462
enh77186     5   67626800   67627800      1       1  150064        1.682      0.04628
enh77192     5   67680600   67681600      3       2  150064       2.7437    0.0030379
enh77195     5   67710700   67711700      3       2  150064        3.186   0.00072128
enh77196     5   67714400   67715400      4       2  150064       2.0226     0.021557
enh77198     5   67724300   67725300      4       2  150064       2.4758    0.0066469
enh77201     5   67730900   67731900      3       2  150064       2.9911    0.0013901
enh77202     5   67732000   67733000      4       2  150064       2.3699     0.008897
enh77207     5   67760700   67761700      6       3  150064       1.7552     0.039613
enh77208     5   67773900   67774900      3       2  150064       1.7132     0.043339
enh77247     5   70753800   70754800      3       2  150064       1.7611     0.039113
enh77271     5   71483100   71484100      3       1  150064       1.9109     0.028007
enh77279     5   71548400   71549400      1       1  150064       1.9273      0.02697
enh77281     5   71577700   71578700      1       1  150064       1.6511      0.04936
enh77282     5   71595900   71596900      1       1  150064       1.8909      0.02932
enh77284     5   71602400   71603400      1       1  150064        2.217      0.01331
enh77288     5   71613800   71614800      3       2  150064       1.9122     0.027927
enh77291     5   71644200   71645200      1       1  150064       2.1862       0.0144
enh77310     5   71857000   71858000      1       1  150064       1.7078      0.04384
enh77328     5   72617600   72618600      5       2  150064       2.0061     0.022421
enh77398     5   74662600   74663600      2       1  150064       2.1149     0.017221
enh77401     5   74670300   74671300      2       1  150064       1.7271     0.042071
enh77403     5   74707700   74708700      3       1  150064       2.1441     0.016012
enh77405     5   74761500   74762500      1       1  150064       1.8882       0.0295
enh77407     5   74809500   74810500      4       2  150064       1.7841     0.037207
enh77409     5   74854500   74855500      2       1  150064       2.6773    0.0037111
enh77410     5   74862000   74863000      2       1  150064       2.6414    0.0041284
enh77418     5   74915800   74916800      3       2  150064       1.7239      0.04236
enh77421     5   74965300   74966300      2       1  150064        2.081     0.018715
enh77422     5   74973300   74974300      4       1  150064       3.1484   0.00082071
enh77473     5   75953300   75954300      7       3  150064       1.7267     0.042111
enh77493     5   76238600   76239600      5       1  150064       1.9078     0.028207
enh77505     5   77046300   77047300      4       2  150064        1.832     0.033473
enh77515     5   77539000   77540000      3       2  150064       1.7975      0.03613
enh77516     5   77564000   77565000      3       1  150064       3.4448   0.00028571
enh77517     5   77583600   77584600     11       2  150064       4.3078   8.2438e-06
enh77518     5   77584900   77585900      5       2  150064        2.692    0.0035516
enh77519     5   77587900   77588900      4       1  150064       2.0921     0.018216
enh77520     5   77591400   77592400      1       1  150064       2.6042     0.004604
enh77521     5   77623900   77624900      2       1  150064        4.084   2.2131e-05
enh77522     5   77654100   77655100      2       1  150064       1.9902     0.023287
enh77523     5   77658000   77659000      2       1  150064       1.9719     0.024308
enh77524     5   77769700   77770700      3       2  150064       2.5371     0.005589
enh77525     5   77780200   77781200      2       1  150064       2.3128     0.010367
enh77526     5   77783600   77784600      4       2  150064       1.9425     0.026041
enh77527     5   77792300   77793300      2       1  150064       1.9786     0.023933
enh77528     5   77795000   77796000      4       2  150064       2.4718    0.0067216
enh77530     5   77802300   77803300      4       2  150064       2.1165     0.017149
enh77545     5   77906400   77907400      1       1  150064       1.7008      0.04449
enh77550     5   77955000   77956000      1       1  150064       2.0642       0.0195
enh77563     5   78326800   78327800      3       1  150064        1.897     0.028911
enh77564     5   78402800   78403800      5       2  150064       2.5311    0.0056854
enh77605     5   79500700   79501700      4       2  150064       2.0721      0.01913
enh77606     5   79507600   79508600      5       3  150064       1.9571     0.025165
enh77609     5   79512700   79513700      2       1  150064       1.8464     0.032419
enh77611     5   79516000   79517000      5       3  150064        1.785     0.037133
enh77660     5   81075400   81076400      2       1  150064       1.8606     0.031401
enh77661     5   81078800   81079800      5       3  150064       2.7483     0.002995
enh77665     5   81134000   81135000      1       1  150064       2.8126     0.002457
enh77669     5   81152900   81153900      2       1  150064       3.1561   0.00079939
enh77676     5   81402400   81403400      1       1  150064       2.0198       0.0217
enh77679     5   81570800   81571800      5       3  150064       1.7283      0.04197
enh77680     5   81580300   81581300      1       1  150064        2.551      0.00537
enh77681     5   81589400   81590400      1       1  150064       2.5345      0.00563
enh77682     5   81609700   81610700      4       2  150064        2.369     0.008917
enh77685     5   81637700   81638700      2       1  150064       1.7743     0.038003
enh77706     5   82030900   82031900      5       3  150064       1.7967     0.036195
enh77710     5   82280600   82281600      3       1  150064       2.1806     0.014608
enh77728     5   83221400   83222400      6       3  150064       2.7324    0.0031433
enh77738     5   86375500   86376500      7       2  150064       1.6842     0.046076
enh77759     5   87546400   87547400      2       1  150064       2.2372     0.012636
enh77760     5   87561500   87562500      3       2  150064        1.711     0.043543
enh77761     5   87566400   87567400      2       1  150064       3.1952   0.00069863
enh77763     5   88029300   88030300      2       1  150064       2.7883    0.0026494
enh77764     5   88074400   88075400      2       1  150064        2.341    0.0096152
enh77768     5   88122800   88123800      1       1  150064       3.5875    0.0001669
enh77780     5   88224900   88225900      1       1  150064       2.0895      0.01833
enh77782     5   88361600   88362600      1       1  150064       3.2777    0.0005233
enh77793     5   88740600   88741600      3       1  150064       3.2391   0.00059949
enh77796     5   89703300   89704300      1       1  150064        3.489    0.0002424
enh77811     5   90162000   90163000      4       1  150064       3.7705   8.1448e-05
enh77812     5   90167200   90168200      2       1  150064       3.4721   0.00025823
enh77813     5   90168500   90169500      3       2  150064       2.0401     0.020671
enh77816     5   90226400   90227400      3       2  150064       2.7374    0.0030964
enh77817     5   90229700   90230700      1       1  150064       2.4967     0.006267
enh77818     5   90235700   90236700      5       3  150064       4.0617   2.4359e-05
enh77819     5   90263100   90264100      5       1  150064       2.2346     0.012721
enh77820     5   90278400   90279400      2       1  150064       2.0126     0.022079
enh77822     5   90348800   90349800      4       2  150064       3.3867    0.0003537
enh77827     5   90465700   90466700      1       1  150064       2.8742     0.002025
enh77832     5   90561800   90562800      2       1  150064       1.7203     0.042687
enh77833     5   90564700   90565700      4       2  150064       2.0909      0.01827
enh77844     5   90627600   90628600      2       1  150064       2.1104     0.017413
enh77846     5   90672900   90673900      1       1  150064       1.6709      0.04737
enh77853     5   92528200   92529200      2       1  150064       1.8743     0.030444
enh77866     5   93881700   93882700      1       1  150064       2.8513     0.002177
enh77867     5   93913100   93914100      1       1  150064       2.8847     0.001959
enh77869     5   93951800   93952800      2       1  150064       2.6652    0.0038477
enh77870     5   93955700   93956700      4       2  150064       2.2888     0.011045
enh77871     5   93956500   93957500      5       2  150064       2.8583    0.0021294
enh77872     5   93957500   93958500      4       1  150064       2.5411    0.0055247
enh77873     5   93958300   93959300      7       2  150064       2.8037    0.0025263
enh77892     5   94979700   94980700      1       1  150064       1.9653      0.02469
enh77921     5   95160800   95161800      7       2  150064       1.9314     0.026715
enh77926     5   95197400   95198400      3       2  150064       2.7969      0.00258
enh77935     5   95260900   95261900      2       1  150064       1.7874     0.036939
enh77937     5   95263800   95264800      2       1  150064       1.8894     0.029422
enh77957     5   95403300   95404300      3       1  150064       1.8395      0.03292
enh77960     5   95416400   95417400      2       1  150064       2.2512     0.012187
enh77961     5   95419200   95420200      4       2  150064       2.7502     0.002978
enh77962     5   95428700   95429700      1       1  150064       1.6594      0.04852
enh77964     5   95449500   95450500      2       1  150064       1.8999     0.028726
enh77974     5   95633200   95634200      2       1  150064       3.5671   0.00018048
enh77991     5   95990500   95991500      3       1  150064        1.807     0.035378
enh77992     5   95992100   95993100      2       1  150064       2.2349      0.01271
enh77993     5   95999800   96000800      3       2  150064       1.9628     0.024836
enh78018     5   96210800   96211800      8       4  150064       1.8176     0.034565
enh78022     5   96221000   96222000      6       1  150064       2.0213     0.021625
enh78023     5   96232100   96233100      6       1  150064        2.407    0.0080416
enh78026     5   96264000   96265000      3       1  150064       2.3182      0.01022
enh78029     5   96273500   96274500      2       1  150064       2.6751    0.0037359
enh78030     5   96276000   96277000      4       1  150064       2.5433    0.0054911
enh78031     5   96279300   96280300      2       1  150064       1.8923     0.029225
enh78032     5   96292800   96293800      5       2  150064       2.2779     0.011366
enh78033     5   96293800   96294800      4       2  150064       2.1679     0.015082
enh78034     5   96296700   96297700      2       1  150064       2.0114     0.022144
enh78036     5   96303400   96304400      1       1  150064       2.3999     0.008199
enh78040     5   96344900   96345900      1       1  150064       2.6721     0.003769
enh78048     5   96883300   96884300      4       2  150064       1.8758     0.030339
enh78049     5   97444600   97445600      1       1  150064       2.3256      0.01002
enh78051     5   97751000   97752000      3       2  150064       1.7326     0.041586
enh78055     5   98246700   98247700      2       1  150064       2.1203     0.016991
enh78057     5   98253000   98254000      1       1  150064        2.515     0.005951
enh78058     5   98260700   98261700      1       1  150064       2.5468     0.005436
enh78059     5   98261400   98262400      2       1  150064       2.6084    0.0045485
enh78061     5   98269100   98270100      3       1  150064       2.0025     0.022618
enh78067     5   98361900   98362900      2       1  150064       2.2907     0.010989
enh78070     5   98373200   98374200      2       1  150064       2.0066     0.022398
enh78090     5  101632200  101633200      2       1  150064       2.5896    0.0048051
enh78124     5  102896700  102897700      4       2  150064       2.2119     0.013487
enh78127     5  103524800  103525800      3       2  150064       1.8837     0.029802
enh78128     5  103849200  103850200      1       1  150064       1.7384      0.04107
enh78131     5  106724000  106725000      3       1  150064       2.3799    0.0086579
enh78132     5  106759900  106760900      1       1  150064       2.5939     0.004745
enh78133     5  106767200  106768200      4       1  150064       1.8701     0.030737
enh78141     5  106878000  106879000      1       1  150064       3.3924    0.0003464
enh78145     5  107204900  107205900      3       2  150064       3.5403   0.00019986
enh78168     5  108194200  108195200      1       1  150064       2.0063      0.02241
enh78172     5  108723700  108724700      3       1  150064       2.1118      0.01735
enh78173     5  108725000  108726000      5       1  150064       1.7246       0.0423
enh78174     5  108726400  108727400      2       1  150064        1.715     0.043176
enh78175     5  108730200  108731200      2       1  150064       1.6859     0.045906
enh78177     5  108738100  108739100      4       2  150064       2.7124    0.0033401
enh78178     5  108741600  108742600      6       2  150064       2.0887     0.018366
enh78181     5  108790900  108791900      4       2  150064       2.7231    0.0032333
enh78182     5  108803900  108804900      2       1  150064       2.1804     0.014614
enh78185     5  108989900  108990900      2       1  150064        2.343    0.0095639
enh78186     5  108992200  108993200      5       2  150064       4.2386   1.1248e-05
enh78188     5  109036000  109037000      5       3  150064       3.8496   5.9164e-05
enh78189     5  109038500  109039500      7       3  150064       4.3515   6.7596e-06
enh78190     5  109040500  109041500      4       2  150064        1.896     0.028977
enh78191     5  109042900  109043900      5       2  150064       4.9358   3.9919e-07
enh78192     5  109047000  109048000      5       3  150064       3.3835   0.00035789
enh78193     5  109049900  109050900      3       2  150064       4.4182   4.9774e-06
enh78194     5  109075300  109076300      2       1  150064       4.1135   1.9482e-05
enh78195     5  109078900  109079900      6       2  150064        2.315     0.010305
enh78196     5  109083900  109084900      2       1  150064       1.8155     0.034725
enh78197     5  109141300  109142300      4       2  150064       4.1835    1.435e-05
enh78199     5  109188200  109189200      3       2  150064       2.9017    0.0018556
enh78202     5  109201000  109202000      5       3  150064       2.6816    0.0036637
enh78204     5  109236800  109237800      2       1  150064       2.0986     0.017925
enh78229     5  111016500  111017500      7       2  150064       1.8769     0.030267
enh78230     5  111030000  111031000      2       1  150064       1.6974     0.044809
enh78231     5  111039000  111040000      5       2  150064       1.6788     0.046592
enh78275     5  112304400  112305400      4       2  150064       1.8695     0.030776
enh78279     5  112357000  112358000      1       1  150064       1.8039      0.03562
enh78306     5  113320700  113321700      1       1  150064       2.6427     0.004113
enh78314     5  114701300  114702300      6       2  150064       2.8584     0.002129
enh78318     5  114796200  114797200      5       2  150064       1.9736     0.024212
enh78337     5  115706900  115707900      3       1  150064       1.7899     0.036732
enh78341     5  115880700  115881700      8       4  150064        2.171     0.014966
enh78346     5  117224600  117225600      7       3  150064       1.7757     0.037892
enh78374     5  118677400  118678400      3       1  150064       2.5192    0.0058817
enh78375     5  118679400  118680400      4       2  150064       2.1244     0.016817
enh78377     5  118681800  118682800      1       1  150064       2.5661     0.005143
enh78378     5  118683300  118684300      6       3  150064       2.1405     0.016155
enh78387     5  118714400  118715400      4       2  150064       1.9053     0.028369
enh78390     5  118722000  118723000      1       1  150064       1.7184      0.04286
enh78420     5  120357200  120358200      1       1  150064        1.734      0.04146
enh78422     5  120363200  120364200      7       3  150064       2.0789     0.018814
enh78423     5  120609400  120610400      4       2  150064       1.8884     0.029484
enh78424     5  120628400  120629400      3       2  150064       1.9088     0.028145
enh78484     5  123934900  123935900      4       2  150064       1.9146     0.027773
enh78485     5  123941000  123942000      4       2  150064       2.7943    0.0026007
enh78497     5  124004600  124005600      4       2  150064       1.8705     0.030704
enh78500     5  124022000  124023000      2       1  150064       1.9186     0.027519
enh78512     5  124145700  124146700      3       2  150064       1.7457     0.040429
enh78524     5  124563000  124564000      5       2  150064       1.7959     0.036253
enh78527     5  124708200  124709200      6       2  150064       3.2123   0.00065835
enh78534     5  125709300  125710300      2       1  150064       1.7938     0.036426
enh78537     5  125760400  125761400      2       1  150064       1.6873     0.045774
enh78549     5  125874300  125875300      5       1  150064        2.908    0.0018185
enh78565     5  126094700  126095700      5       2  150064       1.7978     0.036103
enh78566     5  126097400  126098400      3       1  150064       2.2123     0.013473
enh78584     5  126306100  126307100      3       1  150064       2.1729     0.014894
enh78586     5  126308800  126309800      3       2  150064       3.4239    0.0003087
enh78587     5  126312500  126313500      2       1  150064        3.105   0.00095144
enh78589     5  126323800  126324800      4       2  150064        3.126   0.00088596
enh78591     5  126334600  126335600      4       2  150064       1.8631     0.031227
enh78593     5  126347200  126348200      2       1  150064       3.2611   0.00055493
enh78600     5  126592800  126593800      3       1  150064       1.7288     0.041924
enh78608     5  127199600  127200600      2       1  150064       3.0259    0.0012393
enh78609     5  127211200  127212200      2       1  150064       3.8921   4.9696e-05
enh78617     5  127607200  127608200      2       1  150064         1.96     0.024999
enh78637     5  130587000  130588000      1       1  150064       1.7081      0.04381
enh78638     5  130592800  130593800      1       1  150064       1.8493      0.03221
enh78639     5  130597400  130598400      1       1  150064       1.6604      0.04842
enh78661     5  130650100  130651100      1       1  150064       1.7445      0.04054
enh78669     5  130707200  130708200      2       1  150064       1.7431     0.040654
enh78678     5  130815500  130816500      3       1  150064       1.8604     0.031418
enh78681     5  130866600  130867600      1       1  150064       1.7666      0.03865
enh78682     5  130872100  130873100      1       1  150064       1.7626      0.03898
enh78690     5  130945300  130946300      1       1  150064       1.7649      0.03879
enh78691     5  130951400  130952400      1       1  150064       1.7351      0.04136
enh78774     5  131770500  131771500      3       1  150064       2.0343     0.020959
enh78777     5  131779300  131780300      4       1  150064       2.1147     0.017229
enh78778     5  131781600  131782600      2       1  150064       2.1526     0.015675
enh78781     5  131800200  131801200      6       3  150064        1.971      0.02436
enh78782     5  131809100  131810100      2       1  150064       1.8499     0.032167
enh78793     5  131997500  131998500      2       1  150064       1.6639     0.048067
enh78794     5  132001100  132002100      5       1  150064       1.7427     0.040689
enh78911     5  133922600  133923600      2       1  150064       1.9294     0.026841
enh78973     5  134996400  134997400      2       1  150064       1.6559     0.048876
enh78979     5  135342100  135343100      1       1  150064       1.6785      0.04662
enh78986     5  135372300  135373300      1       1  150064       2.2179      0.01328
enh78997     5  135955500  135956500      3       1  150064       1.6599     0.048468
enh79006     5  137069700  137070700      1       1  150064       2.3083      0.01049
enh79009     5  137169200  137170200      3       2  150064       2.3165     0.010265
enh79010     5  137183500  137184500      1       1  150064       2.9902     0.001394
enh79015     5  137331800  137332800      4       1  150064       2.7903    0.0026331
enh79016     5  137332800  137333800      7       3  150064       2.0872     0.018436
enh79017     5  137334100  137335100      2       1  150064       2.4588    0.0069698
enh79020     5  137359000  137360000      4       1  150064       2.1152     0.017208
enh79022     5  137369400  137370400      1       1  150064       1.7626      0.03898
enh79024     5  137389800  137390800      4       2  150064       3.2838   0.00051204
enh79030     5  137566400  137567400      3       2  150064       3.4988   0.00023365
enh79033     5  137670600  137671600      3       1  150064       2.5399    0.0055442
enh79034     5  137671800  137672800      3       2  150064        2.518    0.0059018
enh79035     5  137675800  137676800      3       1  150064       3.2208   0.00063924
enh79038     5  137695000  137696000      1       1  150064       2.5164     0.005928
enh79040     5  137704400  137705400      2       1  150064        1.954      0.02535
enh79042     5  137785500  137786500      1       1  150064       4.2491    1.073e-05
enh79045     5  137812000  137813000      2       1  150064       2.7454    0.0030219
enh79046     5  137824000  137825000      5       2  150064        2.601    0.0046481
enh79047     5  137829000  137830000      2       1  150064         3.06    0.0011065
enh79048     5  137864300  137865300      2       1  150064       3.2631   0.00055098
enh79051     5  137873900  137874900      2       1  150064       3.6255   0.00014422
enh79052     5  137881800  137882800      2       1  150064       4.6279   1.8473e-06
enh79053     5  137908600  137909600      1       1  150064       3.1639    0.0007783
enh79054     5  137911700  137912700      1       1  150064       3.1966    0.0006954
enh79055     5  137914800  137915800      2       1  150064       4.5477   2.7123e-06
enh79056     5  137931000  137932000      4       1  150064        4.987   3.0661e-07
enh79058     5  137936800  137937800      6       3  150064       4.9123   4.5007e-07
enh79059     5  137946000  137947000      2       1  150064       4.4767   3.7903e-06
enh79060     5  137947200  137948200      3       1  150064        4.658   1.5961e-06
enh79132     5  138842000  138843000      1       1  150064       1.6777       0.0467
enh79138     5  138872000  138873000      1       1  150064       1.7968      0.03618
enh79142     5  138922400  138923400      2       1  150064       2.3016      0.01068
enh79154     5  139036200  139037200      3       1  150064       2.3431    0.0095613
enh79155     5  139044000  139045000      2       1  150064       3.4091   0.00032587
enh79156     5  139051900  139052900      1       1  150064       3.7447     9.03e-05
enh79157     5  139054000  139055000      5       1  150064       3.3882   0.00035172
enh79158     5  139057400  139058400      2       1  150064       3.2548   0.00056726
enh79159     5  139066500  139067500      2       1  150064       3.6259   0.00014401
enh79160     5  139071800  139072800      1       1  150064       3.8942    4.926e-05
enh79164     5  139084900  139085900      2       1  150064       2.5134    0.0059795
enh79167     5  139118200  139119200      1       1  150064       1.8325      0.03344
enh79179     5  139536000  139537000      2       1  150064       3.5479   0.00019415
enh79180     5  139544800  139545800      6       2  150064       2.0609     0.019656
enh79181     5  139548100  139549100      2       1  150064       2.5818    0.0049139
enh79184     5  139559000  139560000      2       1  150064       2.6779    0.0037043
enh79185     5  139561600  139562600      1       1  150064       1.7332      0.04153
enh79186     5  139562800  139563800      2       1  150064       3.2808    0.0005175
enh79187     5  139564500  139565500      2       1  150064       1.7014     0.044435
enh79188     5  139565600  139566600      2       1  150064       1.6926     0.045266
enh79189     5  139569800  139570800      2       1  150064       3.3412   0.00041709
enh79192     5  139594500  139595500      1       1  150064       1.7575      0.03942
enh79193     5  139599300  139600300      2       1  150064       2.3252     0.010031
enh79194     5  139607800  139608800      3       1  150064       3.4692   0.00026101
enh79203     5  139672300  139673300      1       1  150064       3.4603    0.0002698
enh79205     5  139680600  139681600      1       1  150064       3.6524    0.0001299
enh79206     5  139683100  139684100      3       1  150064       1.6657      0.04789
enh79207     5  139690800  139691800      3       2  150064       2.0504     0.020161
enh79212     5  139730900  139731900      3       2  150064         3.11   0.00093533
enh79218     5  139783700  139784700      2       1  150064        2.689    0.0035832
enh79222     5  139803000  139804000      1       1  150064       4.0521    2.538e-05
enh79223     5  139812000  139813000      3       1  150064       3.7868    7.631e-05
enh79224     5  139925900  139926900      3       2  150064       2.7348    0.0031207
enh79227     5  139933200  139934200      1       1  150064       3.5038    0.0002293
enh79232     5  139948300  139949300      3       2  150064       2.3251     0.010034
enh79234     5  139971200  139972200      2       1  150064       2.0992     0.017898
enh79236     5  139988500  139989500      1       1  150064       2.8179     0.002417
enh79239     5  140017600  140018600      3       2  150064       2.3221     0.010115
enh79241     5  140042800  140043800      2       1  150064       3.6706     0.000121
enh79242     5  140046200  140047200      3       1  150064       1.6916     0.045363
enh79243     5  140058400  140059400      1       1  150064       3.0136     0.001291
enh79244     5  140069100  140070100      4       1  150064       4.1222   1.8766e-05
enh79245     5  140071900  140072900      7       2  150064       4.2648   1.0006e-05
enh79246     5  140079000  140080000      1       1  150064         4.26    1.022e-05
enh79247     5  140089200  140090200      2       1  150064       2.6155    0.0044554
enh79248     5  140091200  140092200      1       1  150064       4.2669    9.909e-06
enh79249     5  140097200  140098200      2       1  150064       2.7402    0.0030704
enh79250     5  140314000  140315000      2       1  150064        2.073     0.019086
enh79280     5  141062700  141063700      1       1  150064       2.2371      0.01264
enh79287     5  141212100  141213100      7       3  150064       3.0842    0.0010206
enh79288     5  141215300  141216300      3       1  150064       2.4292    0.0075662
enh79289     5  141218100  141219100      1       1  150064       2.4678     0.006798
enh79310     5  141443100  141444100      1       1  150064       2.0168      0.02186
enh79311     5  141468200  141469200      3       2  150064       1.9671     0.024585
enh79318     5  141497700  141498700      7       4  150064       1.6922     0.045303
enh79324     5  141564400  141565400      5       2  150064       1.8234      0.03412
enh79325     5  141566300  141567300      2       1  150064       3.0828    0.0010253
enh79329     5  141659400  141660400      2       1  150064       1.9799     0.023857
enh79340     5  141769100  141770100      3       1  150064       2.1841     0.014479
enh79346     5  141820900  141821900      4       1  150064       1.7112     0.043523
enh79365     5  142158500  142159500      1       1  150064       3.1275    0.0008816
enh79428     5  142628800  142629800      1       1  150064       2.6736     0.003752
enh79429     5  142641300  142642300      3       2  150064       1.7667      0.03864
enh79433     5  142721700  142722700      2       1  150064       2.0366     0.020844
enh79477     5  143547900  143548900      2       1  150064       1.7394     0.040981
enh79497     5  145406900  145407900      9       1  150064       1.6482     0.049651
enh79515     5  146210900  146211900      3       1  150064       1.7582     0.039359
enh79522     5  146816200  146817200      2       1  150064       2.5643    0.0051698
enh79586     5  148668300  148669300      1       1  150064       2.0866      0.01846
enh79587     5  148678100  148679100      3       2  150064       2.2426     0.012463
enh79593     5  148736200  148737200      2       1  150064       1.7978     0.036104
enh79598     5  148777000  148778000      2       1  150064       2.1696     0.015019
enh79619     5  148931800  148932800      2       1  150064       1.8835     0.029815
enh79634     5  149082400  149083400      5       3  150064       1.8542     0.031852
enh79638     5  149112800  149113800      5       3  150064       2.8077    0.0024952
enh79640     5  149125300  149126300      2       1  150064       2.1302     0.016576
enh79641     5  149126700  149127700      1       1  150064       2.5181     0.005899
enh79645     5  149156100  149157100      2       1  150064         1.75     0.040058
enh79648     5  149164500  149165500      4       2  150064       2.3197     0.010178
enh79649     5  149172200  149173200      4       2  150064       2.6938    0.0035318
enh79654     5  149184700  149185700      2       1  150064       2.4139    0.0078918
enh79656     5  149187700  149188700      2       1  150064       3.0608    0.0011039
enh79657     5  149189000  149190000      4       2  150064       2.3212     0.010138
enh79664     5  149275000  149276000      3       2  150064       2.0101     0.022212
enh79672     5  149330500  149331500      2       1  150064       1.9101     0.028057
enh79680     5  149405300  149406300      2       1  150064       1.7764     0.037837
enh79700     5  149554700  149555700      1       1  150064       2.0755      0.01897
enh79709     5  149672500  149673500      1       1  150064       1.9162      0.02767
enh79711     5  149678700  149679700      2       1  150064       1.9516      0.02549
enh79755     5  149923800  149924800      2       1  150064       1.9048     0.028403
enh79834     5  150994600  150995600      4       2  150064        2.063     0.019557
enh79855     5  152538600  152539600      5       3  150064       4.7536    9.993e-07
enh79865     5  153339800  153340800      4       2  150064       2.6228    0.0043599
enh79867     5  153419500  153420500      3       2  150064       2.9312    0.0016885
enh79868     5  153421800  153422800      1       1  150064       3.2758    0.0005269
enh79869     5  153438200  153439200      4       2  150064       3.5421   0.00019846
enh79870     5  153451400  153452400      2       1  150064       3.2966   0.00048932
enh79871     5  153451800  153452800      3       2  150064       3.6127   0.00015151
enh79872     5  153454700  153455700      7       2  150064       3.7307   9.5484e-05
enh79874     5  153573700  153574700      2       1  150064       2.1697     0.015015
enh79875     5  153575400  153576400      1       1  150064       3.5528    0.0001906
enh79876     5  153577900  153578900      4       2  150064       1.8583     0.031562
enh79877     5  153579400  153580400      2       1  150064       3.0244    0.0012456
enh79878     5  153581000  153582000      3       2  150064       2.2382     0.012603
enh79879     5  153582700  153583700      9       3  150064       3.7636   8.3746e-05
enh79880     5  153584400  153585400      7       2  150064       4.2384   1.1256e-05
enh79881     5  153593900  153594900      5       3  150064       4.1282   1.8279e-05
enh79882     5  153596400  153597400      9       6  150064        2.505    0.0061226
enh79883     5  153600500  153601500      4       2  150064       2.6029    0.0046219
enh79884     5  153618000  153619000      3       2  150064       3.9323   4.2062e-05
enh79885     5  153652500  153653500      6       2  150064       4.6038   2.0745e-06
enh79886     5  153655700  153656700      6       3  150064         3.61    0.0001531
enh79887     5  153666500  153667500      6       3  150064       3.7227   9.8556e-05
enh79896     5  153784800  153785800      5       2  150064       2.7745    0.0027647
enh79900     5  153897600  153898600      1       1  150064       2.3408     0.009621
enh79910     5  154071400  154072400      6       3  150064       1.7405     0.040889
enh79911     5  154092900  154093900      1       1  150064       1.8972       0.0289
enh79917     5  154141200  154142200      2       1  150064        1.964     0.024764
enh79923     5  154191100  154192100      1       1  150064       2.2495      0.01224
enh79948     5  156570800  156571800      2       1  150064       1.6565     0.048815
enh79951     5  156605900  156606900      2       1  150064       1.9777      0.02398
enh79977     5  156890700  156891700      4       2  150064       1.6451     0.049977
enh80006     5  157254600  157255600      5       3  150064       2.2176     0.013293
enh80007     5  157255600  157256600      3       1  150064       1.9981     0.022853
enh80023     5  157661100  157662100      3       2  150064        1.733      0.04155
enh80045     5  158547200  158548200      9       3  150064       4.1112   1.9677e-05
enh80051     5  158607700  158608700      2       1  150064       2.4224     0.007709
enh80052     5  158609300  158610300      2       1  150064       1.6717      0.04729
enh80054     5  158614300  158615300      6       4  150064       2.6201    0.0043954
enh80055     5  158616200  158617200      1       1  150064       2.4105     0.007966
enh80061     5  158669200  158670200      3       2  150064       1.9057     0.028346
enh80062     5  158688500  158689500      2       1  150064       4.2854     9.12e-06
enh80147     5  167126000  167127000      2       1  150064       1.9905     0.023267
enh80148     5  167185800  167186800      1       1  150064       3.0124     0.001296
enh80167     5  167914400  167915400      2       1  150064       2.0713     0.019165
enh80168     5  167997700  167998700      1       1  150064       2.0983      0.01794
enh80169     5  168001900  168002900      2       1  150064       2.3522    0.0093307
enh80170     5  168003300  168004300      3       1  150064        2.555    0.0053097
enh80192     5  169172500  169173500      4       2  150064       2.2103     0.013541
enh80230     5  170818400  170819400      5       1  150064       1.7552      0.03961
enh80232     5  170845200  170846200      3       1  150064       1.7977     0.036113
enh80277     5  171603800  171604800      9       2  150064       1.6911      0.04541
enh80302     5  171950200  171951200      6       2  150064       2.5962    0.0047128
enh80304     5  172029800  172030800      2       1  150064       1.7825     0.037338
enh80352     5  172358100  172359100      3       2  150064        1.859     0.031512
enh80355     5  172380200  172381200      2       1  150064       2.2228     0.013113
enh80357     5  172409600  172410600      3       1  150064       2.8339    0.0022993
enh80366     5  172447200  172448200      2       1  150064       2.4307    0.0075342
enh80370     5  172480800  172481800      2       1  150064       2.7058    0.0034066
enh80371     5  172481800  172482800      2       1  150064       2.1482     0.015851
enh80373     5  172485600  172486600      6       2  150064       2.2279     0.012944
enh80376     5  172570500  172571500      2       1  150064       1.9677      0.02455
enh80377     5  172729900  172730900      7       2  150064       1.7427     0.040689
enh80386     5  173040700  173041700      5       2  150064       2.0395     0.020698
enh80388     5  173052300  173053300      3       2  150064       1.7189     0.042813
enh80391     5  173100200  173101200      1       1  150064       1.8043      0.03559
enh80393     5  173116600  173117600      6       3  150064       1.7609     0.039128
enh80395     5  173163600  173164600      3       1  150064        3.657   0.00012758
enh80396     5  173168600  173169600      5       2  150064       1.7557     0.039568
enh80397     5  173170700  173171700      3       1  150064       1.9188     0.027502
enh80443     5  173797900  173798900      5       2  150064       1.6541     0.049051
enh80449     5  173998700  173999700      2       1  150064       2.0569     0.019846
enh80452     5  174944300  174945300      3       1  150064        2.129     0.016628
enh80453     5  174947400  174948400      2       1  150064       2.6098    0.0045299
enh80454     5  174960900  174961900      1       1  150064       2.0183      0.02178
enh80481     5  175843800  175844800      4       2  150064       2.1044     0.017671
enh80489     5  175956900  175957900     13       5  150064       1.9138     0.027822
enh80498     5  176072900  176073900      2       1  150064       1.6802      0.04646
enh80542     5  176757900  176758900      2       1  150064        1.722     0.042531
enh80557     5  176843000  176844000      1       1  150064       2.8094     0.002482
enh80571     5  176937400  176938400      1       1  150064       2.2911      0.01098
enh80574     5  176956100  176957100      2       1  150064       2.6102    0.0045246
enh80576     5  176972500  176973500      2       1  150064       2.9024    0.0018516
enh80577     5  176974400  176975400      3       1  150064       2.7193    0.0032707
enh80578     5  176981900  176982900      3       1  150064       3.0297    0.0012238
enh80579     5  176983900  176984900      1       1  150064       3.0843      0.00102
enh80605     5  177641200  177642200      3       2  150064       1.7332     0.041533
enh80619     5  177895000  177896000      6       3  150064       1.8821     0.029911
enh80648     5  179038500  179039500      6       2  150064       1.7626      0.03898
enh80649     5  179039900  179040900      5       2  150064       1.8759     0.030332
enh80655     5  179128000  179129000      4       2  150064       1.9831     0.023678
enh80660     5  179181400  179182400      1       1  150064       1.8827      0.02987
enh80665     5  179193700  179194700      1       1  150064       1.7006      0.04451
enh80669     5  179234700  179235700      2       1  150064       1.8454     0.032487
enh80725     5  180293500  180294500      6       2  150064       1.7132     0.043334
enh80729     5  180560400  180561400      3       2  150064       2.7484    0.0029939
enh80737     5  180661500  180662500      1       1  150064       1.6784      0.04663
enh80742     5  180682800  180683800      1       1  150064       2.4555     0.007035
enh80743     5  180684600  180685600      4       2  150064       1.7325     0.041591
enh80799     6    1263500    1264500      7       2  150064       2.2801     0.011301
enh80804     6    1334600    1335600      3       2  150064       3.1788   0.00073936
enh80824     6    1855900    1856900      2       1  150064       2.0778     0.018865
enh80825     6    1856800    1857800      1       1  150064       1.9428      0.02602
enh80846     6    2258400    2259400      1       1  150064       1.8767      0.03028
enh80905     6    2958000    2959000     12       3  150064       2.2925     0.010938
enh80906     6    2960500    2961500      4       1  150064       2.1974     0.013997
enh80912     6    2972200    2973200      7       2  150064       1.9215     0.027336
enh80932     6    3139100    3140100      1       1  150064       2.4976     0.006251
enh80939     6    3208000    3209000      1       1  150064       2.4291     0.007569
enh80972     6    3453200    3454200      6       2  150064       2.0593     0.019734
enh80980     6    3742000    3743000      3       2  150064       2.2372     0.012638
enh80983     6    3747000    3748000      3       2  150064       2.0127     0.022071
enh80995     6    3869400    3870400      3       1  150064         1.84     0.032883
enh81011     6    4055400    4056400      2       1  150064       1.7165     0.043032
enh81013     6    4125900    4126900      3       1  150064       2.3035     0.010625
enh81038     6    4620600    4621600      5       1  150064       1.8981     0.028844
enh81051     6    4803500    4804500      4       2  150064       2.0763     0.018934
enh81052     6    4806200    4807200      4       2  150064       1.7337     0.041489
enh81053     6    4811100    4812100      2       1  150064       1.8196     0.034406
enh81055     6    4836500    4837500      2       1  150064       2.1677     0.015091
enh81057     6    4853800    4854800      1       1  150064       1.8255      0.03396
enh81061     6    4914000    4915000      4       2  150064       2.3897    0.0084314
enh81087     6    5287800    5288800      3       1  150064       1.6722     0.047242
enh81088     6    5294500    5295500      6       3  150064       1.9155     0.027717
enh81098     6    5665600    5666600      3       1  150064       1.7644     0.038834
enh81153     6    6887100    6888100      4       2  150064       2.1477     0.015869
enh81173     6    7053100    7054100      2       1  150064       1.9897     0.023315
enh81175     6    7060800    7061800      4       2  150064        1.863      0.03123
enh81181     6    7111600    7112600      1       1  150064       1.6656       0.0479
enh81188     6    7130300    7131300      4       2  150064        2.148     0.015857
enh81192     6    7141900    7142900      3       2  150064        2.061      0.01965
enh81219     6    7242100    7243100      1       1  150064       2.1028      0.01774
enh81225     6    7281900    7282900      6       3  150064       2.0784     0.018839
enh81274     6    8181700    8182700      3       2  150064       3.0408    0.0011798
enh81290     6   10441300   10442300      2       1  150064       1.9639     0.024773
enh81293     6   10510600   10511600      1       1  150064       1.9554      0.02527
enh81333     6   11194700   11195700      4       2  150064       2.4666    0.0068206
enh81347     6   11236400   11237400      6       3  150064       2.4664    0.0068243
enh81365     6   11382500   11383500      3       2  150064       1.6537     0.049097
enh81372     6   11495800   11496800      5       2  150064       3.8173   6.7469e-05
enh81373     6   11496500   11497500      7       3  150064       3.7324   9.4836e-05
enh81376     6   11609400   11610400      4       2  150064       2.1913     0.014214
enh81377     6   11614000   11615000      1       1  150064       2.1399      0.01618
enh81407     6   11968500   11969500      6       3  150064       1.8941     0.029105
enh81408     6   11975500   11976500      9       2  150064       2.2535     0.012113
enh81409     6   11978300   11979300      7       2  150064       2.3389    0.0096714
enh81410     6   12001100   12002100      4       2  150064       2.6236    0.0043506
enh81414     6   12021200   12022200      8       4  150064       1.8733     0.030511
enh81416     6   12026400   12027400      3       2  150064       2.4911    0.0063675
enh81418     6   12033900   12034900      1       1  150064       2.1399      0.01618
enh81429     6   12118900   12119900      3       2  150064       2.1999     0.013908
enh81458     6   13229000   13230000      1       1  150064       1.9693      0.02446
enh81460     6   13269300   13270300      5       2  150064       2.0381     0.020772
enh81461     6   13271800   13272800      4       2  150064       1.7631     0.038939
enh81467     6   13329400   13330400      2       1  150064        1.804     0.035619
enh81487     6   13454500   13455500      5       2  150064       1.7133     0.043331
enh81503     6   13666000   13667000      2       1  150064       2.0769     0.018904
enh81507     6   13675200   13676200      1       1  150064       1.6454      0.04994
enh81511     6   13683800   13684800      1       1  150064       1.6911      0.04541
enh81512     6   13688500   13689500      1       1  150064       1.8392      0.03294
enh81513     6   13696000   13697000      2       1  150064        1.662     0.048258
enh81515     6   13700300   13701300      1       1  150064       2.4325     0.007498
enh81518     6   13707300   13708300      2       1  150064       2.7686    0.0028147
enh81519     6   13713000   13714000      3       1  150064       1.6542     0.049039
enh81520     6   13715500   13716500      6       3  150064       2.7987    0.0025657
enh81524     6   13762500   13763500      2       1  150064        1.824     0.034077
enh81568     6   14639300   14640300      2       1  150064       2.5105    0.0060281
enh81569     6   14655900   14656900      5       2  150064       1.6578     0.048683
enh81638     6   15288700   15289700      4       2  150064       1.6663     0.047827
enh81639     6   15291400   15292400      1       1  150064       1.7747      0.03797
enh81640     6   15293400   15294400      1       1  150064       1.6774      0.04673
enh81661     6   15352000   15353000      3       1  150064        1.858     0.031587
enh81664     6   15356800   15357800      1       1  150064       2.0375       0.0208
enh81722     6   15879600   15880600      5       2  150064       2.5756    0.0050034
enh81723     6   15887400   15888400      4       2  150064       2.0112     0.022153
enh81724     6   15889200   15890200      4       2  150064       1.6902     0.045495
enh81725     6   15895600   15896600      2       1  150064       2.2306     0.012853
enh81726     6   15898100   15899100      8       3  150064       2.2101     0.013549
enh81727     6   15901800   15902800      4       2  150064       2.1172     0.017123
enh81753     6   16216800   16217800     13       3  150064       1.6654     0.047914
enh81755     6   16227900   16228900      3       1  150064       2.7713    0.0027917
enh81769     6   16331800   16332800      2       1  150064       3.0729    0.0010599
enh81770     6   16334900   16335900      2       1  150064        2.782    0.0027009
enh81773     6   16342300   16343300      2       1  150064       2.4297    0.0075546
enh81788     6   16484000   16485000      5       3  150064       1.7745     0.037987
enh81793     6   16623200   16624200      3       1  150064        1.934     0.026558
enh81799     6   16670300   16671300      3       2  150064         2.01     0.022213
enh81803     6   16684100   16685100      1       1  150064        2.765     0.002846
enh81811     6   16724000   16725000      4       1  150064        2.918    0.0017617
enh81812     6   16728500   16729500      5       2  150064       2.3319    0.0098542
enh81813     6   16729400   16730400      4       2  150064       2.5248    0.0057875
enh81814     6   16731300   16732300      3       2  150064       2.3984    0.0082329
enh81819     6   16752200   16753200      5       3  150064       2.6432     0.004106
enh81820     6   16754400   16755400      3       2  150064       2.6405    0.0041389
enh81822     6   16758000   16759000      4       2  150064       2.3419    0.0095929
enh81837     6   17417900   17418900      1       1  150064       2.0206      0.02166
enh81887     6   18121900   18122900      2       1  150064        1.788      0.03689
enh81897     6   18327800   18328800      6       3  150064       2.4222    0.0077139
enh81907     6   18503200   18504200      6       3  150064       2.0508     0.020143
enh81914     6   20173600   20174600      6       2  150064       1.7435      0.04062
enh81925     6   20279600   20280600      3       1  150064       1.8937     0.029133
enh81926     6   20291800   20292800      3       1  150064       1.8131      0.03491
enh81927     6   20302600   20303600     10       3  150064       1.9063     0.028309
enh81944     6   20463800   20464800      3       1  150064       2.4656    0.0068387
enh81948     6   20528000   20529000      4       2  150064       1.6793     0.046547
enh81949     6   20528800   20529800     10       3  150064       2.4152    0.0078642
enh81951     6   20535900   20536900      7       2  150064        2.686    0.0036159
enh81955     6   20575400   20576400      3       2  150064       1.6915     0.045375
enh81958     6   20652300   20653300      2       1  150064        1.721     0.042622
enh81964     6   20846800   20847800      1       1  150064       1.9735      0.02422
enh81965     6   20877500   20878500      3       2  150064       2.2916     0.010964
enh81969     6   21102300   21103300      4       2  150064       1.8949     0.029053
enh81974     6   21264000   21265000      2       1  150064        2.597    0.0047016
enh81988     6   21748400   21749400      2       1  150064       2.8311    0.0023195
enh81990     6   21770000   21771000      2       1  150064       1.9337     0.026577
enh82011     6   22020300   22021300      2       1  150064       1.7097     0.043657
enh82012     6   22024100   22025100      1       1  150064       1.6614      0.04832
enh82035     6   24360400   24361400      4       2  150064       2.9419    0.0016308
enh82039     6   24402000   24403000      5       2  150064       2.1063     0.017591
enh82043     6   24451900   24452900      4       2  150064       2.7365    0.0031052
enh82044     6   24493400   24494400      3       2  150064       2.7236    0.0032292
enh82045     6   24495900   24496900      4       2  150064       1.6969      0.04486
enh82046     6   24522300   24523300      4       2  150064       3.1089   0.00093877
enh82048     6   24646600   24647600      6       3  150064       3.0642    0.0010914
enh82049     6   24649900   24650900      5       2  150064       2.6111     0.004513
enh82051     6   24659200   24660200      3       2  150064       3.8387   6.1847e-05
enh82052     6   24664400   24665400      3       2  150064       2.5375    0.0055828
enh82053     6   24684000   24685000      4       1  150064       3.2808   0.00051758
enh82054     6   24715400   24716400      2       1  150064       2.7478    0.0029999
enh82055     6   24743100   24744100      1       1  150064       3.7557    8.642e-05
enh82067     6   24899600   24900600      1       1  150064       3.5801    0.0001717
enh82068     6   24902000   24903000      3       2  150064       3.5337   0.00020486
enh82069     6   24908300   24909300      3       2  150064       3.6021   0.00015782
enh82070     6   24913400   24914400      3       1  150064       2.0039     0.022542
enh82092     6   25038600   25039600      5       1  150064       2.4674    0.0068049
enh82093     6   25042500   25043500      4       2  150064       3.5131   0.00022145
enh82095     6   25070500   25071500      4       2  150064       2.9567    0.0015548
enh82100     6   25139400   25140400      7       2  150064       2.0607     0.019664
enh82101     6   25155100   25156100      9       4  150064       3.9641   3.6835e-05
enh82102     6   25167400   25168400      4       2  150064       2.1153     0.017203
enh82103     6   25169800   25170800      6       3  150064       4.5796   2.3292e-06
enh82104     6   25174300   25175300      3       1  150064        4.575   2.3808e-06
enh82105     6   25179000   25180000      5       2  150064       2.5785    0.0049617
enh82107     6   25223500   25224500      2       1  150064       2.0004      0.02273
enh82109     6   25278000   25279000      3       2  150064       1.7999     0.035935
enh82110     6   25296200   25297200      1       1  150064       3.0823     0.001027
enh82112     6   25302500   25303500      7       3  150064       2.4348    0.0074508
enh82115     6   25342500   25343500      7       3  150064       3.6606   0.00012579
enh82116     6   25346000   25347000     11       5  150064       2.0703     0.019213
enh82120     6   25404900   25405900      8       1  150064       2.2219     0.013147
enh82125     6   25865800   25866800      7       4  150064       7.0244   1.0746e-12
enh82128     6   25961400   25962400      2       1  150064       6.3781   8.9657e-11
enh82129     6   25964700   25965700      2       1  150064       1.7255     0.042215
enh82133     6   25993600   25994600      2       1  150064       6.2143   2.5779e-10
enh82137     6   26024200   26025200      2       1  150064       2.9158    0.0017742
enh82138     6   26028300   26029300      3       2  150064       3.4021   0.00033436
enh82139     6   26035700   26036700      3       2  150064       6.5645   2.6112e-11
enh82141     6   26045800   26046800      5       2  150064        5.878   2.0758e-09
enh82142     6   26052200   26053200      1       1  150064       3.0263     0.001238
enh82143     6   26057700   26058700      2       1  150064       6.3381   1.1629e-10
enh82146     6   26088800   26089800      2       1  150064       2.8914    0.0019177
enh82147     6   26102400   26103400      4       2  150064        3.466   0.00026411
enh82148     6   26104800   26105800      4       2  150064       6.3414   1.1387e-10
enh82150     6   26119300   26120300      4       2  150064       3.3765   0.00036713
enh82151     6   26129300   26130300      4       2  150064        1.845     0.032518
enh82153     6   26133500   26134500      2       1  150064       4.9955   2.9343e-07
enh82155     6   26160400   26161400      3       1  150064       4.2725   9.6633e-06
enh82156     6   26161100   26162100      3       1  150064       6.9762   1.5161e-12
enh82159     6   26175300   26176300      5       3  150064       7.2567   1.9835e-13
enh82162     6   26187100   26188100      3       1  150064       1.6998     0.044588
enh82163     6   26189600   26190600      2       1  150064       2.0554     0.019921
enh82168     6   26225600   26226600      3       2  150064       3.5422   0.00019839
enh82174     6   26254600   26255600      3       2  150064       2.5725    0.0050483
enh82175     6   26275100   26276100      3       2  150064       3.2729   0.00053228
enh82176     6   26295000   26296000      3       1  150064       4.5472   2.7183e-06
enh82177     6   26296800   26297800      5       3  150064       2.4227     0.007702
enh82180     6   26309900   26310900      2       1  150064        7.181   3.4592e-13
enh82181     6   26314000   26315000      5       3  150064       6.6386   1.5829e-11
enh82182     6   26336900   26337900      3       1  150064       4.1086     1.99e-05
enh82184     6   26342200   26343200      4       2  150064       7.0328   1.0124e-12
enh82186     6   26361300   26362300      8       3  150064       7.6277   1.1953e-14
enh82187     6   26363600   26364600      6       3  150064        7.518   2.7817e-14
enh82188     6   26366800   26367800      7       2  150064       7.6246    1.224e-14
enh82189     6   26372500   26373500      6       1  150064       6.9575   1.7323e-12
enh82190     6   26379600   26380600     10       3  150064       2.6291    0.0042804
enh82192     6   26384100   26385100      5       3  150064       6.4092   7.3152e-11
enh82195     6   26403800   26404800      4       2  150064        5.476   2.1754e-08
enh82196     6   26420400   26421400      8       2  150064       3.7742   8.0262e-05
enh82200     6   26445000   26446000      4       2  150064       3.5775   0.00017346
enh82203     6   26470400   26471400      3       2  150064       6.7725    6.328e-12
enh82205     6   26477300   26478300      3       2  150064       7.6382   1.1015e-14
enh82206     6   26484900   26485900      2       1  150064       6.5808   2.3393e-11
enh82207     6   26519800   26520800      3       1  150064       3.3217   0.00044733
enh82208     6   26525000   26526000      2       1  150064       3.1108   0.00093277
enh82209     6   26532200   26533200      2       1  150064       2.8194     0.002406
enh82210     6   26533700   26534700      3       1  150064       2.9246    0.0017244
enh82211     6   26534700   26535700      5       3  150064       3.1172   0.00091295
enh82212     6   26535800   26536800      1       1  150064       3.2398    0.0005981
enh82213     6   26540000   26541000      6       2  150064       3.7011   0.00010732
enh82214     6   26549800   26550800      3       2  150064       6.9316   2.0799e-12
enh82216     6   26556700   26557700      5       3  150064       3.1134   0.00092478
enh82217     6   26575400   26576400      3       1  150064       2.9244    0.0017255
enh82218     6   26598200   26599200      3       2  150064       1.6585     0.048612
enh82219     6   26657500   26658500      1       1  150064       1.7641      0.03886
enh82222     6   27093800   27094800      2       1  150064       3.3168   0.00045531
enh82225     6   27115600   27116600      2       1  150064       4.9539   3.6368e-07
enh82227     6   27122400   27123400      5       3  150064       1.9341     0.026553
enh82228     6   27128800   27129800      2       1  150064        5.241   7.9838e-08
enh82229     6   27135900   27136900      1       1  150064       8.9057    2.653e-19
enh82231     6   27143700   27144700      2       1  150064       6.7562   7.0813e-12
enh82232     6   27154600   27155600      8       2  150064       1.8214      0.03427
enh82234     6   27341400   27342400      4       2  150064       5.1752   1.1385e-07
enh82235     6   27355200   27356200      6       2  150064       5.0386   2.3445e-07
enh82236     6   27357100   27358100      7       3  150064       7.6119   1.3503e-14
enh82237     6   27436000   27437000      1       1  150064       3.5832    0.0001697
enh82238     6   27437200   27438200      2       1  150064       3.4691   0.00026113
enh82239     6   27444500   27445500      1       1  150064       3.8096     6.96e-05
enh82240     6   27447700   27448700      1       1  150064       3.7828    7.755e-05
enh82241     6   27469200   27470200      2       1  150064       2.9929    0.0013817
enh82245     6   27619000   27620000      2       1  150064       2.9393    0.0016445
enh82247     6   27719300   27720300      5       2  150064       5.8699   2.1802e-09
enh82250     6   27750600   27751600      1       1  150064       6.4168    6.958e-11
enh82252     6   27761100   27762100      1       1  150064       1.9157       0.0277
enh82253     6   27762900   27763900      3       2  150064       2.9705    0.0014863
enh82254     6   27763600   27764600      3       2  150064       2.9705    0.0014863
enh82258     6   27782900   27783900      2       1  150064       6.9529   1.7894e-12
enh82260     6   27787400   27788400      3       2  150064       4.9579   3.5633e-07
enh82264     6   27801700   27802700      2       1  150064        2.299     0.010751
enh82266     6   27835700   27836700      2       1  150064       6.9367   2.0067e-12
enh82267     6   27838100   27839100      4       2  150064       6.6449   1.5173e-11
enh82270     6   27858400   27859400      4       2  150064       5.9657   1.2177e-09
enh82271     6   27866500   27867500      3       2  150064       6.2454   2.1132e-10
enh82272     6   27868200   27869200      2       1  150064       7.4206   5.8293e-14
enh82274     6   27871200   27872200      1       1  150064       2.9714     0.001482
enh82275     6   28046900   28047900      3       2  150064       2.2322     0.012801
enh82277     6   28073000   28074000      1       1  150064       9.3835    3.192e-21
enh82278     6   28091200   28092200      1       1  150064       10.693     5.47e-27
enh82280     6   28101800   28102800      3       1  150064       6.7265   8.6922e-12
enh82282     6   28105900   28106900      6       1  150064        5.105   1.6539e-07
enh82283     6   28108100   28109100      4       1  150064       5.2207   8.9108e-08
enh82284     6   28110800   28111800      3       2  150064       5.8429    2.565e-09
enh82285     6   28111400   28112400      3       2  150064       4.5188   3.1102e-06
enh82286     6   28129900   28130900      9       4  150064       8.2503   7.8999e-17
enh82287     6   28191600   28192600      3       1  150064       3.1884   0.00071519
enh82288     6   28194000   28195000      3       2  150064       4.8767   5.3943e-07
enh82289     6   28194600   28195600      2       1  150064       4.2708   9.7404e-06
enh82290     6   28217800   28218800      3       2  150064       6.1686   3.4456e-10
enh82291     6   28220700   28221700      2       1  150064       6.4871   4.3753e-11
enh82292     6   28221200   28222200      3       1  150064       6.9663   1.6264e-12
enh82293     6   28233400   28234400      1       1  150064       2.8127     0.002456
enh82296     6   28250000   28251000      7       3  150064       9.0056   1.0724e-19
enh82297     6   28301100   28302100      3       2  150064       5.7735    3.883e-09
enh82298     6   28305400   28306400      5       2  150064       7.6459   1.0377e-14
enh82299     6   28319700   28320700      4       2  150064       7.3201   1.2387e-13
enh82300     6   28324600   28325600      3       1  150064       7.3047    1.389e-13
enh82302     6   28351700   28352700      2       1  150064       5.0762   1.9253e-07
enh82303     6   28361900   28362900      8       3  150064        7.314   1.2963e-13
enh82304     6   28363300   28364300      3       2  150064       7.4466   4.7892e-14
enh82305     6   28368000   28369000      4       2  150064       8.0325   4.7753e-16
enh82307     6   28411300   28412300      8       4  150064        7.113   5.6775e-13
enh82308     6   28510600   28511600      4       2  150064       2.1919     0.014194
enh82309     6   28522500   28523500      5       3  150064       4.5241   3.0327e-06
enh82310     6   28533200   28534200      2       1  150064       6.7075   9.9021e-12
enh82311     6   28804600   28805600      1       1  150064        11.38    2.635e-30
enh82313     6   28843800   28844800      1       1  150064       2.7603     0.002887
enh82314     6   28851500   28852500     16       5  150064       7.4869   3.5264e-14
enh82315     6   28865600   28866600      4       2  150064       7.8382   2.2854e-15
enh82317     6   28895400   28896400      4       2  150064       3.0798    0.0010355
enh82321     6   28919700   28920700      3       2  150064       7.6241   1.2288e-14
enh82322     6   28920300   28921300      4       2  150064       7.5921   1.5733e-14
[truncated: 732,807 more chars]
