# Supplementary material for: Identifying enhancer properties associated with genetic risk for complex traits using regulome-wide association studies
Source: PLoS Comput Biol. 2022 Sep 7;18(9):e1010430. doi: 10.1371/journal.pcbi.1010430 (PMC9484640; doi:10.1371/journal.pcbi.1010430)
Supplement: S3 Table — Sample names are as described in the ROADMAP epigenomics project integrative analysis portal: https://egg2.wustl.edu/roadmap/web_portal/meta.html. (ZIP) [file pcbi.1010430.s010.zip › supplemental_table3/E048blood_sig_enhancers05.gcov.out]

GENE      CHR      START       STOP  NSNPS  NPARAM       N        ZSTAT            P
enh34800    1    1168600    1169600      3       1  150064       1.9619      0.02489
enh34860    1    1706700    1707700      3       1  150064       2.3962    0.0082819
enh34880    1    1841200    1842200      3       1  150064       2.0797     0.018775
enh34892    1    2046200    2047200      3       1  150064       1.7997     0.035957
enh34893    1    2057900    2058900      2       1  150064       2.6994    0.0034735
enh34894    1    2063100    2064100      3       2  150064       3.1698   0.00076283
enh34895    1    2065000    2066000      5       2  150064       3.2658   0.00054572
enh34896    1    2071000    2072000      5       2  150064       3.2169   0.00064792
enh34897    1    2079200    2080200      1       1  150064       3.2266    0.0006264
enh34898    1    2084100    2085100      2       1  150064       2.5889    0.0048143
enh34900    1    2111600    2112600      3       2  150064       3.2741   0.00053005
enh34904    1    2126900    2127900      2       1  150064       2.5265    0.0057606
enh34908    1    2137200    2138200      2       1  150064       2.3226       0.0101
enh34914    1    2173400    2174400      2       1  150064       3.3947   0.00034357
enh34925    1    2233600    2234600      2       1  150064       2.0543     0.019974
enh34926    1    2236100    2237100      5       3  150064       2.5458    0.0054515
enh34935    1    2347400    2348400      8       4  150064       1.7127     0.043385
enh34937    1    2397800    2398800      7       2  150064       4.5424   2.7805e-06
enh34939    1    2427300    2428300      3       1  150064       1.7051     0.044086
enh34945    1    2485900    2486900      1       1  150064       2.5752     0.005009
enh34950    1    2524000    2525000      7       1  150064       3.0401    0.0011826
enh34951    1    2542200    2543200      1       1  150064       2.6463     0.004069
enh34952    1    2553900    2554900      4       2  150064       3.0552    0.0011244
enh35007    1    5449000    5450000      1       1  150064       1.6795      0.04653
enh35008    1    5453800    5454800      4       2  150064       1.9181     0.027551
enh35009    1    5459500    5460500      1       1  150064       1.6715      0.04731
enh35056    1    6522900    6523900      4       1  150064       2.0703     0.019214
enh35070    1    6644500    6645500      1       1  150064       3.4842    0.0002468
enh35075    1    6669200    6670200      2       1  150064       1.8024     0.035742
enh35077    1    6675600    6676600      3       1  150064       2.1533     0.015649
enh35078    1    6676300    6677300      2       1  150064       3.3689   0.00037737
enh35079    1    6684200    6685200      2       1  150064       2.1264     0.016733
enh35082    1    6716600    6717600      3       2  150064       1.6749     0.046979
enh35083    1    6759800    6760800      2       1  150064       3.5669   0.00018061
enh35087    1    6847100    6848100      3       1  150064       1.7795     0.037581
enh35089    1    6850900    6851900      5       2  150064        1.725     0.042262
enh35093    1    6862900    6863900      2       1  150064       1.7132     0.043342
enh35126    1    8002500    8003500      2       1  150064       2.0947     0.018098
enh35147    1    8377200    8378200      1       1  150064       3.5064    0.0002271
enh35149    1    8427300    8428300      1       1  150064       2.9348     0.001669
enh35151    1    8431300    8432300      4       2  150064       5.2959   5.9221e-08
enh35153    1    8436100    8437100      4       2  150064       4.3432   7.0227e-06
enh35154    1    8439600    8440600      2       1  150064       4.8415   6.4436e-07
enh35156    1    8444400    8445400      2       1  150064       4.8974   4.8548e-07
enh35157    1    8446900    8447900      3       1  150064       5.1215   1.5158e-07
enh35158    1    8449800    8450800      3       2  150064       2.6929    0.0035421
enh35159    1    8452700    8453700      1       1  150064       5.5087    1.807e-08
enh35160    1    8457300    8458300      2       1  150064       2.5465    0.0054401
enh35161    1    8467400    8468400      3       1  150064       5.1681   1.1824e-07
enh35162    1    8468400    8469400      2       1  150064       4.9784   3.2059e-07
enh35166    1    8488400    8489400      2       1  150064       5.4703   2.2466e-08
enh35172    1    8556400    8557400      3       1  150064       2.6321    0.0042425
enh35174    1    8574800    8575800      2       1  150064       2.9651     0.001513
enh35176    1    8579400    8580400      1       1  150064        2.594     0.004744
enh35177    1    8586200    8587200      3       1  150064        2.376    0.0087516
enh35180    1    8599700    8600700      2       1  150064       2.4961    0.0062787
enh35183    1    8620900    8621900      1       1  150064       2.5716     0.005062
enh35184    1    8662900    8663900      3       1  150064       2.8042    0.0025223
enh35186    1    8691500    8692500      1       1  150064        2.875      0.00202
enh35189    1    8726200    8727200      1       1  150064       2.8965     0.001887
enh35190    1    8730100    8731100      3       2  150064       2.5074    0.0060804
enh35195    1    8771800    8772800      1       1  150064       1.8001      0.03592
enh35196    1    8773300    8774300      1       1  150064       2.6506     0.004018
enh35207    1    8931600    8932600      1       1  150064       1.8274      0.03382
enh35209    1    8959400    8960400      4       2  150064       2.2143     0.013406
enh35211    1    8986400    8987400      6       3  150064       1.8718      0.03062
enh35212    1    8999200    9000200      6       3  150064       2.7005    0.0034615
enh35245    1    9422200    9423200      7       4  150064       1.7535     0.039756
enh35246    1    9427900    9428900      3       2  150064       2.2137     0.013426
enh35326    1    9960100    9961100      2       1  150064       1.7542     0.039694
enh35349    1   10367800   10368800      3       1  150064       1.7143     0.043237
enh35355    1   10489200   10490200      3       2  150064       1.6593      0.04853
enh35403    1   11339400   11340400      1       1  150064       2.0762      0.01894
enh35405    1   11351700   11352700      1       1  150064        2.372     0.008847
enh35428    1   11778300   11779300      1       1  150064       1.7455      0.04045
enh35463    1   12107500   12108500      2       1  150064       2.6349    0.0042078
enh35466    1   12129600   12130600      3       1  150064       2.8273     0.002347
enh35468    1   12135200   12136200      5       2  150064       2.1026      0.01775
enh35469    1   12136300   12137300      1       1  150064       2.6343     0.004216
enh35471    1   12141500   12142500      4       1  150064       1.7593     0.039261
enh35472    1   12147200   12148200      3       2  150064       2.2788     0.011338
enh35523    1   12661400   12662400      1       1  150064       2.1033      0.01772
enh35541    1   14034600   14035600      4       2  150064       1.9076     0.028222
enh35548    1   14074200   14075200      2       1  150064       1.6562     0.048838
enh35649    1   16352900   16353900      5       3  150064       2.0835     0.018603
enh35671    1   16541900   16542900      5       2  150064        1.812     0.034996
enh35674    1   16564100   16565100      2       1  150064       2.7283    0.0031827
enh35675    1   16570400   16571400      1       1  150064        2.126      0.01675
enh35677    1   16592600   16593600      3       1  150064       2.1759      0.01478
enh35678    1   16593900   16594900      5       1  150064       2.1266     0.016727
enh35680    1   16662400   16663400      1       1  150064       2.0898      0.01832
enh35681    1   16673500   16674500      4       1  150064       1.9569      0.02518
enh35683    1   16679500   16680500      1       1  150064       2.0801      0.01876
enh35684    1   16689500   16690500      3       2  150064       1.9634     0.024801
enh35686    1   16697200   16698200      2       1  150064       1.6637     0.048085
enh35687    1   16703100   16704100      4       1  150064       1.9451     0.025883
enh35691    1   16711200   16712200      3       1  150064       1.7799     0.037547
enh35699    1   16824200   16825200      3       1  150064       1.8836     0.029809
enh35700    1   16826200   16827200      4       2  150064       2.0605     0.019675
enh35728    1   17372100   17373100      5       1  150064       2.2627     0.011829
enh35729    1   17374400   17375400      4       1  150064       2.1797     0.014641
enh35730    1   17378400   17379400      2       1  150064       2.7791    0.0027255
enh35759    1   19262800   19263800      2       1  150064        1.845     0.032521
enh35780    1   19639900   19640900      5       3  150064       1.6512     0.049344
enh35781    1   19641800   19642800      5       2  150064        1.834     0.033328
enh35815    1   19831700   19832700      7       3  150064       1.9153     0.027725
enh35816    1   19835300   19836300      5       2  150064       1.8503     0.032138
enh35822    1   19930700   19931700      3       2  150064       2.4057    0.0080702
enh35823    1   19939500   19940500      1       1  150064       1.7696       0.0384
enh35871    1   21059900   21060900      1       1  150064       2.8655     0.002082
enh35874    1   21114400   21115400      3       1  150064       2.8778    0.0020023
enh35878    1   21348700   21349700      2       1  150064       2.0738     0.019051
enh35879    1   21416700   21417700      2       1  150064       2.7388    0.0030831
enh35881    1   21500100   21501100      2       1  150064       2.3653    0.0090067
enh35883    1   21521300   21522300      1       1  150064       1.7381       0.0411
enh35927    1   22013600   22014600      3       1  150064       2.8215    0.0023903
enh35929    1   22086100   22087100      3       2  150064       1.9088     0.028143
enh35932    1   22095500   22096500      2       1  150064        2.546    0.0054488
enh35937    1   22104700   22105700      7       3  150064       1.9024     0.028559
enh35938    1   22105700   22106700      3       2  150064       2.6344    0.0042145
enh35954    1   22349300   22350300      3       2  150064       2.4102    0.0079729
enh35955    1   22353000   22354000      9       2  150064       2.9093    0.0018115
enh35956    1   22353700   22354700     14       3  150064       2.9712     0.001483
enh35958    1   22361200   22362200     10       3  150064       1.6488     0.049599
enh35960    1   22369400   22370400      2       1  150064       2.5031    0.0061555
enh35961    1   22374600   22375600      4       2  150064       3.2881   0.00050426
enh35963    1   22377900   22378900      4       2  150064       2.2292     0.012899
enh35966    1   22396800   22397800      3       2  150064       2.1207     0.016975
enh35967    1   22405200   22406200      3       2  150064       2.0976      0.01797
enh35969    1   22413800   22414800      3       2  150064       2.1143     0.017246
enh35973    1   22430400   22431400      4       2  150064       2.7173    0.0032906
enh35992    1   23437700   23438700      2       1  150064       1.9202     0.027415
enh36029    1   23887900   23888900      1       1  150064       1.6926      0.04527
enh36049    1   24073900   24074900      1       1  150064       2.1532      0.01565
enh36052    1   24106300   24107300      1       1  150064       1.6674      0.04772
enh36080    1   24677700   24678700      2       1  150064       1.6658     0.047881
enh36082    1   24717300   24718300      5       2  150064       1.7514     0.039939
enh36083    1   24719400   24720400      3       1  150064       2.3825    0.0085973
enh36087    1   24744300   24745300      2       1  150064       2.1965     0.014027
enh36097    1   24806600   24807600      4       2  150064       2.1522      0.01569
enh36098    1   24812200   24813200      3       1  150064       2.0254     0.021413
enh36099    1   24818200   24819200      1       1  150064       2.2907      0.01099
enh36100    1   24825900   24826900      2       1  150064       2.1134     0.017283
enh36102    1   24839900   24840900      1       1  150064       2.6534     0.003984
enh36103    1   24844100   24845100      5       3  150064       2.3491    0.0094093
enh36105    1   24847300   24848300      2       1  150064       2.0147      0.02197
enh36107    1   24852700   24853700      2       1  150064        2.973    0.0014747
enh36108    1   24856800   24857800      2       1  150064       3.0043    0.0013308
enh36109    1   24861600   24862600      2       1  150064       2.3439    0.0095417
enh36111    1   24871400   24872400      4       1  150064       3.1935   0.00070269
enh36114    1   24967400   24968400      2       1  150064       2.5702    0.0050815
enh36116    1   24986100   24987100      2       1  150064        1.755     0.039627
enh36304    1   26705900   26706900      2       1  150064       1.8599     0.031453
enh36317    1   26865500   26866500      4       2  150064       1.8326     0.033435
enh36320    1   26874600   26875600      1       1  150064        1.665      0.04796
enh36328    1   27012100   27013100      1       1  150064       2.0399      0.02068
enh36329    1   27017300   27018300      2       1  150064       2.1623     0.015297
enh36332    1   27033600   27034600      2       1  150064       2.6037    0.0046111
enh36333    1   27035600   27036600      2       1  150064       2.6101    0.0045264
enh36334    1   27041100   27042100      2       1  150064       1.8779     0.030197
enh36335    1   27047500   27048500      3       1  150064         2.63    0.0042697
enh36336    1   27052700   27053700      1       1  150064       2.6789     0.003693
enh36337    1   27057300   27058300      1       1  150064       2.7106     0.003358
enh36339    1   27061700   27062700      1       1  150064       2.7143     0.003321
enh36340    1   27064700   27065700      1       1  150064       2.7089     0.003375
enh36341    1   27068200   27069200      5       2  150064       2.5575    0.0052712
enh36342    1   27073000   27074000      1       1  150064       2.7082     0.003382
enh36344    1   27078500   27079500      1       1  150064       2.7031     0.003435
enh36346    1   27097500   27098500      2       1  150064       2.0237     0.021502
enh36349    1   27117700   27118700      1       1  150064       2.6875     0.003599
enh36354    1   27146600   27147600      1       1  150064       2.1783      0.01469
enh36359    1   27160900   27161900      1       1  150064       1.8565      0.03169
enh36363    1   27204000   27205000      1       1  150064       2.0777      0.01887
enh36364    1   27213300   27214300      3       1  150064       2.4157    0.0078529
enh36365    1   27214500   27215500      1       1  150064       2.4794      0.00658
enh36369    1   27246800   27247800      1       1  150064       2.5268     0.005756
enh36370    1   27249500   27250500      1       1  150064        2.512     0.006003
enh36371    1   27287000   27288000      2       1  150064       2.4071      0.00804
enh36378    1   27425400   27426400      1       1  150064         2.29      0.01101
enh36383    1   27466400   27467400      1       1  150064       1.6802      0.04646
enh36402    1   27666300   27667300      5       3  150064       2.5568    0.0052827
enh36408    1   27685000   27686000      1       1  150064       1.7819      0.03738
enh36412    1   27695500   27696500      1       1  150064       2.9448     0.001616
enh36463    1   27924100   27925100      2       1  150064       1.7612     0.039101
enh36468    1   27946800   27947800      2       1  150064       2.0452     0.020419
enh36469    1   27948300   27949300      3       1  150064        2.149     0.015818
enh36470    1   27950300   27951300      2       1  150064       1.9898     0.023307
enh36471    1   27953100   27954100      4       1  150064       1.7661     0.038689
enh36474    1   27957500   27958500      7       3  150064       1.8081     0.035298
enh36478    1   27970100   27971100      2       1  150064       1.7707     0.038307
enh36493    1   28110700   28111700      2       1  150064       2.2493     0.012248
enh36510    1   28268600   28269600      2       1  150064       1.8109     0.035074
enh36530    1   28499300   28500300      2       1  150064       3.6693   0.00012161
enh36535    1   28524800   28525800      1       1  150064        2.929       0.0017
enh36542    1   28575800   28576800      2       1  150064       1.7769     0.037792
enh36544    1   28588100   28589100      3       1  150064        2.265     0.011756
enh36551    1   28697700   28698700      2       1  150064       1.9834     0.023663
enh36552    1   28699900   28700900      2       1  150064       2.2181     0.013274
enh36553    1   28718000   28719000      3       1  150064       2.1312     0.016538
enh36554    1   28721400   28722400      5       1  150064       1.7638     0.038882
enh36555    1   28736100   28737100      8       3  150064       2.2663     0.011716
enh36556    1   28743400   28744400      2       1  150064       2.0408     0.020638
enh36558    1   28774200   28775200      1       1  150064       1.8358      0.03319
enh36560    1   28820700   28821700      1       1  150064       2.0615      0.01963
enh36566    1   28877900   28878900      1       1  150064       2.8194     0.002406
enh36568    1   28905100   28906100      2       1  150064       2.7673    0.0028261
enh36570    1   28918100   28919100      1       1  150064       1.8519      0.03202
enh36572    1   28966700   28967700      2       1  150064       1.8343     0.033303
enh36573    1   28971000   28972000      1       1  150064       2.3123      0.01038
enh36575    1   28973500   28974500      2       1  150064       2.0484     0.020261
enh36584    1   29069900   29070900      2       1  150064       3.3538   0.00039852
enh36590    1   29111200   29112200      1       1  150064       2.4417      0.00731
enh36596    1   29219700   29220700      6       2  150064       2.2925     0.010939
enh36600    1   29248700   29249700      2       1  150064       2.7158    0.0033057
enh36601    1   29250500   29251500      3       1  150064       3.3757   0.00036809
enh36606    1   29281900   29282900      1       1  150064       2.0212      0.02163
enh36609    1   29299000   29300000      2       1  150064       2.8308    0.0023213
enh36612    1   29306800   29307800      4       2  150064       2.2125     0.013465
enh36615    1   29312000   29313000      3       2  150064       2.9616    0.0015305
enh36628    1   29555800   29556800      3       1  150064       2.0326     0.021045
enh36629    1   29557600   29558600      3       1  150064       2.1232     0.016867
enh36631    1   30515800   30516800      2       1  150064       3.2835   0.00051257
enh36637    1   31194600   31195600      3       2  150064       1.7283     0.041964
enh36640    1   31214600   31215600      3       1  150064       2.6617    0.0038868
enh36650    1   31274600   31275600      1       1  150064       1.7209      0.04263
enh36652    1   31341600   31342600      1       1  150064       1.8475      0.03234
enh36657    1   31449300   31450300      1       1  150064       1.7721      0.03819
enh36663    1   31470700   31471700      1       1  150064       1.8526      0.03197
enh36678    1   31771100   31772100      1       1  150064       3.4255    0.0003068
enh36679    1   31772300   31773300      6       3  150064       4.1843   1.4304e-05
enh36680    1   31845200   31846200      2       1  150064       2.5515    0.0053635
enh36681    1   31846600   31847600      2       1  150064        1.886     0.029645
enh36682    1   31867600   31868600      2       1  150064       2.8315    0.0023167
enh36698    1   32230200   32231200      4       2  150064       1.6562     0.048841
enh36709    1   32313100   32314100      3       2  150064       1.6671     0.047745
enh36721    1   32391300   32392300      2       1  150064       2.0527      0.02005
enh36725    1   32411200   32412200      2       1  150064       2.0879     0.018402
enh36736    1   32490000   32491000      2       1  150064       2.1063     0.017589
enh36776    1   32707500   32708500      3       1  150064       1.7063     0.043974
enh36778    1   32712300   32713300      4       1  150064       1.7135     0.043314
enh36804    1   32811000   32812000      1       1  150064        2.932     0.001684
enh36812    1   32856600   32857600      1       1  150064       2.0082      0.02231
enh36837    1   33267800   33268800      4       2  150064        2.004     0.022536
enh36862    1   33502600   33503600      2       1  150064       1.8687     0.030829
enh36881    1   33760600   33761600      3       2  150064       1.7552     0.039615
enh36886    1   33811300   33812300      1       1  150064       1.7861      0.03704
enh36896    1   35318300   35319300      4       2  150064       1.8872     0.029566
enh36897    1   35322600   35323600      3       2  150064       1.9557     0.025248
enh36913    1   35585900   35586900      2       1  150064       1.7055      0.04405
enh36914    1   35611400   35612400      2       1  150064       1.8724     0.030576
enh36930    1   35896600   35897600      2       1  150064       1.9477     0.025726
enh36942    1   36002200   36003200      2       1  150064       3.0799    0.0010355
enh36949    1   36038400   36039400      1       1  150064       3.8032    7.142e-05
enh36953    1   36101800   36102800      2       1  150064       3.6011   0.00015847
enh36959    1   36242500   36243500      2       1  150064       3.2726   0.00053288
enh36961    1   36269900   36270900      2       1  150064       3.7614    8.448e-05
enh36962    1   36276100   36277100      1       1  150064       1.7772      0.03777
enh36968    1   36400900   36401900      1       1  150064       3.4205    0.0003125
enh36970    1   36407300   36408300      1       1  150064       3.3364    0.0004243
enh36971    1   36412600   36413600      3       1  150064       3.3005   0.00048265
enh36972    1   36553200   36554200      1       1  150064       3.1405    0.0008432
enh36973    1   36556000   36557000      1       1  150064       3.6172    0.0001489
enh36974    1   36565000   36566000      6       2  150064       2.3137     0.010343
enh36975    1   36574200   36575200      2       1  150064         1.76     0.039204
enh36976    1   36591900   36592900      4       2  150064       3.5271   0.00021004
enh36977    1   36605700   36606700      1       1  150064       3.1162     0.000916
enh36978    1   36607500   36608500      2       1  150064       3.3975   0.00034006
enh36979    1   36610600   36611600      4       2  150064       3.2803    0.0005184
enh36980    1   36613000   36614000      3       1  150064       3.8801   5.2202e-05
enh36986    1   36653200   36654200      4       2  150064       2.5472    0.0054291
enh37048    1   38271800   38272800      4       2  150064       2.3417     0.009599
enh37049    1   38275200   38276200      1       1  150064        3.469    0.0002612
enh37057    1   38322600   38323600      1       1  150064       3.1702    0.0007616
enh37058    1   38348800   38349800      2       1  150064       2.6212    0.0043812
enh37060    1   38388400   38389400      2       1  150064       1.9326     0.026641
enh37063    1   38395200   38396200      4       2  150064       2.5493    0.0053965
enh37066    1   38453300   38454300      1       1  150064        2.104      0.01769
enh37088    1   39339600   39340600      4       2  150064       1.7634     0.038915
enh37094    1   39464000   39465000      2       1  150064       2.1193     0.017033
enh37096    1   39490600   39491600      2       1  150064       1.8507     0.032107
enh37097    1   39493000   39494000      5       2  150064       1.7435     0.040624
enh37098    1   39494100   39495100      3       1  150064       1.9117     0.027959
enh37101    1   39500100   39501100      1       1  150064       1.7732       0.0381
enh37102    1   39505100   39506100      5       1  150064       2.1919     0.014192
enh37103    1   39516400   39517400      4       2  150064        2.238      0.01261
enh37106    1   39568500   39569500      1       1  150064        1.984      0.02363
enh37109    1   39582300   39583300      4       2  150064       1.8098      0.03516
enh37117    1   39650300   39651300      1       1  150064       1.7696       0.0384
enh37122    1   39668800   39669800      2       1  150064       1.7404     0.040897
enh37131    1   39696700   39697700      1       1  150064       1.7105      0.04359
enh37149    1   39862000   39863000      1       1  150064       2.2334      0.01276
enh37150    1   39863100   39864100      3       2  150064       1.9366     0.026394
enh37159    1   39974700   39975700      5       3  150064       2.0765     0.018926
enh37160    1   39991100   39992100      4       2  150064       2.5017    0.0061795
enh37229    1   40864100   40865100      3       2  150064        2.095     0.018086
enh37236    1   40973100   40974100      3       2  150064       1.7554     0.039594
enh37239    1   40998200   40999200      3       2  150064       1.9022     0.028572
enh37245    1   41155600   41156600      3       2  150064       2.3236     0.010073
enh37247    1   41169500   41170500      6       2  150064       2.6329    0.0042328
enh37250    1   41179100   41180100      3       2  150064       2.5635    0.0051813
enh37253    1   41188300   41189300      3       2  150064       2.6826    0.0036529
enh37258    1   41206000   41207000      2       1  150064       2.3034     0.010628
enh37263    1   41274700   41275700      6       2  150064       3.1941   0.00070143
enh37278    1   41447500   41448500      1       1  150064       1.7839      0.03722
enh37279    1   41449100   41450100      5       2  150064       1.8721     0.030596
enh37281    1   41469100   41470100      3       2  150064       2.6594    0.0039144
enh37289    1   41831600   41832600      5       3  150064       3.7458   8.9919e-05
enh37393    1   43419600   43420600      3       2  150064       2.1424      0.01608
enh37408    1   43739900   43740900      5       2  150064       2.0293     0.021212
enh37409    1   43760700   43761700      1       1  150064       2.8936     0.001904
enh37413    1   43825900   43826900      2       1  150064       2.9374     0.001655
enh37414    1   43830700   43831700      2       1  150064       1.9653     0.024692
enh37417    1   43856400   43857400      4       2  150064       4.1648   1.5578e-05
enh37418    1   43920200   43921200      3       2  150064       4.1734   1.5006e-05
enh37420    1   44015700   44016700      3       1  150064       2.0885     0.018378
enh37421    1   44031000   44032000      4       2  150064         3.44   0.00029085
enh37422    1   44047700   44048700      5       2  150064       2.8226    0.0023819
enh37423    1   44114300   44115300      5       2  150064       4.0012   3.1507e-05
enh37424    1   44117600   44118600      3       2  150064       4.0608   2.4453e-05
enh37428    1   44255100   44256100      3       1  150064       2.7864    0.0026647
enh37430    1   44318800   44319800      3       1  150064       3.9946   3.2404e-05
enh37431    1   44402200   44403200      4       2  150064        2.011      0.02216
enh37433    1   44413800   44414800      6       3  150064       3.4752   0.00025521
enh37436    1   44439000   44440000      2       1  150064       1.9816     0.023762
enh37437    1   44442800   44443800      5       2  150064       2.5588    0.0052521
enh37438    1   44445900   44446900      4       2  150064       1.9799      0.02386
enh37439    1   44456000   44457000      1       1  150064       2.0898      0.01832
enh37446    1   44677500   44678500      1       1  150064       2.7892     0.002642
enh37447    1   44680000   44681000      1       1  150064       2.3252      0.01003
enh37468    1   45184800   45185800      1       1  150064       1.8209      0.03431
enh37569    1   46770900   46771900      1       1  150064       2.3141      0.01033
enh37578    1   46982300   46983300      7       3  150064       2.2428     0.012455
enh37581    1   46992800   46993800      2       1  150064        2.478    0.0066057
enh37582    1   46998100   46999100      1       1  150064       2.0505      0.02016
enh37585    1   47015100   47016100      3       2  150064       1.9002     0.028706
enh37588    1   47063200   47064200      1       1  150064       2.1873      0.01436
enh37620    1   49240500   49241500      4       2  150064       1.9819     0.023747
enh37621    1   50445000   50446000      2       1  150064       2.6378    0.0041719
enh37622    1   50916900   50917900      4       2  150064       1.9096     0.028095
enh37623    1   51077800   51078800      3       2  150064       2.1276     0.016687
enh37672    1   51985700   51986700      4       2  150064       1.6839     0.046102
enh37719    1   52988900   52989900      2       1  150064        2.073     0.019085
enh37726    1   53013000   53014000      1       1  150064       1.7137      0.04329
enh37761    1   53661200   53662200      1       1  150064       2.0792       0.0188
enh37762    1   53664600   53665600      2       1  150064       3.0935   0.00098902
enh37763    1   53684200   53685200      2       1  150064       2.1388     0.016228
enh37765    1   53702100   53703100      4       2  150064       2.5829    0.0048987
enh37767    1   53759900   53760900      2       1  150064       1.9559     0.025236
enh37768    1   53762400   53763400      4       2  150064       1.7017     0.044407
enh37769    1   53771700   53772700      4       2  150064       2.1252     0.016783
enh37797    1   54422500   54423500      3       1  150064       1.7584     0.039338
enh37799    1   54451400   54452400      2       1  150064       2.2663     0.011717
enh37806    1   54667500   54668500      3       2  150064       2.1177     0.017099
enh37810    1   54696300   54697300      2       1  150064       1.7162     0.043064
enh37830    1   54800900   54801900      1       1  150064       2.3764     0.008741
enh37831    1   54804100   54805100      2       1  150064       1.7415     0.040798
enh37838    1   54825700   54826700      3       1  150064       1.7609     0.039126
enh37843    1   54837600   54838600      3       1  150064       1.8835     0.029816
enh37844    1   54840600   54841600      4       2  150064       1.7428     0.040682
enh37845    1   54844900   54845900      5       2  150064       1.7986     0.036041
enh37846    1   54850100   54851100      1       1  150064       2.1615      0.01533
enh37874    1   55326700   55327700      7       2  150064       2.0501     0.020179
enh37885    1   55612100   55613100      1       1  150064       2.1827      0.01453
enh37919    1   59165700   59166700      2       1  150064       2.3789    0.0086815
enh37921    1   59202400   59203400      2       1  150064       1.7999     0.035935
enh37929    1   59323900   59324900      4       2  150064       1.9851     0.023568
enh37956    1   59612700   59613700      2       1  150064       2.1872     0.014363
enh38045    1   65235200   65236200      4       2  150064       1.7729     0.038123
enh38050    1   65349800   65350800      4       2  150064       2.4515    0.0071131
enh38053    1   65389400   65390400      1       1  150064       2.8907     0.001922
enh38055    1   65398300   65399300      3       1  150064       2.3488    0.0094178
enh38058    1   65413300   65414300      1       1  150064       3.3662    0.0003811
enh38059    1   65419400   65420400      3       1  150064       2.0133     0.022042
enh38069    1   65525800   65526800      2       1  150064       2.2948     0.010872
enh38089    1   66082200   66083200      4       2  150064       1.6904     0.045473
enh38090    1   66153200   66154200      5       2  150064       2.7778    0.0027366
enh38091    1   66277600   66278600      1       1  150064       1.6821      0.04627
enh38099    1   66731600   66732600      3       1  150064       2.5618    0.0052059
enh38103    1   66756800   66757800      3       2  150064       1.6698     0.047484
enh38105    1   66765600   66766600      5       1  150064       2.1653     0.015182
enh38110    1   66795200   66796200      1       1  150064       2.9779     0.001451
enh38124    1   66910100   66911100      3       2  150064         1.89     0.029382
enh38158    1   67801900   67802900      4       1  150064       1.7968      0.03618
enh38175    1   68189100   68190100      2       1  150064       1.9157     0.027699
enh38178    1   68214000   68215000      2       1  150064       2.0104     0.022192
enh38217    1   76619400   76620400      2       1  150064       1.6795     0.046531
enh38232    1   76976700   76977700      2       1  150064       2.1659     0.015161
enh38236    1   77654400   77655400      2       1  150064       1.7459     0.040411
enh38270    1   78134500   78135500      3       2  150064       2.3802     0.008651
enh38288    1   78353200   78354200      9       4  150064       2.5601    0.0052325
enh38289    1   78393000   78394000      1       1  150064       1.8534      0.03191
enh38290    1   78436500   78437500      3       2  150064       2.0978     0.017962
enh38291    1   78446300   78447300      2       1  150064        2.026     0.021384
enh38293    1   78472600   78473600      1       1  150064       1.7785      0.03766
enh38295    1   78474800   78475800      1       1  150064       2.0598      0.01971
enh38306    1   79114500   79115500      1       1  150064       2.3844     0.008554
enh38312    1   83975300   83976300      3       2  150064       2.0188     0.021753
enh38313    1   84048800   84049800      4       2  150064       2.5368     0.005594
enh38317    1   84235400   84236400      2       1  150064       2.8771    0.0020066
enh38321    1   84556700   84557700      1       1  150064       1.8547      0.03182
enh38323    1   84600600   84601600      1       1  150064       1.9241      0.02717
enh38327    1   84624300   84625300      2       1  150064       1.7474     0.040288
enh38329    1   84627400   84628400      1       1  150064       1.8787      0.03014
enh38334    1   84639200   84640200      1       1  150064        1.923      0.02724
enh38339    1   84762900   84763900      1       1  150064        2.096      0.01804
enh38371    1   85218800   85219800      4       1  150064        1.818     0.034532
enh38376    1   85319800   85320800      3       1  150064       2.2982     0.010774
enh38382    1   85424800   85425800      2       1  150064        1.812     0.034991
enh38383    1   85438700   85439700      6       1  150064       2.2177     0.013286
enh38386    1   85460500   85461500      5       1  150064       2.2045     0.013743
enh38387    1   85464900   85465900      5       2  150064        2.191     0.014225
enh38391    1   85528000   85529000      3       2  150064       2.2418     0.012488
enh38401    1   85719800   85720800      6       3  150064       1.6776     0.046716
enh38511    1   89776800   89777800      2       1  150064       2.6612    0.0038928
enh38512    1   89790600   89791600      5       3  150064       2.1537     0.015633
enh38514    1   89828600   89829600      2       1  150064       1.8371     0.033094
enh38545    1   90125800   90126800      2       1  150064        2.303     0.010639
enh38558    1   90184800   90185800      1       1  150064       1.6991      0.04465
enh38568    1   90270100   90271100      5       2  150064       1.9993     0.022786
enh38571    1   90307600   90308600      3       2  150064       2.4101    0.0079752
enh38576    1   90321700   90322700      5       3  150064       2.0262     0.021373
enh38604    1   91393800   91394800      3       1  150064       2.1257     0.016763
enh38607    1   91410600   91411600      1       1  150064       2.1571       0.0155
enh38610    1   91417400   91418400      2       1  150064       1.7628      0.03897
enh38611    1   91423100   91424100      2       1  150064       1.9565     0.025204
enh38613    1   91428200   91429200      3       2  150064       1.8151     0.034753
enh38615    1   91439900   91440900      1       1  150064       2.1706      0.01498
enh38617    1   91448800   91449800      2       1  150064       2.4807    0.0065562
enh38619    1   91460400   91461400      2       1  150064        1.947     0.025769
enh38623    1   91488600   91489600      3       2  150064       3.4263    0.0003059
enh38628    1   91965200   91966200      3       2  150064       2.3068     0.010532
enh38638    1   92020900   92021900      5       1  150064        1.719      0.04281
enh38643    1   92098500   92099500      3       2  150064       2.8397    0.0022578
enh38681    1   92761500   92762500      1       1  150064       3.1955     0.000698
enh38684    1   92765900   92766900      4       2  150064       3.0186    0.0012699
enh38686    1   92781500   92782500      1       1  150064       1.7483      0.04021
enh38688    1   92831600   92832600      3       2  150064       2.2968     0.010815
enh38692    1   92930400   92931400      4       2  150064       2.9861    0.0014128
enh38693    1   92941900   92942900      2       1  150064       3.1959   0.00069705
enh38694    1   92953100   92954100      1       1  150064       2.0676      0.01934
enh38695    1   92955800   92956800      2       1  150064       1.6579     0.048666
enh38696    1   92960600   92961600      2       1  150064       1.8883     0.029496
enh38697    1   92969800   92970800      2       1  150064       3.2028   0.00068054
enh38698    1   93002600   93003600      2       1  150064        2.821    0.0023936
enh38699    1   93016700   93017700      3       1  150064       2.1289     0.016632
enh38713    1   93343300   93344300      1       1  150064       1.6472      0.04976
enh38715    1   93369000   93370000      1       1  150064       1.7266      0.04212
enh38717    1   93382800   93383800      1       1  150064       2.8239     0.002372
enh38718    1   93394800   93395800      1       1  150064       1.6959      0.04495
enh38720    1   93400800   93401800      2       1  150064       1.7764     0.037837
enh38725    1   93420100   93421100      2       1  150064       2.0337     0.020989
enh38729    1   93440700   93441700      3       2  150064       1.8648     0.031102
enh38730    1   93445200   93446200      2       1  150064       1.8883      0.02949
enh38799    1   94896300   94897300      3       2  150064       1.6553     0.048935
enh38804    1   95349400   95350400      4       2  150064       1.9903     0.023278
enh38811    1   95459900   95460900      2       1  150064       1.8498     0.032171
enh38813    1   95698100   95699100      4       2  150064       2.1295     0.016607
enh38816    1   97189800   97190800      3       1  150064       3.3608   0.00038864
enh38817    1   97194600   97195600      2       1  150064        2.404    0.0081076
enh38818    1   97206600   97207600      2       1  150064       2.4725    0.0067082
enh38819    1   97209000   97210000      2       1  150064       2.3336     0.009809
enh38821    1   97212200   97213200      2       1  150064       1.8213      0.03428
enh38822    1   97842800   97843800      5       2  150064       3.2009   0.00068509
enh38825    1   98330000   98331000      2       1  150064        5.147   1.3237e-07
enh38826    1   98351700   98352700      2       1  150064       4.9823   3.1417e-07
enh38827    1   98359200   98360200      3       1  150064       5.5964   1.0941e-08
enh38828    1   98365800   98366800      2       1  150064       2.4364     0.007418
enh38831    1   98369100   98370100      2       1  150064       5.3934   3.4576e-08
enh38832    1   98370200   98371200      3       2  150064       5.1913   1.0442e-07
enh38833    1   98370900   98371900      4       2  150064       5.4629   2.3425e-08
enh38835    1   98376900   98377900      1       1  150064       6.0414    7.639e-10
enh38836    1   98378000   98379000      3       2  150064       6.4671   4.9965e-11
enh38838    1   98382900   98383900      2       1  150064       5.6442   8.2998e-09
enh38840    1   98399800   98400800      3       1  150064       6.1877   3.0528e-10
enh38842    1   98698100   98699100      2       1  150064       3.0845    0.0010196
enh38844    1   98853500   98854500      3       2  150064        1.968     0.024534
enh38845    1   98867800   98868800      2       1  150064       2.7218    0.0032465
enh38846    1   98870900   98871900      4       1  150064       3.0149    0.0012854
enh38903    1  100892900  100893900      1       1  150064       1.8105      0.03511
enh38924    1  101407000  101408000      3       1  150064       2.1857      0.01442
enh38984    1  101918200  101919200      6       3  150064       2.5781    0.0049671
enh38995    1  108337900  108338900     10       4  150064       1.7095     0.043678
enh38996    1  108346700  108347700      9       2  150064       2.5618    0.0052064
enh39008    1  108437200  108438200      3       1  150064       1.9858     0.023529
enh39010    1  108442200  108443200      2       1  150064        2.171     0.014964
enh39011    1  108462400  108463400      5       3  150064       2.0588     0.019756
enh39016    1  108492400  108493400      4       2  150064       2.1863     0.014395
enh39028    1  108719500  108720500      2       1  150064       2.3475    0.0094507
enh39029    1  108740500  108741500      5       2  150064       2.2112     0.013513
enh39105    1  110088400  110089400      3       2  150064       1.7333     0.041525
enh39118    1  110182600  110183600      1       1  150064       1.8088      0.03524
enh39120    1  110186100  110187100      2       1  150064       2.0658     0.019423
enh39137    1  110438400  110439400      5       2  150064       1.9161     0.027674
enh39147    1  110530300  110531300      1       1  150064       2.2206      0.01319
enh39149    1  110545000  110546000      1       1  150064        1.927      0.02699
enh39150    1  110545900  110546900      1       1  150064        1.927      0.02699
enh39156    1  110579400  110580400      1       1  150064       2.0983      0.01794
enh39158    1  110745600  110746600      1       1  150064       2.2414       0.0125
enh39164    1  110887200  110888200      2       1  150064       1.9302      0.02679
enh39166    1  110926100  110927100      4       2  150064         2.06     0.019699
enh39188    1  111270300  111271300      3       2  150064       1.9412     0.026117
enh39190    1  111323200  111324200      4       2  150064       2.3344    0.0097885
enh39191    1  111327000  111328000      7       4  150064       2.7755     0.002756
enh39194    1  111401200  111402200      4       1  150064       2.3897    0.0084309
enh39195    1  111411000  111412000      1       1  150064       2.4958     0.006284
enh39201    1  111431900  111432900      4       2  150064       1.8826     0.029877
enh39250    1  112134200  112135200      3       2  150064       2.8477     0.002202
enh39254    1  112165200  112166200      6       4  150064       2.1756     0.014793
enh39261    1  112200000  112201000      1       1  150064       1.6791      0.04657
enh39265    1  112212800  112213800      6       2  150064       2.1447      0.01599
enh39268    1  112230800  112231800      3       1  150064        2.126     0.016753
enh39279    1  112936700  112937700      4       1  150064       1.8506     0.032113
enh39283    1  113159100  113160100      3       2  150064       2.4232     0.007692
enh39284    1  113168900  113169900      3       2  150064       2.2809     0.011278
enh39285    1  113176600  113177600      1       1  150064       3.2496    0.0005778
enh39286    1  113181600  113182600      1       1  150064       3.5841    0.0001691
enh39289    1  113187600  113188600      2       1  150064       2.5255    0.0057771
enh39291    1  113215700  113216700      4       2  150064       3.9815   3.4237e-05
enh39293    1  113242600  113243600      1       1  150064       3.3836    0.0003577
enh39294    1  113245700  113246700      3       2  150064       2.5743    0.0050224
enh39325    1  113689400  113690400      3       1  150064       1.7311     0.041719
enh39364    1  114883500  114884500      2       1  150064       2.1314     0.016528
enh39365    1  114887400  114888400      3       2  150064        1.929     0.026867
enh39374    1  115021200  115022200      2       1  150064       1.7336      0.04149
enh39375    1  115024800  115025800      3       2  150064       1.8554     0.031773
enh39377    1  115031900  115032900      7       2  150064       1.9976      0.02288
enh39381    1  115041600  115042600      4       1  150064       1.8763     0.030306
enh39388    1  115257500  115258500      2       1  150064       1.7788     0.037633
enh39390    1  115286800  115287800      3       1  150064       2.8885    0.0019352
enh39391    1  115293500  115294500      1       1  150064       3.3551    0.0003967
enh39393    1  115320900  115321900      1       1  150064       1.8218      0.03424
enh39396    1  115603900  115604900      6       2  150064       2.2467     0.012331
enh39397    1  115606300  115607300      5       3  150064       2.7831    0.0026919
enh39399    1  115627600  115628600      3       2  150064         3.46   0.00027013
enh39401    1  115632700  115633700      5       2  150064       1.8358     0.033193
enh39403    1  115642900  115643900      4       2  150064       3.7716   8.1087e-05
enh39405    1  115655000  115656000      8       4  150064       3.5527   0.00019065
enh39407    1  116004700  116005700      4       1  150064       2.9715    0.0014816
enh39408    1  116185800  116186800      1       1  150064       2.1895      0.01428
enh39429    1  116858900  116859900      3       1  150064       2.3769    0.0087299
enh39471    1  117300500  117301500      2       1  150064       3.0064     0.001322
enh39472    1  117309500  117310500      4       2  150064       2.7855     0.002672
enh39474    1  117320300  117321300      3       1  150064       3.3991   0.00033806
enh39476    1  117337300  117338300      6       1  150064       2.8743    0.0020249
enh39477    1  117343400  117344400      3       2  150064       2.4287    0.0075769
enh39501    1  117547600  117548600      5       2  150064       1.6489     0.049583
enh39502    1  117550300  117551300      4       2  150064       2.2163     0.013335
enh39557    1  119840900  119841900      1       1  150064       1.9752      0.02412
enh39723    1  145588000  145589000      3       1  150064       1.9471     0.025762
enh39728    1  145631500  145632500      1       1  150064       1.6837      0.04612
enh39741    1  146640500  146641500      2       1  150064       2.0001     0.022742
enh39742    1  146696000  146697000      2       1  150064       3.3803   0.00036204
enh39743    1  146697600  146698600      5       3  150064       2.3168     0.010258
enh39745    1  146716700  146717700      8       2  150064       2.2374     0.012629
enh39746    1  146718700  146719700      5       3  150064       1.7537     0.039744
enh39747    1  146721600  146722600      4       1  150064       2.1444        0.016
enh39748    1  146745100  146746100      6       3  150064       2.5136    0.0059761
enh39749    1  146966600  146967600      2       1  150064       2.1904     0.014247
enh39766    1  147234300  147235300      2       1  150064       1.7329     0.041556
enh39812    1  149887600  149888600      1       1  150064       1.7468      0.04034
enh39814    1  149896800  149897800      4       1  150064       1.7123     0.043424
enh39826    1  150047800  150048800      1       1  150064       5.5963    1.095e-08
enh39827    1  150064600  150065600      3       1  150064       4.9923    2.983e-07
enh39830    1  150071600  150072600      1       1  150064       5.8809     2.04e-09
enh39831    1  150079600  150080600      3       1  150064       5.1146   1.5721e-07
enh39832    1  150088000  150089000      1       1  150064       5.5921    1.122e-08
enh39833    1  150090500  150091500      1       1  150064       5.7411    4.702e-09
enh39834    1  150093200  150094200      1       1  150064       5.5919    1.123e-08
enh39836    1  150119300  150120300      1       1  150064       5.9312    1.504e-09
enh39837    1  150124400  150125400      4       2  150064       4.5844    2.276e-06
enh39839    1  150132700  150133700      3       1  150064       5.6361   8.6982e-09
enh39840    1  150137300  150138300      2       1  150064       5.1703   1.1685e-07
enh39841    1  150158900  150159900      1       1  150064       5.4736    2.205e-08
enh39842    1  150185000  150186000      3       2  150064       4.6806   1.4303e-06
enh39844    1  150204900  150205900      2       1  150064       4.2775   9.4514e-06
enh39845    1  150209000  150210000      2       1  150064       1.9992     0.022793
enh39849    1  150241900  150242900      3       1  150064       4.9797   3.1842e-07
enh39851    1  150264800  150265800      5       2  150064       4.0209   2.8991e-05
enh39852    1  150267300  150268300      2       1  150064       1.9883     0.023391
enh39853    1  150295700  150296700      6       3  150064       4.4559   4.1779e-06
enh39854    1  150334800  150335800      5       2  150064       4.6395   1.7465e-06
enh39855    1  150339800  150340800      2       1  150064       1.7546     0.039661
enh39857    1  150345100  150346100      3       2  150064       5.3554   4.2673e-08
enh39859    1  150354600  150355600      4       2  150064       1.9151     0.027741
enh39860    1  150356100  150357100      4       2  150064       4.4328   4.6508e-06
enh39861    1  150357300  150358300      2       1  150064       4.5206   3.0834e-06
enh39862    1  150358900  150359900      3       2  150064       3.9568   3.7973e-05
enh39863    1  150360000  150361000      3       2  150064       4.2902   8.9244e-06
enh39864    1  150361600  150362600      3       2  150064       4.0914   2.1441e-05
enh39865    1  150369200  150370200      5       2  150064       5.0595    2.102e-07
enh39866    1  150371200  150372200      6       2  150064       1.6877     0.045736
enh39867    1  150377100  150378100      4       2  150064       4.3619   6.4463e-06
enh39869    1  150382100  150383100      2       1  150064       3.9829   3.4041e-05
enh39870    1  150382800  150383800      3       1  150064       4.4268   4.7811e-06
enh39871    1  150386300  150387300      3       2  150064       3.8776   5.2751e-05
enh39872    1  150387600  150388600      8       3  150064       4.9398   3.9109e-07
enh39873    1  150436600  150437600      3       2  150064       4.9256   4.2054e-07
enh39874    1  150449600  150450600      4       2  150064       4.7494   1.0199e-06
enh39875    1  150460800  150461800      3       1  150064       4.5462   2.7315e-06
enh39877    1  150486800  150487800      2       1  150064       4.1525   1.6446e-05
enh39878    1  150488900  150489900      2       1  150064       4.4767   3.7907e-06
enh39884    1  150546200  150547200      3       1  150064       1.8757     0.030351
enh39885    1  150553300  150554300      1       1  150064       1.7288      0.04192
enh39890    1  150586900  150587900      6       3  150064       2.3667    0.0089736
enh39905    1  150814100  150815100      1       1  150064       1.6587      0.04859
enh39906    1  150824700  150825700      2       1  150064       1.8476     0.032332
enh39907    1  150842500  150843500      1       1  150064       2.8772     0.002006
enh39914    1  150948400  150949400      1       1  150064       1.9752      0.02412
enh39917    1  150968000  150969000      4       2  150064       3.5626   0.00018362
enh39922    1  150985800  150986800      2       1  150064       3.5318   0.00020636
enh39924    1  151015300  151016300      2       1  150064       3.2311   0.00061648
enh39928    1  151041500  151042500      3       2  150064       3.2928   0.00049598
enh39929    1  151044300  151045300      6       4  150064       2.3316    0.0098612
enh39930    1  151045000  151046000      5       3  150064       2.8037    0.0025264
enh39934    1  151117200  151118200      3       2  150064       3.6025   0.00015761
enh39935    1  151119600  151120600      3       2  150064       2.7149    0.0033143
enh39939    1  151134900  151135900      2       1  150064       3.3683   0.00037817
enh39944    1  151168400  151169400      4       2  150064       1.8421     0.032727
enh39950    1  151228100  151229100      2       1  150064       3.4523   0.00027791
enh39961    1  151344100  151345100      2       1  150064       1.6452     0.049965
enh39962    1  151373400  151374400      1       1  150064       3.3175    0.0004542
enh39963    1  151407200  151408200      2       1  150064       2.6866    0.0036087
enh39965    1  151411200  151412200      2       1  150064       2.9299    0.0016954
enh39966    1  151417100  151418100      2       1  150064        2.118     0.017088
enh39967    1  151427100  151428100      1       1  150064       3.3109     0.000465
enh39968    1  151428500  151429500      3       1  150064       2.7731    0.0027763
enh39970    1  151445000  151446000      1       1  150064       2.5897     0.004803
enh39984    1  151675500  151676500      1       1  150064       2.5736     0.005032
enh40044    1  153583500  153584500      2       1  150064       2.4537    0.0070704
enh40054    1  153640900  153641900      1       1  150064       2.2344      0.01273
enh40056    1  153670200  153671200      1       1  150064       2.0054      0.02246
enh40058    1  153702300  153703300      2       1  150064       1.9206     0.027394
enh40065    1  153768600  153769600      4       1  150064       3.3533   0.00039924
enh40066    1  153777700  153778700      2       1  150064       3.7987   7.2743e-05
enh40067    1  153821800  153822800      2       1  150064       3.0358    0.0011996
enh40068    1  153836600  153837600      1       1  150064       2.2869       0.0111
enh40069    1  153838700  153839700      1       1  150064       2.2649      0.01176
enh40070    1  153841400  153842400      4       2  150064       2.4449    0.0072446
enh40071    1  153845500  153846500      5       2  150064       1.8966     0.028938
enh40072    1  153847000  153848000      2       1  150064       1.8111     0.035064
enh40073    1  153848500  153849500      3       2  150064       3.3643   0.00038366
enh40074    1  153850300  153851300      1       1  150064       2.2464      0.01234
enh40076    1  153858200  153859200      2       1  150064       2.6821    0.0036576
enh40078    1  153872600  153873600      3       2  150064       2.1709     0.014969
enh40080    1  153876700  153877700      1       1  150064       3.5105    0.0002236
enh40081    1  153883100  153884100      4       2  150064       2.9387    0.0016481
enh40083    1  153886700  153887700      3       1  150064       2.0235     0.021513
enh40085    1  153890400  153891400      1       1  150064       2.1213      0.01695
enh40087    1  153900400  153901400      5       1  150064       3.0831    0.0010243
enh40089    1  153919400  153920400      2       1  150064       2.1054     0.017629
enh40090    1  153926900  153927900      2       1  150064       2.1156     0.017188
enh40091    1  153931300  153932300      5       3  150064       2.2696     0.011615
enh40092    1  153933700  153934700      2       1  150064       2.7014    0.0034523
enh40093    1  153937000  153938000      3       1  150064       2.1985     0.013955
enh40094    1  153937700  153938700      3       1  150064       1.8292     0.033688
enh40095    1  153941100  153942100      2       1  150064       2.3994    0.0082099
enh40097    1  153947800  153948800      2       1  150064       2.2278     0.012946
enh40102    1  153965800  153966800      6       3  150064       2.7704     0.002799
enh40103    1  154087000  154088000      1       1  150064       1.8501      0.03215
enh40104    1  154120800  154121800      2       1  150064       3.0302    0.0012219
enh40108    1  154148500  154149500      3       2  150064       3.1236   0.00089326
enh40113    1  154237300  154238300      2       1  150064       3.4504   0.00027989
enh40114    1  154243400  154244400      1       1  150064       1.8912       0.0293
enh40116    1  154280000  154281000      1       1  150064       2.8761     0.002013
enh40122    1  154319900  154320900      2       1  150064       2.2463     0.012343
enh40123    1  154323800  154324800      2       1  150064         1.93     0.026801
enh40134    1  154395500  154396500      4       2  150064       2.1786      0.01468
enh40138    1  154405000  154406000      3       2  150064       1.8075     0.035343
enh40140    1  154416300  154417300      5       2  150064       2.4765    0.0066341
enh40149    1  154528100  154529100      1       1  150064       2.2665      0.01171
enh40156    1  154591500  154592500      3       2  150064       1.7115     0.043494
enh40168    1  154733000  154734000      2       1  150064       2.2439      0.01242
enh40171    1  154898000  154899000      1       1  150064       2.2952      0.01086
enh40173    1  154912100  154913100      5       2  150064       3.7478    8.919e-05
enh40180    1  154940900  154941900      1       1  150064        2.829     0.002335
enh40186    1  154979800  154980800      3       2  150064       2.1948      0.01409
enh40187    1  154987300  154988300      2       1  150064       3.2282   0.00062292
enh40188    1  154989500  154990500      2       1  150064       3.6849   0.00011439
enh40189    1  154990500  154991500      1       1  150064       2.3559      0.00924
enh40190    1  154995000  154996000      2       1  150064       3.2291   0.00062084
enh40191    1  155017300  155018300      2       1  150064       2.4019    0.0081556
enh40196    1  155042100  155043100      1       1  150064       1.8595      0.03148
enh40197    1  155043800  155044800      2       1  150064       2.7308    0.0031594
enh40206    1  155111100  155112100      2       1  150064       1.7452     0.040475
enh40209    1  155148100  155149100      3       2  150064       1.8078     0.035319
enh40213    1  155184900  155185900      1       1  150064       1.8644      0.03113
enh40215    1  155192700  155193700      2       1  150064       1.8754     0.030366
enh40216    1  155193300  155194300      3       2  150064       1.6693     0.047528
enh40217    1  155194700  155195700      2       1  150064       1.9981     0.022851
enh40222    1  155214800  155215800      1       1  150064       2.2046      0.01374
enh40223    1  155219500  155220500      2       1  150064       2.0696     0.019246
enh40225    1  155223000  155224000      1       1  150064       2.1998      0.01391
enh40227    1  155229900  155230900      2       1  150064       2.0295     0.021205
enh40229    1  155241200  155242200      2       1  150064       2.0835     0.018604
enh40232    1  155248000  155249000      2       1  150064       2.2396     0.012558
enh40233    1  155277200  155278200      2       1  150064       2.5297     0.005708
enh40234    1  155280000  155281000      1       1  150064       2.7019     0.003447
enh40238    1  155436700  155437700      2       1  150064       1.7855      0.03709
enh40241    1  155473300  155474300      2       1  150064       1.7828     0.037306
enh40255    1  155508700  155509700      5       2  150064       2.1176     0.017103
enh40256    1  155513200  155514200      2       1  150064       2.3933    0.0083496
enh40267    1  155605500  155606500      1       1  150064       2.7108     0.003356
enh40270    1  155661100  155662100      2       1  150064       2.6601    0.0039058
enh40272    1  155666300  155667300      2       1  150064       2.4825    0.0065226
enh40287    1  155862900  155863900      1       1  150064       3.1041    0.0009543
enh40288    1  155879000  155880000      1       1  150064       1.9714      0.02434
enh40290    1  155899600  155900600      2       1  150064       1.7528     0.039814
enh40293    1  155904600  155905600      1       1  150064       2.0349      0.02093
enh40294    1  155907700  155908700      2       1  150064       2.6992    0.0034752
enh40300    1  155941000  155942000      1       1  150064        2.449     0.007163
enh40303    1  155959000  155960000      1       1  150064       2.1154       0.0172
enh40305    1  155974200  155975200      2       1  150064       3.5394   0.00020054
enh40311    1  156060100  156061100      2       1  150064       1.8362     0.033167
enh40312    1  156066300  156067300      1       1  150064       1.6961      0.04493
enh40320    1  156116200  156117200      2       1  150064       2.6298    0.0042723
enh40326    1  156131300  156132300      3       1  150064       3.3314   0.00043213
enh40378    1  156709000  156710000      3       2  150064        1.714     0.043261
enh40379    1  156711500  156712500      4       2  150064       2.4346    0.0074544
enh40382    1  156724800  156725800      4       2  150064       1.8307     0.033574
enh40387    1  156770800  156771800      2       1  150064       1.8357     0.033201
enh40461    1  159878800  159879800      1       1  150064       2.4956     0.006287
enh40469    1  159999200  160000200      1       1  150064       1.9906      0.02326
enh40472    1  160053000  160054000      3       2  150064       2.6924    0.0035467
enh40477    1  160162400  160163400      4       2  150064       1.6516     0.049309
enh40478    1  160162800  160163800      7       2  150064       2.1637     0.015243
enh40479    1  160173800  160174800      1       1  150064       3.0586     0.001112
enh40480    1  160176600  160177600      2       1  150064       2.6749     0.003738
enh40484    1  160214200  160215200      2       1  150064       3.3887   0.00035113
enh40486    1  160226000  160227000      1       1  150064       2.5212     0.005847
enh40488    1  160233200  160234200      4       1  150064       2.4289    0.0075727
enh40490    1  160255100  160256100      2       1  150064       2.1817     0.014567
enh40491    1  160260700  160261700      2       1  150064        1.783     0.037296
enh40492    1  160310300  160311300      1       1  150064       2.7614     0.002878
enh40493    1  160314100  160315100      1       1  150064       2.4281     0.007589
enh40494    1  160315000  160316000      2       1  150064       1.9329     0.026622
enh40496    1  160316500  160317500      4       2  150064       2.8063    0.0025057
enh40497    1  160332000  160333000      2       1  150064       2.1367     0.016313
enh40498    1  160345500  160346500      5       2  150064       2.9387    0.0016479
enh40500    1  160401100  160402100      4       2  150064       2.0087     0.022285
enh40508    1  160436200  160437200      2       1  150064       3.0109    0.0013024
enh40509    1  160440800  160441800      2       1  150064       3.3307   0.00043317
enh40511    1  160450600  160451600      1       1  150064       3.0858     0.001015
enh40512    1  160453100  160454100      3       1  150064       1.8653     0.031068
enh40513    1  160458300  160459300      2       1  150064       2.8797    0.0019903
enh40577    1  160765900  160766900      3       1  150064       1.7345     0.041415
enh40589    1  160846500  160847500      3       1  150064       1.8965     0.028947
enh40590    1  160848600  160849600      6       1  150064       1.9055     0.028356
enh40636    1  161179000  161180000      1       1  150064       2.1338      0.01643
enh40641    1  161197500  161198500      1       1  150064       1.9315      0.02671
enh40657    1  161470200  161471200      3       2  150064       2.0988     0.017918
enh40658    1  161474400  161475400      3       2  150064       1.8705     0.030707
enh40705    1  162529800  162530800      2       1  150064       1.9254      0.02709
enh40709    1  163258400  163259400      3       2  150064       1.6555     0.048908
enh40710    1  163289800  163290800      2       1  150064       1.8664     0.030993
enh40719    1  164742000  164743000      1       1  150064       1.7675      0.03857
enh40720    1  164743500  164744500      4       2  150064       1.7874     0.036938
enh40730    1  165611000  165612000      4       1  150064        2.027     0.021334
enh40738    1  165721100  165722100      3       2  150064       2.7885    0.0026476
enh40740    1  165739400  165740400      3       2  150064       2.0668     0.019375
enh40744    1  165811500  165812500      5       2  150064       1.9816     0.023764
enh40746    1  165820100  165821100      2       1  150064       1.7741      0.03802
enh40747    1  165822900  165823900      1       1  150064       2.4075     0.008032
enh40776    1  167132000  167133000      7       3  150064        1.965     0.024706
enh40777    1  167187800  167188800      1       1  150064       2.7692      0.00281
enh40787    1  167254600  167255600      4       2  150064       1.9802      0.02384
enh40853    1  168053900  168054900      1       1  150064       2.2271      0.01297
enh40867    1  168356300  168357300      3       2  150064       2.2226     0.013122
enh40873    1  168409100  168410100      2       1  150064       2.0125     0.022083
enh40919    1  169608400  169609400      2       1  150064       1.6666     0.047795
enh40925    1  169645500  169646500      2       1  150064       1.8175     0.034568
enh40927    1  169662500  169663500      4       2  150064       1.8144     0.034809
enh40942    1  170040200  170041200      3       2  150064       2.3451    0.0095099
enh40947    1  170503000  170504000      1       1  150064       2.1321       0.0165
enh40952    1  171403700  171404700     11       2  150064       1.7213     0.042595
enh40954    1  171459600  171460600      5       3  150064       1.7741      0.03802
enh40963    1  171712700  171713700      5       2  150064       1.6859     0.045904
enh40966    1  171763100  171764100      3       1  150064       2.1191     0.017041
enh40978    1  172242800  172243800      3       2  150064        1.893     0.029179
enh40979    1  172307100  172308100      3       2  150064       1.8067     0.035402
enh40980    1  172312400  172313400      2       1  150064       1.8722     0.030589
enh40984    1  172326200  172327200      2       1  150064       1.8137     0.034864
enh40987    1  172348600  172349600      2       1  150064       2.0178     0.021807
enh40989    1  172359500  172360500      6       2  150064       2.4499    0.0071439
enh40999    1  172500100  172501100      3       2  150064       1.6888     0.045631
enh41047    1  172916100  172917100      2       1  150064       1.7733     0.038087
enh41061    1  173389200  173390200      3       1  150064       2.0669     0.019374
enh41062    1  173398000  173399000      4       2  150064       2.3375    0.0097071
enh41063    1  173399700  173400700      1       1  150064        2.312      0.01039
enh41067    1  173448900  173449900      2       1  150064       2.3269    0.0099847
enh41072    1  173683000  173684000      1       1  150064       3.4023    0.0003341
enh41073    1  173686300  173687300      1       1  150064       3.4989    0.0002336
enh41075    1  173714600  173715600      1       1  150064       3.4282    0.0003038
enh41076    1  173738200  173739200      2       1  150064         2.76    0.0028898
enh41077    1  173790600  173791600      1       1  150064       3.4953    0.0002368
enh41079    1  173794500  173795500      1       1  150064       3.4042    0.0003318
enh41080    1  173832000  173833000      6       3  150064       1.6501     0.049457
enh41081    1  173841200  173842200      3       2  150064       3.9485   3.9318e-05
enh41083    1  173967200  173968200      3       1  150064       3.5217   0.00021441
enh41084    1  173969300  173970300      1       1  150064       3.4298     0.000302
enh41086    1  173973700  173974700      3       2  150064       2.6899    0.0035733
enh41087    1  173974600  173975600      1       1  150064       3.4302    0.0003016
enh41088    1  173975600  173976600      4       2  150064       3.3957    0.0003423
enh41089    1  173977400  173978400      7       1  150064       3.3508   0.00040295
enh41090    1  173980700  173981700      1       1  150064       3.4179    0.0003155
enh41091    1  173983100  173984100      3       2  150064       2.3355    0.0097578
enh41092    1  173984600  173985600      1       1  150064       3.1996    0.0006881
enh41093    1  173987000  173988000      5       2  150064       3.6225   0.00014591
enh41094    1  173992500  173993500      2       1  150064       2.9267    0.0017129
enh41096    1  174121800  174122800      2       1  150064       3.8232   6.5877e-05
enh41098    1  174130500  174131500      2       1  150064       2.4974    0.0062558
enh41100    1  174134500  174135500      2       1  150064       2.1375     0.016277
enh41101    1  174137600  174138600      1       1  150064       2.9525     0.001576
enh41102    1  174141000  174142000      3       2  150064       3.4843   0.00024674
enh41106    1  174173000  174174000      1       1  150064       3.3874    0.0003528
enh41107    1  174175000  174176000      3       2  150064       2.9516    0.0015809
enh41111    1  174767700  174768700      1       1  150064       3.2494    0.0005783
enh41116    1  174885400  174886400      3       2  150064       2.4054    0.0080766
enh41122    1  174945800  174946800      1       1  150064       2.8844     0.001961
enh41128    1  174959800  174960800      1       1  150064       2.5691     0.005098
enh41133    1  174998300  174999300      2       1  150064       1.9851     0.023567
enh41137    1  175124100  175125100      5       2  150064       3.3626    0.0003861
enh41138    1  175139100  175140100      3       1  150064       3.2591   0.00055889
enh41139    1  175143300  175144300      1       1  150064       3.2955    0.0004912
enh41140    1  175151500  175152500      4       2  150064       3.7674   8.2469e-05
enh41141    1  175162300  175163300      6       1  150064       3.3997   0.00033735
enh41146    1  175256200  175257200      2       1  150064        1.717      0.04299
enh41147    1  175265100  175266100      2       1  150064        1.716     0.043078
enh41148    1  175288200  175289200      3       1  150064       1.6749     0.046977
enh41151    1  176059200  176060200      2       1  150064       1.6449     0.049994
enh41156    1  176153300  176154300      4       2  150064       2.8794    0.0019923
enh41157    1  176156400  176157400      3       2  150064       2.1309     0.016549
enh41161    1  176177500  176178500      1       1  150064       2.2069      0.01366
enh41168    1  178942100  178943100      1       1  150064       2.9835     0.001425
enh41178    1  179097500  179098500      2       1  150064       1.8925     0.029213
enh41179    1  179099200  179100200      3       1  150064       1.6662     0.047834
enh41183    1  179112200  179113200      3       2  150064       1.8314     0.033519
enh41186    1  179174200  179175200      2       1  150064       1.7559     0.039553
enh41191    1  179199400  179200400      1       1  150064       1.8435      0.03263
enh41195    1  179270300  179271300      3       1  150064       1.7514     0.039937
enh41197    1  179333600  179334600      4       2  150064         2.81    0.0024768
enh41201    1  179782800  179783800      1       1  150064        2.367     0.008966
enh41207    1  179844600  179845600      1       1  150064       1.9217      0.02732
enh41211    1  179879100  179880100      2       1  150064       1.9325     0.026646
enh41214    1  179932600  179933600      2       1  150064       1.6966      0.04489
enh41215    1  179938300  179939300      3       1  150064       1.7133     0.043328
enh41244    1  180862500  180863500      3       1  150064       2.3148     0.010311
enh41245    1  180895200  180896200      6       3  150064       2.0865     0.018469
enh41284    1  181392700  181393700      3       1  150064       2.1937     0.014128
enh41286    1  181906000  181907000      3       2  150064       2.0606     0.019672
enh41291    1  182117800  182118800      3       2  150064       1.9061     0.028318
enh41299    1  182306800  182307800      1       1  150064       2.1135      0.01728
enh41302    1  182362600  182363600      1       1  150064       2.0259      0.02139
enh41310    1  182572000  182573000      1       1  150064       1.6695      0.04751
enh41315    1  182601600  182602600      3       1  150064       1.9619     0.024889
enh41357    1  184191500  184192500      5       2  150064       2.3228     0.010096
enh41360    1  184460600  184461600      5       2  150064       2.5477     0.005422
enh41362    1  184707200  184708200      3       2  150064       2.7472    0.0030055
enh41364    1  184714600  184715600      4       2  150064       2.0694     0.019256
enh41368    1  184724900  184725900      3       1  150064       2.1648       0.0152
enh41374    1  184864200  184865200      5       3  150064       3.5003   0.00023238
enh41377    1  184937700  184938700      5       2  150064       2.2537     0.012109
enh41378    1  184939900  184940900      2       1  150064       2.3995    0.0082089
enh41379    1  184944300  184945300      2       1  150064       2.4802     0.006566
enh41380    1  184950700  184951700      3       1  150064        2.411    0.0079547
enh41390    1  185037200  185038200      1       1  150064        1.771      0.03828
enh41393    1  185127400  185128400      1       1  150064       1.9047      0.02841
enh41415    1  185508100  185509100      6       1  150064       1.6836     0.046132
enh41436    1  186290000  186291000      3       1  150064       1.6621     0.048246
enh41440    1  186347200  186348200      2       1  150064       1.7281     0.041987
enh41456    1  192520300  192521300      1       1  150064       2.2984      0.01077
enh41470    1  193032700  193033700      1       1  150064       2.7888     0.002645
enh41471    1  193034800  193035800      3       2  150064       3.2765   0.00052553
enh41474    1  193040100  193041100      5       3  150064       2.1824     0.014539
enh41475    1  193072100  193073100      1       1  150064       3.0838     0.001022
enh41476    1  193089600  193090600      2       1  150064       3.0646    0.0010898
enh41477    1  193094000  193095000      1       1  150064       3.2099     0.000664
enh41478    1  193095700  193096700      3       2  150064       2.2278     0.012945
enh41479    1  193102400  193103400      1       1  150064       2.9543     0.001567
enh41482    1  193141200  193142200      3       2  150064       2.2479     0.012292
enh41483    1  193147300  193148300      3       1  150064       2.9891     0.001399
enh41486    1  193151600  193152600      3       1  150064       3.0302    0.0012219
enh41487    1  193152500  193153500      4       2  150064       2.7613    0.0028784
enh41488    1  193153800  193154800      2       1  150064       2.6921    0.0035497
enh41489    1  193157600  193158600      4       2  150064       2.9851    0.0014173
enh41493    1  193209400  193210400      2       1  150064         2.64    0.0041455
enh41495    1  193279700  193280700      1       1  150064       3.0684     0.001076
enh41497    1  193337800  193338800      5       3  150064       2.7873    0.0026573
enh41505    1  193429000  193430000      2       1  150064       2.6538    0.0039795
enh41506    1  193447300  193448300      1       1  150064       2.1402      0.01617
enh41508    1  193462300  193463300      3       1  150064        1.853     0.031941
enh41513    1  193537900  193538900      4       1  150064       1.7171      0.04298
enh41516    1  193578200  193579200      1       1  150064       2.3065      0.01054
enh41532    1  196623200  196624200      1       1  150064       4.0574    2.481e-05
enh41549    1  197663400  197664400      1       1  150064       2.6255     0.004326
enh41551    1  197675400  197676400      1       1  150064       3.1789    0.0007391
enh41561    1  197727000  197728000      4       2  150064       2.1149     0.017218
enh41563    1  197732600  197733600      2       1  150064       2.4774    0.0066165
enh41568    1  197746100  197747100      5       1  150064       2.2279     0.012944
enh41569    1  197747700  197748700      1       1  150064        2.516     0.005934
enh41572    1  197918600  197919600      2       1  150064       2.3081     0.010497
enh41586    1  198165200  198166200      6       3  150064       1.6452     0.049961
enh41621    1  198585100  198586100      1       1  150064       1.6688      0.04758
enh41631    1  198639200  198640200      7       3  150064       2.6745    0.0037425
enh41635    1  198650500  198651500      4       2  150064       2.1116     0.017359
enh41638    1  198662900  198663900      5       3  150064        2.159     0.015427
enh41640    1  198669900  198670900      4       2  150064       1.9677      0.02455
enh41649    1  198706300  198707300      5       2  150064       1.8322     0.033458
enh41652    1  198730500  198731500      6       2  150064       3.0799    0.0010354
enh41654    1  198757200  198758200      1       1  150064         2.26      0.01191
enh41689    1  200143400  200144400      3       1  150064       2.4196    0.0077679
enh41693    1  200270100  200271100      2       1  150064       1.8872     0.029566
enh41696    1  200306300  200307300      3       2  150064       1.7202     0.042696
enh41697    1  200320100  200321100      1       1  150064       2.8818     0.001977
enh41698    1  200322000  200323000      4       1  150064       2.8377    0.0022719
enh41699    1  200369400  200370400      3       2  150064       2.8092    0.0024833
enh41701    1  200374600  200375600      1       1  150064       2.4823     0.006527
enh41703    1  200379600  200380600      2       1  150064         2.31     0.010443
enh41704    1  200406200  200407200      1       1  150064       3.4739    0.0002565
enh41705    1  200442300  200443300      3       1  150064       2.9337    0.0016746
enh41706    1  200498400  200499400      4       2  150064       1.7705     0.038323
enh41707    1  200500500  200501500      6       3  150064        2.157     0.015505
enh41731    1  200874600  200875600      6       2  150064       3.2685   0.00054056
enh41733    1  200980100  200981100      4       2  150064       2.2441     0.012414
enh41734    1  200987200  200988200      3       2  150064       1.8632     0.031214
enh41736    1  201011500  201012500      6       3  150064       2.6968    0.0035006
enh41738    1  201084100  201085100      2       1  150064       1.9144     0.027783
enh41750    1  201451000  201452000      6       2  150064       2.1066     0.017578
enh41763    1  201797200  201798200      3       2  150064       2.6745    0.0037417
enh41767    1  201809000  201810000      1       1  150064        1.668      0.04766
enh41770    1  201864800  201865800      1       1  150064       1.6949      0.04505
enh41785    1  202110900  202111900      5       2  150064       1.9607      0.02496
enh41806    1  202584700  202585700      1       1  150064        1.812      0.03499
enh41904    1  204076200  204077200      1       1  150064         2.48      0.00657
enh41924    1  204415300  204416300      2       1  150064       1.9149     0.027755
enh41925    1  204420700  204421700      2       1  150064       2.0769     0.018907
enh41926    1  204423400  204424400      4       2  150064       3.3562   0.00039506
enh41927    1  204432200  204433200      3       1  150064       2.0149     0.021958
enh41929    1  204452600  204453600      2       1  150064       1.8526      0.03197
enh41930    1  204457300  204458300      2       1  150064        3.035    0.0012027
enh41932    1  204460500  204461500      1       1  150064       3.1976     0.000693
enh41933    1  204464800  204465800      4       2  150064       3.3404   0.00041835
enh41935    1  204475400  204476400      7       3  150064       3.3207   0.00044889
enh41937    1  204480800  204481800      3       1  150064       3.3557   0.00039586
enh41939    1  204488500  204489500      2       1  150064       3.3959   0.00034197
enh41940    1  204491100  204492100      4       1  150064       3.1156    0.0009179
enh41941    1  204493600  204494600      4       2  150064       2.2973     0.010801
enh41946    1  204547100  204548100      1       1  150064       3.4754     0.000255
enh41947    1  204548900  204549900      4       1  150064       3.5749   0.00017516
enh41949    1  204553700  204554700      3       2  150064        2.054     0.019987
enh41957    1  205030300  205031300      4       2  150064       3.9784   3.4688e-05
enh41960    1  205110200  205111200      4       1  150064       3.5775   0.00017346
enh41961    1  205110800  205111800      5       2  150064       3.9274   4.2929e-05
enh41963    1  205140500  205141500      2       1  150064       3.8321    6.354e-05
enh41964    1  205144500  205145500      2       1  150064       3.8883   5.0474e-05
enh41965    1  205152800  205153800      6       2  150064       4.5969   2.1439e-06
enh41966    1  205157100  205158100      4       2  150064       4.1821   1.4442e-05
enh41967    1  205158500  205159500      1       1  150064       3.7135    0.0001022
enh41968    1  205159900  205160900      1       1  150064       3.9929    3.264e-05
enh41970    1  205168600  205169600      4       2  150064       3.8386   6.1877e-05
enh41972    1  205171800  205172800      2       1  150064        3.512   0.00022241
enh41973    1  205173200  205174200      2       1  150064       4.3115   8.1069e-06
enh41976    1  205181400  205182400      2       1  150064       3.1831   0.00072844
enh41977    1  205198700  205199700      5       2  150064       2.9599    0.0015387
enh41978    1  205204600  205205600      4       2  150064       2.9141    0.0017836
enh41979    1  205206500  205207500      3       2  150064       2.5443    0.0054754
enh41982    1  205242100  205243100      2       1  150064       1.7414     0.040805
enh41985    1  205251500  205252500      3       1  150064       1.9535     0.025381
enh41992    1  205280000  205281000      1       1  150064       1.9549       0.0253
enh42011    1  205550900  205551900      3       2  150064       2.2238     0.013082
enh42059    1  206646200  206647200      5       2  150064       2.3415    0.0096023
enh42061    1  206652400  206653400      4       2  150064            2     0.022752
enh42113    1  207038000  207039000      3       2  150064       3.4827   0.00024819
enh42126    1  207220200  207221200      3       1  150064       3.1909   0.00070917
enh42127    1  207225000  207226000      2       1  150064       2.7994    0.0025596
enh42129    1  207243600  207244600      2       1  150064       2.9267    0.0017129
enh42162    1  207902900  207903900      2       1  150064       2.7375    0.0030958
enh42164    1  207923400  207924400      2       1  150064       3.7753   7.9905e-05
enh42165    1  207928500  207929500      2       1  150064       2.8744    0.0020239
enh42166    1  207971500  207972500      2       1  150064       3.4269   0.00030525
enh42167    1  207980800  207981800      2       1  150064       3.7955   7.3661e-05
enh42170    1  207992800  207993800      6       3  150064       4.3047   8.3618e-06
enh42171    1  208000600  208001600      3       2  150064       4.0616   2.4372e-05
enh42174    1  208013300  208014300      2       1  150064       3.8955   4.8994e-05
enh42175    1  208017000  208018000      7       3  150064       4.8428      6.4e-07
enh42176    1  208020400  208021400      5       2  150064       3.0427    0.0011722
enh42178    1  208030800  208031800      5       2  150064       4.1601   1.5908e-05
enh42179    1  208033700  208034700      4       2  150064       3.5683   0.00017964
enh42180    1  208035800  208036800      5       2  150064       3.1403   0.00084393
enh42182    1  208044200  208045200      6       3  150064       1.9837     0.023647
enh42183    1  208047400  208048400      7       4  150064       2.6623    0.0038801
enh42184    1  208049400  208050400      4       2  150064        1.924     0.027178
enh42185    1  208055300  208056300      4       2  150064       2.3794    0.0086709
enh42186    1  208057800  208058800      6       2  150064       2.1977     0.013984
enh42190    1  208305000  208306000      2       1  150064       3.2442   0.00058896
enh42191    1  208386600  208387600      2       1  150064       2.0546     0.019961
enh42192    1  208393200  208394200      2       1  150064       2.9953    0.0013711
enh42236    1  211402000  211403000      2       1  150064       1.8533      0.03192
enh42237    1  211420900  211421900      3       1  150064       2.7188    0.0032755
enh42238    1  211430200  211431200      6       3  150064       1.9841     0.023623
enh42239    1  211434600  211435600      6       3  150064       3.0256    0.0012408
enh42244    1  211498600  211499600      1       1  150064       2.8602     0.002117
enh42247    1  211514400  211515400      1       1  150064       2.4261     0.007632
enh42249    1  211527200  211528200      3       2  150064       1.9709      0.02437
enh42250    1  211528600  211529600      3       2  150064       2.2666     0.011709
enh42262    1  211715200  211716200      1       1  150064       1.8722      0.03059
enh42269    1  211780500  211781500      5       3  150064       1.8462     0.032431
enh42281    1  211911800  211912800      1       1  150064        1.815      0.03476
enh42306    1  212417400  212418400      2       1  150064       1.9624     0.024861
enh42307    1  212425600  212426600      7       3  150064       1.6464     0.049842
enh42318    1  212479000  212480000      3       2  150064       2.2631     0.011814
enh42319    1  212479800  212480800      4       2  150064       2.3944    0.0083229
enh42320    1  212483400  212484400      1       1  150064       2.2238      0.01308
enh42327    1  212499200  212500200      3       1  150064       1.7358     0.041303
enh42338    1  212769900  212770900      7       4  150064       1.6967     0.044873
enh42374    1  213843300  213844300     12       3  150064       2.0116      0.02213
enh42378    1  214022000  214023000      1       1  150064       2.0693      0.01926
enh42381    1  214049700  214050700      4       2  150064       2.0004     0.022727
enh42391    1  214475600  214476600      5       2  150064        2.074     0.019038
enh42393    1  214601400  214602400      6       2  150064       1.7049     0.044102
enh42398    1  214721600  214722600      1       1  150064       2.3529     0.009314
enh42402    1  214790200  214791200      3       1  150064       1.8882     0.029497
enh42437    1  220268500  220269500      3       2  150064       1.6464     0.049836
enh42439    1  220286300  220287300      9       5  150064       1.9243     0.027161
enh42442    1  220392100  220393100      4       2  150064       2.8033    0.0025288
enh42471    1  221916800  221917800      5       2  150064       3.1988   0.00068992
enh42481    1  222577600  222578600      6       3  150064       1.9753     0.024119
enh42484    1  222627800  222628800      3       1  150064       2.8637    0.0020939
enh42490    1  222763800  222764800      2       1  150064       1.9374     0.026347
enh42492    1  222793100  222794100      4       1  150064       1.8306     0.033577
enh42493    1  222819200  222820200      3       1  150064       2.0195     0.021716
enh42500    1  222878700  222879700      2       1  150064       1.6555     0.048913
enh42501    1  222880600  222881600      1       1  150064       2.3633     0.009057
enh42507    1  222945500  222946500      3       1  150064       2.5563    0.0052903
enh42528    1  223421700  223422700      1       1  150064       1.8133      0.03489
enh42539    1  223871400  223872400      4       2  150064       2.3263     0.010002
enh42542    1  223896300  223897300      2       1  150064       1.7586     0.039326
enh42543    1  223898400  223899400      5       2  150064       3.5449    0.0001964
enh42544    1  223905700  223906700      8       3  150064       2.5968    0.0047043
enh42545    1  223907300  223908300      4       2  150064       2.0856     0.018509
enh42546    1  223908600  223909600      6       2  150064       3.0468    0.0011563
enh42547    1  223910800  223911800      1       1  150064       2.8163     0.002429
enh42548    1  223913000  223914000      1       1  150064       2.8498     0.002187
enh42549    1  223915200  223916200      3       1  150064       2.7735    0.0027725
enh42550    1  223916400  223917400      3       1  150064       2.6134    0.0044823
enh42553    1  223935500  223936500      1       1  150064       1.9807      0.02381
enh42554    1  223936700  223937700      3       1  150064       2.5361    0.0056044
enh42555    1  223959200  223960200      4       2  150064       3.7196   9.9754e-05
enh42556    1  223962700  223963700      2       1  150064       3.5699   0.00017853
enh42557    1  223964600  223965600      5       2  150064       2.9739    0.0014704
enh42560    1  224000700  224001700      2       1  150064       3.2094   0.00066507
enh42561    1  224010400  224011400      5       2  150064       3.6324   0.00014041
enh42563    1  224015600  224016600      4       2  150064       3.7246   9.7798e-05
enh42564    1  224016900  224017900      2       1  150064       2.7647    0.0028489
enh42565    1  224019200  224020200      4       2  150064       3.2273   0.00062475
enh42566    1  224021000  224022000      4       2  150064       2.3258     0.010014
enh42568    1  224027900  224028900      3       1  150064       2.8672    0.0020706
enh42593    1  224546900  224547900      4       2  150064        2.912    0.0017959
enh42599    1  224589700  224590700      2       1  150064       2.4166    0.0078336
enh42601    1  224616000  224617000      3       1  150064       2.2799     0.011308
enh42602    1  224624100  224625100      2       1  150064       2.4151    0.0078663
enh42603    1  224644600  224645600      1       1  150064       2.3592     0.009156
enh42604    1  224653100  224654100      3       1  150064       2.3639    0.0090409
enh42606    1  224690700  224691700      2       1  150064       2.2192     0.013236
enh42609    1  224810600  224811600      4       2  150064       1.7083      0.04379
enh42610    1  224812400  224813400      6       2  150064       1.8121     0.034986
enh42612    1  224922400  224923400      3       2  150064        2.023     0.021536
enh42628    1  225969400  225970400      2       1  150064       1.8323     0.033456
enh42636    1  226041700  226042700      3       2  150064        1.658     0.048655
enh42640    1  226052900  226053900      1       1  150064       2.0725      0.01911
enh42641    1  226055300  226056300      1       1  150064        2.326      0.01001
enh42642    1  226061600  226062600      2       1  150064       2.0687     0.019285
enh42646    1  226085100  226086100      5       2  150064       1.6593     0.048525
enh42654    1  226145700  226146700      2       1  150064       2.3785    0.0086909
enh42659    1  226188500  226189500      2       1  150064       1.7091     0.043712
enh42664    1  226269800  226270800      2       1  150064       2.3561    0.0092342
enh42671    1  226310600  226311600      1       1  150064       2.5982     0.004686
enh42672    1  226312400  226313400      3       2  150064       2.0554     0.019921
enh42684    1  226591300  226592300      2       1  150064       2.2468     0.012325
enh42685    1  226596000  226597000      5       2  150064       1.6976     0.044794
enh42690    1  226644700  226645700      2       1  150064        1.995      0.02302
enh42691    1  226673600  226674600      2       1  150064       2.4832    0.0065097
enh42698    1  226846100  226847100      3       2  150064       2.4745    0.0066706
enh42708    1  226895300  226896300      2       1  150064       2.8475    0.0022033
enh42711    1  226928500  226929500      4       2  150064       2.5752    0.0050089
enh42712    1  226935700  226936700      1       1  150064       2.4835     0.006505
enh42714    1  226951800  226952800      1       1  150064       2.1459      0.01594
enh42718    1  227014700  227015700      5       2  150064       2.1254     0.016775
enh42722    1  227069200  227070200      3       1  150064       2.1711     0.014964
enh42735    1  227544600  227545600      5       2  150064        2.537    0.0055896
enh42813    1  228870000  228871000      2       1  150064       1.8273     0.033824
enh42814    1  228873700  228874700      9       4  150064       1.9712      0.02435
enh42828    1  229056700  229057700      5       2  150064       1.7684     0.038499
enh42833    1  229162500  229163500      4       2  150064       1.8643     0.031138
enh42834    1  229163900  229164900      1       1  150064       1.8152      0.03475
enh42900    1  230240000  230241000      3       1  150064       3.9094   4.6264e-05
enh42901    1  230245100  230246100      5       2  150064        3.781   7.8086e-05
enh42902    1  230247400  230248400      3       2  150064       4.1016   2.0518e-05
enh42903    1  230253500  230254500      2       1  150064       1.7691     0.038441
enh42905    1  230260200  230261200      2       1  150064       1.9589     0.025062
enh42907    1  230263000  230264000      9       2  150064       3.1663   0.00077198
enh42909    1  230275700  230276700      5       3  150064       2.1215     0.016938
enh42917    1  230305400  230306400      3       2  150064       1.7605     0.039163
enh42918    1  230310500  230311500      7       2  150064       1.9523     0.025453
enh42920    1  230321700  230322700      3       2  150064       1.7646     0.038818
enh42927    1  230405500  230406500      4       2  150064       1.9491     0.025644
enh42981    1  231558700  231559700      2       1  150064       2.0492     0.020222
enh43005    1  232593200  232594200      6       3  150064       2.1428     0.016063
enh43031    1  233397100  233398100      6       3  150064       1.8225     0.034192
enh43033    1  233426300  233427300      3       1  150064       1.6804     0.046444
enh43042    1  234306200  234307200      1       1  150064       1.9483      0.02569
enh43045    1  234395800  234396800      2       1  150064       2.3582    0.0091814
enh43064    1  234611300  234612300     12       3  150064       2.0364     0.020855
enh43066    1  234623100  234624100      2       1  150064       1.9415     0.026101
enh43067    1  234626600  234627600      8       4  150064       2.6753    0.0037331
enh43068    1  234634600  234635600      5       2  150064       2.4455    0.0072334
enh43097    1  235017300  235018300      6       2  150064       2.3523    0.0093283
enh43174    1  235805900  235806900      7       2  150064       1.9266     0.027012
enh43182    1  236020200  236021200      2       1  150064        2.232     0.012809
enh43222    1  236665600  236666600      1       1  150064       1.7372      0.04118
enh43241    1  237574700  237575700      8       3  150064       1.7612     0.039102
enh43246    1  239711500  239712500      4       2  150064       2.6604    0.0039025
enh43261    1  240850700  240851700      3       2  150064       1.9846     0.023592
enh43268    1  241790800  241791800      6       2  150064       2.5618    0.0052061
enh43276    1  243263800  243264800      1       1  150064       2.3843     0.008556
enh43277    1  243407600  243408600      1       1  150064       3.8631    5.598e-05
enh43278    1  243410800  243411800      4       2  150064       3.2022   0.00068191
enh43279    1  243414700  243415700      2       1  150064       3.2785   0.00052184
enh43280    1  243420500  243421500      2       1  150064       4.0095   3.0424e-05
enh43285    1  243450000  243451000      1       1  150064       4.8728    5.502e-07
enh43288    1  243579000  243580000      1       1  150064       3.9443    4.001e-05
enh43291    1  243645100  243646100      1       1  150064       4.8235    7.053e-07
enh43292    1  243671000  243672000      1       1  150064       4.9877    3.055e-07
enh43293    1  243759900  243760900      1       1  150064       1.9669       0.0246
enh43295    1  243874800  243875800      2       1  150064       3.0015    0.0013432
enh43296    1  243876900  243877900      1       1  150064       2.1802      0.01462
enh43300    1  243901000  243902000      1       1  150064       2.1589      0.01543
enh43302    1  243914600  243915600      2       1  150064        3.559   0.00018614
enh43304    1  243919800  243920800      2       1  150064       1.6573     0.048729
enh43305    1  243922800  243923800      3       1  150064       3.4132   0.00032101
enh43306    1  243924000  243925000      1       1  150064       4.7492    1.021e-06
enh43307    1  243953600  243954600      3       1  150064       3.1595   0.00079015
enh43308    1  243955300  243956300      2       1  150064       4.2876   9.0309e-06
enh43309    1  243962000  243963000      1       1  150064        2.476     0.006644
enh43310    1  243963000  243964000      2       1  150064       4.3661    6.323e-06
enh43311    1  243965100  243966100      2       1  150064       2.6546    0.0039698
enh43312    1  243966400  243967400      2       1  150064       3.3144   0.00045925
enh43314    1  243990400  243991400      3       1  150064       4.3839   5.8276e-06
enh43315    1  243994200  243995200      2       1  150064       4.2603   1.0209e-05
enh43319    1  244008700  244009700      1       1  150064         3.42    0.0003131
enh43320    1  244009700  244010700      1       1  150064        4.007    3.075e-05
enh43321    1  244010400  244011400      1       1  150064        4.007    3.075e-05
enh43322    1  244011000  244012000      2       1  150064       3.4812   0.00024957
enh43323    1  244014700  244015700      1       1  150064       3.3251     0.000442
enh43327    1  244237000  244238000      3       2  150064       1.9286     0.026888
enh43331    1  244402400  244403400      1       1  150064       2.0913      0.01825
enh43346    1  244602500  244603500      4       2  150064       2.1017     0.017792
enh43350    1  244623300  244624300      1       1  150064       1.7102      0.04361
enh43356    1  244820400  244821400      3       2  150064       1.9286     0.026889
enh43393    1  246377400  246378400      7       1  150064       1.8631     0.031225
enh43398    1  246660400  246661400      3       1  150064       2.1023     0.017765
enh43399    1  246670800  246671800     13       5  150064       2.4524    0.0070952
enh43400    1  246690500  246691500      8       4  150064       1.8793     0.030102
enh43406    1  246743200  246744200      1       1  150064       1.7143      0.04324
enh43410    1  246753600  246754600      3       2  150064       1.8314     0.033524
enh43413    1  246760000  246761000      4       2  150064       1.7285     0.041952
enh43417    1  246770500  246771500      2       1  150064       1.8193     0.034432
enh43423    1  246862400  246863400      5       3  150064       1.6525     0.049218
enh43454    1  247571700  247572700      9       5  150064       2.1815     0.014571
enh43471    1  249134900  249135900      2       1  150064       1.8202     0.034368
enh43472    1  249136800  249137800      1       1  150064       2.2483      0.01228
enh43473    1  249148400  249149400      2       1  150064        1.772     0.038195
enh48920    2     969500     970500      6       2  150064       1.9771     0.024014
enh48921    2     974800     975800     10       2  150064       2.2733     0.011505
enh48922    2     980500     981500      2       1  150064       1.7334     0.041513
enh48923    2    1028000    1029000      6       3  150064       2.0605     0.019675
enh48942    2    2685900    2686900      2       1  150064       1.6794     0.046537
enh48946    2    3220700    3221700      2       1  150064       2.4225    0.0077066
enh48947    2    3226700    3227700      4       1  150064       2.5833    0.0048931
enh48948    2    3244900    3245900      5       2  150064       2.6672    0.0038238
enh48949    2    3307000    3308000      3       1  150064       2.8667     0.002074
enh48962    2    3621600    3622600      1       1  150064       2.0286      0.02125
enh48981    2    7050600    7051600      5       2  150064       3.1018   0.00096177
enh48982    2    7060700    7061700      7       3  150064       1.9392     0.026238
enh48983    2    7064400    7065400      2       1  150064       2.1198     0.017012
enh48999    2    7197600    7198600      2       1  150064       1.8773      0.03024
enh49003    2    7571500    7572500      1       1  150064       1.9847      0.02359
enh49005    2    7582500    7583500      3       2  150064        3.048    0.0011517
enh49007    2    7591500    7592500      3       1  150064       3.1142   0.00092228
enh49008    2    7608400    7609400      6       2  150064       3.0468    0.0011564
enh49009    2    7638800    7639800      4       2  150064       2.0583     0.019781
enh49010    2    7656300    7657300      2       1  150064       2.6777    0.0037061
enh49019    2    7796800    7797800      1       1  150064        2.009      0.02227
enh49021    2    7832500    7833500      1       1  150064       1.9468      0.02578
enh49022    2    7833800    7834800      4       2  150064        1.673     0.047163
enh49023    2    7859500    7860500      4       2  150064       1.6561     0.048847
enh49025    2    7883900    7884900      2       1  150064       2.3309    0.0098806
enh49049    2    8548900    8549900      8       4  150064       1.7022     0.044363
enh49065    2    8680900    8681900      1       1  150064       2.2897      0.01102
enh49076    2    8797000    8798000      5       2  150064        2.271     0.011575
enh49078    2    8825700    8826700      2       1  150064        2.031     0.021126
enh49094    2    9400800    9401800      3       2  150064       2.3721    0.0088434
enh49109    2    9737100    9738100      4       2  150064       1.7737      0.03806
enh49122    2    9795400    9796400      6       2  150064       2.5546    0.0053153
enh49201    2   10541800   10542800      4       2  150064       1.7464     0.040367
enh49202    2   10547800   10548800      9       2  150064       2.0494     0.020211
enh49221    2   10953200   10954200      6       3  150064       2.0708     0.019191
enh49225    2   11004700   11005700      6       3  150064        1.671     0.047362
enh49245    2   11596000   11597000      3       1  150064       1.6591     0.048552
enh49251    2   11883100   11884100      5       3  150064       1.8186     0.034489
enh49253    2   11891600   11892600      1       1  150064       2.1268      0.01672
enh49257    2   11916300   11917300      2       1  150064       1.7045      0.04414
enh49265    2   12084700   12085700      5       3  150064       2.3953    0.0083023
enh49266    2   12085700   12086700      6       3  150064       2.3198     0.010175
enh49268    2   12148500   12149500      7       2  150064       1.6775     0.046718
enh49298    2   12559700   12560700      1       1  150064        2.065      0.01946
enh49317    2   12654800   12655800      4       2  150064       2.4517    0.0071088
enh49319    2   12695400   12696400      2       1  150064       1.8598     0.031459
enh49322    2   12765100   12766100      2       1  150064       2.7038    0.0034275
enh49323    2   12773700   12774700      3       2  150064       2.5141     0.005966
enh49324    2   12776800   12777800      1       1  150064       3.2707    0.0005364
enh49347    2   15441100   15442100      3       1  150064       2.0644     0.019492
enh49351    2   15695600   15696600      1       1  150064       1.6965       0.0449
enh49353    2   15698800   15699800      4       1  150064       1.8447     0.032539
enh49358    2   16106100   16107100      2       1  150064       2.2624     0.011838
enh49377    2   17932700   17933700      3       1  150064       1.9908     0.023252
enh49378    2   17936600   17937600      1       1  150064       2.1711      0.01496
enh49384    2   19673300   19674300      3       2  150064       1.8886      0.02947
enh49408    2   20775500   20776500      4       2  150064       2.6957    0.0035118
enh49409    2   20776800   20777800      7       2  150064       2.2153     0.013371
enh49410    2   20778500   20779500      3       1  150064       2.1385     0.016237
enh49413    2   20841700   20842700      4       2  150064       2.0273     0.021318
enh49433    2   23984300   23985300      5       3  150064       2.0232     0.021528
enh49436    2   24114600   24115600      6       3  150064       1.9138     0.027824
enh49439    2   24124900   24125900      1       1  150064       2.0809      0.01872
enh49440    2   24127400   24128400      2       1  150064       2.0112     0.022153
enh49441    2   24136300   24137300      4       2  150064       2.3261     0.010007
enh49442    2   24139300   24140300      3       2  150064       2.2082     0.013614
enh49444    2   24143000   24144000      5       2  150064       2.3917     0.008386
enh49447    2   24151200   24152200      2       1  150064       1.9116     0.027966
enh49448    2   24161500   24162500      1       1  150064       2.2362      0.01267
enh49457    2   24347100   24348100      2       1  150064       1.6722     0.047238
enh49465    2   24562800   24563800      3       2  150064       1.8878     0.029525
enh49489    2   24766700   24767700      2       1  150064        2.093     0.018176
enh49490    2   24791000   24792000      2       1  150064       1.6719     0.047272
enh49493    2   24809200   24810200      1       1  150064       2.3914     0.008392
enh49494    2   24835900   24836900      2       1  150064       1.8495     0.032195
enh49500    2   24962600   24963600      1       1  150064       1.7705      0.03832
enh49515    2   25351500   25352500      6       3  150064        4.357    6.593e-06
enh49517    2   25384400   25385400      3       1  150064       4.1609   1.5851e-05
enh49519    2   25424700   25425700      2       1  150064       3.2021   0.00068214
enh49521    2   25432900   25433900      4       2  150064       3.6585   0.00012683
enh49522    2   25437900   25438900      1       1  150064       3.4723     0.000258
enh49523    2   25439300   25440300      2       1  150064       3.4026   0.00033375
enh49529    2   25486200   25487200      3       2  150064       3.6998   0.00010789
enh49531    2   25495200   25496200      2       1  150064        2.054     0.019988
enh49532    2   25497600   25498600      1       1  150064       2.1462      0.01593
enh49535    2   25509500   25510500      2       1  150064       2.1409      0.01614
enh49536    2   25514300   25515300      4       2  150064       2.7012    0.0034546
enh49538    2   25526500   25527500      4       2  150064       2.7383    0.0030879
enh49539    2   25531700   25532700      2       1  150064       4.1932   1.3752e-05
enh49540    2   25536700   25537700      2       1  150064       2.9705    0.0014864
enh49543    2   25553100   25554100      1       1  150064       1.9943      0.02306
enh49549    2   25598700   25599700      2       1  150064        4.143   1.7136e-05
enh49557    2   25887100   25888100      2       1  150064       1.8753     0.030376
enh49561    2   25941700   25942700      3       1  150064        2.181     0.014591
enh49563    2   25989900   25990900      2       1  150064       2.3221     0.010113
enh49570    2   26038000   26039000      1       1  150064       1.7788      0.03764
enh49577    2   26054200   26055200      3       2  150064        1.725     0.042263
enh49580    2   26076100   26077100      3       2  150064       2.4321    0.0075053
enh49582    2   26083900   26084900      1       1  150064       1.8203      0.03436
enh49592    2   26213700   26214700      2       1  150064       2.3868    0.0084985
enh49593    2   26214300   26215300      3       1  150064        3.715   0.00010161
enh49596    2   26267400   26268400      2       1  150064       3.1104   0.00093416
enh49606    2   26303900   26304900      2       1  150064       1.9867     0.023479
enh49607    2   26308900   26309900      4       2  150064       2.0709     0.019183
enh49609    2   26336600   26337600      1       1  150064       3.7293      9.6e-05
enh49617    2   26523500   26524500      4       2  150064       2.0879     0.018405
enh49619    2   26566200   26567200      1       1  150064        2.839     0.002263
enh49626    2   26579800   26580800      4       2  150064       1.6837     0.046123
enh49632    2   26700100   26701100      5       2  150064       2.4833    0.0065086
enh49638    2   26963300   26964300      5       2  150064       3.5984   0.00016011
enh49640    2   26985800   26986800      2       1  150064       3.1708   0.00076023
enh49642    2   26989800   26990800      4       2  150064       3.0451     0.001163
enh49643    2   26991400   26992400      2       1  150064       3.1258   0.00088647
enh49646    2   26995200   26996200      1       1  150064       3.3202    0.0004497
enh49649    2   27030600   27031600      2       1  150064       3.2377   0.00060239
enh49650    2   27033100   27034100      2       1  150064       3.5217   0.00021442
enh49654    2   27232600   27233600      1       1  150064       3.2453    0.0005866
enh49656    2   27242700   27243700      4       2  150064       2.9606    0.0015351
enh49657    2   27254200   27255200      1       1  150064       3.0193     0.001267
enh49659    2   27271800   27272800      2       1  150064       3.4335   0.00029787
enh49661    2   27285700   27286700      1       1  150064       2.9531     0.001573
enh49662    2   27292100   27293100      2       1  150064       3.1958   0.00069719
enh49663    2   27295400   27296400      1       1  150064       2.9142     0.001783
enh49664    2   27297300   27298300      2       1  150064        2.323     0.010089
enh49667    2   27307600   27308600      2       1  150064       2.5213    0.0058457
enh49668    2   27310200   27311200      2       1  150064       2.2794     0.011321
enh49670    2   27345200   27346200      2       1  150064       2.6162    0.0044459
enh49675    2   27432400   27433400      7       3  150064       2.4129     0.007913
enh49677    2   27441300   27442300      7       3  150064       2.4104    0.0079678
enh49679    2   27472700   27473700      1       1  150064       2.5646     0.005165
enh49680    2   27502400   27503400      2       1  150064       2.1149     0.017219
enh49681    2   27525400   27526400      1       1  150064       2.1382      0.01625
enh49682    2   27526000   27527000      2       1  150064       2.4601    0.0069449
enh49683    2   27544000   27545000      2       1  150064       1.9898     0.023304
enh49688    2   27595000   27596000      2       1  150064       2.3713    0.0088636
enh49690    2   27604000   27605000      1       1  150064       3.0578     0.001115
enh49691    2   27614100   27615100      1       1  150064       3.3904    0.0003489
enh49692    2   27620000   27621000      2       1  150064       4.2295   1.1708e-05
enh49694    2   27624700   27625700      1       1  150064       3.0009     0.001346
enh49695    2   27626100   27627100      1       1  150064        3.147    0.0008248
enh49697    2   27632800   27633800      2       1  150064       2.0799     0.018769
enh49701    2   27711300   27712300      4       2  150064       3.6298   0.00014183
enh49704    2   27814300   27815300      7       3  150064       3.0288    0.0012278
enh49706    2   27821600   27822600      1       1  150064       2.1959      0.01405
enh49707    2   27850400   27851400      2       1  150064       1.8163      0.03466
enh49715    2   27937800   27938800      2       1  150064       2.0899     0.018314
enh49716    2   27938400   27939400      2       1  150064       3.5124   0.00022205
enh49717    2   27942400   27943400      3       2  150064       2.1704     0.014989
enh49719    2   27958800   27959800      2       1  150064       3.4552   0.00027493
enh49720    2   27988000   27989000      1       1  150064       4.1169     1.92e-05
enh49721    2   27988800   27989800      3       2  150064       4.4211   4.9099e-06
enh49724    2   28000400   28001400      2       1  150064       3.7777   7.9155e-05
enh49729    2   28143000   28144000      1       1  150064       3.6355    0.0001387
enh49730    2   28169000   28170000      1       1  150064       3.4674    0.0002628
enh49731    2   28173600   28174600      3       1  150064        3.364   0.00038415
enh49735    2   28188300   28189300      4       2  150064       3.5218   0.00021435
enh49736    2   28202500   28203500      2       1  150064         4.51   3.2416e-06
enh49740    2   28261500   28262500      1       1  150064       1.8046      0.03557
enh49753    2   28601500   28602500      4       2  150064       2.2538     0.012105
enh49754    2   28611900   28612900      1       1  150064        2.969     0.001494
enh49756    2   28629100   28630100      5       2  150064       2.6397    0.0041488
enh49758    2   28634500   28635500      1       1  150064       2.5082     0.006067
enh49759    2   28645400   28646400      2       1  150064       1.8966     0.028941
enh49760    2   28647600   28648600      4       2  150064       3.4242    0.0003083
enh49761    2   28653100   28654100      1       1  150064       2.2089      0.01359
enh49762    2   28657000   28658000      2       1  150064       2.5168    0.0059216
enh49763    2   28668200   28669200      3       2  150064       2.0575      0.01982
enh49776    2   28838400   28839400      4       2  150064       2.1699     0.015006
enh49788    2   28994800   28995800      2       1  150064        2.601    0.0046479
enh49789    2   28998000   28999000      2       1  150064       2.7559    0.0029262
enh49790    2   29032300   29033300      3       1  150064       3.1758   0.00074719
enh49792    2   29044000   29045000      4       2  150064       3.1709   0.00075972
enh49793    2   29087300   29088300      3       1  150064       3.0627    0.0010969
enh49794    2   29089400   29090400      1       1  150064        2.516     0.005934
enh49795    2   29093800   29094800      4       2  150064       1.9209      0.02737
enh49798    2   29179100   29180100      3       2  150064       1.8047      0.03556
enh49811    2   29411700   29412700      3       2  150064       3.2793   0.00052031
enh49821    2   30447100   30448100      4       1  150064       2.0073      0.02236
enh49822    2   30450000   30451000      1       1  150064       2.0427      0.02054
enh49846    2   30588800   30589800      2       1  150064       1.7303     0.041786
enh49885    2   31547500   31548500      2       1  150064       1.6604     0.048421
enh49896    2   32183000   32184000      2       1  150064       1.9374     0.026349
enh49905    2   32236600   32237600      3       2  150064       2.2825     0.011229
enh49946    2   33546700   33547700      2       1  150064       1.8257     0.033946
enh49956    2   36117300   36118300      9       2  150064         2.43    0.0075498
enh49968    2   36688200   36689200      2       1  150064       2.0103     0.022198
enh49972    2   36776800   36777800      3       2  150064       1.6493      0.04954
enh49974    2   36822200   36823200      6       2  150064       1.7792     0.037606
enh49975    2   36823000   36824000      2       1  150064       1.7264     0.042141
enh49978    2   37019800   37020800      3       2  150064       2.7571    0.0029155
enh49979    2   37024300   37025300      7       2  150064        2.172     0.014927
enh49980    2   37026000   37027000      2       1  150064        1.936     0.026436
enh49981    2   37027500   37028500      5       3  150064       2.7098    0.0033659
enh49982    2   37031000   37032000      3       1  150064       1.7029     0.044296
enh49984    2   37149200   37150200      3       2  150064       1.6482      0.04966
enh49985    2   37153500   37154500      3       2  150064       2.0538     0.019999
enh49986    2   37175800   37176800      4       2  150064       2.9275    0.0017086
enh49988    2   37178600   37179600      5       3  150064        1.859     0.031515
enh49990    2   37188400   37189400      2       1  150064       3.3872   0.00035306
enh49991    2   37189800   37190800      7       2  150064       1.8881     0.029503
enh49993    2   37194600   37195600      1       1  150064       2.9809     0.001437
enh49994    2   37238200   37239200      4       2  150064       2.3955    0.0082995
enh49996    2   37299400   37300400      2       1  150064       1.6801     0.046466
enh50001    2   37379600   37380600      3       2  150064       1.7334     0.041516
enh50003    2   37384600   37385600      3       1  150064       1.7418      0.04077
enh50005    2   37422600   37423600      1       1  150064       3.5202    0.0002156
enh50006    2   37425200   37426200      3       2  150064       3.0176    0.0012741
enh50011    2   37453900   37454900      6       3  150064       2.6737    0.0037513
enh50013    2   37459900   37460900      6       3  150064       2.9885    0.0014016
enh50015    2   37470500   37471500      2       1  150064       2.6389    0.0041586
enh50016    2   37532400   37533400      3       2  150064       1.8277     0.033798
enh50017    2   37534600   37535600      3       2  150064       3.0357    0.0011999
enh50018    2   37537800   37538800      3       2  150064       2.4842    0.0064929
enh50019    2   37539300   37540300      4       1  150064       3.9732   3.5464e-05
enh50020    2   37543200   37544200      6       2  150064        3.398   0.00033946
enh50021    2   37544400   37545400      4       2  150064       3.9477   3.9447e-05
enh50023    2   37548400   37549400      4       1  150064       3.5043   0.00022889
enh50024    2   37552500   37553500      3       2  150064       3.5159   0.00021917
enh50025    2   37570900   37571900      5       3  150064       2.4303    0.0075439
enh50026    2   37572400   37573400      6       3  150064       2.2813     0.011264
enh50029    2   37641500   37642500      4       2  150064       2.1762      0.01477
enh50066    2   38151000   38152000      4       2  150064       1.9939     0.023079
enh50068    2   38209100   38210100      2       1  150064        1.731     0.041726
enh50110    2   38942300   38943300      3       2  150064       3.2629   0.00055142
enh50111    2   38948800   38949800      3       1  150064       2.1391     0.016214
enh50113    2   38966400   38967400      2       1  150064       2.7411    0.0030619
enh50114    2   38967800   38968800      1       1  150064       2.2486      0.01227
enh50115    2   38971900   38972900      1       1  150064       2.2543      0.01209
enh50117    2   38980600   38981600      3       1  150064       1.8303     0.033603
enh50118    2   38981700   38982700      5       3  150064       2.2255     0.013022
enh50119    2   39004300   39005300      3       1  150064       2.0829     0.018631
enh50126    2   39299700   39300700      3       2  150064       1.7475     0.040276
enh50134    2   39320300   39321300      3       1  150064       1.6751     0.046955
enh50154    2   39445400   39446400      7       2  150064       2.6756    0.0037293
enh50174    2   39652200   39653200      1       1  150064       2.7394     0.003078
enh50175    2   39653000   39654000      2       1  150064       2.3016     0.010678
enh50182    2   40003500   40004500      1       1  150064       2.1843      0.01447
enh50187    2   42068600   42069600      5       1  150064       2.4789    0.0065887
enh50263    2   43173500   43174500      3       2  150064       1.8782     0.030178
enh50270    2   43251900   43252900      5       2  150064       1.7227      0.04247
enh50287    2   43374400   43375400      4       2  150064       1.6715     0.047307
enh50289    2   43380600   43381600      4       1  150064       1.6777     0.046705
enh50291    2   43389400   43390400      6       2  150064       1.7241     0.042346
enh50314    2   43787800   43788800      3       1  150064       1.9742     0.024177
enh50315    2   43793100   43794100      3       1  150064       1.6593     0.048524
enh50339    2   44412600   44413600      3       1  150064       2.2599     0.011915
enh50340    2   44417800   44418800      1       1  150064       1.7877      0.03691
enh50344    2   44426800   44427800      2       1  150064       1.9294      0.02684
enh50347    2   44432100   44433100      1       1  150064       1.8418      0.03275
enh50350    2   44466400   44467400      4       1  150064       1.7909     0.036658
enh50351    2   44470700   44471700      1       1  150064       2.2331      0.01277
enh50374    2   45951200   45952200      5       2  150064       1.7947     0.036351
enh50408    2   46704500   46705500      5       3  150064       1.8053     0.035511
enh50410    2   46727500   46728500      2       1  150064       2.1232     0.016868
enh50419    2   46845400   46846400      2       1  150064       1.6933     0.045203
enh50466    2   47748700   47749700      3       2  150064       1.8383     0.033008
enh50468    2   47994800   47995800      2       1  150064       2.2832     0.011209
enh50469    2   48013000   48014000      3       1  150064       2.0429     0.020533
enh50470    2   48069700   48070700      1       1  150064       2.0264      0.02136
enh50476    2   48088200   48089200      3       1  150064       1.6619     0.048267
enh50478    2   48092300   48093300      3       1  150064       2.5359    0.0056078
enh50479    2   48097600   48098600      2       1  150064       2.4567    0.0070104
enh50481    2   48106800   48107800      3       2  150064       1.6743     0.047037
enh50482    2   48109300   48110300      3       2  150064       1.8112     0.035059
enh50483    2   48118800   48119800      5       3  150064       2.7142    0.0033215
enh50485    2   48128400   48129400      1       1  150064       2.6035     0.004614
enh50487    2   48144500   48145500      2       1  150064       2.6178    0.0044254
enh50491    2   48340100   48341100      1       1  150064       2.0415       0.0206
enh50492    2   48341200   48342200      1       1  150064       2.5604     0.005228
enh50494    2   48372200   48373200      1       1  150064       1.9537      0.02537
enh50498    2   48492400   48493400      2       1  150064       2.9028    0.0018494
enh50499    2   48511400   48512400      2       1  150064       3.1667   0.00077087
enh50501    2   48539100   48540100      3       1  150064       2.7455    0.0030207
enh50502    2   48546100   48547100      1       1  150064       2.7125     0.003339
enh50504    2   48551900   48552900      1       1  150064       2.8635     0.002095
enh50505    2   48557200   48558200      3       1  150064       2.4545    0.0070541
enh50508    2   48568000   48569000      4       2  150064       2.3079     0.010502
enh50509    2   48571800   48572800      6       2  150064       2.0167     0.021866
enh50510    2   48572900   48573900      5       3  150064       4.3652   6.3512e-06
enh50512    2   48581800   48582800      4       2  150064       1.9315      0.02671
enh50514    2   48588900   48589900      2       1  150064        2.646    0.0040726
enh50515    2   48622700   48623700      4       2  150064       2.1457     0.015947
enh50516    2   48642300   48643300      5       3  150064       2.5089    0.0060555
enh50518    2   48646900   48647900      5       3  150064       1.6782      0.04665
enh50519    2   48647700   48648700      3       2  150064       2.8124    0.0024586
enh50520    2   48670900   48671900      6       2  150064        1.709     0.043722
enh50523    2   48688500   48689500      5       2  150064       1.7908     0.036665
enh50524    2   48736100   48737100      2       1  150064       2.8269      0.00235
enh50527    2   50719000   50720000      1       1  150064       3.0002     0.001349
enh50530    2   53993400   53994400      4       2  150064       2.2791      0.01133
enh50531    2   53996200   53997200      3       2  150064       2.1957     0.014056
enh50533    2   54011200   54012200      2       1  150064       2.7562    0.0029238
enh50534    2   54015900   54016900      3       1  150064       2.7678    0.0028214
enh50535    2   54017400   54018400      1       1  150064       2.8188      0.00241
enh50538    2   54172100   54173100      2       1  150064       1.7235     0.042399
enh50539    2   54176500   54177500      4       2  150064       2.1102     0.017419
enh50541    2   54183900   54184900      1       1  150064       2.7414     0.003059
enh50542    2   54185200   54186200      4       2  150064       1.7495     0.040102
enh50543    2   54187400   54188400      4       2  150064       2.1225     0.016899
enh50545    2   54193800   54194800      5       2  150064       2.6941    0.0035286
enh50550    2   54240500   54241500      3       1  150064       2.1849     0.014448
enh50551    2   54268100   54269100      1       1  150064       3.6393    0.0001367
enh50553    2   54280700   54281700      2       1  150064       2.1753     0.014802
enh50554    2   54300700   54301700      6       3  150064       1.7968      0.03618
enh50555    2   54320000   54321000      5       2  150064       2.1878     0.014341
enh50557    2   54330700   54331700      4       2  150064       2.5832    0.0048945
enh50558    2   54341200   54342200      5       2  150064        2.161     0.015346
enh50564    2   54648600   54649600      3       1  150064       2.7942    0.0026017
enh50566    2   54749500   54750500      4       2  150064       2.0293     0.021213
enh50567    2   54756700   54757700      5       3  150064       2.1516     0.015715
enh50571    2   54803700   54804700      4       2  150064       1.7048     0.044117
enh50572    2   54807600   54808600     11       2  150064       2.2459     0.012354
enh50573    2   54810500   54811500      1       1  150064       1.7041      0.04418
enh50577    2   54822100   54823100      4       2  150064       2.6606    0.0038995
enh50579    2   54829200   54830200      3       1  150064       2.1001      0.01786
enh50584    2   54840200   54841200      5       2  150064       2.4294    0.0075625
enh50585    2   54845500   54846500      4       2  150064       2.6634    0.0038682
enh50586    2   54861300   54862300      6       3  150064       2.3214     0.010132
enh50588    2   54907400   54908400      8       4  150064       2.6705    0.0037871
enh50590    2   55093600   55094600      6       3  150064       2.4583     0.006979
enh50604    2   55228700   55229700      8       4  150064       2.2431     0.012445
enh50609    2   55246300   55247300      4       2  150064       1.8909      0.02932
enh50612    2   55264000   55265000      3       2  150064       1.7492     0.040128
enh50615    2   55272300   55273300      3       2  150064       1.9593     0.025037
enh50617    2   55273900   55274900      1       1  150064       1.7422      0.04074
enh50624    2   55346600   55347600     10       5  150064       1.7942     0.036395
enh50643    2   55643500   55644500      7       3  150064        1.684     0.046086
enh50663    2   57947800   57948800      2       1  150064       3.8989   4.8315e-05
enh50664    2   57986600   57987600      2       1  150064       5.8555    2.378e-09
enh50665    2   57987000   57988000      3       2  150064       5.7603   4.1982e-09
enh50666    2   58135700   58136700      3       2  150064       5.3352   4.7723e-08
enh50667    2   58249900   58250900      4       1  150064       2.5523      0.00535
enh50670    2   58269300   58270300      2       1  150064       3.1586   0.00079263
enh50672    2   58275600   58276600      2       1  150064       3.6076   0.00015451
enh50674    2   58465200   58466200      2       1  150064       3.0863    0.0010133
enh50675    2   58466300   58467300      3       2  150064        3.836   6.2534e-05
enh50678    2   60113800   60114800      4       2  150064       1.7552      0.03961
enh50709    2   61268200   61269200      2       1  150064       1.9579     0.025121
enh50714    2   61372800   61373800      2       1  150064       1.6976     0.044788
enh50722    2   61583400   61584400      3       2  150064       2.0802     0.018755
enh50724    2   61592100   61593100      3       2  150064       1.6989     0.044671
enh50727    2   61641200   61642200      2       1  150064       3.0287     0.001228
enh50730    2   61658100   61659100      1       1  150064       3.1069    0.0009454
enh50733    2   61666400   61667400      1       1  150064       3.3974    0.0003401
enh50736    2   61676000   61677000      3       2  150064       2.8444    0.0022248
enh50740    2   61692200   61693200      3       2  150064       2.6498    0.0040264
enh50741    2   61699400   61700400      1       1  150064        1.971      0.02436
enh50780    2   62638600   62639600      2       1  150064       1.9074     0.028233
enh50781    2   62684400   62685400      1       1  150064       1.9612      0.02493
enh50782    2   62702100   62703100      2       1  150064       2.1779     0.014706
enh50816    2   64291200   64292200      2       1  150064       1.9995     0.022775
enh50830    2   64365700   64366700      3       1  150064       1.7403     0.040901
enh50855    2   64749400   64750400      2       1  150064        1.778     0.037704
enh50866    2   64826400   64827400      7       2  150064       2.5498    0.0053895
enh50959    2   67623600   67624600      1       1  150064       1.8751      0.03039
enh50974    2   68386400   68387400      3       2  150064       3.0763     0.001048
enh50976    2   68415500   68416500      1       1  150064       2.8012     0.002546
enh50978    2   68423000   68424000      7       3  150064       2.1992     0.013933
enh50979    2   68427800   68428800      3       2  150064       2.3011     0.010693
enh50981    2   68433200   68434200      2       1  150064       2.3133     0.010352
enh50983    2   68445500   68446500      2       1  150064       2.1862     0.014401
enh50984    2   68453800   68454800      2       1  150064       2.9208    0.0017455
enh50985    2   68467200   68468200      2       1  150064       1.7173     0.042963
enh50986    2   68482000   68483000      5       3  150064       2.0079     0.022329
enh51002    2   68647300   68648300      4       1  150064       1.8235     0.034113
enh51005    2   68679700   68680700      4       2  150064       2.3063     0.010547
enh51043    2   69534400   69535400      1       1  150064       2.2815      0.01126
enh51044    2   69536400   69537400      1       1  150064       1.9178      0.02757
enh51086    2   69909300   69910300      5       2  150064       1.8634     0.031206
enh51093    2   69969800   69970800      3       1  150064        2.275     0.011453
enh51094    2   69970400   69971400      1       1  150064       2.0967      0.01801
enh51102    2   70017000   70018000      5       2  150064       1.7414     0.040805
enh51104    2   70031200   70032200      2       1  150064       2.2369     0.012646
enh51106    2   70055300   70056300      4       2  150064       2.1088      0.01748
enh51108    2   70120000   70121000      3       1  150064       1.6926     0.045261
enh51110    2   70128100   70129100      2       1  150064       1.9686       0.0245
enh51112    2   70138900   70139900      2       1  150064       1.6613     0.048325
enh51113    2   70140100   70141100      1       1  150064       1.7366      0.04123
enh51114    2   70144700   70145700      1       1  150064       1.7393      0.04099
enh51115    2   70150100   70151100      2       1  150064       1.6862      0.04588
enh51120    2   70191300   70192300      1       1  150064       2.1937      0.01413
enh51124    2   70229100   70230100      1       1  150064       1.7059      0.04401
enh51156    2   70467100   70468100      2       1  150064       1.7799     0.037544
enh51159    2   70486400   70487400      2       1  150064       1.6766      0.04681
enh51160    2   70487400   70488400      1       1  150064       1.7068      0.04393
enh51161    2   70491600   70492600      1       1  150064       1.7083      0.04379
enh51165    2   70527400   70528400      2       1  150064       2.0229     0.021543
enh51178    2   70883500   70884500      6       3  150064        2.599    0.0046749
enh51194    2   71250600   71251600      7       2  150064       1.7123     0.043419
enh51207    2   71579900   71580900      1       1  150064       3.1556    0.0008008
enh51208    2   71645100   71646100      6       2  150064       3.1964   0.00069578
enh51209    2   71645800   71646800      8       2  150064       3.0685    0.0010757
enh51211    2   71675800   71676800      4       2  150064       3.1034   0.00095652
enh51212    2   71676500   71677500      4       2  150064       2.1933     0.014143
enh51223    2   73295700   73296700      1       1  150064       3.5033    0.0002298
enh51225    2   73329900   73330900      4       2  150064       2.8765    0.0020107
enh51226    2   73334200   73335200      2       1  150064       3.4372   0.00029392
enh51228    2   73439500   73440500      2       1  150064       3.9133   4.5522e-05
enh51231    2   73465300   73466300      2       1  150064       1.6809     0.046393
enh51238    2   73611600   73612600      2       1  150064       3.7349   9.3901e-05
enh51245    2   74058000   74059000      3       2  150064       2.4619    0.0069097
enh51246    2   74059500   74060500      1       1  150064       2.7245      0.00322
enh51256    2   74196500   74197500      2       1  150064       2.1182     0.017078
enh51269    2   74243900   74244900      1       1  150064        2.156      0.01554
enh51270    2   74247700   74248700      1       1  150064       2.1868      0.01438
enh51271    2   74250700   74251700      1       1  150064       2.2476       0.0123
enh51272    2   74252500   74253500      5       2  150064       3.2561   0.00056485
enh51273    2   74253300   74254300      4       1  150064        3.009    0.0013105
enh51275    2   74256600   74257600      2       1  150064       2.1161     0.017167
enh51277    2   74263000   74264000      3       1  150064       2.2928      0.01093
enh51278    2   74267300   74268300      1       1  150064       3.1088    0.0009394
enh51279    2   74277800   74278800      3       1  150064       2.7165    0.0032987
enh51280    2   74279600   74280600      5       2  150064       1.9519     0.025474
enh51283    2   74304200   74305200      1       1  150064        2.801     0.002547
enh51284    2   74306800   74307800      1       1  150064       2.8324      0.00231
enh51291    2   74412900   74413900      2       1  150064        1.979     0.023908
enh51293    2   74428200   74429200      1       1  150064       2.3193      0.01019
enh51311    2   74697700   74698700      1       1  150064       2.0558       0.0199
enh51346    2   83758000   83759000      4       2  150064       1.7278     0.042008
enh51367    2   84877600   84878600      2       1  150064        2.002      0.02264
enh51376    2   84984100   84985100      1       1  150064       1.6735      0.04711
enh51387    2   85056600   85057600      3       1  150064       2.3129     0.010363
enh51388    2   85061400   85062400      3       2  150064       2.4427    0.0072888
enh51434    2   85518000   85519000      2       1  150064       1.8685     0.030843
enh51446    2   85633300   85634300      4       2  150064       1.6817     0.046311
enh51448    2   85637900   85638900      3       1  150064       2.8256    0.0023599
enh51449    2   85639500   85640500      3       2  150064       1.7379     0.041116
enh51451    2   85644600   85645600      5       2  150064       3.2498   0.00057749
enh51452    2   85646700   85647700      5       3  150064       1.9963     0.022953
enh51454    2   85654800   85655800      4       2  150064       2.6035    0.0046137
enh51473    2   85828100   85829100      1       1  150064       1.6695      0.04751
enh51477    2   85844700   85845700      1       1  150064       2.0794      0.01879
enh51478    2   85845600   85846600      1       1  150064       2.0933      0.01816
enh51485    2   85941600   85942600      3       2  150064       1.7869     0.036979
enh51489    2   86054800   86055800      3       2  150064       1.7297     0.041845
enh51494    2   86083000   86084000      3       2  150064       3.7624   8.4156e-05
enh51495    2   86088700   86089700      5       2  150064       1.8439     0.032596
enh51514    2   86295300   86296300      3       2  150064       2.0507     0.020147
enh51552    2   86973600   86974600      2       1  150064       3.8222   6.6125e-05
enh51553    2   86974700   86975700      2       1  150064       2.5472    0.0054289
enh51556    2   87021500   87022500      4       1  150064       1.7121     0.043443
enh51560    2   87046500   87047500      2       1  150064        2.082     0.018673
enh51563    2   87055100   87056100      6       1  150064       2.0931     0.018171
enh51564    2   87058600   87059600      6       2  150064       2.2873     0.011089
enh51627    2   88917600   88918600      2       1  150064       1.7497     0.040086
enh51630    2   88922800   88923800      1       1  150064       1.8843      0.02976
enh51632    2   88928100   88929100      2       1  150064       2.2154     0.013366
enh51677    2   96816600   96817600      2       1  150064       3.0804    0.0010335
enh51678    2   96821900   96822900      1       1  150064       1.9965      0.02294
enh51680    2   96830700   96831700      1       1  150064        1.833       0.0334
enh51687    2   96871900   96872900      2       1  150064       2.6324    0.0042391
enh51688    2   96875500   96876500      1       1  150064       3.9123    4.571e-05
enh51696    2   96933900   96934900      2       1  150064       2.7809    0.0027106
enh51700    2   96987900   96988900      1       1  150064       2.8722     0.002038
enh51703    2   96999400   97000400      3       2  150064       2.1756     0.014792
enh51718    2   97198500   97199500      3       2  150064       1.9101      0.02806
enh51720    2   97206000   97207000      3       2  150064       2.0361     0.020869
enh51723    2   97219500   97220500      2       1  150064       2.1345     0.016403
enh51725    2   97259700   97260700      1       1  150064       1.6771      0.04676
enh51726    2   97282100   97283100      1       1  150064       1.9348      0.02651
enh51730    2   97406100   97407100      1       1  150064       1.9779      0.02397
enh51731    2   97408200   97409200      2       1  150064       2.0371     0.020821
enh51732    2   97424800   97425800      3       1  150064        2.197     0.014011
enh51734    2   97438300   97439300      2       1  150064       2.9396    0.0016433
enh51735    2   97440000   97441000      3       1  150064       1.8033     0.035668
enh51741    2   97504700   97505700      1       1  150064       2.0077      0.02234
enh51742    2   97520500   97521500      3       1  150064       2.1065     0.017579
enh51743    2   97521600   97522600      1       1  150064       2.0007      0.02271
enh51746    2   97536800   97537800      2       1  150064       1.9317     0.026699
enh51747    2   97540000   97541000      2       1  150064        2.489    0.0064044
enh51751    2   97559400   97560400      3       2  150064       2.9755    0.0014626
enh51753    2   97569200   97570200      3       1  150064        3.538    0.0002016
enh51755    2   97577200   97578200      5       1  150064       3.6705   0.00012104
enh51760    2   97606300   97607300      2       1  150064       3.1987   0.00069024
enh51770    2   97760900   97761900      5       1  150064       2.6068      0.00457
enh51771    2   98260900   98261900      3       1  150064       2.6678    0.0038176
enh51777    2   98327200   98328200      3       1  150064       1.6724     0.047225
enh51778    2   98340700   98341700      2       1  150064        2.889    0.0019321
enh51779    2   98348100   98349100      1       1  150064       2.2639      0.01179
enh51781    2   98362400   98363400      4       2  150064       2.8033    0.0025288
enh51783    2   98423000   98424000      2       1  150064       2.0199     0.021697
enh51787    2   98487100   98488100      3       2  150064       1.7134     0.043321
enh51789    2   98545800   98546800      2       1  150064        1.712     0.043445
enh51790    2   98547000   98548000      1       1  150064       2.0043      0.02252
enh51793    2   98561400   98562400      1       1  150064       1.7704      0.03833
enh51794    2   98562600   98563600      3       2  150064       2.4494    0.0071557
enh51796    2   98567500   98568500      3       2  150064       2.3493    0.0094037
enh51802    2   98579200   98580200      4       1  150064       1.8022     0.035761
enh51804    2   98584900   98585900      3       1  150064       2.7019    0.0034477
enh51805    2   98596200   98597200      4       2  150064       2.0347     0.020938
enh51808    2   98612900   98613900      3       1  150064       2.9854     0.001416
enh51813    2   99001000   99002000      1       1  150064       1.6937      0.04516
enh51814    2   99029000   99030000      1       1  150064        1.811      0.03507
enh51815    2   99064000   99065000      1       1  150064       1.8569      0.03166
enh51816    2   99067700   99068700      1       1  150064        1.848       0.0323
enh51817    2   99074200   99075200      2       1  150064       1.7555     0.039587
enh51818    2   99078500   99079500      1       1  150064         1.86      0.03144
enh51821    2   99088900   99089900      1       1  150064       1.8722      0.03059
enh51824    2   99100300   99101300      1       1  150064       1.8484      0.03227
enh51825    2   99102800   99103800      5       1  150064       1.6953      0.04501
enh51826    2   99105500   99106500      4       1  150064       1.8062     0.035447
enh51827    2   99108600   99109600      2       1  150064       1.7642     0.038849
enh51831    2   99163200   99164200      2       1  150064       1.8462     0.032428
enh51836    2   99227100   99228100      1       1  150064       1.8062      0.03544
enh51868    2   99449600   99450600      4       1  150064       1.8383     0.033011
enh51945    2  101867800  101868800      4       2  150064        1.782     0.037378
enh51952    2  101888800  101889800      1       1  150064       2.5485      0.00541
enh51955    2  101918400  101919400      1       1  150064       2.3392     0.009663
enh51962    2  101966600  101967600      1       1  150064       1.6514      0.04933
enh52023    2  102697400  102698400      3       2  150064       1.9884     0.023382
enh52025    2  102720200  102721200      4       2  150064       2.0418     0.020585
enh52026    2  102720900  102721900      6       3  150064       3.5859   0.00016796
enh52027    2  102754400  102755400      1       1  150064       2.8171     0.002423
enh52028    2  102788700  102789700      3       2  150064       1.7765     0.037828
enh52029    2  102801400  102802400      6       2  150064       2.1637     0.015243
enh52030    2  102803500  102804500      2       1  150064       2.2542     0.012091
enh52031    2  102804200  102805200      4       2  150064       1.8226     0.034185
enh52032    2  102813700  102814700      6       2  150064       1.9777     0.023982
enh52058    2  103198100  103199100      1       1  150064       1.9162      0.02767
enh52061    2  103351100  103352100      3       1  150064       2.6778    0.0037058
enh52062    2  103354000  103355000      2       1  150064       1.7864     0.037021
enh52064    2  104995500  104996500      3       2  150064       1.8521     0.032007
enh52086    2  105977200  105978200      4       2  150064        1.759     0.039292
enh52105    2  106368100  106369100      2       1  150064       1.8798     0.030067
enh52191    2  109200300  109201300      5       3  150064       1.8489     0.032238
enh52239    2  109750900  109751900      2       1  150064       1.8365     0.033142
enh52255    2  110369300  110370300      6       3  150064       3.6578   0.00012718
enh52268    2  111584400  111585400      2       1  150064       2.1063     0.017591
enh52273    2  111631000  111632000      1       1  150064       1.8392      0.03294
enh52282    2  111905800  111906800      4       2  150064       2.3252     0.010032
enh52296    2  112249100  112250100      3       1  150064       1.8719     0.030608
enh52297    2  112253000  112254000      2       1  150064       2.6208    0.0043864
enh52314    2  112925800  112926800      1       1  150064       2.0466      0.02035
enh52315    2  112931200  112932200      1       1  150064       1.6661      0.04785
enh52326    2  113188900  113189900      3       2  150064        2.175     0.014815
enh52382    2  113938100  113939100      1       1  150064       1.7023      0.04435
enh52383    2  113942300  113943300      4       2  150064       1.7537     0.039739
enh52408    2  114634600  114635600      4       2  150064       2.8604    0.0021153
enh52410    2  114654500  114655500      3       1  150064       1.9159     0.027686
enh52414    2  114681000  114682000      8       3  150064       2.4525    0.0070934
enh52431    2  118926400  118927400      3       1  150064       1.9362     0.026422
enh52437    2  119066400  119067400      1       1  150064       2.1578      0.01547
enh52438    2  119068200  119069200      3       2  150064       3.8082   6.9992e-05
enh52506    2  120984000  120985000      3       1  150064        1.749     0.040145
enh52519    2  122230000  122231000      2       1  150064       1.6493     0.049548
enh52528    2  122289500  122290500      6       2  150064       1.8393     0.032938
enh52529    2  122290200  122291200      2       1  150064        2.287     0.011099
enh52554    2  122511700  122512700      1       1  150064       1.8269      0.03386
enh52575    2  127533600  127534600      4       2  150064       2.4173    0.0078178
enh52582    2  127825200  127826200      1       1  150064        1.886      0.02965
enh52585    2  127850600  127851600      1       1  150064       2.1792      0.01466
enh52587    2  127942400  127943400      2       1  150064       1.8874     0.029551
enh52609    2  128222100  128223100      2       1  150064       1.7947     0.036347
enh52644    2  128782900  128783900      1       1  150064         1.67      0.04746
enh52645    2  128786300  128787300      2       1  150064       1.7097     0.043657
enh52680    2  131132000  131133000      1       1  150064       2.2907      0.01099
enh52681    2  131134100  131135100      3       2  150064       1.7561     0.039535
enh52684    2  131149300  131150300      1       1  150064       2.1072      0.01755
enh52692    2  131798000  131799000      1       1  150064        3.423    0.0003097
enh52693    2  131834600  131835600      1       1  150064       3.3548    0.0003971
enh52695    2  131848200  131849200      3       2  150064       3.0545    0.0011272
enh52697    2  131858800  131859800      1       1  150064       3.3626    0.0003861
enh52698    2  131861100  131862100      4       2  150064        3.335   0.00042656
enh52700    2  131867900  131868900      2       1  150064       3.1026   0.00095926
enh52702    2  131872900  131873900      1       1  150064       3.2685    0.0005406
enh52704    2  131913800  131914800      2       1  150064        3.269   0.00053969
enh52718    2  134861700  134862700      1       1  150064       2.7339     0.003129
enh52719    2  134879500  134880500      2       1  150064       3.1509   0.00081397
enh52720    2  134883200  134884200      2       1  150064       1.7535     0.039758
enh52721    2  134889000  134890000      1       1  150064       2.7632     0.002862
enh52723    2  134893100  134894100      3       2  150064       1.7024     0.044336
enh52725    2  134895300  134896300      3       1  150064       3.9695   3.6018e-05
enh52726    2  134897500  134898500      1       1  150064       4.2027    1.319e-05
enh52727    2  134900100  134901100      3       2  150064       3.1516   0.00081185
enh52740    2  134945900  134946900      4       2  150064       1.7673     0.038593
enh52744    2  134956000  134957000      3       1  150064        1.683      0.04619
enh52790    2  135674100  135675100      1       1  150064       3.0217     0.001257
enh52848    2  136929400  136930400      4       2  150064       2.3631    0.0090609
enh52852    2  136969600  136970600      3       2  150064       1.8839     0.029787
enh52874    2  139446600  139447600      5       3  150064       2.0933     0.018162
enh52885    2  143909200  143910200      4       1  150064       2.0726     0.019104
enh52918    2  144037000  144038000      2       1  150064       1.8525     0.031976
enh52922    2  144066600  144067600      2       1  150064       1.8739     0.030472
enh52925    2  144088200  144089200      4       2  150064        1.917     0.027621
enh52952    2  144362200  144363200      2       1  150064       2.0262     0.021374
enh52970    2  144995000  144996000      1       1  150064       2.0335        0.021
enh52981    2  145090600  145091600      1       1  150064       3.2093    0.0006652
enh52986    2  145139600  145140600      1       1  150064       4.5198    3.095e-06
enh52988    2  145184400  145185400      2       1  150064       3.1832   0.00072837
enh52991    2  145198500  145199500      6       3  150064       2.3436    0.0095487
enh53006    2  145259600  145260600      1       1  150064       1.9658      0.02466
enh53025    2  148248100  148249100      3       2  150064       2.7064    0.0034005
enh53026    2  148257500  148258500      2       1  150064       2.0445     0.020451
enh53037    2  148607100  148608100      4       2  150064       3.0923   0.00099306
enh53039    2  148616800  148617800      2       1  150064       2.2004     0.013891
enh53048    2  148755500  148756500      1       1  150064       2.2966      0.01082
enh53050    2  148757800  148758800      3       1  150064       1.9071     0.028251
enh53055    2  148775700  148776700      2       1  150064       2.2751     0.011451
enh53063    2  149291300  149292300      2       1  150064       2.8176    0.0024192
enh53067    2  149309500  149310500      2       1  150064       2.9679     0.001499
enh53069    2  149325400  149326400      9       4  150064       2.6473    0.0040563
enh53072    2  149404200  149405200      3       1  150064       2.5582    0.0052609
enh53073    2  149411800  149412800      2       1  150064       4.6748   1.4713e-06
enh53094    2  149521600  149522600      2       1  150064       2.2395     0.012561
enh53097    2  149632000  149633000      1       1  150064       2.3019      0.01067
enh53098    2  149651000  149652000      1       1  150064       1.6553      0.04893
enh53100    2  149684800  149685800      2       1  150064        2.635    0.0042066
enh53106    2  150393000  150394000      3       1  150064       2.0073     0.022357
enh53108    2  150430600  150431600      4       1  150064       2.1885     0.014318
enh53113    2  150453900  150454900      3       2  150064       2.2572     0.011997
enh53126    2  152265400  152266400      4       2  150064       1.9389     0.026258
enh53132    2  152489500  152490500      2       1  150064       1.6527     0.049198
enh53149    2  153021000  153022000      5       2  150064       2.3841    0.0085598
enh53150    2  153022800  153023800      2       1  150064       2.3388    0.0096724
enh53151    2  153024400  153025400      3       2  150064       2.4514    0.0071142
enh53153    2  153029800  153030800      3       2  150064       3.2124   0.00065821
enh53155    2  153468200  153469200      3       1  150064       2.1584     0.015449
enh53157    2  153551400  153552400      2       1  150064        2.609    0.0045403
enh53159    2  153555200  153556200      5       3  150064       3.4662   0.00026396
enh53160    2  153560300  153561300      2       1  150064       3.0128    0.0012941
enh53161    2  153563100  153564100      2       1  150064       2.7033    0.0034323
enh53163    2  153577400  153578400      3       1  150064       3.3606   0.00038885
enh53164    2  153582400  153583400      5       2  150064       3.7338   9.4293e-05
enh53165    2  153586500  153587500      4       2  150064       2.7664    0.0028339
enh53171    2  157200200  157201200      1       1  150064       2.1432      0.01605
enh53172    2  157254900  157255900      2       1  150064       1.9594     0.025035
enh53233    2  158695000  158696000      1       1  150064       1.7127      0.04338
enh53246    2  158768000  158769000      1       1  150064        2.704     0.003425
enh53252    2  159315400  159316400      2       1  150064        2.915    0.0017787
enh53253    2  159321000  159322000      2       1  150064       2.4319    0.0075102
enh53254    2  159333300  159334300      1       1  150064       3.0841     0.001021
enh53256    2  159402600  159403600      5       3  150064       3.1457   0.00082843
enh53279    2  160373100  160374100      1       1  150064       2.9792     0.001445
enh53280    2  160468700  160469700      1       1  150064       2.9459      0.00161
enh53282    2  160575700  160576700      7       3  150064       1.9833     0.023666
enh53283    2  160581900  160582900      5       2  150064       3.4544    0.0002758
enh53284    2  160584200  160585200      5       1  150064       2.5731    0.0050393
enh53285    2  160596500  160597500      3       1  150064       2.6406    0.0041377
enh53286    2  160607100  160608100      4       2  150064       2.6438    0.0040996
enh53289    2  160654800  160655800      3       1  150064       2.7305    0.0031624
enh53290    2  160751900  160752900      4       2  150064       1.8617     0.031321
enh53299    2  161064300  161065300      2       1  150064       2.0777     0.018867
enh53347    2  161317600  161318600      4       2  150064       2.3572    0.0092059
enh53365    2  161508500  161509500      2       1  150064       1.7171     0.042984
enh53367    2  161560200  161561200      4       2  150064       1.6628     0.048171
enh53376    2  161960200  161961200      5       2  150064       2.3596    0.0091481
enh53389    2  162031600  162032600      2       1  150064       1.6828     0.046208
enh53393    2  162071100  162072100      1       1  150064       1.7095      0.04368
enh53407    2  162802900  162803900      9       3  150064        2.905    0.0018362
enh53408    2  162810900  162811900      2       1  150064       4.2023    1.321e-05
enh53409    2  162831800  162832800      2       1  150064       2.4165    0.0078348
enh53410    2  162835600  162836600      1       1  150064       4.8645    5.737e-07
enh53411    2  162850000  162851000      1       1  150064       2.5897     0.004803
enh53412    2  162854700  162855700      2       1  150064       3.0845    0.0010196
enh53414    2  162863900  162864900      2       1  150064       2.8384    0.0022673
enh53416    2  162871500  162872500      2       1  150064       3.3759   0.00036783
enh53419    2  162892800  162893800      2       1  150064       2.6803    0.0036782
enh53422    2  162918900  162919900      2       1  150064       1.7131     0.043345
enh53447    2  166734000  166735000      4       2  150064       1.6601     0.048445
enh53448    2  166754100  166755100      2       1  150064       1.9638     0.024775
enh53450    2  166807300  166808300      3       2  150064       2.0156     0.021921
enh53451    2  166811400  166812400      3       1  150064       1.7245     0.042305
enh53458    2  168801800  168802800      3       1  150064       1.9932      0.02312
enh53488    2  169235300  169236300      1       1  150064       2.4222     0.007714
enh53497    2  169315000  169316000      3       2  150064       2.2001     0.013901
enh53500    2  169322900  169323900      2       1  150064       1.7044     0.044157
enh53512    2  169374700  169375700      4       1  150064       1.9087     0.028151
enh53513    2  169377700  169378700      2       1  150064       1.8727     0.030553
enh53515    2  169386100  169387100      3       1  150064       1.7742     0.038014
enh53516    2  169387500  169388500      2       1  150064       2.0834     0.018607
enh53517    2  169399300  169400300      3       2  150064       2.4828     0.006517
enh53527    2  169482300  169483300      5       2  150064       3.2136   0.00065548
enh53529    2  169491200  169492200      4       2  150064       3.3854   0.00035542
enh53552    2  170221400  170222400      3       1  150064        1.691     0.045415
enh53586    2  171508100  171509100      2       1  150064       1.9028     0.028532
enh53596    2  171796200  171797200      2       1  150064       1.7361     0.041271
enh53606    2  171944100  171945100      3       1  150064       2.1465     0.015916
enh53608    2  171951700  171952700      4       2  150064        1.851     0.032086
enh53611    2  171960800  171961800      2       1  150064        1.931      0.02674
enh53612    2  171965900  171966900      2       1  150064       1.9548     0.025302
enh53613    2  171967400  171968400      1       1  150064       2.3939     0.008335
enh53615    2  171975500  171976500      3       1  150064       1.7744     0.037997
enh53616    2  171977600  171978600      2       1  150064       2.2772     0.011386
enh53617    2  171979800  171980800      2       1  150064       1.9634       0.0248
enh53618    2  171980700  171981700      2       1  150064       2.0638     0.019518
enh53621    2  171984100  171985100      4       2  150064       1.9656     0.024671
enh53628    2  172003000  172004000      2       1  150064       1.9482     0.025695
enh53636    2  172101200  172102200      4       2  150064       1.8396     0.032913
enh53657    2  172543200  172544200      4       2  150064       3.5842   0.00016909
enh53661    2  172650800  172651800      1       1  150064       3.1278    0.0008806
enh53664    2  172734600  172735600      1       1  150064       4.1989    1.341e-05
enh53670    2  172784600  172785600      5       2  150064        4.465    4.004e-06
enh53677    2  172821800  172822800      1       1  150064       2.3525     0.009325
enh53679    2  172865300  172866300      5       2  150064       3.2481   0.00058082
enh53680    2  172876600  172877600      2       1  150064       3.7264   9.7134e-05
enh53681    2  172885900  172886900      4       2  150064       3.4879   0.00024346
enh53682    2  172910400  172911400      2       1  150064       3.8556    5.773e-05
enh53697    2  173138500  173139500      4       2  150064       2.4307    0.0075348
enh53698    2  173150000  173151000      8       3  150064       1.8417      0.03276
enh53742    2  174014100  174015100      4       1  150064        2.034     0.020977
enh53743    2  174083100  174084100      3       2  150064       2.1942     0.014112
enh53750    2  174763000  174764000      4       2  150064       1.8982     0.028836
enh53753    2  174788600  174789600      3       1  150064       2.2628     0.011823
enh53755    2  174794500  174795500      4       2  150064       2.0113     0.022147
enh53758    2  174824000  174825000      4       2  150064       1.6724     0.047225
enh53765    2  175100900  175101900      5       2  150064       1.8899     0.029386
enh53767    2  175108300  175109300      2       1  150064       2.0202     0.021682
enh53768    2  175110900  175111900      2       1  150064       2.6259    0.0043211
enh53769    2  175113800  175114800      1       1  150064       2.3959     0.008289
enh53782    2  175428000  175429000      4       2  150064       1.7464     0.040366
enh53786    2  175448900  175449900      4       2  150064       2.1944     0.014104
enh53789    2  175456800  175457800      4       2  150064       1.8431     0.032658
enh53790    2  175465200  175466200      2       1  150064        2.032     0.021077
enh53792    2  175467900  175468900      2       1  150064       2.3623      0.00908
enh53793    2  175471000  175472000      2       1  150064       2.0666     0.019385
enh53795    2  175475800  175476800      2       1  150064       2.4378    0.0073886
enh53796    2  175479300  175480300      1       1  150064       1.9596      0.02502
enh53807    2  175552200  175553200      3       2  150064       2.5857    0.0048595
enh53820    2  175901100  175902100      6       2  150064       1.9787     0.023922
enh53837    2  177147700  177148700      1       1  150064       1.9747      0.02415
enh53840    2  177155900  177156900      2       1  150064       1.8023     0.035745
enh53900    2  179694300  179695300      3       2  150064       1.9507     0.025549
enh53918    2  180859800  180860800      3       1  150064       1.7606     0.039151
enh53919    2  180860800  180861800      6       4  150064       2.8728     0.002034
enh53920    2  180862000  180863000      5       2  150064       4.3163   7.9343e-06
enh53921    2  180863400  180864400      1       1  150064       1.8687      0.03083
enh53924    2  180872000  180873000      7       3  150064       3.1971    0.0006941
enh53925    2  180990100  180991100      1       1  150064       3.4796    0.0002511
enh53928    2  181455500  181456500      2       1  150064       1.7404     0.040897
enh53945    2  182025600  182026600      1       1  150064       1.7616      0.03907
enh53990    2  182655300  182656300      4       2  150064       1.7244     0.042318
enh53998    2  183579200  183580200      2       1  150064       2.4001    0.0081953
enh54001    2  183895900  183896900      3       2  150064       1.6588     0.048575
enh54021    2  188419100  188420100      2       1  150064       1.9497     0.025604
enh54079    2  191225800  191226800      4       1  150064       2.1291     0.016624
enh54080    2  191271200  191272200      5       2  150064       2.4158    0.0078514
enh54082    2  191282000  191283000      3       2  150064       1.8238     0.034087
enh54083    2  191284600  191285600      3       2  150064       2.9428    0.0016261
enh54084    2  191286700  191287700      5       2  150064       1.6788       0.0466
enh54091    2  191312400  191313400      5       3  150064        1.925     0.027114
enh54092    2  191315600  191316600      3       1  150064       2.0715     0.019155
enh54093    2  191317900  191318900      3       2  150064       1.8054     0.035509
enh54096    2  191348400  191349400      3       2  150064       2.4532    0.0070796
enh54102    2  191400600  191401600      3       2  150064       1.7662     0.038684
enh54106    2  191463500  191464500      4       2  150064       2.4188    0.0077868
enh54107    2  191488400  191489400      1       1  150064       2.8485     0.002196
enh54109    2  191492900  191493900      2       1  150064       2.4091    0.0079953
enh54113    2  191521300  191522300      2       1  150064       1.6674     0.047718
enh54118    2  191532200  191533200      5       2  150064       1.7539     0.039726
enh54129    2  191741700  191742700      3       1  150064       1.8173     0.034586
enh54140    2  191832100  191833100      3       1  150064       2.3636    0.0090488
enh54142    2  191841000  191842000      2       1  150064       2.0471     0.020322
enh54145    2  191851300  191852300      3       2  150064        2.726    0.0032049
enh54158    2  191906000  191907000      1       1  150064       2.1558      0.01555
enh54159    2  191915600  191916600      3       1  150064       1.7736     0.038062
enh54160    2  191916900  191917900      2       1  150064       1.6677     0.047691
enh54161    2  191918900  191919900      1       1  150064       1.7824      0.03734
enh54168    2  191953500  191954500      4       2  150064       1.8455     0.032483
enh54217    2  194052500  194053500      1       1  150064       1.9622      0.02487
enh54230    2  196395600  196396600      2       1  150064        3.614   0.00015078
enh54231    2  196399500  196400500      2       1  150064       1.9021     0.028581
enh54232    2  196402800  196403800      1       1  150064       2.3019      0.01067
enh54233    2  196407700  196408700      1       1  150064       3.5268    0.0002103
enh54234    2  196410500  196411500      5       2  150064       3.3484   0.00040647
enh54236    2  196422500  196423500      1       1  150064        3.813    6.865e-05
enh54239    2  196434300  196435300      1       1  150064       2.4217     0.007723
enh54245    2  196477400  196478400      3       1  150064        1.873     0.030532
enh54253    2  196537000  196538000      1       1  150064       2.2935      0.01091
enh54254    2  196541900  196542900      3       2  150064       2.0852     0.018527
enh54258    2  196562100  196563100      2       1  150064       2.0509     0.020136
enh54259    2  196707200  196708200      2       1  150064       2.1338     0.016428
enh54260    2  196932000  196933000      4       2  150064       1.7793     0.037596
enh54265    2  196953700  196954700      3       1  150064       1.8977     0.028865
enh54266    2  196965700  196966700      3       1  150064       1.9611     0.024932
enh54268    2  196977600  196978600      3       2  150064       2.2846     0.011167
enh54269    2  196996500  196997500      5       2  150064       2.0586     0.019764
enh54270    2  197001800  197002800      1       1  150064       1.9742      0.02418
enh54271    2  197006400  197007400      6       1  150064       1.8301     0.033618
enh54272    2  197011700  197012700      4       2  150064       1.7136     0.043297
enh54275    2  197042700  197043700      3       1  150064       2.3926    0.0083639
enh54277    2  197054500  197055500      1       1  150064        1.724      0.04235
enh54278    2  197059300  197060300      2       1  150064       2.6716     0.003775
enh54293    2  197141200  197142200      2       1  150064       2.8795    0.0019915
enh54295    2  197153100  197154100      6       2  150064       3.4206   0.00031241
enh54296    2  197156400  197157400      3       1  150064       3.1197   0.00090516
enh54301    2  197648100  197649100      2       1  150064       1.6848     0.046012
enh54302    2  197662100  197663100      1       1  150064       2.2505      0.01221
enh54308    2  197792600  197793600      2       1  150064       1.7068     0.043934
enh54313    2  197853700  197854700      1       1  150064       2.8042     0.002522
enh54314    2  197876300  197877300      6       2  150064       3.2318   0.00061506
enh54315    2  197897700  197898700      2       1  150064        2.408     0.008021
enh54316    2  197905700  197906700      2       1  150064       2.5367    0.0055946
enh54319    2  197925700  197926700      5       2  150064       2.0659      0.01942
enh54320    2  197927200  197928200      6       2  150064       2.5424    0.0055044
enh54321    2  197937400  197938400      4       2  150064       2.3221     0.010113
enh54327    2  197995000  197996000      1       1  150064       2.5018     0.006178
enh54330    2  198017200  198018200      3       2  150064       2.4125    0.0079219
enh54331    2  198029200  198030200      2       1  150064       2.3458    0.0094928
enh54332    2  198037200  198038200      3       2  150064       2.9771    0.0014552
enh54351    2  198110400  198111400      3       2  150064            2      0.02275
enh54353    2  198118000  198119000      2       1  150064         2.67    0.0037921
enh54354    2  198122100  198123100      7       3  150064       1.7909     0.036651
enh54361    2  198146300  198147300      2       1  150064       5.4006   3.3218e-08
enh54363    2  198154400  198155400      2       1  150064       5.3195   5.2021e-08
enh54364    2  198164200  198165200      2       1  150064       4.8906   5.0265e-07
enh54369    2  198188900  198189900      3       2  150064       5.1302   1.4475e-07
enh54372    2  198223400  198224400      1       1  150064       4.2718    9.697e-06
enh54374    2  198242800  198243800      2       1  150064       5.6985   6.0437e-09
enh54380    2  198320100  198321100      1       1  150064       2.8147     0.002441
enh54388    2  198394900  198395900      3       1  150064       5.5296   1.6047e-08
enh54390    2  198398900  198399900      2       1  150064       4.9014   4.7569e-07
enh54392    2  198479100  198480100      1       1  150064         5.97    1.186e-09
enh54393    2  198568600  198569600      1       1  150064       4.1225    1.874e-05
enh54394    2  198573200  198574200      2       1  150064        4.101   2.0565e-05
enh54396    2  198667700  198668700      2       1  150064       4.1812   1.4498e-05
enh54397    2  198670800  198671800      3       2  150064       4.4429   4.4376e-06
enh54398    2  198673400  198674400      3       1  150064       4.8378   6.5633e-07
enh54400    2  198701600  198702600      2       1  150064       2.3539    0.0092895
enh54401    2  198704100  198705100      1       1  150064       5.1701     1.17e-07
enh54402    2  198706900  198707900      4       2  150064       3.1519   0.00081108
enh54404    2  198717800  198718800      2       1  150064       4.6953   1.3309e-06
enh54405    2  198721200  198722200      3       2  150064       4.5682   2.4595e-06
enh54406    2  198726600  198727600      2       1  150064       3.2545   0.00056789
enh54407    2  198728200  198729200      1       1  150064        5.191    1.046e-07
enh54408    2  198734500  198735500      1       1  150064        4.283    9.218e-06
enh54409    2  198743300  198744300      1       1  150064       5.1723    1.156e-07
enh54411    2  198755200  198756200      1       1  150064       3.6061    0.0001554
enh54412    2  198759000  198760000      2       1  150064       4.1551    1.626e-05
enh54413    2  198762400  198763400      2       1  150064       4.6561   1.6112e-06
enh54414    2  198768600  198769600      1       1  150064       5.6761     6.89e-09
enh54415    2  198789000  198790000      2       1  150064       3.9616   3.7217e-05
enh54417    2  198794300  198795300      2       1  150064       3.3332   0.00042923
enh54418    2  198798500  198799500      1       1  150064       5.1677    1.185e-07
enh54420    2  198804800  198805800      3       2  150064       4.0315   2.7711e-05
enh54421    2  198808600  198809600      4       1  150064       4.6965   1.3233e-06
enh54423    2  198814600  198815600      2       1  150064       4.2573   1.0345e-05
enh54424    2  198816600  198817600      2       1  150064       4.2706    9.746e-06
enh54425    2  198818500  198819500      2       1  150064       4.5688   2.4524e-06
enh54426    2  198860500  198861500      2       1  150064       4.6088   2.0249e-06
enh54428    2  198880400  198881400      4       1  150064       5.0063   2.7742e-07
enh54429    2  198893000  198894000      3       1  150064       2.9258    0.0017178
enh54430    2  198896400  198897400      3       1  150064       2.4865    0.0064498
enh54431    2  198906800  198907800      2       1  150064       5.1918   1.0412e-07
enh54437    2  200774600  200775600      1       1  150064       7.1749    3.618e-13
enh54438    2  200777200  200778200      3       2  150064        5.733   4.9335e-09
enh54439    2  200778500  200779500      3       2  150064       3.7227   9.8536e-05
enh54440    2  200787100  200788100      6       2  150064       5.9093   1.7179e-09
enh54441    2  200817400  200818400      3       1  150064       5.1379   1.3891e-07
enh54444    2  201172800  201173800      5       2  150064       5.7983   3.3493e-09
enh54446    2  201237100  201238100      2       1  150064       2.5634    0.0051829
enh54448    2  201247400  201248400      5       2  150064       4.4118   5.1248e-06
enh54449    2  201270300  201271300      2       1  150064       2.8659    0.0020794
enh54450    2  201272500  201273500      3       2  150064       1.7822     0.037355
enh54452    2  201320200  201321200      1       1  150064       3.8819    5.182e-05
enh54453    2  201327900  201328900      1       1  150064       1.7553       0.0396
enh54454    2  201331700  201332700      3       1  150064       2.2803     0.011295
enh54461    2  201449500  201450500      1       1  150064       1.9686       0.0245
enh54481    2  201886300  201887300      2       1  150064        2.026     0.021381
enh54498    2  202046800  202047800      1       1  150064       1.8405      0.03285
enh54513    2  202118300  202119300      7       2  150064       2.6261    0.0043189
enh54514    2  202120400  202121400      1       1  150064       3.2319    0.0006148
enh54516    2  202135100  202136100      5       3  150064       2.1554     0.015564
enh54518    2  202144200  202145200      2       1  150064       2.1534     0.015642
enh54547    2  202829200  202830200      6       3  150064       2.2654     0.011743
enh54565    2  203453200  203454200      2       1  150064       1.7147     0.043196
enh54574    2  203530600  203531600      1       1  150064       2.8442     0.002226
enh54583    2  203582500  203583500      2       1  150064       2.0271     0.021326
enh54585    2  203600800  203601800      1       1  150064       1.7657      0.03872
enh54589    2  203627500  203628500      2       1  150064       1.6936     0.045175
enh54595    2  203877700  203878700      1       1  150064       2.9017     0.001856
enh54597    2  203881600  203882600      2       1  150064       2.1455     0.015956
enh54599    2  204019800  204020800      2       1  150064       2.6467    0.0040643
enh54602    2  204105400  204106400      3       1  150064        2.359    0.0091633
enh54605    2  204348900  204349900      2       1  150064       2.4373    0.0073984
enh54609    2  204411800  204412800      2       1  150064       2.0237     0.021501
enh54613    2  204521200  204522200      6       2  150064       1.6772     0.046752
enh54617    2  204554600  204555600      1       1  150064       1.9738       0.0242
enh54656    2  204884200  204885200      5       2  150064       1.7042     0.044172
enh54668    2  205115200  205116200      7       2  150064       1.9676     0.024558
enh54684    2  205838200  205839200      1       1  150064       1.8642      0.03115
enh54717    2  207401600  207402600      1       1  150064       1.8454      0.03249
enh54728    2  207911300  207912300      3       2  150064       1.8611     0.031363
enh54745    2  208089700  208090700      3       2  150064       2.3381    0.0096897
enh54757    2  208339400  208340400      6       2  150064       3.3433   0.00041399
enh54758    2  208343600  208344600      5       1  150064       1.6662     0.047841
enh54759    2  208345900  208346900      3       1  150064       2.3708    0.0088748
enh54760    2  208363500  208364500      3       2  150064       2.4476    0.0071898
enh54764    2  208398900  208399900      2       1  150064       3.6579   0.00012715
enh54766    2  208408400  208409400      3       2  150064       2.9884     0.001402
enh54767    2  208409800  208410800      1       1  150064       4.1028    2.041e-05
enh54768    2  208412500  208413500      3       1  150064        3.835   6.2779e-05
enh54769    2  208417800  208418800      5       1  150064       3.8676   5.4946e-05
enh54770    2  208484200  208485200      1       1  150064       4.1235    1.866e-05
enh54806    2  213641600  213642600      4       1  150064       1.8196     0.034408
enh54808    2  213844300  213845300      2       1  150064       1.8471     0.032364
enh54834    2  213986900  213987900      3       1  150064       2.1187     0.017056
enh54837    2  213999600  214000600      2       1  150064       1.7161     0.043076
enh54840    2  214008400  214009400      2       1  150064       1.7663     0.038671
enh54848    2  215547600  215548600      2       1  150064       2.1708     0.014972
enh54890    2  217025600  217026600      3       2  150064       1.6726       0.0472
enh54891    2  217041300  217042300      2       1  150064       1.6582     0.048635
enh54896    2  217087300  217088300      1       1  150064       1.9552      0.02528
enh54905    2  217278000  217279000      3       1  150064       2.8614    0.0021086
enh54909    2  217419000  217420000      4       2  150064       1.8559     0.031731
enh54932    2  218654900  218655900      1       1  150064       2.4451      0.00724
enh54994    2  220024000  220025000      2       1  150064       2.6937    0.0035333
enh54995    2  220025700  220026700      2       1  150064       2.6891    0.0035818
enh54997    2  220039000  220040000      2       1  150064       3.3583   0.00039211
enh54998    2  220045800  220046800      2       1  150064       2.9592    0.0015421
enh55004    2  220091900  220092900      2       1  150064       1.9286     0.026889
enh55021    2  220340700  220341700      1       1  150064       2.6716     0.003774
enh55037    2  222393100  222394100      3       1  150064       2.5562     0.005291
enh55053    2  223728300  223729300      3       1  150064       1.8497     0.032177
enh55085    2  224889900  224890900      5       3  150064       1.8232      0.03414
enh55089    2  225264200  225265200      3       1  150064       2.6498    0.0040264
enh55090    2  225267000  225268000      5       2  150064       2.3298    0.0099079
enh55091    2  225383900  225384900      3       2  150064       3.6455   0.00013343
enh55095    2  225403900  225404900      3       2  150064       3.9516   3.8823e-05
enh55096    2  225406000  225407000      2       1  150064       2.1215     0.016939
enh55097    2  225407900  225408900      2       1  150064       4.8576   5.9409e-07
enh55098    2  225410400  225411400      1       1  150064       2.3812     0.008627
enh55100    2  225418200  225419200      5       3  150064       3.4701   0.00026014
enh55105    2  225442000  225443000      3       2  150064       4.1834   1.4362e-05
enh55108    2  225467000  225468000      6       3  150064        4.554   2.6316e-06
enh55114    2  225759100  225760100      4       2  150064       2.1264     0.016733
enh55116    2  225774900  225775900      6       2  150064       1.8325     0.033441
enh55117    2  225779800  225780800      4       2  150064       1.8599      0.03145
enh55128    2  225827400  225828400      2       1  150064       1.7652     0.038761
enh55166    2  227698300  227699300      3       1  150064       2.0206     0.021659
enh55167    2  227704700  227705700      3       1  150064       1.7194     0.042769
enh55168    2  227727000  227728000      4       1  150064       2.3948    0.0083141
enh55172    2  227841800  227842800      1       1  150064       1.8402      0.03287
enh55175    2  228262000  228263000      6       2  150064       2.7527    0.0029553
enh55177    2  228275900  228276900      3       2  150064       2.1261     0.016749
enh55183    2  228347700  228348700      3       2  150064       1.9634     0.024799
enh55191    2  228380000  228381000      2       1  150064       1.9883     0.023391
enh55193    2  228383200  228384200      8       4  150064       2.3467    0.0094713
enh55195    2  228647800  228648800      4       2  150064       2.6743    0.0037445
enh55215    2  230732400  230733400      1       1  150064        1.876      0.03033
enh55226    2  230845100  230846100      1       1  150064        2.353     0.009312
enh55233    2  231067500  231068500      5       1  150064       2.2119     0.013488
enh55234    2  231074100  231075100      3       1  150064       1.7516     0.039924
enh55238    2  231092600  231093600      2       1  150064       1.7192     0.042785
enh55239    2  231096300  231097300      3       2  150064       2.4634    0.0068815
enh55241    2  231118500  231119500      2       1  150064       1.7103     0.043605
enh55247    2  231190000  231191000      6       2  150064       1.9679     0.024542
enh55338    2  231845800  231846800      3       2  150064       2.2584     0.011962
enh55376    2  232527400  232528400      1       1  150064       2.3914     0.008391
enh55380    2  232539300  232540300      3       1  150064       2.0666     0.019387
enh55381    2  232542000  232543000      5       3  150064       1.8461     0.032437
enh55403    2  232988200  232989200      4       2  150064       2.3755     0.008763
enh55404    2  233003200  233004200      1       1  150064       2.8294     0.002332
enh55407    2  233101700  233102700      1       1  150064       2.2107      0.01353
enh55412    2  233174900  233175900      2       1  150064       2.3064     0.010543
enh55425    2  233586000  233587000      4       2  150064       5.6095   1.0148e-08
enh55426    2  233622200  233623200      1       1  150064       3.0501     0.001144
enh55428    2  233636600  233637600      1       1  150064       6.1794    3.218e-10
enh55429    2  233702700  233703700      1       1  150064       3.5443    0.0001968
enh55430    2  233918500  233919500      1       1  150064       2.5708     0.005073
enh55431    2  233923400  233924400      3       1  150064       2.3692    0.0089144
enh55540    2  235353900  235354900      7       3  150064       1.8518     0.032027
enh55571    2  237463600  237464600      2       1  150064       1.7243     0.042323
enh55609    2  238649100  238650100      4       1  150064       1.7396     0.040963
enh55610    2  238652000  238653000      8       2  150064       1.8747     0.030416
enh55626    2  238880300  238881300      4       2  150064       1.8839     0.029787
enh55637    2  239017200  239018200      4       1  150064       1.6738      0.04709
enh55640    2  239107300  239108300      3       2  150064       1.8415     0.032777
enh55735    2  240884700  240885700      7       3  150064       1.7081     0.043805
enh55745    2  241331700  241332700      6       2  150064       2.1182     0.017078
enh55746    2  241342100  241343100      7       1  150064       2.5026    0.0061638
enh55768    2  241948000  241949000      3       2  150064       1.7005     0.044517
enh55774    2  242028100  242029100      3       2  150064       2.0268     0.021343
enh55775    2  242033900  242034900      4       2  150064       1.9812     0.023786
enh55776    2  242037500  242038500      1       1  150064       1.7538      0.03973
enh55790    2  242228800  242229800      2       1  150064       2.6604    0.0039027
enh55797    2  242259300  242260300      1       1  150064        1.911        0.028
enh55799    2  242275400  242276400      3       1  150064       1.9435     0.025977
enh55800    2  242279600  242280600      2       1  150064       1.9294     0.026838
enh55810    2  242555500  242556500      2       1  150064       2.3737    0.0088059
enh55812    2  242574300  242575300      3       2  150064       1.8432     0.032647
enh55820    2  242670000  242671000      2       1  150064       1.6689     0.047569
enh55836    2  242820100  242821100      2       1  150064       1.9287     0.026884
enh55846    2  242907200  242908200      2       1  150064       1.7049     0.044102
enh55866    3    3210900    3211900      6       2  150064       1.6577     0.048684
enh55869    3    3221400    3222400      4       2  150064       1.7359     0.041293
enh55870    3    3231700    3232700      3       2  150064       1.8889     0.029456
enh55898    3    4574900    4575900      5       2  150064       1.7767      0.03781
enh55915    3    4888000    4889000      3       1  150064       1.9561     0.025227
enh55917    3    4907400    4908400      2       1  150064       2.0226     0.021559
enh55923    3    4948100    4949100      3       1  150064       1.6583     0.048631
enh55937    3    5068600    5069600      7       2  150064       2.3887    0.0084543
enh55955    3    5198100    5199100      5       2  150064       1.6452     0.049962
enh55959    3    5209600    5210600      2       1  150064        1.761     0.039116
enh55966    3    5241300    5242300      2       1  150064       1.9875     0.023436
enh55993    3    9221100    9222100      1       1  150064       1.6988      0.04468
enh55997    3    9395900    9396900      7       2  150064       1.8013     0.035829
enh55998    3    9403200    9404200      2       1  150064       2.4557    0.0070301
enh55999    3    9406000    9407000      4       2  150064       2.0666     0.019388
enh56002    3    9451400    9452400      1       1  150064       2.0714      0.01916
enh56003    3    9461700    9462700      2       1  150064       2.2432     0.012441
enh56004    3    9464300    9465300      3       2  150064       1.8481     0.032294
enh56005    3    9493600    9494600      4       2  150064       1.7547     0.039652
enh56015    3    9778200    9779200      3       1  150064       2.2747     0.011463
enh56094    3   10431000   10432000      4       2  150064       2.9749    0.0014655
enh56095    3   10436900   10437900      3       1  150064       3.3372   0.00042317
enh56098    3   10593400   10594400      3       1  150064       2.2016     0.013848
enh56131    3   11664500   11665500      6       3  150064       1.9559     0.025236
enh56133    3   11673800   11674800      4       1  150064       2.5883    0.0048225
enh56135    3   11685400   11686400      1       1  150064       4.0817    2.235e-05
enh56138    3   11806200   11807200      4       2  150064       2.6584    0.0039256
enh56141    3   11826100   11827100      1       1  150064       1.9874      0.02344
enh56142    3   11885700   11886700      4       1  150064       2.4669    0.0068148
enh56151    3   12503700   12504700      3       1  150064       2.0879     0.018405
enh56152    3   12512600   12513600      3       2  150064        2.531    0.0056874
enh56153    3   12521000   12522000      3       1  150064       2.2586     0.011955
enh56154    3   12524200   12525200      3       1  150064       1.9132     0.027863
enh56156    3   12601800   12602800      3       1  150064       2.3248     0.010042
enh56157    3   12604100   12605100      3       1  150064       2.3623    0.0090812
enh56162    3   12665800   12666800      3       2  150064       2.2475     0.012306
enh56166    3   12679100   12680100      2       1  150064        2.729    0.0031768
enh56169    3   12689700   12690700      3       1  150064       1.8254      0.03397
enh56172    3   12699700   12700700      2       1  150064       2.2026     0.013811
enh56173    3   12761100   12762100      3       1  150064       1.7323     0.041607
enh56190    3   13022200   13023200      1       1  150064       1.7275      0.04204
enh56193    3   13026600   13027600      4       1  150064       1.7152     0.043158
enh56194    3   13028300   13029300      1       1  150064       1.6731      0.04715
enh56198    3   13041400   13042400      2       1  150064       1.6889     0.045623
enh56202    3   13087500   13088500      6       3  150064       2.6935    0.0035351
enh56203    3   13111200   13112200      9       3  150064       2.5152     0.005948
enh56207    3   13191000   13192000      1       1  150064       2.3537     0.009295
enh56212    3   13378100   13379100      3       1  150064       2.0201     0.021688
enh56216    3   13427700   13428700      6       2  150064       2.4449    0.0072446
enh56217    3   13432800   13433800      2       1  150064       2.0531     0.020033
enh56226    3   13494100   13495100      3       2  150064        2.009     0.022266
enh56259    3   14418800   14419800     10       2  150064       2.4793    0.0065818
enh56270    3   14691500   14692500      1       1  150064       1.7781      0.03769
enh56272    3   14845400   14846400      2       1  150064       1.8175     0.034573
enh56276    3   14962100   14963100      3       2  150064       2.1015     0.017798
enh56293    3   15138600   15139600      2       1  150064       1.7907     0.036672
enh56311    3   15346300   15347300      5       2  150064       1.7294      0.04187
enh56349    3   15832200   15833200      3       2  150064       1.9923     0.023167
enh56374    3   16352100   16353100      5       1  150064       1.9922     0.023175
enh56388    3   16440800   16441800      5       2  150064       2.0809      0.01872
enh56406    3   16838400   16839400      8       2  150064       3.0417    0.0011761
enh56407    3   16842200   16843200      4       2  150064        2.586    0.0048554
enh56408    3   16852600   16853600      6       2  150064       2.9183    0.0017597
enh56409    3   16865300   16866300      3       1  150064       3.3366   0.00042409
enh56411    3   16886300   16887300      3       1  150064       1.6568     0.048781
enh56413    3   16891300   16892300      7       3  150064       2.2331     0.012772
enh56422    3   16955200   16956200      3       2  150064       3.0528    0.0011336
enh56423    3   16957900   16958900      6       3  150064       4.1108   1.9714e-05
enh56424    3   16960800   16961800      3       2  150064       2.9651    0.0015131
enh56427    3   16964500   16965500      2       1  150064       3.2495   0.00057798
enh56428    3   16966700   16967700      2       1  150064       3.3791    0.0003636
enh56430    3   16971800   16972800      3       2  150064       2.8634    0.0020958
enh56431    3   16973800   16974800      3       1  150064       2.0337      0.02099
enh56432    3   16977600   16978600      2       1  150064       2.3911    0.0083988
enh56434    3   16990300   16991300      3       2  150064       1.8132     0.034899
enh56436    3   17000000   17001000      2       1  150064       2.0347     0.020943
enh56439    3   17015000   17016000      3       2  150064       1.7283     0.041967
enh56440    3   17016500   17017500      4       2  150064       1.8021     0.035763
enh56441    3   17017800   17018800      1       1  150064       2.6027     0.004625
enh56444    3   17027000   17028000      1       1  150064       1.9738       0.0242
enh56450    3   17046800   17047800      5       2  150064       2.0693     0.019258
enh56451    3   17048400   17049400      2       1  150064       2.2365     0.012658
enh56456    3   17075100   17076100      2       1  150064        1.952     0.025467
enh56457    3   17080300   17081300      2       1  150064       2.3698    0.0088991
enh56459    3   17115500   17116500      3       2  150064       2.9324    0.0016817
enh56462    3   17193900   17194900      2       1  150064       3.0444    0.0011658
enh56463    3   17221000   17222000      4       1  150064       4.3756   6.0557e-06
enh56465    3   17275400   17276400      2       1  150064       4.2243   1.1984e-05
enh56467    3   17364000   17365000      1       1  150064       3.4059    0.0003297
enh56468    3   17377600   17378600      3       1  150064        4.601   2.1026e-06
enh56470    3   17667800   17668800      3       2  150064       4.6506   1.6548e-06
enh56471    3   17734500   17735500      3       1  150064       4.4484   4.3257e-06
enh56472    3   17774500   17775500      3       2  150064       3.2869   0.00050644
enh56473    3   17780000   17781000      3       2  150064       4.6669   1.5285e-06
enh56474    3   17784800   17785800      4       1  150064         2.91     0.001807
enh56475    3   17790500   17791500      1       1  150064       3.0272     0.001234
enh56476    3   17791200   17792200      2       1  150064       3.8504    5.896e-05
enh56477    3   17797000   17798000      1       1  150064       5.1533     1.28e-07
enh56478    3   17816000   17817000      3       1  150064        4.608   2.0328e-06
enh56479    3   17847600   17848600     12       2  150064       2.1496     0.015792
enh56480    3   17882200   17883200      2       1  150064       4.1648   1.5584e-05
enh56483    3   18256800   18257800      2       1  150064       2.7986    0.0025662
enh56567    3   23443900   23444900      2       1  150064       1.8741     0.030459
enh56575    3   23853400   23854400      1       1  150064       2.4984     0.006238
enh56577    3   23863000   23864000      3       2  150064       2.1025     0.017754
enh56580    3   23869800   23870800      3       2  150064       2.4356    0.0074342
enh56586    3   23882800   23883800      3       2  150064       2.1865     0.014389
enh56606    3   25821400   25822400      4       1  150064       1.7056     0.044038
enh56611    3   25897900   25898900      4       1  150064        1.947     0.025769
enh56644    3   27811900   27812900      8       2  150064       2.1103     0.017418
enh56680    3   30304300   30305300      2       1  150064       2.2289     0.012911
enh56682    3   30361000   30362000      3       2  150064       2.4201    0.0077592
enh56683    3   30372700   30373700      3       2  150064        1.979      0.02391
enh56684    3   30374000   30375000      2       1  150064       2.2932     0.010918
enh56733    3   31450000   31451000      2       1  150064       2.4642     0.006866
enh56735    3   31484800   31485800      8       2  150064       2.0637     0.019523
enh56736    3   31489900   31490900      2       1  150064        1.684     0.046087
enh56739    3   31509000   31510000      9       2  150064       2.4945    0.0063069
enh56741    3   31543800   31544800      6       2  150064       2.8591    0.0021242
enh56757    3   31649200   31650200      3       2  150064       2.1816      0.01457
enh56758    3   31652000   31653000      1       1  150064       1.7781      0.03769
enh56762    3   31677100   31678100      2       1  150064       1.6942     0.045115
enh56768    3   32132600   32133600      6       2  150064       2.0718      0.01914
enh56774    3   32155300   32156300      9       1  150064       1.8971     0.028908
enh56775    3   32157300   32158300      7       1  150064       1.7065     0.043955
enh56777    3   32160400   32161400      2       1  150064       1.7031     0.044278
enh56786    3   32326600   32327600      7       3  150064       1.7843     0.037187
enh56790    3   32345400   32346400      3       1  150064       2.1335     0.016442
enh56842    3   32744700   32745700      5       3  150064       1.6734     0.047124
enh56869    3   33114000   33115000      2       1  150064       1.7183     0.042871
enh56871    3   33125200   33126200      1       1  150064       2.0718      0.01914
enh56872    3   33127200   33128200      2       1  150064       1.9844     0.023608
enh56875    3   33139300   33140300      2       1  150064       2.0427     0.020542
enh56879    3   33414000   33415000      2       1  150064       2.7776    0.0027379
enh56880    3   33426900   33427900      2       1  150064       2.5368     0.005593
enh56881    3   33461400   33462400      3       1  150064       2.2706     0.011586
enh56882    3   33471800   33472800      1       1  150064       2.7243     0.003222
enh56884    3   33483200   33484200      6       3  150064       2.7076    0.0033882
enh56885    3   33488100   33489100      8       3  150064       2.3511    0.0093602
enh56891    3   33739400   33740400      1       1  150064       1.8086      0.03526
enh56898    3   33843900   33844900      4       1  150064       1.8373     0.033082
enh56911    3   34290000   34291000      2       1  150064       2.0589     0.019751
enh56912    3   36884400   36885400      1       1  150064       6.4289    6.426e-11
enh56913    3   36905500   36906500      1       1  150064       2.9618     0.001529
enh56914    3   36910000   36911000      1       1  150064       1.6592      0.04854
enh56915    3   36916100   36917100      1       1  150064       3.2064     0.000672
enh56916    3   36919300   36920300      4       2  150064        5.249   7.6482e-08
enh56917    3   36923300   36924300      4       1  150064       2.8396    0.0022588
enh56918    3   36935300   36936300      3       1  150064       2.8818    0.0019771
enh56919    3   36944800   36945800      3       2  150064       5.0975   1.7209e-07
enh56921    3   36952800   36953800      4       2  150064       4.1104   1.9746e-05
enh56923    3   36959100   36960100      4       2  150064       5.3805   3.7134e-08
enh56924    3   36964200   36965200      8       4  150064       5.4358   2.7283e-08
enh56925    3   36965700   36966700      2       1  150064       3.5707     0.000178
enh56927    3   36973900   36974900      2       1  150064       2.5998    0.0046632
enh56929    3   36984600   36985600      2       1  150064       2.7253    0.0032117
enh56930    3   36986600   36987600      4       2  150064       3.3887   0.00035117
enh56932    3   36998900   36999900      3       2  150064       2.8052    0.0025142
enh56933    3   37010800   37011800      2       1  150064       2.8671     0.002071
enh56936    3   37036000   37037000      2       1  150064       1.8574      0.03163
enh56937    3   37095000   37096000      1       1  150064       2.4176     0.007812
enh56938    3   37095400   37096400      3       2  150064       2.6262    0.0043168
enh56940    3   37186500   37187500      1       1  150064       3.0522     0.001136
enh56942    3   37196300   37197300      1       1  150064       3.0166     0.001278
enh56943    3   37204300   37205300      3       1  150064       3.0441    0.0011669
enh56944    3   37212500   37213500      1       1  150064       2.9258     0.001718
enh56947    3   37223300   37224300      2       1  150064       2.6543    0.0039731
enh56948    3   37254300   37255300      2       1  150064       2.1823     0.014545
enh56949    3   37258700   37259700      5       2  150064       2.4839    0.0064978
enh56952    3   37269600   37270600      4       2  150064       2.4877    0.0064279
enh56957    3   37332300   37333300      3       1  150064       1.8887     0.029469
enh56961    3   37828900   37829900      4       2  150064       2.7717    0.0027882
enh56965    3   37948200   37949200      5       2  150064       1.9275     0.026959
enh56966    3   37998000   37999000      2       1  150064       2.0516     0.020107
enh56983    3   38190800   38191800      1       1  150064       1.7923      0.03654
enh57001    3   38462300   38463300      2       1  150064       3.2344    0.0006095
enh57002    3   38468700   38469700      1       1  150064       2.4316     0.007516
enh57003    3   38479500   38480500      1       1  150064       3.4312    0.0003005
enh57004    3   38494000   38495000      3       1  150064       3.1473   0.00082402
enh57005    3   38497400   38498400      3       1  150064       3.1542   0.00080478
enh57008    3   38514100   38515100      1       1  150064       2.9247     0.001724
enh57009    3   38536900   38537900      4       2  150064       2.8552    0.0021503
enh57011    3   38539800   38540800      2       1  150064       4.0354   2.7255e-05
enh57053    3   39369400   39370400      7       3  150064       1.9851     0.023567
enh57113    3   42189700   42190700      3       1  150064       2.5561    0.0052933
enh57115    3   42202100   42203100      1       1  150064       2.3561     0.009233
enh57116    3   42202900   42203900      1       1  150064       1.7506      0.04001
enh57119    3   42205600   42206600      2       1  150064       1.7237     0.042378
enh57120    3   42213900   42214900      3       1  150064       2.0205     0.021668
enh57121    3   42220600   42221600      3       2  150064       2.2817     0.011253
enh57122    3   42232400   42233400      5       2  150064       3.0545    0.0011273
enh57123    3   42233600   42234600      6       2  150064       1.9939     0.023082
enh57124    3   42256600   42257600      4       2  150064       1.9369     0.026381
enh57131    3   42570700   42571700      3       2  150064        2.484    0.0064961
enh57165    3   43070700   43071700      4       2  150064       1.7219      0.04254
enh57185    3   43346900   43347900      2       1  150064       1.9683     0.024515
enh57196    3   43435000   43436000      3       2  150064       2.4605    0.0069373
enh57206    3   43680000   43681000      1       1  150064       1.7368      0.04121
enh57208    3   43718800   43719800      4       2  150064       2.5131    0.0059841
enh57209    3   43729000   43730000      3       2  150064       2.8876     0.001941
enh57213    3   43737500   43738500      2       1  150064        3.346   0.00040994
enh57214    3   43798200   43799200      6       3  150064       2.5986    0.0046807
enh57219    3   44249200   44250200      2       1  150064       3.1165    0.0009151
enh57233    3   44597500   44598500      1       1  150064       3.0287     0.001228
enh57238    3   44770000   44771000      2       1  150064       2.4199    0.0077622
enh57265    3   45179800   45180800      7       4  150064       2.5554    0.0053033
enh57271    3   45314600   45315600      2       1  150064       3.9218   4.3942e-05
enh57339    3   46130500   46131500      5       2  150064       1.8815     0.029954
enh57467    3   47814700   47815700      1       1  150064       1.7146      0.04321
enh57477    3   47939300   47940300      2       1  150064       2.2134     0.013434
enh57483    3   48099400   48100400      1       1  150064        1.666      0.04786
enh57485    3   48105300   48106300      1       1  150064        1.977      0.02402
enh57488    3   48131100   48132100      1       1  150064       1.7805       0.0375
enh57489    3   48153200   48154200      1       1  150064       1.8158       0.0347
enh57493    3   48274000   48275000      2       1  150064       2.8184    0.0024135
enh57494    3   48281300   48282300      2       1  150064       1.7938     0.036423
enh57498    3   48339000   48340000      5       1  150064       2.0367     0.020839
enh57500    3   48343600   48344600      4       1  150064        1.983     0.023681
enh57501    3   48362100   48363100      3       1  150064       1.9729     0.024251
enh57502    3   48469400   48470400      2       1  150064       2.1043     0.017677
enh57523    3   48661300   48662300      1       1  150064        2.289      0.01104
enh57524    3   48671000   48672000      2       1  150064       2.3372    0.0097139
enh57533    3   48735000   48736000      4       2  150064       2.0676     0.019339
enh57535    3   48744800   48745800      1       1  150064       2.0135      0.02203
enh57536    3   48748600   48749600      4       1  150064       2.3221     0.010114
enh57538    3   48754800   48755800      1       1  150064       2.1125      0.01732
enh57539    3   48777100   48778100      1       1  150064        1.712      0.04345
enh57548    3   48883200   48884200      1       1  150064       1.9677      0.02455
enh57556    3   48968900   48969900      1       1  150064       1.7662      0.03868
enh57557    3   48972800   48973800      2       1  150064       2.2907      0.01099
enh57560    3   49003900   49004900      1       1  150064       1.8945      0.02908
enh57563    3   49030200   49031200      1       1  150064       1.9595      0.02503
enh57569    3   49067000   49068000      1       1  150064       1.6834      0.04615
enh57579    3   49156200   49157200      2       1  150064       2.1108     0.017397
enh57587    3   49275300   49276300      5       2  150064       1.7737     0.038055
enh57593    3   49372700   49373700      1       1  150064        1.868      0.03088
enh57594    3   49374700   49375700      1       1  150064       1.7766      0.03782
enh57604    3   49421700   49422700      1       1  150064       2.3101      0.01044
enh57605    3   49426200   49427200      1       1  150064        1.854      0.03187
enh57608    3   49436900   49437900      3       2  150064       2.1673     0.015107
enh57616    3   49459000   49460000      3       1  150064       2.1882     0.014328
enh57618    3   49465400   49466400      2       1  150064       2.3632    0.0090586
enh57619    3   49467200   49468200      1       1  150064        2.313      0.01036
enh57625    3   49535000   49536000      1       1  150064        2.107      0.01756
enh57628    3   49589300   49590300      1       1  150064       1.8786      0.03015
enh57636    3   49750100   49751100      1       1  150064       1.8367      0.03313
enh57639    3   49759600   49760600      2       1  150064       1.7308     0.041743
enh57643    3   49808400   49809400      4       2  150064       2.5687    0.0051047
enh57649    3   49821500   49822500      3       2  150064        2.037     0.020826
enh57653    3   49843700   49844700      1       1  150064       2.0166      0.02187
enh57654    3   49848900   49849900      1       1  150064       2.3804     0.008648
enh57655    3   49852000   49853000      2       1  150064       2.4112      0.00795
enh57656    3   49892600   49893600      2       1  150064       2.2205     0.013191
enh57657    3   49894200   49895200      2       1  150064       2.0486     0.020249
enh57658    3   49910000   49911000      4       2  150064       3.2529   0.00057118
enh57659    3   49943000   49944000      2       1  150064       1.6838     0.046107
enh57660    3   49965300   49966300      3       2  150064       1.7315      0.04168
enh57661    3   49967700   49968700      1       1  150064       3.0538      0.00113
enh57662    3   49968400   49969400      1       1  150064       3.0538      0.00113
enh57663    3   49976600   49977600      2       1  150064       1.7141     0.043251
enh57664    3   49978700   49979700      2       1  150064        2.531    0.0056873
enh57666    3   49984900   49985900      1       1  150064       2.0425      0.02055
enh57669    3   49997300   49998300      3       1  150064       3.1182   0.00090988
enh57670    3   50078200   50079200      2       1  150064       2.4036    0.0081174
enh57671    3   50112300   50113300      4       2  150064       3.0641    0.0010915
enh57673    3   50125200   50126200      4       2  150064       2.2616     0.011861
enh57674    3   50128700   50129700      2       1  150064       2.5338    0.0056422
enh57677    3   50231800   50232800      1       1  150064       3.4946    0.0002374
enh57685    3   50287600   50288600      2       1  150064       2.1402     0.016169
enh57686    3   50291800   50292800      3       2  150064       2.9169    0.0017674
enh57687    3   50296700   50297700      1       1  150064       2.6618     0.003886
enh57697    3   50361500   50362500      1       1  150064       2.1638      0.01524
enh57710    3   50409500   50410500      3       2  150064       3.0316    0.0012165
enh57718    3   50518900   50519900      4       2  150064       2.7236    0.0032291
enh57744    3   51008900   51009900      2       1  150064       2.0342     0.020965
enh57753    3   51425700   51426700      1       1  150064        2.068      0.01932
enh57756    3   51475400   51476400      1       1  150064       1.8262      0.03391
enh57759    3   51531900   51532900      2       1  150064       1.8601     0.031432
enh57761    3   51535500   51536500      1       1  150064       2.2004      0.01389
enh57773    3   51728200   51729200      2       1  150064       1.8046     0.035572
enh57776    3   51754100   51755100      6       4  150064       2.0985     0.017932
enh57777    3   51768300   51769300      5       2  150064       2.2642     0.011782
enh57794    3   52077600   52078600      1       1  150064       1.8495      0.03219
enh57805    3   52223500   52224500      1       1  150064       3.4801    0.0002506
enh57807    3   52234200   52235200      1       1  150064       3.8338    6.309e-05
enh57808    3   52236400   52237400      1       1  150064        3.771    8.131e-05
enh57811    3   52268300   52269300      5       2  150064       3.9265   4.3088e-05
enh57812    3   52269700   52270700      2       1  150064       2.9467    0.0016057
enh57817    3   52290800   52291800      1       1  150064       4.7614    9.614e-07
enh57818    3   52294700   52295700      2       1  150064       3.3032   0.00047792
enh57824    3   52308600   52309600      3       2  150064       5.0398   2.3298e-07
enh57828    3   52325000   52326000      3       2  150064       4.2851   9.1323e-06
enh57829    3   52332900   52333900      2       1  150064       5.6228   9.3969e-09
enh57830    3   52341000   52342000      2       1  150064       4.0216   2.8898e-05
enh57834    3   52406800   52407800      4       2  150064       3.6841   0.00011474
enh57838    3   52478600   52479600      2       1  150064       2.5522    0.0053525
enh57841    3   52491000   52492000      3       1  150064       3.8496   5.9145e-05
enh57842    3   52565700   52566700      3       1  150064       4.5675   2.4684e-06
enh57843    3   52568300   52569300      2       1  150064       4.5023    3.361e-06
enh57845    3   52572100   52573100      3       1  150064       3.9099   4.6163e-05
enh57846    3   52573300   52574300      3       2  150064       3.7811    7.806e-05
enh57851    3   52717500   52718500      2       1  150064       4.4416   4.4639e-06
enh57852    3   52722000   52723000      2       1  150064       4.9234   4.2524e-07
enh57853    3   52737500   52738500      1       1  150064       4.5918    2.197e-06
enh57854    3   52741600   52742600      3       1  150064       5.1293   1.4544e-07
enh57855    3   52754600   52755600      3       1  150064       3.5828   0.00016997
enh57856    3   52796800   52797800      1       1  150064       5.0263      2.5e-07
enh57857    3   52803000   52804000      1       1  150064       5.0609    2.086e-07
enh57860    3   52908500   52909500      2       1  150064       4.5236   3.0397e-06
enh57862    3   52924400   52925400      1       1  150064       1.7474      0.04028
enh57863    3   52925300   52926300      1       1  150064       4.9932    2.969e-07
enh57864    3   52928400   52929400      2       1  150064       2.3767     0.008734
enh57865    3   52968500   52969500      2       1  150064       5.4771   2.1615e-08
enh57866    3   53016200   53017200      4       2  150064       5.1778   1.1223e-07
enh57868    3   53021000   53022000      2       1  150064       4.3654   6.3435e-06
enh57869    3   53024200   53025200      1       1  150064       2.5911     0.004783
enh57870    3   53025600   53026600      8       4  150064       4.1462     1.69e-05
enh57875    3   53060300   53061300      3       2  150064       5.2966   5.9004e-08
enh57876    3   53063800   53064800      4       2  150064       2.9668    0.0015048
enh57877    3   53065700   53066700      1       1  150064       2.9818     0.001433
enh57878    3   53069600   53070600      3       2  150064       2.1356     0.016357
enh57879    3   53072500   53073500      1       1  150064       2.8509      0.00218
enh57880    3   53074300   53075300      2       1  150064       2.9567    0.0015545
enh57881    3   53076300   53077300      3       1  150064         4.32   7.8029e-06
enh57883    3   53105500   53106500      2       1  150064       2.1692     0.015032
enh57896    3   53277300   53278300      8       2  150064         2.14     0.016177
enh57897    3   53281800   53282800      4       2  150064       3.3454   0.00041082
enh57900    3   53290000   53291000      4       2  150064       2.6459    0.0040737
enh57901    3   53303800   53304800      1       1  150064       1.9089      0.02814
enh57905    3   53363600   53364600      3       2  150064       3.3767   0.00036674
enh57910    3   53913900   53914900      1       1  150064       2.2603       0.0119
enh57915    3   56593000   56594000      7       2  150064       1.9632     0.024812
enh57924    3   56709400   56710400      6       2  150064       1.9724     0.024284
enh57925    3   56711900   56712900      1       1  150064       2.3784     0.008693
enh57926    3   56714200   56715200      5       2  150064       1.7519     0.039898
enh57930    3   56751400   56752400      3       1  150064       1.9995     0.022779
enh57931    3   56759700   56760700      6       2  150064       1.7738     0.038049
enh57933    3   56769300   56770300      3       1  150064       1.9887     0.023368
enh57934    3   56777700   56778700      1       1  150064       1.9896      0.02332
enh57954    3   56866800   56867800      5       2  150064       1.7768     0.037805
enh57955    3   56871300   56872300      3       2  150064       2.8356    0.0022869
enh57956    3   56889700   56890700      2       1  150064         1.66     0.048452
enh57960    3   56899400   56900400      2       1  150064       2.2749     0.011455
enh57993    3   57572500   57573500      3       2  150064       1.7503     0.040037
enh58015    3   57790400   57791400      2       1  150064       1.6791     0.046565
enh58056    3   58161000   58162000      3       1  150064       2.6507    0.0040165
enh58058    3   58164000   58165000      5       2  150064       1.7836     0.037246
enh58064    3   58306200   58307200      5       1  150064       1.6971      0.04484
enh58067    3   58320600   58321600      3       2  150064       2.8225    0.0023825
enh58070    3   58331400   58332400      4       2  150064       2.1141     0.017251
enh58075    3   58417600   58418600      2       1  150064       2.2582     0.011967
enh58076    3   58419900   58420900      8       3  150064       2.2925     0.010937
enh58078    3   58456800   58457800      3       2  150064        1.946     0.025828
enh58094    3   59411100   59412100      6       2  150064       1.9188     0.027506
enh58098    3   59438700   59439700      9       3  150064        1.679     0.046579
enh58106    3   59744400   59745400      6       2  150064       1.8743     0.030445
enh58120    3   59892800   59893800      6       3  150064       1.9141     0.027807
enh58122    3   59909100   59910100      3       2  150064       1.6542     0.049039
enh58129    3   59974200   59975200      3       1  150064       2.4109    0.0079559
enh58137    3   60026600   60027600      3       2  150064       2.2568     0.012009
enh58143    3   60058100   60059100      7       4  150064        2.501    0.0061926
enh58146    3   60076000   60077000      5       3  150064       2.0965      0.01802
enh58147    3   60080300   60081300      5       2  150064       1.9176     0.027583
enh58152    3   60288600   60289600      4       2  150064       3.9514   3.8847e-05
enh58157    3   61237400   61238400      1       1  150064       2.1375      0.01628
enh58161    3   63841000   63842000      3       1  150064       3.8713   5.4135e-05
enh58162    3   63844600   63845600      2       1  150064       2.7238    0.0032273
enh58164    3   63850800   63851800      4       2  150064       2.2454      0.01237
enh58166    3   63853500   63854500      1       1  150064       3.7895    7.549e-05
enh58167    3   63855800   63856800      1       1  150064       2.5298     0.005706
enh58168    3   63857700   63858700      2       1  150064       2.8442     0.002226
enh58170    3   63861900   63862900      2       1  150064       4.5035   3.3424e-06
enh58172    3   63866200   63867200      2       1  150064       2.5427    0.0054999
enh58175    3   63880800   63881800      2       1  150064       3.4688   0.00026138
enh58176    3   63895700   63896700      4       2  150064       2.3692    0.0089141
enh58178    3   63912800   63913800      3       1  150064       3.1973   0.00069368
enh58179    3   63919100   63920100      2       1  150064       2.2564     0.012024
enh58186    3   63947300   63948300      4       2  150064       4.3393   7.1459e-06
enh58188    3   63950800   63951800      2       1  150064       4.2679   9.8657e-06
enh58189    3   63959400   63960400      3       2  150064       3.8672   5.5044e-05
enh58191    3   63967200   63968200      3       2  150064       2.2201     0.013207
enh58194    3   63978900   63979900      4       2  150064       2.1446     0.015994
enh58196    3   63993500   63994500      3       2  150064       3.1261   0.00088561
enh58197    3   63996900   63997900      4       2  150064       3.2143   0.00065381
enh58198    3   64006300   64007300      4       2  150064       1.9426     0.026032
enh58200    3   64015900   64016900      4       2  150064       1.6919     0.045328
enh58214    3   66427800   66428800      4       2  150064       1.6945     0.045084
enh58242    3   67047400   67048400      2       1  150064       1.8736     0.030492
enh58249    3   67134200   67135200      8       3  150064       1.8798     0.030067
enh58253    3   67634000   67635000      2       1  150064       2.8852     0.001956
enh58254    3   67644000   67645000      3       1  150064       2.5176    0.0059074
enh58256    3   67652700   67653700      3       1  150064       2.6431    0.0041071
enh58260    3   67685400   67686400      4       1  150064       1.8647     0.031114
enh58261    3   67688500   67689500      2       1  150064       1.7652     0.038767
enh58262    3   67691600   67692600      3       1  150064       1.6881     0.045695
enh58263    3   67693900   67694900      3       1  150064        1.906     0.028326
enh58264    3   67695600   67696600      3       1  150064       1.9603     0.024982
enh58265    3   67699700   67700700      3       2  150064       2.2937     0.010905
enh58278    3   67997000   67998000      3       1  150064       2.4718    0.0067208
enh58303    3   69246800   69247800      4       1  150064       1.6578     0.048676
enh58308    3   69298400   69299400      2       1  150064        3.491   0.00024064
enh58311    3   69355200   69356200      2       1  150064       2.7099    0.0033647
enh58313    3   69400700   69401700      8       2  150064       1.7247     0.042292
enh58314    3   69418200   69419200      4       1  150064       2.9448    0.0016157
enh58331    3   71087700   71088700      1       1  150064        2.339     0.009669
enh58334    3   71102600   71103600      1       1  150064       1.8667      0.03097
enh58336    3   71126900   71127900      4       1  150064       2.0745     0.019016
enh58337    3   71133900   71134900      3       1  150064       2.4844     0.006489
enh58339    3   71141900   71142900      2       1  150064       1.6471     0.049774
enh58343    3   71155700   71156700      5       3  150064         2.45    0.0071432
enh58345    3   71163300   71164300      2       1  150064       2.8482    0.0021984
enh58346    3   71168600   71169600      1       1  150064       1.7172      0.04297
enh58347    3   71174100   71175100      5       2  150064       3.1063   0.00094726
enh58348    3   71175400   71176400      8       2  150064       2.2052     0.013719
enh58352    3   71193000   71194000      2       1  150064        1.735     0.041373
enh58362    3   71253300   71254300      4       2  150064       2.7802     0.002716
enh58363    3   71254400   71255400      1       1  150064       5.1579    1.249e-07
enh58365    3   71263100   71264100      3       2  150064       3.0047    0.0013292
enh58367    3   71266600   71267600      2       1  150064       2.1646     0.015211
enh58368    3   71268800   71269800      3       2  150064       1.7065     0.043954
enh58369    3   71273800   71274800      3       2  150064       3.2228   0.00063473
enh58370    3   71277900   71278900      4       2  150064        2.608     0.004553
enh58372    3   71289000   71290000      5       1  150064       3.7249   9.7678e-05
enh58375    3   71294900   71295900      1       1  150064       2.5053     0.006117
enh58376    3   71296700   71297700      4       2  150064       3.8785   5.2547e-05
enh58378    3   71300100   71301100      2       1  150064       1.7004      0.04453
enh58379    3   71301500   71302500      2       1  150064       4.3596   6.5151e-06
enh58382    3   71308500   71309500      1       1  150064       3.4259    0.0003064
enh58384    3   71320200   71321200      3       1  150064       3.1865   0.00072006
enh58386    3   71326200   71327200      5       3  150064       4.7699   9.2141e-07
enh58387    3   71327000   71328000      5       3  150064       3.8313   6.3739e-05
enh58388    3   71330200   71331200      8       3  150064       2.0969     0.018001
enh58389    3   71331700   71332700      4       2  150064       3.1513   0.00081269
enh58390    3   71334200   71335200      2       1  150064       3.6357   0.00013862
enh58393    3   71339800   71340800      3       1  150064       4.0415   2.6557e-05
enh58394    3   71341900   71342900      3       1  150064       1.9223     0.027283
enh58396    3   71345000   71346000      3       2  150064       3.3261   0.00044032
enh58400    3   71365900   71366900      4       2  150064       3.4888   0.00024257
enh58401    3   71368600   71369600      4       2  150064       2.3665    0.0089794
enh58402    3   71385500   71386500      6       1  150064       2.9844    0.0014207
enh58403    3   71386800   71387800      1       1  150064       3.8811    5.199e-05
enh58404    3   71388600   71389600      3       2  150064       3.8643   5.5708e-05
enh58405    3   71394600   71395600      4       1  150064       3.5436   0.00019735
enh58406    3   71397200   71398200      2       1  150064       4.5228    3.051e-06
enh58407    3   71399700   71400700      6       2  150064        3.082    0.0010282
enh58413    3   71424300   71425300      1       1  150064       3.3007    0.0004823
enh58416    3   71433000   71434000      3       1  150064       1.7792     0.037607
enh58417    3   71437100   71438100      5       2  150064       2.7276    0.0031897
enh58428    3   71469600   71470600      1       1  150064       2.3373     0.009712
enh58429    3   71473900   71474900      5       2  150064       2.0277     0.021293
enh58431    3   71482600   71483600      8       3  150064       2.1356     0.016357
enh58433    3   71491800   71492800      3       2  150064       2.6218    0.0043734
enh58434    3   71494800   71495800      6       3  150064       2.6684    0.0038108
enh58435    3   71498000   71499000      2       1  150064       3.8552   5.7813e-05
enh58438    3   71512900   71513900      6       4  150064       2.7251    0.0032146
enh58439    3   71514500   71515500      2       1  150064       2.0771     0.018897
enh58442    3   71521500   71522500      3       2  150064       3.2125   0.00065789
enh58443    3   71523600   71524600      3       1  150064       1.6903     0.045483
enh58446    3   71533100   71534100      4       2  150064       3.2553   0.00056646
enh58447    3   71536700   71537700      2       1  150064       2.4005    0.0081865
enh58448    3   71539300   71540300      1       1  150064       4.7694    9.238e-07
enh58450    3   71546900   71547900      2       1  150064       4.1833   1.4364e-05
enh58451    3   71549300   71550300      1       1  150064       4.8591    5.895e-07
enh58452    3   71551200   71552200      4       2  150064       4.7021   1.2878e-06
enh58453    3   71552900   71553900      1       1  150064       4.9105    4.543e-07
enh58454    3   71557400   71558400      3       1  150064       3.7235   9.8236e-05
enh58456    3   71561700   71562700      3       2  150064        2.298     0.010781
enh58457    3   71577900   71578900      1       1  150064       4.7976    8.028e-07
enh58468    3   71770600   71771600      3       2  150064       2.5376    0.0055813
enh58469    3   71775500   71776500      1       1  150064       1.7146      0.04321
enh58470    3   71778200   71779200      4       1  150064       2.4847    0.0064834
enh58513    3   72531200   72532200      4       1  150064       1.9651     0.024701
enh58517    3   72572100   72573100      3       1  150064       2.2693     0.011625
enh58519    3   72599100   72600100      2       1  150064       2.3116       0.0104
enh58529    3   72893800   72894800      1       1  150064       1.8205      0.03434
enh58537    3   73044800   73045800      2       1  150064       2.0258     0.021392
enh58538    3   73050300   73051300      7       2  150064       1.8969     0.028919
enh58539    3   73052800   73053800      7       2  150064       2.1001     0.017859
enh58541    3   73063500   73064500      7       3  150064       1.7081     0.043805
enh58542    3   73068600   73069600      1       1  150064       2.0109      0.02217
enh58543    3   73076200   73077200      4       2  150064       1.7845     0.037168
enh58544    3   73080400   73081400      1       1  150064       1.9126       0.0279
enh58546    3   73089600   73090600      4       1  150064        1.986     0.023517
enh58547    3   73093300   73094300      7       2  150064       1.9529     0.025415
enh58549    3   73104900   73105900      1       1  150064       1.6871      0.04579
enh58551    3   73134900   73135900      1       1  150064       2.1323      0.01649
enh58597    3   89156500   89157500      2       1  150064       1.9681     0.024529
enh58604    3   93799000   93800000      2       1  150064       2.0702     0.019216
enh58609    3   97484200   97485200      1       1  150064       2.5832     0.004895
enh58614    3   97633000   97634000      2       1  150064       1.6857     0.045925
enh58765    3  101804400  101805400      3       1  150064       1.8037     0.035639
enh58775    3  102251300  102252300      1       1  150064       1.7462      0.04039
enh58791    3  105495900  105496900      2       1  150064       2.1862     0.014401
enh58793    3  105502200  105503200      2       1  150064       2.3491    0.0094087
enh58794    3  105504700  105505700      1       1  150064       2.5053     0.006118
enh58796    3  105511200  105512200      2       1  150064        1.791     0.036649
enh58799    3  105524800  105525800      4       2  150064       3.0575    0.0011159
enh58801    3  105527000  105528000      3       2  150064       1.7636       0.0389
enh58802    3  105527900  105528900      3       2  150064       2.0647     0.019475
enh58803    3  105530400  105531400      3       2  150064       2.2878     0.011075
enh58804    3  105532200  105533200      2       1  150064         2.05     0.020183
enh58806    3  105541800  105542800      1       1  150064       1.7223      0.04251
enh58811    3  105572800  105573800      3       2  150064       2.0561     0.019888
enh58812    3  105576300  105577300      2       1  150064       1.8703      0.03072
enh58814    3  105582100  105583100      3       1  150064       1.7288     0.041923
enh58817    3  105609500  105610500      2       1  150064       1.9478     0.025718
enh58831    3  105893900  105894900      2       1  150064       2.2513     0.012185
enh58837    3  105949100  105950100      6       1  150064        1.928     0.026929
enh58847    3  106143000  106144000      6       2  150064       2.1369     0.016301
enh58856    3  107245200  107246200      1       1  150064       2.1432      0.01605
enh58857    3  107246300  107247300      1       1  150064       3.4476    0.0002828
enh58860    3  107296200  107297200      3       1  150064       2.1558      0.01555
enh58861    3  107297800  107298800      2       1  150064       2.2799     0.011308
enh58866    3  107322800  107323800      2       1  150064       1.6703     0.047434
enh58869    3  107339800  107340800      5       2  150064       1.7865     0.037012
enh58873    3  107369400  107370400      3       2  150064       1.6742     0.047048
enh58874    3  107370100  107371100      1       1  150064       1.6673      0.04773
enh58875    3  107379700  107380700      2       1  150064         2.44    0.0073433
enh58878    3  107402900  107403900      1       1  150064       2.6608     0.003898
enh58898    3  107788600  107789600      1       1  150064       2.7237     0.003228
enh58899    3  107798800  107799800      2       1  150064       2.2335     0.012757
enh58900    3  107811600  107812600      2       1  150064       2.0063     0.022414
enh58902    3  107820000  107821000      4       2  150064        2.583    0.0048971
enh58908    3  107856600  107857600      3       1  150064       2.2373     0.012632
enh58909    3  107871800  107872800      6       1  150064       3.5017   0.00023117
enh58910    3  107920800  107921800      8       1  150064        3.359   0.00039106
enh58911    3  107934700  107935700      8       3  150064       3.0147    0.0012861
enh58912    3  107938300  107939300      3       1  150064       2.5331    0.0056531
enh58981    3  111686000  111687000      2       1  150064        2.109     0.017473
enh58999    3  111854200  111855200      1       1  150064       1.8513      0.03206
enh59022    3  112206200  112207200      3       1  150064       1.6927     0.045258
enh59024    3  112215200  112216200      1       1  150064       1.8184       0.0345
enh59025    3  112218700  112219700      3       1  150064       1.8782     0.030179
enh59077    3  113264800  113265800      5       2  150064        1.748      0.04023
enh59090    3  113467600  113468600      2       1  150064       2.1893     0.014287
enh59094    3  113631300  113632300      6       3  150064       1.8725     0.030566
enh59113    3  114024400  114025400      1       1  150064       1.7917      0.03659
enh59114    3  114028700  114029700      4       2  150064        2.412    0.0079328
enh59125    3  114173600  114174600      1       1  150064       3.2368    0.0006044
enh59150    3  115137100  115138100      3       1  150064       3.3057   0.00047374
enh59182    3  119186600  119187600      4       2  150064       1.6637     0.048088
enh59189    3  119278200  119279200      7       2  150064       1.7751     0.037944
enh59241    3  120055600  120056600      2       1  150064       1.9465     0.025794
enh59244    3  120068800  120069800      1       1  150064       1.7053      0.04407
enh59248    3  120286000  120287000      5       3  150064        2.852    0.0021725
enh59249    3  120313800  120314800      4       2  150064       2.3116     0.010399
enh59253    3  120361100  120362100      3       2  150064       2.0315     0.021101
enh59264    3  121151100  121152100      2       1  150064       1.9809     0.023799
enh59281    3  121713900  121714900      3       1  150064        2.163     0.015272
enh59322    3  122486400  122487400      5       2  150064       1.9829     0.023687
enh59325    3  122508600  122509600      2       1  150064       2.1499     0.015783
enh59330    3  122608700  122609700      2       1  150064       2.9809    0.0014368
enh59331    3  122611900  122612900      7       4  150064       2.4694    0.0067662
enh59335    3  122787300  122788300      2       1  150064       2.6726    0.0037634
enh59337    3  122803400  122804400      6       3  150064       2.1012     0.017813
enh59347    3  123301500  123302500      2       1  150064       2.8251    0.0023635
enh59387    3  124838400  124839400      5       2  150064       2.5925    0.0047644
enh59388    3  124844500  124845500      8       3  150064       3.3295   0.00043499
enh59389    3  124847400  124848400      5       2  150064       2.2982     0.010774
enh59391    3  124854900  124855900      2       1  150064       1.9399     0.026198
enh59395    3  124873500  124874500      3       2  150064       2.2224     0.013127
enh59398    3  125027400  125028400      2       1  150064       1.9349     0.026504
enh59410    3  125077700  125078700      1       1  150064       2.6884      0.00359
enh59412    3  125082500  125083500      3       1  150064       1.7705     0.038324
enh59424    3  125237000  125238000      6       3  150064       1.7114     0.043499
enh59427    3  125309700  125310700      2       1  150064       2.4667     0.006818
enh59428    3  125315000  125316000      5       3  150064       1.9109     0.028007
enh59432    3  125708100  125709100      3       1  150064       1.6931     0.045215
enh59434    3  125744900  125745900      2       1  150064       1.7924     0.036531
enh59442    3  126373800  126374800      4       1  150064       1.6997     0.044589
enh59463    3  127389800  127390800      1       1  150064        1.789      0.03681
enh59481    3  127873600  127874600      1       1  150064       1.6719      0.04727
enh59483    3  127894800  127895800      2       1  150064       3.3146   0.00045882
enh59484    3  127905400  127906400      3       1  150064       4.1391   1.7434e-05
enh59485    3  127914000  127915000      3       1  150064       3.4563   0.00027381
enh59492    3  128036100  128037100      2       1  150064       2.7039    0.0034266
enh59499    3  128291700  128292700      2       1  150064        1.969     0.024479
enh59512    3  128417400  128418400      1       1  150064       1.7012      0.04445
enh59536    3  128565200  128566200      3       2  150064        1.823      0.03415
enh59542    3  128711900  128712900      2       1  150064       2.5048    0.0061269
enh59556    3  128800400  128801400      3       2  150064       2.8746    0.0020229
enh59557    3  128805800  128806800      1       1  150064       2.0976      0.01797
enh59560    3  128818900  128819900      1       1  150064        3.657    0.0001276
enh59566    3  128841500  128842500      2       1  150064       1.7523      0.03986
enh59573    3  128943900  128944900      1       1  150064       1.9143      0.02779
enh59575    3  128947500  128948500      2       1  150064       2.1499     0.015783
enh59578    3  128970200  128971200      4       1  150064       3.0016    0.0013427
enh59579    3  128996400  128997400      3       2  150064        3.131   0.00087118
enh59580    3  129000200  129001200      4       1  150064       3.3071    0.0004713
enh59582    3  129023700  129024700      1       1  150064       3.6939    0.0001104
enh59583    3  129030300  129031300      1       1  150064       3.4387    0.0002923
enh59584    3  129031600  129032600      1       1  150064       3.4849    0.0002462
enh59598    3  129209000  129210000      3       1  150064       1.7024     0.044341
enh59604    3  129310600  129311600      5       3  150064       2.0553     0.019927
enh59605    3  129314800  129315800      2       1  150064       1.7121     0.043444
enh59618    3  129511700  129512700      1       1  150064         1.87      0.03074
enh59633    3  130467200  130468200      2       1  150064       1.7932     0.036469
enh59644    3  130746000  130747000      3       2  150064       1.8342     0.033309
enh59672    3  133159800  133160800      1       1  150064       2.3398     0.009648
enh59692    3  133537300  133538300      2       1  150064       2.6357    0.0041987
enh59693    3  133600500  133601500      3       2  150064       3.1014    0.0009631
enh59723    3  135875800  135876800      2       1  150064       3.4455   0.00028497
enh59727    3  135902400  135903400      2       1  150064       2.3643    0.0090311
enh59728    3  135906700  135907700      2       1  150064       3.4748   0.00025557
enh59729    3  135916800  135917800      2       1  150064       3.4912   0.00024044
enh59731    3  136000500  136001500      2       1  150064       4.8233   7.0616e-07
enh59733    3  136314900  136315900      3       2  150064       2.5589    0.0052502
enh59734    3  136345300  136346300      3       2  150064       4.7482   1.0262e-06
enh59735    3  136351100  136352100      4       2  150064        1.773     0.038114
enh59737    3  136356000  136357000      3       2  150064       3.3028   0.00047869
enh59738    3  136364000  136365000      4       2  150064       1.9725     0.024276
enh59745    3  136395800  136396800      2       1  150064       2.0704     0.019205
enh59746    3  136400000  136401000      3       2  150064        5.375   3.8287e-08
enh59747    3  136405400  136406400      3       1  150064       2.1925     0.014171
enh59748    3  136408300  136409300      2       1  150064       2.0036     0.022557
enh59753    3  136435100  136436100      3       2  150064       4.7931   8.2119e-07
enh59754    3  136445300  136446300      1       1  150064       3.1766    0.0007451
enh59757    3  136455300  136456300      3       1  150064        2.456    0.0070252
enh59759    3  136460600  136461600      2       1  150064       2.6653    0.0038455
enh59760    3  136464600  136465600      2       1  150064         2.49     0.006388
enh59761    3  136465700  136466700      5       2  150064       3.7947   7.3912e-05
enh59762    3  136467300  136468300      4       2  150064        2.843    0.0022346
enh59763    3  136467800  136468800      3       2  150064       3.8258    6.517e-05
enh59764    3  136472700  136473700      1       1  150064       3.1262    0.0008854
enh59765    3  136505400  136506400      2       1  150064        3.281   0.00051724
enh59766    3  136539000  136540000      3       1  150064       2.9199    0.0017506
enh59767    3  136557800  136558800      3       1  150064       3.4112   0.00032336
enh59768    3  136577000  136578000      3       2  150064       4.0592   2.4621e-05
enh59769    3  136578300  136579300      2       1  150064       2.9288    0.0017013
enh59770    3  136582500  136583500      5       1  150064       2.9045    0.0018392
enh59771    3  136584400  136585400      1       1  150064       3.0133     0.001292
enh59772    3  136586900  136587900      3       2  150064       1.6482     0.049654
enh59773    3  136589400  136590400      2       1  150064        3.219   0.00064319
enh59774    3  136592100  136593100      3       1  150064       2.8814    0.0019798
enh59775    3  136595200  136596200      2       1  150064       2.5465    0.0054397
enh59776    3  136599200  136600200      3       1  150064        2.913    0.0017897
enh59777    3  136601800  136602800      1       1  150064       3.0454     0.001162
enh59778    3  136605600  136606600      4       1  150064          3.1   0.00096775
enh59779    3  136607000  136608000      3       2  150064       2.7011    0.0034553
enh59780    3  136611500  136612500      3       2  150064       3.7389   9.2399e-05
enh59781    3  136617400  136618400      2       1  150064       2.4929    0.0063349
enh59782    3  136620900  136621900      8       2  150064        3.072    0.0010632
enh59785    3  136635100  136636100      3       2  150064       2.5181    0.0059003
enh59786    3  136638900  136639900      4       2  150064       2.7424    0.0030491
enh59788    3  136642700  136643700      2       1  150064       2.7172    0.0032917
enh59789    3  136644000  136645000      2       1  150064        2.872    0.0020397
enh59790    3  136647000  136648000      6       2  150064       2.9953    0.0013711
enh59791    3  136648900  136649900      2       1  150064       2.9002    0.0018647
enh59792    3  136650800  136651800      4       2  150064       2.9057    0.0018319
enh59794    3  136659200  136660200      4       2  150064       2.9848    0.0014188
enh59795    3  136661500  136662500      2       1  150064       2.4908    0.0063731
enh59796    3  136666300  136667300      2       1  150064       2.9107    0.0018033
enh59798    3  136673600  136674600      3       2  150064       3.5259     0.000211
enh59799    3  136713300  136714300      2       1  150064       3.2724   0.00053313
enh59806    3  137904700  137905700      2       1  150064       1.9238     0.027192
enh59813    3  137924000  137925000      1       1  150064       2.1035      0.01771
enh59825    3  138405700  138406700      1       1  150064       2.1484      0.01584
enh59830    3  138489200  138490200      2       1  150064        1.798     0.036085
enh59831    3  138498900  138499900      3       1  150064       1.9108     0.028014
enh59832    3  138500500  138501500      1       1  150064       1.9222      0.02729
enh59833    3  138501800  138502800      4       2  150064       1.9116     0.027964
enh59836    3  138532700  138533700      2       1  150064        1.766     0.038695
enh59838    3  138536700  138537700      1       1  150064       1.8135      0.03488
enh59840    3  138554400  138555400      1       1  150064       1.9341      0.02655
enh59879    3  141022100  141023100      5       3  150064       1.7786     0.037652
enh59897    3  141138500  141139500      6       3  150064       2.3723    0.0088393
enh59914    3  141246500  141247500      1       1  150064       2.8461     0.002213
enh59971    3  142836700  142837700      3       1  150064       2.3647    0.0090226
enh59987    3  143017600  143018600      1       1  150064       1.8767      0.03028
enh59988    3  143020400  143021400      3       1  150064       1.7842     0.037198
enh60050    3  149297900  149298900      1       1  150064       1.7712      0.03826
enh60091    3  150326300  150327300      3       2  150064       2.2344     0.012727
enh60149    3  151999600  152000600      2       1  150064       2.0564     0.019872
enh60165    3  152062800  152063800      2       1  150064       1.6743     0.047032
enh60168    3  152092100  152093100      2       1  150064       1.8112     0.035054
enh60179    3  152134700  152135700      2       1  150064       2.2445     0.012401
enh60186    3  152169800  152170800      2       1  150064       2.0707     0.019194
enh60191    3  152190100  152191100      3       2  150064       1.7883     0.036867
enh60192    3  152217400  152218400      2       1  150064       3.0754    0.0010511
enh60219    3  153128000  153129000      5       2  150064       1.6833     0.046156
enh60220    3  153155300  153156300      3       1  150064       2.4859    0.0064616
enh60279    3  156793100  156794100      2       1  150064       1.6885     0.045661
enh60282    3  156808300  156809300      1       1  150064       1.7382      0.04109
enh60285    3  156833500  156834500      3       2  150064        2.147     0.015896
enh60338    3  160255900  160256900      1       1  150064       2.8965     0.001887
enh60347    3  160519200  160520200      3       1  150064       2.0256     0.021403
enh60355    3  161033600  161034600      1       1  150064       3.1483    0.0008211
enh60356    3  161067200  161068200      4       1  150064       2.0241     0.021481
enh60357    3  161111900  161112900      1       1  150064       2.0585      0.01977
enh60367    3  167454100  167455100      2       1  150064        2.775    0.0027604
enh60369    3  167467800  167468800      2       1  150064       3.3527   0.00040014
enh60371    3  167811100  167812100      2       1  150064       2.5665    0.0051368
enh60378    3  169476800  169477800      1       1  150064       2.5392     0.005555
enh60379    3  169480800  169481800      1       1  150064       2.2445       0.0124
enh60381    3  169492900  169493900      1       1  150064       2.6313     0.004253
enh60391    3  169687500  169688500      3       1  150064       1.9684     0.024509
enh60392    3  169689600  169690600      3       1  150064       2.2084      0.01361
enh60393    3  169720500  169721500      2       1  150064       2.3225     0.010104
enh60400    3  169762700  169763700      1       1  150064       2.0343      0.02096
enh60408    3  169869000  169870000      1       1  150064       2.5128     0.005989
enh60410    3  169871300  169872300      3       1  150064       2.1271     0.016706
enh60415    3  169892000  169893000      2       1  150064       1.9605     0.024968
enh60439    3  170584500  170585500      1       1  150064       1.8869      0.02959
enh60440    3  170588400  170589400      2       1  150064       2.5201    0.0058659
enh60442    3  170883600  170884600      2       1  150064       1.7317     0.041666
enh60470    3  171046500  171047500      1       1  150064       2.0855      0.01851
enh60471    3  171049800  171050800      3       2  150064       2.8073    0.0024977
enh60489    3  171138700  171139700      4       2  150064       1.7429     0.040674
enh60566    3  172231700  172232700      4       2  150064       1.9782     0.023956
enh60581    3  172311600  172312600      5       2  150064       2.3041     0.010608
enh60582    3  172313900  172314900      5       2  150064        2.835    0.0022911
enh60591    3  172426600  172427600      1       1  150064       2.6366     0.004187
enh60595    3  174159500  174160500      1       1  150064       1.8057      0.03548
enh60596    3  176590200  176591200      2       1  150064       1.8537     0.031893
enh60597    3  176759100  176760100      1       1  150064        2.666     0.003838
enh60598    3  176768500  176769500      2       1  150064       2.4725    0.0067091
enh60602    3  176779800  176780800      1       1  150064        2.688     0.003594
enh60603    3  176781600  176782600      4       2  150064       2.8945    0.0018986
enh60606    3  176798700  176799700      3       1  150064        2.788    0.0026515
enh60607    3  176803200  176804200      2       1  150064       2.4375    0.0073941
enh60614    3  176827000  176828000      3       2  150064       1.7555      0.03959
enh60618    3  176835100  176836100      2       1  150064       2.6664    0.0038338
enh60621    3  176842400  176843400      4       2  150064       1.6815     0.046331
enh60622    3  176846700  176847700      3       1  150064        2.104      0.01769
enh60651    3  177035400  177036400      4       2  150064       2.3067     0.010537
enh60653    3  177051400  177052400      1       1  150064       2.2524      0.01215
enh60677    3  177332700  177333700      4       2  150064       2.7936    0.0026061
enh60680    3  177365000  177366000      2       1  150064       3.1881   0.00071604
enh60749    3  180626900  180627900      4       2  150064       5.4935   1.9706e-08
enh60750    3  180628800  180629800      2       1  150064       5.4446   2.5956e-08
enh60751    3  180633300  180634300      1       1  150064       6.2898    1.589e-10
enh60752    3  180636000  180637000      3       2  150064       5.9897   1.0513e-09
enh60753    3  180641300  180642300      3       1  150064       5.6748   6.9441e-09
enh60756    3  180708200  180709200      1       1  150064       5.9882    1.061e-09
enh60759    3  182515300  182516300      1       1  150064        1.855       0.0318
enh60761    3  182523300  182524300      5       2  150064       1.8317     0.033498
enh60767    3  182541900  182542900      1       1  150064       2.0193      0.02173
enh60770    3  182630300  182631300      1       1  150064       2.1602      0.01538
enh60772    3  182639200  182640200      2       1  150064       2.0181     0.021793
enh60779    3  182693400  182694400      1       1  150064        2.752     0.002962
enh60780    3  182694700  182695700      3       2  150064       1.7939     0.036412
enh60781    3  182695700  182696700      1       1  150064       1.8448      0.03253
enh60782    3  182698900  182699900      1       1  150064       1.6873      0.04577
enh60796    3  183060300  183061300      2       1  150064       2.1283     0.016658
enh60816    3  183304500  183305500      2       1  150064        2.107     0.017557
enh60823    3  183379100  183380100      4       1  150064       1.9031     0.028512
enh60827    3  183497700  183498700      3       2  150064       2.7989     0.002564
enh60837    3  183600100  183601100      2       1  150064       2.0495     0.020209
enh60838    3  183602900  183603900      5       2  150064       2.4647    0.0068565
enh60876    3  184532600  184533600      3       1  150064       1.6878     0.045722
enh60885    3  185217000  185218000      1       1  150064       1.9695      0.02445
enh60896    3  185419700  185420700      1       1  150064       1.8946      0.02907
enh60942    3  186507300  186508300      3       2  150064       2.2538     0.012104
enh60943    3  186515900  186516900      1       1  150064       1.9648      0.02472
enh60955    3  186634800  186635800      1       1  150064       2.2655      0.01174
enh61037    3  187865600  187866600      5       3  150064       1.8238     0.034094
enh61038    3  187870200  187871200      2       1  150064       1.7929     0.036493
enh61039    3  187875100  187876100      4       2  150064       1.8928     0.029194
enh61040    3  187881800  187882800      2       1  150064       1.6832      0.04617
enh61041    3  187887900  187888900      6       3  150064       1.7779     0.037713
enh61046    3  187913800  187914800      3       2  150064       1.8591     0.031507
enh61047    3  187914600  187915600      5       2  150064        2.085     0.018534
enh61058    3  188079500  188080500     10       3  150064       2.0514     0.020113
enh61062    3  188117700  188118700      3       1  150064       1.9363     0.026416
enh61064    3  188150600  188151600      2       1  150064       1.7346     0.041407
enh61082    3  188889600  188890600      4       1  150064       2.4417    0.0073088
enh61152    3  193801800  193802800      1       1  150064       2.2764      0.01141
enh61153    3  193807100  193808100      6       3  150064       2.2949     0.010871
enh61155    3  193815800  193816800      3       2  150064       1.9177     0.027575
enh61217    3  194981900  194982900      1       1  150064       2.3337     0.009805
enh61224    3  195106000  195107000      2       1  150064       1.9039     0.028459
enh61228    3  195119500  195120500      2       1  150064       1.7614     0.039083
enh61237    3  195141600  195142600      4       1  150064         1.67     0.047456
enh61240    3  195149100  195150100      1       1  150064       1.8451      0.03251
enh61309    3  195945300  195946300      3       2  150064       2.5484    0.0054108
enh61313    3  196001900  196002900      3       1  150064       1.8968     0.028926
enh61314    3  196005400  196006400      6       3  150064       2.4685    0.0067847
enh61315    3  196006600  196007600      2       1  150064       1.6797      0.04651
enh61318    3  196015300  196016300      6       2  150064        2.365    0.0090155
enh61320    3  196045600  196046600      5       2  150064       3.0608    0.0011037
enh61323    3  196136200  196137200      1       1  150064       3.4641     0.000266
enh61325    3  196140700  196141700      1       1  150064       3.0899     0.001001
enh61326    3  196143000  196144000      6       3  150064       2.6997    0.0034697
enh61328    3  196146000  196147000      3       2  150064       2.7846      0.00268
enh61332    3  196156500  196157500      3       2  150064       1.8914     0.029284
enh61333    3  196160000  196161000      2       1  150064       3.1878   0.00071689
enh61346    3  196298800  196299800      5       3  150064       1.7352     0.041357
enh61375    3  196465700  196466700      4       2  150064       1.7618     0.039056
enh61376    3  196470000  196471000      3       2  150064        1.783     0.037289
enh61377    3  196472500  196473500      8       3  150064       2.0693     0.019261
enh61380    3  196480900  196481900      3       1  150064       1.6564     0.048821
enh61381    3  196484900  196485900     11       4  150064       2.3885    0.0084587
enh61383    3  196499500  196500500      4       2  150064       1.7966     0.036198
enh61384    3  196502700  196503700      4       2  150064        2.579    0.0049538
enh61394    3  196670400  196671400      1       1  150064       2.0387      0.02074
enh61395    3  196670800  196671800      1       1  150064       2.0387      0.02074
enh61404    3  196908300  196909300      2       1  150064       1.8588     0.031526
enh61407    3  196936200  196937200      1       1  150064       2.2616      0.01186
enh61408    3  196941600  196942600      3       2  150064       1.8543     0.031846
enh61410    3  196949600  196950600      1       1  150064        2.339     0.009667
enh61411    3  196954500  196955500      3       2  150064       2.4539    0.0070661
enh61412    3  196964400  196965400      4       2  150064       2.0393      0.02071
enh61413    3  196966200  196967200      2       1  150064       3.0283    0.0012296
enh61414    3  196978000  196979000      5       2  150064        1.883     0.029847
enh61415    3  196980200  196981200      5       3  150064        1.759     0.039289
enh61419    3  196998800  196999800      2       1  150064       2.0976     0.017968
enh61421    3  197016600  197017600      3       1  150064       2.4173    0.0078186
enh61422    3  197019000  197020000      5       2  150064       2.3738    0.0088033
enh61423    3  197021800  197022800      2       1  150064        2.091     0.018266
enh61461    3  197573700  197574700      1       1  150064       1.8297      0.03365
enh61490    4     658400     659400      2       1  150064       1.9035     0.028489
enh61491    4     666400     667400      3       2  150064        2.863    0.0020979
enh61496    4     683000     684000      5       2  150064       2.2333     0.012765
enh61498    4     698200     699200      6       3  150064       2.0344     0.020955
enh61499    4     700800     701800     10       4  150064       3.1147   0.00092053
enh61500    4     702200     703200      3       1  150064       2.8527    0.0021678
enh61501    4     708000     709000      4       2  150064       2.1224     0.016903
enh61502    4     720000     721000      3       1  150064       1.9845     0.023598
enh61503    4     736000     737000      4       2  150064       3.2835   0.00051257
enh61531    4    1124200    1125200      3       2  150064       1.8339     0.033336
enh61542    4    1201900    1202900      1       1  150064       2.8411     0.002248
enh61560    4    1331300    1332300      3       2  150064       2.2477     0.012297
enh61561    4    1338500    1339500      4       1  150064       2.2306     0.012855
enh61562    4    1342200    1343200      4       2  150064       1.9268     0.027005
enh61563    4    1345300    1346300      6       3  150064       2.1873      0.01436
enh61586    4    1851600    1852600      2       1  150064       1.8622     0.031285
enh61590    4    1863100    1864100      1       1  150064       1.8425       0.0327
enh61594    4    1878900    1879900      1       1  150064       1.8009      0.03586
enh61622    4    2322100    2323100      4       2  150064       1.7482     0.040214
enh61650    4    2544000    2545000      1       1  150064       1.6818       0.0463
enh61658    4    2569100    2570100      2       1  150064        1.652     0.049268
enh61711    4    2961700    2962700      5       2  150064       2.3951    0.0083069
enh61734    4    3225700    3226700      2       1  150064       2.4838    0.0064988
enh61736    4    3244400    3245400      1       1  150064       1.8225      0.03419
enh61743    4    3343600    3344600      2       1  150064       2.3758    0.0087544
enh61746    4    3359800    3360800      1       1  150064        1.664      0.04806
enh61769    4    4420100    4421100      2       1  150064       2.7958    0.0025884
enh61771    4    4493800    4494800      4       2  150064        2.593    0.0047578
enh61779    4    4541100    4542100      4       2  150064       2.4288    0.0075743
enh61786    4    4945200    4946200     15       4  150064       2.1516     0.015714
enh61793    4    6154700    6155700      7       2  150064        1.691     0.045415
enh61854    4    6915600    6916600      3       2  150064       2.0049     0.022487
enh61862    4    6942500    6943500      4       2  150064       2.9523     0.001577
enh61866    4    6953100    6954100      2       1  150064       1.8657     0.031045
enh61867    4    6955300    6956300      7       2  150064       1.8253     0.033977
enh61884    4    7170600    7171600      7       4  150064       1.9708     0.024375
enh61892    4    7751500    7752500      5       2  150064       3.2604   0.00055618
enh61933    4    8415800    8416800      2       1  150064       2.0564     0.019873
enh61934    4    8421100    8422100      5       2  150064        1.717     0.042993
enh61935    4    8428300    8429300      3       2  150064       2.0252     0.021422
enh61936    4    8430400    8431400      3       1  150064         1.77     0.038365
enh61938    4    8438000    8439000      2       1  150064       2.2102     0.013545
enh61939    4    8439400    8440400      2       1  150064       1.7125     0.043404
enh61942    4    8480200    8481200      2       1  150064       1.7318     0.041656
enh61969    4   10418100   10419100      6       3  150064       2.6467     0.004064
enh61971    4   10456700   10457700      1       1  150064       2.5717      0.00506
enh61972    4   10459500   10460500      1       1  150064       2.9006     0.001862
enh61973    4   10461800   10462800      5       3  150064       1.7898     0.036746
enh61994    4   13630200   13631200      2       1  150064       1.8914     0.029283
enh62010    4   15031000   15032000      2       1  150064       1.7691     0.038436
enh62051    4   16208200   16209200     11       4  150064       2.1296       0.0166
enh62053    4   16218700   16219700      5       3  150064       2.2748     0.011459
enh62068    4   17577300   17578300      6       1  150064       2.0937     0.018144
enh62069    4   17580800   17581800      3       1  150064        2.128      0.01667
enh62070    4   17581700   17582700      2       1  150064       2.1565     0.015523
enh62071    4   17619400   17620400      3       1  150064       2.2802     0.011298
enh62072    4   17638200   17639200      5       3  150064       2.3357     0.009754
enh62073    4   17652300   17653300      8       2  150064       2.4635      0.00688
enh62076    4   17818500   17819500      2       1  150064       1.7774     0.037751
enh62078    4   18012800   18013800      1       1  150064       2.2473      0.01231
enh62079    4   18020700   18021700      3       1  150064       2.2682     0.011659
enh62080    4   18024400   18025400      2       1  150064       2.0637     0.019521
enh62085    4   20702800   20703800      5       2  150064       1.9287     0.026885
enh62096    4   23293100   23294100      9       2  150064       2.2491     0.012255
enh62127    4   25856900   25857900      1       1  150064       1.6586       0.0486
enh62129    4   25864900   25865900      2       1  150064       2.6662    0.0038358
enh62134    4   25952800   25953800      2       1  150064       1.7876     0.036919
enh62141    4   26133200   26134200      4       2  150064       2.7538    0.0029458
enh62150    4   26319700   26320700      2       1  150064       2.0537     0.020002
enh62154    4   26335400   26336400      2       1  150064       1.6923     0.045293
enh62160    4   26348600   26349600      4       2  150064       1.8537     0.031889
enh62163    4   26357100   26358100      2       1  150064       2.2508       0.0122
enh62167    4   26379000   26380000      1       1  150064       2.2668       0.0117
enh62173    4   26586900   26587900      1       1  150064       3.4971    0.0002352
enh62175    4   26613300   26614300      1       1  150064       3.5437    0.0001973
enh62179    4   26750000   26751000      2       1  150064       2.7641    0.0028541
enh62181    4   26813500   26814500      2       1  150064       2.4518    0.0071075
enh62185    4   26867000   26868000      1       1  150064       1.6649      0.04797
enh62186    4   26870400   26871400      1       1  150064       2.7227     0.003238
enh62189    4   26874700   26875700      2       1  150064       1.8768     0.030271
enh62190    4   26876500   26877500      1       1  150064        2.134      0.01642
enh62204    4   26917000   26918000      2       1  150064       1.8039     0.035626
enh62212    4   26956600   26957600      3       1  150064       2.2108     0.013523
enh62224    4   27050000   27051000      1       1  150064       1.7987      0.03603
enh62255    4   36349800   36350800      6       3  150064       2.2548     0.012073
enh62275    4   37817500   37818500      1       1  150064       2.5094     0.006046
enh62276    4   37823400   37824400      1       1  150064       2.6846     0.003631
enh62277    4   37826500   37827500      2       1  150064       1.7997     0.035952
enh62298    4   38006200   38007200      5       1  150064       2.1912      0.01422
enh62337    4   38607100   38608100      4       2  150064       1.8197     0.034404
enh62342    4   38627000   38628000      3       1  150064       1.9971     0.022907
enh62345    4   38654400   38655400      2       1  150064        1.955     0.025294
enh62346    4   38657000   38658000      2       1  150064       1.7266      0.04212
enh62351    4   38686000   38687000      2       1  150064       2.0673     0.019354
enh62352    4   38709300   38710300      4       2  150064       1.9696     0.024445
enh62353    4   38725600   38726600      3       2  150064       1.6803      0.04645
enh62360    4   38821300   38822300      1       1  150064       1.7412      0.04082
enh62364    4   38859400   38860400      4       1  150064       1.6666       0.0478
enh62404    4   39637700   39638700      2       1  150064       2.4653     0.006844
enh62405    4   39641500   39642500      1       1  150064       2.5731      0.00504
enh62410    4   39717200   39718200      4       2  150064       1.9941     0.023069
enh62418    4   39935600   39936600      7       4  150064       1.7555     0.039591
enh62440    4   40121000   40122000      4       2  150064       2.1642     0.015226
enh62446    4   40187200   40188200      3       2  150064        1.797     0.036168
enh62459    4   40245300   40246300      2       1  150064       1.7507     0.039999
enh62519    4   47453200   47454200      1       1  150064       2.3398     0.009647
enh62524    4   47488200   47489200      3       2  150064       1.9823     0.023722
enh62543    4   48114900   48115900      3       2  150064       1.6763     0.046839
enh62555    4   48297800   48298800      5       3  150064       1.7864      0.03702
enh62560    4   48362700   48363700      3       2  150064       1.9401     0.026185
enh62563    4   48371500   48372500      4       2  150064       1.9472     0.025758
enh62564    4   48372200   48373200      2       1  150064       2.3087      0.01048
enh62565    4   48432500   48433500      5       3  150064       3.0889    0.0010045
enh62566    4   48591000   48592000      2       1  150064       1.7169        0.043
enh62570    4   48648200   48649200      4       2  150064       2.2611     0.011877
enh62571    4   48653600   48654600      3       2  150064       2.7995    0.0025593
enh62581    4   48690800   48691800      1       1  150064       2.3182      0.01022
enh62586    4   48696500   48697500      1       1  150064       3.3251     0.000442
enh62590    4   48724500   48725500      1       1  150064       2.2173       0.0133
enh62592    4   48728800   48729800      3       2  150064        1.945     0.025887
enh62593    4   48731700   48732700      2       1  150064       2.1029     0.017737
enh62595    4   48738600   48739600      1       1  150064        2.189       0.0143
enh62598    4   48748500   48749500      1       1  150064       2.4588      0.00697
enh62602    4   48764600   48765600      1       1  150064       2.0644      0.01949
enh62605    4   48771300   48772300      2       1  150064       1.7624     0.038999
enh62607    4   48783200   48784200      1       1  150064        2.482     0.006533
enh62663    4   55010700   55011700      1       1  150064       2.4714      0.00673
enh62676    4   56265400   56266400      2       1  150064       1.7153     0.043149
enh62681    4   56313400   56314400      2       1  150064       2.0901     0.018304
enh62683    4   56404200   56405200      2       1  150064       1.9234     0.027215
enh62684    4   56406400   56407400      6       2  150064       1.7993     0.035988
enh62685    4   56407300   56408300      4       1  150064       1.7442     0.040562
enh62694    4   56717800   56718800      3       2  150064       1.7581     0.039365
enh62696    4   56732100   56733100      2       1  150064       1.8645     0.031126
enh62716    4   57335600   57336600      2       1  150064        1.765     0.038781
enh62729    4   57670500   57671500      1       1  150064       2.4485     0.007172
enh62730    4   57683800   57684800      1       1  150064       2.1962      0.01404
enh62755    4   68550800   68551800      6       2  150064       2.4935    0.0063254
enh62757    4   68563400   68564400      2       1  150064       2.7488    0.0029905
enh62758    4   68568000   68569000      4       2  150064       3.1887    0.0007145
enh62759    4   68570000   68571000      5       3  150064       2.3524    0.0093264
enh62760    4   68579200   68580200      3       1  150064       3.3149    0.0004584
enh62828    4   73434000   73435000      1       1  150064        2.492     0.006352
enh62833    4   74043700   74044700      1       1  150064       2.1517      0.01571
enh62842    4   74071500   74072500      1       1  150064       2.2505      0.01221
enh62860    4   75022400   75023400      1       1  150064       2.1452      0.01597
enh62872    4   76435000   76436000      3       1  150064       1.7819     0.037384
enh62904    4   77129300   77130300      4       2  150064       1.7954     0.036297
enh62907    4   77135900   77136900      4       2  150064       1.7845     0.037167
enh62910    4   77228300   77229300      4       2  150064       1.9822     0.023728
enh63013    4   81048600   81049600      1       1  150064       1.7285      0.04195
enh63017    4   81075200   81076200      2       1  150064       1.8764     0.030298
enh63018    4   81093800   81094800      2       1  150064       1.9017     0.028607
enh63021    4   81122200   81123200      3       2  150064       2.5572    0.0052758
enh63022    4   81124600   81125600      5       2  150064       2.5745    0.0050198
enh63062    4   83188900   83189900      4       2  150064       2.7137    0.0033268
enh63063    4   83192900   83193900      3       2  150064       1.9385     0.026284
enh63084    4   83911000   83912000      2       1  150064       2.2414     0.012499
enh63087    4   83954600   83955600      1       1  150064        2.101      0.01782
enh63103    4   84075900   84076900      4       2  150064       1.9718     0.024319
enh63106    4   84139300   84140300      1       1  150064       2.0847      0.01855
enh63120    4   84218600   84219600      3       2  150064       1.7261     0.042163
enh63134    4   84469100   84470100      2       1  150064       2.1792     0.014659
enh63135    4   84494800   84495800      4       1  150064       1.8256     0.033956
enh63136    4   84581500   84582500      4       2  150064       1.6582     0.048639
enh63143    4   87825000   87826000      4       2  150064       2.0033     0.022573
enh63156    4   87888400   87889400      5       2  150064       2.5699    0.0050857
enh63157    4   87892000   87893000      3       1  150064       3.2055   0.00067407
enh63160    4   87898100   87899100      5       3  150064       2.1826     0.014531
enh63166    4   87935900   87936900      2       1  150064       2.2384     0.012598
enh63167    4   87940300   87941300      3       2  150064       2.7115    0.0033494
enh63168    4   87944400   87945400      2       1  150064       2.1729     0.014895
enh63169    4   87947000   87948000      2       1  150064       1.9063     0.028307
enh63175    4   87970100   87971100      3       2  150064       2.1982     0.013967
enh63176    4   87971000   87972000      1       1  150064       2.2153      0.01337
enh63177    4   87974900   87975900      1       1  150064       2.2748      0.01146
enh63178    4   87979200   87980200      4       1  150064       1.9778     0.023976
enh63188    4   88042000   88043000      2       1  150064       1.8055     0.035501
enh63194    4   88156200   88157200      1       1  150064       1.7099      0.04364
enh63202    4   88348000   88349000      5       2  150064        1.826     0.033928
enh63211    4   89140000   89141000      3       2  150064        1.795      0.03633
enh63213    4   89152500   89153500      4       2  150064       1.8259     0.033934
enh63222    4   89376400   89377400      1       1  150064        1.896      0.02898
enh63226    4   89447300   89448300      1       1  150064       1.8682      0.03087
enh63255    4   89852600   89853600      2       1  150064       2.0264     0.021363
enh63256    4   89854300   89855300      5       2  150064       2.0709     0.019185
enh63288    4   90239000   90240000      4       2  150064       2.5009    0.0061944
enh63299    4   90819200   90820200      7       2  150064       1.7171     0.042985
enh63302    4   95130700   95131700      1       1  150064       1.8048      0.03555
enh63303    4   95137400   95138400      2       1  150064       1.8446     0.032547
enh63304    4   95260000   95261000      3       1  150064       1.6543     0.049037
enh63327    4   96214000   96215000      1       1  150064       2.2517      0.01217
enh63347    4   99403700   99404700      2       1  150064       2.3598    0.0091432
enh63355    4   99465600   99466600      3       1  150064       2.5684    0.0051083
enh63374    4   99585400   99586400      1       1  150064       1.9779      0.02397
enh63376    4   99608600   99609600      2       1  150064        1.741     0.040839
enh63412    4  100742600  100743600      6       4  150064       1.8999      0.02872
enh63414    4  100747400  100748400      5       3  150064       2.2901     0.011009
enh63415    4  100748600  100749600      6       3  150064       2.6919    0.0035527
enh63416    4  100749400  100750400      6       2  150064       2.7836    0.0026878
enh63417    4  100754400  100755400      6       3  150064       2.5408    0.0055305
enh63419    4  100772300  100773300      3       2  150064       2.3293     0.009922
enh63421    4  100810200  100811200      4       2  150064       2.5982    0.0046857
enh63425    4  100815900  100816900      6       2  150064       1.7416     0.040791
enh63426    4  100836700  100837700      4       2  150064       2.9501    0.0015883
enh63429    4  100846900  100847900      3       2  150064       2.6511    0.0040116
enh63431    4  100852700  100853700      3       1  150064        2.956    0.0015581
enh63438    4  101000100  101001100      3       1  150064       1.8157     0.034706
enh63439    4  101014500  101015500      2       1  150064        2.258     0.011974
enh63440    4  101016900  101017900      5       2  150064       1.8819     0.029925
enh63453    4  101939900  101940900      5       3  150064       2.8518    0.0021736
enh63467    4  102121900  102122900      3       1  150064       1.9118     0.027951
enh63481    4  102220800  102221800      1       1  150064       2.6162     0.004446
enh63490    4  102255900  102256900      1       1  150064       1.7044      0.04415
enh63513    4  103426700  103427700      2       1  150064       2.0235     0.021513
enh63541    4  103655500  103656500      1       1  150064        2.895     0.001896
enh63543    4  103678600  103679600      2       1  150064       2.3234     0.010078
enh63544    4  103679800  103680800      1       1  150064       2.4385     0.007374
enh63545    4  103682700  103683700      2       1  150064       2.6844    0.0036333
enh63546    4  103710100  103711100      4       1  150064       3.5346   0.00020419
enh63547    4  103731700  103732700      6       2  150064       4.0332   2.7515e-05
enh63548    4  103737300  103738300      3       1  150064       3.5027   0.00023031
enh63549    4  103750200  103751200      3       1  150064       3.5009   0.00023181
enh63550    4  103784800  103785800      2       1  150064       3.9901   3.3023e-05
enh63551    4  103785500  103786500      5       1  150064       3.7567   8.6099e-05
enh63554    4  103939100  103940100      2       1  150064       3.5984   0.00016012
enh63555    4  103941300  103942300      3       2  150064       1.6808     0.046402
enh63561    4  104057700  104058700      2       1  150064       2.2727     0.011522
enh63574    4  106102000  106103000      2       1  150064        1.722     0.042536
enh63587    4  106635800  106636800      2       1  150064       1.9669     0.024599
enh63598    4  108851400  108852400      3       1  150064        2.431    0.0075285
enh63599    4  108853600  108854600      2       1  150064       2.0506     0.020153
enh63620    4  109030300  109031300      3       1  150064       1.7745     0.037994
enh63629    4  109059500  109060500      5       3  150064       1.8128     0.034928
enh63633    4  109074900  109075900      2       1  150064       2.5297    0.0057078
enh63640    4  109235400  109236400      1       1  150064       2.3464     0.009477
enh63643    4  109266900  109267900      5       1  150064       2.0685     0.019297
enh63663    4  109539500  109540500      2       1  150064       1.8175     0.034573
enh63664    4  109544400  109545400      1       1  150064       2.0204      0.02167
enh63706    4  110537300  110538300      2       1  150064       1.6495     0.049519
enh63710    4  110550500  110551500      1       1  150064        1.752      0.03989
enh63712    4  110577900  110578900      3       2  150064       1.9848     0.023582
enh63714    4  110589800  110590800      2       1  150064       1.8356     0.033209
enh63723    4  110890800  110891800      2       1  150064        3.004    0.0013321
enh63789    4  114616300  114617300      2       1  150064       1.9263     0.027035
enh63791    4  114621400  114622400      3       1  150064       2.2875     0.011084
enh63793    4  114642200  114643200      1       1  150064       1.6986       0.0447
enh63794    4  114647900  114648900      4       1  150064       2.6579    0.0039313
enh63823    4  119198300  119199300      5       3  150064       1.6526     0.049202
enh63861    4  121712400  121713400      7       2  150064       1.8575     0.031623
enh63862    4  121740800  121741800      5       2  150064       2.1608     0.015355
enh63903    4  122874800  122875800      2       1  150064       2.1803     0.014617
enh63904    4  122898600  122899600      1       1  150064       2.4591     0.006964
enh63905    4  123038400  123039400      1       1  150064       1.8861      0.02964
enh63908    4  123052500  123053500      3       2  150064       1.8386     0.032989
enh63918    4  123285900  123286900      1       1  150064       2.1727       0.0149
enh63919    4  123355200  123356200      3       2  150064       1.8949     0.029051
enh63927    4  123500300  123501300      5       2  150064        2.052     0.020084
enh63930    4  123538700  123539700      1       1  150064       2.1659      0.01516
enh63934    4  123560200  123561200      6       3  150064       1.9115     0.027972
enh63944    4  123652300  123653300      1       1  150064       1.7892      0.03679
enh63964    4  124527900  124528900      7       3  150064       1.9721     0.024298
enh64014    4  139937800  139938800      3       1  150064       3.2198   0.00064145
enh64015    4  139938900  139939900      3       1  150064       2.9106    0.0018038
enh64020    4  140065500  140066500      4       2  150064       2.3645    0.0090284
enh64024    4  140093000  140094000      3       2  150064       1.9157     0.027702
enh64026    4  140099800  140100800      4       2  150064       1.9009     0.028657
enh64027    4  140134900  140135900      3       2  150064       1.7847     0.037154
enh64052    4  140473200  140474200      3       2  150064       2.2174     0.013298
enh64055    4  140481400  140482400      2       1  150064       1.7002     0.044543
enh64072    4  140976400  140977400      2       1  150064       1.7316      0.04167
enh64079    4  141024500  141025500      3       1  150064       1.6972     0.044829
enh64092    4  141443900  141444900      1       1  150064       1.7094      0.04369
enh64095    4  141641300  141642300      3       2  150064       2.9901    0.0013944
enh64102    4  142961000  142962000      8       1  150064       1.7065     0.043955
enh64111    4  143169800  143170800      3       2  150064       2.0264      0.02136
enh64115    4  143195500  143196500      2       1  150064       2.0442     0.020469
enh64140    4  143304400  143305400      5       2  150064       1.6601     0.048452
enh64142    4  143312700  143313700      3       1  150064       1.6703     0.047426
enh64171    4  143736600  143737600      6       2  150064       1.8187     0.034478
enh64177    4  144326000  144327000      4       2  150064       2.4579     0.006988
enh64179    4  144438400  144439400      2       1  150064       3.4932   0.00023862
enh64180    4  144479400  144480400      5       2  150064       2.8259    0.0023571
enh64213    4  146818000  146819000      1       1  150064       2.3628     0.009068
enh64258    4  148977200  148978200      2       1  150064       2.1007     0.017834
enh64262    4  149137200  149138200      4       2  150064       1.7993     0.035988
enh64264    4  149209200  149210200      2       1  150064       2.4307    0.0075341
enh64270    4  149288800  149289800      3       2  150064         2.13     0.016585
enh64271    4  149293900  149294900      6       4  150064       2.9715    0.0014816
enh64273    4  149297900  149298900      1       1  150064       3.2148    0.0006527
enh64275    4  149314200  149315200      6       4  150064       3.0405    0.0011811
enh64277    4  149340000  149341000      2       1  150064        3.092     0.000994
enh64295    4  151871600  151872600      2       1  150064         1.79     0.036729
enh64314    4  151950800  151951800      2       1  150064        1.858     0.031584
enh64336    4  152994700  152995700      6       3  150064       1.9107     0.028019
enh64344    4  153037600  153038600      4       2  150064       1.8011     0.035844
enh64345    4  153047200  153048200      4       2  150064       1.7821     0.037367
enh64346    4  153051500  153052500      2       1  150064       1.8783     0.030169
enh64347    4  153059400  153060400      3       1  150064       1.7803     0.037513
enh64479    4  154536400  154537400      3       2  150064       1.6584     0.048615
enh64485    4  154676300  154677300      3       1  150064       3.2249   0.00063016
enh64486    4  154729900  154730900      7       3  150064       2.0377      0.02079
enh64506    4  159688700  159689700      1       1  150064       1.8692       0.0308
enh64507    4  159691300  159692300      1       1  150064       1.9175      0.02759
enh64509    4  159699500  159700500      3       1  150064        1.769     0.038449
enh64517    4  159823500  159824500      2       1  150064       1.8648     0.031107
enh64518    4  159826800  159827800      2       1  150064       2.2928      0.01093
enh64519    4  159850600  159851600      2       1  150064       1.8053     0.035514
enh64520    4  159851200  159852200      2       1  150064       2.2537     0.012106
enh64575    4  165898800  165899800      2       1  150064       1.8408     0.032823
enh64578    4  166125100  166126100      1       1  150064       2.8207     0.002396
enh64584    4  166168900  166169900      5       3  150064       2.5502    0.0053826
enh64588    4  166215500  166216500      2       1  150064       2.2098     0.013559
enh64593    4  166252500  166253500      4       2  150064       1.8878     0.029527
enh64595    4  166397100  166398100      2       1  150064       2.1389     0.016221
enh64614    4  170000700  170001700      4       2  150064       2.1287     0.016639
enh64617    4  170332200  170333200      3       1  150064       4.1522   1.6463e-05
enh64618    4  170526200  170527200      4       2  150064       1.8932     0.029163
enh64622    4  170544000  170545000      2       1  150064        3.486   0.00024516
enh64625    4  170551000  170552000      3       2  150064       4.1362   1.7657e-05
enh64626    4  170570900  170571900      2       1  150064       2.4485    0.0071723
enh64628    4  170580200  170581200      3       2  150064       3.9536    3.849e-05
enh64635    4  170948600  170949600      3       2  150064       2.4428     0.007286
enh64678    4  176867500  176868500      2       1  150064       4.2666   9.9257e-06
enh64695    4  178237900  178238900      2       1  150064       2.2601     0.011908
enh64704    4  178361100  178362100      4       2  150064       2.0286     0.021251
enh64712    4  183747400  183748400      8       3  150064       2.0789     0.018812
enh64718    4  184183000  184184000      2       1  150064       1.7548     0.039651
enh64749    4  185185000  185186000      6       2  150064       2.8168    0.0024251
enh64750    4  185186600  185187600      1       1  150064       2.9359     0.001663
enh64756    4  185234900  185235900      1       1  150064       1.9182      0.02754
enh64768    4  185343000  185344000      4       2  150064       2.8231    0.0023783
enh64783    4  185389700  185390700      2       1  150064       2.4005    0.0081862
enh64795    4  185504700  185505700      4       2  150064       1.9503     0.025572
enh64800    4  185566500  185567500      2       1  150064       1.8073     0.035355
enh64802    4  185577900  185578900      2       1  150064       1.9326     0.026645
enh64806    4  185655700  185656700      3       2  150064       2.0029     0.022595
enh64808    4  185667400  185668400      3       1  150064       1.7387     0.041039
enh64838    4  186174800  186175800      7       3  150064       1.8913      0.02929
enh64840    4  186184400  186185400      4       1  150064       1.7598     0.039223
enh64854    4  186988700  186989700      3       2  150064       2.5305    0.0056955
enh64864    4  187766000  187767000      7       3  150064       1.6989     0.044666
enh64921    5    1099400    1100400      5       2  150064       2.1931     0.014149
enh64922    5    1106200    1107200      2       1  150064       2.5355    0.0056151
enh64949    5    1516400    1517400      4       2  150064       2.4959    0.0062821
enh64952    5    1534900    1535900      3       2  150064       1.6745     0.047013
enh64953    5    1537100    1538100      1       1  150064       1.6978      0.04477
enh64964    5    5420400    5421400      7       2  150064       2.6778    0.0037053
enh64965    5    5424800    5425800      1       1  150064       2.8418     0.002243
enh64966    5    5428300    5429300      1       1  150064       3.0103     0.001305
enh64967    5    5432100    5433100      3       2  150064       2.7274    0.0031922
enh64968    5    5480800    5481800      4       2  150064       4.1023   2.0454e-05
enh64969    5    5492300    5493300      1       1  150064       3.6504    0.0001309
enh64970    5    5494200    5495200      2       1  150064       2.5335    0.0056464
enh64973    5    5523700    5524700      8       2  150064       1.7051     0.044084
enh64977    5    6630700    6631700      2       1  150064       2.2091     0.013584
enh64978    5    6634600    6635600      4       2  150064       1.6834     0.046145
enh64981    5    6719100    6720100      3       1  150064       3.2078   0.00066871
enh64982    5    6723300    6724300     10       4  150064        1.864     0.031161
enh64984    5    6730000    6731000      5       3  150064       2.5088    0.0060575
enh64988    5    6766000    6767000      3       1  150064       1.8638     0.031175
enh65041    5   10631300   10632300      4       1  150064       1.7436     0.040612
enh65042    5   10632300   10633300     13       2  150064       2.1611     0.015345
enh65043    5   10634300   10635300      5       2  150064       2.1144     0.017239
enh65090    5   14727300   14728300      6       3  150064       1.7728     0.038128
enh65113    5   16523400   16524400      1       1  150064       2.1244      0.01682
enh65194    5   32540000   32541000      1       1  150064        2.225      0.01304
enh65195    5   32542100   32543100      3       1  150064       2.1436     0.016033
enh65244    5   35657900   35658900      2       1  150064       1.6698     0.047483
enh65252    5   35784300   35785300      1       1  150064       1.6714      0.04732
enh65292    5   36881800   36882800      3       1  150064       1.7733     0.038091
enh65313    5   36980400   36981400      3       1  150064       2.5215    0.0058434
enh65314    5   36981800   36982800      1       1  150064       2.7286      0.00318
enh65324    5   37371800   37372800      1       1  150064       1.7507         0.04
enh65331    5   37737300   37738300      1       1  150064       1.6496      0.04951
enh65338    5   39021200   39022200      2       1  150064       2.8522     0.002171
enh65341    5   39033000   39034000      1       1  150064       2.0936      0.01815
enh65344    5   39044600   39045600      4       2  150064       2.3451    0.0095119
enh65370    5   39195900   39196900      3       2  150064       1.7075     0.043864
enh65377    5   39231500   39232500      3       2  150064       1.9878     0.023418
enh65382    5   39272000   39273000      2       1  150064       1.9128     0.027885
enh65384    5   39282800   39283800      4       1  150064       1.9919     0.023189
enh65410    5   40506800   40507800      1       1  150064        1.872       0.0306
enh65484    5   43075700   43076700      4       2  150064       1.7652     0.038769
enh65505    5   43397400   43398400      1       1  150064       1.9824      0.02372
enh65516    5   44827200   44828200      2       1  150064       3.8783   5.2603e-05
enh65517    5   44875500   44876500      1       1  150064       4.0956    2.105e-05
enh65518    5   49624000   49625000      2       1  150064       3.2605   0.00055605
enh65519    5   49659400   49660400      1       1  150064       4.5486      2.7e-06
enh65520    5   49694200   49695200      4       2  150064       4.2375   1.1303e-05
enh65521    5   49699000   49700000      1       1  150064       3.6901    0.0001121
enh65522    5   49702400   49703400      1       1  150064       2.9702     0.001488
enh65524    5   49711900   49712900      1       1  150064       3.6949      0.00011
enh65525    5   49716000   49717000      2       1  150064       3.8362   6.2486e-05
enh65527    5   49719700   49720700      1       1  150064       3.6255    0.0001442
enh65531    5   49738100   49739100      3       1  150064       4.0244   2.8561e-05
enh65532    5   49741700   49742700      3       2  150064        3.187   0.00071891
enh65533    5   49754200   49755200      1       1  150064       3.7509    8.809e-05
enh65534    5   49771900   49772900      2       1  150064       2.9203    0.0017487
enh65535    5   49785300   49786300      8       3  150064       4.5516   2.6624e-06
enh65536    5   49797000   49798000      3       2  150064        2.697    0.0034985
enh65537    5   49847200   49848200      1       1  150064       3.9542    3.839e-05
enh65538    5   49849600   49850600      1       1  150064       3.1277    0.0008808
enh65543    5   49929900   49930900      1       1  150064       2.3657     0.008999
enh65544    5   49943500   49944500      7       2  150064       1.7048     0.044116
enh65545    5   49949500   49950500      4       2  150064       2.6279    0.0042953
enh65557    5   49999400   50000400      2       1  150064       2.4396    0.0073511
enh65560    5   50012300   50013300      1       1  150064       3.2906    0.0004999
enh65570    5   50038400   50039400      3       2  150064       1.7821     0.037367
enh65574    5   50074800   50075800      3       2  150064       2.1778      0.01471
enh65602    5   52335900   52336900      4       2  150064       1.8088     0.035238
enh65610    5   52855400   52856400      1       1  150064       1.7387      0.04104
enh65615    5   52864100   52865100      3       1  150064       1.9214     0.027341
enh65622    5   53573500   53574500      6       2  150064       1.9133     0.027857
enh65624    5   53597400   53598400      2       1  150064       2.6232    0.0043557
enh65626    5   53607500   53608500      2       1  150064        1.647     0.049777
enh65644    5   53933700   53934700      6       3  150064       2.1165     0.017151
enh65645    5   53940200   53941200      5       1  150064       1.6629     0.048165
enh65657    5   54140500   54141500      6       2  150064       2.5919    0.0047731
enh65658    5   54162600   54163600      1       1  150064         1.97      0.02442
enh65659    5   54191100   54192100      1       1  150064       1.8826      0.02988
enh65666    5   54301100   54302100      4       2  150064       2.0709     0.019184
enh65667    5   54321700   54322700      6       3  150064        1.832     0.033477
enh65702    5   55198900   55199900      1       1  150064       3.2814    0.0005164
enh65705    5   55219300   55220300      5       3  150064       2.6588    0.0039205
enh65738    5   55460000   55461000      3       1  150064       1.6582     0.048637
enh65739    5   55461800   55462800      1       1  150064        1.818      0.03453
enh65768    5   55919800   55920800      3       2  150064       1.8982     0.028837
enh65815    5   56594800   56595800      7       4  150064       2.5164    0.0059281
enh65829    5   58297900   58298900     10       3  150064       2.4339    0.0074683
enh65830    5   58298900   58299900      6       2  150064       2.9759    0.0014606
enh65831    5   58300200   58301200      7       3  150064       2.2765     0.011409
enh65833    5   58302900   58303900      6       2  150064       1.7493     0.040123
enh65835    5   58316900   58317900      4       2  150064       2.9054    0.0018337
enh65836    5   58321300   58322300      1       1  150064        2.691     0.003562
enh65837    5   58321800   58322800      2       1  150064       2.1896     0.014278
enh65839    5   58325300   58326300      3       1  150064        2.515    0.0059514
enh65840    5   58326300   58327300      1       1  150064        2.689     0.003583
enh65842    5   58329600   58330600      2       1  150064       2.2708     0.011579
enh65852    5   58430300   58431300      8       4  150064       2.3278    0.0099623
enh65864    5   59973100   59974100      4       2  150064       2.6219    0.0043717
enh65869    5   60256000   60257000      4       1  150064         2.85     0.002186
enh65870    5   60455400   60456400      3       2  150064       3.4759   0.00025456
enh65872    5   60564700   60565700      2       1  150064       3.6913   0.00011157
enh65874    5   60572900   60573900      4       2  150064       3.9699   3.5957e-05
enh65875    5   60614900   60615900      2       1  150064       5.5451   1.4693e-08
enh65877    5   60625100   60626100      2       1  150064       4.2215   1.2132e-05
enh65885    5   60649800   60650800      1       1  150064       3.9472    3.954e-05
enh65886    5   60697400   60698400      1       1  150064       4.2633    1.007e-05
enh65889    5   60704000   60705000      2       1  150064        4.271   9.7277e-06
enh65890    5   60705300   60706300      4       2  150064       2.4344     0.007458
enh65891    5   60711700   60712700      1       1  150064       5.0953    1.741e-07
enh65894    5   60830100   60831100      1       1  150064       1.7599      0.03921
enh65899    5   61554800   61555800      2       1  150064       2.4109    0.0079565
enh65901    5   61572700   61573700      2       1  150064       2.9984    0.0013569
enh65902    5   61582100   61583100      3       1  150064       3.2423   0.00059282
enh65903    5   61587600   61588600      4       2  150064       3.4018   0.00033474
enh65904    5   61593900   61594900      1       1  150064       2.9852     0.001417
enh65905    5   61600200   61601200      3       2  150064       1.9203     0.027412
enh65906    5   61609600   61610600      2       1  150064       1.7238     0.042374
enh65911    5   61629700   61630700      4       2  150064       2.2763     0.011414
enh65917    5   61643400   61644400      3       2  150064       2.8954    0.0018932
enh65918    5   61644900   61645900      3       2  150064       2.5499    0.0053882
enh65922    5   61700400   61701400      4       2  150064       1.7066     0.043953
enh65923    5   61709800   61710800      2       1  150064       1.9192     0.027478
enh65930    5   61901300   61902300      1       1  150064       2.0579       0.0198
enh65939    5   64317000   64318000      6       2  150064       2.3775     0.008716
enh65940    5   64322600   64323600      1       1  150064       2.7858      0.00267
enh65941    5   64330100   64331100      4       1  150064       2.6771    0.0037133
enh65945    5   64779200   64780200      4       2  150064       1.9537     0.025369
enh65946    5   64854200   64855200      4       1  150064       2.1676     0.015095
enh65947    5   64856100   64857100      3       2  150064       2.5622    0.0052008
enh65954    5   64917800   64918800      2       1  150064       1.8092     0.035211
enh65957    5   64923400   64924400      2       1  150064       1.7953       0.0363
enh66035    5   67509500   67510500      3       2  150064       1.9903      0.02328
enh66036    5   67515500   67516500      3       2  150064       1.7567     0.039487
enh66037    5   67520200   67521200      1       1  150064       2.2728      0.01152
enh66045    5   67544700   67545700      2       1  150064       2.0732     0.019076
enh66062    5   67680400   67681400      2       1  150064       2.4683    0.0067884
enh66063    5   67688300   67689300      2       1  150064       1.7965     0.036205
enh66065    5   67711000   67712000      2       1  150064        2.807    0.0025005
enh66068    5   67723800   67724800      3       1  150064       2.1212     0.016952
enh66070    5   67731000   67732000      3       2  150064       2.9911    0.0013901
enh66104    5   70741400   70742400      2       1  150064        2.163      0.01527
enh66106    5   70753000   70754000      2       1  150064       1.6903     0.045488
enh66124    5   71602400   71603400      1       1  150064        2.217      0.01331
enh66146    5   73047400   73048400      2       1  150064       2.4737    0.0066852
enh66171    5   74324000   74325000      5       1  150064        2.148     0.015855
enh66196    5   74809300   74810300      3       2  150064       2.1841     0.014477
enh66201    5   74831700   74832700      2       1  150064       1.8172      0.03459
enh66202    5   74854800   74855800      1       1  150064        2.215      0.01338
enh66204    5   74895800   74896800      1       1  150064        2.054      0.01999
enh66206    5   74965300   74966300      2       1  150064        2.081     0.018715
enh66207    5   74973400   74974400      5       1  150064       3.1525   0.00080929
enh66208    5   75009200   75010200      4       2  150064       2.7969      0.00258
enh66263    5   75835200   75836200      2       1  150064       2.3983    0.0082359
enh66301    5   77015400   77016400      1       1  150064       2.2165      0.01333
enh66308    5   77101800   77102800      4       2  150064       2.8055     0.002512
enh66313    5   77564000   77565000      3       1  150064       3.4448   0.00028571
enh66315    5   77579300   77580300      4       2  150064       3.6058   0.00015561
enh66316    5   77581700   77582700      8       3  150064       3.9825   3.4093e-05
enh66317    5   77583500   77584500     10       2  150064       4.3893   5.6848e-06
enh66318    5   77585100   77586100      6       2  150064       3.1505   0.00081503
enh66319    5   77587600   77588600      4       2  150064       3.1666   0.00077111
enh66320    5   77653700   77654700      3       2  150064       1.7633     0.038927
enh66321    5   77657900   77658900      3       1  150064       2.1174     0.017113
enh66322    5   77663100   77664100      5       1  150064       2.0843     0.018565
enh66323    5   77665200   77666200      3       2  150064       2.6046    0.0045993
enh66324    5   77683000   77684000      5       2  150064       3.0565    0.0011197
enh66375    5   79446900   79447900      3       2  150064       1.6815      0.04633
enh66377    5   79460800   79461800      6       3  150064       2.0928     0.018186
enh66382    5   79474900   79475900      6       3  150064       1.7387     0.041041
enh66384    5   79478500   79479500      1       1  150064       1.9103      0.02805
enh66387    5   79485800   79486800      3       2  150064       1.7799     0.037545
enh66393    5   79518400   79519400      8       3  150064       1.8155     0.034727
enh66427    5   80258700   80259700      3       1  150064       1.9509     0.025535
enh66475    5   81073700   81074700      4       2  150064       2.2007     0.013878
enh66476    5   81075600   81076600      2       1  150064       1.8606     0.031401
enh66480    5   81134000   81135000      1       1  150064       2.8126     0.002457
enh66487    5   81520900   81521900      1       1  150064       2.6016      0.00464
enh66488    5   81572100   81573100      3       2  150064       2.9706    0.0014859
enh66502    5   82374200   82375200      2       1  150064       1.7557      0.03957
enh66511    5   86376800   86377800      3       1  150064       1.6836     0.046133
enh66556    5   87500000   87501000      1       1  150064        2.592     0.004771
enh66557    5   87543400   87544400      3       1  150064        2.167     0.015118
enh66559    5   87546200   87547200      1       1  150064       2.7381      0.00309
enh66560    5   87561200   87562200      3       2  150064        1.711     0.043543
enh66561    5   87562600   87563600      1       1  150064       3.0352     0.001202
enh66562    5   87566300   87567300      1       1  150064       2.5414      0.00552
enh66565    5   88030000   88031000      2       1  150064       1.9015     0.028618
enh66566    5   88120300   88121300      3       1  150064       1.7435     0.040621
enh66568    5   88123800   88124800      1       1  150064       1.8892      0.02943
enh66572    5   89703400   89704400      2       1  150064       2.9331     0.001678
enh66582    5   90168900   90169900      2       1  150064       2.3639    0.0090423
enh66583    5   90236100   90237100      6       3  150064       3.9292   4.2611e-05
enh66584    5   90458100   90459100      4       2  150064       2.3577    0.0091942
enh66586    5   90564600   90565600      4       2  150064       2.0909      0.01827
enh66597    5   90671600   90672600      1       1  150064       2.4658     0.006835
enh66616    5   93911800   93912800      3       1  150064       1.8773     0.030241
enh66617    5   93952200   93953200      2       1  150064       2.6652    0.0038477
enh66618    5   93955700   93956700      4       2  150064       2.2888     0.011045
enh66619    5   93956600   93957600      5       2  150064       2.8583    0.0021294
enh66620    5   93957400   93958400      5       1  150064       2.6003    0.0046565
enh66621    5   93958300   93959300      7       2  150064       2.8037    0.0025263
enh66635    5   94979800   94980800      1       1  150064       1.9653      0.02469
enh66657    5   95160800   95161800      7       2  150064       1.9314     0.026715
enh66663    5   95197500   95198500      3       2  150064       2.7969      0.00258
enh66668    5   95263600   95264600      4       2  150064        2.232     0.012807
enh66686    5   95991700   95992700      3       2  150064       2.0584     0.019778
enh66689    5   96005100   96006100      4       2  150064       2.7781    0.0027342
enh66690    5   96006800   96007800      1       1  150064       2.3907     0.008409
enh66714    5   96221700   96222700      3       1  150064       2.0019      0.02265
enh66715    5   96230500   96231500      4       2  150064       1.9039     0.028459
enh66720    5   96275500   96276500      3       1  150064       2.3288     0.009936
enh66721    5   96281100   96282100      5       2  150064       1.9928     0.023144
enh66722    5   96285300   96286300      2       1  150064       2.7291    0.0031749
enh66724    5   96288600   96289600      2       1  150064       2.2949     0.010869
enh66726    5   96294400   96295400      2       1  150064       1.9596      0.02502
enh66727    5   96295800   96296800      1       1  150064       2.6332     0.004229
enh66728    5   96297100   96298100      1       1  150064       2.6248     0.004335
enh66730    5   96307000   96308000      5       2  150064       2.0324     0.021054
enh66733    5   96313900   96314900      4       2  150064       1.8967     0.028931
enh66736    5   96339900   96340900      1       1  150064       2.4941     0.006314
enh66737    5   96344900   96345900      1       1  150064       2.6721     0.003769
enh66738    5   96357500   96358500      1       1  150064       2.8599     0.002119
enh66742    5   96468600   96469600      1       1  150064       2.0191      0.02174
enh66749    5   96883300   96884300      4       2  150064       1.8758     0.030339
enh66753    5   98241200   98242200      1       1  150064       2.7333     0.003135
enh66755    5   98245300   98246300      3       1  150064       2.6022    0.0046319
enh66756    5   98247700   98248700      3       2  150064       2.3553    0.0092541
enh66757    5   98250300   98251300      3       2  150064       1.9527     0.025428
enh66758    5   98252600   98253600      2       1  150064       2.6748    0.0037389
enh66759    5   98258400   98259400      4       2  150064       2.2111     0.013516
enh66760    5   98267600   98268600      3       1  150064        2.181     0.014593
enh66761    5   98270200   98271200      2       1  150064       2.3267    0.0099908
enh66762    5   98273200   98274200      2       1  150064       1.7953       0.0363
enh66765    5   98339800   98340800      1       1  150064       2.2026      0.01381
enh66766    5   98362100   98363100      2       1  150064       1.9621     0.024875
enh66767    5   98363400   98364400      3       2  150064       2.0268     0.021343
enh66768    5   98366200   98367200      2       1  150064       1.7468     0.040334
enh66770    5   98371000   98372000      2       1  150064       2.2426     0.012461
enh66774    5   98395400   98396400      1       1  150064       2.2476       0.0123
enh66776    5   98422900   98423900      3       1  150064       2.2899     0.011014
enh66807    5  101630100  101631100      4       2  150064        4.228    1.179e-05
enh66808    5  101632500  101633500      4       2  150064       2.9367    0.0016588
enh66815    5  102113700  102114700      2       1  150064       2.5848     0.004872
enh66839    5  102897000  102898000      4       2  150064       2.2115     0.013499
enh66842    5  106700800  106701800      5       2  150064       2.3409    0.0096179
enh66843    5  106724100  106725100      2       1  150064         2.26     0.011912
enh66848    5  106855300  106856300      2       1  150064       2.7102     0.003362
enh66863    5  108095400  108096400      2       1  150064       2.2832      0.01121
enh66866    5  108683400  108684400      6       2  150064       3.4666    0.0002635
enh66867    5  108707600  108708600      1       1  150064       1.6562      0.04884
enh66868    5  108720700  108721700      6       2  150064       1.8158     0.034704
enh66869    5  108723700  108724700      3       1  150064       2.1118      0.01735
enh66870    5  108727600  108728600      4       1  150064        1.779     0.037618
enh66871    5  108730500  108731500      5       1  150064       1.7291     0.041897
enh66872    5  108732700  108733700      7       3  150064       2.8162    0.0024297
enh66875    5  108747000  108748000      7       3  150064       2.7297    0.0031699
enh66876    5  108893800  108894800      1       1  150064       2.7141     0.003323
enh66877    5  108992300  108993300      5       2  150064       4.2386   1.1248e-05
enh66878    5  109023800  109024800      5       3  150064       4.5425   2.7791e-06
enh66880    5  109029900  109030900      3       2  150064       3.5771   0.00017369
enh66881    5  109032900  109033900      2       1  150064       4.1547   1.6283e-05
enh66882    5  109039800  109040800      3       1  150064       4.7375   1.0819e-06
enh66883    5  109045400  109046400      3       2  150064       4.3651    6.353e-06
enh66884    5  109047100  109048100      4       2  150064       3.6449   0.00013372
enh66886    5  109075200  109076200      4       2  150064       3.0993   0.00096981
enh66889    5  109083300  109084300      3       2  150064       4.6747   1.4723e-06
enh66890    5  109085400  109086400      5       2  150064       4.0787   2.2643e-05
enh66892    5  109123400  109124400      4       2  150064       3.8524   5.8491e-05
enh66893    5  109166500  109167500      7       3  150064       4.4453   4.3893e-06
enh66894    5  109188600  109189600      3       2  150064       2.9146    0.0017807
enh66895    5  109196400  109197400      3       1  150064       1.6737     0.047099
enh66897    5  109198800  109199800      2       1  150064       3.4924   0.00023934
enh66898    5  109201100  109202100      6       3  150064       4.3082   8.2284e-06
enh66899    5  109203900  109204900      4       2  150064       3.5556   0.00018855
enh66900    5  109211700  109212700      2       1  150064       1.6952     0.045017
enh66922    5  110077800  110078800      1       1  150064       1.6462      0.04986
enh66982    5  112050400  112051400      3       2  150064       2.7168    0.0032953
enh67000    5  112223200  112224200      3       1  150064        1.712     0.043444
enh67012    5  112310500  112311500      2       1  150064       2.6321    0.0042434
enh67038    5  114544700  114545700      4       2  150064       2.2426     0.012461
enh67040    5  114590300  114591300      3       2  150064       1.8546     0.031826
enh67050    5  114870900  114871900      1       1  150064       1.7849      0.03714
enh67061    5  115374300  115375300      3       1  150064       1.7856     0.037081
enh67062    5  115419000  115420000      3       1  150064       2.2671     0.011693
enh67064    5  115422600  115423600      6       2  150064       2.2758     0.011428
enh67065    5  115470700  115471700      9       3  150064       2.1843      0.01447
enh67066    5  115480600  115481600      3       2  150064        2.057     0.019841
enh67068    5  115705700  115706700      3       2  150064       1.9916     0.023206
enh67103    5  118679800  118680800      4       2  150064       2.1244     0.016817
enh67104    5  118684200  118685200      3       2  150064        2.357    0.0092122
enh67105    5  118687800  118688800      3       2  150064        2.415    0.0078678
enh67121    5  118789000  118790000      3       1  150064       1.8087     0.035251
enh67159    5  125709300  125710300      2       1  150064       1.7938     0.036426
enh67160    5  125757800  125758800      2       1  150064       1.9487     0.025668
enh67161    5  125760600  125761600      2       1  150064       1.6873     0.045774
enh67180    5  126097800  126098800      3       1  150064       2.2584     0.011959
enh67188    5  126131700  126132700      3       1  150064       2.2704      0.01159
enh67193    5  126182000  126183000      1       1  150064       2.3708     0.008876
enh67197    5  126204100  126205100      5       3  150064       2.9094    0.0018108
enh67200    5  126306800  126307800      4       1  150064       3.6967   0.00010922
enh67201    5  126308600  126309600      2       1  150064       3.1122   0.00092842
enh67202    5  126313100  126314100      2       1  150064       3.1051   0.00095107
enh67203    5  126323700  126324700      6       2  150064       2.1607     0.015358
enh67204    5  126333900  126334900      8       2  150064       1.9385     0.026281
enh67206    5  126363700  126364700      3       2  150064       3.1462   0.00082698
enh67215    5  127120500  127121500      2       1  150064       2.8574    0.0021355
enh67222    5  127415700  127416700      1       1  150064       2.5846     0.004874
enh67256    5  130592600  130593600      1       1  150064       1.8493      0.03221
enh67266    5  130649400  130650400      1       1  150064       1.7445      0.04054
enh67269    5  130674700  130675700      2       1  150064       1.6946     0.045071
enh67282    5  130797000  130798000      1       1  150064       1.7921      0.03656
enh67284    5  130815600  130816600      2       1  150064       1.7909     0.036658
enh67285    5  130823900  130824900      2       1  150064       1.9187     0.027513
enh67292    5  130897900  130898900      1       1  150064       1.6961      0.04493
enh67297    5  130920000  130921000      2       1  150064       1.7333     0.041525
enh67302    5  130932000  130933000      1       1  150064       1.8213      0.03428
enh67303    5  130939500  130940500      1       1  150064       1.8048      0.03555
enh67306    5  130950000  130951000      1       1  150064       1.8672      0.03094
enh67339    5  131406200  131407200      3       1  150064       1.8251     0.033997
enh67367    5  131783500  131784500      5       2  150064       1.8752     0.030382
enh67370    5  131797100  131798100      2       1  150064       1.8349     0.033258
enh67373    5  131806500  131807500      2       1  150064       2.1238     0.016845
enh67374    5  131808000  131809000      3       1  150064       2.5429    0.0054964
enh67382    5  131864500  131865500      1       1  150064       2.0612      0.01964
enh67387    5  131999000  132000000      2       1  150064       1.8546     0.031828
enh67425    5  132633800  132634800      1       1  150064       2.0294      0.02121
enh67497    5  133922600  133923600      2       1  150064       1.9294     0.026841
enh67501    5  133968600  133969600      2       1  150064       1.9464     0.025804
enh67543    5  135371900  135372900      1       1  150064       2.2179      0.01328
enh67555    5  137068500  137069500      2       1  150064       3.0669    0.0010815
enh67556    5  137072900  137073900      1       1  150064       3.2348    0.0006086
enh67558    5  137078300  137079300      2       1  150064       2.4491    0.0071609
enh67559    5  137085700  137086700      2       1  150064       2.7947    0.0025974
enh67563    5  137222500  137223500      1       1  150064       1.7386      0.04105
enh67567    5  137359700  137360700      6       3  150064       2.3142     0.010329
enh67569    5  137369300  137370300      1       1  150064       1.7626      0.03898
enh67571    5  137404000  137405000      3       2  150064       2.5372    0.0055868
enh67575    5  137431400  137432400      3       1  150064       1.8681     0.030874
enh67584    5  137672100  137673100      5       3  150064       2.9152    0.0017774
enh67585    5  137675800  137676800      3       1  150064       3.2208   0.00063924
enh67591    5  137705000  137706000      4       2  150064       2.4794    0.0065804
enh67593    5  137775000  137776000      4       2  150064       4.5481   2.7061e-06
enh67594    5  137785300  137786300      1       1  150064       3.4458    0.0002847
enh67596    5  137798500  137799500      5       2  150064       3.5433   0.00019759
enh67599    5  137857400  137858400      2       1  150064       4.3418   7.0668e-06
enh67600    5  137864100  137865100      2       1  150064       3.2631   0.00055098
enh67601    5  137865900  137866900      2       1  150064       2.5439    0.0054806
enh67602    5  137867700  137868700      3       2  150064       4.1438   1.7079e-05
enh67603    5  137872100  137873100      1       1  150064       5.2608    7.172e-08
enh67605    5  137882300  137883300      2       1  150064       4.6279   1.8473e-06
enh67607    5  137899700  137900700      1       1  150064       5.2497    7.617e-08
enh67608    5  137901800  137902800      2       1  150064       4.5947   2.1664e-06
enh67610    5  137908500  137909500      1       1  150064       3.1639    0.0007783
enh67611    5  137911800  137912800      1       1  150064       3.1966    0.0006954
enh67612    5  137914700  137915700      1       1  150064        3.343    0.0004144
enh67660    5  138848600  138849600      1       1  150064       2.2055      0.01371
enh67665    5  138872100  138873100      2       1  150064       1.9077     0.028216
enh67667    5  138890700  138891700      5       2  150064       1.9951     0.023016
enh67670    5  138922400  138923400      2       1  150064       2.3016      0.01068
enh67689    5  138986200  138987200      2       1  150064       2.0527     0.020051
enh67699    5  139040300  139041300      1       1  150064       2.8573     0.002136
enh67700    5  139042000  139043000      2       1  150064       2.1616     0.015326
enh67701    5  139044200  139045200      3       2  150064       3.3159   0.00045679
enh67703    5  139050800  139051800      1       1  150064       2.9118     0.001797
enh67704    5  139052000  139053000      2       1  150064       3.0434    0.0011695
enh67705    5  139053300  139054300      6       2  150064       3.4557   0.00027439
enh67706    5  139054700  139055700      1       1  150064       3.5172    0.0002181
enh67707    5  139063700  139064700      1       1  150064       4.5847    2.273e-06
enh67708    5  139068800  139069800      1       1  150064       2.7664     0.002834
enh67711    5  139080300  139081300      1       1  150064       3.8986    4.837e-05
enh67727    5  139523300  139524300      3       2  150064       1.7786     0.037649
enh67728    5  139536400  139537400      2       1  150064       3.3347    0.0004269
enh67729    5  139555800  139556800      2       1  150064       3.5533   0.00019023
enh67731    5  139560300  139561300      3       1  150064       1.9479     0.025714
enh67733    5  139596100  139597100      2       1  150064       2.6955    0.0035137
enh67741    5  139664200  139665200      6       3  150064       1.7188     0.042822
enh67743    5  139672300  139673300      1       1  150064       3.4603    0.0002698
enh67747    5  139680600  139681600      1       1  150064       3.6524    0.0001299
enh67750    5  139726600  139727600      2       1  150064       2.3109     0.010418
enh67751    5  139730900  139731900      3       2  150064         3.11   0.00093533
enh67756    5  139779000  139780000      1       1  150064       3.8515    5.871e-05
enh67758    5  139792400  139793400      1       1  150064       3.5923    0.0001639
enh67760    5  139801600  139802600      6       3  150064       3.4097   0.00032521
enh67761    5  139804900  139805900      2       1  150064       3.6594   0.00012638
enh67762    5  139810800  139811800      1       1  150064       4.0465    2.599e-05
enh67765    5  139927600  139928600      2       1  150064       2.9254    0.0017202
enh67767    5  139933400  139934400      1       1  150064       3.5038    0.0002293
enh67771    5  139948500  139949500      4       2  150064        1.875     0.030399
enh67772    5  139991300  139992300      4       2  150064       2.0172     0.021839
enh67773    5  140012700  140013700      3       1  150064       3.3482   0.00040674
enh67774    5  140017800  140018800      3       2  150064       2.3221     0.010115
enh67776    5  140025400  140026400      4       2  150064       3.1794    0.0007378
enh67777    5  140028400  140029400      3       2  150064       4.1659   1.5507e-05
enh67778    5  140043100  140044100      4       2  150064         2.76    0.0028901
enh67779    5  140045800  140046800      3       2  150064       2.6047    0.0045975
enh67780    5  140068500  140069500      1       1  150064       4.2764    9.497e-06
enh67781    5  140071900  140072900      7       2  150064       4.2648   1.0006e-05
enh67782    5  140080800  140081800      2       1  150064       3.9675   3.6313e-05
enh67783    5  140089200  140090200      2       1  150064       2.6155    0.0044554
enh67784    5  140091200  140092200      1       1  150064       4.2669    9.909e-06
enh67786    5  140105600  140106600      2       1  150064       3.8994   4.8224e-05
enh67787    5  140464300  140465300      5       2  150064       1.7326     0.041582
enh67814    5  141062700  141063700      1       1  150064       2.2371      0.01264
enh67818    5  141178400  141179400      6       2  150064       2.0607     0.019667
enh67819    5  141215500  141216500      3       1  150064       2.3274    0.0099726
enh67828    5  141372100  141373100      2       1  150064       1.7183     0.042867
enh67837    5  141414300  141415300      6       2  150064       1.6796     0.046515
enh67838    5  141443000  141444000      1       1  150064       2.0168      0.02186
enh67850    5  141515100  141516100      3       2  150064       1.8395      0.03292
enh67859    5  141701800  141702800      1       1  150064       2.7084      0.00338
enh67864    5  141763400  141764400      4       2  150064       2.0732     0.019078
enh67865    5  141768800  141769800      4       2  150064       2.3959    0.0082887
enh67870    5  141820900  141821900      4       1  150064       1.7112     0.043523
enh67880    5  142157200  142158200      1       1  150064       1.8225      0.03419
enh67941    5  142706800  142707800      4       2  150064       2.0346     0.020947
enh67947    5  142722100  142723100      3       2  150064       2.8586    0.0021274
enh67968    5  142984900  142985900      1       1  150064       1.8066      0.03541
enh68008    5  146193200  146194200      2       1  150064       2.3046     0.010595
enh68011    5  146272600  146273600      6       1  150064       3.4015   0.00033506
enh68012    5  146273800  146274800      4       1  150064       3.5422   0.00019839
enh68013    5  146295600  146296600      1       1  150064       3.5466    0.0001951
enh68041    5  148229600  148230600      1       1  150064       2.0162      0.02189
enh68044    5  148247900  148248900      4       2  150064       1.7755     0.037912
enh68049    5  148618900  148619900      2       1  150064       1.7581     0.039362
enh68053    5  148699900  148700900      6       3  150064       1.8288     0.033717
enh68056    5  148732500  148733500      1       1  150064       2.0063      0.02241
enh68058    5  148736000  148737000      2       1  150064       1.7978     0.036104
enh68061    5  148750600  148751600      2       1  150064       1.8278     0.033789
enh68063    5  148809700  148810700      2       1  150064       2.3583    0.0091798
enh68074    5  148931800  148932800      2       1  150064       1.8835     0.029815
enh68080    5  149026100  149027100      4       2  150064       1.9818     0.023752
enh68082    5  149112200  149113200      5       3  150064       2.1764     0.014761
enh68084    5  149156100  149157100      2       1  150064         1.75     0.040058
enh68087    5  149184000  149185000      3       2  150064       1.9273     0.026973
enh68088    5  149185000  149186000      4       2  150064       1.9709     0.024369
enh68210    5  151160100  151161100      3       1  150064       1.7507     0.039998
enh68222    5  151906900  151907900      5       2  150064       4.0387   2.6874e-05
enh68223    5  152732100  152733100      4       2  150064       3.4031   0.00033316
enh68225    5  153339700  153340700      6       3  150064       2.4935    0.0063241
enh68227    5  153420600  153421600      2       1  150064       3.4245   0.00030797
enh68228    5  153423400  153424400      1       1  150064        3.657    0.0001276
enh68229    5  153424200  153425200      2       1  150064       3.3895   0.00035009
enh68231    5  153438200  153439200      4       2  150064       3.5421   0.00019846
enh68232    5  153451600  153452600      2       1  150064       3.2966   0.00048932
enh68233    5  153455000  153456000      7       2  150064       3.8632   5.5954e-05
enh68234    5  153559500  153560500      4       2  150064       2.0912     0.018256
enh68237    5  153573600  153574600      2       1  150064       2.1697     0.015015
enh68238    5  153575700  153576700      1       1  150064       3.5528    0.0001906
enh68239    5  153576600  153577600      3       2  150064       1.6819     0.046297
enh68240    5  153578400  153579400      1       1  150064       2.9779     0.001451
enh68241    5  153581100  153582100      3       2  150064       2.2382     0.012603
enh68242    5  153583100  153584100      7       1  150064       3.5085    0.0002253
enh68243    5  153593400  153594400      3       2  150064       2.5945    0.0047359
enh68244    5  153596400  153597400      9       6  150064        2.505    0.0061226
enh68245    5  153601000  153602000      2       1  150064         3.55    0.0001926
enh68246    5  153607700  153608700      5       2  150064        3.535   0.00020386
enh68248    5  153644800  153645800      2       1  150064       4.8415   6.4438e-07
enh68249    5  153652000  153653000      7       2  150064       4.6462   1.6907e-06
enh68250    5  153688500  153689500      3       2  150064       2.0798      0.01877
enh68254    5  153784800  153785800      5       2  150064       2.7745    0.0027647
enh68259    5  154034200  154035200      3       2  150064       1.7268       0.0421
enh68265    5  154148100  154149100      6       4  150064       1.9164     0.027657
enh68269    5  154198300  154199300      2       1  150064        1.661      0.04836
enh68271    5  154213700  154214700      2       1  150064       1.7723     0.038174
enh68282    5  155828800  155829800      5       3  150064       1.6468     0.049804
enh68303    5  156570800  156571800      2       1  150064       1.6565     0.048815
enh68305    5  156583100  156584100      2       1  150064       2.1171     0.017127
enh68306    5  156594200  156595200      1       1  150064       2.0198       0.0217
enh68309    5  156605600  156606600      3       1  150064       1.9742      0.02418
enh68313    5  156627900  156628900      2       1  150064        1.837     0.033103
enh68325    5  156715700  156716700      3       2  150064       1.8122     0.034981
enh68336    5  156891100  156892100      5       2  150064       1.6746     0.047004
enh68367    5  157254700  157255700      5       3  150064       2.2176     0.013293
enh68396    5  158302400  158303400      1       1  150064        2.026      0.02138
enh68400    5  158521500  158522500      2       1  150064        2.286     0.011128
enh68402    5  158546600  158547600      9       1  150064         3.19   0.00071126
enh68407    5  158607400  158608400      2       1  150064       2.4224     0.007709
enh68408    5  158610600  158611600      1       1  150064       4.3201    7.798e-06
enh68410    5  158614300  158615300      6       4  150064       2.6201    0.0043954
enh68415    5  158637800  158638800      1       1  150064       4.0831    2.222e-05
enh68417    5  158669100  158670100      3       2  150064       1.9057     0.028346
enh68418    5  158688600  158689600      3       2  150064       4.0271   2.8237e-05
enh68420    5  158700700  158701700      1       1  150064       2.5228     0.005822
enh68424    5  158766200  158767200      1       1  150064       1.6976      0.04479
enh68470    5  162884100  162885100      3       2  150064       3.1791   0.00073858
enh68475    5  162943200  162944200      2       1  150064       2.2525     0.012147
enh68488    5  167914400  167915400      2       1  150064       2.0713     0.019165
enh68489    5  168003000  168004000      2       1  150064       2.5644    0.0051671
enh68526    5  169843300  169844300      2       1  150064       2.0233     0.021523
enh68529    5  170060700  170061700      3       1  150064       2.2629     0.011822
enh68531    5  170818500  170819500      6       2  150064       1.6576     0.048695
enh68532    5  170819500  170820500      3       1  150064       1.7574     0.039424
enh68533    5  170823400  170824400      4       1  150064       1.6824     0.046242
enh68534    5  170845100  170846100      2       1  150064       1.6565     0.048809
enh68547    5  171356800  171357800      2       1  150064       1.8564     0.031696
enh68559    5  171398200  171399200      2       1  150064       1.7294     0.041866
enh68591    5  171589700  171590700      6       2  150064       1.6458     0.049899
enh68639    5  172323900  172324900      5       3  150064       2.1727     0.014902
enh68640    5  172327600  172328600      2       1  150064       3.0274    0.0012335
enh68647    5  172409600  172410600      3       1  150064       2.8339    0.0022993
enh68649    5  172415300  172416300      1       1  150064       2.7057     0.003408
enh68661    5  172481700  172482700      2       1  150064       2.1482     0.015851
enh68665    5  172492400  172493400      4       2  150064       1.7981     0.036083
enh68668    5  172499400  172500400      5       2  150064       1.6587     0.048585
enh68669    5  172501800  172502800      4       1  150064       2.6331    0.0042299
enh68672    5  172525800  172526800      2       1  150064       3.3389   0.00042058
enh68673    5  172527200  172528200      2       1  150064       2.3924     0.008369
enh68674    5  172570500  172571500      2       1  150064       1.9677      0.02455
enh68683    5  173277600  173278600      5       2  150064       1.8123     0.034973
enh68685    5  173282000  173283000      5       1  150064       1.9869     0.023464
enh68686    5  173282800  173283800      4       1  150064       1.8506     0.032113
enh68689    5  173292900  173293900      3       2  150064       1.6475     0.049726
enh68691    5  173321600  173322600      2       1  150064       1.7127      0.04338
enh68715    5  174934100  174935100     13       3  150064       2.2409     0.012517
enh68716    5  174946200  174947200      1       1  150064        2.361     0.009113
enh68717    5  174951300  174952300      2       1  150064       2.1426     0.016072
enh68719    5  174961300  174962300      1       1  150064       2.0183      0.02178
enh68733    5  175122800  175123800      2       1  150064       1.9736     0.024214
enh68753    5  175843800  175844800      4       2  150064       2.1044     0.017671
enh68758    5  175879000  175880000      2       1  150064       1.6964     0.044909
enh68767    5  175956800  175957800     13       5  150064       1.9138     0.027822
enh68777    5  176072900  176073900      2       1  150064       1.6802      0.04646
enh68814    5  176732900  176733900      3       1  150064        1.714     0.043268
enh68841    5  176843100  176844100      1       1  150064       2.8094     0.002482
enh68858    5  176934300  176935300      2       1  150064       2.8206    0.0023966
enh68859    5  176937100  176938100      1       1  150064       3.0958    0.0009813
enh68862    5  176948100  176949100      4       2  150064       2.7346    0.0031231
enh68863    5  176972900  176973900      1       1  150064       3.0418     0.001176
enh68864    5  176974400  176975400      3       1  150064       2.7193    0.0032707
enh68866    5  176981900  176982900      3       1  150064       3.0297    0.0012238
enh68867    5  176983800  176984800      1       1  150064       3.0843      0.00102
enh68932    5  179043800  179044800      1       1  150064       1.7846      0.03716
enh68941    5  179173800  179174800      2       1  150064        2.379    0.0086801
enh68942    5  179180900  179181900      1       1  150064       1.6728      0.04718
enh68943    5  179184400  179185400      4       2  150064        2.148     0.015855
enh68945    5  179189200  179190200      1       1  150064       1.8839      0.02979
enh68950    5  179234500  179235500      2       1  150064       2.1093      0.01746
enh68996    5  180209200  180210200      4       2  150064       1.6521     0.049254
enh69163    6    2957800    2958800     12       3  150064       2.3563     0.009229
enh69168    6    2967600    2968600      3       1  150064       1.7194     0.042773
enh69171    6    2972200    2973200      7       2  150064       1.9215     0.027336
enh69202    6    3279500    3280500      4       2  150064       2.2873     0.011089
enh69221    6    3869000    3870000      3       1  150064         1.84     0.032883
enh69245    6    4620800    4621800      6       1  150064       1.9535     0.025377
enh69260    6    4803900    4804900      3       2  150064       2.2084     0.013607
enh69261    6    4806200    4807200      4       2  150064       1.7337     0.041489
enh69262    6    4811100    4812100      2       1  150064       1.8196     0.034406
enh69263    6    4816700    4817700      1       1  150064       2.5047     0.006128
enh69264    6    4840500    4841500      2       1  150064        2.348    0.0094373
enh69265    6    4846900    4847900      3       1  150064       2.8669    0.0020729
enh69276    6    4905100    4906100      2       1  150064       2.6485    0.0040427
enh69279    6    4915700    4916700      4       2  150064       2.4204    0.0077523
enh69302    6    5294200    5295200      7       4  150064       1.7709     0.038292
enh69363    6    6885800    6886800      6       2  150064        2.446     0.007223
enh69369    6    7041800    7042800      1       1  150064       1.6586       0.0486
enh69371    6    7053100    7054100      2       1  150064       1.9897     0.023315
enh69372    6    7058200    7059200      8       4  150064       2.2164     0.013332
enh69378    6    7111200    7112200      1       1  150064       1.6656       0.0479
enh69391    6    7155800    7156800      2       1  150064        2.101      0.01782
enh69410    6    7281900    7282900      6       3  150064       2.0784     0.018839
enh69411    6    7308100    7309100      2       1  150064       1.8642     0.031149
enh69441    6   10510600   10511600      1       1  150064       1.9554      0.02527
enh69472    6   11236500   11237500      5       3  150064       2.2387     0.012588
enh69493    6   11383000   11384000      4       2  150064       1.7442      0.04056
enh69496    6   11413400   11414400      5       2  150064        1.923     0.027243
enh69500    6   11542900   11543900      2       1  150064       2.7545    0.0029393
enh69514    6   11918700   11919700      2       1  150064       2.0879     0.018405
enh69518    6   11976000   11977000     14       3  150064       3.0849    0.0010181
enh69519    6   11978300   11979300      7       2  150064       2.3389    0.0096714
enh69525    6   12021100   12022100      7       3  150064       2.0278     0.021293
enh69528    6   12026300   12027300      2       1  150064       2.6724    0.0037654
enh69529    6   12033100   12034100      5       3  150064       1.8677     0.030901
enh69531    6   12037100   12038100      5       2  150064       1.9433     0.025992
enh69549    6   12119100   12120100      4       2  150064       1.8227     0.034176
enh69557    6   13229200   13230200      1       1  150064       1.9693      0.02446
enh69559    6   13272200   13273200      1       1  150064       2.4184     0.007794
enh69560    6   13275900   13276900      5       1  150064       1.8621     0.031298
enh69561    6   13280000   13281000      9       2  150064       1.9677      0.02455
enh69564    6   13326800   13327800      2       1  150064       1.7815     0.037414
enh69579    6   13455100   13456100      3       1  150064       2.0823     0.018657
enh69588    6   13611400   13612400      1       1  150064       2.1236      0.01685
enh69593    6   13641500   13642500      1       1  150064       1.7872      0.03695
enh69594    6   13649400   13650400      2       1  150064       2.2648     0.011763
enh69595    6   13653000   13654000      1       1  150064       1.7151      0.04316
enh69598    6   13665700   13666700      1       1  150064       1.8629      0.03124
enh69603    6   13683700   13684700      1       1  150064       1.6911      0.04541
enh69607    6   13696400   13697400      2       1  150064        1.662     0.048258
enh69609    6   13707300   13708300      2       1  150064       2.7686    0.0028147
enh69610    6   13713100   13714100      2       1  150064       1.9736     0.024211
enh69612    6   13747500   13748500      5       2  150064       3.3266   0.00043955
enh69646    6   14542300   14543300      1       1  150064       1.8353      0.03323
enh69695    6   15293400   15294400      1       1  150064       1.6774      0.04673
enh69710    6   15365400   15366400      2       1  150064       1.7276      0.04203
enh69753    6   15653500   15654500      3       1  150064       1.8193     0.034431
enh69761    6   15879800   15880800      7       3  150064       2.3943     0.008326
enh69762    6   15895300   15896300      2       1  150064       2.2306     0.012853
enh69763    6   15897100   15898100      3       2  150064       1.9535     0.025378
enh69764    6   15901400   15902400      4       2  150064       2.5632     0.005185
enh69779    6   16230000   16231000      4       1  150064       2.8894      0.00193
enh69785    6   16331800   16332800      2       1  150064       3.0729    0.0010599
enh69786    6   16409800   16410800      3       1  150064       1.8456     0.032472
enh69799    6   16533300   16534300      2       1  150064       1.7283     0.041969
enh69807    6   16670200   16671200      4       2  150064        2.019     0.021742
enh69821    6   16711400   16712400      6       2  150064       1.8363     0.033154
enh69823    6   16724600   16725600      2       1  150064       3.0784    0.0010407
enh69824    6   16730500   16731500      6       3  150064       2.3837    0.0085689
enh69827    6   16743200   16744200     16       5  150064       1.7783     0.037679
enh69832    6   16752400   16753400      5       2  150064       2.5743    0.0050217
enh69833    6   16754800   16755800      1       1  150064       1.7918      0.03658
enh69834    6   16757200   16758200      4       2  150064       2.5841    0.0048815
enh69870    6   18121800   18122800      2       1  150064        1.788      0.03689
enh69874    6   18171500   18172500      1       1  150064       1.7597      0.03923
enh69880    6   18269200   18270200      1       1  150064       1.8255      0.03396
enh69884    6   18477800   18478800      6       2  150064       2.3189       0.0102
enh69887    6   20173800   20174800      6       2  150064       1.7435      0.04062
enh69895    6   20292200   20293200      1       1  150064       2.1714      0.01495
enh69913    6   20528400   20529400      6       3  150064       1.9696     0.024441
enh69915    6   20535800   20536800      6       2  150064       2.7249    0.0032157
enh69917    6   20542800   20543800      3       2  150064       1.7912     0.036634
enh69920    6   20652200   20653200      2       1  150064        1.721     0.042622
enh69946    6   24360600   24361600      6       2  150064       2.2911     0.010979
enh69948    6   24493400   24494400      3       2  150064       2.7236    0.0032292
enh69950    6   24527600   24528600      5       3  150064       1.9923      0.02317
enh69951    6   24547200   24548200      3       2  150064       2.8126    0.0024575
enh69953    6   24645400   24646400     11       3  150064       2.7483     0.002995
enh69954    6   24646600   24647600      6       3  150064       3.0642    0.0010914
enh69955    6   24655400   24656400      2       1  150064       2.0588     0.019755
enh69956    6   24659200   24660200      3       2  150064       3.8387   6.1847e-05
enh69957    6   24664300   24665300      2       1  150064       2.8127    0.0024565
enh69958    6   24668800   24669800      7       3  150064       2.5002     0.006206
enh69965    6   24779800   24780800      1       1  150064       1.6974      0.04481
enh69972    6   24834600   24835600      2       1  150064       2.6628    0.0038743
enh69977    6   24867400   24868400      6       2  150064       2.1311      0.01654
enh69980    6   24898000   24899000      5       2  150064       2.2714      0.01156
enh69981    6   24900400   24901400      5       2  150064       2.9533    0.0015717
enh69982    6   24904700   24905700      2       1  150064        3.712    0.0001028
enh69983    6   24913900   24914900      4       2  150064       2.4286    0.0075785
enh69984    6   24915200   24916200      1       1  150064       3.5829    0.0001699
enh69986    6   24921700   24922700      6       3  150064        2.054     0.019988
enh69990    6   24936000   24937000      2       1  150064       1.8325     0.033438
enh69998    6   24998300   24999300      5       3  150064       2.4589    0.0069687
enh70000    6   25007500   25008500      1       1  150064       2.1088      0.01748
enh70001    6   25015000   25016000      4       2  150064       1.9661     0.024645
enh70004    6   25029800   25030800      3       2  150064       1.6663     0.047825
enh70006    6   25033500   25034500      4       2  150064       2.2539       0.0121
enh70007    6   25037300   25038300      1       1  150064       2.1047      0.01766
enh70008    6   25043400   25044400      1       1  150064       2.1323      0.01649
enh70010    6   25057500   25058500      1       1  150064       1.7767      0.03781
enh70011    6   25070500   25071500      4       2  150064       2.9567    0.0015548
enh70014    6   25118900   25119900      5       2  150064       3.4057   0.00032992
enh70015    6   25130300   25131300      2       1  150064        2.148     0.015856
enh70018    6   25223600   25224600      2       1  150064       2.0004      0.02273
enh70019    6   25277900   25278900      2       1  150064        2.307     0.010528
enh70020    6   25280500   25281500      3       1  150064        2.497    0.0062625
enh70021    6   25295800   25296800      2       1  150064       2.3161     0.010277
enh70022    6   25302000   25303000      6       2  150064       2.5738    0.0050298
enh70029    6   25370800   25371800      6       2  150064       4.5012   3.3781e-06
enh70030    6   25407300   25408300      9       3  150064       2.0986     0.017927
enh70037    6   25865800   25866800      7       4  150064       7.0244   1.0746e-12
enh70038    6   25873900   25874900      2       1  150064       7.0953   6.4519e-13
enh70039    6   25946600   25947600      3       2  150064       6.0176   8.8497e-10
enh70041    6   25960300   25961300      4       2  150064       3.2142   0.00065402
enh70042    6   25965200   25966200      3       2  150064       3.6218    0.0001463
enh70046    6   25993600   25994600      2       1  150064       6.2143   2.5779e-10
enh70047    6   26016600   26017600      5       3  150064       6.1308   4.3721e-10
enh70050    6   26022500   26023500      4       2  150064       5.5222   1.6743e-08
enh70051    6   26025200   26026200      1       1  150064       7.9707    7.886e-16
enh70052    6   26028700   26029700      2       1  150064       3.0447    0.0011647
enh70053    6   26034600   26035600      1       1  150064       3.4982    0.0002342
enh70055    6   26046000   26047000      4       2  150064       2.3168     0.010257
enh70056    6   26053400   26054400      3       2  150064       6.2917   1.5705e-10
enh70057    6   26057600   26058600      2       1  150064       6.3381   1.1629e-10
enh70061    6   26088800   26089800      2       1  150064       2.8914    0.0019177
enh70063    6   26104700   26105700      4       2  150064       6.3414   1.1387e-10
enh70064    6   26120300   26121300      3       1  150064       3.7562    8.626e-05
enh70065    6   26121800   26122800      6       2  150064       5.0796   1.8914e-07
enh70066    6   26128400   26129400      7       3  150064       6.5514   2.8494e-11
enh70069    6   26133500   26134500      2       1  150064       4.9955   2.9343e-07
enh70072    6   26160900   26161900      3       1  150064       4.2725   9.6633e-06
enh70074    6   26168500   26169500      5       3  150064       2.9961    0.0013674
enh70080    6   26187500   26188500      1       1  150064       2.8691     0.002058
enh70081    6   26189600   26190600      2       1  150064       2.0554     0.019921
enh70087    6   26225500   26226500      3       2  150064       3.5422   0.00019839
enh70094    6   26254700   26255700      3       2  150064       2.5725    0.0050483
enh70095    6   26274700   26275700      3       2  150064       3.6425   0.00013498
enh70096    6   26282600   26283600      1       1  150064       4.3395    7.139e-06
enh70099    6   26305800   26306800      4       2  150064       2.9446    0.0016168
enh70102    6   26312600   26313600      2       1  150064       6.5999   2.0565e-11
enh70103    6   26314000   26315000      5       3  150064       6.6386   1.5829e-11
enh70104    6   26318400   26319400      4       2  150064       3.3216   0.00044747
enh70108    6   26323000   26324000      8       3  150064       1.7675     0.038572
enh70109    6   26327900   26328900     10       3  150064        7.658   9.4456e-15
enh70110    6   26333800   26334800      2       1  150064       6.7229   8.9064e-12
enh70111    6   26336100   26337100      7       2  150064       6.2264   2.3864e-10
enh70112    6   26341300   26342300      4       2  150064       1.6504     0.049427
enh70113    6   26342100   26343100      4       2  150064       7.0328   1.0124e-12
enh70114    6   26350800   26351800      6       3  150064       3.5481   0.00019399
enh70115    6   26358300   26359300      3       1  150064       7.1195   5.4176e-13
enh70116    6   26361900   26362900      8       2  150064       7.3199    1.241e-13
enh70117    6   26368200   26369200      2       1  150064        6.802   5.1582e-12
enh70118    6   26371600   26372600     10       4  150064       6.8264   4.3524e-12
enh70119    6   26374700   26375700      9       2  150064        7.512    2.912e-14
enh70120    6   26380900   26381900     13       4  150064       2.1815     0.014573
enh70122    6   26384500   26385500      5       3  150064       6.2525   2.0199e-10
enh70125    6   26407300   26408300      2       1  150064       6.8534   3.6064e-12
enh70126    6   26420400   26421400      8       2  150064       3.7742   8.0262e-05
enh70130    6   26461300   26462300      9       4  150064       5.1682   1.1816e-07
enh70131    6   26472200   26473200      5       3  150064         3.64   0.00013634
enh70132    6   26476900   26477900      3       1  150064       7.2006   2.9969e-13
enh70133    6   26493800   26494800      4       2  150064       6.2998   1.4901e-10
enh70134    6   26519800   26520800      3       1  150064       3.3217   0.00044733
enh70135    6   26523400   26524400      4       2  150064       3.1376   0.00085175
enh70136    6   26532200   26533200      2       1  150064       2.8194     0.002406
enh70137    6   26534800   26535800      4       2  150064       2.4876     0.006431
enh70139    6   26549800   26550800      3       2  150064       6.9316   2.0799e-12
enh70140    6   26552300   26553300      1       1  150064       3.6131    0.0001513
enh70141    6   26555600   26556600      2       1  150064       2.7244    0.0032207
enh70142    6   26569800   26570800      1       1  150064       2.9675     0.001501
enh70143    6   26571400   26572400      7       2  150064       3.4781   0.00025252
enh70144    6   26572700   26573700      5       1  150064       4.6633   1.5556e-06
enh70145    6   26576000   26577000      2       1  150064       2.1531     0.015657
enh70146    6   26577600   26578600      6       1  150064       3.1105   0.00093394
enh70147    6   26598500   26599500      2       1  150064       1.6472     0.049761
enh70148    6   26607800   26608800      4       2  150064       3.5722     0.000177
enh70149    6   26657400   26658400      1       1  150064       1.7641      0.03886
enh70150    6   26660200   26661200      3       2  150064       2.6406    0.0041376
enh70152    6   27046400   27047400      2       1  150064       6.7312   8.4162e-12
enh70153    6   27088400   27089400      4       2  150064       3.1482   0.00082134
enh70154    6   27093800   27094800      2       1  150064       3.3168   0.00045531
enh70159    6   27110000   27111000      2       1  150064        1.852     0.032012
enh70163    6   27143700   27144700      2       1  150064       6.7562   7.0813e-12
enh70165    6   27154700   27155700      9       3  150064       1.6669     0.047772
enh70166    6   27156500   27157500      3       2  150064        2.083     0.018624
enh70167    6   27341300   27342300      4       2  150064       5.1752   1.1385e-07
enh70168    6   27343400   27344400      4       2  150064       2.3957    0.0082949
enh70169    6   27357100   27358100      7       3  150064       7.6119   1.3503e-14
enh70170    6   27436200   27437200      3       1  150064        3.132   0.00086798
enh70172    6   27441200   27442200      3       2  150064       7.4453   4.8344e-14
enh70173    6   27444600   27445600      1       1  150064       3.8096     6.96e-05
enh70174    6   27447700   27448700      1       1  150064       3.7828    7.755e-05
enh70175    6   27469300   27470300      3       2  150064       2.5146    0.0059583
enh70176    6   27472400   27473400      2       1  150064       2.8067    0.0025027
enh70177    6   27485400   27486400      2       1  150064       3.1533   0.00080725
enh70179    6   27651700   27652700      6       2  150064       3.1142   0.00092217
enh70180    6   27654400   27655400      5       3  150064        3.205   0.00067524
enh70182    6   27660700   27661700      2       1  150064       1.6567     0.048793
enh70184    6   27663800   27664800      3       2  150064       3.7002    0.0001077
enh70185    6   27705300   27706300      3       2  150064       3.7543   8.6901e-05
enh70186    6   27719400   27720400      4       2  150064       5.3473   4.4639e-08
enh70188    6   27724100   27725100      1       1  150064       2.7308     0.003159
enh70189    6   27725600   27726600      1       1  150064       6.1483    3.917e-10
enh70190    6   27740100   27741100      4       2  150064       5.9646   1.2261e-09
enh70191    6   27741600   27742600      6       2  150064       4.1804   1.4552e-05
enh70194    6   27758600   27759600      2       1  150064       7.4623   4.2514e-14
enh70195    6   27760800   27761800      1       1  150064       2.1576      0.01548
enh70196    6   27763700   27764700      3       2  150064       2.9705    0.0014863
enh70197    6   27773800   27774800      2       1  150064       6.9521   1.7994e-12
enh70199    6   27783300   27784300      3       1  150064        7.637    1.112e-14
enh70201    6   27796600   27797600      2       1  150064       6.8231   4.4534e-12
enh70204    6   27802000   27803000      1       1  150064       3.0124     0.001296
enh70205    6   27835600   27836600      2       1  150064       6.9367   2.0067e-12
enh70206    6   27838500   27839500      1       1  150064       8.8446    4.593e-19
enh70209    6   27864000   27865000      2       1  150064       2.2637     0.011797
enh70210    6   27871200   27872200      1       1  150064       2.9714     0.001482
enh70212    6   28046800   28047800      3       2  150064       2.2322     0.012801
enh70215    6   28090900   28091900      2       1  150064       7.5073   3.0171e-14
enh70217    6   28100800   28101800      1       1  150064       5.6999    5.994e-09
enh70219    6   28106600   28107600      6       2  150064       6.2602   1.9228e-10
enh70220    6   28108300   28109300      4       1  150064       5.2275   8.5897e-08
enh70221    6   28110800   28111800      3       2  150064       5.8429    2.565e-09
enh70222    6   28128500   28129500      2       1  150064       7.5909   1.5886e-14
enh70223    6   28129900   28130900      9       4  150064       8.2503   7.8999e-17
enh70224    6   28169800   28170800      1       1  150064       8.4478    1.484e-17
enh70225    6   28193800   28194800      3       2  150064       4.8767   5.3943e-07
enh70226    6   28194600   28195600      2       1  150064       4.2708   9.7404e-06
enh70227    6   28217000   28218000      2       1  150064       2.0301     0.021175
enh70228    6   28217800   28218800      3       2  150064       6.1686   3.4456e-10
enh70229    6   28220400   28221400      2       1  150064       6.4919   4.2376e-11
enh70230    6   28226300   28227300      3       1  150064       4.1099    1.979e-05
enh70231    6   28233400   28234400      1       1  150064       2.8127     0.002456
enh70234    6   28271000   28272000      3       2  150064       7.8807    1.628e-15
enh70235    6   28302000   28303000      6       2  150064       3.3815   0.00036039
enh70236    6   28305000   28306000      5       2  150064        7.562   1.9852e-14
enh70238    6   28319100   28320100      1       1  150064       8.5151    8.322e-18
enh70239    6   28320600   28321600      4       2  150064       6.7955   5.3973e-12
enh70240    6   28322200   28323200      4       2  150064       5.8151   3.0292e-09
enh70241    6   28324100   28325100      3       2  150064       8.0768   3.3256e-16
enh70242    6   28351200   28352200      1       1  150064          7.1    6.236e-13
enh70243    6   28363900   28364900      3       2  150064       7.4822   3.6545e-14
enh70244    6   28393700   28394700      5       3  150064       6.7747    6.234e-12
enh70245    6   28416700   28417700      5       3  150064       6.4727   4.8135e-11
enh70250    6   28804800   28805800      2       1  150064       4.8214   7.1293e-07
enh70253    6   28830200   28831200      2       1  150064       7.7051   6.5394e-15
enh70254    6   28832400   28833400      8       4  150064       9.2856   8.0404e-21
enh70257    6   28849300   28850300      4       2  150064       3.4283    0.0003037
enh70258    6   28851600   28852600     15       5  150064         6.89   2.7894e-12
enh70259    6   28862400   28863400      6       3  150064       7.4463   4.7988e-14
enh70260    6   28865900   28866900      3       2  150064       7.5653    1.935e-14
enh70262    6   28892600   28893600      4       2  150064       7.8078   2.9095e-15
enh70263    6   28902100   28903100      2       1  150064        4.312   8.0906e-06
enh70264    6   28904600   28905600      5       3  150064       7.5486   2.1999e-14
enh70266    6   28912200   28913200      8       4  150064       2.7917    0.0026218
enh70267    6   28922400   28923400      4       2  150064       7.3863     7.55e-14
enh70268    6   28946600   28947600      2       1  150064       5.1197     1.53e-07
enh70269    6   28951000   28952000      1       1  150064       3.2328    0.0006129
enh70271    6   28955500   28956500      3       1  150064       4.2769   9.4744e-06
enh70272    6   28972300   28973300      1       1  150064       1.8353      0.03323
enh70273    6   28973600   28974600      1       1  150064       11.077    8.152e-29
enh70275    6   29483700   29484700      6       2  150064        7.005   1.2353e-12
enh70279    6   29609200   29610200      4       2  150064       6.4241   6.6336e-11
enh70280    6   29616400   29617400      2       1  150064        2.604    0.0046067
enh70589    6   33160800   33161800      5       2  150064       3.7063   0.00010516
enh70593    6   33173200   33174200      3       2  150064       1.7742     0.038016
enh70594    6   33174600   33175600      3       1  150064       2.4514    0.0071155
enh70595    6   33176900   33177900      2       1  150064       2.7497    0.0029824
enh70601    6   33255000   33256000      2       1  150064       4.0001   3.1662e-05
enh70602    6   33258300   33259300      1       1  150064       4.0471    2.593e-05
enh70604    6   33268100   33269100      1       1  150064       2.0321      0.02107
enh70606    6   33278300   33279300      1       1  150064       2.4336     0.007474
enh70607    6   33283600   33284600      1       1  150064       4.7028    1.283e-06
enh70609    6   33291800   33292800      2       1  150064       4.5774   2.3535e-06
enh70610    6   33310700   33311700      4       1  150064       4.6119   1.9955e-06
enh70611    6   33313200   33314200      2       1  150064       3.1786   0.00073988
enh70612    6   33332400   33333400      2       1  150064       4.6954   1.3306e-06
enh70613    6   33342400   33343400      1       1  150064       4.1667    1.545e-05
enh70614    6   33357900   33358900      2       1  150064       3.5014    0.0002314
enh70615    6   33373100   33374100      5       3  150064       4.7777    8.866e-07
enh70616    6   33376500   33377500      3       2  150064       3.8402    6.147e-05
enh70617    6   33381500   33382500      3       2  150064       5.4607   2.3707e-08
enh70618    6   33388400   33389400      5       3  150064       5.0316   2.4319e-07
enh70619    6   33391700   33392700      1       1  150064        3.638    0.0001374
enh70620    6   33400200   33401200      4       2  150064       4.9753   3.2568e-07
enh70621    6   33401500   33402500      2       1  150064       1.7745     0.037993
enh70622    6   33412300   33413300      2       1  150064       2.7214      0.00325
enh70627    6   33501600   33502600      2       1  150064       3.4908    0.0002408
enh70628    6   33515300   33516300      6       2  150064       3.7804   7.8291e-05
enh70629    6   33537400   33538400      5       2  150064       5.3288   4.9441e-08
enh70630    6   33539700   33540700      2       1  150064       4.2654    9.977e-06
enh70633    6   33548000   33549000      3       2  150064       2.8272    0.0023479
enh70634    6   33552500   33553500      2       1  150064       1.7575     0.039419
enh70636    6   33557900   33558900      3       2  150064       3.3818   0.00036009
enh70639    6   33565400   33566400      4       2  150064       2.8979    0.0018781
enh70640    6   33567000   33568000      7       4  150064       3.5956    0.0001618
enh70643    6   33591400   33592400      2       1  150064       2.8957    0.0018913
enh70644    6   33593000   33594000      6       2  150064        2.391    0.0084004
enh70646    6   33597800   33598800      5       2  150064       2.6934     0.003536
enh70647    6   33599800   33600800      3       1  150064       2.9817    0.0014333
enh70650    6   33603800   33604800      5       3  150064       2.5386    0.0055645
enh70651    6   33604700   33605700      7       3  150064       2.9531    0.0015732
enh70652    6   33605600   33606600      8       4  150064       4.1572   1.6106e-05
enh70654    6   33650500   33651500      6       2  150064       4.1039    2.031e-05
enh70655    6   33660600   33661600      7       2  150064       3.7206   9.9369e-05
enh70657    6   33677500   33678500      6       3  150064       2.4444    0.0072552
enh70658    6   33679600   33680600      7       2  150064       2.8356    0.0022866
enh70659    6   33691900   33692900      3       2  150064       2.7778    0.0027366
enh70664    6   33757000   33758000      5       3  150064       3.0621     0.001099
enh70665    6   33774900   33775900      5       1  150064       4.3735    6.113e-06
enh70666    6   33788300   33789300      6       2  150064       3.0578    0.0011148
enh70668    6   33824500   33825500      1       1  150064       4.1097    1.981e-05
enh70671    6   33842400   33843400      6       3  150064       3.6144   0.00015054
enh70672    6   33854700   33855700      4       2  150064       3.2861   0.00050794
enh70678    6   34012700   34013700      7       2  150064       2.0603     0.019684
enh70691    6   34214400   34215400      3       2  150064       2.0094     0.022246
enh70712    6   34357700   34358700      1       1  150064       2.1859      0.01441
enh70719    6   34521600   34522600      2       1  150064       2.3782    0.0086979
enh70720    6   34528400   34529400      3       1  150064       2.4852    0.0064743
enh70721    6   34559400   34560400      4       2  150064       2.7202    0.0032617
enh70728    6   34619700   34620700      1       1  150064       1.8113      0.03505
enh70843    6   35885200   35886200      2       1  150064       1.6486      0.04961
enh70871    6   36172400   36173400      2       1  150064       2.0439      0.02048
enh70872    6   36209200   36210200      2       1  150064       1.8221     0.034224
enh70874    6   36255000   36256000      2       1  150064       2.1229     0.016882
enh70926    6   36738200   36739200      3       2  150064       1.8488      0.03224
enh70982    6   37211800   37212800      3       1  150064       1.8415     0.032777
enh70983    6   37212700   37213700      3       1  150064       1.9494     0.025622
enh70990    6   37257100   37258100      2       1  150064        1.929     0.026867
enh71008    6   37487900   37488900      8       4  150064       1.6684     0.047622
enh71023    6   37758800   37759800      1       1  150064       2.0272      0.02132
enh71025    6   37790300   37791300      5       2  150064       2.0175     0.021824
enh71027    6   37798200   37799200      4       2  150064       2.2631     0.011814
enh71028    6   37808700   37809700      5       3  150064       2.3222     0.010112
enh71029    6   37811100   37812100      2       1  150064       3.1694   0.00076382
enh71030    6   37813000   37814000      4       2  150064       3.4731   0.00025729
enh71033    6   37823400   37824400      1       1  150064       1.8398       0.0329
enh71035    6   37828300   37829300      1       1  150064       2.6607     0.003899
enh71037    6   37833800   37834800      3       2  150064       2.4032    0.0081255
enh71038    6   37843800   37844800      2       1  150064       3.2789   0.00052105
enh71039    6   37846600   37847600      3       2  150064       1.7747     0.037972
enh71041    6   37854200   37855200      4       2  150064       2.6282    0.0042919
enh71042    6   37863200   37864200      2       1  150064        3.276   0.00052653
enh71052    6   37908800   37909800      3       2  150064       1.6675     0.047705
enh71053    6   37910800   37911800      3       1  150064       2.1576      0.01548
enh71054    6   37913400   37914400      1       1  150064       2.1489      0.01582
enh71055    6   37917000   37918000      2       1  150064       2.2593     0.011931
enh71056    6   37920100   37921100      4       2  150064       2.3321    0.0098488
enh71060    6   37947600   37948600      2       1  150064       2.5588     0.005251
enh71061    6   37949900   37950900      2       1  150064       1.6894     0.045571
enh71066    6   38001700   38002700      2       1  150064       1.9596     0.025021
enh71068    6   38019700   38020700      5       2  150064       1.9452     0.025875
enh71082    6   38670800   38671800      2       1  150064       2.1185     0.017065
enh71083    6   38681100   38682100      6       4  150064       2.4194    0.0077727
enh71111    6   40356000   40357000      2       1  150064       1.6782     0.046653
enh71112    6   40407300   40408300      4       2  150064        2.301     0.010697
enh71116    6   40551000   40552000      1       1  150064       1.6817      0.04631
enh71157    6   41527000   41528000      4       2  150064       1.6847     0.046023
enh71159    6   41545800   41546800      1       1  150064       2.0529      0.02004
enh71160    6   41570200   41571200      4       1  150064       1.8836     0.029812
enh71170    6   41691000   41692000      3       1  150064       2.1259     0.016757
enh71174    6   41736200   41737200      2       1  150064       2.1127     0.017315
enh71178    6   41756300   41757300      1       1  150064       1.7191       0.0428
enh71179    6   41803500   41804500      4       2  150064       1.7403     0.040907
enh71182    6   41863900   41864900      3       1  150064       2.0017     0.022659
enh71186    6   41892100   41893100      3       2  150064       1.6872     0.045784
enh71190    6   41915500   41916500      5       2  150064       1.9974      0.02289
enh71257    6   42366100   42367100      2       1  150064        1.768      0.03853
enh71259    6   42369800   42370800      1       1  150064       1.9162      0.02767
enh71260    6   42372100   42373100      2       1  150064       1.6739     0.047072
enh71264    6   42385400   42386400      2       1  150064       1.7414      0.04081
enh71265    6   42391200   42392200      1       1  150064       2.2511      0.01219
enh71277    6   42515400   42516400      1       1  150064       1.6976      0.04479
enh71282    6   42540300   42541300      1       1  150064       2.6098      0.00453
enh71283    6   42551900   42552900      1       1  150064       2.5942     0.004741
enh71284    6   42553500   42554500      2       1  150064       2.5436    0.0054864
enh71288    6   42660600   42661600      4       2  150064       2.1024     0.017761
enh71289    6   42693300   42694300      1       1  150064        1.991      0.02324
enh71296    6   42739000   42740000      1       1  150064       2.3527     0.009318
enh71324    6   43028500   43029500      1       1  150064       1.9538      0.02536
enh71327    6   43081700   43082700      1       1  150064       2.7855     0.002672
enh71330    6   43111200   43112200      3       2  150064        3.013    0.0012933
enh71331    6   43137400   43138400      1       1  150064        2.825     0.002364
enh71332    6   43143200   43144200      1       1  150064       3.1302    0.0008734
enh71334    6   43152600   43153600      4       2  150064       3.5207   0.00021524
enh71335    6   43157300   43158300      2       1  150064       3.2498   0.00057745
enh71336    6   43189900   43190900      3       2  150064       2.4338    0.0074704
enh71337    6   43192900   43193900      4       2  150064       3.0759    0.0010492
enh71342    6   43275600   43276600      2       1  150064       2.0229     0.021543
enh71344    6   43299100   43300100      3       2  150064       2.2044     0.013749
enh71345    6   43301900   43302900      1       1  150064       2.9475     0.001602
enh71346    6   43333700   43334700      2       1  150064       3.8943   4.9251e-05
enh71347    6   43337900   43338900      1       1  150064       4.7039    1.276e-06
enh71348    6   43345600   43346600      4       2  150064       3.0373    0.0011935
enh71350    6   43349500   43350500      4       2  150064       2.5611     0.005217
enh71351    6   43352600   43353600      3       1  150064       3.9154   4.5121e-05
enh71352    6   43357800   43358800      3       2  150064        3.435   0.00029633
enh71354    6   43365300   43366300      2       1  150064       3.7631   8.3895e-05
enh71355    6   43394200   43395200      6       4  150064       3.5148   0.00022005
enh71359    6   43444000   43445000      3       1  150064       3.3788   0.00036408
enh71360    6   43446500   43447500      1       1  150064       2.0111      0.02216
enh71361    6   43447400   43448400      2       1  150064        2.118     0.017088
enh71362    6   43462500   43463500      3       1  150064       3.4462   0.00028429
enh71363    6   43474100   43475100      3       2  150064       2.6343    0.0042157
enh71364    6   43478100   43479100      2       1  150064       3.5429   0.00019785
enh71365    6   43482100   43483100      3       1  150064        3.689   0.00011257
enh71368    6   43545800   43546800      1       1  150064       3.5158    0.0002192
enh71369    6   43551900   43552900      1       1  150064       1.8278      0.03379
enh71370    6   43575800   43576800      2       1  150064       2.2263     0.012996
enh71371    6   43593700   43594700      1       1  150064       2.7006     0.003461
enh71374    6   43604500   43605500      3       2  150064       2.6995    0.0034723
enh71376    6   43612500   43613500      1       1  150064       2.7161     0.003303
enh71380    6   43637200   43638200      3       2  150064       3.8543   5.8021e-05
enh71387    6   43701500   43702500      3       1  150064       1.7538     0.039729
enh71388    6   43736700   43737700      1       1  150064       2.8277     0.002344
enh71414    6   44084800   44085800      3       2  150064        2.074     0.019041
enh71415    6   44088300   44089300      4       2  150064       2.4642     0.006865
enh71418    6   44097100   44098100      1       1  150064       3.8527    5.842e-05
enh71420    6   44101200   44102200      5       2  150064       3.6863   0.00011377
enh71451    6   44622800   44623800      5       3  150064       1.8438     0.032604
enh71453    6   44776700   44777700      3       1  150064       2.1066     0.017576
enh71457    6   44823700   44824700      4       2  150064       2.2081     0.013618
enh71462    6   44909700   44910700      2       1  150064       1.9017     0.028607
enh71465    6   44936800   44937800      3       2  150064       2.7489    0.0029894
enh71468    6   44969600   44970600      1       1  150064       2.6696     0.003797
enh71473    6   45051900   45052900      3       2  150064       2.0874     0.018426
enh71475    6   45123300   45124300      7       3  150064       1.7543      0.03969
enh71477    6   45141500   45142500      3       2  150064        1.943     0.026011
enh71480    6   45278000   45279000      2       1  150064       2.3741    0.0087962
enh71485    6   45346400   45347400      2       1  150064       2.4551    0.0070428
enh71522    6   46086800   46087800      4       2  150064       1.7679     0.038538
enh71531    6   46816400   46817400      3       1  150064       1.9529     0.025414
enh71591    6   52216800   52217800      7       2  150064        2.177     0.014742
enh71593    6   52229300   52230300      6       3  150064       1.7403     0.040907
enh71610    6   52432300   52433300      7       3  150064       2.1236     0.016853
enh71616    6   52536400   52537400      4       2  150064       2.3046     0.010595
enh71640    6   53109400   53110400      5       1  150064       2.6786    0.0036963
enh71641    6   53147400   53148400      4       1  150064       2.6381    0.0041682
enh71643    6   53156400   53157400      2       1  150064       2.0528     0.020045
enh71644    6   53159300   53160300      4       2  150064       2.7243    0.0032223
enh71646    6   53166100   53167100      3       2  150064        3.117   0.00091336
enh71654    6   53191200   53192200      2       1  150064       2.0628     0.019565
enh71660    6   53210200   53211200      5       2  150064       1.9026     0.028548
enh71662    6   53226200   53227200      4       2  150064       2.5581    0.0052617
enh71665    6   53293600   53294600      3       1  150064       1.7393      0.04099
enh71667    6   53397000   53398000      8       2  150064       1.6621     0.048242
enh71684    6   56405300   56406300      2       1  150064       2.6956    0.0035127
enh71685    6   56458900   56459900      5       3  150064       2.5445    0.0054712
enh71686    6   56705800   56706800      1       1  150064       3.7972    7.318e-05
enh71688    6   56751600   56752600      1       1  150064       3.7919    7.474e-05
enh71689    6   56753300   56754300      1       1  150064       3.7973    7.313e-05
enh71690    6   56769200   56770200      5       2  150064       2.0906     0.018283
enh71706    6   57084600   57085600      1       1  150064       2.0017      0.02266
enh71710    6   57222400   57223400      2       1  150064       2.3881    0.0084675
enh71713    6   57297600   57298600      3       2  150064       1.8769     0.030264
enh71718    6   64239300   64240300      1       1  150064       3.2412    0.0005951
enh71722    6   64308400   64309400      1       1  150064        3.014     0.001289
enh71723    6   64344200   64345200      3       1  150064       3.0108    0.0013027
enh71725    6   64353900   64354900      5       3  150064       2.3184     0.010212
enh71726    6   64363200   64364200      2       1  150064       3.1677   0.00076833
enh71730    6   64378900   64379900      4       2  150064       2.7764    0.0027482
enh71734    6   64390400   64391400      1       1  150064       3.6556    0.0001283
enh71741    6   69450800   69451800      2       1  150064       2.7088    0.0033768
enh71742    6   69677300   69678300      6       3  150064       1.6924     0.045283
enh71745    6   70391500   70392500      7       2  150064       1.8279     0.033781
enh71746    6   70468100   70469100      2       1  150064        1.989     0.023348
enh71747    6   70470200   70471200      1       1  150064       1.8539      0.03188
enh71752    6   70491800   70492800      1       1  150064       1.8513      0.03206
enh71754    6   70496300   70497300      6       2  150064       1.8006     0.035882
enh71755    6   70498400   70499400      5       1  150064       1.8242     0.034058
enh71757    6   70503500   70504500      4       1  150064       1.7032     0.044265
enh71767    6   71360600   71361600      2       1  150064       1.8028     0.035711
enh71770    6   71385100   71386100      2       1  150064       1.9287     0.026881
enh71771    6   71394800   71395800      4       2  150064       2.1332     0.016454
enh71775    6   71413000   71414000      3       1  150064       2.3793    0.0086724
enh71846    6   76644200   76645200      4       2  150064       1.8031     0.035687
enh71859    6   79774000   79775000      1       1  150064       2.0367      0.02084
enh71867    6   80248200   80249200      4       2  150064       1.8294     0.033667
enh71875    6   80486900   80487900      2       1  150064         1.74     0.040928
enh71876    6   80487800   80488800      2       1  150064       1.6971     0.044843
enh71890    6   80817400   80818400      6       3  150064        2.175     0.014814
enh71891    6   80837900   80838900      3       2  150064       2.0996      0.01788
enh71900    6   82991600   82992600      2       1  150064       2.0249     0.021439
enh71902    6   83718300   83719300      1       1  150064       2.3578     0.009191
enh71909    6   83780300   83781300      2       1  150064       1.6715      0.04731
enh71912    6   83899200   83900200      1       1  150064       2.7122     0.003342
enh71913    6   83900600   83901600      1       1  150064        2.494     0.006316
enh71914    6   83901400   83902400      3       2  150064       3.2054   0.00067429
enh71915    6   83904000   83905000      1       1  150064       1.8371       0.0331
enh71916    6   84019400   84020400      4       1  150064       3.6867   0.00011359
enh71935    6   86174600   86175600      3       2  150064       1.8983     0.028829
enh71940    6   86289200   86290200      2       1  150064       2.9534    0.0015714
enh71941    6   86295200   86296200      3       2  150064       2.9328    0.0016793
enh71942    6   86296100   86297100      2       1  150064       2.9985    0.0013564
enh71943    6   86297200   86298200      4       2  150064       2.4186    0.0077905
enh71945    6   86304400   86305400      2       1  150064       3.4496   0.00028075
enh71948    6   86382700   86383700      1       1  150064       3.8191    6.697e-05
enh71949    6   86574600   86575600      1       1  150064       3.4416    0.0002891
enh71950    6   86575700   86576700      4       2  150064       1.8684      0.03085
enh71953    6   87848800   87849800      3       2  150064       1.9047     0.028407
enh71954    6   87860600   87861600      2       1  150064       2.8301    0.0023268
enh71956    6   87867900   87868900      2       1  150064       2.8708    0.0020474
enh71957    6   87875500   87876500      6       3  150064       2.8517    0.0021742
enh71959    6   87887400   87888400      3       2  150064       1.7558     0.039564
enh71960    6   87891100   87892100      5       2  150064       2.0882     0.018391
enh71961    6   87897200   87898200      3       2  150064       2.4731    0.0066975
enh71962    6   87899000   87900000      3       1  150064       2.0743     0.019026
enh71966    6   87908200   87909200      4       1  150064       2.6712    0.0037787
enh71967    6   87909500   87910500      2       1  150064       2.0389     0.020729
enh71970    6   87913100   87914100      5       2  150064       2.8198    0.0024027
enh71971    6   87915800   87916800      2       1  150064       2.7292    0.0031741
enh71973    6   87921800   87922800      4       2  150064        2.954    0.0015683
enh71974    6   87989100   87990100      1       1  150064       2.1832      0.01451
enh71979    6   88183700   88184700      2       1  150064       2.5836     0.004889
enh71980    6   88224200   88225200      2       1  150064        2.044     0.020475
enh71981    6   88283600   88284600      1       1  150064       2.0323      0.02106
enh71982    6   88294200   88295200      6       2  150064       2.2595     0.011926
enh71984    6   88296400   88297400      2       1  150064       1.8792     0.030106
enh71987    6   88354100   88355100      5       2  150064       2.2345     0.012725
enh71988    6   88354900   88355900      3       1  150064        2.012     0.022111
enh71990    6   88366200   88367200      7       3  150064       2.2937     0.010904
enh71995    6   88412600   88413600      6       3  150064       1.9278     0.026938
enh71997    6   88423900   88424900      2       1  150064       2.2442     0.012409
enh72008    6   88634700   88635700      2       1  150064       2.1419     0.016102
enh72068    6   90639800   90640800      2       1  150064       2.3327     0.009831
enh72071    6   90663500   90664500      2       1  150064       2.4565    0.0070158
enh72074    6   90675400   90676400      2       1  150064       2.3305    0.0098909
enh72100    6   90817000   90818000      1       1  150064       1.9403      0.02617
enh72101    6   90830400   90831400      4       1  150064        2.157     0.015502
enh72106    6   90854700   90855700      1       1  150064         3.22     0.000641
enh72109    6   90871000   90872000      1       1  150064       3.2152    0.0006518
enh72114    6   90902800   90903800      2       1  150064       2.5845    0.0048762
enh72115    6   90908200   90909200      2       1  150064       2.9243    0.0017263
enh72117    6   90913100   90914100      5       2  150064       1.9019     0.028594
enh72119    6   90916300   90917300      3       1  150064       3.2604   0.00055622
enh72121    6   90931400   90932400      2       1  150064       3.4915   0.00024016
enh72123    6   90950700   90951700      2       1  150064       2.6085    0.0045469
enh72124    6   90955200   90956200      1       1  150064       3.3697    0.0003762
enh72126    6   90965600   90966600      5       3  150064       3.2786   0.00052159
enh72127    6   90969500   90970500      1       1  150064       3.3338    0.0004284
enh72128    6   90981500   90982500      3       1  150064        3.053    0.0011328
enh72133    6   91012200   91013200      4       2  150064       2.8298    0.0023286
enh72141    6   91115800   91116800      7       2  150064       2.7978    0.0025728
enh72154    6   91271700   91272700      1       1  150064       1.6874      0.04576
enh72172    6   97332900   97333900      5       3  150064       1.8279     0.033784
enh72173    6   97343400   97344400      3       2  150064       2.1074     0.017542
enh72189    6   99842200   99843200      4       2  150064        1.866     0.031024
enh72209    6  101329800  101330800      1       1  150064        1.691      0.04542
enh72214    6  104973100  104974100      2       1  150064       1.7951     0.036318
enh72223    6  105846600  105847600      5       2  150064       2.0282     0.021271
enh72237    6  106257300  106258300      4       2  150064       1.6957     0.044969
enh72242    6  106437900  106438900      5       2  150064        2.297     0.010809
enh72245    6  106504000  106505000      3       1  150064       1.9904     0.023273
enh72255    6  106573200  106574200      5       3  150064       2.0455     0.020402
enh72256    6  106574300  106575300      3       1  150064       1.7659      0.03871
enh72297    6  107294400  107295400      5       2  150064       1.8072     0.035362
enh72306    6  107779000  107780000      2       1  150064       2.3543    0.0092783
enh72307    6  107781200  107782200      2       1  150064       1.8727     0.030553
enh72320    6  108037200  108038200      4       2  150064       1.8212     0.034289
enh72327    6  108096000  108097000      2       1  150064       3.5396   0.00020038
enh72329    6  108100600  108101600      3       1  150064       3.3426   0.00041502
enh72330    6  108102600  108103600      2       1  150064       3.1091   0.00093841
enh72332    6  108118500  108119500      1       1  150064       3.7192    9.992e-05
enh72334    6  108127700  108128700      1       1  150064       3.8148    6.815e-05
enh72335    6  108132600  108133600      2       1  150064       3.5931   0.00016336
enh72336    6  108138600  108139600      6       2  150064       3.6145   0.00015049
enh72339    6  108148500  108149500      1       1  150064       3.3618    0.0003872
enh72340    6  108154100  108155100      4       2  150064       1.9575     0.025146
enh72341    6  108164500  108165500      4       2  150064       2.9583    0.0015465
enh72342    6  108168400  108169400      3       1  150064       2.3022     0.010663
enh72343    6  108169600  108170600      3       2  150064       3.2841   0.00051146
enh72344    6  108187700  108188700      6       2  150064       1.9621     0.024877
enh72345    6  108261800  108262800      2       1  150064       2.6135    0.0044811
enh72347    6  108269900  108270900      2       1  150064       2.9121    0.0017953
enh72348    6  108272300  108273300      3       1  150064       1.7736     0.038066
enh72349    6  108273200  108274200      2       1  150064       3.3503   0.00040363
enh72350    6  108276000  108277000      2       1  150064       2.6695    0.0037985
enh72354    6  108570400  108571400      1       1  150064       2.1452      0.01597
enh72364    6  108862900  108863900      2       1  150064       2.5027    0.0061627
enh72365    6  108867500  108868500      1       1  150064       2.8409     0.002249
enh72366    6  108877800  108878800      3       2  150064        3.138   0.00085052
enh72367    6  108885000  108886000      1       1  150064       2.3901     0.008422
enh72368    6  108887400  108888400      1       1  150064       2.8602     0.002117
enh72369    6  108889700  108890700      2       1  150064       2.4031    0.0081285
enh72371    6  108901500  108902500      2       1  150064       2.6841    0.0036364
enh72375    6  108912700  108913700      1       1  150064       3.4308    0.0003009
enh72377    6  108919100  108920100      3       1  150064        2.478    0.0066067
enh72378    6  108927200  108928200      3       1  150064       3.4821   0.00024876
enh72384    6  108943700  108944700      1       1  150064       4.6819    1.421e-06
enh72387    6  108952300  108953300      1       1  150064       2.9125     0.001793
enh72389    6  108960200  108961200      1       1  150064       3.2251    0.0006296
enh72391    6  108974000  108975000      4       1  150064       4.0524   2.5343e-05
enh72392    6  108987800  108988800      3       2  150064       4.2635   1.0064e-05
enh72395    6  108994300  108995300      3       1  150064       5.0002   2.8631e-07
enh72396    6  108996200  108997200      5       2  150064       5.0421    2.302e-07
enh72398    6  109035100  109036100      7       3  150064       2.4915    0.0063594
enh72401    6  109103500  109104500      1       1  150064       2.3058      0.01056
enh72412    6  109217500  109218500      2       1  150064       2.5944    0.0047375
enh72416    6  109263500  109264500      1       1  150064       2.0951      0.01808
enh72420    6  109287900  109288900      2       1  150064       2.4536    0.0070723
enh72428    6  109354200  109355200      1       1  150064       3.0734     0.001058
enh72433    6  109384300  109385300      1       1  150064       2.7412     0.003061
enh72435    6  109392600  109393600      2       1  150064       2.3728    0.0088267
enh72475    6  110341700  110342700      3       2  150064       1.7421     0.040746
enh72493    6  111009000  111010000      3       2  150064       1.9384     0.026285
enh72494    6  111102300  111103300      1       1  150064       2.6638     0.003863
enh72495    6  111134100  111135100      3       2  150064       2.5452    0.0054608
enh72496    6  111137600  111138600      2       1  150064       2.3431    0.0095628
enh72499    6  111193800  111194800      3       1  150064         2.03     0.021178
enh72500    6  111205300  111206300      4       2  150064       2.5315    0.0056788
enh72503    6  111280800  111281800      7       2  150064       2.1468     0.015906
enh72505    6  111304400  111305400      7       2  150064       2.3387    0.0096768
enh72508    6  111417100  111418100      4       2  150064       2.5815    0.0049189
enh72509    6  111426400  111427400      2       1  150064       3.0585    0.0011123
enh72512    6  111477700  111478700      2       1  150064       3.2857   0.00050869
enh72515    6  111579400  111580400      5       3  150064       3.0165    0.0012785
enh72518    6  111589100  111590100      4       2  150064       3.4986   0.00023384
enh72519    6  111615400  111616400      6       3  150064       2.3234      0.01008
enh72526    6  111748800  111749800      3       2  150064       1.9585     0.025088
enh72530    6  111783900  111784900      3       2  150064       2.3569    0.0092139
enh72532    6  111792500  111793500      1       1  150064       2.9822     0.001431
enh72533    6  111793600  111794600      4       2  150064       3.7969   7.3264e-05
enh72536    6  111799700  111800700      2       1  150064       3.3221   0.00044664
enh72539    6  111806500  111807500      1       1  150064       4.0197    2.914e-05
enh72542    6  111853900  111854900      2       1  150064       3.5397   0.00020028
enh72546    6  111895900  111896900      5       2  150064       4.6039   2.0734e-06
enh72548    6  111909100  111910100      4       2  150064       2.7196    0.0032676
enh72550    6  111921800  111922800      3       2  150064       3.1479   0.00082224
enh72551    6  111923700  111924700      3       2  150064       3.0454    0.0011618
enh72556    6  112009200  112010200      4       2  150064       2.1355     0.016359
enh72571    6  112110300  112111300      3       2  150064        2.038     0.020776
enh72574    6  112117300  112118300      1       1  150064       1.6618      0.04828
enh72575    6  112121400  112122400      3       1  150064       1.6868     0.045818
enh72576    6  112129100  112130100      5       3  150064        2.365    0.0090159
enh72577    6  112132000  112133000      3       1  150064       1.8385     0.032993
enh72578    6  112135400  112136400      1       1  150064       1.6592      0.04854
enh72580    6  112140900  112141900      2       1  150064       1.9006     0.028678
enh72583    6  112150900  112151900      4       2  150064       1.8777     0.030213
enh72624    6  116573100  116574100      2       1  150064       1.6542      0.04904
enh72625    6  116576300  116577300      4       2  150064       1.9876     0.023427
enh72645    6  116936400  116937400      3       1  150064       2.5053     0.006118
enh72650    6  117000600  117001600      2       1  150064       2.0314     0.021109
enh72651    6  117003800  117004800      2       1  150064       1.9709     0.024365
enh72652    6  117005200  117006200      1       1  150064       2.2486      0.01227
enh72653    6  117006700  117007700      3       1  150064       1.8036     0.035649
enh72657    6  117100600  117101600      4       2  150064       2.1447     0.015988
enh72661    6  117870600  117871600      2       1  150064       2.6924    0.0035471
enh72663    6  117900800  117901800      4       2  150064       2.4935    0.0063252
enh72664    6  117903700  117904700      2       1  150064       2.5036    0.0061476
enh72665    6  117905200  117906200      1       1  150064       2.8744     0.002024
enh72666    6  117906400  117907400      3       2  150064       2.1563      0.01553
enh72668    6  117912300  117913300      4       2  150064       2.6666    0.0038313
enh72669    6  117914300  117915300      3       2  150064        1.654     0.049068
enh72670    6  117919600  117920600      1       1  150064       2.5567     0.005284
enh72675    6  117976400  117977400      5       3  150064       1.6757     0.046896
enh72676    6  118001300  118002300      5       2  150064       1.9227     0.027259
enh72679    6  118011800  118012800      3       2  150064       2.8122    0.0024601
enh72685    6  118857300  118858300      2       1  150064        1.692      0.04532
enh72686    6  118858300  118859300      1       1  150064       1.9738       0.0242
enh72693    6  118881800  118882800      2       1  150064       1.6943     0.045101
enh72730    6  119043200  119044200      1       1  150064       1.9577      0.02513
enh72737    6  119117300  119118300      5       2  150064       1.9696     0.024442
enh72741    6  119131900  119132900      2       1  150064       3.0056    0.0013254
enh72742    6  119134200  119135200      2       1  150064       1.8417      0.03276
enh72745    6  119182600  119183600      6       3  150064       2.1132     0.017291
enh72748    6  119193600  119194600      4       1  150064       2.8631    0.0020979
enh72750    6  119201400  119202400      2       1  150064       2.5049     0.006124
enh72751    6  119203400  119204400      1       1  150064       3.1515    0.0008123
enh72752    6  119204600  119205600      1       1  150064       3.2364    0.0006053
enh72753    6  119207400  119208400      2       1  150064       1.8497     0.032177
enh72754    6  119210500  119211500      3       2  150064       2.6662    0.0038359
enh72757    6  119253500  119254500      5       2  150064        2.437    0.0074044
enh72758    6  119254300  119255300      9       3  150064        2.293     0.010924
enh72759    6  119256900  119257900      7       2  150064       2.4591    0.0069653
enh72760    6  119373800  119374800      4       2  150064       2.7985    0.0025668
enh72774    6  119589200  119590200      3       1  150064       2.3333    0.0098164
enh72775    6  119628900  119629900      3       2  150064       1.9415       0.0261
enh72785    6  119664900  119665900      2       1  150064       1.7719     0.038209
enh72787    6  119672600  119673600      2       1  150064       2.0558     0.019902
enh72792    6  121760700  121761700      3       1  150064       2.0212     0.021629
enh72813    6  123072000  123073000      5       2  150064        2.579     0.004955
enh72831    6  126115600  126116600      1       1  150064       1.8129      0.03492
enh72832    6  126116300  126117300      5       2  150064       1.9319     0.026683
enh72844    6  126142500  126143500      2       1  150064       2.2248     0.013048
enh72918    6  128239300  128240300      1       1  150064       2.0249      0.02144
enh72923    6  128312700  128313700      6       3  150064       3.9221   4.3895e-05
enh72954    6  129998700  129999700      3       2  150064       2.0361     0.020869
enh72996    6  130550800  130551800      9       2  150064       3.0319    0.0012151
enh72997    6  130581100  130582100     11       3  150064       3.4117   0.00032277
enh72998    6  130603000  130604000      5       1  150064       3.4377    0.0002933
enh73004    6  130722400  130723400      6       3  150064       1.7181      0.04289
enh73009    6  130833300  130834300      2       1  150064       2.1286     0.016643
enh73011    6  130845900  130846900      3       1  150064       2.4682    0.0067901
enh73026    6  131169900  131170900      2       1  150064       2.2508     0.012199
enh73027    6  131234000  131235000      5       2  150064       1.6681     0.047643
enh73029    6  131301300  131302300      1       1  150064        2.048      0.02028
enh73117    6  134609300  134610300      3       2  150064       1.6668     0.047782
enh73186    6  135640600  135641600      3       1  150064       2.1565     0.015523
enh73199    6  135945400  135946400      1       1  150064        1.833       0.0334
enh73216    6  136686800  136687800      1       1  150064       1.7393      0.04099
enh73255    6  137416100  137417100      3       2  150064       1.6791     0.046568
enh73281    6  137735400  137736400      2       1  150064       1.7138     0.043282
enh73288    6  137960000  137961000     13       4  150064       1.8771     0.030254
enh73289    6  137987100  137988100      4       2  150064       2.2761      0.01142
enh73321    6  138265700  138266700      5       2  150064       1.8222     0.034212
enh73355    6  139445500  139446500      5       1  150064       2.1378     0.016267
enh73356    6  139448700  139449700      4       1  150064       1.8624     0.031275
enh73358    6  139462000  139463000      3       1  150064       2.3228     0.010095
enh73359    6  139463700  139464700      5       3  150064       1.9677     0.024549
enh73362    6  139471400  139472400      2       1  150064       2.2422     0.012475
enh73363    6  139476800  139477800      4       2  150064       2.9544    0.0015663
enh73364    6  139485300  139486300      4       2  150064       3.2116   0.00065988
enh73367    6  139531500  139532500      8       2  150064       2.7649     0.002847
enh73391    6  139850200  139851200      3       1  150064        1.898      0.02885
enh73392    6  139851200  139852200      4       2  150064       1.9879      0.02341
enh73394    6  139860800  139861800      3       1  150064       1.9496     0.025614
enh73413    6  142396400  142397400      1       1  150064       1.7839      0.03722
enh73426    6  142553400  142554400      5       2  150064       1.9601     0.024991
enh73427    6  142652100  142653100      1       1  150064       1.7321      0.04163
enh73432    6  142865500  142866500      2       1  150064       1.9187     0.027513
enh73459    6  143145600  143146600      1       1  150064       2.6173     0.004431
enh73462    6  143157500  143158500      2       1  150064        1.884     0.029784
enh73473    6  143197600  143198600      3       2  150064       2.3809    0.0086341
enh73474    6  143206700  143207700      6       3  150064       1.6885     0.045662
enh73610    6  144996100  144997100      6       2  150064       1.7822     0.037362
enh73618    6  146070600  146071600      1       1  150064       2.4699     0.006757
enh73619    6  146130400  146131400      2       1  150064       2.2344     0.012729
enh73621    6  146137100  146138100      1       1  150064       2.9092     0.001812
enh73633    6  147178100  147179100      8       2  150064       1.9964     0.022948
enh73634    6  147179000  147180000      1       1  150064       1.8305      0.03359
enh73675    6  149079900  149080900      3       1  150064       2.1538     0.015628
enh73677    6  149092000  149093000      4       2  150064       1.8592     0.031502
enh73762    6  149963800  149964800      1       1  150064       1.6578      0.04868
enh73768    6  150025000  150026000      2       1  150064       3.0431    0.0011709
enh73774    6  150035600  150036600      1       1  150064        1.652      0.04927
enh73778    6  150065800  150066800      3       1  150064       1.8131      0.03491
enh73780    6  150072800  150073800      1       1  150064       1.7104       0.0436
enh73783    6  150130900  150131900      1       1  150064       1.7158       0.0431
enh73786    6  150183100  150184100      3       1  150064       1.8191     0.034448
enh73787    6  150185800  150186800      4       2  150064       1.9908     0.023251
enh73788    6  150217300  150218300      2       1  150064       1.9846     0.023592
enh73794    6  150388800  150389800      4       1  150064       1.8679     0.030888
enh73800    6  150478300  150479300      1       1  150064       2.7663     0.002835
enh73808    6  150631400  150632400      8       2  150064       1.7186      0.04284
enh73809    6  150632800  150633800      5       2  150064       1.9742      0.02418
enh73812    6  150811900  150812900      5       3  150064       1.9869     0.023466
enh73814    6  150944300  150945300      6       2  150064       2.6816     0.003663
enh73815    6  150953700  150954700      2       1  150064       2.5747    0.0050165
enh73823    6  151308400  151309400      4       2  150064       3.3127   0.00046206
enh73846    6  151803700  151804700      2       1  150064       2.0262     0.021371
enh73864    6  152497100  152498100      4       2  150064       1.7434     0.040632
enh73868    6  152554400  152555400      3       2  150064       2.2833     0.011207
enh73873    6  152783600  152784600      4       2  150064        2.865    0.0020852
enh73882    6  153345100  153346100      3       1  150064       2.1643      0.01522
enh73924    6  155121000  155122000      1       1  150064        2.028      0.02128
enh73940    6  155544900  155545900      6       3  150064       2.0372     0.020815
enh73954    6  156380900  156381900      3       1  150064       1.8233     0.034131
enh73966    6  157009200  157010200      2       1  150064       1.7211     0.042616
enh73968    6  157041400  157042400      2       1  150064       1.6887     0.045634
enh73970    6  157104800  157105800      1       1  150064       3.2935    0.0004947
enh73972    6  157123800  157124800      3       2  150064       2.9133    0.0017884
enh73978    6  157160800  157161800      1       1  150064       1.8344       0.0333
enh73979    6  157164600  157165600      3       1  150064        1.645     0.049984
enh73981    6  157181600  157182600      4       2  150064       1.8139     0.034844
enh73984    6  157191000  157192000      2       1  150064       1.8596     0.031475
enh73985    6  157195100  157196100      2       1  150064       1.7252     0.042243
enh73986    6  157197200  157198200      2       1  150064       2.2789     0.011336
enh73987    6  157198000  157199000      2       1  150064       2.5116    0.0060094
enh73988    6  157199800  157200800      2       1  150064       1.9454     0.025863
enh73989    6  157203400  157204400      4       2  150064       3.0382    0.0011899
enh73990    6  157207500  157208500      3       1  150064       2.3738    0.0088026
enh73993    6  157219000  157220000      7       3  150064       2.3938    0.0083366
enh74004    6  157245800  157246800      1       1  150064       2.6029     0.004622
enh74011    6  157258600  157259600      1       1  150064       2.3323     0.009843
enh74020    6  157283900  157284900      6       2  150064       2.9355    0.0016649
enh74022    6  157285800  157286800      4       2  150064       2.8778    0.0020024
enh74023    6  157289400  157290400      2       1  150064       2.2685     0.011648
enh74028    6  157313100  157314100      3       2  150064       1.8406     0.032838
enh74031    6  157325000  157326000      3       1  150064       2.1094     0.017456
enh74032    6  157326800  157327800      2       1  150064        2.339    0.0096672
enh74034    6  157330500  157331500      3       1  150064       1.9831     0.023678
enh74035    6  157337800  157338800      5       1  150064       2.3018     0.010672
enh74037    6  157340200  157341200      1       1  150064       2.4497     0.007149
enh74039    6  157345400  157346400      1       1  150064       1.9583       0.0251
enh74041    6  157355500  157356500      1       1  150064       1.8123      0.03497
enh74042    6  157356400  157357400      1       1  150064       2.2784      0.01135
enh74046    6  157375000  157376000      2       1  150064       2.1162     0.017166
enh74048    6  157379400  157380400      3       1  150064       2.1882     0.014329
enh74049    6  157380400  157381400      3       2  150064       1.8527     0.031963
enh74094    6  157942000  157943000      4       2  150064       2.0898     0.018319
enh74097    6  157957500  157958500      5       2  150064       1.7749     0.037958
enh74098    6  157970800  157971800      4       2  150064        2.216     0.013345
enh74102    6  158050200  158051200      5       1  150064       3.7241   9.8005e-05
enh74103    6  158068500  158069500      3       2  150064       3.7765   7.9536e-05
enh74104    6  158087900  158088900      4       2  150064       2.2401     0.012542
enh74105    6  158090800  158091800      1       1  150064       2.8855     0.001954
enh74143    6  158414100  158415100      4       2  150064       1.8611     0.031368
enh74156    6  158467500  158468500      7       4  150064       2.2256     0.013022
enh74249    6  159519700  159520700      2       1  150064       1.9307     0.026759
enh74264    6  160213500  160214500      8       2  150064       2.1802     0.014621
enh74269    6  160283000  160284000      7       2  150064       1.7847     0.037158
enh74305    6  161210900  161211900      4       1  150064       2.3463    0.0094795
enh74342    6  163826100  163827100      1       1  150064       2.2924      0.01094
enh74344    6  163838700  163839700      3       1  150064       3.6655   0.00012345
enh74346    6  163844100  163845100      3       1  150064       3.6428   0.00013485
enh74349    6  163854600  163855600      2       1  150064        3.312   0.00046323
enh74352    6  163862800  163863800      2       1  150064       2.8343    0.0022964
enh74354    6  163870000  163871000      5       3  150064       3.5334    0.0002051
enh74355    6  163871700  163872700      1       1  150064       3.2755    0.0005273
enh74358    6  163882400  163883400      2       1  150064       3.3633   0.00038509
enh74360    6  163910300  163911300      5       3  150064       2.0882     0.018391
enh74362    6  163922000  163923000      5       2  150064       2.7029    0.0034364
enh74363    6  163950400  163951400      1       1  150064       2.8565     0.002142
enh74364    6  163953400  163954400      2       1  150064       2.5112    0.0060162
enh74377    6  166634100  166635100      4       1  150064        1.887     0.029582
enh74400    6  167172200  167173200      2       1  150064       2.2348     0.012715
enh74428    6  167553800  167554800      9       3  150064       1.6498     0.049492
enh74431    6  167567000  167568000      3       2  150064       2.8307    0.0023225
enh74487    6  170614400  170615400      5       1  150064       2.1671     0.015115
enh74490    6  170646100  170647100      2       1  150064       2.0639     0.019513
enh74545    7     860800     861800      5       2  150064       1.9302     0.026788
enh74553    7     919000     920000      1       1  150064       2.0137      0.02202
enh74591    7    1329500    1330500      4       2  150064        2.011     0.022161
enh74615    7    1858600    1859600      9       2  150064       4.8875   5.1057e-07
enh74616    7    1864300    1865300     10       3  150064         2.94     0.001641
enh74617    7    1892400    1893400      7       3  150064       4.7343   1.0988e-06
enh74618    7    1894300    1895300      1       1  150064       5.5516    1.415e-08
enh74619    7    1915000    1916000      6       2  150064       3.8537   5.8183e-05
enh74620    7    1922500    1923500      4       1  150064       2.0557     0.019903
enh74621    7    1926500    1927500      8       2  150064       5.3565   4.2419e-08
enh74624    7    1975700    1976700      7       2  150064       5.6804    6.718e-09
enh74625    7    1982200    1983200      2       1  150064       5.6169   9.7185e-09
enh74627    7    2001100    2002100      2       1  150064            2     0.022748
enh74630    7    2026500    2027500      7       2  150064        6.607   1.9606e-11
enh74632    7    2060100    2061100      2       1  150064       2.7151    0.0033128
enh74634    7    2070700    2071700      6       2  150064       1.9019      0.02859
enh74635    7    2076300    2077300      5       2  150064       2.1321     0.016498
enh74636    7    2079300    2080300      2       1  150064       2.3663    0.0089827
enh74637    7    2090000    2091000      4       2  150064       2.2324     0.012794
enh74638    7    2104200    2105200      2       1  150064       1.9003     0.028694
enh74639    7    2111500    2112500     15       6  150064       2.0183     0.021782
enh74640    7    2119000    2120000      4       2  150064       3.8125   6.8796e-05
enh74641    7    2123800    2124800      7       3  150064       2.2627     0.011826
enh74642    7    2138200    2139200      5       2  150064       3.3515   0.00040192
enh74643    7    2143400    2144400      7       1  150064       1.7683     0.038507
enh74644    7    2150500    2151500      5       2  150064         4.64    1.742e-06
enh74645    7    2159500    2160500      6       2  150064       5.9446   1.3859e-09
enh74647    7    2178200    2179200      3       1  150064       3.3198   0.00045039
enh74650    7    2282600    2283600      1       1  150064       2.0239      0.02149
enh74651    7    2288400    2289400      7       3  150064       1.9886     0.023374
[truncated: 595,681 more chars]
