# Supplementary material for: Identifying enhancer properties associated with genetic risk for complex traits using regulome-wide association studies
Source: PLoS Comput Biol. 2022 Sep 7;18(9):e1010430. doi: 10.1371/journal.pcbi.1010430 (PMC9484640; doi:10.1371/journal.pcbi.1010430)
Supplement: S3 Table — Sample names are as described in the ROADMAP epigenomics project integrative analysis portal: https://egg2.wustl.edu/roadmap/web_portal/meta.html. (ZIP) [file pcbi.1010430.s010.zip › supplemental_table3/E024esc_sig_enhancers05.gcov.out]

GENE       CHR      START       STOP  NSNPS  NPARAM       N        ZSTAT            P
enh44962     1     966000     967000      1       1  150064       1.6666       0.0478
enh44963     1     966600     967600      1       1  150064       1.6666       0.0478
enh44981     1    1169200    1170200      4       1  150064       1.9904     0.023272
enh44982     1    1172300    1173300      1       1  150064       2.0969        0.018
enh44983     1    1185900    1186900      4       2  150064       1.9041     0.028447
enh44996     1    1253400    1254400      2       1  150064       1.8249     0.034007
enh45019     1    1473600    1474600      1       1  150064       1.6972      0.04483
enh45053     1    1841200    1842200      3       1  150064       2.0797     0.018775
enh45054     1    1851300    1852300      2       1  150064       1.8266     0.033877
enh45057     1    1891900    1892900      2       1  150064       2.9489    0.0015948
enh45071     1    2046900    2047900      4       2  150064       2.7469    0.0030078
enh45073     1    2063000    2064000      3       2  150064       3.1698   0.00076283
enh45079     1    2126800    2127800      2       1  150064       2.5265    0.0057606
enh45083     1    2139500    2140500      3       2  150064       1.7966       0.0362
enh45097     1    2207800    2208800      2       1  150064       1.6578     0.048676
enh45099     1    2211100    2212100      3       1  150064       2.1734     0.014875
enh45100     1    2214900    2215900      5       3  150064       1.7983     0.036064
enh45114     1    2379700    2380700      3       1  150064       3.2097   0.00066437
enh45115     1    2383800    2384800      7       2  150064       2.2774      0.01138
enh45116     1    2398200    2399200      5       2  150064       4.8259   6.9679e-07
enh45126     1    2515900    2516900      1       1  150064       3.2766    0.0005254
enh45128     1    2542300    2543300      1       1  150064       2.6463     0.004069
enh45130     1    2564100    2565100      3       1  150064       2.9906    0.0013922
enh45136     1    3043200    3044200      2       1  150064       1.8963     0.028961
enh45141     1    3121300    3122300      1       1  150064       3.1663     0.000772
enh45142     1    3134900    3135900      7       2  150064       1.7843     0.037186
enh45177     1    3591900    3592900      3       2  150064        1.824     0.034079
enh45202     1    4507500    4508500      8       3  150064       2.9351     0.001667
enh45203     1    4508800    4509800      3       1  150064       1.9952      0.02301
enh45204     1    4544800    4545800      3       2  150064        1.685     0.045994
enh45230     1    5203100    5204100      2       1  150064       1.7346     0.041406
enh45231     1    5221200    5222200      2       1  150064       2.9192    0.0017544
enh45233     1    5295200    5296200      3       2  150064       2.6632    0.0038698
enh45240     1    5510800    5511800      1       1  150064       1.6544      0.04902
enh45242     1    5553300    5554300      4       2  150064       1.6899      0.04552
enh45254     1    5825800    5826800      4       2  150064       1.8418     0.032756
enh45259     1    5896600    5897600      8       3  150064       2.0681     0.019316
enh45279     1    6260400    6261400      1       1  150064       1.7453      0.04047
enh45280     1    6264400    6265400      3       2  150064         2.25     0.012223
enh45302     1    6446800    6447800      2       1  150064       1.7695     0.038403
enh45306     1    6530400    6531400      2       1  150064       2.7535    0.0029484
enh45308     1    6534700    6535700      2       1  150064       2.4814     0.006544
enh45313     1    6551600    6552600      4       2  150064       1.7381     0.041093
enh45315     1    6555200    6556200      3       1  150064       2.1548      0.01559
enh45320     1    6644200    6645200      1       1  150064       3.4842    0.0002468
enh45321     1    6658900    6659900      3       2  150064       2.7131    0.0033326
enh45322     1    6659600    6660600      2       1  150064       3.0805    0.0010333
enh45324     1    6684200    6685200      2       1  150064       2.1264     0.016733
enh45328     1    6757200    6758200      2       1  150064       3.7592   8.5226e-05
enh45329     1    6784000    6785000      3       1  150064       3.0492    0.0011472
enh45334     1    6847200    6848200      3       1  150064       1.7795     0.037581
enh45379     1    7531100    7532100      5       3  150064       1.8014     0.035816
enh45381     1    7542800    7543800      4       2  150064       1.9408     0.026143
enh45383     1    7561200    7562200      6       2  150064       1.7432     0.040651
enh45428     1    8194500    8195500      6       3  150064       1.6789     0.046588
enh45447     1    8361800    8362800      2       1  150064       3.7709    8.133e-05
enh45448     1    8374000    8375000      3       2  150064        4.624   1.8821e-06
enh45449     1    8375200    8376200      4       1  150064       2.5823    0.0049077
enh45450     1    8403100    8404100      5       3  150064       3.3751   0.00036895
enh45451     1    8408900    8409900      6       4  150064       2.2927     0.010934
enh45452     1    8411500    8412500      1       1  150064       2.0981      0.01795
enh45453     1    8412800    8413800      3       2  150064       4.7419   1.0588e-06
enh45454     1    8423000    8424000      3       2  150064       4.7224   1.1653e-06
enh45456     1    8427200    8428200      1       1  150064       2.9348     0.001669
enh45457     1    8430100    8431100      3       1  150064       2.7711    0.0027935
enh45458     1    8433100    8434100      3       2  150064       2.9729     0.001475
enh45462     1    8444500    8445500      2       1  150064       4.8974   4.8548e-07
enh45463     1    8445000    8446000      3       2  150064       4.7039   1.2763e-06
enh45465     1    8450900    8451900      3       2  150064       2.9505    0.0015861
enh45466     1    8456800    8457800      1       1  150064       1.6541      0.04905
enh45467     1    8467200    8468200      2       1  150064       4.7964   8.0779e-07
enh45468     1    8469400    8470400      1       1  150064       3.8635    5.589e-05
enh45473     1    8484800    8485800      2       1  150064       4.3574   6.5811e-06
enh45474     1    8488600    8489600      1       1  150064       4.7418    1.059e-06
enh45475     1    8490900    8491900      2       1  150064       4.9962   2.9234e-07
enh45476     1    8495400    8496400      2       1  150064       5.0697   1.9924e-07
enh45477     1    8498100    8499100      1       1  150064        5.656    7.747e-09
enh45478     1    8500900    8501900      2       1  150064       4.5893   2.2235e-06
enh45479     1    8504100    8505100      2       1  150064       4.2412   1.1118e-05
enh45481     1    8510100    8511100      2       1  150064       3.3195   0.00045086
enh45486     1    8542800    8543800      2       1  150064       2.1847     0.014455
enh45489     1    8580600    8581600      3       2  150064       2.3313    0.0098686
enh45493     1    8621000    8622000      1       1  150064       2.5716     0.005062
enh45494     1    8623400    8624400      3       2  150064       2.3761    0.0087482
enh45496     1    8647300    8648300      5       3  150064       2.7127    0.0033374
enh45498     1    8649400    8650400      2       1  150064       2.5036    0.0061472
enh45499     1    8651300    8652300      2       1  150064        2.581    0.0049255
enh45500     1    8652600    8653600      1       1  150064       3.1064    0.0009468
enh45501     1    8653400    8654400      4       1  150064       3.1453   0.00082945
enh45502     1    8658900    8659900      2       1  150064       2.9415    0.0016333
enh45503     1    8663800    8664800      1       1  150064       2.8826     0.001972
enh45504     1    8686400    8687400      1       1  150064       2.9013     0.001858
enh45507     1    8701200    8702200      2       1  150064       3.7904    7.521e-05
enh45508     1    8712200    8713200      2       1  150064       2.6253    0.0043289
enh45509     1    8721200    8722200      1       1  150064        3.686    0.0001139
enh45511     1    8725500    8726500      1       1  150064       2.9385     0.001649
enh45512     1    8728000    8729000      3       1  150064       1.7973     0.036148
enh45513     1    8729900    8730900      3       2  150064       2.5074    0.0060804
enh45515     1    8739900    8740900      2       1  150064       2.1019     0.017779
enh45518     1    8744600    8745600      2       1  150064       2.1884     0.014321
enh45520     1    8749700    8750700      1       1  150064       2.2389      0.01258
enh45523     1    8758300    8759300      1       1  150064       2.7985     0.002567
enh45525     1    8766800    8767800      3       2  150064       2.0001     0.022746
enh45526     1    8769600    8770600      2       1  150064       3.6694   0.00012155
enh45527     1    8771900    8772900      2       1  150064       2.1925     0.014172
enh45528     1    8774000    8775000      2       1  150064       3.7182   0.00010033
enh45536     1    8843700    8844700      2       1  150064       2.4847    0.0064836
enh45537     1    8850200    8851200      1       1  150064       1.9179      0.02756
enh45542     1    8907600    8908600      1       1  150064        1.827      0.03385
enh45543     1    8918300    8919300      3       2  150064       1.8549     0.031802
enh45549     1    8943200    8944200      5       2  150064       1.8942     0.029096
enh45553     1    8968400    8969400      3       1  150064       1.7289     0.041911
enh45554     1    8971200    8972200      4       2  150064       1.9044     0.028426
enh45581     1    9330300    9331300      4       2  150064       1.9758     0.024088
enh45619     1    9651300    9652300      1       1  150064       1.8634       0.0312
enh45662     1    9960200    9961200      1       1  150064       1.9806      0.02382
enh45686     1   10346600   10347600      3       1  150064       1.6461     0.049876
enh45689     1   10377600   10378600      7       3  150064       1.8793     0.030101
enh45692     1   10407600   10408600      4       1  150064       1.8267     0.033876
enh45742     1   10774400   10775400      1       1  150064       1.9622      0.02487
enh45762     1   10960000   10961000      2       1  150064       2.3164     0.010269
enh45778     1   11105300   11106300      1       1  150064       1.7897      0.03675
enh45785     1   11335000   11336000      1       1  150064       2.0523      0.02007
enh45792     1   11376200   11377200      3       1  150064       2.2901     0.011008
enh45812     1   11547100   11548100      4       2  150064       1.8073     0.035357
enh45831     1   11770900   11771900      3       2  150064       1.6929     0.045241
enh45848     1   11942900   11943900      2       1  150064       2.4724    0.0067108
enh45854     1   11997000   11998000      3       1  150064        2.566    0.0051442
enh45856     1   12004000   12005000      4       2  150064       1.6737     0.047095
enh45861     1   12126500   12127500      3       2  150064       2.8366    0.0022795
enh45862     1   12128300   12129300      2       1  150064       2.6411    0.0041314
enh45863     1   12129400   12130400      2       1  150064       2.6422     0.004118
enh45865     1   12138400   12139400      3       2  150064       2.3256      0.01002
enh45911     1   12645800   12646800      1       1  150064       1.6494      0.04953
enh45914     1   12659900   12660900      6       3  150064       1.7259     0.042179
enh45936     1   14090700   14091700      1       1  150064       1.7987      0.03603
enh45940     1   14336700   14337700      4       1  150064       1.7692     0.038434
enh45942     1   14462500   14463500      6       2  150064       1.7455     0.040446
enh45949     1   14660900   14661900      4       2  150064       1.8049     0.035544
enh45981     1   15093800   15094800      1       1  150064       1.7877      0.03691
enh45986     1   15202200   15203200      3       2  150064       1.9802     0.023842
enh45987     1   15210800   15211800      2       1  150064       2.0204     0.021673
enh46023     1   15506300   15507300      1       1  150064       2.0118      0.02212
enh46025     1   15522700   15523700      5       1  150064       1.7537     0.039737
enh46031     1   15569600   15570600      5       2  150064       1.7734      0.03808
enh46038     1   15691000   15692000      2       1  150064       1.6764     0.046832
enh46081     1   16354100   16355100      4       2  150064       2.0436     0.020498
enh46083     1   16359200   16360200      5       1  150064       2.1861     0.014404
enh46114     1   16536800   16537800      3       1  150064       1.9829     0.023687
enh46118     1   16563800   16564800      1       1  150064       2.1876      0.01435
enh46120     1   16570300   16571300      1       1  150064        2.126      0.01675
enh46121     1   16574600   16575600      1       1  150064       2.3933     0.008348
enh46124     1   16679200   16680200      1       1  150064       2.0801      0.01876
enh46128     1   16703100   16704100      4       1  150064       1.9451     0.025883
enh46129     1   16711600   16712600      2       1  150064       1.7801     0.037533
enh46130     1   16718600   16719600      1       1  150064       1.8435      0.03263
enh46134     1   16817300   16818300      5       2  150064       1.9721     0.024297
enh46136     1   16824200   16825200      3       1  150064       1.8836     0.029809
enh46145     1   17003000   17004000      2       1  150064       1.8029     0.035703
enh46164     1   17310900   17311900      2       1  150064       2.5752    0.0050092
enh46170     1   17372100   17373100      5       1  150064       2.2627     0.011829
enh46171     1   17386100   17387100      3       1  150064       3.0325    0.0012126
enh46172     1   17390000   17391000      7       3  150064       2.3775    0.0087148
enh46206     1   17759600   17760600      2       1  150064       1.7503     0.040031
enh46260     1   18299800   18300800      2       1  150064       1.8187      0.03448
enh46268     1   18502700   18503700      4       2  150064       2.2093     0.013576
enh46270     1   18530900   18531900      1       1  150064       2.7016      0.00345
enh46287     1   18677700   18678700      5       2  150064       2.0723     0.019119
enh46293     1   18740000   18741000      2       1  150064       1.8235     0.034114
enh46344     1   19641800   19642800      5       2  150064        1.834     0.033328
enh46366     1   19769100   19770100     12       4  150064       1.8161      0.03468
enh46382     1   19966600   19967600      1       1  150064       2.3371     0.009718
enh46403     1   20276100   20277100      2       1  150064       3.4913   0.00024037
enh46428     1   20819900   20820900      1       1  150064       1.7361      0.04127
enh46446     1   21114500   21115500      2       1  150064       2.4415    0.0073133
enh46448     1   21232800   21233800      2       1  150064       2.4483    0.0071758
enh46452     1   21320200   21321200      2       1  150064       3.0364     0.001197
enh46453     1   21339600   21340600      2       1  150064       2.6501    0.0040235
enh46454     1   21348700   21349700      2       1  150064       2.0738     0.019051
enh46455     1   21369400   21370400      5       3  150064       2.2812     0.011268
enh46457     1   21416300   21417300      2       1  150064       2.7459    0.0030177
enh46459     1   21448100   21449100      2       1  150064       2.8703    0.0020502
enh46460     1   21476000   21477000      1       1  150064       3.0309     0.001219
enh46461     1   21499900   21500900      1       1  150064       2.4774     0.006618
enh46516     1   21917100   21918100      6       4  150064        1.895     0.029045
enh46526     1   21992100   21993100      6       3  150064        2.125     0.016793
enh46529     1   22032100   22033100      1       1  150064       2.5496     0.005393
enh46531     1   22090900   22091900      3       1  150064        1.892     0.029244
enh46560     1   22350000   22351000      5       2  150064       2.2927     0.010933
enh46563     1   22369300   22370300      1       1  150064       3.2129     0.000657
enh46569     1   22398600   22399600      1       1  150064       3.3647    0.0003831
enh46570     1   22400600   22401600      4       2  150064       3.3868   0.00035356
enh46575     1   22432300   22433300      4       2  150064       2.4663    0.0068254
enh46578     1   22448100   22449100      4       2  150064       3.2651   0.00054706
enh46587     1   22560200   22561200      3       2  150064       2.4758    0.0066474
enh46588     1   22569600   22570600      4       2  150064       1.9315     0.026708
enh46666     1   23438200   23439200      1       1  150064       2.0492      0.02022
enh46696     1   23888700   23889700      1       1  150064       2.2754      0.01144
enh46703     1   23939500   23940500      3       1  150064        2.028     0.021279
enh46734     1   24502200   24503200      5       2  150064       2.5406    0.0055338
enh46737     1   24532700   24533700      7       2  150064       1.7124     0.043411
enh46738     1   24542500   24543500      1       1  150064       2.8719      0.00204
enh46757     1   24719100   24720100      2       1  150064       2.4106    0.0079635
enh46764     1   24807200   24808200      3       2  150064       2.5254    0.0057788
enh46767     1   24833500   24834500      1       1  150064       2.5335     0.005646
enh46770     1   24867300   24868300      6       2  150064       2.8995    0.0018685
enh46777     1   24958800   24959800      2       1  150064       2.0719     0.019136
enh46790     1   25079400   25080400      1       1  150064       2.1026      0.01775
enh46814     1   25323200   25324200      1       1  150064       1.6834      0.04615
enh46950     1   26700200   26701200      3       1  150064       1.7113     0.043515
enh46951     1   26701300   26702300      4       2  150064       2.1344     0.016403
enh46957     1   26747000   26748000      2       1  150064       2.0729     0.019093
enh46964     1   26845600   26846600      2       1  150064       2.8406    0.0022511
enh46972     1   26881500   26882500      2       1  150064       1.8363     0.033157
enh46974     1   27017000   27018000      1       1  150064       2.4913     0.006363
enh46976     1   27019900   27020900      3       1  150064         2.29     0.011011
enh46978     1   27040000   27041000      1       1  150064        2.725     0.003215
enh46979     1   27041700   27042700      2       1  150064       1.8757     0.030351
enh46981     1   27048400   27049400      1       1  150064       2.7248     0.003217
enh46982     1   27053100   27054100      1       1  150064       2.7026      0.00344
enh46983     1   27070300   27071300      3       2  150064        1.957     0.025176
enh46984     1   27098000   27099000      1       1  150064       2.7473     0.003004
enh46989     1   27175200   27176200      1       1  150064       2.4217     0.007724
enh46994     1   27215000   27216000      1       1  150064       2.4794      0.00658
enh46996     1   27239700   27240700      1       1  150064       2.5171     0.005916
enh46997     1   27247200   27248200      2       1  150064       2.7103    0.0033606
enh47018     1   27397000   27398000      4       1  150064        1.756     0.039544
enh47019     1   27425600   27426600      1       1  150064         2.29      0.01101
enh47023     1   27445000   27446000      4       1  150064       1.8783     0.030168
enh47024     1   27448700   27449700      1       1  150064       2.1775      0.01472
enh47044     1   27693900   27694900      1       1  150064       1.8301      0.03362
enh47087     1   27932700   27933700      2       1  150064       1.9507     0.025546
enh47090     1   27943300   27944300      2       1  150064       2.1238     0.016845
enh47091     1   27947700   27948700      2       1  150064       1.6501     0.049462
enh47093     1   27955200   27956200      2       1  150064        1.664     0.048061
enh47096     1   27969900   27970900      1       1  150064       1.9646      0.02473
enh47117     1   28258400   28259400      4       2  150064        2.443    0.0072821
enh47127     1   28431400   28432400      3       2  150064        2.405    0.0080863
enh47132     1   28523000   28524000      6       4  150064       1.7939     0.036417
enh47136     1   28575000   28576000      5       2  150064       1.6932      0.04521
enh47138     1   28587900   28588900      2       1  150064       2.6132    0.0044846
enh47141     1   28623000   28624000      3       2  150064       2.0438     0.020484
enh47143     1   28695200   28696200      2       1  150064       1.9333     0.026598
enh47144     1   28726000   28727000      4       1  150064       2.1669      0.01512
enh47145     1   28735300   28736300      3       1  150064       1.7768     0.037803
enh47146     1   28741400   28742400      3       1  150064       1.7752     0.037934
enh47148     1   28782400   28783400      1       1  150064       2.4036     0.008118
enh47150     1   28837700   28838700      4       2  150064       3.0434    0.0011697
enh47151     1   28839800   28840800      2       1  150064       1.9974      0.02289
enh47154     1   28847900   28848900      1       1  150064       2.8219     0.002387
enh47156     1   28880300   28881300      2       1  150064       2.0181     0.021789
enh47157     1   28916600   28917600      2       1  150064       2.8882    0.0019374
enh47161     1   28967600   28968600      2       1  150064       2.2942     0.010889
enh47162     1   28975200   28976200      5       3  150064       1.8895     0.029416
enh47163     1   28989900   28990900      6       3  150064       2.7607    0.0028835
enh47164     1   28990600   28991600      5       2  150064       2.5201    0.0058653
enh47169     1   29070200   29071200      2       1  150064       3.3538   0.00039852
enh47178     1   29154400   29155400      3       1  150064        2.531    0.0056876
enh47181     1   29211700   29212700      5       1  150064       2.1952     0.014076
enh47187     1   29279900   29280900      2       1  150064       2.9504    0.0015869
enh47188     1   29282000   29283000      1       1  150064       2.0212      0.02163
enh47192     1   29311600   29312600      1       1  150064       3.5343    0.0002044
enh47195     1   29439000   29440000      3       2  150064       3.1734   0.00075334
enh47196     1   29451900   29452900      3       1  150064       3.2264   0.00062678
enh47197     1   29460000   29461000      2       1  150064       1.7028     0.044305
enh47200     1   29490700   29491700      1       1  150064       2.7472     0.003005
enh47212     1   29576000   29577000      4       2  150064       2.5118    0.0060064
enh47237     1   30112200   30113200      3       2  150064       2.2786     0.011346
enh47254     1   30404700   30405700      6       2  150064       2.6937    0.0035331
enh47255     1   30406600   30407600      5       3  150064       2.1924     0.014177
enh47256     1   30418500   30419500      4       2  150064       3.4587   0.00027143
enh47257     1   30433400   30434400      6       3  150064       5.8979   1.8413e-09
enh47260     1   30456900   30457900      1       1  150064       5.0893    1.797e-07
enh47261     1   30459400   30460400      2       1  150064       4.9239   4.2419e-07
enh47263     1   30478500   30479500      2       1  150064       3.8019   7.1798e-05
enh47264     1   30507400   30508400      4       2  150064       2.5053    0.0061176
enh47273     1   30850000   30851000      7       2  150064       3.4322   0.00029937
enh47274     1   30852200   30853200      2       1  150064       2.1618     0.015317
enh47301     1   31282600   31283600      1       1  150064       1.7529      0.03981
enh47311     1   31343600   31344600      1       1  150064       1.8707      0.03069
enh47312     1   31350000   31351000      3       2  150064       1.8692     0.030796
enh47318     1   31366100   31367100      4       2  150064       1.7185     0.042857
enh47323     1   31382300   31383300      2       1  150064       1.7205     0.042675
enh47337     1   31594900   31595900      3       2  150064       1.8262     0.033912
enh47345     1   31688200   31689200     10       2  150064       2.9815    0.0014344
enh47347     1   31696300   31697300      7       2  150064       3.3856   0.00035509
enh47348     1   31706600   31707600      7       2  150064       1.9323     0.026659
enh47350     1   31770800   31771800      2       1  150064       3.3482   0.00040666
enh47352     1   31844700   31845700      3       2  150064       2.0867     0.018456
enh47353     1   31847000   31848000      2       1  150064       2.7671    0.0028278
enh47354     1   31848900   31849900      1       1  150064       3.3277    0.0004379
enh47355     1   31866800   31867800      4       1  150064       2.8658    0.0020799
enh47356     1   31888100   31889100      1       1  150064        2.833     0.002306
enh47358     1   31893800   31894800      3       1  150064       2.0048      0.02249
enh47367     1   32029700   32030700      1       1  150064       2.3782     0.008699
enh47407     1   32400000   32401000      1       1  150064       2.1205      0.01698
enh47423     1   32490000   32491000      2       1  150064       2.1063     0.017589
enh47430     1   32592600   32593600      3       2  150064       1.6917     0.045349
enh47441     1   32704200   32705200      2       1  150064       1.6513     0.049341
enh47442     1   32707500   32708500      3       1  150064       1.7063     0.043974
enh47473     1   33102000   33103000      3       2  150064       1.7108     0.043555
enh47489     1   33223300   33224300      3       1  150064        2.368    0.0089431
enh47493     1   33233000   33234000      2       1  150064       2.3703    0.0088876
enh47498     1   33280200   33281200      3       1  150064       2.2349     0.012712
enh47499     1   33337800   33338800      2       1  150064        1.997     0.022915
enh47520     1   33564600   33565600      1       1  150064       2.2931      0.01092
enh47521     1   33593500   33594500      1       1  150064       2.1316      0.01652
enh47538     1   33724000   33725000      3       2  150064       2.2615     0.011863
enh47543     1   33760600   33761600      3       2  150064       1.7552     0.039615
enh47544     1   33765800   33766800      3       2  150064       2.3437    0.0095463
enh47549     1   33811200   33812200      1       1  150064       1.7861      0.03704
enh47565     1   33924800   33925800      5       2  150064       2.2799     0.011306
enh47568     1   33937100   33938100      2       1  150064       2.4899    0.0063881
enh47569     1   33981500   33982500      1       1  150064        2.199      0.01394
enh47573     1   34177200   34178200      4       1  150064       2.0598     0.019707
enh47594     1   34653500   34654500      4       2  150064       1.6719     0.047267
enh47615     1   35318100   35319100      4       2  150064       1.8872     0.029566
enh47618     1   35437400   35438400      3       1  150064       1.6835      0.04614
enh47624     1   35675300   35676300      1       1  150064       3.7357    9.359e-05
enh47625     1   35676200   35677200      4       1  150064       3.5179   0.00021747
enh47626     1   35677200   35678200      3       1  150064       3.4997   0.00023287
enh47627     1   35687000   35688000      5       2  150064       3.4303    0.0003015
enh47631     1   35826400   35827400      1       1  150064         3.91    4.615e-05
enh47641     1   36018600   36019600      2       1  150064       3.2653   0.00054682
enh47644     1   36087500   36088500      2       1  150064       3.1329   0.00086541
enh47649     1   36156200   36157200      3       1  150064       2.7357    0.0031125
enh47654     1   36191000   36192000      2       1  150064       3.2608   0.00055552
enh47661     1   36400900   36401900      1       1  150064       3.4205    0.0003125
enh47663     1   36553400   36554400      1       1  150064       3.1405    0.0008432
enh47664     1   36555500   36556500      3       2  150064        3.192   0.00070642
enh47665     1   36562500   36563500      2       1  150064       3.0303    0.0012214
enh47666     1   36565100   36566100      6       2  150064       2.3137     0.010343
enh47667     1   36579800   36580800      2       1  150064       2.1271     0.016708
enh47670     1   36584600   36585600      2       1  150064       1.8279     0.033785
enh47671     1   36599800   36600800      3       1  150064       3.6681   0.00012219
enh47672     1   36616900   36617900      2       1  150064       4.0756   2.2946e-05
enh47674     1   36625200   36626200      2       1  150064       2.3209     0.010145
enh47675     1   36627200   36628200      4       2  150064        4.552   2.6572e-06
enh47677     1   36642800   36643800      2       1  150064       3.0489    0.0011484
enh47680     1   36652800   36653800      4       2  150064       2.5498    0.0053889
enh47681     1   36653400   36654400      4       2  150064       2.5472    0.0054291
enh47718     1   37112400   37113400      5       2  150064       1.8104     0.035118
enh47720     1   37176200   37177200      3       2  150064       2.2052     0.013719
enh47721     1   37196200   37197200      3       1  150064       2.7812     0.002708
enh47775     1   37952200   37953200      4       2  150064       1.6898     0.045537
enh47792     1   38433700   38434700      2       1  150064       1.9205       0.0274
enh47796     1   38464400   38465400      1       1  150064       1.9588      0.02507
enh47832     1   38735300   38736300      4       1  150064       2.7595    0.0028944
enh47833     1   38738300   38739300      3       2  150064       2.7037    0.0034287
enh47834     1   38740300   38741300      2       1  150064       2.7802     0.002716
enh47836     1   38757100   38758100      5       2  150064       2.5707    0.0050745
enh47837     1   38757600   38758600      4       2  150064        1.915     0.027747
enh47839     1   38802600   38803600      5       3  150064       3.1991   0.00068922
enh47841     1   38836200   38837200      3       2  150064       2.1219     0.016922
enh47843     1   38858000   38859000      6       3  150064        2.479    0.0065875
enh47845     1   38889600   38890600      3       2  150064        2.226     0.013008
enh47846     1   38897300   38898300      1       1  150064       2.2328      0.01278
enh47847     1   38899800   38900800      5       1  150064       2.6307    0.0042607
enh47848     1   38910100   38911100      6       2  150064       2.8259    0.0023573
enh47863     1   39192400   39193400      4       2  150064       2.8316    0.0023155
enh47864     1   39193900   39194900      3       1  150064        2.399    0.0082196
enh47873     1   39406800   39407800      2       1  150064       1.6718     0.047283
enh47881     1   39464300   39465300      6       2  150064       1.8299     0.033634
enh47886     1   39490800   39491800      2       1  150064       1.8507     0.032107
enh47898     1   39601600   39602600      2       1  150064       1.8929     0.029185
enh47912     1   39642500   39643500      2       1  150064       1.7482     0.040211
enh47915     1   39651000   39652000      2       1  150064       2.1225     0.016899
enh47921     1   39660200   39661200      3       2  150064       1.7081     0.043804
enh47924     1   39671300   39672300      3       2  150064       2.5326    0.0056613
enh47931     1   39696500   39697500      1       1  150064       1.7105      0.04359
enh47944     1   39859800   39860800      2       1  150064       1.7647     0.038809
enh47945     1   39863700   39864700      2       1  150064       1.6897     0.045544
enh47958     1   40346600   40347600      4       2  150064       2.1626     0.015285
enh47983     1   40997800   40998800      1       1  150064       1.8274      0.03382
enh47993     1   41170300   41171300      2       1  150064        2.747     0.003007
enh47999     1   41239100   41240100      4       2  150064       1.6712     0.047345
enh48003     1   41270700   41271700      6       2  150064       1.8032     0.035678
enh48018     1   41447400   41448400      1       1  150064       1.7839      0.03722
enh48022     1   41575000   41576000      2       1  150064        2.326     0.010009
enh48023     1   41617400   41618400      1       1  150064       2.6113      0.00451
enh48038     1   41836900   41837900      2       1  150064       2.6367    0.0041863
enh48039     1   41853400   41854400      3       1  150064       2.0269     0.021335
enh48041     1   41859400   41860400      2       1  150064       2.0628     0.019566
enh48046     1   41873300   41874300      3       2  150064       2.5225     0.005826
enh48047     1   41878200   41879200      7       2  150064       1.8742     0.030451
enh48048     1   41888900   41889900      3       1  150064       2.1375      0.01628
enh48049     1   41892600   41893600      8       3  150064       2.1631     0.015268
enh48050     1   41898400   41899400      3       1  150064       2.3162     0.010275
enh48051     1   41901400   41902400      5       3  150064       1.8623     0.031282
enh48054     1   41920500   41921500      2       1  150064       1.6698     0.047481
enh48057     1   41950900   41951900      5       3  150064       3.4851   0.00024599
enh48058     1   41960500   41961500      4       2  150064       3.2234    0.0006334
enh48060     1   41969600   41970600      3       2  150064       2.3629    0.0090673
enh48085     1   42317200   42318200      2       1  150064       1.8417     0.032759
enh48150     1   43415400   43416400      7       2  150064        2.644    0.0040971
enh48152     1   43419400   43420400      3       2  150064       2.1424      0.01608
enh48153     1   43427400   43428400      4       2  150064       2.6331    0.0042308
enh48154     1   43432500   43433500      7       3  150064       2.1356     0.016354
enh48179     1   43739600   43740600      2       1  150064        2.174     0.014854
enh48182     1   43760700   43761700      1       1  150064       2.8936     0.001904
enh48187     1   43811800   43812800      1       1  150064       3.5242    0.0002124
enh48188     1   43815600   43816600      1       1  150064       3.5706    0.0001781
enh48189     1   43826400   43827400      1       1  150064       2.7397     0.003075
enh48190     1   43830800   43831800      2       1  150064       1.9653     0.024692
enh48192     1   43856200   43857200      4       2  150064       4.1648   1.5578e-05
enh48193     1   43887700   43888700      1       1  150064       3.5791    0.0001724
enh48195     1   43920200   43921200      3       2  150064       4.1734   1.5006e-05
enh48197     1   43941000   43942000      3       1  150064       3.6843   0.00011465
enh48198     1   43959000   43960000      3       2  150064        1.681     0.046377
enh48200     1   43960600   43961600      2       1  150064       1.6731     0.047149
enh48205     1   43998900   43999900      3       2  150064       2.5678    0.0051167
enh48206     1   44002200   44003200      1       1  150064       2.9111     0.001801
enh48207     1   44005900   44006900      2       1  150064       2.8263    0.0023541
enh48209     1   44011200   44012200      1       1  150064       1.6572      0.04874
enh48210     1   44013600   44014600      4       2  150064       2.7468    0.0030086
enh48212     1   44018000   44019000      1       1  150064       3.1374    0.0008524
enh48213     1   44019700   44020700      2       1  150064       3.1776   0.00074247
enh48214     1   44023100   44024100      1       1  150064       3.0287     0.001228
enh48215     1   44024200   44025200      2       1  150064       2.6016    0.0046399
enh48218     1   44031600   44032600      3       2  150064       3.2668   0.00054392
enh48219     1   44038400   44039400      3       1  150064       2.2899     0.011014
enh48220     1   44047800   44048800      4       2  150064       3.0239    0.0012478
enh48222     1   44125400   44126400      1       1  150064        4.674    1.477e-06
enh48224     1   44171200   44172200      2       1  150064       2.8891     0.001932
enh48226     1   44197600   44198600      2       1  150064        4.844   6.3641e-07
enh48228     1   44232600   44233600      2       1  150064       2.3266    0.0099939
enh48229     1   44235900   44236900      2       1  150064       2.3257     0.010018
enh48230     1   44248600   44249600      3       2  150064       4.2994   8.5643e-06
enh48233     1   44287100   44288100      5       2  150064       2.0417     0.020591
enh48238     1   44346900   44347900      4       2  150064       3.7759   7.9701e-05
enh48239     1   44350500   44351500      3       2  150064       3.2264   0.00062671
enh48240     1   44353100   44354100      4       2  150064       3.6321   0.00014058
enh48241     1   44378800   44379800      5       2  150064       2.1326     0.016479
enh48242     1   44395600   44396600      4       2  150064       2.1073     0.017547
enh48243     1   44402700   44403700      4       2  150064       2.2153     0.013371
enh48245     1   44411000   44412000      2       1  150064       2.5119    0.0060045
enh48246     1   44413600   44414600      5       3  150064       3.3699   0.00037591
enh48248     1   44439100   44440100      2       1  150064       1.9816     0.023762
enh48249     1   44441700   44442700      1       1  150064       3.4286    0.0003034
enh48250     1   44446200   44447200      4       2  150064       1.9799      0.02386
enh48251     1   44456000   44457000      1       1  150064       2.0898      0.01832
enh48252     1   44460300   44461300      3       1  150064       2.1489     0.015823
enh48255     1   44479600   44480600      2       1  150064       3.2733   0.00053156
enh48256     1   44481300   44482300      1       1  150064       1.7054      0.04406
enh48266     1   44554900   44555900      5       2  150064       1.7225     0.042493
enh48270     1   44704800   44705800      2       1  150064       2.2454      0.01237
enh48302     1   45019300   45020300      2       1  150064        1.649     0.049575
enh48308     1   45059600   45060600      1       1  150064       1.9436      0.02597
enh48339     1   45305000   45306000      3       2  150064       1.7558     0.039565
enh48422     1   46985300   46986300      1       1  150064       2.8534     0.002163
enh48423     1   47015400   47016400      3       2  150064       1.7977     0.036115
enh48424     1   47023600   47024600      1       1  150064       2.0179       0.0218
enh48454     1   47797900   47798900      2       1  150064       1.9259     0.027059
enh48478     1   48276000   48277000      1       1  150064        2.217      0.01331
enh48483     1   48319900   48320900      3       1  150064       2.9284    0.0017034
enh48485     1   48353100   48354100      3       2  150064         1.69      0.04551
enh48517     1   49076400   49077400      4       2  150064        1.823     0.034149
enh48528     1   49240900   49241900      5       3  150064       1.6972     0.044829
enh48537     1   50571400   50572400      2       1  150064       3.8134   6.8526e-05
enh48538     1   50594700   50595700      1       1  150064       2.4948     0.006302
enh48541     1   50630200   50631200      2       1  150064       1.8234      0.03412
enh48560     1   51168500   51169500      4       2  150064       1.8434     0.032638
enh48628     1   52928900   52929900      2       1  150064       1.8984     0.028821
enh48668     1   53655800   53656800      3       1  150064       2.3512    0.0093555
enh48670     1   53684600   53685600      1       1  150064       2.2179      0.01328
enh48671     1   53701900   53702900      2       1  150064       2.4523    0.0070978
enh48672     1   53702400   53703400      4       2  150064       2.5829    0.0048987
enh48674     1   53758400   53759400      1       1  150064       1.8966      0.02894
enh48675     1   53760000   53761000      3       2  150064        3.057    0.0011178
enh48681     1   53774700   53775700      2       1  150064       2.0764      0.01893
enh48685     1   53836300   53837300      5       2  150064       2.1338      0.01643
enh48686     1   53841600   53842600      2       1  150064       2.5886    0.0048185
enh48687     1   53858900   53859900      3       1  150064       2.3284    0.0099444
enh48694     1   53907300   53908300      3       1  150064       2.0502     0.020172
enh48729     1   54422600   54423600      3       1  150064       1.7584     0.039338
enh48731     1   54447100   54448100      3       1  150064       2.3027     0.010649
enh48732     1   54448200   54449200      2       1  150064       2.3025     0.010653
enh48741     1   54684500   54685500      3       2  150064       2.0054      0.02246
enh48742     1   54687600   54688600      3       2  150064        2.643     0.004109
enh48744     1   54694800   54695800      1       1  150064       2.0633      0.01954
enh48773     1   54798600   54799600      3       1  150064       1.8048     0.035553
enh48781     1   54819200   54820200      3       2  150064       1.8771     0.030252
enh48786     1   54836300   54837300      2       1  150064       2.0707     0.019196
enh48787     1   54838100   54839100      4       1  150064       1.9836     0.023648
enh48788     1   54839900   54840900      4       2  150064       1.8995     0.028749
enh48790     1   54845900   54846900      4       2  150064       1.7313     0.041702
enh48791     1   54850500   54851500      1       1  150064       2.1615      0.01533
enh48869     1   56042200   56043200      8       3  150064       2.2098     0.013561
enh48870     1   56046400   56047400      4       2  150064       1.6724     0.047227
enh48874     1   56184100   56185100      1       1  150064       1.9724      0.02428
enh48885     1   56808600   56809600      2       1  150064       1.6806     0.046421
enh48985     1   58091600   58092600      1       1  150064       1.7285      0.04195
enh49006     1   58554000   58555000      1       1  150064       1.8097      0.03517
enh49007     1   58556500   58557500      1       1  150064       1.6528      0.04919
enh49008     1   58563600   58564600      4       2  150064       1.8758     0.030344
enh49018     1   58811000   58812000      6       3  150064       1.8497     0.032176
enh49022     1   58874800   58875800      6       2  150064       1.7579     0.039382
enh49034     1   59165700   59166700      2       1  150064       2.3789    0.0086815
enh49073     1   59618500   59619500      5       2  150064       1.9876     0.023429
enh49074     1   59622200   59623200      8       2  150064       1.8643     0.031141
enh49110     1   60451800   60452800      4       2  150064       1.7871     0.036963
enh49118     1   61039400   61040400      1       1  150064       3.0103     0.001305
enh49119     1   61144600   61145600      4       2  150064       2.1496     0.015795
enh49120     1   61171900   61172900      6       3  150064       1.9575     0.025142
enh49125     1   61335800   61336800      2       1  150064       1.7927      0.03651
enh49126     1   61340400   61341400      3       2  150064        1.782     0.037372
enh49128     1   61356200   61357200      3       2  150064       2.5781    0.0049674
enh49131     1   61377300   61378300      4       2  150064        1.968     0.024537
enh49132     1   61387400   61388400      1       1  150064        1.861      0.03137
enh49135     1   61402000   61403000      1       1  150064       2.2825      0.01123
enh49141     1   61455400   61456400      2       1  150064       2.5657    0.0051491
enh49188     1   61978300   61979300      2       1  150064       2.3353    0.0097627
enh49208     1   62505800   62506800      3       1  150064       2.0067     0.022389
enh49234     1   62866400   62867400      2       1  150064       1.6873     0.045778
enh49263     1   63466000   63467000      5       3  150064       2.1994     0.013924
enh49265     1   63477600   63478600      9       2  150064       3.2375   0.00060281
enh49344     1   64342600   64343600      2       1  150064       1.6885     0.045658
enh49372     1   64504000   64505000      1       1  150064       2.6022     0.004631
enh49405     1   64947800   64948800      1       1  150064       1.7013      0.04444
enh49408     1   64954700   64955700      2       1  150064       1.6481     0.049669
enh49413     1   64973700   64974700      6       4  150064       1.9806     0.023816
enh49423     1   65016600   65017600      2       1  150064       1.8602     0.031425
enh49425     1   65033400   65034400      4       2  150064       1.7672     0.038596
enh49437     1   65220600   65221600      1       1  150064       2.2127      0.01346
enh49438     1   65294500   65295500      2       1  150064       2.7477    0.0030003
enh49448     1   65382200   65383200      5       2  150064       2.8138    0.0024477
enh49449     1   65392400   65393400      4       2  150064       2.6794    0.0036881
enh49451     1   65398700   65399700      4       2  150064       2.4436    0.0072702
enh49452     1   65399600   65400600      2       1  150064       2.4884    0.0064156
enh49454     1   65421700   65422700      2       1  150064       2.4354    0.0074375
enh49459     1   65579800   65580800      3       1  150064        2.237     0.012642
enh49462     1   65619200   65620200      3       2  150064       2.0383     0.020759
enh49464     1   65633000   65634000      1       1  150064       2.3522     0.009332
enh49466     1   65640900   65641900      2       1  150064        2.027     0.021333
enh49491     1   65932700   65933700      9       3  150064       1.7164     0.043047
enh49493     1   66277500   66278500      2       1  150064       2.2327     0.012785
enh49494     1   66504000   66505000      4       2  150064       1.7638     0.038883
enh49502     1   66730200   66731200      4       2  150064        2.127     0.016712
enh49503     1   66731400   66732400      2       1  150064       2.3938    0.0083366
enh49505     1   66735600   66736600      7       3  150064       2.9768    0.0014563
enh49519     1   66889700   66890700      3       1  150064       2.6342    0.0042171
enh49552     1   67802000   67803000      4       1  150064        1.806      0.03546
enh49559     1   67855600   67856600      2       1  150064       1.8218      0.03424
enh49560     1   67858400   67859400      3       2  150064       2.1952     0.014076
enh49561     1   67864800   67865800      2       1  150064       2.0084     0.022298
enh49562     1   67865600   67866600      2       1  150064       2.0996      0.01788
enh49576     1   68166200   68167200      4       2  150064       1.9657     0.024668
enh49591     1   68257400   68258400      3       1  150064       3.6703   0.00012111
enh49592     1   68259500   68260500      1       1  150064       2.0355       0.0209
enh49593     1   68269300   68270300      3       2  150064       2.5673    0.0051245
enh49596     1   68290600   68291600      3       1  150064       1.8229      0.03416
enh49597     1   68305200   68306200      2       1  150064       2.2469     0.012322
enh49598     1   68310400   68311400      5       2  150064       3.9931   3.2613e-05
enh49599     1   68354000   68355000      5       2  150064       2.2074     0.013644
enh49600     1   68358200   68359200      6       2  150064       3.1198   0.00090472
enh49601     1   68373000   68374000      2       1  150064       2.7823    0.0026984
enh49605     1   68411200   68412200      4       2  150064       1.8077      0.03533
enh49624     1   68930300   68931300      3       2  150064       2.2886      0.01105
enh49630     1   69442000   69443000      1       1  150064       2.4153     0.007861
enh49636     1   69594800   69595800      5       2  150064       1.7047     0.044124
enh49647     1   70311700   70312700      1       1  150064       1.8971      0.02891
enh49667     1   71193600   71194600      4       2  150064       2.1525      0.01568
enh49684     1   72385400   72386400      1       1  150064       1.7049      0.04411
enh49687     1   72471800   72472800      5       2  150064       2.1583     0.015451
enh49689     1   72499700   72500700      2       1  150064       1.6762      0.04685
enh49690     1   72837000   72838000      3       1  150064       1.7706     0.038316
enh49694     1   73072500   73073500      1       1  150064       3.0704     0.001069
enh49699     1   73313100   73314100      1       1  150064       5.1167    1.555e-07
enh49704     1   73530900   73531900      4       1  150064       4.7289   1.1289e-06
enh49705     1   73532100   73533100      8       2  150064       2.9583    0.0015467
enh49706     1   73776200   73777200      4       1  150064       5.4109   3.1353e-08
enh49707     1   74059100   74060100      2       1  150064       2.2666     0.011706
enh49708     1   74070100   74071100      2       1  150064       2.1933     0.014145
enh49714     1   74857600   74858600      2       1  150064       1.8855      0.02968
enh49732     1   75540100   75541100      3       2  150064       2.4647    0.0068566
enh49734     1   75544500   75545500      4       2  150064       2.5581    0.0052619
enh49744     1   76193100   76194100      5       3  150064       1.6523     0.049241
enh49760     1   76605400   76606400      3       2  150064       1.6983     0.044722
enh49762     1   76619600   76620600      2       1  150064       1.6795     0.046531
enh49763     1   76620000   76621000      2       1  150064       1.6795     0.046531
enh49787     1   76976700   76977700      2       1  150064       2.1659     0.015161
enh49802     1   77484200   77485200      5       1  150064       2.2122     0.013477
enh49824     1   78298900   78299900      1       1  150064       2.6962     0.003507
enh49827     1   78446600   78447600      1       1  150064        2.645     0.004084
enh49834     1   78620500   78621500      4       2  150064       1.9912     0.023232
enh49846     1   79950200   79951200      3       1  150064       2.6975    0.0034927
enh49847     1   79959900   79960900      5       2  150064       2.5983    0.0046847
enh49848     1   80054000   80055000      6       2  150064       2.1281     0.016665
enh49849     1   80056600   80057600      2       1  150064       1.7018     0.044399
enh49856     1   80531400   80532400      4       1  150064       2.8279    0.0023427
enh49858     1   80647100   80648100      7       2  150064       2.6478    0.0040513
enh49859     1   80655600   80656600      4       2  150064       3.6469    0.0001327
enh49871     1   81578600   81579600      7       3  150064       1.7178     0.042916
enh49889     1   81773200   81774200      9       3  150064       2.4068    0.0080455
enh49890     1   81777800   81778800      5       2  150064       1.9964     0.022945
enh49891     1   81782600   81783600      2       1  150064       2.1718     0.014935
enh49895     1   81814100   81815100      2       1  150064       2.3452    0.0095088
enh49896     1   81815900   81816900      8       3  150064        2.153     0.015659
enh49918     1   82125600   82126600      5       2  150064        1.654     0.049062
enh49920     1   82146600   82147600      4       2  150064       1.8182     0.034516
enh49923     1   82169000   82170000      4       2  150064       1.9234     0.027213
enh49972     1   84039600   84040600      4       2  150064       1.6528     0.049183
enh49983     1   84213200   84214200      5       2  150064        2.577    0.0049825
enh49984     1   84226400   84227400      6       2  150064       1.6781     0.046661
enh49986     1   84229700   84230700      4       1  150064       2.5068    0.0060908
enh49988     1   84244600   84245600      3       1  150064       2.6938    0.0035327
enh49994     1   84639600   84640600      1       1  150064        1.923      0.02724
enh50001     1   84946000   84947000      5       3  150064       1.6896     0.045549
enh50002     1   84966800   84967800      2       1  150064       1.9051     0.028385
enh50003     1   84968800   84969800      4       2  150064       1.7916     0.036602
enh50029     1   85439200   85440200      6       2  150064       2.1373     0.016288
enh50055     1   85859000   85860000      5       2  150064       1.8255     0.033962
enh50059     1   85872700   85873700      1       1  150064       2.0853      0.01852
enh50061     1   85893000   85894000      4       2  150064       2.2314     0.012827
enh50138     1   87817200   87818200      6       2  150064       1.9714     0.024338
enh50141     1   87902300   87903300      4       1  150064       1.6801     0.046465
enh50142     1   87929400   87930400      4       2  150064       2.0591     0.019742
enh50144     1   87978300   87979300      3       1  150064       1.9176     0.027579
enh50145     1   88065600   88066600      2       1  150064       2.9528    0.0015745
enh50169     1   88869800   88870800      3       2  150064       1.9904     0.023273
enh50197     1   89777000   89778000      2       1  150064       2.6612    0.0038928
enh50198     1   89786700   89787700      3       2  150064       1.8503     0.032133
enh50200     1   89829400   89830400      3       2  150064       1.8499     0.032165
enh50215     1   90158100   90159100      2       1  150064       1.6794     0.046541
enh50216     1   90174200   90175200      1       1  150064       2.0233      0.02152
enh50218     1   90267700   90268700      4       2  150064       1.8622      0.03129
enh50219     1   90273700   90274700      1       1  150064       2.1419       0.0161
enh50225     1   90307700   90308700      3       2  150064       2.4101    0.0079752
enh50246     1   90445800   90446800      4       2  150064       1.8077     0.035326
enh50266     1   91226900   91227900      3       1  150064       2.0009     0.022701
enh50273     1   91390500   91391500      1       1  150064       2.5134     0.005979
enh50274     1   91423200   91424200      3       1  150064       2.5779    0.0049705
enh50275     1   91439600   91440600      1       1  150064       2.1706      0.01498
enh50277     1   91460000   91461000      3       1  150064       2.0763     0.018932
enh50279     1   91475200   91476200      5       1  150064       1.9766     0.024046
enh50281     1   91478600   91479600      3       1  150064       2.2465     0.012336
enh50283     1   91482400   91483400      4       2  150064       2.8199    0.0024016
enh50284     1   91483100   91484100      1       1  150064       2.3451      0.00951
enh50286     1   91488100   91489100      3       1  150064       2.4412    0.0073191
enh50302     1   91965000   91966000      5       2  150064       2.0894     0.018336
enh50304     1   92020700   92021700      4       1  150064       1.7622     0.039015
enh50313     1   92102800   92103800      3       2  150064       3.1803   0.00073554
enh50326     1   92235900   92236900      4       1  150064       1.6588     0.048574
enh50327     1   92242900   92243900      5       2  150064       2.3494     0.009401
enh50328     1   92244300   92245300      3       1  150064        1.899     0.028784
enh50345     1   92765400   92766400      3       2  150064        2.932    0.0016841
enh50346     1   92766200   92767200      3       2  150064       1.8755     0.030364
enh50351     1   93174900   93175900      2       1  150064       1.7949     0.036338
enh50356     1   93415900   93416900      3       1  150064       1.8399     0.032888
enh50359     1   93437800   93438800      1       1  150064       1.6825      0.04624
enh50509     1   95329700   95330700      3       2  150064       1.7517     0.039914
enh50513     1   95349300   95350300      3       2  150064       2.2582     0.011965
enh50530     1   95486900   95487900      1       1  150064       2.0245      0.02146
enh50531     1   95508400   95509400      7       2  150064       1.9798     0.023862
enh50536     1   95552200   95553200      3       1  150064       2.2242     0.013066
enh50537     1   95662900   95663900      1       1  150064       2.2038      0.01377
enh50541     1   95748200   95749200      3       2  150064       2.3819    0.0086125
enh50542     1   95773700   95774700      5       2  150064       2.7526    0.0029562
enh50544     1   95830000   95831000      4       1  150064        1.998     0.022857
enh50546     1   95903000   95904000      3       1  150064       3.9505   3.8992e-05
enh50548     1   95969700   95970700      1       1  150064       1.6935      0.04518
enh50562     1   96724600   96725600      4       1  150064       2.5352    0.0056197
enh50564     1   96947900   96948900      3       2  150064       2.0392     0.020717
enh50565     1   96953200   96954200      1       1  150064       2.9066     0.001827
enh50567     1   96975300   96976300      4       2  150064       2.4041    0.0081072
enh50573     1   97020000   97021000      2       1  150064       2.0611     0.019648
enh50577     1   97063600   97064600      1       1  150064       2.7308     0.003159
enh50578     1   97180600   97181600      3       1  150064       2.0798     0.018773
enh50579     1   97185900   97186900      2       1  150064       1.7221     0.042524
enh50580     1   97189300   97190300      3       1  150064       3.8876   5.0622e-05
enh50581     1   97206600   97207600      2       1  150064       2.4725    0.0067082
enh50591     1   97610600   97611600      1       1  150064       2.1594      0.01541
enh50593     1   97850800   97851800      8       2  150064       4.7416   1.0603e-06
enh50594     1   97907400   97908400      3       2  150064       1.9034     0.028494
enh50595     1   98031200   98032200      2       1  150064       1.7628     0.038964
enh50596     1   98046600   98047600      6       2  150064       3.8927   4.9571e-05
enh50598     1   98206200   98207200      2       1  150064        3.546   0.00019555
enh50599     1   98335800   98336800      3       2  150064       5.0573   2.1263e-07
enh50604     1   98552300   98553300      2       1  150064       6.4431   5.8531e-11
enh50605     1   98675400   98676400      1       1  150064       3.6548    0.0001287
enh50606     1   98718500   98719500      2       1  150064       3.6806   0.00011636
enh50627     1   99793800   99794800      3       1  150064       2.0528     0.020045
enh50676     1  101260300  101261300      5       1  150064       1.6481      0.04967
enh50677     1  101285300  101286300      2       1  150064       2.8123    0.0024597
enh50693     1  101604200  101605200      6       2  150064       1.7042     0.044173
enh50702     1  101949900  101950900      6       3  150064        1.996     0.022967
enh50714     1  102370700  102371700      2       1  150064       1.7135     0.043312
enh50715     1  102372300  102373300      2       1  150064       3.4824   0.00024846
enh50723     1  103328900  103329900      6       3  150064       1.7023     0.044354
enh50724     1  103349500  103350500      5       2  150064       3.5705   0.00017814
enh50730     1  104046000  104047000      1       1  150064       2.1765      0.01476
enh50734     1  104626800  104627800      6       1  150064       2.4194    0.0077733
enh50735     1  104634200  104635200      5       1  150064       2.3867    0.0084995
enh50758     1  107796400  107797400      3       2  150064       2.0322     0.021069
enh50762     1  107886700  107887700      1       1  150064       2.5721     0.005054
enh50763     1  107895000  107896000      4       2  150064       2.2126     0.013463
enh50781     1  108347900  108348900      5       2  150064       1.9714     0.024341
enh50782     1  108352400  108353400      5       2  150064       2.3612    0.0091073
enh50783     1  108364200  108365200      5       2  150064       2.3515    0.0093494
enh50791     1  108437200  108438200      3       1  150064       1.9858     0.023529
enh50792     1  108441800  108442800      5       1  150064       2.0115     0.022135
enh50879     1  110082200  110083200      3       1  150064       2.3695    0.0089072
enh50893     1  110178300  110179300      2       1  150064       1.8193      0.03443
enh50912     1  110438100  110439100      5       2  150064       1.9161     0.027674
enh50925     1  110545800  110546800      1       1  150064        1.927      0.02699
enh50929     1  110576200  110577200      1       1  150064       2.1318      0.01651
enh50937     1  110758400  110759400      2       1  150064       2.0969     0.018003
enh50942     1  110809400  110810400      3       1  150064       1.6898      0.04553
enh50943     1  110855000  110856000      4       2  150064       2.4224    0.0077084
enh50956     1  111019800  111020800      1       1  150064       2.4479     0.007185
enh50966     1  111292100  111293100      2       1  150064       2.3017     0.010675
enh50968     1  111295400  111296400      6       2  150064       1.7853     0.037106
enh50975     1  111756800  111757800      1       1  150064       2.2649      0.01176
enh50991     1  111994800  111995800      2       1  150064       1.8799     0.030059
enh51002     1  112135100  112136100      3       2  150064        2.308     0.010501
enh51003     1  112138400  112139400      4       2  150064       1.7021     0.044365
enh51005     1  112163600  112164600      2       1  150064       1.8068     0.035398
enh51006     1  112164500  112165500      7       4  150064       2.0755     0.018972
enh51023     1  112423300  112424300      5       3  150064       2.4053    0.0080806
enh51027     1  112462800  112463800      4       1  150064       2.3463    0.0094814
enh51028     1  112479600  112480600      5       2  150064       2.2903     0.011001
enh51030     1  112506400  112507400      4       2  150064       2.1583     0.015451
enh51031     1  112548800  112549800      5       3  150064       1.6967     0.044881
enh51033     1  112635200  112636200      1       1  150064       1.8622      0.03129
enh51037     1  112850700  112851700      1       1  150064       2.0476       0.0203
enh51042     1  112936700  112937700      4       1  150064       1.8506     0.032113
enh51043     1  112945300  112946300      3       1  150064       2.8485    0.0021964
enh51045     1  113007100  113008100      1       1  150064       2.0222      0.02158
enh51049     1  113159600  113160600      4       2  150064       3.9287   4.2698e-05
enh51050     1  113163600  113164600      2       1  150064       3.1089   0.00093904
enh51051     1  113179200  113180200      1       1  150064       3.2955    0.0004912
enh51052     1  113214800  113215800      3       1  150064        3.867   5.5095e-05
enh51053     1  113218700  113219700      2       1  150064       2.7755    0.0027562
enh51054     1  113241300  113242300      2       1  150064       3.6366   0.00013811
enh51071     1  113369000  113370000      1       1  150064       1.7095      0.04368
enh51106     1  113671600  113672600      1       1  150064       2.0335        0.021
enh51107     1  113683200  113684200      1       1  150064       1.6575      0.04871
enh51109     1  113689500  113690500      5       2  150064       1.7981     0.036078
enh51113     1  113742300  113743300      1       1  150064       2.0602      0.01969
enh51116     1  113765800  113766800      4       2  150064       1.7006     0.044507
enh51118     1  113776600  113777600      1       1  150064       1.9854      0.02355
enh51149     1  114525100  114526100      5       2  150064       2.0044     0.022515
enh51168     1  114691400  114692400      5       2  150064       1.8824     0.029893
enh51179     1  115020400  115021400      2       1  150064       2.1436     0.016031
enh51180     1  115050100  115051100      1       1  150064       2.5298     0.005706
enh51184     1  115259400  115260400      2       1  150064       1.9462     0.025816
enh51185     1  115295600  115296600      4       2  150064       2.5736     0.005033
enh51190     1  115443900  115444900      1       1  150064       3.1404    0.0008435
enh51194     1  115625400  115626400      8       3  150064       2.8246     0.002367
enh51195     1  115628100  115629100      3       2  150064         3.46   0.00027013
enh51196     1  115632800  115633800      5       2  150064       1.8358     0.033193
enh51197     1  115641900  115642900      2       1  150064       3.1607   0.00078698
enh51198     1  115655100  115656100      7       4  150064       3.7919   7.4742e-05
enh51200     1  115731000  115732000      3       2  150064       1.9009     0.028661
enh51201     1  115762900  115763900      7       3  150064       2.7666    0.0028325
enh51203     1  115844700  115845700      8       4  150064       1.7046     0.044135
enh51216     1  116172900  116173900      2       1  150064       2.1278     0.016678
enh51217     1  116174800  116175800      4       1  150064       2.1069     0.017564
enh51218     1  116186000  116187000      1       1  150064       2.1895      0.01428
enh51219     1  116188800  116189800      4       2  150064       2.0617     0.019617
enh51224     1  116219400  116220400      3       2  150064       1.9971     0.022909
enh51226     1  116248600  116249600      3       1  150064       1.7886     0.036843
enh51284     1  117189100  117190100      1       1  150064       1.7897      0.03675
enh51294     1  117305700  117306700      3       2  150064       2.1517     0.015709
enh51295     1  117350200  117351200      1       1  150064       3.2432    0.0005909
enh51296     1  117367800  117368800      3       1  150064       3.6779   0.00011757
enh51328     1  117689300  117690300      7       1  150064        1.791     0.036649
enh51329     1  117704900  117705900      1       1  150064       1.8586      0.03154
enh51331     1  117717200  117718200      3       1  150064       2.2797     0.011312
enh51360     1  118616500  118617500      3       2  150064       1.9325     0.026649
enh51370     1  118837500  118838500      1       1  150064        1.886      0.02965
enh51392     1  119845800  119846800      1       1  150064       1.9403      0.02617
enh51411     1  120183000  120184000      2       1  150064       1.7929     0.036496
enh51482     1  145436600  145437600      1       1  150064       1.7244      0.04232
enh51500     1  145588100  145589100      3       1  150064       1.9471     0.025762
enh51501     1  145609200  145610200      1       1  150064       1.8132       0.0349
enh51502     1  145627800  145628800      1       1  150064       1.7195      0.04276
enh51506     1  145726500  145727500      1       1  150064       1.9945      0.02305
enh51509     1  146640000  146641000      1       1  150064       2.1682      0.01507
enh51510     1  146656800  146657800      4       2  150064       2.0047     0.022497
enh51511     1  146694800  146695800      7       2  150064       2.5897    0.0048026
enh51513     1  146713400  146714400      2       1  150064       2.5153    0.0059462
enh51515     1  146716500  146717500      5       2  150064       2.2623     0.011838
enh51516     1  146718700  146719700      5       3  150064       1.7537     0.039744
enh51520     1  146974400  146975400      2       1  150064       1.8602      0.03143
enh51522     1  146977100  146978100      3       1  150064       3.0802    0.0010345
enh51523     1  146981500  146982500      2       1  150064       2.4945    0.0063075
enh51578     1  149889400  149890400      1       1  150064       1.7202       0.0427
enh51594     1  150124200  150125200      2       1  150064        4.783   8.6332e-07
enh51595     1  150133200  150134200      3       1  150064       5.6361   8.6982e-09
enh51597     1  150137600  150138600      3       1  150064       5.1269   1.4729e-07
enh51600     1  150209300  150210300      4       1  150064       3.5451   0.00019627
enh51604     1  150241800  150242800      3       1  150064       4.9797   3.1842e-07
enh51606     1  150245600  150246600      1       1  150064        5.069        2e-07
enh51609     1  150273800  150274800      5       2  150064       4.5301   2.9482e-06
enh51611     1  150294800  150295800      5       2  150064       5.3544   4.2929e-08
enh51612     1  150334800  150335800      5       2  150064       4.6395   1.7465e-06
enh51614     1  150377800  150378800      3       2  150064       1.8845     0.029749
enh51615     1  150380400  150381400      2       1  150064       1.7606     0.039152
enh51616     1  150381100  150382100      2       1  150064       3.9694   3.6027e-05
enh51619     1  150449500  150450500      6       3  150064       4.1928   1.3775e-05
enh51621     1  150486700  150487700      2       1  150064       4.1525   1.6446e-05
enh51622     1  150488800  150489800      2       1  150064       4.4767   3.7907e-06
enh51624     1  150506200  150507200      4       2  150064       3.8042   7.1137e-05
enh51625     1  150510600  150511600      4       2  150064       1.6586     0.048594
enh51632     1  150536400  150537400      2       1  150064        2.174     0.014852
enh51635     1  150545000  150546000      4       2  150064       1.9674     0.024571
enh51636     1  150545800  150546800      5       2  150064       1.7828     0.037309
enh51637     1  150546400  150547400      2       1  150064       1.9164     0.027657
enh51647     1  150779500  150780500      1       1  150064       2.3252      0.01003
enh51653     1  150951300  150952300      3       1  150064       2.2704     0.011591
enh51661     1  151021000  151022000      1       1  150064       3.8789    5.247e-05
enh51668     1  151115800  151116800      5       2  150064       3.7019   0.00010699
enh51685     1  151429000  151430000      4       2  150064       2.1558     0.015551
enh51687     1  151445000  151446000      1       1  150064       2.5897     0.004803
enh51704     1  151675200  151676200      2       1  150064       1.7804     0.037503
enh51769     1  153641200  153642200      2       1  150064       1.6588     0.048581
enh51781     1  153756200  153757200      1       1  150064       2.9848     0.001419
enh51785     1  153775800  153776800      1       1  150064       3.5823    0.0001703
enh51786     1  153836400  153837400      1       1  150064       2.2869       0.0111
enh51787     1  153845600  153846600      4       2  150064       2.2599     0.011915
enh51788     1  153853200  153854200      4       2  150064       2.9236    0.0017301
enh51791     1  153919300  153920300      2       1  150064       2.1054     0.017629
enh51793     1  153931400  153932400      5       3  150064       2.2696     0.011615
enh51795     1  153941100  153942100      2       1  150064       2.3994    0.0082099
enh51808     1  154245800  154246800      1       1  150064       2.0864      0.01847
enh51818     1  154395500  154396500      4       2  150064       2.1786      0.01468
enh51821     1  154414000  154415000      4       1  150064       2.7465    0.0030114
enh51826     1  154528200  154529200      1       1  150064       2.2665      0.01171
enh51847     1  154748300  154749300      1       1  150064       1.7267      0.04211
enh51851     1  154779400  154780400      6       3  150064       2.0366     0.020846
enh51853     1  154794900  154795900      7       3  150064       3.4024     0.000334
enh51857     1  154822200  154823200      4       1  150064       2.9849    0.0014183
enh51858     1  154828000  154829000      4       2  150064       2.0114     0.022141
enh51859     1  154832400  154833400      3       1  150064       3.0179    0.0012726
enh51860     1  154835400  154836400      1       1  150064       2.0566      0.01986
enh51861     1  154837600  154838600      5       2  150064        3.737   9.3124e-05
enh51862     1  154842600  154843600      1       1  150064       3.8504    5.896e-05
enh51865     1  154910200  154911200      2       1  150064       2.9867    0.0014101
enh51866     1  154913400  154914400      4       2  150064       2.8872    0.0019436
enh51868     1  154926500  154927500      1       1  150064       2.0764      0.01893
enh51871     1  154940600  154941600      1       1  150064        2.829     0.002335
enh51881     1  154985300  154986300      1       1  150064       2.0143      0.02199
enh51882     1  154986000  154987000      2       1  150064       3.7761   7.9665e-05
enh51883     1  154988500  154989500      2       1  150064       2.7861    0.0026675
enh51884     1  154990800  154991800      1       1  150064       2.3559      0.00924
enh51886     1  155016900  155017900      2       1  150064       2.4019    0.0081556
enh51890     1  155033500  155034500      2       1  150064       2.2043     0.013751
enh51891     1  155038400  155039400      1       1  150064        1.916      0.02768
enh51892     1  155042000  155043000      1       1  150064       1.8595      0.03148
enh51894     1  155059100  155060100      2       1  150064        2.524    0.0058022
enh51901     1  155148300  155149300      3       2  150064       1.8078     0.035319
enh51905     1  155175400  155176400      1       1  150064       1.7265      0.04213
enh51910     1  155194300  155195300      3       1  150064       1.9033     0.028501
enh51911     1  155195200  155196200      1       1  150064        2.079      0.01881
enh51917     1  155241200  155242200      2       1  150064       2.0835     0.018604
enh51919     1  155248200  155249200      1       1  150064       2.4281      0.00759
enh51920     1  155275600  155276600      1       1  150064       2.4305      0.00754
enh51921     1  155277100  155278100      2       1  150064       2.5297     0.005708
enh51932     1  155605600  155606600      1       1  150064       2.7108     0.003356
enh51933     1  155617800  155618800      2       1  150064       2.5713    0.0050652
enh51940     1  155879400  155880400      3       1  150064       2.0894     0.018336
enh51943     1  155910500  155911500      1       1  150064       1.8582      0.03157
enh51945     1  155931300  155932300      1       1  150064       3.1943    0.0007009
enh51949     1  155943700  155944700      2       1  150064       2.7033     0.003433
enh51950     1  155950600  155951600      3       2  150064       2.3035     0.010627
enh51952     1  155958700  155959700      1       1  150064       2.1154       0.0172
enh51953     1  155976300  155977300      1       1  150064       3.3362    0.0004246
enh51956     1  155995600  155996600      5       3  150064       1.6783      0.04664
enh51958     1  156027400  156028400      1       1  150064       1.7744        0.038
enh51960     1  156033200  156034200      1       1  150064       1.7568      0.03948
enh51964     1  156054700  156055700      4       2  150064       1.6774     0.046728
enh51966     1  156059800  156060800      2       1  150064       1.8362     0.033167
enh51971     1  156074800  156075800      2       1  150064        2.145     0.015977
enh51973     1  156081900  156082900      1       1  150064       1.6693      0.04753
enh51974     1  156083100  156084100      2       1  150064       2.1879      0.01434
enh51984     1  156116600  156117600      2       1  150064       2.0195     0.021717
enh51986     1  156120700  156121700      3       2  150064       2.1271     0.016705
enh51990     1  156131500  156132500      3       1  150064       3.3314   0.00043213
enh52037     1  156711300  156712300      4       2  150064       2.4346    0.0074544
enh52040     1  156735400  156736400      2       1  150064        1.758     0.039371
enh52081     1  157209600  157210600      5       1  150064       1.9593     0.025036
enh52107     1  157961600  157962600      3       1  150064       1.7069     0.043921
enh52111     1  157970100  157971100      1       1  150064       1.7657      0.03872
enh52136     1  158067900  158068900      2       1  150064       1.8332     0.033386
enh52149     1  158576700  158577700      3       2  150064       2.3815    0.0086214
enh52160     1  159156500  159157500      1       1  150064       1.8163      0.03466
enh52163     1  159188700  159189700      3       1  150064       2.0433     0.020511
enh52185     1  159993100  159994100      2       1  150064       1.9775     0.023994
enh52192     1  160047900  160048900      3       1  150064        1.956     0.025232
enh52207     1  160162300  160163300      4       2  150064       1.6516     0.049309
enh52211     1  160214600  160215600      1       1  150064       2.5426     0.005501
enh52212     1  160227100  160228100      1       1  150064       2.5181       0.0059
enh52213     1  160232600  160233600      2       1  150064       2.3287    0.0099381
enh52216     1  160277700  160278700      1       1  150064        3.005     0.001328
enh52219     1  160333600  160334600      2       1  150064       2.5192    0.0058806
enh52221     1  160343700  160344700      2       1  150064       2.0524     0.020064
enh52228     1  160375800  160376800      4       2  150064       1.7151     0.043159
enh52249     1  160883500  160884500      4       2  150064       1.6925     0.045275
enh52287     1  161179400  161180400      1       1  150064       2.1338      0.01643
enh52289     1  161194800  161195800      1       1  150064        1.863      0.03123
enh52292     1  161255000  161256000      3       1  150064       1.7544     0.039684
enh52340     1  162174000  162175000      2       1  150064        1.939     0.026251
enh52343     1  162183000  162184000      2       1  150064       1.7728     0.038131
enh52350     1  162201900  162202900      3       2  150064       1.6844     0.046057
enh52368     1  162529800  162530800      2       1  150064       1.9254      0.02709
enh52381     1  162954600  162955600      1       1  150064       2.7382     0.003089
enh52383     1  163038300  163039300      4       2  150064       1.8871     0.029576
enh52385     1  163101600  163102600      3       2  150064       1.9299     0.026813
enh52386     1  163125000  163126000      3       1  150064       3.3011   0.00048148
enh52387     1  163136300  163137300      3       2  150064       2.9387     0.001648
enh52391     1  163267400  163268400      6       3  150064       2.4181    0.0078004
enh52392     1  163289900  163290900      2       1  150064       1.8664     0.030993
enh52394     1  163338000  163339000      6       3  150064       1.8909     0.029319
enh52409     1  163621600  163622600      2       1  150064       1.8721     0.030595
enh52410     1  163706000  163707000      2       1  150064       3.8874   5.0669e-05
enh52411     1  163716200  163717200      6       2  150064       3.3413   0.00041698
enh52412     1  163744000  163745000      2       1  150064       3.7382   9.2666e-05
enh52413     1  163765500  163766500      2       1  150064       3.9417   4.0455e-05
enh52414     1  163805400  163806400      6       1  150064        1.868      0.03088
enh52491     1  164811800  164812800      3       1  150064       1.7358     0.041301
enh52515     1  165403400  165404400      3       2  150064       1.7088     0.043748
enh52523     1  165598600  165599600      8       2  150064       1.8212     0.034289
enh52525     1  165604000  165605000      2       1  150064       1.7128     0.043377
enh52535     1  165808200  165809200      4       1  150064       1.8558     0.031742
enh52537     1  165811400  165812400      6       2  150064       2.0958     0.018051
enh52538     1  165820100  165821100      2       1  150064       1.7741      0.03802
enh52539     1  165824400  165825400      2       1  150064       1.9485     0.025678
enh52562     1  166828200  166829200      4       2  150064       2.0627     0.019571
enh52564     1  166843500  166844500      2       1  150064       3.4847   0.00024635
enh52569     1  166940200  166941200      1       1  150064       3.7546     8.68e-05
enh52580     1  167117300  167118300      3       2  150064       1.9656     0.024672
enh52585     1  167167600  167168600      1       1  150064       1.8443      0.03257
enh52651     1  167883000  167884000      2       1  150064       2.2423      0.01247
enh52655     1  168053700  168054700      1       1  150064       2.2271      0.01297
enh52676     1  168357000  168358000      2       1  150064       2.1514     0.015723
enh52680     1  168408600  168409600      2       1  150064       1.8315     0.033513
enh52717     1  169429000  169430000      1       1  150064       1.9559      0.02524
enh52732     1  169714400  169715400      1       1  150064       2.2949      0.01087
enh52736     1  169860300  169861300      5       2  150064       1.6497     0.049499
enh52738     1  169864800  169865800      1       1  150064       1.9056      0.02835
enh52780     1  171712300  171713300      3       1  150064       1.8565     0.031693
enh52783     1  171751900  171752900      3       1  150064       2.1709     0.014968
enh52789     1  171868100  171869100      4       2  150064       1.6615     0.048307
enh52790     1  171878800  171879800      2       1  150064       2.0567     0.019859
enh52793     1  171911600  171912600      2       1  150064       2.5096    0.0060437
enh52801     1  172243000  172244000      3       2  150064        1.893     0.029179
enh52805     1  172312200  172313200      2       1  150064       1.8722     0.030589
enh52808     1  172329000  172330000      1       1  150064       1.8053      0.03551
enh52810     1  172352100  172353100      1       1  150064       2.5269     0.005753
enh52811     1  172359400  172360400      6       2  150064       2.4499    0.0071439
enh52812     1  172363200  172364200      6       2  150064       1.8056     0.035494
enh52814     1  172368100  172369100      3       2  150064       1.9916     0.023205
enh52824     1  172500300  172501300      4       2  150064       1.8567     0.031675
enh52854     1  173389000  173390000      5       2  150064       2.6576    0.0039345
enh52855     1  173398100  173399100      4       2  150064       2.3375    0.0097071
enh52857     1  173408200  173409200      6       2  150064       2.1642     0.015224
enh52858     1  173412600  173413600      1       1  150064       2.3234      0.01008
enh52860     1  173417600  173418600      4       2  150064       3.0173    0.0012751
enh52861     1  173423000  173424000      2       1  150064       2.2138     0.013423
enh52864     1  173458800  173459800      3       2  150064       2.2793     0.011326
enh52866     1  173497100  173498100      3       2  150064       1.9202     0.027416
enh52870     1  173656800  173657800      3       2  150064       2.7811    0.0027091
enh52871     1  173821900  173822900      1       1  150064        3.358    0.0003926
enh52872     1  173832000  173833000      6       3  150064       1.6501     0.049457
enh52873     1  173838400  173839400      2       1  150064       3.0471    0.0011552
enh52874     1  173857200  173858200      2       1  150064       3.6058   0.00015557
enh52875     1  173869100  173870100      5       2  150064       2.9249    0.0017226
enh52876     1  173903100  173904100      3       1  150064        3.271   0.00053584
enh52877     1  173970200  173971200      2       1  150064       3.2422   0.00059298
enh52878     1  173987400  173988400      4       2  150064       3.5258    0.0002111
enh52879     1  173988000  173989000      1       1  150064       3.4233    0.0003093
enh52880     1  173989000  173990000      2       1  150064       3.3167   0.00045536
enh52881     1  173992300  173993300      2       1  150064       2.9267    0.0017129
enh52883     1  174129500  174130500      2       1  150064       3.0947   0.00098495
enh52884     1  174175200  174176200      3       2  150064       2.9516    0.0015809
enh52886     1  174341800  174342800      4       1  150064       2.2224     0.013129
enh52888     1  174538000  174539000      4       1  150064       2.0797     0.018777
enh52889     1  174621700  174622700      4       2  150064       2.0744     0.019023
enh52890     1  174661800  174662800      4       1  150064       2.5695    0.0050925
enh52892     1  174739500  174740500      2       1  150064       2.4396     0.007351
enh52895     1  174767900  174768900      1       1  150064       3.2494    0.0005783
enh52898     1  174841200  174842200      2       1  150064       2.1363     0.016328
enh52900     1  174851400  174852400      6       2  150064       2.8224    0.0023836
enh52902     1  174868800  174869800      8       4  150064       2.0835     0.018602
enh52903     1  174871200  174872200      3       2  150064       2.3534    0.0093019
enh52911     1  174959300  174960300      1       1  150064       2.1394       0.0162
enh52921     1  175152200  175153200      3       2  150064       2.9979    0.0013592
enh52930     1  175499000  175500000      3       2  150064       2.1487      0.01583
enh52935     1  175652600  175653600      2       1  150064         1.77     0.038361
enh52937     1  175670700  175671700      6       2  150064       1.8776     0.030219
enh52938     1  175673500  175674500      1       1  150064       2.0927      0.01819
enh52940     1  175753600  175754600      8       3  150064       3.4614    0.0002687
enh52942     1  175777600  175778600      4       2  150064       2.0503     0.020167
enh52944     1  175800800  175801800      2       1  150064       3.3527    0.0004002
enh52954     1  176156800  176157800      3       2  150064       2.1309     0.016549
enh52955     1  176172600  176173600      2       1  150064        2.864    0.0020919
enh52966     1  176872700  176873700      4       2  150064       2.4694    0.0067663
enh52970     1  176965200  176966200      1       1  150064       2.6149     0.004463
enh52971     1  176992500  176993500      6       2  150064       2.8394    0.0022601
enh52973     1  177002400  177003400      5       2  150064       1.7997     0.035952
enh52982     1  177250800  177251800      1       1  150064       4.1675     1.54e-05
enh52983     1  177279200  177280200      2       1  150064       4.7405   1.0659e-06
enh52984     1  177320400  177321400      4       2  150064       2.4858    0.0064638
enh52986     1  177354800  177355800      5       3  150064        2.503    0.0061566
enh52987     1  177382900  177383900      3       1  150064       2.3388    0.0096722
enh52988     1  177624700  177625700      4       2  150064       2.0864      0.01847
enh52990     1  177710400  177711400      4       2  150064       1.8984      0.02882
enh52991     1  177724200  177725200      7       4  150064        2.443    0.0072837
enh52994     1  177766000  177767000      6       3  150064       5.1265   1.4756e-07
enh53008     1  178029700  178030700      6       3  150064       2.1663     0.015143
enh53019     1  178141900  178142900      4       2  150064       2.1307     0.016557
enh53024     1  178219000  178220000      2       1  150064       1.7081     0.043808
enh53039     1  178341400  178342400      1       1  150064       3.3527    0.0004002
enh53040     1  178357600  178358600      1       1  150064       1.8337      0.03335
enh53042     1  178395600  178396600      2       1  150064       1.8075     0.035345
enh53047     1  178455800  178456800      3       2  150064        2.969    0.0014937
enh53060     1  178629600  178630600      3       2  150064       2.4324    0.0074995
enh53071     1  178942100  178943100      1       1  150064       2.9835     0.001425
enh53083     1  179110400  179111400      1       1  150064       1.9879      0.02341
enh53096     1  179844500  179845500      1       1  150064       1.9217      0.02732
enh53111     1  180213700  180214700      5       2  150064        1.675     0.046965
enh53130     1  180481100  180482100      1       1  150064       2.0443      0.02046
enh53143     1  180868000  180869000      4       2  150064       2.6799    0.0036822
enh53178     1  181175400  181176400      3       2  150064       2.2117     0.013492
enh53183     1  181514400  181515400      4       1  150064       2.4088    0.0080024
enh53203     1  182106100  182107100      3       1  150064        2.043     0.020525
enh53205     1  182118300  182119300      2       1  150064       2.1035     0.017711
enh53219     1  182318100  182319100      3       2  150064       2.3673    0.0089584
enh53234     1  182631100  182632100      1       1  150064       1.7513      0.03995
enh53236     1  182638600  182639600      2       1  150064       2.2515     0.012176
enh53237     1  182640800  182641800      6       1  150064       2.8032    0.0025298
enh53239     1  182668800  182669800      6       3  150064       2.4436    0.0072699
enh53241     1  182672100  182673100      3       2  150064       2.9292    0.0016991
enh53242     1  182740100  182741100      4       2  150064       3.1701   0.00076197
enh53243     1  182751000  182752000      1       1  150064       3.4569    0.0002732
enh53253     1  182926900  182927900      5       2  150064       2.4399    0.0073463
enh53273     1  183078100  183079100      3       1  150064       1.7544     0.039682
enh53291     1  183289600  183290600      4       2  150064       2.1703     0.014991
enh53292     1  183292500  183293500      1       1  150064       2.7287     0.003179
enh53296     1  183322300  183323300      2       1  150064       1.8354     0.033223
enh53299     1  183372700  183373700      1       1  150064       2.3461     0.009486
enh53305     1  183443600  183444600      2       1  150064       3.0031    0.0013362
enh53307     1  183449000  183450000      2       1  150064       2.7001    0.0034661
enh53327     1  183782800  183783800      1       1  150064       1.9374      0.02635
enh53346     1  184022000  184023000      1       1  150064       1.9914      0.02322
enh53350     1  184037200  184038200      2       1  150064       1.7625      0.03899
enh53352     1  184125600  184126600      2       1  150064        1.891     0.029312
enh53355     1  184173100  184174100      3       2  150064        1.944      0.02595
enh53356     1  184223800  184224800      2       1  150064       3.1332   0.00086442
enh53359     1  184253000  184254000      2       1  150064       2.2839     0.011189
enh53380     1  184442000  184443000      3       1  150064       2.6597    0.0039103
enh53383     1  184459000  184460000      3       2  150064       2.5246    0.0057912
enh53384     1  184460600  184461600      5       2  150064       2.5477     0.005422
enh53386     1  184463700  184464700      4       2  150064       2.6179    0.0044233
enh53393     1  184524400  184525400      2       1  150064       2.2623     0.011838
enh53394     1  184543400  184544400      5       2  150064       2.3178      0.01023
enh53402     1  184638200  184639200      1       1  150064       1.7861      0.03704
enh53411     1  184869400  184870400      2       1  150064       1.9275     0.026959
enh53416     1  184939400  184940400      3       1  150064       2.7928    0.0026128
enh53417     1  184964000  184965000      2       1  150064       2.8998    0.0018668
enh53419     1  185037200  185038200      1       1  150064        1.771      0.03828
enh53455     1  186345800  186346800      1       1  150064       1.7256      0.04221
enh53471     1  187446100  187447100      3       1  150064       2.0559     0.019896
enh53476     1  188333800  188334800      4       2  150064       2.9185    0.0017584
enh53480     1  188911000  188912000      1       1  150064       2.1024      0.01776
enh53484     1  189284100  189285100      1       1  150064       2.7304     0.003163
enh53485     1  189374200  189375200      7       3  150064       2.9063    0.0018286
enh53491     1  190448300  190449300      1       1  150064       2.3185      0.01021
enh53492     1  191123600  191124600      4       2  150064          2.7     0.003467
enh53493     1  191143000  191144000      3       2  150064       2.8034     0.002528
enh53500     1  192312200  192313200      3       1  150064       2.2973     0.010802
enh53507     1  192659800  192660800      2       1  150064       2.1773     0.014729
enh53512     1  192841800  192842800      3       1  150064       2.9279    0.0017065
enh53513     1  192856300  192857300      4       2  150064       2.2139     0.013417
enh53519     1  193032800  193033800      1       1  150064       2.7888     0.002645
enh53521     1  193074800  193075800      5       2  150064       2.2378     0.012616
enh53523     1  193082400  193083400      4       2  150064       2.6756    0.0037302
enh53529     1  193244400  193245400      4       2  150064       3.0212    0.0012589
enh53530     1  193252200  193253200      3       1  150064       3.1058   0.00094878
enh53535     1  193558400  193559400      4       1  150064       1.7019     0.044389
enh53545     1  195129600  195130600      4       1  150064       1.9973     0.022894
enh53555     1  196003100  196004100      6       3  150064       2.1821     0.014552
enh53556     1  196025900  196026900      6       2  150064        2.434    0.0074673
enh53567     1  196313600  196314600      3       2  150064       2.1098     0.017439
enh53576     1  196569800  196570800      1       1  150064       1.8978      0.02886
enh53579     1  196580800  196581800      1       1  150064       1.6525      0.04922
enh53580     1  196873400  196874400      1       1  150064       1.9323      0.02666
enh53587     1  197438600  197439600      2       1  150064       2.1834     0.014503
enh53593     1  197702200  197703200      3       1  150064       2.1119     0.017347
enh53596     1  197780200  197781200      7       2  150064       2.4231    0.0076935
enh53597     1  197783000  197784000      2       1  150064       1.9107     0.028022
enh53620     1  198574600  198575600      4       2  150064        1.812     0.034995
enh53623     1  198650700  198651700      2       1  150064       2.0886     0.018371
enh53625     1  198669500  198670500      3       2  150064       2.0084       0.0223
enh53631     1  198757800  198758800      1       1  150064       1.7767      0.03781
enh53640     1  199260400  199261400      3       1  150064       2.9122    0.0017947
enh53642     1  199480900  199481900      5       2  150064       2.4832    0.0065104
enh53644     1  199552000  199553000      2       1  150064       2.0332     0.021018
enh53656     1  199834900  199835900      1       1  150064       1.9712      0.02435
enh53668     1  200142700  200143700      2       1  150064       2.7272     0.003194
enh53673     1  200259000  200260000      4       1  150064       2.5251    0.0057839
enh53676     1  200301800  200302800      1       1  150064       2.8441     0.002227
enh53677     1  200306100  200307100      4       2  150064       2.3856    0.0085263
enh53679     1  200333200  200334200      1       1  150064       2.9197     0.001752
enh53681     1  200342400  200343400      3       2  150064       2.9832    0.0014262
enh53684     1  200361000  200362000      3       1  150064       2.8672    0.0020704
enh53685     1  200363900  200364900      4       2  150064       3.3574   0.00039339
enh53686     1  200365300  200366300      4       2  150064       3.7035   0.00010631
enh53687     1  200382500  200383500      8       3  150064       2.8167     0.002426
enh53689     1  200409400  200410400      2       1  150064       2.9724    0.0014775
enh53691     1  200452400  200453400      4       1  150064       2.1888     0.014305
enh53692     1  200457300  200458300      3       2  150064       2.6382    0.0041671
enh53704     1  200747600  200748600      2       1  150064       1.8162     0.034672
enh53706     1  200771500  200772500      1       1  150064       2.3823     0.008602
enh53707     1  200774000  200775000      2       1  150064       2.2644     0.011775
enh53713     1  200865000  200866000      1       1  150064       2.5461     0.005446
enh53715     1  200884900  200885900      4       2  150064        3.617   0.00014902
enh53716     1  200885600  200886600      2       1  150064       3.4882   0.00024311
enh53717     1  200928300  200929300      7       4  150064       3.0968   0.00097813
enh53718     1  200940800  200941800      6       4  150064       1.6844     0.046053
enh53721     1  200982700  200983700      3       2  150064       3.1954   0.00069808
enh53723     1  200989100  200990100      4       2  150064       3.7517   8.7833e-05
enh53725     1  201007200  201008200      1       1  150064       3.9599    3.749e-05
enh53726     1  201023000  201024000      5       1  150064       2.9686    0.0014956
enh53734     1  201106600  201107600      2       1  150064       1.7983     0.036062
enh53745     1  201271400  201272400      2       1  150064       1.8281     0.033768
enh53752     1  201353700  201354700      5       3  150064       2.9104    0.0018046
enh53763     1  201451100  201452100      7       2  150064       2.0246     0.021452
enh53810     1  201797300  201798300      3       2  150064       2.6745    0.0037417
enh53812     1  201800400  201801400      4       1  150064       2.0788     0.018819
enh53814     1  201810900  201811900      4       2  150064       2.6064    0.0045749
enh53819     1  201872100  201873100      3       1  150064       2.6912      0.00356
enh53820     1  201873500  201874500      2       1  150064       2.1693     0.015029
enh53821     1  201880700  201881700      1       1  150064       2.2476       0.0123
enh53905     1  202927800  202928800      2       1  150064       1.6632     0.048132
enh53911     1  203017900  203018900      1       1  150064       1.8383      0.03301
enh53919     1  203058600  203059600      1       1  150064       2.1543      0.01561
enh53923     1  203109500  203110500      4       2  150064       1.6788     0.046592
enh54011     1  204006100  204007100      3       1  150064       2.6733    0.0037558
enh54012     1  204010200  204011200      3       2  150064       2.0032     0.022576
enh54015     1  204041100  204042100      3       2  150064       3.7423   9.1186e-05
enh54018     1  204050500  204051500      5       3  150064       1.9449     0.025893
enh54021     1  204057400  204058400      2       1  150064        3.731    9.535e-05
enh54024     1  204064500  204065500      2       1  150064       3.4118   0.00032269
enh54025     1  204065700  204066700      3       2  150064        1.942     0.026067
enh54027     1  204069500  204070500      5       2  150064       3.2139    0.0006548
enh54030     1  204076300  204077300      1       1  150064         2.48      0.00657
enh54046     1  204245000  204246000      2       1  150064       2.0677     0.019336
enh54048     1  204249500  204250500      5       3  150064       2.3009     0.010697
enh54072     1  204415500  204416500      2       1  150064       1.9149     0.027755
enh54073     1  204419300  204420300      3       1  150064       1.7121     0.043436
enh54074     1  204421900  204422900      4       1  150064       1.9812     0.023783
enh54075     1  204424800  204425800      4       1  150064        1.987      0.02346
enh54076     1  204435200  204436200      2       1  150064       2.0783     0.018842
enh54080     1  204450100  204451100      6       2  150064       3.5434   0.00019752
enh54081     1  204461500  204462500      2       1  150064       3.1301   0.00087367
enh54082     1  204464300  204465300      3       2  150064       2.2606     0.011893
enh54083     1  204484400  204485400      3       1  150064       3.0715    0.0010648
enh54085     1  204493700  204494700      4       2  150064       2.2973     0.010801
enh54086     1  204529300  204530300      2       1  150064       2.8064     0.002505
enh54089     1  204540400  204541400      2       1  150064       2.8236     0.002374
enh54090     1  204543600  204544600      2       1  150064       2.6548    0.0039683
enh54092     1  204553900  204554900      2       1  150064       2.2901     0.011007
enh54095     1  204593000  204594000      1       1  150064       3.3053    0.0004743
enh54120     1  204910300  204911300      5       2  150064       1.7406     0.040878
enh54122     1  204927400  204928400      3       2  150064       2.6409    0.0041344
enh54124     1  204972100  204973100      3       1  150064       2.4865    0.0064501
enh54125     1  204982300  204983300      3       2  150064        2.935    0.0016675
enh54128     1  205030400  205031400      4       2  150064       3.9784   3.4688e-05
enh54129     1  205089100  205090100      5       1  150064       2.1342     0.016412
enh54130     1  205107000  205108000      3       1  150064        3.887   5.0745e-05
enh54131     1  205110600  205111600      4       2  150064       3.4959   0.00023627
enh54133     1  205156700  205157700      2       1  150064       3.8869   5.0768e-05
enh54134     1  205158400  205159400      1       1  150064       3.7135    0.0001022
enh54135     1  205159500  205160500      2       1  150064       3.2263   0.00062699
enh54136     1  205161100  205162100      4       2  150064       3.4903   0.00024123
enh54137     1  205162800  205163800      2       1  150064        3.957   3.7951e-05
enh54138     1  205164400  205165400      5       2  150064       4.3654   6.3436e-06
enh54139     1  205168200  205169200      3       1  150064       4.0127   3.0014e-05
enh54141     1  205171900  205172900      2       1  150064        3.512   0.00022241
enh54142     1  205172600  205173600      3       1  150064       3.7427   9.1036e-05
enh54143     1  205180800  205181800      2       1  150064       2.9775    0.0014529
enh54145     1  205198800  205199800      5       2  150064       2.9599    0.0015387
enh54146     1  205206200  205207200      5       2  150064       2.8295    0.0023314
enh54148     1  205227500  205228500      2       1  150064       2.1628      0.01528
enh54152     1  205242900  205243900      3       2  150064       1.9858     0.023527
enh54163     1  205324300  205325300      5       2  150064       1.7091     0.043717
enh54177     1  205461500  205462500      6       2  150064       1.9059     0.028332
enh54183     1  205481800  205482800      1       1  150064       1.7082       0.0438
enh54186     1  205487900  205488900      4       2  150064       1.7937     0.036428
enh54187     1  205490400  205491400      4       2  150064       2.2843     0.011177
enh54188     1  205492300  205493300      4       2  150064       2.2143     0.013404
enh54192     1  205548900  205549900      4       2  150064       2.6558    0.0039561
enh54196     1  205567900  205568900      9       3  150064       2.4451    0.0072407
enh54210     1  205652200  205653200      4       2  150064       1.7389     0.041026
enh54212     1  205662300  205663300      4       2  150064       2.2843     0.011176
enh54222     1  205774800  205775800      3       1  150064       1.7156     0.043116
enh54243     1  206645500  206646500      6       3  150064       1.8622     0.031289
enh54283     1  207224800  207225800      3       1  150064       3.1904    0.0007105
enh54300     1  207922000  207923000      2       1  150064       2.8682    0.0020642
enh54301     1  207923800  207924800      2       1  150064       3.7753   7.9905e-05
enh54302     1  207927900  207928900      1       1  150064       3.3754    0.0003685
enh54303     1  207976800  207977800      3       1  150064       3.7054   0.00010552
enh54304     1  207980600  207981600      2       1  150064       3.7955   7.3661e-05
enh54305     1  207985000  207986000      1       1  150064       1.9463      0.02581
enh54306     1  207995000  207996000      1       1  150064       1.9121      0.02793
enh54307     1  207997100  207998100      2       1  150064       3.4704    0.0002598
enh54308     1  207999800  208000800      3       2  150064       3.7421   9.1233e-05
enh54309     1  208001200  208002200      1       1  150064       4.9466    3.777e-07
enh54310     1  208031800  208032800      6       3  150064       3.0814    0.0010301
enh54311     1  208048600  208049600      2       1  150064       2.5735    0.0050343
enh54326     1  208263400  208264400      3       1  150064       2.8185    0.0024121
enh54329     1  208278600  208279600      4       1  150064       2.3049     0.010587
enh54331     1  208293300  208294300      5       2  150064       2.2735     0.011499
enh54332     1  208300800  208301800     10       2  150064       3.0871    0.0010106
enh54333     1  208305200  208306200      3       2  150064       2.9641    0.0015178
enh54350     1  208386700  208387700      2       1  150064       2.0546     0.019961
enh54354     1  208405900  208406900      4       2  150064       2.4225    0.0077063
enh54383     1  209304100  209305100      3       1  150064       2.1585     0.015443
enh54416     1  209737700  209738700      2       1  150064       2.3816    0.0086187
enh54444     1  210395900  210396900      3       2  150064       1.8364     0.033148
enh54481     1  211430600  211431600      5       2  150064       2.0098     0.022225
enh54492     1  211556700  211557700      2       1  150064       1.6498     0.049495
enh54497     1  211687200  211688200      5       2  150064       1.6472     0.049762
enh54498     1  211700100  211701100      4       2  150064        1.731     0.041728
enh54508     1  211911800  211912800      1       1  150064        1.815      0.03476
enh54538     1  212483000  212484000      1       1  150064       2.2238      0.01308
enh54544     1  212604800  212605800      6       3  150064       1.8601     0.031435
enh54555     1  212785700  212786700      3       2  150064       2.1066     0.017577
enh54614     1  213843100  213844100     12       3  150064       2.0116      0.02213
enh54615     1  213843600  213844600     11       3  150064       1.8046      0.03557
enh54620     1  214174900  214175900      5       2  150064        3.261   0.00055519
enh54621     1  214176200  214177200      6       1  150064       3.0075     0.001317
enh54623     1  214189500  214190500      1       1  150064         3.48    0.0002507
enh54633     1  214337400  214338400      2       1  150064       1.8929     0.029184
enh54640     1  214421900  214422900      2       1  150064        1.672     0.047259
enh54641     1  214432500  214433500      1       1  150064       3.8431    6.075e-05
enh54644     1  214469900  214470900      2       1  150064       1.8409     0.032815
enh54645     1  214475500  214476500      4       2  150064       2.3357    0.0097526
enh54646     1  214479300  214480300      4       2  150064        2.802    0.0025395
enh54650     1  214500600  214501600      5       2  150064       2.2221     0.013137
enh54652     1  214510500  214511500      3       2  150064        2.452    0.0071034
enh54653     1  214522600  214523600      1       1  150064       2.5352     0.005619
enh54663     1  214603200  214604200      7       3  150064       2.0836       0.0186
enh54669     1  214633500  214634500      7       1  150064       1.7358     0.041304
enh54670     1  214636400  214637400      4       1  150064       1.6599     0.048465
enh54673     1  214644400  214645400     13       2  150064       1.6916     0.045362
enh54676     1  214659400  214660400      5       2  150064       1.7427     0.040695
enh54682     1  214678500  214679500      9       3  150064       2.4045     0.008098
enh54687     1  214693600  214694600      2       1  150064       1.9989     0.022807
enh54695     1  214721400  214722400      1       1  150064       2.3529     0.009314
enh54794     1  218632800  218633800      2       1  150064       2.0383     0.020761
enh54835     1  220447000  220448000      2       1  150064       1.6588     0.048577
enh54842     1  220551900  220552900      5       2  150064       1.7845     0.037173
enh54857     1  220923900  220924900      1       1  150064       2.1008      0.01783
enh54869     1  221447600  221448600      1       1  150064       2.5685     0.005107
enh54883     1  221885900  221886900      1       1  150064       1.7438       0.0406
enh54905     1  222628000  222629000      3       1  150064       2.8637    0.0020939
enh54910     1  222816200  222817200      1       1  150064       2.1669      0.01512
enh54925     1  223121200  223122200      3       2  150064       1.6934     0.045194
enh54956     1  223840300  223841300      6       2  150064       2.2187     0.013252
enh54957     1  223888200  223889200      1       1  150064       1.9712      0.02435
enh54959     1  223901500  223902500      7       3  150064       2.4594    0.0069583
enh54961     1  223902600  223903600      4       2  150064       2.2307     0.012852
enh54962     1  223904600  223905600      3       2  150064       3.4794   0.00025124
enh54964     1  223921100  223922100      2       1  150064       2.6168    0.0044382
enh54967     1  223930300  223931300      9       2  150064        1.693     0.045231
enh54969     1  223952600  223953600      3       1  150064       2.5186    0.0058919
enh54970     1  223959400  223960400      6       2  150064       3.7632   8.3879e-05
enh54972     1  224010500  224011500      4       1  150064       3.4388   0.00029213
enh54974     1  224014600  224015600      1       1  150064       3.5115    0.0002228
enh54975     1  224019800  224020800      3       2  150064       2.6515    0.0040064
enh54976     1  224021300  224022300      6       2  150064       2.6392    0.0041545
enh54978     1  224028200  224029200      2       1  150064       1.8336     0.033354
enh54979     1  224028800  224029800      2       1  150064       3.7203   9.9492e-05
enh55004     1  224546900  224547900      4       2  150064        2.912    0.0017959
enh55008     1  224624200  224625200      2       1  150064       2.4151    0.0078663
enh55010     1  224644400  224645400      3       2  150064       2.0156     0.021919
enh55011     1  224646200  224647200      1       1  150064       2.6379     0.004171
enh55012     1  224647200  224648200      4       1  150064       2.5798     0.004943
enh55016     1  224690400  224691400      2       1  150064       2.2192     0.013236
enh55022     1  224794700  224795700      3       2  150064       1.7776     0.037732
enh55024     1  224827900  224828900      4       2  150064       2.2325     0.012791
enh55025     1  224838100  224839100      1       1  150064       2.5838     0.004886
enh55027     1  224891300  224892300      3       1  150064         1.98      0.02385
enh55031     1  224926900  224927900      2       1  150064       1.8019     0.035784
enh55049     1  225639300  225640300      2       1  150064       1.8143     0.034813
enh55086     1  225933900  225934900      2       1  150064       2.0218     0.021599
enh55087     1  225935100  225936100      3       1  150064       1.9529     0.025416
enh55097     1  226003100  226004100      1       1  150064       2.6396      0.00415
enh55099     1  226012800  226013800      3       2  150064       2.0645     0.019485
enh55104     1  226053900  226054900      4       2  150064       2.1141     0.017252
enh55107     1  226065200  226066200      4       1  150064       2.1929     0.014158
enh55108     1  226067200  226068200      3       1  150064       2.2423      0.01247
enh55109     1  226077400  226078400      3       2  150064       2.2789     0.011337
enh55110     1  226084600  226085600      4       2  150064       1.7973      0.03614
enh55125     1  226295500  226296500      2       1  150064       2.2363     0.012667
enh55126     1  226299700  226300700      3       2  150064       1.8205     0.034338
enh55128     1  226311300  226312300      1       1  150064       2.6169     0.004437
enh55132     1  226316000  226317000      4       2  150064       1.9077     0.028218
enh55133     1  226320200  226321200      5       3  150064       1.6661     0.047846
enh55134     1  226322800  226323800      2       1  150064       2.2549     0.012069
enh55138     1  226402600  226403600      1       1  150064       1.8274      0.03382
enh55139     1  226407900  226408900      3       1  150064       2.4499    0.0071443
enh55153     1  226670800  226671800      2       1  150064       1.8534     0.031915
enh55155     1  226679200  226680200      4       2  150064       1.6476     0.049714
enh55165     1  226825100  226826100      1       1  150064       2.5273     0.005747
enh55166     1  226827800  226828800      2       1  150064        2.064     0.019511
enh55174     1  226858500  226859500      1       1  150064       2.0137      0.02202
enh55183     1  226891200  226892200      2       1  150064       2.8155    0.0024351
enh55184     1  226896000  226897000      3       2  150064       2.3533    0.0093048
enh55185     1  226900400  226901400      1       1  150064       2.4944     0.006308
enh55187     1  226914900  226915900      2       1  150064       2.3349    0.0097731
enh55189     1  226920200  226921200      3       2  150064       2.8733    0.0020312
enh55191     1  226941400  226942400      1       1  150064       2.4914     0.006362
enh55193     1  226951500  226952500      1       1  150064       2.1459      0.01594
enh55195     1  226971400  226972400      2       1  150064       1.8073     0.035354
enh55198     1  227014700  227015700      5       2  150064       2.1254     0.016775
enh55204     1  227063200  227064200      4       2  150064       1.6895     0.045558
enh55219     1  227372700  227373700      5       3  150064        1.991     0.023238
enh55224     1  227506900  227507900      5       2  150064       1.9373     0.026355
enh55226     1  227517800  227518800      4       2  150064       2.9753    0.0014634
enh55227     1  227531700  227532700      5       2  150064       1.8518     0.032026
enh55229     1  227544200  227545200      6       2  150064       2.4737    0.0066859
enh55274     1  228557600  228558600      1       1  150064       1.7486      0.04018
enh55283     1  228873200  228874200      6       3  150064       1.9469     0.025776
enh55300     1  229036300  229037300      3       1  150064       1.8101     0.035139
enh55306     1  229104200  229105200      5       2  150064       2.0285     0.021257
enh55314     1  229162300  229163300      5       2  150064       1.7965     0.036204
enh55382     1  230193600  230194600      2       1  150064       2.7996    0.0025583
enh55390     1  230231100  230232100      7       3  150064          3.4    0.0003369
enh55391     1  230239300  230240300      1       1  150064       3.7917     7.48e-05
enh55392     1  230247500  230248500      3       2  150064       4.1016   2.0518e-05
enh55393     1  230255500  230256500      6       3  150064       3.6564   0.00012787
enh55395     1  230263300  230264300     10       3  150064       3.2148   0.00065264
enh55396     1  230265800  230266800      2       1  150064       1.8541     0.031859
enh55397     1  230272100  230273100     11       5  150064       3.1965   0.00069557
enh55398     1  230276100  230277100      5       3  150064       1.7597     0.039231
enh55406     1  230301000  230302000      5       2  150064       1.7598     0.039222
enh55410     1  230311000  230312000      5       2  150064       2.1913     0.014214
enh55413     1  230322000  230323000      5       2  150064       1.7516     0.039924
enh55478     1  231628200  231629200      2       1  150064       1.8209     0.034308
enh55531     1  232573800  232574800      3       1  150064       2.5378    0.0055771
enh55532     1  232589900  232590900      3       1  150064       2.8087    0.0024873
enh55534     1  232595400  232596400      8       2  150064       2.9944    0.0013749
enh55535     1  232609000  232610000      1       1  150064       2.3859     0.008518
enh55536     1  232613000  232614000      1       1  150064       1.8193      0.03443
enh55537     1  232622400  232623400      6       1  150064       2.5987    0.0046784
enh55589     1  233425800  233426800      4       2  150064       2.5724    0.0050502
enh55625     1  234361600  234362600      1       1  150064       1.8965      0.02895
enh55632     1  234610900  234611900     12       3  150064       2.2985     0.010767
enh55634     1  234626500  234627500      9       5  150064       2.6977    0.0034906
enh55635     1  234630600  234631600      5       2  150064       1.9164     0.027658
enh55636     1  234634900  234635900      7       3  150064       2.7021    0.0034456
enh55637     1  234640700  234641700      2       1  150064       2.2576     0.011985
enh55639     1  234648000  234649000      5       2  150064       1.6483     0.049641
enh55640     1  234650900  234651900      2       1  150064       1.9779     0.023968
enh55665     1  234895700  234896700      3       2  150064       1.7982     0.036074
enh55723     1  235804800  235805800      1       1  150064       2.3335      0.00981
enh55754     1  236464500  236465500      4       2  150064       1.7699     0.038375
enh55797     1  237575300  237576300      6       2  150064       2.2569     0.012007
enh55803     1  237995900  237996900      2       1  150064       1.7022     0.044356
enh55808     1  238139400  238140400      3       2  150064       2.2004     0.013888
enh55812     1  238340500  238341500      3       1  150064       2.0903     0.018295
enh55813     1  238341400  238342400      3       2  150064       2.6112    0.0045114
enh55821     1  239183200  239184200      3       2  150064       3.1977   0.00069266
enh55822     1  239224900  239225900      1       1  150064       1.7285      0.04195
enh55824     1  239271600  239272600      4       2  150064       2.8773    0.0020054
enh55826     1  239288800  239289800      5       2  150064       2.4037    0.0081155
enh55827     1  239313300  239314300      3       2  150064        2.732    0.0031473
enh55828     1  239396400  239397400      3       1  150064       1.7514      0.03994
enh55829     1  239405700  239406700      1       1  150064       1.9456      0.02585
enh55830     1  239450500  239451500      2       1  150064       1.7559     0.039552
enh55833     1  239796600  239797600      2       1  150064       2.4692    0.0067716
enh55848     1  240193400  240194400      5       3  150064       2.0996     0.017881
enh55866     1  241133200  241134200     11       1  150064       1.8268     0.033861
enh55870     1  241197100  241198100      3       1  150064       2.1666     0.015133
enh55882     1  241365400  241366400      5       3  150064       1.7921     0.036558
enh55883     1  241371200  241372200      6       3  150064        2.167     0.015119
enh55890     1  241790800  241791800      6       2  150064       2.5618    0.0052061
enh55892     1  241800100  241801100      5       2  150064       1.7727     0.038137
enh55905     1  242344000  242345000      5       2  150064       1.6819     0.046297
enh55927     1  243368300  243369300      1       1  150064       3.2555    0.0005659
enh55928     1  243378800  243379800      4       2  150064       3.4996   0.00023297
enh55932     1  243415600  243416600      2       1  150064       3.7415   9.1458e-05
enh55933     1  243432400  243433400      1       1  150064       4.8999    4.794e-07
enh55936     1  243469700  243470700      3       2  150064       3.2768   0.00052498
enh55939     1  243554600  243555600      2       1  150064       6.4018   7.6777e-11
enh55942     1  243603000  243604000      3       1  150064       2.1631     0.015268
enh55944     1  243638500  243639500      2       1  150064       3.6339   0.00013961
enh55945     1  243645000  243646000      2       1  150064       4.1066   2.0075e-05
enh55946     1  243654100  243655100      1       1  150064       4.2856    9.112e-06
enh55950     1  243722900  243723900      1       1  150064       5.0011     2.85e-07
enh55954     1  243881000  243882000      1       1  150064       2.4984     0.006237
enh55959     1  243901500  243902500      1       1  150064       2.1589      0.01543
enh55960     1  243909400  243910400      2       1  150064          4.6   2.1123e-06
enh55961     1  243921600  243922600      5       3  150064       3.6022   0.00015776
enh55963     1  243955500  243956500      2       1  150064       4.2876   9.0309e-06
enh55965     1  244087800  244088800      1       1  150064       4.2458    1.089e-05
enh55967     1  244094000  244095000      1       1  150064       2.6135     0.004481
enh55968     1  244094600  244095600      1       1  150064       2.6135     0.004481
enh55984     1  244377000  244378000      9       3  150064        2.555    0.0053096
enh55985     1  244377600  244378600      7       3  150064       2.5555    0.0053017
enh55999     1  244602600  244603600      4       2  150064       2.1017     0.017792
enh56000     1  244608500  244609500      2       1  150064       2.3236     0.010074
enh56003     1  244623600  244624600      3       2  150064       1.7861     0.037045
enh56012     1  244828800  244829800      5       2  150064       2.0407     0.020639
enh56063     1  245762100  245763100      8       2  150064       2.5045    0.0061312
enh56077     1  246149600  246150600      3       2  150064       2.1807     0.014603
enh56087     1  246382400  246383400     10       3  150064        2.497     0.006262
enh56088     1  246430600  246431600      7       2  150064       2.0806     0.018737
enh56098     1  246771700  246772700      2       1  150064       2.2501      0.01222
enh56099     1  246773800  246774800      4       2  150064       2.0202     0.021684
enh56104     1  246931500  246932500      6       1  150064        1.767     0.038616
enh56113     1  247265600  247266600      1       1  150064       2.0738      0.01905
enh56141     1  247715000  247716000      3       1  150064       2.0772     0.018894
enh56152     1  249153600  249154600      1       1  150064       1.7791      0.03761
enh63331     2     232900     233900      1       1  150064       1.8119        0.035
enh63360     2     794200     795200      5       2  150064       2.4138    0.0078945
enh63361     2     826500     827500      5       2  150064       2.0316     0.021097
enh63364     2     883300     884300      3       2  150064       2.3273    0.0099741
enh63365     2     899500     900500      7       3  150064       1.9381     0.026303
enh63366     2     920400     921400      5       2  150064       1.9286      0.02689
enh63367     2     928500     929500      4       2  150064       2.2798     0.011311
enh63369     2     948700     949700      2       1  150064       1.7212     0.042609
enh63373     2     974700     975700      9       2  150064       2.0979     0.017959
enh63374     2    1023600    1024600      4       2  150064       2.4254    0.0076464
enh63375     2    1028500    1029500      8       3  150064       3.0532    0.0011323
enh63414     2    1733700    1734700      6       2  150064        1.825     0.033997
enh63416     2    1744700    1745700     10       3  150064       1.6808     0.046397
enh63418     2    1770500    1771500      4       1  150064       2.0851      0.01853
enh63444     2    2329100    2330100      1       1  150064       3.8604    5.661e-05
enh63445     2    2334700    2335700      2       1  150064       2.8226    0.0023819
enh63446     2    2336100    2337100      1       1  150064       3.3525    0.0004004
enh63447     2    2425900    2426900      3       2  150064       1.7196     0.042754
enh63452     2    2685100    2686100      3       2  150064       1.9542     0.025338
enh63453     2    2698400    2699400      7       3  150064       2.3292    0.0099232
enh63462     2    2775700    2776700      7       3  150064       2.2664     0.011713
enh63472     2    3204100    3205100      6       2  150064       1.6769     0.046783
enh63474     2    3260700    3261700      5       2  150064       1.6683     0.047625
enh63476     2    3286700    3287700      4       2  150064       2.0602     0.019688
enh63480     2    3307400    3308400      4       1  150064       2.7783    0.0027318
enh63499     2    3642100    3643100      4       2  150064       1.8022     0.035756
enh63530     2    5375400    5376400      1       1  150064       2.9933      0.00138
enh63531     2    5389800    5390800      3       1  150064       3.4908   0.00024077
enh63532     2    5431700    5432700      4       2  150064       3.2351   0.00060804
enh63550     2    5839200    5840200      4       2  150064       1.8636      0.03119
enh63552     2    5843100    5844100      1       1  150064       4.1061    2.012e-05
enh63553     2    5864700    5865700      6       2  150064       2.1648     0.015203
enh63554     2    5867000    5868000      6       2  150064       1.8706     0.030702
enh63579     2    6465200    6466200      4       2  150064        1.665     0.047954
enh63580     2    6477200    6478200      1       1  150064       2.2849      0.01116
enh63599     2    7060000    7061000      5       2  150064       2.1164     0.017155
enh63600     2    7061600    7062600      4       2  150064        2.317     0.010252
enh63602     2    7070800    7071800      4       2  150064       1.9314     0.026716
enh63603     2    7072600    7073600      3       2  150064       1.6569      0.04877
enh63613     2    7200400    7201400      3       2  150064       1.6484     0.049634
enh63630     2    7571500    7572500      1       1  150064       1.9847      0.02359
enh63632     2    7591500    7592500      3       1  150064       3.1142   0.00092228
enh63633     2    7613100    7614100      6       2  150064       2.9845    0.0014204
enh63640     2    7843000    7844000      2       1  150064       1.9571     0.025168
enh63653     2    8112500    8113500      4       2  150064       2.1318     0.016512
enh63684     2    8683300    8684300      3       2  150064        1.849     0.032227
enh63696     2    8778300    8779300      2       1  150064       2.1681     0.015074
enh63703     2    8991800    8992800      2       1  150064        1.737     0.041194
enh63721     2    9246000    9247000      3       2  150064       2.0939     0.018134
enh63727     2    9314800    9315800      4       1  150064       2.0648     0.019473
enh63729     2    9331000    9332000      2       1  150064       2.0791     0.018805
enh63733     2    9358500    9359500      1       1  150064       1.7092      0.04371
enh63737     2    9374800    9375800      3       2  150064       2.6613    0.0038922
enh63739     2    9391000    9392000      5       2  150064       2.7777    0.0027374
enh63740     2    9391800    9392800      4       2  150064       3.0426    0.0011728
enh63746     2    9408500    9409500      4       2  150064       2.3659    0.0089922
enh63769     2    9747900    9748900      3       1  150064       1.6503     0.049439
enh63770     2    9751000    9752000      1       1  150064       1.7362      0.04126
enh63778     2    9790000    9791000      1       1  150064       2.4696     0.006764
enh63819     2   10280600   10281600      3       2  150064       2.5164    0.0059285
enh63850     2   10544600   10545600      2       1  150064       1.6705     0.047411
enh63851     2   10548300   10549300      8       3  150064       1.6618     0.048274
enh63852     2   10549200   10550200      4       2  150064       1.7831     0.037288
enh63869     2   10954300   10955300      4       2  150064       2.5586    0.0052546
enh63913     2   11533600   11534600      2       1  150064       2.2141     0.013412
enh63914     2   11535000   11536000      5       2  150064        1.661     0.048357
enh63942     2   11889000   11890000      2       1  150064       2.2114     0.013506
enh63943     2   11890600   11891600      2       1  150064        1.706     0.044003
enh63945     2   11917000   11918000      4       2  150064       1.9508     0.025539
enh63946     2   11918700   11919700      2       1  150064        1.751      0.03997
enh63947     2   11924300   11925300      1       1  150064       2.0239      0.02149
enh63953     2   12036300   12037300      4       2  150064       2.0216     0.021608
enh63968     2   12249400   12250400      5       2  150064       1.6559     0.048875
enh63977     2   12454000   12455000      1       1  150064       1.9468      0.02578
enh63988     2   12696600   12697600      2       1  150064       1.9724     0.024281
enh63991     2   12764900   12765900      2       1  150064       2.7038    0.0034275
enh63992     2   12777000   12778000      3       1  150064        3.304   0.00047661
enh64025     2   15309700   15310700      6       3  150064       2.2443     0.012408
enh64028     2   15401800   15402800      1       1  150064       2.4398     0.007348
enh64029     2   15494600   15495600      1       1  150064       1.7738      0.03805
enh64034     2   15699400   15700400      2       1  150064       1.8953     0.029027
enh64036     2   15709800   15710800      1       1  150064       1.8396      0.03291
enh64048     2   15940700   15941700      4       2  150064       2.3419    0.0095937
enh64059     2   16078400   16079400      3       1  150064       2.3687    0.0089256
enh64062     2   16105200   16106200      2       1  150064       1.6605      0.04841
enh64094     2   16416600   16417600      6       3  150064       1.7003     0.044536
enh64107     2   16798600   16799600      4       2  150064       1.6607     0.048384
enh64151     2   17932300   17933300      3       1  150064       1.9908     0.023252
enh64152     2   17936600   17937600      1       1  150064       2.1711      0.01496
enh64154     2   17996600   17997600      3       1  150064       2.3427    0.0095728
enh64155     2   18003200   18004200      3       2  150064        2.641    0.0041333
enh64156     2   18073900   18074900      6       3  150064       3.1105   0.00093398
enh64157     2   18097100   18098100      4       2  150064       2.4685    0.0067849
enh64178     2   19427500   19428500      1       1  150064       2.0583      0.01978
enh64181     2   19661100   19662100      3       1  150064       2.7207    0.0032568
enh64208     2   20363700   20364700      3       2  150064       2.4502    0.0071382
enh64211     2   20369100   20370100      7       3  150064        2.107     0.017558
enh64239     2   20673900   20674900      6       3  150064       1.6585     0.048607
enh64252     2   20765400   20766400      4       2  150064         2.21     0.013553
enh64254     2   20774000   20775000      4       2  150064       2.8532    0.0021637
enh64255     2   20778400   20779400      5       2  150064       2.1759      0.01478
enh64257     2   20792600   20793600      9       3  150064       3.3766   0.00036691
enh64259     2   20799100   20800100      3       2  150064       2.4934    0.0063268
enh64262     2   20816100   20817100      8       2  150064       1.8667     0.030974
enh64266     2   20841500   20842500      4       2  150064       2.0273     0.021318
enh64285     2   21511600   21512600      3       1  150064       2.1364     0.016322
enh64299     2   22079000   22080000      2       1  150064       2.7929    0.0026119
enh64303     2   22301200   22302200      1       1  150064       2.3885     0.008459
enh64304     2   22366200   22367200      2       1  150064       2.6104    0.0045212
enh64305     2   22366800   22367800      3       1  150064       2.7072    0.0033925
enh64306     2   22416600   22417600      3       1  150064       1.6598     0.048475
enh64309     2   22583400   22584400      4       2  150064       2.2736     0.011494
enh64310     2   22599900   22600900      2       1  150064        2.362    0.0090878
enh64311     2   22605200   22606200      2       1  150064        3.157   0.00079707
enh64312     2   22685000   22686000      1       1  150064       4.7121    1.226e-06
enh64313     2   22709700   22710700      2       1  150064       3.9451    3.989e-05
enh64316     2   22917300   22918300      2       1  150064       1.8659     0.031029
enh64322     2   23168900   23169900      1       1  150064        2.068      0.01932
enh64339     2   23703600   23704600      4       2  150064       1.8388     0.032972
enh64344     2   23726200   23727200      5       2  150064       4.2256   1.1917e-05
enh64345     2   23743100   23744100      4       2  150064       2.9808    0.0014373
enh64365     2   23921100   23922100      5       2  150064       2.0344     0.020958
enh64367     2   23972800   23973800      4       2  150064       3.0103    0.0013049
enh64371     2   24127800   24128800      1       1  150064        2.071      0.01918
enh64372     2   24139300   24140300      3       2  150064       2.2082     0.013614
enh64373     2   24150600   24151600      4       2  150064       1.9124     0.027912
enh64374     2   24161600   24162600      1       1  150064       2.2362      0.01267
enh64376     2   24167100   24168100      5       2  150064       2.4735    0.0066904
enh64399     2   24658100   24659100      3       2  150064       3.2274   0.00062465
enh64408     2   24836100   24837100      1       1  150064       2.4708      0.00674
enh64416     2   24994700   24995700      2       1  150064       1.8194     0.034423
enh64436     2   25321000   25322000      2       1  150064       1.9089     0.028136
enh64437     2   25351600   25352600      6       3  150064        4.357    6.593e-06
enh64438     2   25374200   25375200      4       2  150064        3.298   0.00048693
enh64440     2   25420600   25421600      2       1  150064       2.6263    0.0043163
enh64441     2   25427000   25428000      2       1  150064       3.4872   0.00024409
enh64443     2   25437800   25438800      2       1  150064       3.3209   0.00044866
enh64444     2   25452500   25453500      4       2  150064       3.9435   4.0149e-05
enh64448     2   25486100   25487100      2       1  150064       3.4024   0.00033401
enh64449     2   25487600   25488600      4       2  150064       2.2687     0.011644
enh64451     2   25498100   25499100      1       1  150064       2.1462      0.01593
enh64453     2   25508500   25509500      2       1  150064       1.9292     0.026854
enh64454     2   25512200   25513200      4       2  150064       2.7444    0.0030312
enh64457     2   25520700   25521700      1       1  150064       2.2963      0.01083
enh64461     2   25535200   25536200      4       2  150064       2.3255     0.010024
enh64462     2   25545600   25546600      2       1  150064       1.7595     0.039251
enh64464     2   25551400   25552400      2       1  150064       2.5484    0.0054113
enh64466     2   25559200   25560200      1       1  150064       1.7268       0.0421
enh64470     2   25599000   25600000      4       2  150064       3.6667   0.00012283
enh64482     2   25840600   25841600      1       1  150064       2.0558       0.0199
enh64483     2   25887200   25888200      2       1  150064       1.8753     0.030376
enh64490     2   26075700   26076700      1       1  150064       1.7816      0.03741
enh64499     2   26202800   26203800      1       1  150064       2.0723      0.01912
enh64500     2   26205800   26206800      2       1  150064       1.6586     0.048595
enh64501     2   26220200   26221200      7       3  150064       2.8477    0.0022021
enh64505     2   26254800   26255800      2       1  150064        2.286     0.011128
enh64514     2   26320700   26321700      2       1  150064       2.9095      0.00181
enh64515     2   26398000   26399000      6       2  150064       2.1345     0.016402
enh64516     2   26400800   26401800      2       1  150064       2.4287     0.007577
enh64519     2   26520000   26521000      2       1  150064       1.9096     0.028091
enh64520     2   26523600   26524600      4       2  150064       2.0879     0.018405
enh64535     2   26700100   26701100      5       2  150064       2.4833    0.0065086
enh64546     2   26828600   26829600      2       1  150064       1.6939     0.045143
enh64556     2   26932100   26933100      3       2  150064       2.1884      0.01432
enh64563     2   26989700   26990700      4       2  150064       3.0451     0.001163
enh64564     2   26991700   26992700      2       1  150064       3.1258   0.00088647
enh64566     2   26994600   26995600      3       1  150064        3.144   0.00083325
enh64569     2   27134300   27135300      1       1  150064       3.0729      0.00106
enh64570     2   27136600   27137600      1       1  150064       3.1251    0.0008887
enh64573     2   27168500   27169500      5       2  150064       4.0089   3.0506e-05
enh64574     2   27197500   27198500      1       1  150064       3.3102    0.0004662
enh64575     2   27210900   27211900      1       1  150064       3.2155     0.000651
enh64579     2   27271600   27272600      1       1  150064       2.9272      0.00171
enh64581     2   27292400   27293400      4       2  150064       3.5829   0.00016991
enh64582     2   27295400   27296400      1       1  150064       2.9142     0.001783
enh64583     2   27300800   27301800      2       1  150064       3.1008   0.00096492
enh64591     2   27432500   27433500      6       3  150064       2.5913    0.0047811
enh64594     2   27472700   27473700      1       1  150064       2.5646     0.005165
enh64595     2   27497600   27498600      1       1  150064       2.6453     0.004081
enh64598     2   27514300   27515300      1       1  150064       2.6433     0.004105
enh64599     2   27525700   27526700      2       1  150064       2.4601    0.0069449
enh64601     2   27543900   27544900      2       1  150064       1.9898     0.023304
enh64607     2   27594800   27595800      2       1  150064       2.3713    0.0088636
enh64609     2   27603900   27604900      1       1  150064       3.0578     0.001115
enh64610     2   27632800   27633800      2       1  150064       2.0799     0.018769
enh64611     2   27650100   27651100      1       1  150064       3.1686     0.000766
enh64613     2   27664800   27665800      1       1  150064       3.1687    0.0007655
enh64615     2   27712800   27713800      2       1  150064        2.505    0.0061232
enh64618     2   27850400   27851400      2       1  150064       1.8163      0.03466
enh64620     2   27888200   27889200      2       1  150064        1.985     0.023573
enh64625     2   27942400   27943400      3       2  150064       2.1704     0.014989
enh64629     2   27974200   27975200      2       1  150064       4.2577   1.0327e-05
enh64632     2   27988500   27989500      3       2  150064       4.4211   4.9099e-06
enh64633     2   27993400   27994400      1       1  150064       3.8587      5.7e-05
enh64634     2   28021800   28022800      2       1  150064       4.0494   2.5671e-05
enh64635     2   28139100   28140100      1       1  150064       2.2514      0.01218
enh64638     2   28257800   28258800      2       1  150064       3.2946   0.00049281
enh64639     2   28276000   28277000      2       1  150064       3.1774   0.00074307
enh64645     2   28543100   28544100      1       1  150064        1.844      0.03259
enh64657     2   28619300   28620300      3       1  150064       2.3435    0.0095507
enh64659     2   28622900   28623900      2       1  150064       2.6156     0.004454
enh64660     2   28636100   28637100      2       1  150064       1.9748     0.024147
enh64684     2   28981100   28982100      3       1  150064       2.4682    0.0067891
enh64685     2   29032500   29033500      2       1  150064        3.181   0.00073373
enh64695     2   29275700   29276700      6       2  150064       2.6776    0.0037075
enh64700     2   29388000   29389000      4       2  150064       1.7388     0.041031
enh64712     2   29643100   29644100      4       2  150064       3.8794   5.2357e-05
enh64715     2   29673500   29674500      5       3  150064        2.048     0.020279
enh64716     2   29677700   29678700      3       2  150064       1.7575     0.039418
enh64820     2   32236400   32237400      3       2  150064       2.2825     0.011229
enh64864     2   33827500   33828500      1       1  150064       2.2009      0.01387
enh64869     2   33905500   33906500      1       1  150064       1.9595      0.02503
enh64879     2   34956100   34957100      3       1  150064       1.6457     0.049917
enh64880     2   34959300   34960300      5       1  150064        1.789     0.036808
enh64882     2   35453500   35454500      4       2  150064       1.9632     0.024813
enh64883     2   35517800   35518800      1       1  150064       2.3412     0.009612
enh64887     2   35955200   35956200      7       3  150064       1.6464     0.049841
enh64917     2   36632100   36633100      5       3  150064       1.7881     0.036876
enh64919     2   36636000   36637000      1       1  150064       1.8342      0.03331
enh64924     2   36647800   36648800      3       2  150064       1.9748     0.024148
enh64931     2   36712700   36713700      2       1  150064       1.9432     0.025999
enh64939     2   36791500   36792500      4       2  150064       2.0243      0.02147
enh64942     2   36822600   36823600      7       2  150064       2.0295     0.021202
enh64953     2   36928400   36929400     14       4  150064       1.9919     0.023191
enh64961     2   37011800   37012800      1       1  150064        1.806      0.03546
enh64962     2   37024400   37025400      6       2  150064       1.9918     0.023195
enh64963     2   37051100   37052100      4       1  150064       2.5964    0.0047107
enh64973     2   37188900   37189900      3       1  150064        3.363   0.00038546
enh64976     2   37199600   37200600      3       1  150064       2.0865     0.018467
enh64977     2   37237800   37238800      4       2  150064       1.8745     0.030427
enh64980     2   37384400   37385400      3       1  150064       1.8706     0.030697
enh64981     2   37408500   37409500     18       4  150064       2.5537    0.0053294
enh64986     2   37452800   37453800      2       1  150064       3.8523   5.8511e-05
enh64989     2   37460400   37461400      5       2  150064       3.1265   0.00088465
enh64990     2   37490400   37491400      4       2  150064       4.0987   2.0773e-05
enh64991     2   37498400   37499400      6       3  150064       4.0798   2.2538e-05
enh64992     2   37528800   37529800      6       2  150064       3.1735   0.00075305
enh64993     2   37542400   37543400      6       3  150064       3.3921   0.00034677
enh64994     2   37544500   37545500      4       2  150064       3.9477   3.9447e-05
enh64996     2   37548300   37549300      4       1  150064       3.5043   0.00022889
enh64997     2   37549000   37550000      2       1  150064       3.3541   0.00039817
enh64998     2   37569700   37570700      6       3  150064       3.8115   6.9054e-05
enh64999     2   37570600   37571600      7       3  150064        3.884   5.1384e-05
enh65000     2   37576000   37577000      6       2  150064       3.8151   6.8053e-05
enh65003     2   37733800   37734800      4       1  150064       1.8585     0.031551
enh65030     2   38189100   38190100      5       2  150064       2.5663    0.0051391
enh65032     2   38209100   38210100      2       1  150064        1.731     0.041726
enh65055     2   38528800   38529800      5       1  150064       1.8383     0.033009
enh65058     2   38601800   38602800      2       1  150064       1.8326     0.033433
enh65066     2   38665700   38666700      3       2  150064       2.0174     0.021826
enh65068     2   38670300   38671300      2       1  150064       2.1099     0.017433
enh65114     2   39381600   39382600      3       2  150064       1.8599     0.031449
enh65115     2   39430000   39431000      1       1  150064       2.4234     0.007687
enh65116     2   39446700   39447700      4       1  150064       1.7894     0.036772
enh65117     2   39454800   39455800      3       2  150064       1.8022     0.035754
enh65119     2   39460000   39461000      1       1  150064       2.1224       0.0169
enh65120     2   39468500   39469500      2       1  150064       2.1655     0.015175
enh65164     2   39795600   39796600      2       1  150064       2.4136    0.0078969
enh65174     2   39963500   39964500      2       1  150064       2.4439    0.0072654
enh65176     2   39999200   40000200      6       3  150064       2.5035    0.0061493
enh65177     2   40000700   40001700      1       1  150064       2.0746      0.01901
enh65182     2   40370500   40371500      2       1  150064       1.9983     0.022844
enh65188     2   40469100   40470100      5       2  150064       1.9109     0.028006
enh65189     2   40470700   40471700      3       2  150064       2.3736    0.0088074
enh65193     2   40598700   40599700      6       2  150064       1.9226     0.027263
enh65194     2   40661400   40662400      6       2  150064       1.9964     0.022942
enh65195     2   40771000   40772000      2       1  150064       2.5077    0.0060752
enh65200     2   41553800   41554800      2       1  150064       2.0261     0.021377
enh65201     2   41565000   41566000      1       1  150064       2.1568      0.01551
enh65202     2   41602500   41603500      2       1  150064       1.8114     0.035042
enh65295     2   42999900   43000900      1       1  150064       1.8987       0.0288
enh65298     2   43013200   43014200      5       2  150064        2.311     0.010417
enh65299     2   43021300   43022300      3       2  150064       1.6521     0.049252
enh65305     2   43106700   43107700      3       1  150064       1.6831     0.046179
enh65307     2   43133300   43134300      3       2  150064        2.377    0.0087282
enh65309     2   43161200   43162200      3       1  150064       2.2701     0.011601
enh65321     2   43251900   43252900      5       2  150064       1.7227      0.04247
enh65343     2   43379600   43380600      4       2  150064       1.9039      0.02846
enh65344     2   43385200   43386200      6       2  150064       1.7511     0.039966
enh65397     2   44330200   44331200      5       3  150064       2.1278     0.016678
enh65403     2   44399200   44400200      1       1  150064       2.1429      0.01606
enh65407     2   44410500   44411500      4       1  150064       1.8272     0.033834
enh65408     2   44415200   44416200      2       1  150064       1.6504     0.049435
enh65409     2   44417600   44418600      1       1  150064       1.7877      0.03691
enh65410     2   44432000   44433000      1       1  150064       1.8418      0.03275
enh65411     2   44460000   44461000      1       1  150064        1.966      0.02465
enh65414     2   44475000   44476000      7       2  150064       2.5875    0.0048341
enh65445     2   44901700   44902700      4       2  150064       2.0442     0.020466
enh65446     2   44907600   44908600      1       1  150064       1.7653      0.03876
enh65471     2   45469300   45470300      1       1  150064         1.98      0.02385
enh65491     2   45781400   45782400      4       1  150064       1.9771     0.024014
enh65511     2   46063400   46064400      7       3  150064       2.0339     0.020983
enh65514     2   46115700   46116700      1       1  150064       2.2402      0.01254
enh65520     2   46190900   46191900      6       3  150064       2.1596     0.015402
enh65521     2   46200100   46201100      3       1  150064       2.5456    0.0054547
enh65525     2   46256300   46257300      3       2  150064       2.0318     0.021089
enh65530     2   46369300   46370300      4       2  150064        2.003     0.022586
enh65573     2   47039000   47040000      3       1  150064       1.9108     0.028012
enh65615     2   47460600   47461600      7       4  150064       1.9557     0.025251
enh65642     2   47716600   47717600      4       2  150064       1.6999      0.04457
enh65661     2   47881500   47882500      6       3  150064       2.0655     0.019439
enh65668     2   47979000   47980000      3       2  150064       1.6925     0.045279
enh65669     2   47982400   47983400      1       1  150064       1.8897       0.0294
enh65672     2   48013000   48014000      3       1  150064       2.0429     0.020533
enh65674     2   48094800   48095800      4       2  150064       2.3041     0.010607
enh65675     2   48095600   48096600      2       1  150064       2.5494    0.0053952
enh65676     2   48097400   48098400      4       1  150064       2.6853    0.0036228
enh65680     2   48120600   48121600      3       1  150064       2.1945     0.014099
enh65694     2   48425900   48426900      7       4  150064       1.8813     0.029963
enh65698     2   48476000   48477000      1       1  150064       2.1128      0.01731
enh65699     2   48511500   48512500      1       1  150064       2.5498     0.005389
enh65700     2   48543700   48544700      1       1  150064       2.8941     0.001901
enh65701     2   48545200   48546200      1       1  150064       2.3812     0.008628
enh65702     2   48551600   48552600      1       1  150064       2.8635     0.002095
enh65703     2   48552800   48553800      5       2  150064       2.6788    0.0036946
enh65704     2   48555200   48556200      4       2  150064       2.1299     0.016589
enh65706     2   48557200   48558200      3       1  150064       2.4545    0.0070541
enh65707     2   48589100   48590100      2       1  150064        2.646    0.0040726
enh65708     2   48597000   48598000      6       3  150064       1.7139     0.043274
enh65709     2   48624800   48625800      3       2  150064       1.7071     0.043902
enh65711     2   48642400   48643400      6       4  150064       2.5081    0.0060695
enh65712     2   48647200   48648200      4       2  150064       2.5545    0.0053166
enh65713     2   48671000   48672000      6       2  150064        1.709     0.043722
enh65717     2   48729000   48730000      2       1  150064       3.5185   0.00021701
enh65718     2   48736000   48737000      2       1  150064       2.8269      0.00235
enh65720     2   48755400   48756400      2       1  150064       2.3618    0.0090933
enh65723     2   48787400   48788400      4       2  150064       1.7311     0.041714
enh65728     2   48926200   48927200      2       1  150064       1.7204     0.042679
enh65729     2   48942200   48943200      5       3  150064       2.6766     0.003719
enh65730     2   48946200   48947200      3       2  150064       2.0311     0.021123
enh65764     2   50562500   50563500      3       2  150064       2.7858    0.0026697
enh65766     2   50625100   50626100      4       2  150064       2.5274    0.0057451
enh65769     2   50718900   50719900      1       1  150064       3.0002     0.001349
enh65770     2   50741600   50742600      7       2  150064       2.2842      0.01118
enh65787     2   51240200   51241200      1       1  150064       2.1981      0.01397
enh65789     2   51253000   51254000      4       2  150064       1.9735     0.024218
enh65808     2   52538700   52539700      6       2  150064       1.6808     0.046396
enh65837     2   53868400   53869400      2       1  150064       3.0968   0.00097806
enh65838     2   53979200   53980200      2       1  150064       2.6461    0.0040715
enh65839     2   53980000   53981000      2       1  150064       3.0919   0.00099423
enh65841     2   54011200   54012200      2       1  150064       2.7562    0.0029238
enh65842     2   54053800   54054800      3       2  150064       2.6099    0.0045285
enh65844     2   54184200   54185200      2       1  150064       2.3289    0.0099325
enh65849     2   54315000   54316000      2       1  150064       1.8354     0.033224
enh65850     2   54330700   54331700      4       2  150064       2.5832    0.0048945
enh65858     2   54647800   54648800      3       1  150064       2.2199     0.013214
enh65859     2   54659200   54660200      5       2  150064       2.9612    0.0015324
enh65872     2   54746600   54747600      2       1  150064       3.2837   0.00051231
enh65873     2   54750100   54751100      2       1  150064       1.8078     0.035319
enh65879     2   54790000   54791000      3       2  150064        1.831      0.03355
enh65882     2   54804300   54805300      2       1  150064       1.9179      0.02756
enh65884     2   54808500   54809500      3       1  150064       1.6691     0.047552
enh65886     2   54811400   54812400      3       1  150064       2.3829    0.0085877
enh65890     2   54822700   54823700      8       3  150064         1.69     0.045515
enh65891     2   54830800   54831800      3       2  150064       2.9489    0.0015943
enh65893     2   54837400   54838400      2       1  150064       1.8893     0.029423
enh65895     2   54845200   54846200      4       2  150064       2.0673     0.019351
enh65896     2   54861500   54862500      6       4  150064       2.7386    0.0030848
enh65901     2   55172500   55173500      5       2  150064       3.4998    0.0002328
enh65902     2   55184300   55185300      5       3  150064       2.3312    0.0098702
enh65909     2   55247500   55248500      6       3  150064       2.1461     0.015931
enh65913     2   55267300   55268300      2       1  150064       2.1285     0.016646
enh65915     2   55272300   55273300      3       2  150064       1.9593     0.025037
enh65916     2   55273800   55274800      1       1  150064       1.7422      0.04074
enh65917     2   55283100   55284100      1       1  150064       2.6145     0.004468
enh65923     2   55346800   55347800      7       4  150064       1.9847     0.023589
enh65927     2   55380600   55381600      2       1  150064       2.1415     0.016116
enh65937     2   55515200   55516200      3       2  150064       1.7245     0.042309
enh65939     2   55636000   55637000      7       2  150064       1.6988     0.044674
enh65948     2   56031400   56032400      1       1  150064       2.8782        0.002
enh65952     2   56221300   56222300      3       2  150064       2.6818    0.0036609
enh65960     2   56498000   56499000      2       1  150064       1.7577       0.0394
enh65968     2   57920900   57921900      4       2  150064       2.0579     0.019799
enh65971     2   57938100   57939100      3       1  150064       2.0727     0.019102
enh65972     2   57947800   57948800      2       1  150064       3.8989   4.8315e-05
enh65974     2   58022900   58023900      3       1  150064       4.4558   4.1791e-06
enh65975     2   58194400   58195400      2       1  150064       2.4394    0.0073553
enh65978     2   58272200   58273200      3       1  150064       3.1905   0.00071004
enh65982     2   58435400   58436400      1       1  150064       3.2793    0.0005203
enh65984     2   58461900   58462900      4       2  150064       4.2992   8.5707e-06
enh65985     2   58464400   58465400      2       1  150064       4.6671   1.5271e-06
enh65986     2   58464800   58465800      2       1  150064       4.6671   1.5271e-06
enh65987     2   58468400   58469400      2       1  150064       2.0918     0.018226
enh65990     2   58656300   58657300      4       2  150064       1.8312     0.033534
enh65992     2   58662200   58663200      2       1  150064       2.1894     0.014285
enh65993     2   58674500   58675500      3       2  150064       2.7116    0.0033483
enh65998     2   58739700   58740700      3       2  150064       1.7319     0.041647
enh65999     2   58741200   58742200      2       1  150064       2.6583    0.0039271
enh66007     2   58861200   58862200      2       1  150064       1.7254     0.042225
enh66014     2   59058300   59059300      6       2  150064        1.694     0.045134
enh66020     2   59155100   59156100      1       1  150064       2.1906      0.01424
enh66034     2   59690300   59691300      1       1  150064       1.7119      0.04346
enh66051     2   60291400   60292400      4       2  150064       2.9359    0.0016631
enh66052     2   60297100   60298100      1       1  150064       2.6687     0.003807
enh66053     2   60298300   60299300      1       1  150064       2.1217      0.01693
enh66055     2   60352700   60353700      3       2  150064       1.9754     0.024113
enh66056     2   60440400   60441400      3       2  150064        2.635    0.0042066
enh66058     2   60512700   60513700      5       1  150064       2.3127     0.010369
enh66064     2   60580400   60581400      3       2  150064       2.5325     0.005662
enh66067     2   60602300   60603300      2       1  150064       2.6196    0.0044011
enh66068     2   60610200   60611200      4       2  150064       2.1352     0.016371
enh66069     2   60619000   60620000      2       1  150064       3.2767   0.00052511
enh66070     2   60637200   60638200      1       1  150064       1.6527       0.0492
enh66082     2   60703500   60704500      2       1  150064       3.5133   0.00022128
enh66084     2   60707700   60708700      5       2  150064       1.9617     0.024897
enh66088     2   60730900   60731900      3       2  150064       2.7966    0.0025825
enh66090     2   60737500   60738500      7       2  150064       3.0958   0.00098151
enh66091     2   60742300   60743300      4       2  150064       2.1759     0.014781
enh66092     2   60743900   60744900      4       2  150064       2.0437     0.020493
enh66094     2   60748100   60749100      5       2  150064       1.7423     0.040732
enh66106     2   60792400   60793400      1       1  150064       2.8777     0.002003
enh66107     2   60804700   60805700      2       1  150064       2.7049    0.0034165
enh66110     2   60969200   60970200      5       3  150064       2.0049     0.022488
enh66119     2   61406900   61407900      3       2  150064       2.2473     0.012311
enh66121     2   61469400   61470400      4       2  150064       1.7636     0.038901
enh66128     2   61692100   61693100      4       2  150064       2.2576     0.011985
enh66130     2   61699400   61700400      1       1  150064        1.971      0.02436
enh66138     2   61812200   61813200      1       1  150064       1.7928       0.0365
enh66172     2   62431600   62432600      2       1  150064       1.8729     0.030541
enh66178     2   62489800   62490800      3       2  150064       3.0524    0.0011349
enh66179     2   62492000   62493000      6       2  150064       2.4986    0.0062334
enh66180     2   62493300   62494300      2       1  150064       2.5248    0.0057878
enh66183     2   62531600   62532600      5       2  150064       1.8878     0.029525
enh66185     2   62536300   62537300      1       1  150064       2.1125      0.01732
enh66194     2   62631800   62632800      8       3  150064       2.1125      0.01732
enh66197     2   62692700   62693700      2       1  150064       2.5123    0.0059976
enh66198     2   62702200   62703200      2       1  150064       2.1779     0.014706
enh66200     2   62713000   62714000      2       1  150064       2.3474     0.009452
enh66201     2   62724500   62725500      7       4  150064       3.2003   0.00068651
enh66202     2   62731800   62732800      2       1  150064       1.7793     0.037599
enh66208     2   62869800   62870800      1       1  150064       1.6466      0.04982
enh66210     2   62889300   62890300      4       2  150064       2.9659     0.001509
enh66214     2   62952200   62953200      1       1  150064       2.6627     0.003876
enh66217     2   62968800   62969800      1       1  150064       2.8907     0.001922
enh66218     2   62970600   62971600      1       1  150064       2.5492     0.005399
enh66222     2   63052800   63053800      2       1  150064       1.7936     0.036435
enh66282     2   64291600   64292600      5       2  150064       1.6818     0.046304
enh66284     2   64298800   64299800      7       3  150064       2.8003    0.0025525
enh66342     2   64679400   64680400      1       1  150064       1.6838      0.04611
enh66352     2   64833800   64834800      1       1  150064       2.7279     0.003187
enh66425     2   65630400   65631400      1       1  150064       2.0333      0.02101
enh66437     2   65731000   65732000      1       1  150064        1.771      0.03828
enh66438     2   65772600   65773600      1       1  150064       3.1367    0.0008544
enh66439     2   65785300   65786300      8       1  150064        1.674     0.047065
enh66477     2   66744600   66745600      4       2  150064       2.4212    0.0077341
enh66478     2   66752500   66753500      2       1  150064       2.0728     0.019095
enh66480     2   66768400   66769400      3       1  150064       2.7564    0.0029225
enh66481     2   66770400   66771400      3       2  150064       2.8564    0.0021427
enh66499     2   67189800   67190800      1       1  150064       1.6593      0.04853
enh66508     2   67564500   67565500      2       1  150064       2.0051     0.022476
enh66509     2   67616200   67617200      4       2  150064       2.2801     0.011301
enh66510     2   67618000   67619000      1       1  150064       2.5445     0.005471
enh66532     2   68288400   68289400      2       1  150064       1.8412     0.032794
enh66542     2   68473600   68474600      1       1  150064        2.958     0.001548
enh66545     2   68483300   68484300      1       1  150064       2.8455     0.002217
enh66594     2   69534400   69535400      1       1  150064       2.2815      0.01126
enh66595     2   69536800   69537800      1       1  150064       1.9178      0.02757
enh66596     2   69585900   69586900      2       1  150064       1.8479      0.03231
enh66599     2   69662400   69663400      1       1  150064       2.0166      0.02187
enh66623     2   69969800   69970800      3       1  150064        2.275     0.011453
enh66630     2   70008300   70009300      1       1  150064        1.646      0.04988
enh66631     2   70016700   70017700      5       2  150064       1.7414     0.040805
enh66633     2   70055300   70056300      4       2  150064       2.1088      0.01748
enh66639     2   70191300   70192300      1       1  150064       2.1937      0.01413
enh66645     2   70226400   70227400      1       1  150064       1.6616       0.0483
enh66646     2   70229300   70230300      1       1  150064       1.7059      0.04401
enh66670     2   70485800   70486800      2       1  150064       1.6927     0.045261
enh66671     2   70518800   70519800      2       1  150064       1.6909     0.045424
enh66672     2   70527400   70528400      2       1  150064       2.0229     0.021543
enh66676     2   70584600   70585600      2       1  150064       2.0984     0.017934
enh66694     2   70953900   70954900      1       1  150064       1.7563      0.03952
enh66703     2   70991300   70992300      3       1  150064       1.7427     0.040692
enh66718     2   71330200   71331200      8       3  150064       1.6867     0.045832
enh66724     2   71506000   71507000      3       1  150064       2.0484     0.020262
enh66726     2   71554800   71555800      3       2  150064       2.3225     0.010102
enh66728     2   71566300   71567300      4       2  150064       1.9307     0.026758
enh66729     2   71644600   71645600      5       2  150064       2.7841    0.0026837
enh66731     2   71685500   71686500      4       1  150064       2.4576     0.006994
enh66740     2   71754300   71755300      3       2  150064       1.7615     0.039077
enh66749     2   71921900   71922900      4       1  150064       2.0737     0.019052
enh66761     2   72355400   72356400      7       4  150064       1.8552     0.031783
enh66762     2   72357600   72358600      1       1  150064       3.4891    0.0002423
enh66763     2   72364700   72365700      1       1  150064        2.597     0.004702
enh66764     2   72400700   72401700      1       1  150064       1.6707      0.04739
enh66768     2   72463100   72464100      1       1  150064        2.753     0.002953
enh66773     2   72765900   72766900      1       1  150064         2.22      0.01321
enh66780     2   72978100   72979100      3       2  150064       2.5584    0.0052579
enh66788     2   73167600   73168600      3       1  150064       4.1935   1.3735e-05
enh66793     2   73201400   73202400      2       1  150064       3.2103   0.00066289
enh66794     2   73207300   73208300      1       1  150064       4.2077     1.29e-05
enh66796     2   73248400   73249400      3       2  150064       3.3632    0.0003852
enh66799     2   73270300   73271300      1       1  150064       4.0116    3.016e-05
enh66800     2   73271000   73272000      4       2  150064       3.9549   3.8288e-05
enh66802     2   73285600   73286600      4       1  150064       3.2989   0.00048525
enh66804     2   73295600   73296600      1       1  150064       3.5033    0.0002298
enh66805     2   73308000   73309000      2       1  150064       2.1077     0.017528
enh66807     2   73318900   73319900      3       1  150064       3.0385    0.0011887
enh66808     2   73329100   73330100      5       2  150064        3.643   0.00013476
enh66809     2   73334000   73335000      2       1  150064       3.4372   0.00029392
enh66811     2   73418700   73419700      4       2  150064       4.3334   7.3418e-06
enh66812     2   73439300   73440300      2       1  150064       3.9133   4.5522e-05
enh66814     2   73465300   73466300      2       1  150064       1.6809     0.046393
enh66815     2   73482400   73483400      5       3  150064        3.154   0.00080513
enh66818     2   73611600   73612600      2       1  150064       3.7349   9.3901e-05
enh66819     2   73784600   73785600      2       1  150064       4.2944   8.7579e-06
enh66820     2   73815100   73816100      2       1  150064       3.7373   9.3018e-05
enh66821     2   73906700   73907700      5       2  150064       2.5242    0.0057983
enh66825     2   74119400   74120400      6       3  150064       1.6813     0.046357
enh66833     2   74226500   74227500      1       1  150064       2.0135      0.02203
enh66835     2   74247600   74248600      1       1  150064       2.1868      0.01438
enh66837     2   74252900   74253900      5       1  150064       3.0081    0.0013146
enh66838     2   74258500   74259500      2       1  150064       2.3239     0.010064
enh66839     2   74263400   74264400      2       1  150064       2.3035     0.010625
enh66841     2   74267500   74268500      1       1  150064       3.1088    0.0009394
enh66842     2   74269900   74270900      1       1  150064       2.4452     0.007238
enh66844     2   74304000   74305000      1       1  150064        2.801     0.002547
enh66845     2   74333900   74334900      2       1  150064        1.669     0.047562
enh66849     2   74408500   74409500      1       1  150064       2.1993      0.01393
enh66851     2   74418800   74419800      3       1  150064       1.9408     0.026139
enh66852     2   74428400   74429400      2       1  150064        2.288     0.011069
enh66880     2   74967700   74968700      6       1  150064       2.0549     0.019946
enh66915     2   75601800   75602800      5       2  150064       1.8852     0.029699
enh66920     2   75658500   75659500     19       7  150064       1.8726     0.030561
enh66939     2   76234800   76235800      2       1  150064       2.0811     0.018711
enh66941     2   76340300   76341300      3       2  150064       3.8815     5.19e-05
enh66942     2   76438700   76439700      3       1  150064       2.2894     0.011027
enh66943     2   76495500   76496500      3       2  150064       3.4303    0.0003015
enh66969     2   77321300   77322300      5       2  150064       2.0293     0.021216
enh66970     2   77322600   77323600      4       1  150064       1.8717     0.030627
enh66979     2   77711000   77712000      8       2  150064       1.8679     0.030887
enh66980     2   77729600   77730600      8       3  150064       2.1268     0.016719
enh66981     2   77739800   77740800      3       2  150064       3.0221     0.001255
enh66982     2   77744300   77745300      1       1  150064       1.9745      0.02416
enh66983     2   77746700   77747700      3       2  150064       2.4611    0.0069265
enh66992     2   78531400   78532400      2       1  150064       1.6724     0.047226
enh66993     2   78533800   78534800      4       1  150064       2.1373     0.016287
enh66998     2   78833800   78834800      2       1  150064       2.0872     0.018437
enh67002     2   79428600   79429600      4       2  150064       2.5482    0.0054141
enh67009     2   79620500   79621500      1       1  150064       1.9993      0.02279
enh67029     2   80147700   80148700      2       1  150064       1.6836     0.046125
enh67036     2   80362800   80363800      1       1  150064        2.168      0.01508
enh67070     2   83511000   83512000      1       1  150064       1.9662      0.02464
enh67071     2   83758000   83759000      4       2  150064       1.7278     0.042008
enh67083     2   84198600   84199600      5       2  150064        2.179     0.014666
enh67134     2   85384500   85385500      2       1  150064       1.8849     0.029719
enh67178     2   85612400   85613400      2       1  150064       2.6347    0.0042105
enh67179     2   85621300   85622300      3       2  150064       2.1436     0.016034
enh67181     2   85635500   85636500      4       2  150064       1.7675     0.038569
enh67182     2   85637000   85638000      1       1  150064       2.8371     0.002276
enh67183     2   85637400   85638400      3       1  150064       3.2094   0.00066513
enh67186     2   85646400   85647400      2       1  150064       2.1765     0.014757
enh67190     2   85658900   85659900      8       3  150064       1.7293      0.04188
enh67206     2   85828100   85829100      1       1  150064       1.6695      0.04751
enh67209     2   85839400   85840400      1       1  150064       1.8344       0.0333
enh67212     2   85914100   85915100      3       2  150064       2.1934      0.01414
enh67221     2   85999900   86000900      1       1  150064       2.5548     0.005313
enh67266     2   86858500   86859500      2       1  150064       1.9239     0.027186
enh67268     2   87058500   87059500      6       2  150064       2.4106    0.0079626
enh67313     2   88922900   88923900      1       1  150064       1.8843      0.02976
enh67346     2   96365800   96366800      1       1  150064       2.7962     0.002585
enh67356     2   96807800   96808800      1       1  150064       1.7112      0.04352
enh67358     2   96813300   96814300      2       1  150064       1.8367     0.033126
enh67359     2   96814400   96815400      1       1  150064       1.9042      0.02844
enh67363     2   96868400   96869400      1       1  150064       3.8922    4.966e-05
enh67365     2   96872200   96873200      2       1  150064       2.6324    0.0042391
enh67382     2   97198400   97199400      3       2  150064       1.9101      0.02806
enh67391     2   97350900   97351900      2       1  150064       2.5752    0.0050088
enh67392     2   97404200   97405200      1       1  150064       1.9779      0.02397
enh67393     2   97410400   97411400      3       1  150064       3.2394   0.00059896
enh67394     2   97425400   97426400      2       1  150064       1.9136     0.027833
enh67397     2   97436000   97437000      1       1  150064       2.1304      0.01657
enh67398     2   97437400   97438400      1       1  150064       2.4135     0.007901
enh67400     2   97453800   97454800      2       1  150064       2.3678     0.008946
enh67402     2   97483700   97484700      1       1  150064       2.1714      0.01495
enh67403     2   97484400   97485400      3       1  150064       1.9841     0.023623
enh67404     2   97485500   97486500      1       1  150064       1.7377      0.04113
enh67405     2   97498000   97499000      1       1  150064       2.0026      0.02261
enh67406     2   97504800   97505800      1       1  150064       2.0077      0.02234
enh67407     2   97521800   97522800      1       1  150064       2.0007      0.02271
enh67409     2   97532200   97533200      1       1  150064       2.6807     0.003673
enh67410     2   97540800   97541800      1       1  150064       3.2988    0.0004855
enh67411     2   97547000   97548000      1       1  150064       1.7491      0.04014
enh67415     2   97561200   97562200      5       2  150064       2.9332    0.0016776
enh67416     2   97568900   97569900      4       2  150064       3.6407   0.00013596
enh67417     2   97571700   97572700      6       1  150064       3.6787   0.00011723
enh67418     2   97573100   97574100      4       1  150064         3.47   0.00026018
enh67419     2   97577600   97578600      4       2  150064       3.6822   0.00011562
enh67422     2   97592900   97593900      2       1  150064       2.9489    0.0015945
enh67423     2   97598900   97599900      3       1  150064         2.01     0.022216
enh67427     2   97622700   97623700      5       2  150064       1.7894     0.036779
enh67431     2   98024700   98025700      3       1  150064       2.3026     0.010651
enh67432     2   98261000   98262000      3       1  150064       2.6678    0.0038176
enh67436     2   98327200   98328200      3       1  150064       1.6724     0.047225
enh67440     2   98344200   98345200      2       1  150064       1.9617     0.024899
enh67453     2   98567400   98568400      3       2  150064       2.3493    0.0094037
enh67454     2   98599200   98600200      4       2  150064       2.3889    0.0084491
enh67456     2   98612900   98613900      3       1  150064       2.9854     0.001416
enh67460     2   98750500   98751500      2       1  150064       2.2184     0.013264
enh67468     2   99010800   99011800      1       1  150064       1.8401      0.03288
enh67470     2   99053200   99054200      2       1  150064       2.3653    0.0090079
enh67472     2   99060100   99061100      2       1  150064        1.857     0.031655
enh67473     2   99062800   99063800      5       2  150064       2.1669     0.015122
enh67474     2   99063200   99064200      4       1  150064       2.1696     0.015019
enh67475     2   99065000   99066000      2       1  150064       1.6915     0.045375
enh67476     2   99066600   99067600      1       1  150064       1.8293      0.03368
enh67477     2   99067300   99068300      1       1  150064        1.848       0.0323
enh67478     2   99068900   99069900      3       1  150064       1.7737     0.038059
enh67481     2   99075300   99076300      1       1  150064       1.7947      0.03635
enh67487     2   99088200   99089200      5       1  150064       1.7535     0.039756
enh67489     2   99091900   99092900      2       1  150064       1.7027      0.04431
enh67491     2   99099400   99100400      2       1  150064       1.7773     0.037758
enh67494     2   99104300   99105300      1       1  150064       1.8729      0.03054
enh67496     2   99121100   99122100      1       1  150064       1.8763      0.03031
enh67498     2   99124300   99125300      2       1  150064       1.8007     0.035879
enh67500     2   99133400   99134400      1       1  150064        1.882      0.02992
enh67501     2   99222800   99223800      3       1  150064       1.6702     0.047443
enh67507     2   99422000   99423000      3       1  150064       1.7118      0.04347
enh67537     2  100252800  100253800      2       1  150064       2.3472    0.0094585
enh67539     2  100268600  100269600      6       2  150064       3.4589   0.00027115
enh67540     2  100277000  100278000      1       1  150064       2.0517       0.0201
enh67543     2  100345400  100346400      4       2  150064       2.1264     0.016734
enh67544     2  100364400  100365400      3       1  150064       1.8259     0.033932
enh67545     2  100425400  100426400      3       2  150064        1.688     0.045705
enh67549     2  100506900  100507900      1       1  150064       2.3222      0.01011
enh67551     2  100576900  100577900      1       1  150064        1.887      0.02958
enh67575     2  101349800  101350800      7       2  150064       2.4091    0.0079954
enh67576     2  101398200  101399200      1       1  150064       1.9045      0.02842
enh67610     2  101867100  101868100      2       1  150064       2.6939    0.0035313
enh67613     2  101920200  101921200      2       1  150064       1.7964     0.036218
enh67616     2  101944200  101945200      1       1  150064       1.7071       0.0439
enh67626     2  102050900  102051900      6       2  150064       1.7958     0.036262
enh67690     2  102680900  102681900      1       1  150064       1.7862      0.03703
enh67691     2  102726800  102727800      8       2  150064       2.8734    0.0020302
enh67692     2  102728200  102729200      3       2  150064       1.8882     0.029497
enh67699     2  103314600  103315600      5       2  150064       2.2708     0.011579
enh67731     2  104707800  104708800      3       2  150064       1.9724      0.02428
enh67741     2  104991100  104992100      5       1  150064       2.3925    0.0083668
enh67745     2  105048700  105049700      2       1  150064       2.6251    0.0043318
enh67746     2  105050300  105051300      4       2  150064        1.908     0.028196
enh67767     2  105564200  105565200      2       1  150064        1.648      0.04968
enh67791     2  105946800  105947800      2       1  150064       1.7449     0.040499
enh67816     2  106370200  106371200      4       2  150064       2.5557     0.005299
enh67820     2  106380200  106381200      7       2  150064       1.6886     0.045649
enh67875     2  106761100  106762100      1       1  150064       1.9246      0.02714
enh67899     2  107471300  107472300      4       2  150064       2.2578     0.011978
enh67922     2  109019700  109020700      4       1  150064       2.3583    0.0091788
enh67932     2  109200200  109201200      4       2  150064       2.1656     0.015173
enh67940     2  109231600  109232600      3       1  150064       1.8293     0.033678
enh67957     2  109644600  109645600      3       2  150064       1.7807     0.037478
enh67992     2  110273400  110274400      8       2  150064       2.9843    0.0014213
enh67993     2  110357200  110358200      1       1  150064        3.817    6.755e-05
enh67995     2  110364000  110365000      2       1  150064       3.9318   4.2148e-05
enh67996     2  110365200  110366200      1       1  150064       3.0332      0.00121
enh67997     2  110366500  110367500      4       2  150064       2.8395    0.0022591
enh67998     2  110368800  110369800      5       3  150064       3.4337   0.00029767
enh67999     2  110374600  110375600      2       1  150064       2.7704    0.0027992
enh68001     2  110416800  110417800      6       2  150064       2.0148     0.021962
enh68008     2  110858900  110859900      3       2  150064       1.9862     0.023508
enh68009     2  110884200  110885200      2       1  150064       2.2133     0.013439
enh68010     2  110923400  110924400      3       2  150064       2.4227    0.0077038
enh68016     2  111447000  111448000      3       2  150064       1.8003     0.035906
enh68022     2  111503400  111504400      3       2  150064        2.343     0.009564
enh68027     2  111529100  111530100      4       2  150064       2.3416    0.0096007
enh68031     2  111600800  111601800      6       3  150064       1.6819     0.046296
enh68032     2  111603800  111604800      3       1  150064       1.7547     0.039657
enh68033     2  111605800  111606800      4       2  150064       1.9105     0.028032
enh68039     2  111630700  111631700      1       1  150064       1.8392      0.03294
enh68060     2  112252900  112253900      2       1  150064       2.6208    0.0043864
enh68075     2  112468300  112469300      5       2  150064       1.6743     0.047032
enh68082     2  112677400  112678400      5       2  150064       2.0431     0.020523
enh68084     2  112703600  112704600      3       1  150064       1.7818     0.037389
enh68085     2  112704000  112705000      4       1  150064       1.9403     0.026173
enh68086     2  112743400  112744400      5       2  150064        1.976     0.024077
enh68087     2  112776700  112777700      4       2  150064       2.5435    0.0054878
enh68088     2  112789400  112790400      4       2  150064       2.2383     0.012601
enh68167     2  115179000  115180000      2       1  150064       1.9212     0.027351
enh68186     2  115843000  115844000      5       2  150064       2.1825     0.014537
enh68187     2  115843900  115844900      4       2  150064       2.4854    0.0064704
enh68188     2  115889800  115890800      6       3  150064       1.7932     0.036469
enh68190     2  115969400  115970400      5       3  150064       2.1826     0.014533
enh68199     2  116290400  116291400      3       2  150064       2.1559     0.015544
enh68200     2  116299900  116300900      3       2  150064       2.1047     0.017661
enh68201     2  116315800  116316800      3       1  150064       1.6719      0.04727
enh68224     2  118372000  118373000     11       2  150064       1.8561     0.031723
enh68238     2  118852900  118853900      1       1  150064       2.0045      0.02251
enh68239     2  118862700  118863700      1       1  150064       3.1163    0.0009157
enh68247     2  119068500  119069500      3       2  150064       2.7741    0.0027677
enh68249     2  119074000  119075000      2       1  150064       2.4085    0.0080083
enh68250     2  119077200  119078200      2       1  150064       2.8706    0.0020486
enh68251     2  119097600  119098600      4       1  150064       2.7551    0.0029342
enh68260     2  119265400  119266400      4       2  150064       2.3537    0.0092948
enh68263     2  119341700  119342700      1       1  150064       1.8247      0.03402
enh68264     2  119347200  119348200      2       1  150064       2.2724     0.011532
enh68266     2  119401100  119402100      1       1  150064       1.9665      0.02462
enh68268     2  119495200  119496200      2       1  150064       2.5066    0.0060945
enh68269     2  119513200  119514200      3       2  150064        1.982     0.023738
enh68273     2  119826800  119827800      8       3  150064       2.3234      0.01008
enh68281     2  119905100  119906100      2       1  150064       1.6519     0.049275
enh68348     2  120774400  120775400      3       1  150064       1.6981     0.044745
enh68365     2  121130900  121131900      7       3  150064       2.3019      0.01067
enh68371     2  121261200  121262200      1       1  150064       2.0304      0.02116
enh68380     2  121371400  121372400      4       2  150064       2.3759    0.0087529
enh68385     2  121473500  121474500      8       2  150064       1.8462     0.032433
enh68403     2  121551200  121552200      5       2  150064       1.6676     0.047694
enh68449     2  121819400  121820400      3       1  150064       1.6514     0.049329
enh68452     2  121861400  121862400      6       2  150064       1.9083     0.028173
enh68472     2  122289900  122290900      4       2  150064       2.2455     0.012369
enh68490     2  122511700  122512700      1       1  150064       1.8269      0.03386
enh68505     2  122838900  122839900      2       1  150064       1.8155     0.034721
enh68511     2  123239600  123240600      5       1  150064       2.0643     0.019494
enh68527     2  124638700  124639700      5       3  150064       2.1556     0.015558
enh68536     2  124942800  124943800      4       1  150064       2.0699     0.019232
enh68537     2  124944500  124945500      2       1  150064       2.2866     0.011109
enh68550     2  125774000  125775000      2       1  150064        1.845     0.032518
enh68574     2  127536300  127537300      2       1  150064       1.9642     0.024751
enh68577     2  127584500  127585500      2       1  150064       1.9724     0.024284
enh68578     2  127589000  127590000      3       2  150064       2.3034     0.010628
enh68583     2  127713700  127714700      9       1  150064       1.6642     0.048032
enh68592     2  127825100  127826100      3       2  150064       1.7672     0.038596
enh68597     2  127841800  127842800      7       3  150064       1.9861      0.02351
enh68598     2  127842900  127843900      7       3  150064       2.0128      0.02207
enh68599     2  127844700  127845700      1       1  150064       2.7431     0.003043
enh68601     2  127851400  127852400      3       1  150064       3.1673   0.00076944
enh68605     2  127885700  127886700      5       1  150064       2.0111     0.022158
enh68685     2  129153400  129154400      9       1  150064       1.9032      0.02851
enh68686     2  129163900  129164900      9       1  150064       1.8205     0.034345
enh68687     2  129165600  129166600      7       3  150064       2.3541    0.0092833
enh68772     2  131629600  131630600      5       2  150064       1.7066      0.04395
enh68780     2  131724300  131725300      1       1  150064       2.2402      0.01254
enh68782     2  131798800  131799800      1       1  150064       3.4002    0.0003367
enh68783     2  131822400  131823400      2       1  150064       3.1467   0.00082561
enh68784     2  131861300  131862300      4       2  150064        3.335   0.00042656
enh68787     2  131877600  131878600      1       1  150064       3.2268    0.0006259
enh68790     2  131914000  131915000      1       1  150064       2.9712     0.001483
enh68801     2  133149400  133150400      1       1  150064       1.8515      0.03205
enh68848     2  134837800  134838800      1       1  150064       1.8672      0.03094
enh68849     2  134844300  134845300      3       1  150064       3.2997   0.00048399
enh68851     2  134875700  134876700      2       1  150064       2.7512    0.0029685
enh68852     2  134879900  134880900      2       1  150064       2.7676    0.0028238
enh68857     2  134889000  134890000      1       1  150064       2.7632     0.002862
enh68859     2  134891800  134892800      3       2  150064       3.2345   0.00060923
enh68860     2  134893100  134894100      3       2  150064       1.7024     0.044336
enh68862     2  134895400  134896400      3       1  150064       3.9695   3.6018e-05
enh68863     2  134897200  134898200      1       1  150064       4.2027    1.319e-05
enh68864     2  134899200  134900200      6       2  150064        3.593   0.00016342
enh68867     2  134904000  134905000      1       1  150064       1.7945      0.03637
enh68868     2  134904900  134905900      1       1  150064       1.8191      0.03445
enh68871     2  134920700  134921700      1       1  150064       2.4341     0.007465
enh68917     2  135678600  135679600      2       1  150064         2.09      0.01831
enh68920     2  135691300  135692300      2       1  150064       1.7384     0.041068
enh68943     2  136781700  136782700      1       1  150064       1.7086      0.04376
enh68951     2  136898900  136899900      2       1  150064       1.6819     0.046293
enh68968     2  137667200  137668200      3       1  150064       2.1144      0.01724
enh68996     2  138989400  138990400      4       2  150064       1.7834      0.03726
enh69000     2  139033600  139034600      4       2  150064       1.6769     0.046781
enh69003     2  139252000  139253000      2       1  150064       2.6793    0.0036892
enh69008     2  139271600  139272600      2       1  150064        2.082     0.018673
enh69018     2  139481400  139482400      3       2  150064       2.2969     0.010813
enh69025     2  139802900  139803900      3       1  150064       1.8054     0.035503
enh69040     2  140487600  140488600      1       1  150064       1.8894      0.02942
enh69043     2  140809800  140810800      3       2  150064       2.0652     0.019454
enh69046     2  141106100  141107100      5       2  150064       3.0506    0.0011418
enh69047     2  141111800  141112800      1       1  150064        1.677      0.04677
enh69048     2  141113200  141114200      6       3  150064       2.3098      0.01045
enh69049     2  141192800  141193800      6       2  150064       2.7357    0.0031126
enh69050     2  141194200  141195200      2       1  150064       2.3638    0.0090445
enh69087     2  144016100  144017100      5       3  150064        1.734     0.041456
enh69088     2  144053400  144054400      2       1  150064       1.8519     0.032022
enh69100     2  144533200  144534200      1       1  150064       2.5076     0.006078
enh69102     2  144565500  144566500      1       1  150064       2.4016     0.008162
enh69105     2  144590300  144591300      3       1  150064       2.8902     0.001925
enh69111     2  144712900  144713900      1       1  150064       2.9506     0.001586
enh69119     2  144857200  144858200      1       1  150064       2.1594      0.01541
enh69124     2  144995200  144996200      2       1  150064       1.7785     0.037657
enh69138     2  145129800  145130800      1       1  150064       2.7902     0.002634
enh69139     2  145137000  145138000      2       1  150064       3.5341    0.0002046
enh69141     2  145161200  145162200      2       1  150064       4.2078   1.2891e-05
enh69142     2  145182100  145183100      2       1  150064       2.3847    0.0085468
enh69143     2  145184400  145185400      2       1  150064       3.1832   0.00072837
enh69146     2  145198300  145199300      6       3  150064       2.3436    0.0095487
enh69147     2  145201800  145202800      1       1  150064       4.3878    5.724e-06
enh69153     2  145218900  145219900      2       1  150064       3.4822   0.00024867
enh69183     2  146401900  146402900      2       1  150064       2.8347    0.0022935
enh69190     2  146687400  146688400      3       1  150064       2.4951    0.0062956
enh69191     2  146689100  146690100      1       1  150064       2.3584     0.009178
enh69206     2  147578900  147579900      2       1  150064       4.3816   5.8918e-06
enh69212     2  147851400  147852400      3       1  150064       1.9172     0.027605
enh69213     2  147891000  147892000      2       1  150064       1.6471     0.049768
enh69215     2  147952600  147953600      2       1  150064       1.6706     0.047398
enh69230     2  148480600  148481600      5       2  150064       2.0947     0.018097
enh69235     2  148607200  148608200      4       2  150064       3.0923   0.00099306
enh69236     2  148616900  148617900      2       1  150064       2.2004     0.013891
enh69238     2  148620200  148621200      2       1  150064       1.6453     0.049952
enh69239     2  148627000  148628000      2       1  150064       2.2105     0.013534
enh69240     2  148633900  148634900      1       1  150064       2.3904     0.008414
enh69246     2  148764000  148765000      4       2  150064       1.7801     0.037534
enh69247     2  148775800  148776800      2       1  150064       2.2751     0.011451
enh69251     2  148838800  148839800      3       1  150064       3.5323   0.00020601
enh69257     2  149030600  149031600      2       1  150064        2.932     0.001684
enh69258     2  149055100  149056100      3       2  150064       2.2032     0.013791
enh69259     2  149060700  149061700      3       2  150064       2.9584     0.001546
enh69260     2  149062800  149063800      3       1  150064       2.9061    0.0018299
enh69261     2  149119200  149120200      5       2  150064       1.6979     0.044765
enh69266     2  149291600  149292600      2       1  150064       2.8176    0.0024192
enh69267     2  149311900  149312900      3       1  150064       2.2495     0.012239
enh69268     2  149335100  149336100      6       2  150064       2.0838     0.018589
enh69285     2  149509900  149510900      5       3  150064         2.25     0.012223
enh69297     2  149684700  149685700      3       2  150064       2.2262     0.012999
enh69300     2  149835900  149836900      1       1  150064       1.7951      0.03632
enh69302     2  149862900  149863900      2       1  150064       1.8528     0.031956
enh69305     2  149885600  149886600      1       1  150064       3.3161    0.0004564
enh69306     2  149890600  149891600      2       1  150064       2.3623    0.0090802
enh69319     2  150220400  150221400      2       1  150064       2.2779     0.011366
enh69328     2  150454100  150455100      2       1  150064       1.8433     0.032646
enh69332     2  150587000  150588000      6       1  150064       1.9556     0.025255
enh69343     2  150982400  150983400      2       1  150064       1.7862     0.037035
enh69347     2  151178400  151179400      1       1  150064       2.3345     0.009784
enh69397     2  152264900  152265900      8       5  150064       1.9923      0.02317
enh69400     2  152354400  152355400      1       1  150064        2.957     0.001553
enh69402     2  152402300  152403300      2       1  150064       1.8467     0.032394
enh69421     2  152906400  152907400      1       1  150064       1.7838      0.03723
enh69428     2  153194300  153195300      1       1  150064       1.7882      0.03687
enh69432     2  153225800  153226800      1       1  150064       1.9705      0.02439
enh69446     2  153275900  153276900      5       2  150064       2.5832    0.0048945
enh69447     2  153277500  153278500      2       1  150064       2.4095    0.0079867
enh69448     2  153279600  153280600      1       1  150064       2.3908     0.008405
enh69450     2  153286300  153287300      1       1  150064       2.6666     0.003831
enh69452     2  153290400  153291400      2       1  150064       2.0212     0.021629
enh69457     2  153303800  153304800      1       1  150064        1.861      0.03137
enh69465     2  153323400  153324400      3       1  150064       1.7491     0.040137
enh69466     2  153325300  153326300      1       1  150064        2.779     0.002726
enh69486     2  153504300  153505300      3       2  150064       1.8362     0.033163
enh69487     2  153577000  153578000      2       1  150064        2.911    0.0018013
enh69488     2  153618200  153619200      2       1  150064        2.539    0.0055589
enh69489     2  153731600  153732600      5       3  150064       2.3803    0.0086496
enh69518     2  155096800  155097800      3       2  150064       2.1878     0.014342
enh69528     2  155438500  155439500      1       1  150064       1.7215      0.04258
enh69533     2  155911000  155912000      5       3  150064       2.7169    0.0032949
enh69539     2  156695600  156696600      3       2  150064       1.8476     0.032332
enh69541     2  156701300  156702300      3       2  150064       2.3582    0.0091825
enh69546     2  156877600  156878600      6       3  150064       1.7078     0.043835
enh69572     2  157515000  157516000      4       2  150064       2.0347     0.020941
enh69574     2  157549700  157550700      2       1  150064       1.8381     0.033022
enh69612     2  158858800  158859800      4       1  150064       2.6834    0.0036439
enh69617     2  158977000  158978000      3       2  150064       2.1871     0.014368
enh69623     2  159216300  159217300      2       1  150064       2.1738     0.014859
enh69624     2  159251400  159252400     10       4  150064       2.3709    0.0088722
enh69625     2  159268000  159269000      2       1  150064       2.6441    0.0040955
enh69627     2  159316800  159317800      4       2  150064       3.1216    0.0008994
enh69629     2  159326600  159327600      3       2  150064       2.3193     0.010191
enh69630     2  159330400  159331400      5       2  150064       2.0002      0.02274
enh69631     2  159333300  159334300      1       1  150064       3.0841     0.001021
enh69632     2  159343000  159344000      5       2  150064        2.627    0.0043076
enh69634     2  159349600  159350600      6       2  150064       2.8574    0.0021356
enh69636     2  159359200  159360200      5       2  150064       3.2452   0.00058689
enh69679     2  159994200  159995200      1       1  150064       1.7536      0.03975
enh69690     2  160373000  160374000      1       1  150064       2.9792     0.001445
enh69693     2  160448800  160449800      3       1  150064       2.4297    0.0075562
enh69694     2  160462500  160463500      6       3  150064       2.9034    0.0018458
enh69695     2  160463400  160464400      2       1  150064       1.9649     0.024715
enh69696     2  160466300  160467300      4       2  150064       2.6527    0.0039921
enh69697     2  160474200  160475200      2       1  150064       3.4676   0.00026257
enh69698     2  160476800  160477800      3       2  150064       1.8384     0.033002
enh69700     2  160567200  160568200      5       2  150064       2.1417     0.016107
enh69702     2  160643700  160644700      4       2  150064       3.4895   0.00024195
enh69751     2  161272600  161273600      1       1  150064       2.1489      0.01582
enh69753     2  161276500  161277500      2       1  150064       1.7479     0.040244
enh69768     2  161503200  161504200      3       1  150064       1.8889     0.029451
enh69771     2  161560200  161561200      4       2  150064       1.6628     0.048171
enh69789     2  162046200  162047200      3       2  150064        1.932      0.02668
enh69804     2  162854600  162855600      2       1  150064       3.0845    0.0010196
enh69805     2  162858600  162859600      3       2  150064       3.1137    0.0009239
enh69806     2  162885600  162886600      1       1  150064       3.3731    0.0003716
enh69834     2  164457600  164458600      2       1  150064       2.3011     0.010694
enh69852     2  164554400  164555400      1       1  150064       2.0803      0.01875
enh69859     2  164572200  164573200      1       1  150064       2.1163      0.01716
enh69860     2  164573800  164574800      3       2  150064       1.6894      0.04557
enh69929     2  166653100  166654100      8       3  150064       2.6834    0.0036442
enh69932     2  166701100  166702100      3       2  150064       3.4409   0.00028993
enh69936     2  166810700  166811700      1       1  150064       3.4861    0.0002451
enh69945     2  167350900  167351900      4       2  150064       3.2406   0.00059635
enh69960     2  167748400  167749400      1       1  150064       3.0327     0.001212
enh69961     2  167814100  167815100      2       1  150064       1.7094     0.043688
enh69995     2  168440600  168441600      3       1  150064       1.9666     0.024617
enh70007     2  168649000  168650000      5       2  150064       1.9878     0.023415
enh70011     2  168780800  168781800      3       1  150064       2.1993     0.013928
enh70012     2  168802400  168803400      1       1  150064       2.3522     0.009331
enh70049     2  169315400  169316400      3       2  150064       2.2001     0.013901
enh70052     2  169326700  169327700      1       1  150064       2.2774      0.01138
enh70060     2  169374700  169375700      4       1  150064       1.9087     0.028151
enh70061     2  169377600  169378600      2       1  150064       1.8727     0.030553
enh70063     2  169382900  169383900      5       3  150064       1.7572     0.039444
enh70064     2  169386100  169387100      3       1  150064       1.7742     0.038014
enh70065     2  169391200  169392200      3       2  150064       3.3246   0.00044273
enh70078     2  169459200  169460200      2       1  150064       2.4294    0.0075624
enh70079     2  169482600  169483600      5       2  150064       3.3347   0.00042701
enh70082     2  169491400  169492400      3       1  150064       3.4519   0.00027834
enh70083     2  169495400  169496400      3       1  150064        2.075     0.018993
enh70084     2  169497400  169498400      8       4  150064       3.7973   7.3146e-05
enh70094     2  169587300  169588300      4       2  150064       1.9443     0.025929
enh70099     2  169666500  169667500      1       1  150064       2.4238      0.00768
enh70107     2  169975300  169976300      3       1  150064       1.6576     0.048702
enh70142     2  171001900  171002900      1       1  150064       1.7048      0.04412
enh70183     2  171668800  171669800      1       1  150064       1.9777      0.02398
enh70190     2  171787400  171788400      2       1  150064       1.8763     0.030307
enh70204     2  171999000  172000000      2       1  150064       1.7314     0.041692
enh70207     2  172037900  172038900      6       2  150064       1.8628     0.031245
enh70215     2  172127900  172128900      4       2  150064         2.25     0.012225
enh70239     2  172650600  172651600      1       1  150064       3.1278    0.0008806
enh70240     2  172654600  172655600      3       2  150064       3.3947   0.00034357
enh70244     2  172877300  172878300      3       2  150064       3.3925   0.00034624
enh70260     2  173138400  173139400      3       2  150064       2.3827    0.0085926
enh70261     2  173149200  173150200      5       2  150064       2.0418     0.020584
enh70297     2  173942800  173943800      4       2  150064       2.7003    0.0034641
enh70299     2  173967600  173968600      5       3  150064       2.7024    0.0034425
enh70300     2  173996800  173997800      4       2  150064       2.8268    0.0023508
enh70301     2  174000500  174001500      3       2  150064       2.9722    0.0014783
enh70304     2  174058300  174059300      5       3  150064       1.9098     0.028076
enh70306     2  174082900  174083900      3       2  150064       2.1942     0.014112
enh70307     2  174091700  174092700      4       2  150064       2.1194     0.017029
enh70334     2  174528600  174529600      3       1  150064       3.1994    0.0006886
enh70335     2  174531600  174532600      3       2  150064       1.7208     0.042641
enh70346     2  174778800  174779800      1       1  150064        2.247      0.01232
enh70347     2  174786000  174787000      4       2  150064       1.9108     0.028015
enh70352     2  174806200  174807200      1       1  150064       2.2771      0.01139
enh70353     2  174823800  174824800      4       2  150064       1.6724     0.047225
enh70360     2  174878700  174879700      2       1  150064       1.7088     0.043747
enh70363     2  174897200  174898200      2       1  150064       2.7309    0.0031579
enh70369     2  174918600  174919600      3       1  150064       2.8179    0.0024172
enh70370     2  174927100  174928100      2       1  150064       2.2485     0.012273
enh70371     2  174936400  174937400      4       2  150064       2.5067     0.006094
enh70373     2  174971100  174972100      4       2  150064       1.7804     0.037506
enh70374     2  174979600  174980600      2       1  150064       2.3998     0.008203
enh70384     2  175111200  175112200      2       1  150064       2.6259    0.0043211
enh70388     2  175210600  175211600      4       2  150064       3.1527   0.00080896
enh70389     2  175258800  175259800      2       1  150064       3.0919   0.00099448
enh70391     2  175411100  175412100      3       2  150064       2.9867      0.00141
enh70395     2  175463600  175464600      1       1  150064       2.3746     0.008783
enh70396     2  175464200  175465200      1       1  150064       1.9423      0.02605
enh70403     2  175615500  175616500      5       2  150064       2.0604      0.01968
enh70405     2  175628600  175629600      3       2  150064       1.9024     0.028562
enh70409     2  175643800  175644800      1       1  150064       3.0873      0.00101
enh70414     2  175691300  175692300      3       2  150064       2.0816     0.018691
enh70427     2  175746700  175747700      1       1  150064        1.688      0.04571
enh70428     2  175752900  175753900      1       1  150064       2.6396      0.00415
enh70436     2  175817000  175818000      1       1  150064       2.1397      0.01619
enh70447     2  175892600  175893600      4       2  150064       1.6482     0.049657
enh70469     2  176748700  176749700      3       1  150064       2.5355    0.0056143
enh70472     2  177156100  177157100      2       1  150064       1.8023     0.035745
enh70546     2  178977900  178978900      1       1  150064       2.1118      0.01735
enh70555     2  179120500  179121500      1       1  150064       2.0193      0.02173
enh70595     2  180292600  180293600      5       2  150064       2.4388    0.0073686
enh70596     2  180293500  180294500      3       2  150064       2.6631    0.0038718
enh70597     2  180295000  180296000      8       3  150064       2.0795     0.018784
enh70598     2  180308200  180309200      6       3  150064       2.5323    0.0056657
enh70599     2  180312000  180313000      5       3  150064       3.7576   8.5773e-05
enh70600     2  180334800  180335800      9       3  150064       3.3853   0.00035551
enh70611     2  180774400  180775400      5       2  150064       1.9078     0.028207
enh70613     2  180831800  180832800      6       2  150064       4.5141   3.1799e-06
enh70617     2  180921800  180922800      7       4  150064       2.0695     0.019252
enh70619     2  180990300  180991300      2       1  150064        3.483   0.00024794
enh70621     2  181044900  181045900      6       3  150064       2.6204    0.0043909
enh70659     2  182655200  182656200      4       2  150064       1.7244     0.042318
enh70669     2  182974900  182975900      4       2  150064       2.5068    0.0060916
enh70686     2  183579400  183580400      2       1  150064       2.4001    0.0081953
enh70694     2  183732500  183733500      2       1  150064       1.6783     0.046641
enh70701     2  183874800  183875800      1       1  150064       3.2345    0.0006092
enh70731     2  185431200  185432200      1       1  150064       1.8602      0.03143
enh70734     2  185770800  185771800      2       1  150064       3.3438   0.00041318
enh70736     2  186154500  186155500      3       2  150064        2.053     0.020034
enh70790     2  188384200  188385200      2       1  150064       1.9141     0.027805
enh70797     2  188411600  188412600      3       1  150064       1.6685     0.047606
enh70799     2  188418800  188419800      2       1  150064       1.9497     0.025604
enh70813     2  188841500  188842500      1       1  150064       1.8504      0.03213
enh70822     2  188915600  188916600      5       2  150064       1.7276     0.042033
enh70828     2  189082500  189083500      4       2  150064       2.7523    0.0029587
enh70829     2  189111600  189112600      7       4  150064       2.4084    0.0080113
enh70837     2  189166800  189167800      5       2  150064        2.219     0.013244
enh70839     2  189170900  189171900      1       1  150064       2.6407     0.004137
enh70845     2  189193600  189194600      4       2  150064       3.0682    0.0010766
enh70847     2  189198600  189199600      2       1  150064       2.6501    0.0040238
enh70853     2  189260800  189261800      3       2  150064       2.1617     0.015322
enh70860     2  189327600  189328600      2       1  150064       1.8816     0.029946
enh70861     2  189329300  189330300      2       1  150064       2.1623     0.015296
enh70862     2  189337800  189338800      2       1  150064       2.7616    0.0028756
enh70864     2  189342700  189343700      2       1  150064        2.853    0.0021654
enh70873     2  189493800  189494800      4       2  150064       1.9699     0.024422
enh70875     2  189651100  189652100      2       1  150064       2.6071    0.0045662
enh70914     2  191277600  191278600      1       1  150064       1.8367      0.03313
enh70917     2  191364600  191365600      4       2  150064        1.799     0.036008
enh70920     2  191400800  191401800      3       2  150064       1.7662     0.038684
enh70943     2  191756200  191757200      2       1  150064       1.8837     0.029805
enh70948     2  191885600  191886600      4       1  150064       2.6343    0.0042152
enh70949     2  191906200  191907200      1       1  150064       2.1558      0.01555
enh70955     2  192090000  192091000      1       1  150064       1.8279      0.03378
enh70974     2  192265400  192266400      2       1  150064        2.081     0.018719
enh71008     2  193406200  193407200      3       2  150064       3.2399   0.00059782
enh71012     2  194385800  194386800      1       1  150064        5.196    1.018e-07
enh71021     2  196397300  196398300      4       1  150064       3.4271   0.00030498
enh71023     2  196408800  196409800      5       2  150064       3.6552   0.00012851
enh71024     2  196423800  196424800      4       2  150064       3.4686   0.00026163
enh71034     2  196511100  196512100      3       2  150064       2.0854     0.018518
enh71036     2  196549200  196550200      3       2  150064       2.4345    0.0074563
enh71038     2  196552100  196553100      1       1  150064       2.1163      0.01716
enh71046     2  196923800  196924800      3       1  150064       3.2109    0.0006615
enh71047     2  196932400  196933400      4       2  150064       3.4428   0.00028787
enh71049     2  196961300  196962300      2       1  150064       1.6877     0.045734
enh71050     2  196966000  196967000      2       1  150064       1.6737       0.0471
enh71051     2  196977400  196978400      4       2  150064       1.8998     0.028732
enh71052     2  196988500  196989500      1       1  150064       2.0077      0.02234
enh71063     2  197382200  197383200      3       2  150064       3.3076   0.00047044
enh71065     2  197454600  197455600      2       1  150064       2.5583    0.0052596
enh71069     2  197769500  197770500      3       1  150064       1.9311     0.026733
enh71076     2  197831400  197832400      2       1  150064       2.0883     0.018385
enh71077     2  197836200  197837200      3       2  150064       1.9183     0.027538
enh71078     2  197852800  197853800      1       1  150064       2.8627       0.0021
enh71081     2  197874600  197875600      8       4  150064       1.9044     0.028426
enh71084     2  197955400  197956400      2       1  150064       2.7055    0.0034098
enh71086     2  198000400  198001400      2       1  150064       2.5369    0.0055913
enh71087     2  198017000  198018000      4       2  150064       2.1824      0.01454
enh71089     2  198029200  198030200      2       1  150064       2.3458    0.0094928
enh71094     2  198144600  198145600      3       1  150064       4.1655   1.5535e-05
enh71095     2  198171000  198172000      4       2  150064       4.5313   2.9317e-06
enh71097     2  198316800  198317800      1       1  150064       5.2528    7.491e-08
enh71104     2  198484400  198485400      2       1  150064       5.2791   6.4921e-08
enh71105     2  198492300  198493300      5       1  150064       2.9932    0.0013802
enh71106     2  198505400  198506400      1       1  150064       3.2286     0.000622
enh71107     2  198512400  198513400      2       1  150064       3.3548   0.00039706
enh71108     2  198521900  198522900      4       2  150064       5.1526   1.2845e-07
enh71111     2  198541300  198542300      2       1  150064       4.6838    1.408e-06
enh71112     2  198568700  198569700      1       1  150064       4.1225    1.874e-05
enh71113     2  198721600  198722600      3       2  150064       4.5656   2.4901e-06
enh71115     2  198737800  198738800      2       1  150064       3.7759   7.9729e-05
enh71116     2  198753500  198754500      2       1  150064       4.2409   1.1133e-05
enh71117     2  198754400  198755400      1       1  150064        4.303    8.424e-06
enh71128     2  199885200  199886200      5       2  150064       2.4284     0.007583
enh71131     2  200028400  200029400      2       1  150064       4.5229   3.0502e-06
enh71132     2  200050400  200051400      1       1  150064       4.8974    4.856e-07
enh71134     2  200132800  200133800      1       1  150064       2.0367      0.02084
enh71135     2  200142400  200143400      4       1  150064       2.5583    0.0052597
enh71138     2  200288300  200289300      3       1  150064        3.696   0.00010951
enh71152     2  200658900  200659900      1       1  150064       2.5675     0.005121
enh71153     2  200669100  200670100      5       3  150064       2.8315    0.0023163
enh71155     2  200675800  200676800      1       1  150064        4.404    5.314e-06
enh71159     2  200733700  200734700      3       2  150064       5.6935   6.2246e-09
enh71160     2  200774600  200775600      1       1  150064       7.1749    3.618e-13
enh71161     2  200778000  200779000      4       2  150064       3.3334   0.00042892
enh71162     2  200787200  200788200      5       2  150064       5.7762   3.8197e-09
enh71163     2  200792800  200793800      4       2  150064       5.3995   3.3416e-08
enh71165     2  200822300  200823300      5       2  150064       3.5162   0.00021886
enh71168     2  200847800  200848800      6       4  150064       5.4135   3.0905e-08
enh71171     2  200904800  200905800      2       1  150064       5.5961   1.0958e-08
enh71172     2  200919600  200920600      2       1  150064        6.014   9.0495e-10
enh71173     2  200946000  200947000      2       1  150064       1.7517     0.039912
enh71178     2  201000600  201001600      3       2  150064       4.9387   3.9317e-07
enh71182     2  201050200  201051200      1       1  150064       5.5405    1.508e-08
enh71183     2  201066200  201067200      3       2  150064        4.173   1.5028e-05
enh71187     2  201139300  201140300      2       1  150064       4.0852   2.2017e-05
enh71188     2  201166800  201167800      3       1  150064       1.6813     0.046348
enh71191     2  201176400  201177400      4       2  150064       2.4416    0.0073108
enh71193     2  201179600  201180600      3       2  150064       2.5797     0.004945
enh71195     2  201186800  201187800      1       1  150064       1.8995      0.02875
enh71197     2  201193600  201194600      3       2  150064       3.5441   0.00019701
enh71204     2  201218500  201219500      3       2  150064       3.2948   0.00049243
enh71207     2  201224800  201225800      1       1  150064       3.5893    0.0001658
enh71208     2  201226600  201227600      4       2  150064       6.6098    1.924e-11
enh71209     2  201228500  201229500      3       1  150064       4.8698   5.5857e-07
enh71211     2  201234300  201235300      2       1  150064       4.3435   7.0102e-06
enh71212     2  201244500  201245500      2       1  150064       3.6479   0.00013221
enh71215     2  201270200  201271200      3       1  150064       3.3255   0.00044135
enh71217     2  201276200  201277200      3       1  150064        3.257   0.00056302
enh71218     2  201281000  201282000      2       1  150064       2.9354    0.0016654
enh71219     2  201289400  201290400      3       2  150064       4.7961   8.0872e-07
enh71221     2  201318000  201319000      2       1  150064       3.8497   5.9124e-05
enh71222     2  201334400  201335400      4       2  150064        1.808     0.035305
enh71258     2  202119100  202120100      7       3  150064       2.9018    0.0018548
enh71260     2  202123400  202124400      2       1  150064       2.5875    0.0048334
enh71271     2  202560700  202561700      5       2  150064       1.6744     0.047023
enh71292     2  202783200  202784200      1       1  150064       1.7825      0.03733
enh71302     2  202824700  202825700      1       1  150064       2.0268      0.02134
enh71303     2  202827300  202828300      5       3  150064       2.0115     0.022137
enh71304     2  202829500  202830500      4       2  150064       1.7568     0.039472
enh71336     2  203113500  203114500      1       1  150064       1.7039       0.0442
enh71352     2  203453100  203454100      2       1  150064       1.7147     0.043196
enh71357     2  203537200  203538200      1       1  150064       2.8652     0.002084
enh71360     2  203670400  203671400      1       1  150064       1.9178      0.02757
enh71365     2  204104800  204105800      2       1  150064       2.6149    0.0044624
enh71369     2  204349000  204350000      2       1  150064       2.4373    0.0073984
enh71427     2  205837300  205838300      1       1  150064       2.1553      0.01557
enh71449     2  206185800  206186800      2       1  150064       2.4038    0.0081136
enh71460     2  206360400  206361400      2       1  150064       1.8145     0.034801
enh71462     2  206410300  206411300      2       1  150064       1.7477     0.040258
enh71501     2  206713500  206714500      2       1  150064       2.9118    0.0017968
enh71502     2  206747200  206748200      2       1  150064       2.0289     0.021234
enh71516     2  207076500  207077500      3       1  150064        1.891     0.029311
enh71521     2  207143200  207144200      5       2  150064       1.9842     0.023618
enh71531     2  207480400  207481400      1       1  150064       1.6492      0.04955
enh71548     2  207900600  207901600      1       1  150064       1.7684       0.0385
enh71550     2  207905800  207906800      1       1  150064        1.648      0.04968
enh71551     2  207911100  207912100      2       1  150064        1.793      0.03649
enh71577     2  208079800  208080800      2       1  150064       2.3195     0.010183
enh71579     2  208086900  208087900      3       2  150064       2.4985    0.0062363
enh71597     2  208217500  208218500      2       1  150064       1.8105     0.035107
enh71600     2  208272300  208273300      4       2  150064       3.0147    0.0012862
enh71602     2  208281700  208282700      2       1  150064       3.0941   0.00098697
enh71608     2  208340900  208341900      6       3  150064       2.9831    0.0014265
enh71609     2  208343600  208344600      5       1  150064       1.6662     0.047841
enh71612     2  208369200  208370200      4       1  150064       3.2299    0.0006191
enh71614     2  208398100  208399100      1       1  150064       4.0619    2.434e-05
enh71618     2  208481700  208482700      2       1  150064       3.7678   8.2353e-05
enh71619     2  208497200  208498200      3       2  150064       3.1734   0.00075327
enh71620     2  208500000  208501000      1       1  150064       3.8856    5.104e-05
enh71621     2  208525500  208526500      3       2  150064       2.3783    0.0086969
enh71658     2  208976200  208977200      9       3  150064       1.6962      0.04492
enh71660     2  209007500  209008500      5       2  150064       1.8434     0.032633
enh71708     2  210464800  210465800      2       1  150064       2.4996    0.0062159
enh71709     2  210478600  210479600      3       2  150064       2.1778     0.014711
enh71715     2  210530800  210531800      1       1  150064       2.3524     0.009327
enh71749     2  212225600  212226600      4       2  150064       1.8758     0.030341
enh71752     2  212255200  212256200      2       1  150064       1.9995     0.022776
enh71754     2  212300800  212301800      3       1  150064       2.9135     0.001787
enh71755     2  212319300  212320300      1       1  150064       3.3681    0.0003784
enh71759     2  212352200  212353200      3       2  150064       1.6806     0.046416
enh71763     2  212528600  212529600      3       2  150064       1.8567      0.03168
enh71765     2  212792600  212793600      4       2  150064       1.7923     0.036544
enh71769     2  213102200  213103200      4       2  150064        1.745     0.040489
enh71771     2  213248400  213249400      3       1  150064       1.8646     0.031119
enh71775     2  213413800  213414800      3       2  150064       3.1326   0.00086639
enh71811     2  215290600  215291600      4       2  150064       3.5438   0.00019718
enh71812     2  215345400  215346400      4       2  150064       1.7813     0.037432
enh71814     2  215571600  215572600      5       3  150064       1.9962     0.022958
enh71836     2  216636200  216637200      4       2  150064       1.6582     0.048642
enh71849     2  216826800  216827800      6       3  150064        1.929     0.026865
enh71854     2  216876000  216877000      7       3  150064       1.9142       0.0278
enh71863     2  217045800  217046800      3       1  150064       2.0171     0.021842
enh71871     2  217157400  217158400      4       2  150064        1.713     0.043357
enh71881     2  217256800  217257800      2       1  150064       3.1645   0.00077676
enh71897     2  217447900  217448900      4       2  150064        2.575    0.0050125
enh71898     2  217449000  217450000      4       2  150064       2.4448    0.0072463
enh71905     2  217495600  217496600      1       1  150064       2.3889     0.008449
enh71907     2  217508200  217509200      1       1  150064        1.787      0.03697
enh71910     2  217521600  217522600      4       1  150064       2.0549     0.019943
enh71911     2  217529900  217530900      1       1  150064       2.3264     0.009999
enh71912     2  217543600  217544600      3       1  150064       2.1124     0.017328
enh71917     2  217628000  217629000      2       1  150064       2.0977     0.017967
enh71928     2  217878700  217879700      2       1  150064       1.7567     0.039481
enh71931     2  217939500  217940500     10       3  150064       1.8883     0.029496
enh71934     2  218026000  218027000      1       1  150064       2.1604      0.01537
enh71961     2  218654200  218655200      5       1  150064       2.5606    0.0052246
enh71987     2  218815400  218816400      3       1  150064        2.189     0.014298
enh72045     2  219945400  219946400      1       1  150064       2.3588     0.009166
enh72050     2  220022400  220023400      2       1  150064       2.6936    0.0035346
enh72051     2  220024000  220025000      2       1  150064       2.6937    0.0035333
enh72052     2  220025600  220026600      2       1  150064       2.6891    0.0035818
enh72063     2  220113700  220114700      1       1  150064       1.9205       0.0274
enh72081     2  220310300  220311300      2       1  150064       3.7925   7.4572e-05
enh72085     2  220340300  220341300      3       1  150064         2.09     0.018311
enh72103     2  220526800  220527800      2       1  150064       1.7379     0.041118
enh72135     2  221813700  221814700      2       1  150064       2.0733     0.019075
enh72156     2  222383600  222384600      3       2  150064       2.6792      0.00369
enh72157     2  222389000  222390000      3       2  150064       2.5703    0.0050804
enh72158     2  222392100  222393100      2       1  150064        2.968    0.0014987
enh72159     2  222394300  222395300      1       1  150064       2.7857     0.002671
enh72166     2  222471000  222472000      4       2  150064       1.8783     0.030173
enh72172     2  222573800  222574800      1       1  150064       1.7049      0.04411
enh72174     2  222580200  222581200      1       1  150064       1.7476      0.04027
enh72176     2  222644400  222645400      3       1  150064        2.206     0.013693
enh72180     2  222683300  222684300      1       1  150064       1.8588      0.03153
enh72189     2  222967300  222968300      1       1  150064       2.0833      0.01861
enh72217     2  223728100  223729100      2       1  150064       1.6604     0.048413
enh72251     2  224428000  224429000      1       1  150064       2.1643      0.01522
enh72281     2  225074900  225075900      2       1  150064       2.3574    0.0092008
enh72283     2  225081800  225082800      1       1  150064        1.802      0.03577
enh72291     2  225264200  225265200      3       1  150064       2.6498    0.0040264
enh72292     2  225281200  225282200     14       2  150064       2.4258    0.0076381
enh72293     2  225293600  225294600      4       2  150064       2.0365     0.020852
enh72294     2  225298300  225299300     13       4  150064       2.6853     0.003623
enh72295     2  225307200  225308200      5       2  150064       1.7142     0.043248
enh72299     2  225384800  225385800      3       2  150064       3.6737   0.00011953
enh72301     2  225397100  225398100      4       2  150064        4.806   7.6996e-07
enh72304     2  225434800  225435800      1       1  150064       1.6773      0.04674
enh72305     2  225436800  225437800      4       2  150064        4.282   9.2614e-06
enh72307     2  225442100  225443100      4       2  150064       3.4885   0.00024284
enh72309     2  225446800  225447800      2       1  150064       4.7216   1.1702e-06
enh72323     2  225936900  225937900      4       1  150064       2.5217    0.0058396
enh72325     2  225984600  225985600      4       2  150064       1.8381     0.033024
enh72374     2  227701600  227702600      1       1  150064       1.8145       0.0348
enh72375     2  227727100  227728100      4       1  150064       2.3948    0.0083141
enh72377     2  227733400  227734400      5       2  150064        1.886     0.029647
enh72379     2  227841500  227842500      2       1  150064       2.0638      0.01952
enh72393     2  228318900  228319900      2       1  150064       2.2063     0.013681
enh72394     2  228328800  228329800      7       4  150064       2.5216    0.0058409
enh72395     2  228330800  228331800      2       1  150064       2.2141     0.013412
enh72419     2  229369000  229370000      4       1  150064        2.648    0.0040479
enh72436     2  230562500  230563500      3       1  150064       2.6316    0.0042491
enh72452     2  230844900  230845900      1       1  150064        2.353     0.009312
enh72456     2  231094500  231095500      1       1  150064       2.4535     0.007073
enh72532     2  232264200  232265200      3       2  150064       1.6577     0.048685
enh72538     2  232326300  232327300      3       2  150064       1.7703      0.03834
enh72552     2  232470100  232471100      2       1  150064       1.7846      0.03716
enh72554     2  232480400  232481400      5       2  150064       1.9978      0.02287
enh72562     2  232527400  232528400      1       1  150064       2.3914     0.008391
enh72564     2  232531700  232532700      2       1  150064       2.2746     0.011466
enh72566     2  232538700  232539700      3       2  150064       2.2061     0.013688
enh72591     2  233060600  233061600      3       1  150064       2.5587    0.0052532
enh72603     2  233234000  233235000     12       6  150064       2.4141    0.0078881
enh72606     2  233289700  233290700      3       1  150064       3.0405    0.0011808
enh72607     2  233297100  233298100      5       2  150064       2.5456    0.0054541
enh72608     2  233304200  233305200     17       4  150064       2.5187    0.0058893
enh72609     2  233308500  233309500      3       2  150064       1.9571     0.025168
enh72616     2  233457000  233458000      1       1  150064       2.1019      0.01778
enh72622     2  233640800  233641800      3       1  150064       5.5098   1.7963e-08
enh72624     2  233702800  233703800      1       1  150064       3.5443    0.0001968
enh72631     2  233896200  233897200      4       2  150064       2.2958     0.010844
enh72632     2  233915000  233916000     11       1  150064       2.5103    0.0060314
enh72633     2  233916600  233917600      3       2  150064       2.1138     0.017265
enh72670     2  234473700  234474700      2       1  150064       1.8139     0.034847
enh72678     2  234972400  234973400      2       1  150064       2.0078      0.02233
enh72710     2  235437200  235438200      2       1  150064       1.6764     0.046832
enh72714     2  235473600  235474600      5       2  150064       1.7049      0.04411
enh72736     2  235722700  235723700      4       2  150064       2.4193    0.0077742
enh72783     2  236115200  236116200      3       1  150064       1.9559     0.025236
enh72787     2  236325300  236326300      1       1  150064       1.6815      0.04633
enh72794     2  236419500  236420500      2       1  150064        2.523    0.0058172
enh72809     2  236471700  236472700      1       1  150064       2.0511      0.02013
enh72821     2  236494400  236495400      4       2  150064       1.9422     0.026057
enh72824     2  236514100  236515100      1       1  150064       1.8251      0.03399
enh72829     2  236542900  236543900      3       1  150064        2.049     0.020229
enh72830     2  236548700  236549700      4       2  150064       2.3769    0.0087296
enh72860     2  236703300  236704300      1       1  150064       1.9305      0.02677
enh72869     2  236812300  236813300      4       2  150064       2.2398     0.012552
enh72871     2  236897400  236898400      1       1  150064       1.7745      0.03799
enh72894     2  237253500  237254500      1       1  150064       2.5592     0.005245
enh72897     2  237310400  237311400      2       1  150064        2.249     0.012255
enh72901     2  237393000  237394000      1       1  150064       1.9956      0.02299
enh72910     2  237551100  237552100      5       2  150064       2.1875     0.014351
enh72973     2  238480800  238481800      1       1  150064       2.1434      0.01604
enh72985     2  238571600  238572600      5       2  150064       1.7341      0.04145
enh72996     2  238603100  238604100      1       1  150064       1.7474      0.04028
enh73015     2  238649000  238650000      4       1  150064       1.7396     0.040963
enh73016     2  238650600  238651600      7       2  150064       1.8662     0.031008
enh73017     2  238651900  238652900      8       2  150064       1.8747     0.030416
enh73018     2  238653100  238654100      9       2  150064       1.7161     0.043073
enh73046     2  239109800  239110800      5       3  150064        1.647     0.049782
enh73161     2  240884400  240885400      4       2  150064       1.6697     0.047489
enh73183     2  241331600  241332600      7       2  150064       2.1881     0.014333
enh73199     2  241677000  241678000      4       2  150064       2.1845     0.014462
enh73217     2  241948300  241949300      5       3  150064       1.8338     0.033341
enh73220     2  242020800  242021800      3       1  150064       1.7236      0.04239
enh73227     2  242150300  242151300      3       1  150064       1.6709     0.047373
enh73228     2  242155500  242156500      3       2  150064       2.1119     0.017349
enh73255     2  242504500  242505500      1       1  150064       3.0935    0.0009892
enh73261     2  242578000  242579000      2       1  150064       2.3238     0.010069
enh73262     2  242579800  242580800      3       1  150064       2.1179      0.01709
enh73266     2  242604700  242605700      4       1  150064       2.0333      0.02101
enh73284     2  242841900  242842900      7       3  150064       1.6592     0.048538
enh73285     2  242844700  242845700      4       1  150064       1.8078     0.035316
enh73305     3    1330600    1331600      3       2  150064       1.6867     0.045826
enh73313     3    2218600    2219600      2       1  150064       2.0206     0.021659
enh73318     3    2461700    2462700      5       2  150064       2.5214     0.005844
enh73320     3    2559000    2560000      3       1  150064        5.207   9.5969e-08
enh73340     3    3357900    3358900      2       1  150064       2.7382    0.0030885
enh73359     3    4350500    4351500      1       1  150064        1.671      0.04736
enh73372     3    4574800    4575800      5       2  150064       1.7767      0.03781
enh73379     3    4697200    4698200      6       4  150064        2.378    0.0087036
enh73391     3    4894800    4895800      1       1  150064       2.3182      0.01022
enh73393     3    4947600    4948600      1       1  150064       1.7906      0.03668
enh73411     3    5227600    5228600      1       1  150064       1.6719      0.04727
enh73417     3    5264100    5265100      9       4  150064       2.1221     0.016914
enh73438     3    7267600    7268600      5       2  150064       1.8872     0.029568
enh73459     3    8497800    8498800      1       1  150064       1.9572      0.02516
enh73490     3    9034200    9035200      4       2  150064       1.7425     0.040711
enh73493     3    9064400    9065400      1       1  150064       1.9689      0.02448
enh73504     3    9166500    9167500      2       1  150064       2.2271     0.012969
enh73511     3    9240500    9241500      2       1  150064       1.9505      0.02556
enh73534     3    9463600    9464600      4       2  150064       2.7018    0.0034483
enh73535     3    9464500    9465500      3       2  150064       1.8481     0.032294
enh73536     3    9592200    9593200      1       1  150064       2.0944      0.01811
enh73572     3   10236200   10237200      1       1  150064       2.9794     0.001444
enh73575     3   10240400   10241400      2       1  150064       1.7216     0.042573
enh73585     3   10394100   10395100      4       1  150064       2.7762    0.0027495
enh73587     3   10413200   10414200      7       4  150064       3.1826   0.00072983
enh73588     3   10417600   10418600     10       3  150064       3.1925    0.0007052
enh73589     3   10436600   10437600      3       2  150064       2.3382    0.0096895
enh73591     3   10511800   10512800      6       2  150064       2.1677     0.015091
enh73594     3   10593100   10594100      2       1  150064       2.4468     0.007206
enh73595     3   10595100   10596100      5       3  150064       2.6473     0.004057
enh73602     3   10805400   10806400      4       2  150064       3.5518   0.00019127
enh73603     3   10813400   10814400      1       1  150064        1.869      0.03081
enh73623     3   11413000   11414000      2       1  150064       2.0516     0.020105
enh73625     3   11426800   11427800      2       1  150064       1.8283     0.033751
enh73632     3   11517800   11518800      1       1  150064       1.9868      0.02347
enh73642     3   11603200   11604200      3       2  150064       2.0644      0.01949
enh73645     3   11612000   11613000      3       2  150064       2.1981      0.01397
enh73664     3   11674100   11675100      2       1  150064       2.6237    0.0043495
enh73669     3   11685400   11686400      1       1  150064       4.0817    2.235e-05
enh73673     3   11702200   11703200      4       2  150064       3.2625   0.00055222
enh73681     3   11874600   11875600      6       3  150064       1.8694     0.030787
enh73695     3   12467900   12468900      4       2  150064         2.39    0.0084248
enh73697     3   12485900   12486900      2       1  150064       2.7152    0.0033119
enh73698     3   12524500   12525500      3       1  150064       1.9132     0.027863
enh73700     3   12549300   12550300      4       2  150064       2.2149     0.013384
enh73702     3   12600600   12601600      3       1  150064        1.927      0.02699
enh73703     3   12603700   12604700      4       1  150064       2.3425    0.0095783
enh73706     3   12678900   12679900      2       1  150064        2.729    0.0031768
enh73708     3   12697400   12698400      1       1  150064       2.4099     0.007979
enh73710     3   12702100   12703100      4       2  150064       1.6649     0.047962
enh73712     3   12715500   12716500      3       1  150064       2.2354     0.012694
enh73714     3   12760800   12761800      1       1  150064       1.7088      0.04374
enh73738     3   13011200   13012200      2       1  150064       1.9866     0.023485
enh73742     3   13028000   13029000      1       1  150064       1.6731      0.04715
enh73751     3   13082600   13083600      2       1  150064       1.9188     0.027505
enh73753     3   13087700   13088700      3       1  150064       2.5621    0.0052018
enh73755     3   13096000   13097000      2       1  150064       1.8322     0.033462
enh73757     3   13121700   13122700      4       2  150064        2.403    0.0081305
enh73758     3   13133700   13134700      8       3  150064        1.693     0.045229
enh73771     3   13295500   13296500     10       4  150064       1.7497     0.040088
enh73774     3   13332100   13333100      5       2  150064       3.0892    0.0010036
enh73775     3   13338300   13339300      5       2  150064       2.0317      0.02109
enh73776     3   13342500   13343500      1       1  150064       1.7837      0.03724
enh73781     3   13462500   13463500      2       1  150064        1.901      0.02865
enh73783     3   13493600   13494600      4       2  150064       1.8773     0.030239
enh73819     3   13891500   13892500      4       2  150064        1.706     0.044006
enh73825     3   14072200   14073200      2       1  150064       1.7965      0.03621
enh73848     3   14376800   14377800     11       4  150064       2.2117     0.013495
enh73849     3   14385300   14386300      5       3  150064       1.9138     0.027824
enh73852     3   14408300   14409300      5       3  150064       2.3288     0.009936
enh73855     3   14415300   14416300      4       2  150064       1.8382     0.033017
enh73859     3   14442800   14443800      1       1  150064       1.7653      0.03876
enh73876     3   14550400   14551400      3       2  150064       2.4096    0.0079855
enh73877     3   14563200   14564200      4       2  150064       2.3431     0.009561
enh73878     3   14565200   14566200      5       2  150064       1.8904     0.029356
enh73881     3   14592600   14593600      4       2  150064       2.1463     0.015924
enh73882     3   14596500   14597500      5       2  150064       2.8078    0.0024943
enh73883     3   14597300   14598300      1       1  150064        2.055      0.01994
enh73886     3   14615700   14616700      1       1  150064       2.6663     0.003835
enh73894     3   14692000   14693000      2       1  150064       1.7422     0.040736
enh73901     3   14855400   14856400      2       1  150064       1.7496     0.040094
enh73915     3   14962100   14963100      3       2  150064       2.1015     0.017798
enh73965     3   15836300   15837300      2       1  150064       1.7865     0.037006
enh73980     3   16024200   16025200      3       1  150064       2.0693     0.019259
enh73991     3   16353000   16354000      2       1  150064       1.9738     0.024202
enh74011     3   16558100   16559100      2       1  150064         1.85     0.032154
enh74021     3   16712600   16713600      5       3  150064       1.7476      0.04027
enh74022     3   16728800   16729800      2       1  150064       2.2356      0.01269
enh74024     3   16765000   16766000      6       3  150064       1.9737     0.024207
enh74028     3   16834700   16835700      1       1  150064       2.7297      0.00317
enh74029     3   16851900   16852900      3       1  150064        3.146   0.00082768
enh74030     3   16879300   16880300      1       1  150064       1.8239      0.03408
enh74032     3   16890700   16891700      4       2  150064       1.7068     0.043928
enh74036     3   16937200   16938200      2       1  150064       2.2511      0.01219
enh74040     3   16948200   16949200      2       1  150064       2.0693     0.019258
enh74041     3   16958400   16959400      4       1  150064       3.3791   0.00036362
enh74043     3   16977200   16978200      3       1  150064       1.7499     0.040067
enh74045     3   17001400   17002400      3       1  150064       1.9578     0.025126
enh74049     3   17072200   17073200      5       2  150064       1.8184     0.034503
enh74050     3   17080900   17081900      5       2  150064       2.5952    0.0047272
enh74051     3   17081500   17082500      2       1  150064       2.2629      0.01182
enh74056     3   17129600   17130600      3       2  150064       1.7814     0.037421
enh74059     3   17185400   17186400      1       1  150064       2.8664     0.002076
enh74062     3   17236900   17237900      2       1  150064       3.8841   5.1359e-05
enh74063     3   17398200   17399200      3       1  150064       3.7936   7.4249e-05
enh74066     3   17580800   17581800      3       1  150064       1.6586     0.048603
enh74072     3   17667700   17668700      2       1  150064       2.1634     0.015256
enh74073     3   17686400   17687400      3       2  150064       3.7255   9.7464e-05
enh74074     3   17697200   17698200      3       1  150064       4.4147   5.0579e-06
enh74075     3   17780600   17781600      3       1  150064       4.7586    9.748e-07
enh74076     3   17781400   17782400      3       1  150064       4.6253   1.8705e-06
enh74077     3   17784800   17785800      4       1  150064         2.91     0.001807
enh74078     3   17882200   17883200      2       1  150064       4.1648   1.5584e-05
enh74079     3   17950300   17951300      4       1  150064        1.684     0.046095
enh74080     3   17987000   17988000      3       2  150064       2.1101     0.017424
enh74095     3   18376400   18377400      1       1  150064       1.8291      0.03369
enh74096     3   18382700   18383700      4       2  150064       2.2498     0.012232
enh74097     3   18383300   18384300      1       1  150064       1.8238      0.03409
enh74098     3   18386800   18387800      1       1  150064       1.6703      0.04743
enh74099     3   18391200   18392200      5       2  150064       2.0892     0.018345
enh74103     3   18414100   18415100      3       2  150064       2.3375    0.0097073
enh74107     3   18468000   18469000      2       1  150064       1.8385     0.032998
enh74148     3   19990900   19991900      6       3  150064       2.1475     0.015878
enh74159     3   20329300   20330300      3       2  150064       1.7041     0.044182
enh74174     3   21543800   21544800      4       2  150064       1.8112     0.035054
enh74178     3   21706600   21707600      3       2  150064       2.0251     0.021429
enh74182     3   21792800   21793800      5       3  150064       1.6692     0.047534
enh74183     3   21834400   21835400      3       2  150064       1.8148     0.034781
enh74184     3   21960500   21961500     15       2  150064       2.1015     0.017798
enh74200     3   23136900   23137900      2       1  150064       1.9492     0.025634
enh74202     3   23215800   23216800      7       3  150064       2.2886      0.01105
enh74245     3   23853100   23854100      4       2  150064       3.4433    0.0002873
enh74246     3   23861100   23862100      5       3  150064       2.0479     0.020287
enh74260     3   23933500   23934500      3       1  150064       1.7479     0.040239
enh74265     3   23989000   23990000      5       2  150064        1.698     0.044755
enh74267     3   24023400   24024400      4       2  150064       3.4196   0.00031359
enh74270     3   24040400   24041400      2       1  150064       2.0099     0.022223
enh74271     3   24201800   24202800      5       2  150064       2.5124    0.0059964
enh74273     3   24214100   24215100      5       3  150064       4.1781   1.4699e-05
enh74284     3   24518600   24519600      3       2  150064       2.0949     0.018089
enh74285     3   24539300   24540300      3       1  150064        2.182     0.014554
enh74297     3   25086200   25087200      4       2  150064       1.8876     0.029543
enh74299     3   25184600   25185600      9       4  150064       1.7098     0.043648
enh74301     3   25197400   25198400      1       1  150064        1.898      0.02885
enh74304     3   25329400   25330400      3       1  150064       2.4443    0.0072576
enh74308     3   25365200   25366200      4       2  150064       2.5434    0.0054896
enh74316     3   25514000   25515000      2       1  150064       2.7866    0.0026636
enh74319     3   25634200   25635200      2       1  150064       1.7533     0.039775
enh74325     3   25789200   25790200      1       1  150064        1.931      0.02674
enh74326     3   25822700   25823700      2       1  150064       1.8144      0.03481
enh74327     3   25833600   25834600      2       1  150064       2.2508     0.012198
enh74331     3   25898800   25899800      1       1  150064       2.1409      0.01614
enh74401     3   28833200   28834200      2       1  150064       2.7306    0.0031614
enh74408     3   29106400   29107400      3       2  150064       1.7733     0.038092
enh74426     3   29451500   29452500      1       1  150064       1.8392      0.03294
enh74429     3   29471800   29472800      4       2  150064       2.0827     0.018637
enh74432     3   29494800   29495800      4       2  150064       2.8451    0.0022197
enh74441     3   29725000   29726000      3       2  150064        2.938    0.0016519
enh74442     3   29735900   29736900      4       1  150064       2.4144    0.0078807
enh74444     3   29781300   29782300      1       1  150064       2.7627     0.002866
enh74446     3   29786600   29787600      2       1  150064       2.5909    0.0047868
enh74448     3   29800800   29801800      1       1  150064       3.0275     0.001233
enh74452     3   29909800   29910800      1       1  150064       2.2386      0.01259
enh74454     3   29975400   29976400      4       2  150064       2.3181     0.010223
enh74455     3   30013700   30014700      2       1  150064       2.7151    0.0033126
enh74456     3   30046700   30047700      2       1  150064       3.5191   0.00021647
enh74457     3   30048800   30049800      3       1  150064       3.9771   3.4876e-05
enh74459     3   30085700   30086700      4       2  150064       4.7838   8.6001e-07
enh74460     3   30100600   30101600      6       2  150064       4.6902   1.3645e-06
enh74461     3   30126700   30127700      8       3  150064       1.8641     0.031154
enh74464     3   30154200   30155200      3       2  150064       2.9732    0.0014737
enh74465     3   30273100   30274100      3       2  150064       1.8928      0.02919
enh74466     3   30287200   30288200      6       2  150064       2.0773     0.018885
enh74467     3   30300300   30301300      5       2  150064       2.6396    0.0041497
enh74468     3   30323600   30324600      5       3  150064       2.4395    0.0073537
enh74495     3   30722500   30723500      3       2  150064       2.1045     0.017668
enh74520     3   31391700   31392700      1       1  150064         1.96        0.025
enh74521     3   31402300   31403300      4       2  150064       2.0429     0.020531
enh74524     3   31485800   31486800      7       3  150064       2.5007    0.0061972
enh74532     3   31580600   31581600      1       1  150064       1.6725      0.04721
enh74535     3   31589000   31590000      2       1  150064       2.6997    0.0034698
enh74540     3   31713800   31714800      5       2  150064       1.8948     0.029061
enh74569     3   31975300   31976300      7       3  150064       3.0041    0.0013318
enh74571     3   31986800   31987800      3       1  150064          2.5    0.0062097
enh74573     3   31993500   31994500      4       2  150064       1.9057     0.028342
enh74578     3   32011600   32012600      5       2  150064       3.2907   0.00049977
enh74579     3   32013600   32014600      3       2  150064       1.6778     0.046694
enh74581     3   32044700   32045700      2       1  150064       3.1636   0.00077921
enh74589     3   32345200   32346200      3       1  150064       2.1335     0.016442
enh74590     3   32352800   32353800      4       2  150064       2.1792     0.014659
enh74637     3   32866400   32867400      3       2  150064        1.672     0.047264
enh74644     3   32888700   32889700      7       4  150064       1.9318     0.026692
enh74664     3   33173200   33174200      2       1  150064       2.6213    0.0043794
enh74668     3   33413800   33414800      1       1  150064       3.0412     0.001178
enh74669     3   33466300   33467300      2       1  150064       2.1255     0.016774
enh74670     3   33469800   33470800      3       2  150064       3.3565    0.0003947
enh74671     3   33476600   33477600      2       1  150064       2.2964     0.010826
enh74672     3   33477900   33478900      4       2  150064        3.137   0.00085329
enh74673     3   33482800   33483800      4       2  150064        2.267     0.011695
enh74674     3   33599400   33600400      1       1  150064       1.7529      0.03981
enh74675     3   33604400   33605400      2       1  150064       2.7329    0.0031389
enh74683     3   33696400   33697400      3       2  150064       2.3329    0.0098273
enh74708     3   34295800   34296800      2       1  150064        1.798     0.036087
enh74709     3   34297400   34298400      2       1  150064         1.92     0.027431
enh74714     3   34344700   34345700      1       1  150064       2.9824      0.00143
enh74716     3   34448500   34449500      4       2  150064       2.3285    0.0099438
enh74720     3   34880900   34881900      5       2  150064       2.4135    0.0079001
enh74726     3   35418000   35419000      2       1  150064       2.5319    0.0056719
enh74728     3   35546500   35547500      6       3  150064       1.7172     0.042974
enh74729     3   35637200   35638200      3       2  150064       1.7108      0.04356
enh74740     3   36566700   36567700      1       1  150064       2.1439      0.01602
enh74743     3   36841800   36842800      3       1  150064       4.9472   3.7652e-07
enh74745     3   36909000   36910000      2       1  150064       2.8365    0.0022808
enh74746     3   36909800   36910800      2       1  150064       3.0448    0.0011641
enh74747     3   36947800   36948800      1       1  150064       2.9594     0.001541
enh74748     3   36965700   36966700      2       1  150064       3.5707     0.000178
enh74750     3   36978900   36979900      2       1  150064       2.9465    0.0016072
enh74751     3   37006600   37007600      4       2  150064       2.6997    0.0034697
enh74752     3   37011000   37012000      2       1  150064       2.8671     0.002071
enh74755     3   37173600   37174600      1       1  150064       3.0572     0.001117
enh74756     3   37204500   37205500      3       1  150064       3.0441    0.0011669
enh74757     3   37211200   37212200      2       1  150064       2.6712    0.0037795
enh74759     3   37224200   37225200      3       1  150064       2.7075    0.0033892
enh74763     3   37312400   37313400      2       1  150064       2.0703      0.01921
enh74764     3   37332000   37333000      5       2  150064       1.6897     0.045542
enh74766     3   37343600   37344600      1       1  150064       1.8619      0.03131
enh74773     3   37532400   37533400      4       2  150064       2.2062     0.013686
enh74775     3   37579200   37580200      6       2  150064       2.1543     0.015607
enh74780     3   37708500   37709500      4       2  150064       1.8345     0.033287
enh74783     3   37760000   37761000      5       3  150064       1.8222     0.034214
enh74784     3   37803300   37804300      1       1  150064        1.677      0.04677
enh74786     3   37828800   37829800      3       1  150064       2.5128     0.005988
enh74789     3   37866100   37867100      3       2  150064       2.1402     0.016169
enh74790     3   37893700   37894700      1       1  150064       3.1088    0.0009394
enh74792     3   37907000   37908000      2       1  150064        2.173     0.014889
enh74795     3   37940300   37941300      4       2  150064       2.6076    0.0045593
enh74797     3   37950400   37951400      2       1  150064       3.6389   0.00013692
enh74798     3   37959500   37960500      5       3  150064       2.6845     0.003632
enh74799     3   37964000   37965000      1       1  150064       3.7125    0.0001026
enh74800     3   37966100   37967100      4       2  150064       2.8943    0.0019001
enh74801     3   37977500   37978500      2       1  150064       3.6058    0.0001556
enh74803     3   37987400   37988400      3       2  150064       2.8174    0.0024209
enh74805     3   37997900   37998900      2       1  150064       2.0516     0.020107
enh74831     3   38493800   38494800      5       2  150064       3.3582   0.00039223
enh74832     3   38497600   38498600      5       1  150064       3.0905   0.00099896
enh74835     3   38514000   38515000      2       1  150064       3.2491    0.0005789
enh74838     3   38573500   38574500      6       2  150064       2.7052    0.0034137
enh74839     3   38578000   38579000      2       1  150064       2.9532    0.0015727
enh74840     3   38583400   38584400      2       1  150064       1.6676       0.0477
enh74841     3   38589500   38590500      1       1  150064       3.2215    0.0006375
enh74847     3   38681800   38682800      2       1  150064       1.7023     0.044346
enh74848     3   38699100   38700100      4       2  150064       2.2558     0.012041
enh74854     3   39010600   39011600      2       1  150064       1.8766      0.03029
enh74860     3   39146800   39147800      1       1  150064       2.2728      0.01152
enh74898     3   40078700   40079700      2       1  150064       1.6908     0.045433
enh75016     3   42202000   42203000      1       1  150064       2.3561     0.009233
enh75019     3   42220600   42221600      3       2  150064       2.2817     0.011253
enh75020     3   42222200   42223200      5       2  150064       2.3051      0.01058
enh75021     3   42224900   42225900      4       2  150064       2.2091     0.013584
enh75022     3   42232500   42233500      5       2  150064        2.633    0.0042319
enh75023     3   42233900   42234900      6       2  150064       2.4974    0.0062562
enh75026     3   42257300   42258300      5       2  150064       1.9468     0.025782
enh75030     3   42481800   42482800      3       1  150064       1.8931     0.029173
enh75031     3   42487600   42488600      3       2  150064        1.882     0.029918
enh75043     3   42577000   42578000      3       1  150064       2.6543    0.0039736
enh75055     3   42692900   42693900      2       1  150064       2.1973     0.013999
enh75092     3   43358400   43359400      2       1  150064       1.7782     0.037685
enh75094     3   43367700   43368700      3       2  150064       2.4438     0.007266
enh75101     3   43435200   43436200      3       2  150064       2.4605    0.0069373
enh75110     3   43647600   43648600      4       2  150064       1.7736     0.038069
enh75111     3   43680100   43681100      1       1  150064       1.7368      0.04121
enh75112     3   43689000   43690000      4       2  150064       2.4888     0.006408
enh75117     3   43737500   43738500      2       1  150064        3.346   0.00040994
enh75118     3   43769000   43770000      7       2  150064       3.5518   0.00019129
enh75120     3   43800300   43801300      2       1  150064       2.1932     0.014145
enh75121     3   43810300   43811300      5       3  150064       1.7592     0.039271
enh75130     3   43965000   43966000      4       2  150064       1.8774     0.030228
enh75132     3   44000800   44001800      2       1  150064       2.2344     0.012727
enh75134     3   44010900   44011900      2       1  150064        1.669      0.04756
enh75140     3   44073500   44074500      7       3  150064       4.2339   1.1483e-05
enh75147     3   44115600   44116600      4       2  150064       1.9358     0.026447
enh75156     3   44225800   44226800      5       3  150064       2.1993     0.013929
enh75157     3   44240000   44241000      4       2  150064       2.1694     0.015025
enh75162     3   44400600   44401600      2       1  150064       2.9193    0.0017543
enh75168     3   44597400   44598400      1       1  150064       3.0287     0.001228
enh75187     3   45164900   45165900      1       1  150064       1.7014      0.04443
enh75189     3   45180400   45181400      7       4  150064       2.1191      0.01704
enh75198     3   45289000   45290000      4       2  150064       2.0644     0.019488
enh75200     3   45313400   45314400      2       1  150064        2.864    0.0020917
enh75201     3   45314800   45315800      2       1  150064       3.9218   4.3942e-05
enh75202     3   45316400   45317400      1       1  150064       2.8312     0.002319
enh75252     3   46029100   46030100      4       2  150064       1.9097     0.028084
enh75273     3   46579300   46580300      1       1  150064       1.8384        0.033
enh75278     3   46601800   46602800      5       2  150064       2.1481     0.015853
enh75282     3   46612800   46613800      4       2  150064       3.0034    0.0013351
enh75285     3   46645100   46646100      5       2  150064       1.6802     0.046455
enh75384     3   48166400   48167400      1       1  150064       1.8551      0.03179
enh75385     3   48171700   48172700      2       1  150064       1.9356      0.02646
enh75387     3   48192500   48193500      3       1  150064        1.899     0.028779
enh75395     3   48319100   48320100      2       1  150064       1.7441     0.040571
enh75397     3   48343400   48344400      4       1  150064        1.983     0.023681
enh75398     3   48411100   48412100      2       1  150064       2.1355     0.016358
enh75424     3   48661200   48662200      1       1  150064        2.289      0.01104
enh75425     3   48671000   48672000      2       1  150064       2.3372    0.0097139
enh75426     3   48674100   48675100      1       1  150064       2.2591      0.01194
enh75429     3   48701900   48702900      1       1  150064       2.6404     0.004141
enh75434     3   48733400   48734400      2       1  150064       1.9281     0.026919
enh75435     3   48740000   48741000      1       1  150064       2.0337      0.02099
enh75436     3   48746100   48747100      2       1  150064       1.6997     0.044593
enh75437     3   48748900   48749900      4       1  150064       2.3221     0.010114
enh75438     3   48751900   48752900      1       1  150064       2.2268      0.01298
enh75439     3   48754800   48755800      1       1  150064       2.1125      0.01732
enh75442     3   48777400   48778400      1       1  150064        1.712      0.04345
enh75447     3   48934700   48935700      1       1  150064       1.9167      0.02764
enh75460     3   49156400   49157400      2       1  150064       2.1108     0.017397
enh75469     3   49378200   49379200      3       1  150064       1.7785     0.037657
enh75473     3   49417200   49418200      3       2  150064       1.7126      0.04339
enh75476     3   49450500   49451500      1       1  150064       2.4297     0.007556
enh75479     3   49465500   49466500      2       1  150064       2.3632    0.0090586
enh75481     3   49497600   49498600      1       1  150064       2.1711      0.01496
enh75482     3   49502800   49503800      2       1  150064        1.769     0.038446
enh75488     3   49556200   49557200      2       1  150064       1.8477     0.032325
enh75505     3   49740800   49741800      1       1  150064       1.8435      0.03263
enh75512     3   49892400   49893400      2       1  150064       2.2205     0.013191
enh75513     3   49901800   49902800      3       1  150064        2.542    0.0055116
enh75514     3   49904400   49905400      1       1  150064       1.8158       0.0347
enh75515     3   49918400   49919400      1       1  150064       1.9222      0.02729
enh75516     3   49939200   49940200      3       1  150064        2.198     0.013975
enh75522     3   49968000   49969000      1       1  150064       3.0538      0.00113
enh75523     3   49976600   49977600      2       1  150064       1.7141     0.043251
enh75524     3   50004200   50005200      1       1  150064       3.0519     0.001137
enh75525     3   50014000   50015000      2       1  150064       3.0254    0.0012416
enh75528     3   50040700   50041700      1       1  150064       3.2735    0.0005312
enh75530     3   50162200   50163200      1       1  150064       2.7576     0.002911
enh75531     3   50174700   50175700      4       2  150064       1.7291     0.041896
enh75535     3   50196200   50197200      5       2  150064       2.3333    0.0098167
enh75541     3   50248000   50249000      3       2  150064       2.0777     0.018868
enh75542     3   50249200   50250200      1       1  150064        3.317     0.000455
enh75547     3   50267400   50268400      1       1  150064       2.4402     0.007339
enh75556     3   50286300   50287300      2       1  150064       2.4995    0.0062189
enh75557     3   50292000   50293000      3       2  150064       2.9169    0.0017674
enh75581     3   50516800   50517800      2       1  150064       1.9418     0.026082
enh75582     3   50518700   50519700      4       2  150064       2.7236    0.0032291
enh75584     3   50524700   50525700      2       1  150064       2.4774    0.0066171
enh75588     3   50552000   50553000      1       1  150064         2.99     0.001395
enh75593     3   50561900   50562900      2       1  150064       2.4395    0.0073542
enh75636     3   51259300   51260300      1       1  150064        2.636     0.004194
enh75637     3   51341400   51342400      2       1  150064       3.0211    0.0012591
enh75638     3   51371200   51372200      3       2  150064       1.8902     0.029363
enh75642     3   51425100   51426100      2       1  150064       2.0497     0.020197
enh75649     3   51613800   51614800      2       1  150064       2.0904      0.01829
enh75659     3   51737200   51738200      2       1  150064       2.7861    0.0026669
enh75663     3   51768300   51769300      5       2  150064       2.2642     0.011782
enh75665     3   51807500   51808500      1       1  150064       2.1589      0.01543
enh75669     3   51833300   51834300      1       1  150064       1.8386      0.03299
enh75699     3   52142400   52143400      2       1  150064       2.0145     0.021978
enh75704     3   52200600   52201600      3       2  150064       2.7514    0.0029675
enh75705     3   52201200   52202200      2       1  150064       1.8847     0.029736
enh75709     3   52252700   52253700      2       1  150064       3.3917   0.00034733
enh75711     3   52259400   52260400      1       1  150064       3.0852     0.001017
enh75712     3   52269000   52270000      5       3  150064        4.089   2.1657e-05
enh75719     3   52347400   52348400      2       1  150064       2.8812     0.001981
enh75721     3   52401800   52402800      3       2  150064       3.6814     0.000116
enh75722     3   52402300   52403300      1       1  150064       2.8922     0.001913
enh75723     3   52406500   52407500      3       2  150064       4.0901   2.1562e-05
enh75727     3   52478300   52479300      3       2  150064       2.1636     0.015247
enh75731     3   52490900   52491900      3       1  150064       3.8496   5.9145e-05
enh75735     3   52535600   52536600      2       1  150064       4.1078   1.9973e-05
enh75736     3   52565000   52566000      3       1  150064       3.3555   0.00039616
enh75738     3   52572700   52573700      3       2  150064       3.6456   0.00013336
enh75742     3   52716200   52717200      3       2  150064       4.2563   1.0391e-05
enh75743     3   52721600   52722600      2       1  150064       4.9234   4.2524e-07
enh75744     3   52737600   52738600      1       1  150064       4.5918    2.197e-06
enh75745     3   52748000   52749000      3       1  150064       4.3984   5.4517e-06
enh75746     3   52748900   52749900      1       1  150064       4.6541    1.627e-06
enh75748     3   52815900   52816900      1       1  150064       6.3754    9.124e-11
enh75749     3   52826000   52827000      5       1  150064       4.8943   4.9338e-07
enh75750     3   52853300   52854300      5       2  150064       5.6613   7.5128e-09
enh75751     3   52866700   52867700      4       2  150064        5.022   2.5574e-07
enh75752     3   52868900   52869900      2       1  150064       4.8526   6.0923e-07
enh75753     3   52876900   52877900      1       1  150064       1.9797      0.02387
enh75754     3   52907200   52908200      1       1  150064       5.8086    3.149e-09
enh75755     3   52909200   52910200      1       1  150064       5.0388    2.342e-07
enh75756     3   52925000   52926000      1       1  150064       4.9932    2.969e-07
enh75761     3   53050000   53051000      1       1  150064       3.6075    0.0001546
enh75765     3   53063300   53064300      5       2  150064       4.2057   1.3011e-05
enh75767     3   53103300   53104300      3       1  150064       1.9576      0.02514
enh75768     3   53105900   53106900      3       1  150064       1.8597     0.031461
enh75770     3   53147400   53148400      4       2  150064       2.4751    0.0066597
enh75781     3   53227700   53228700      3       2  150064       2.0098     0.022228
enh75782     3   53230000   53231000      4       2  150064       3.2444    0.0005884
enh75784     3   53270000   53271000     11       2  150064       2.4312    0.0075242
enh75785     3   53272000   53273000      5       2  150064       3.0313    0.0012175
enh75786     3   53277500   53278500      9       3  150064       2.3838    0.0085676
enh75787     3   53281900   53282900      4       2  150064       3.3454   0.00041082
enh75790     3   53292900   53293900      4       2  150064       3.4983   0.00023411
enh75793     3   53303800   53304800      1       1  150064       1.9089      0.02814
enh75795     3   53312400   53313400      4       2  150064       2.5601    0.0052318
enh75796     3   53320400   53321400      1       1  150064       2.3112      0.01041
enh75797     3   53532700   53533700      2       1  150064       2.7599    0.0028912
enh75815     3   53923700   53924700      2       1  150064       1.9728     0.024257
enh75820     3   54076000   54077000      2       1  150064       2.3845    0.0085516
enh75836     3   54502100   54503100      3       1  150064       2.3567    0.0092193
enh75843     3   54693200   54694200      2       1  150064       1.6708     0.047383
enh75925     3   56035500   56036500      2       1  150064       2.6624     0.003879
enh75930     3   56135600   56136600      3       1  150064       1.9327     0.026638
enh75931     3   56145200   56146200      2       1  150064        2.631     0.004257
enh75932     3   56149500   56150500      2       1  150064       2.5989    0.0046766
enh75940     3   56285500   56286500      1       1  150064       3.7055    0.0001055
enh75942     3   56289500   56290500      4       2  150064       2.8967    0.0018854
enh75948     3   56357600   56358600      1       1  150064       1.8939      0.02912
enh75962     3   56644600   56645600      7       3  150064       1.9478      0.02572
enh75963     3   56713500   56714500      4       1  150064       2.3096     0.010455
enh75964     3   56714100   56715100      4       2  150064       1.9625     0.024851
enh75973     3   56855800   56856800      6       2  150064       1.7903       0.0367
enh75974     3   56857600   56858600      4       2  150064       2.1592     0.015418
enh75975     3   56873800   56874800      4       2  150064       2.6244    0.0043396
enh76060     3   58022600   58023600      1       1  150064       1.7185      0.04285
enh76073     3   58150600   58151600      3       1  150064        2.107     0.017557
enh76084     3   58285300   58286300      4       1  150064       1.8837     0.029801
enh76087     3   58320700   58321700      3       2  150064       2.8225    0.0023825
enh76088     3   58337400   58338400      2       1  150064       1.8801     0.030046
enh76090     3   58373400   58374400      6       2  150064       2.2935     0.010908
enh76091     3   58380300   58381300      6       2  150064       1.8487     0.032251
enh76092     3   58389600   58390600      4       1  150064       2.2947     0.010874
enh76093     3   58398300   58399300      9       4  150064       2.1845     0.014463
enh76094     3   58401300   58402300      4       2  150064       1.8664     0.030992
enh76096     3   58422500   58423500      3       2  150064       1.8104     0.035119
enh76097     3   58427500   58428500      3       2  150064        2.445    0.0072432
enh76099     3   58456600   58457600      2       1  150064       2.2212     0.013169
enh76118     3   58608200   58609200      1       1  150064       1.8789      0.03013
enh76135     3   59501500   59502500      7       2  150064        1.923     0.027238
enh76136     3   59526000   59527000      4       2  150064       3.0798    0.0010358
enh76146     3   59788700   59789700     10       4  150064       2.3677    0.0089489
enh76151     3   59954000   59955000      6       3  150064       2.2201     0.013205
enh76154     3   59995900   59996900      5       3  150064        2.187      0.01437
enh76161     3   60308800   60309800      5       2  150064       2.8584    0.0021288
enh76184     3   61071800   61072800      4       2  150064       2.0486     0.020251
enh76188     3   61235400   61236400      1       1  150064       2.0873      0.01843
enh76189     3   61237600   61238600      4       2  150064       1.7454     0.040454
enh76265     3   61831600   61832600      4       2  150064       1.7001     0.044554
enh76266     3   61833600   61834600      3       1  150064       2.2755     0.011438
enh76284     3   61902400   61903400      1       1  150064       1.8039      0.03562
enh76302     3   61975800   61976800      2       1  150064       1.9969     0.022921
enh76309     3   62051200   62052200      4       2  150064        2.157     0.015504
enh76310     3   62056000   62057000      7       2  150064        2.591    0.0047849
enh76311     3   62069800   62070800      3       1  150064       3.3284   0.00043668
enh76323     3   62246600   62247600      1       1  150064       3.3594    0.0003906
enh76324     3   62400600   62401600      1       1  150064       2.3827     0.008594
enh76337     3   62672400   62673400      6       3  150064       2.3764     0.008742
enh76339     3   62696200   62697200      8       3  150064       2.0893     0.018342
enh76341     3   62704100   62705100      9       2  150064       2.1838     0.014488
enh76342     3   62709000   62710000      9       4  150064       1.9383      0.02629
enh76349     3   62801900   62802900      4       2  150064       2.0184     0.021777
enh76374     3   63213400   63214400      4       2  150064       2.9671    0.0015033
enh76393     3   63840800   63841800      1       1  150064       3.9631    3.699e-05
enh76394     3   63844000   63845000      2       1  150064       2.4633    0.0068825
enh76396     3   63856100   63857100      2       1  150064       4.0051   3.0991e-05
enh76400     3   63880600   63881600      2       1  150064       3.4688   0.00026138
enh76401     3   63896200   63897200      4       2  150064       2.3692    0.0089141
enh76409     3   63939600   63940600      1       1  150064         3.66    0.0001261
enh76411     3   63941800   63942800      6       2  150064       3.1359   0.00085651
enh76413     3   63949800   63950800      4       2  150064       2.9428    0.0016261
enh76417     3   63985400   63986400      1       1  150064       4.8955    4.903e-07
enh76418     3   64007200   64008200      1       1  150064       2.6031     0.004619
enh76419     3   64014400   64015400      3       2  150064       1.6752     0.046951
enh76426     3   64080000   64081000      1       1  150064       1.8178      0.03455
enh76428     3   64092200   64093200      2       1  150064       2.6369    0.0041829
enh76431     3   64135700   64136700      5       3  150064       2.9951     0.001372
enh76432     3   64143000   64144000      2       1  150064       1.6638     0.048073
enh76433     3   64147700   64148700      4       2  150064       1.9557     0.025252
enh76434     3   64152400   64153400      4       2  150064       3.7086    0.0001042
enh76435     3   64173700   64174700      4       1  150064       2.7712    0.0027929
enh76438     3   64200700   64201700      3       2  150064       2.6393    0.0041541
enh76443     3   64249200   64250200      3       2  150064       2.6781    0.0037023
enh76459     3   64445200   64446200      3       2  150064       2.3642    0.0090336
enh76460     3   64447900   64448900      2       1  150064       3.0884    0.0010063
enh76461     3   64450200   64451200      5       2  150064       1.6473     0.049744
enh76462     3   64453000   64454000      4       2  150064       2.4864    0.0064518
enh76471     3   64572400   64573400      3       2  150064       1.7418     0.040771
enh76483     3   64751400   64752400      6       3  150064        2.382    0.0086087
enh76544     3   65604800   65605800      5       2  150064       1.8333     0.033382
enh76580     3   65864500   65865500      3       1  150064       1.9522     0.025457
enh76581     3   65869200   65870200      9       2  150064       1.8502     0.032144
enh76656     3   66531600   66532600      1       1  150064       1.7962      0.03623
enh76680     3   66771100   66772100      3       2  150064       2.1128      0.01731
enh76695     3   67047700   67048700      1       1  150064       2.2613      0.01187
enh76702     3   67345600   67346600      9       3  150064       2.6912    0.0035603
enh76707     3   67652900   67653900      3       1  150064       2.6431    0.0041071
enh76708     3   67664400   67665400      7       2  150064       2.6822    0.0036571
enh76709     3   67680200   67681200      6       2  150064       2.4956    0.0062865
enh76710     3   67703100   67704100      4       1  150064       2.1242     0.016827
enh76715     3   67997900   67998900      6       2  150064        2.185     0.014445
enh76725     3   68583000   68584000      4       2  150064       1.8862     0.029636
enh76730     3   68807700   68808700      2       1  150064       1.7122     0.043433
enh76755     3   69291300   69292300      1       1  150064       1.9781      0.02396
enh76756     3   69299000   69300000      2       1  150064        3.491   0.00024064
enh76760     3   69388900   69389900      4       2  150064       1.7112     0.043524
enh76761     3   69413000   69414000      9       2  150064       2.5659    0.0051455
enh76762     3   69441300   69442300      3       1  150064       1.9979     0.022863
enh76763     3   69482100   69483100      3       1  150064       2.2339     0.012744
enh76773     3   69840300   69841300      2       1  150064       3.6867   0.00011358
enh76788     3   70525800   70526800      3       2  150064       1.8346      0.03328
enh76796     3   70786800   70787800      4       2  150064        2.917    0.0017672
enh76801     3   70889300   70890300      5       1  150064        1.675     0.046965
enh76802     3   70900600   70901600      1       1  150064        2.003      0.02259
enh76803     3   70902700   70903700      1       1  150064       2.0777      0.01887
enh76804     3   70908000   70909000      2       1  150064       2.1537     0.015631
enh76806     3   71012300   71013300      2       1  150064       2.3281    0.0099531
enh76816     3   71099400   71100400      1       1  150064       1.9498       0.0256
enh76817     3   71101000   71102000      3       2  150064       1.7975     0.036128
enh76821     3   71117200   71118200      1       1  150064       1.8504      0.03213
enh76823     3   71127700   71128700      4       1  150064       1.8485     0.032265
enh76828     3   71166800   71167800      1       1  150064       3.1354    0.0008581
enh76830     3   71177400   71178400      1       1  150064       2.9911      0.00139
enh76832     3   71185200   71186200      3       1  150064       1.9288     0.026877
enh76837     3   71204900   71205900      2       1  150064       1.6692     0.047543
enh76845     3   71255600   71256600      2       1  150064       4.4936   3.5016e-06
enh76849     3   71266600   71267600      2       1  150064       2.1646     0.015211
enh76850     3   71275600   71276600      1       1  150064       2.5692     0.005097
enh76854     3   71294700   71295700      2       1  150064       2.2627     0.011828
enh76855     3   71296400   71297400      3       1  150064       2.1121      0.01734
enh76857     3   71311700   71312700      1       1  150064       2.4199     0.007763
enh76858     3   71331900   71332900      4       2  150064       3.1513   0.00081269
enh76859     3   71343800   71344800      2       1  150064        1.808     0.035303
enh76861     3   71355200   71356200      3       2  150064       1.8741     0.030461
enh76864     3   71365000   71366000      3       1  150064       1.7128     0.043375
enh76873     3   71482600   71483600      8       3  150064       2.1356     0.016357
enh76875     3   71499900   71500900      1       1  150064       2.3986     0.008229
enh76877     3   71504900   71505900      2       1  150064       2.8391    0.0022621
enh76878     3   71516800   71517800      5       1  150064       3.4066   0.00032894
enh76879     3   71543800   71544800      2       1  150064       4.3418   7.0648e-06
enh76880     3   71546300   71547300      5       1  150064       2.7416    0.0030572
enh76881     3   71554800   71555800      6       2  150064       3.2396   0.00059852
enh76883     3   71569500   71570500      2       1  150064       4.6792   1.4402e-06
enh76889     3   71693800   71694800      3       2  150064       2.4209     0.007742
enh76900     3   71778200   71779200      4       1  150064       2.4847    0.0064834
enh76903     3   71829000   71830000      4       2  150064       2.0199     0.021695
enh76944     3   72347400   72348400      5       2  150064       2.2409     0.012516
enh76949     3   72378100   72379100      2       1  150064       2.3925    0.0083672
enh76955     3   72424500   72425500      1       1  150064       1.9315      0.02671
enh76962     3   72446400   72447400      3       2  150064         1.78      0.03754
enh76973     3   72487100   72488100      1       1  150064       1.8821      0.02991
enh76978     3   72571500   72572500      4       2  150064       2.1427      0.01607
enh76983     3   72630900   72631900      1       1  150064       3.1844    0.0007252
enh77005     3   73006100   73007100      3       1  150064       2.0631      0.01955
enh77008     3   73058100   73059100      6       1  150064       2.1628     0.015278
enh77009     3   73070800   73071800      2       1  150064       1.7264     0.042141
enh77010     3   73072200   73073200      4       2  150064       2.1178     0.017096
enh77014     3   73080400   73081400      1       1  150064       1.9126       0.0279
enh77016     3   73089400   73090400      5       2  150064       1.9981     0.022853
enh77017     3   73090400   73091400      4       2  150064        1.948     0.025707
enh77018     3   73091600   73092600      2       1  150064       1.8891     0.029442
enh77019     3   73094200   73095200      5       2  150064       2.2177     0.013286
enh77020     3   73104600   73105600      1       1  150064       1.6871      0.04579
enh77021     3   73119500   73120500      3       1  150064       2.3755     0.008762
enh77023     3   73149900   73150900      1       1  150064       1.9443      0.02593
enh77024     3   73249800   73250800      2       1  150064       2.3396    0.0096513
enh77038     3   73545700   73546700      3       2  150064        1.745     0.040489
enh77054     3   73733200   73734200      7       3  150064        2.436    0.0074258
enh77081     3   75865300   75866300      2       1  150064       1.9126     0.027898
enh77093     3   76401500   76402500      3       1  150064       3.2271   0.00062529
enh77097     3   76681000   76682000      2       1  150064       1.8337     0.033348
enh77137     3   78376700   78377700      4       2  150064       1.7909     0.036656
enh77138     3   78386600   78387600      5       2  150064       3.1064   0.00094675
enh77139     3   78390300   78391300      6       2  150064       2.5086    0.0060605
enh77140     3   78394600   78395600      2       1  150064       2.1387     0.016228
enh77141     3   78401000   78402000      7       3  150064       3.1221   0.00089774
enh77157     3   78887400   78888400      1       1  150064       2.1497      0.01579
enh77179     3   79115300   79116300      1       1  150064       1.9268        0.027
enh77202     3   80238900   80239900      2       1  150064       1.6755     0.046921
enh77208     3   81219000   81220000      2       1  150064       2.9704    0.0014872
enh77222     3   81913200   81914200      1       1  150064       1.7408      0.04086
enh77223     3   81940000   81941000      2       1  150064       2.3027     0.010647
enh77225     3   82017300   82018300      4       2  150064       2.7298    0.0031687
enh77268     3   86153300   86154300      5       3  150064       2.0397      0.02069
enh77344     3   93712600   93713600      1       1  150064       2.4414     0.007315
enh77345     3   93798800   93799800      2       1  150064       2.0702     0.019216
enh77346     3   93849000   93850000      1       1  150064       1.6941      0.04512
enh77350     3   93970600   93971600      3       2  150064       1.7212     0.042607
enh77353     3   94025400   94026400      1       1  150064       1.9029      0.02853
enh77362     3   94755500   94756500      4       2  150064        3.546    0.0001956
enh77363     3   94996100   94997100      3       1  150064       2.8478    0.0022013
enh77364     3   95038300   95039300      3       1  150064       1.8868     0.029592
enh77367     3   95073200   95074200      1       1  150064       1.9015      0.02862
enh77384     3   97381000   97382000      2       1  150064       1.8712     0.030661
enh77389     3   97484000   97485000      1       1  150064       2.5832     0.004895
enh77396     3   98041000   98042000      3       1  150064       1.9982     0.022849
enh77398     3   98047700   98048700      4       2  150064       1.7485     0.040188
enh77425     3   99261500   99262500      2       1  150064         2.53    0.0057028
enh77430     3   99440200   99441200      3       1  150064       2.6473    0.0040564
enh77431     3   99495400   99496400      5       3  150064       2.1911     0.014223
enh77492     3  100555200  100556200      3       2  150064       2.0641     0.019504
enh77522     3  101797700  101798700      4       2  150064        1.746     0.040403
enh77565     3  104732500  104733500      8       1  150064       2.2263     0.012999
enh77567     3  104875600  104876600      6       4  150064       2.5918    0.0047744
enh77570     3  105083100  105084100      1       1  150064       2.5429     0.005497
enh77572     3  105145700  105146700      2       1  150064       2.1069     0.017564
enh77575     3  105189300  105190300      5       2  150064       2.3404    0.0096324
enh77579     3  105213200  105214200      1       1  150064       1.8111      0.03506
enh77583     3  105234000  105235000      9       3  150064        2.304     0.010611
enh77588     3  105504800  105505800      2       1  150064       1.6825     0.046234
enh77589     3  105510800  105511800      4       2  150064        2.283     0.011215
enh77594     3  105530800  105531800      1       1  150064       2.3545     0.009275
enh77595     3  105541900  105542900      1       1  150064       1.7223      0.04251
enh77597     3  105557300  105558300      2       1  150064       2.1261     0.016746
enh77600     3  105576400  105577400      2       1  150064       1.8703      0.03072
enh77601     3  105584600  105585600      2       1  150064       1.7634     0.038913
enh77607     3  105893500  105894500      3       2  150064        2.273     0.011512
enh77608     3  105964000  105965000      3       2  150064       1.8331     0.033394
enh77613     3  106171400  106172400      4       2  150064       1.7742     0.038012
enh77640     3  107160000  107161000      1       1  150064       1.6739      0.04708
enh77645     3  107261200  107262200      5       2  150064       2.4023    0.0081466
enh77648     3  107297200  107298200      2       1  150064       2.4149    0.0078701
enh77651     3  107318200  107319200      1       1  150064       2.9283     0.001704
enh77653     3  107323000  107324000      1       1  150064       2.4233      0.00769
enh77657     3  107360800  107361800      4       2  150064       2.0699      0.01923
enh77660     3  107386700  107387700      2       1  150064       1.9639     0.024768
enh77663     3  107462200  107463200      1       1  150064       2.1091      0.01747
enh77670     3  107733200  107734200      4       2  150064       2.1225     0.016896
enh77672     3  107843100  107844100      2       1  150064       3.4463   0.00028421
enh77673     3  107894400  107895400     10       2  150064         3.35   0.00040404
enh77674     3  107901800  107902800      9       2  150064       3.3527    0.0004002
enh77680     3  108107600  108108600      3       1  150064        1.748      0.04023
enh77709     3  109142000  109143000      3       2  150064       2.1258     0.016759
enh77784     3  111685800  111686800      3       1  150064       2.3979    0.0082449
enh77789     3  111771000  111772000      8       2  150064        2.118     0.017089
enh77824     3  112311300  112312300      6       2  150064        1.694     0.045136
enh77869     3  112976800  112977800      8       3  150064       1.8752     0.030385
enh77887     3  113457800  113458800      3       1  150064       1.9299     0.026811
enh77890     3  113467400  113468400      2       1  150064       2.1893     0.014287
enh77913     3  114054700  114055700      7       3  150064       1.8201     0.034372
enh77927     3  114284400  114285400      1       1  150064       2.8465      0.00221
enh77932     3  114378000  114379000      4       2  150064        2.748    0.0029978
enh77962     3  115109400  115110400      7       1  150064       2.3909    0.0084046
enh77966     3  115216900  115217900      2       1  150064       2.1426     0.016072
enh78016     3  115984500  115985500      4       2  150064       2.3083     0.010492
enh78040     3  116581600  116582600     10       2  150064       1.6922     0.045308
enh78041     3  116583100  116584100      4       1  150064        1.863     0.031233
enh78046     3  116778100  116779100      5       3  150064       1.6508     0.049388
enh78077     3  117508600  117509600      1       1  150064       2.9274     0.001709
enh78078     3  117520000  117521000      2       1  150064       3.7025   0.00010673
enh78081     3  117592800  117593800      3       2  150064       2.0952     0.018077
enh78083     3  117629400  117630400      6       2  150064       4.4043   5.3053e-06
enh78084     3  117638800  117639800      5       3  150064         3.39   0.00034943
enh78085     3  117640100  117641100      4       1  150064       4.3952   5.5327e-06
enh78086     3  117640800  117641800      4       2  150064       4.0274   2.8193e-05
enh78087     3  117673800  117674800      1       1  150064       1.7653      0.03876
enh78091     3  117863600  117864600      6       3  150064        1.721     0.042625
enh78122     3  119064700  119065700      6       3  150064       1.9084     0.028172
enh78131     3  119186600  119187600      4       2  150064       1.6637     0.048088
enh78154     3  119741400  119742400      1       1  150064       1.8218      0.03424
enh78170     3  120136600  120137600      1       1  150064       1.8344       0.0333
enh78172     3  120145800  120146800      3       2  150064       1.7396     0.040967
enh78184     3  120216800  120217800      4       2  150064       1.6497     0.049504
enh78189     3  120286500  120287500      5       3  150064       2.6967    0.0035017
enh78229     3  121633000  121634000      8       1  150064       2.1799     0.014634
enh78230     3  121717200  121718200      2       1  150064       2.1789     0.014668
enh78256     3  122511400  122512400      6       3  150064        1.796     0.036246
enh78257     3  122608800  122609800      2       1  150064       2.9809    0.0014368
enh78258     3  122612600  122613600      3       2  150064       2.9374    0.0016551
enh78263     3  122676600  122677600      4       2  150064       1.6638     0.048076
enh78278     3  122789100  122790100      4       1  150064       2.8865     0.001948
enh78279     3  122790200  122791200      5       3  150064       2.1634     0.015256
enh78280     3  122793800  122794800      4       1  150064       2.6548    0.0039675
enh78282     3  122806300  122807300      4       2  150064       1.8605     0.031406
enh78285     3  122828600  122829600      4       1  150064       3.4389   0.00029208
enh78310     3  123301700  123302700      1       1  150064       2.1419       0.0161
enh78311     3  123324300  123325300      5       2  150064        1.714     0.043265
enh78315     3  123354500  123355500      4       2  150064       1.8847     0.029732
enh78319     3  123405000  123406000      2       1  150064       1.6677     0.047691
enh78342     3  123949300  123950300      4       2  150064       1.7443     0.040557
enh78344     3  123975400  123976400      5       2  150064       1.8879     0.029517
enh78345     3  123979400  123980400      4       2  150064       3.9413   4.0516e-05
enh78347     3  123995700  123996700      3       2  150064        2.927    0.0017114
enh78349     3  124058000  124059000      2       1  150064       2.3795    0.0086676
enh78350     3  124070500  124071500      4       2  150064       3.4943   0.00023761
enh78352     3  124091500  124092500      4       1  150064       3.3293   0.00043528
enh78353     3  124101600  124102600      5       2  150064       2.3081     0.010496
enh78358     3  124231700  124232700      4       2  150064       2.1287      0.01664
enh78361     3  124277000  124278000      2       1  150064       2.7882    0.0026505
enh78384     3  124544000  124545000      5       3  150064       1.6882     0.045689
enh78385     3  124545500  124546500      4       1  150064       1.9968     0.022925
enh78390     3  124569900  124570900      2       1  150064       2.0636     0.019528
enh78391     3  124577800  124578800      2       1  150064       2.3668    0.0089723
enh78393     3  124592200  124593200      5       2  150064       2.2921     0.010949
enh78394     3  124595000  124596000      4       2  150064       1.7681     0.038524
enh78397     3  124603000  124604000      8       1  150064       2.0471     0.020325
enh78404     3  124718600  124719600      2       1  150064       2.5264    0.0057621
enh78411     3  124770700  124771700      3       2  150064       2.8252    0.0023628
enh78416     3  124817400  124818400      4       1  150064       2.1136     0.017276
enh78419     3  124837900  124838900      2       1  150064       2.6613    0.0038921
enh78431     3  124910700  124911700      2       1  150064       2.9975    0.0013612
enh78441     3  125309900  125310900      2       1  150064       2.4667     0.006818
enh78442     3  125315000  125316000      5       3  150064       1.9109     0.028007
enh78446     3  125369900  125370900      3       1  150064       1.7713     0.038257
enh78450     3  125732600  125733600      5       2  150064        2.026      0.02138
enh78452     3  125750400  125751400      3       1  150064       1.7951     0.036316
enh78481     3  126217500  126218500      7       3  150064       1.7539     0.039726
enh78486     3  126439600  126440600      2       1  150064        1.681     0.046383
enh78511     3  126807200  126808200      3       1  150064        1.988     0.023408
enh78516     3  126901300  126902300      4       2  150064       1.6846     0.046029
enh78562     3  127724500  127725500      3       1  150064       2.6514    0.0040077
enh78564     3  127729900  127730900      4       2  150064       3.0073    0.0013178
enh78565     3  127773000  127774000      2       1  150064       2.6506    0.0040175
enh78569     3  127814500  127815500      2       1  150064       3.7991   7.2614e-05
enh78570     3  127817300  127818300      3       1  150064       2.5545    0.0053171
enh78571     3  127818900  127819900      3       2  150064       3.9302   4.2445e-05
enh78574     3  127897700  127898700      2       1  150064       4.0262   2.8343e-05
enh78575     3  127899000  127900000      2       1  150064       3.2432   0.00059092
enh78576     3  127899800  127900800      3       1  150064       3.4582   0.00027187
enh78578     3  127916100  127917100      4       2  150064       4.2698   9.7822e-06
enh78579     3  127923800  127924800      1       1  150064       3.7091     0.000104
enh78580     3  127928600  127929600      3       2  150064       3.1417   0.00083977
enh78581     3  127945000  127946000      3       2  150064       3.2226   0.00063518
enh78582     3  127947800  127948800      3       1  150064       3.8282   6.4549e-05
enh78595     3  128067600  128068600      1       1  150064       2.0585      0.01977
enh78596     3  128072700  128073700      3       1  150064       2.0288     0.021241
enh78598     3  128109600  128110600      4       2  150064       3.0329    0.0012111
enh78606     3  128278000  128279000      3       1  150064       1.6777     0.046702
enh78634     3  128503800  128504800      2       1  150064       2.6181    0.0044207
enh78654     3  128805800  128806800      1       1  150064       2.0976      0.01797
enh78661     3  128877800  128878800      2       1  150064       1.6767     0.046798
enh78665     3  128930300  128931300      1       1  150064        2.084      0.01858
enh78667     3  128947500  128948500      2       1  150064       2.1499     0.015783
enh78668     3  128958600  128959600      3       1  150064       2.8831    0.0019688
enh78669     3  128996400  128997400      3       2  150064        3.131   0.00087118
enh78670     3  129023700  129024700      1       1  150064       3.6939    0.0001104
enh78671     3  129032300  129033300      2       1  150064       2.9966    0.0013648
enh78672     3  129035800  129036800      1       1  150064       3.4195    0.0003137
enh78690     3  129209100  129210100      3       1  150064       1.7024     0.044341
enh78692     3  129244900  129245900      4       2  150064       2.0613     0.019639
enh78698     3  129267700  129268700      2       1  150064       1.7853     0.037108
enh78703     3  129291800  129292800      1       1  150064       1.9667      0.02461
enh78706     3  129310300  129311300      4       2  150064       2.1257     0.016764
enh78708     3  129317200  129318200      4       2  150064       1.8621     0.031294
enh78709     3  129318800  129319800      2       1  150064       1.9711     0.024356
enh78735     3  129511900  129512900      1       1  150064         1.87      0.03074
enh78781     3  131341900  131342900      7       1  150064        2.105     0.017646
enh78808     3  131899000  131900000      7       4  150064       1.9612     0.024928
enh78811     3  131944700  131945700      6       1  150064        2.138     0.016257
enh78828     3  132501900  132502900      3       2  150064       1.8385     0.032997
enh78842     3  132910900  132911900     10       2  150064        2.576    0.0049977
enh78843     3  132925400  132926400      4       1  150064        3.129   0.00087716
enh78844     3  132930100  132931100      2       1  150064        2.422    0.0077176
enh78846     3  133002700  133003700      2       1  150064       2.6075    0.0045601
enh78847     3  133014000  133015000      8       3  150064       3.2726   0.00053273
enh78875     3  133540600  133541600      6       4  150064       2.2638     0.011792
enh78881     3  133661200  133662200      4       2  150064       2.1518     0.015708
enh78884     3  133681200  133682200      8       3  150064       2.6187    0.0044133
enh78909     3  134069600  134070600      4       2  150064       1.7067     0.043937
enh78961     3  134977900  134978900      1       1  150064       2.1741      0.01485
enh78963     3  135029000  135030000      3       2  150064       2.3911    0.0083981
enh78974     3  135615300  135616300      2       1  150064       3.1098    0.0009361
enh78975     3  135682900  135683900      2       1  150064       3.2415   0.00059451
enh78976     3  135686400  135687400      3       1  150064       4.1747   1.4919e-05
enh78979     3  135692600  135693600      1       1  150064       3.8187    6.709e-05
enh78980     3  135709400  135710400      4       2  150064       4.2384   1.1254e-05
enh78981     3  135713300  135714300      5       1  150064        3.638   0.00013736
enh78990     3  135904900  135905900      2       1  150064       3.3858   0.00035485
enh78991     3  135906800  135907800      2       1  150064       3.4748   0.00025557
enh78992     3  135910300  135911300      3       2  150064       4.3954   5.5288e-06
enh78993     3  135916300  135917300      2       1  150064       2.8409    0.0022496
enh78994     3  135956600  135957600      1       1  150064       3.5732    0.0001763
enh78995     3  135968200  135969200      2       1  150064       3.6371   0.00013789
enh78998     3  136015800  136016800      2       1  150064       2.3228     0.010094
enh79000     3  136068900  136069900      4       2  150064       3.9783   3.4701e-05
enh79002     3  136246400  136247400      1       1  150064        1.681      0.04638
enh79005     3  136350800  136351800      4       2  150064       3.4995    0.0002331
enh79011     3  136449600  136450600      2       1  150064       2.5073    0.0060829
enh79013     3  136464000  136465000      2       1  150064         2.49     0.006388
enh79014     3  136467900  136468900      3       2  150064       3.8258    6.517e-05
enh79015     3  136472400  136473400      3       2  150064       3.2031   0.00067987
enh79016     3  136505400  136506400      2       1  150064        3.281   0.00051724
enh79017     3  136520400  136521400      2       1  150064       2.3237      0.01007
enh79018     3  136554900  136555900      2       1  150064        2.781    0.0027097
enh79019     3  136557700  136558700      2       1  150064       3.4104   0.00032429
enh79020     3  136578400  136579400      2       1  150064       2.9288    0.0017013
enh79022     3  136582200  136583200      3       1  150064       2.8193    0.0024062
enh79023     3  136612300  136613300      1       1  150064       3.0285     0.001229
enh79025     3  136617300  136618300      2       1  150064       2.4929    0.0063349
enh79027     3  136619400  136620400      1       1  150064        3.015     0.001285
enh79028     3  136620700  136621700      7       2  150064       3.0533    0.0011316
enh79029     3  136625400  136626400      2       1  150064       2.5703    0.0050805
enh79030     3  136633300  136634300      2       1  150064       2.5043    0.0061353
enh79031     3  136661200  136662200      2       1  150064       2.4908    0.0063731
enh79032     3  136674300  136675300      3       2  150064       3.5954   0.00016192
enh79036     3  136784000  136785000      1       1  150064       2.2801       0.0113
enh79037     3  136816200  136817200      1       1  150064       1.8894      0.02942
enh79076     3  137815900  137816900      3       2  150064       1.8316     0.033503
enh79083     3  137931900  137932900      3       2  150064       3.4012    0.0003355
enh79086     3  138055800  138056800      5       2  150064       1.9275     0.026958
enh79089     3  138077400  138078400      3       1  150064       1.7532     0.039781
enh79108     3  138442100  138443100      1       1  150064       2.0243      0.02147
enh79110     3  138521900  138522900      2       1  150064       1.9634     0.024798
enh79111     3  138536700  138537700      1       1  150064       1.8135      0.03488
enh79116     3  138564000  138565000      1       1  150064       1.8789      0.03013
enh79165     3  140307000  140308000      3       1  150064       2.6964    0.0035046
enh79186     3  140822900  140823900      1       1  150064       3.5491    0.0001933
enh79199     3  141030800  141031800      1       1  150064       1.8051      0.03553
enh79206     3  141094300  141095300      5       3  150064       2.2405     0.012528
enh79215     3  141131100  141132100      1       1  150064       1.8946      0.02907
enh79251     3  141888700  141889700      2       1  150064       1.7351     0.041358
enh79270     3  142572000  142573000      1       1  150064       1.7397      0.04096
enh79271     3  142574400  142575400      4       1  150064       1.8036     0.035648
enh79279     3  142706200  142707200      4       2  150064       2.0839     0.018587
enh79287     3  142965500  142966500      3       1  150064       2.5089    0.0060554
enh79288     3  143021400  143022400      4       2  150064       2.0141     0.022001
enh79294     3  143148500  143149500      2       1  150064       2.6181    0.0044217
enh79303     3  143513800  143514800      2       1  150064       2.2234     0.013094
enh79322     3  144148400  144149400      3       2  150064       2.3332    0.0098179
enh79324     3  144201700  144202700      5       2  150064        2.298      0.01078
enh79328     3  144362400  144363400      2       1  150064       2.1401     0.016174
enh79367     3  146498400  146499400      5       2  150064       1.8296     0.033656
enh79389     3  147793200  147794200      1       1  150064       1.7152      0.04315
enh79394     3  148182400  148183400      1       1  150064       1.8427      0.03269
enh79412     3  148906000  148907000      3       2  150064       1.9774     0.024001
enh79414     3  148914600  148915600      3       1  150064       2.0946     0.018103
enh79470     3  149379800  149380800      1       1  150064       2.2212      0.01317
enh79551     3  150689100  150690100      4       2  150064       1.7836     0.037242
enh79589     3  151218400  151219400      7       2  150064        2.523    0.0058187
enh79603     3  151800600  151801600      3       1  150064       1.9121     0.027929
enh79609     3  151998700  151999700      1       1  150064       1.8744      0.03044
enh79627     3  152121200  152122200      1       1  150064       2.1297       0.0166
enh79632     3  152189800  152190800      2       1  150064       1.7401     0.040923
enh79635     3  152235000  152236000      2       1  150064       3.3334   0.00042901
enh79636     3  152313800  152314800      2       1  150064        1.938     0.026311
enh79638     3  152367600  152368600      6       2  150064       1.9222     0.027292
enh79639     3  152373200  152374200      3       2  150064       2.2526     0.012143
enh79642     3  152436400  152437400      1       1  150064        2.134      0.01642
enh79644     3  152497000  152498000      2       1  150064       1.8089      0.03523
enh79645     3  152551600  152552600      3       1  150064       2.8442    0.0022259
enh79660     3  153339600  153340600      1       1  150064        1.663      0.04816
enh79683     3  153965100  153966100      1       1  150064       1.9216      0.02733
enh79685     3  154034800  154035800      2       1  150064       1.8875     0.029546
enh79687     3  154037800  154038800      1       1  150064       2.4668     0.006817
enh79703     3  155001400  155002400      6       2  150064       2.1209     0.016965
enh79712     3  155215800  155216800      3       1  150064       2.5181    0.0058987
enh79713     3  155229800  155230800      4       1  150064       2.4743    0.0066749
enh79715     3  155324200  155325200      4       2  150064       2.0369      0.02083
enh79722     3  155378600  155379600      2       1  150064       1.8669     0.030954
enh79724     3  155393800  155394800      4       2  150064       2.0026     0.022611
enh79726     3  155422300  155423300      2       1  150064       2.9231    0.0017328
enh79727     3  155432000  155433000      3       2  150064       1.7073     0.043885
enh79728     3  155455500  155456500      1       1  150064        2.304      0.01061
enh79746     3  156029000  156030000      2       1  150064       2.0014     0.022677
enh79755     3  156123600  156124600      1       1  150064       1.6499      0.04948
enh79773     3  156394600  156395600      2       1  150064       1.8562      0.03171
enh79791     3  156807200  156808200      1       1  150064       1.9919      0.02319
enh79794     3  156833500  156834500      3       2  150064        2.147     0.015896
enh79831     3  158946800  158947800      2       1  150064       1.8942     0.029098
enh79834     3  159171400  159172400      2       1  150064       3.0719    0.0010634
enh79838     3  159357900  159358900      3       2  150064       1.7752     0.037929
enh79850     3  159555200  159556200      1       1  150064       1.6551      0.04895
enh79873     3  160395400  160396400      2       1  150064       2.3381    0.0096918
enh79877     3  160525900  160526900      6       2  150064       2.1943     0.014107
enh79878     3  160532600  160533600      1       1  150064       1.6873      0.04577
enh79880     3  160610700  160611700      2       1  150064       2.1746      0.01483
enh79881     3  160628600  160629600      3       2  150064       2.8975    0.0018806
enh79886     3  161028000  161029000      3       2  150064       2.8329    0.0023066
enh79889     3  161133400  161134400      1       1  150064       2.3963      0.00828
enh79890     3  161138500  161139500      5       2  150064       1.9945      0.02305
enh79892     3  161144400  161145400      2       1  150064       2.6915    0.0035563
enh79894     3  161188600  161189600      1       1  150064       2.3241      0.01006
enh79896     3  161353100  161354100      4       2  150064       3.3914   0.00034765
enh79898     3  161360700  161361700      4       2  150064       3.0835    0.0010228
enh79900     3  161392800  161393800      8       3  150064        1.816     0.034682
enh79901     3  161407800  161408800      1       1  150064       2.4593      0.00696
enh79904     3  161577200  161578200      1       1  150064       1.8771      0.03025
enh79905     3  161657400  161658400      1       1  150064       3.5127    0.0002218
enh79906     3  161758700  161759700      7       2  150064       4.6764   1.4595e-06
enh79922     3  164454600  164455600      2       1  150064       2.3533    0.0093049
enh79935     3  165907800  165908800      4       2  150064       2.5962    0.0047134
enh79941     3  166881700  166882700      1       1  150064       2.2546      0.01208
enh79965     3  167801500  167802500      4       1  150064       2.3552    0.0092568
enh79966     3  167805800  167806800      4       1  150064       2.3456    0.0094992
enh79967     3  167809800  167810800      3       1  150064       1.9128     0.027889
enh79968     3  167814000  167815000      2       1  150064       1.9648     0.024721
enh79969     3  167859200  167860200      5       2  150064       1.7406     0.040874
enh79970     3  167860000  167861000      3       1  150064       1.9488     0.025662
enh80004     3  168657200  168658200      1       1  150064       1.9872      0.02345
enh80010     3  168794600  168795600      5       3  150064       2.3953    0.0083031
enh80028     3  169347200  169348200      4       2  150064       1.9737     0.024206
enh80029     3  169461500  169462500      1       1  150064       3.0957    0.0009819
enh80030     3  169492000  169493000      1       1  150064       2.6075      0.00456
enh80031     3  169508500  169509500      3       1  150064       1.9695     0.024449
enh80033     3  169554100  169555100      4       1  150064       2.4497     0.007149
enh80034     3  169579000  169580000      4       2  150064        3.536   0.00020308
enh80035     3  169579600  169580600      4       2  150064       3.0412    0.0011781
enh80044     3  169944200  169945200      5       3  150064       2.0436     0.020495
enh80068     3  170549200  170550200      2       1  150064       2.1717     0.014939
enh80069     3  170557000  170558000      4       2  150064       2.8672    0.0020709
enh80072     3  170588400  170589400      2       1  150064       2.5201    0.0058659
enh80073     3  170670900  170671900      4       2  150064        4.457   4.1548e-06
enh80079     3  170882800  170883800      2       1  150064       1.7317     0.041666
enh80080     3  170883300  170884300      2       1  150064       1.7317     0.041666
enh80081     3  170891400  170892400      2       1  150064       1.6851     0.045987
enh80082     3  170893800  170894800      5       2  150064       1.7852     0.037112
enh80087     3  170983900  170984900      2       1  150064       1.7873     0.036944
enh80120     3  171173800  171174800      2       1  150064        1.803     0.035695
enh80126     3  171436400  171437400      3       1  150064        1.778     0.037701
enh80128     3  171449700  171450700      4       1  150064       1.6794     0.046542
enh80132     3  171509500  171510500      4       1  150064       1.9826     0.023706
enh80237     3  172571500  172572500      1       1  150064       1.6652      0.04794
enh80258     3  173019300  173020300      4       2  150064       3.2674   0.00054266
enh80259     3  173023600  173024600      4       1  150064       3.1198   0.00090476
enh80260     3  173071500  173072500      1       1  150064       2.8746     0.002023
enh80261     3  173112100  173113100      6       3  150064       1.7103     0.043605
enh80279     3  173513800  173514800      5       3  150064       4.4347   4.6109e-06
enh80280     3  173517100  173518100      2       1  150064       3.8847   5.1229e-05
enh80281     3  173534400  173535400      2       1  150064       1.8468      0.03239
enh80282     3  173536600  173537600      2       1  150064       3.6585   0.00012684
enh80284     3  173607600  173608600      1       1  150064       1.6631      0.04815
enh80288     3  173638000  173639000      1       1  150064       1.7697      0.03839
enh80293     3  173655700  173656700      2       1  150064       1.8661     0.031013
enh80297     3  173768400  173769400      2       1  150064       2.3961    0.0082845
enh80298     3  173785400  173786400      4       2  150064       2.9135     0.001787
enh80299     3  173812200  173813200      6       3  150064        1.982     0.023737
enh80301     3  173838300  173839300      3       1  150064       1.6798     0.046495
enh80304     3  173866600  173867600      2       1  150064       1.7413     0.040811
enh80315     3  174160000  174161000      1       1  150064       1.8057      0.03548
enh80316     3  174180300  174181300      1       1  150064       1.8518      0.03203
enh80319     3  174257000  174258000      6       3  150064       2.5203    0.0058635
enh80332     3  175129200  175130200      3       2  150064       2.8948    0.0018968
enh80338     3  175703300  175704300      1       1  150064       2.1625      0.01529
enh80343     3  176018200  176019200      1       1  150064       2.7251     0.003214
enh80352     3  176240000  176241000      2       1  150064       1.8405     0.032849
enh80365     3  176757100  176758100      4       2  150064       2.9588    0.0015441
enh80366     3  176758900  176759900      1       1  150064        2.666     0.003838
enh80367     3  176764500  176765500      1       1  150064       3.2209    0.0006389
enh80372     3  176792100  176793100      6       3  150064       2.5422    0.0055075
enh80373     3  176793400  176794400      2       1  150064        2.803    0.0025316
enh80374     3  176807000  176808000      5       2  150064       1.9272     0.026976
enh80378     3  176821800  176822800      5       2  150064       2.9531    0.0015729
enh80381     3  176828100  176829100      2       1  150064        2.588    0.0048272
enh80392     3  176875800  176876800      2       1  150064       1.7641     0.038854
enh80409     3  177062400  177063400      2       1  150064       1.6588     0.048578
enh80431     3  177359500  177360500      5       2  150064       3.9735   3.5405e-05
enh80443     3  177541500  177542500      1       1  150064       1.7585      0.03933
enh80449     3  177877100  177878100      4       2  150064       1.9701     0.024416
enh80455     3  178059600  178060600      4       2  150064       2.2496     0.012238
enh80466     3  178318800  178319800      2       1  150064       1.6542     0.049042
enh80511     3  179429400  179430400      3       1  150064       1.8645     0.031127
enh80528     3  179831900  179832900      2       1  150064       2.9643    0.0015168
enh80529     3  179834100  179835100      2       1  150064       2.9676    0.0015006
enh80530     3  179852400  179853400      1       1  150064       1.8939      0.02912
enh80532     3  180100300  180101300      3       2  150064        1.887     0.029577
enh80541     3  180522400  180523400      4       2  150064       1.8163     0.034665
enh80542     3  180572600  180573600      1       1  150064       2.3966     0.008274
enh80544     3  180628800  180629800      2       1  150064       5.4446   2.5956e-08
enh80545     3  180640900  180641900      3       1  150064       5.6748   6.9441e-09
enh80546     3  180648800  180649800      4       2  150064       5.4646   2.3201e-08
enh80547     3  180707800  180708800      1       1  150064       6.0471    7.372e-10
enh80548     3  180726600  180727600      1       1  150064       5.9201    1.609e-09
enh80551     3  180856700  180857700      3       2  150064       4.8718    5.529e-07
enh80556     3  181101300  181102300      1       1  150064       4.5801    2.324e-06
enh80559     3  181181700  181182700      2       1  150064        3.155   0.00080237
enh80560     3  181203800  181204800      1       1  150064       2.7795     0.002722
enh80561     3  181214800  181215800      1       1  150064       2.2426      0.01246
enh80562     3  181252000  181253000      1       1  150064       2.0397      0.02069
enh80567     3  181404900  181405900      1       1  150064        2.334     0.009799
enh80570     3  181418500  181419500      2       1  150064       2.5208    0.0058547
enh80571     3  181419100  181420100      2       1  150064       2.5208    0.0058547
enh80581     3  181510600  181511600      7       3  150064       1.7174     0.042951
enh80598     3  181800600  181801600      2       1  150064       1.8824      0.02989
enh80610     3  181953000  181954000      2       1  150064       1.7983     0.036063
enh80611     3  181955600  181956600      2       1  150064       2.4327    0.0074928
enh80614     3  181969900  181970900      2       1  150064       2.2569     0.012007
enh80615     3  181977100  181978100      2       1  150064       2.5655     0.005152
enh80620     3  182044600  182045600      3       1  150064        1.767     0.038616
enh80643     3  182640000  182641000      6       2  150064        1.994     0.023074
enh80650     3  182695600  182696600      1       1  150064       1.8448      0.03253
enh80651     3  182698900  182699900      1       1  150064       1.6873      0.04577
enh80688     3  183543800  183544800      3       1  150064        1.871     0.030674
enh80691     3  183600200  183601200      4       2  150064       1.9349       0.0265
enh80739     3  184396200  184397200      2       1  150064       1.7178     0.042921
enh80751     3  184473900  184474900      5       2  150064       2.5502    0.0053834
enh80787     3  185419800  185420800      1       1  150064       1.8946      0.02907
enh80788     3  185421600  185422600      4       2  150064       2.5812    0.0049234
enh80789     3  185426600  185427600      1       1  150064       2.6721     0.003769
enh80795     3  185442300  185443300      2       1  150064        2.733    0.0031385
enh80796     3  185443800  185444800      2       1  150064       3.3839   0.00035737
enh80797     3  185445600  185446600      5       3  150064       2.0433     0.020511
enh80825     3  185514500  185515500      2       1  150064       2.4146    0.0078752
enh80842     3  185775300  185776300      2       1  150064       2.0255     0.021406
enh80844     3  185801500  185802500      2       1  150064        3.238   0.00060188
enh80845     3  185805800  185806800      2       1  150064       2.9726    0.0014763
enh80846     3  185810800  185811800      2       1  150064        2.027     0.021332
enh80847     3  185814000  185815000      2       1  150064       2.3921    0.0083766
enh80884     3  186493800  186494800      4       2  150064        1.754     0.039714
enh80885     3  186504800  186505800      1       1  150064       2.3562     0.009231
enh80886     3  186507700  186508700      6       3  150064       2.4143    0.0078828
enh80925     3  186891300  186892300      4       2  150064       1.9813     0.023778
enh80927     3  186902100  186903100      3       1  150064       1.7753     0.037927
enh80928     3  186914700  186915700      2       1  150064       1.7884     0.036859
enh80930     3  186937300  186938300      3       2  150064       2.2378     0.012619
enh80954     3  187453400  187454400      2       1  150064       1.9236     0.027202
enh80980     3  187869800  187870800      2       1  150064       1.7929     0.036493
enh80983     3  187875300  187876300      5       3  150064       1.8275     0.033815
enh80984     3  187876300  187877300      5       3  150064       2.1425     0.016076
enh80986     3  187886600  187887600      8       3  150064       4.3503   6.7963e-06
enh80987     3  187888500  187889500      4       2  150064       2.5284    0.0057297
enh80992     3  187914500  187915500      5       2  150064        2.085     0.018534
enh81018     3  188079400  188080400     12       3  150064        1.983     0.023684
enh81020     3  188150900  188151900      2       1  150064       1.7346     0.041407
enh81023     3  188194400  188195400      3       2  150064       2.3207     0.010151
enh81033     3  188389000  188390000      2       1  150064       2.2473     0.012312
enh81072     3  189712400  189713400      6       2  150064       2.3535    0.0092978
enh81073     3  189718300  189719300      5       2  150064       1.7713     0.038252
enh81074     3  189723000  189724000      4       2  150064       2.0482     0.020268
enh81075     3  189728000  189729000      6       3  150064       2.4806    0.0065581
enh81077     3  189735200  189736200      5       2  150064       2.0192     0.021735
enh81120     3  190723200  190724200      2       1  150064       2.7822    0.0026998
enh81141     3  191344600  191345600      7       2  150064       2.5792    0.0049512
enh81147     3  191491900  191492900      4       2  150064       2.0557     0.019906
enh81150     3  191618900  191619900      3       2  150064       2.3872    0.0084886
enh81153     3  191678600  191679600      5       3  150064       1.8755     0.030363
enh81158     3  191821200  191822200      6       2  150064        1.924     0.027179
enh81159     3  191873000  191874000      5       3  150064       2.6616    0.0038881
enh81169     3  192140400  192141400      2       1  150064       1.8976     0.028876
enh81173     3  192418200  192419200      2       1  150064       2.3243     0.010054
enh81175     3  192465300  192466300      1       1  150064       1.9591      0.02505
enh81176     3  192467700  192468700      4       1  150064       1.7502     0.040044
enh81189     3  192578400  192579400      2       1  150064       2.0782     0.018847
enh81221     3  193106700  193107700      6       2  150064       1.9382     0.026301
enh81241     3  193506000  193507000      6       2  150064       1.9538     0.025362
enh81243     3  193510700  193511700      3       2  150064       2.1752     0.014807
enh81281     3  193807000  193808000      4       2  150064       2.4049    0.0080891
enh81284     3  193815200  193816200      2       1  150064       2.1404     0.016161
enh81292     3  193866000  193867000      7       2  150064       2.7371    0.0030991
enh81348     3  194341700  194342700      5       2  150064       1.9654     0.024685
enh81357     3  194461500  194462500      3       2  150064       1.8006     0.035882
enh81373     3  194761300  194762300      9       3  150064       1.6874     0.045764
enh81396     3  194928600  194929600      1       1  150064       1.7171      0.04298
enh81410     3  194981500  194982500      1       1  150064       2.3337     0.009805
enh81443     3  195615000  195616000      2       1  150064       1.7152     0.043154
enh81453     3  195772800  195773800      6       3  150064       1.7199     0.042729
enh81472     3  195929100  195930100      6       3  150064       2.4566     0.007013
enh81475     3  195942500  195943500      2       1  150064       2.4074    0.0080336
enh81477     3  195946100  195947100      3       2  150064       2.5936    0.0047492
enh81483     3  196005900  196006900      5       1  150064       1.7428     0.040681
enh81484     3  196010200  196011200      1       1  150064       1.8952      0.02903
enh81486     3  196012200  196013200      2       1  150064       2.7924     0.002616
enh81487     3  196053900  196054900      7       2  150064       2.2808     0.011281
enh81491     3  196156800  196157800      3       2  150064       1.8914     0.029284
enh81492     3  196159900  196160900      1       1  150064       2.2209      0.01318
enh81516     3  196499100  196500100      2       1  150064       1.9046     0.028414
enh81517     3  196513400  196514400      4       2  150064        1.776     0.037867
enh81520     3  196519700  196520700      2       1  150064       3.2558   0.00056539
enh81526     3  196748700  196749700      2       1  150064        1.865     0.031089
enh81528     3  196894800  196895800      1       1  150064       1.9581      0.02511
enh81530     3  196910400  196911400      3       2  150064       1.8387     0.032981
enh81531     3  196911800  196912800      2       1  150064       1.7339     0.041468
enh81533     3  196929400  196930400      1       1  150064       2.8786     0.001997
enh81537     3  196939200  196940200      6       2  150064       1.6532     0.049149
enh81539     3  196946200  196947200      2       1  150064       2.0038     0.022548
enh81540     3  196949600  196950600      1       1  150064        2.339     0.009667
enh81541     3  196952700  196953700      3       2  150064       1.7607      0.03914
enh81542     3  196964200  196965200      5       3  150064       2.0702     0.019215
enh81543     3  196966500  196967500      1       1  150064       2.2672      0.01169
enh81546     3  197030600  197031600      3       2  150064        2.087     0.018444
enh81558     3  197173200  197174200     10       3  150064       2.5453      0.00546
enh81559     3  197183800  197184800      3       2  150064       1.9565     0.025205
enh81561     3  197194900  197195900      3       1  150064        2.345    0.0095129
enh81563     3  197205300  197206300      3       2  150064       1.8542     0.031852
enh81565     3  197209000  197210000      5       2  150064       2.3803    0.0086483
enh81567     3  197216700  197217700      3       2  150064       1.6657     0.047888
enh81571     3  197247500  197248500      5       2  150064       1.9196     0.027454
enh81603     4     618100     619100      2       1  150064       1.8109     0.035078
enh81605     4     656400     657400      3       1  150064       2.1924     0.014177
enh81606     4     657800     658800      2       1  150064       1.9956     0.022989
enh81607     4     659500     660500      3       2  150064       2.3376    0.0097047
enh81608     4     666400     667400      3       2  150064        2.863    0.0020979
enh81610     4     670000     671000      2       1  150064       1.8823     0.029897
enh81611     4     671200     672200      4       2  150064       2.6132     0.004485
enh81613     4     677400     678400      1       1  150064       2.4305     0.007538
enh81615     4     683300     684300      4       2  150064       1.8117     0.035013
enh81616     4     701700     702700      3       1  150064       1.9252     0.027103
enh81617     4     717200     718200      1       1  150064       1.9425      0.02604
enh81618     4     720200     721200      3       1  150064       1.9845     0.023598
enh81638     4    1194300    1195300      3       2  150064       2.6088    0.0045435
enh81640     4    1201800    1202800      1       1  150064       2.8411     0.002248
enh81649     4    1338600    1339600      4       1  150064       2.2306     0.012855
enh81650     4    1342200    1343200      4       2  150064       1.9268     0.027005
enh81651     4    1345400    1346400      6       3  150064       2.5447    0.0054684
enh81677     4    1831000    1832000      1       1  150064       1.9583       0.0251
enh81696     4    2267300    2268300      3       2  150064        2.015     0.021952
enh81697     4    2268700    2269700      5       2  150064       2.6397    0.0041491
enh81698     4    2270400    2271400      4       1  150064       2.3663    0.0089837
enh81750     4    2860000    2861000      2       1  150064        2.629     0.004282
enh81781     4    3343500    3344500      3       2  150064       1.9386     0.026278
enh81841     4    4402600    4403600      2       1  150064       1.7286     0.041936
enh81842     4    4425500    4426500      5       2  150064       1.7167     0.043021
enh81843     4    4428600    4429600     10       3  150064       2.3177     0.010233
enh81847     4    4464200    4465200      2       1  150064        3.152   0.00081067
enh81848     4    4475200    4476200      7       3  150064       3.0729      0.00106
enh81849     4    4482600    4483600      4       2  150064       2.0127     0.022073
enh81850     4    4485900    4486900      2       1  150064       3.2103    0.0006629
enh81851     4    4490100    4491100      2       1  150064       1.7919     0.036571
enh81853     4    4504100    4505100      2       1  150064       1.7055     0.044048
enh81857     4    4541900    4542900      3       2  150064       2.5175    0.0059092
enh81877     4    4792900    4793900      3       2  150064       2.2788     0.011341
enh81890     4    5167400    5168400      5       2  150064       1.9487     0.025666
enh81892     4    5205000    5206000      6       2  150064       2.2061     0.013688
enh81894     4    5219900    5220900      4       2  150064       3.0779    0.0010425
enh81898     4    5593200    5594200      2       1  150064       2.1063      0.01759
enh81899     4    5613200    5614200      4       1  150064       2.1533     0.015647
enh81900     4    5633500    5634500      1       1  150064       2.1137      0.01727
enh81901     4    5638500    5639500      4       1  150064        2.622    0.0043708
enh81905     4    5774800    5775800      3       2  150064       1.8172     0.034595
enh81917     4    5972100    5973100      6       3  150064       3.6858   0.00011401
enh81920     4    6073300    6074300      1       1  150064       2.2568      0.01201
enh81923     4    6111300    6112300      2       1  150064       1.8845     0.029746
enh81924     4    6117900    6118900      5       2  150064       2.4119    0.0079343
enh81952     4    6495100    6496100      6       3  150064       1.7633     0.038929
enh81960     4    6690800    6691800      1       1  150064       1.8193      0.03443
enh81992     4    6953300    6954300      1       1  150064       1.9286      0.02689
enh82122     4    8210700    8211700      1       1  150064       2.4696     0.006763
enh82141     4    8404000    8405000      8       4  150064       1.9625     0.024851
enh82146     4    8439300    8440300      2       1  150064       1.7125     0.043404
enh82151     4    8480100    8481100      2       1  150064       1.7318     0.041656
enh82152     4    8481600    8482600      4       2  150064       1.9352     0.026483
enh82172     4    9882200    9883200      4       1  150064       1.6761     0.046862
enh82180     4   10033700   10034700      2       1  150064       1.7062     0.043989
enh82190     4   10142500   10143500      7       2  150064       1.9975     0.022885
enh82197     4   10433500   10434500      3       2  150064       3.1441   0.00083286
enh82199     4   10455900   10456900      4       2  150064       2.5836    0.0048883
enh82201     4   10502200   10503200      5       3  150064       2.2034     0.013784
enh82210     4   10960000   10961000      3       1  150064       2.6073    0.0045635
enh82216     4   11156400   11157400      2       1  150064        1.743     0.040669
enh82218     4   11224800   11225800      5       2  150064       1.8019     0.035782
enh82240     4   12244300   12245300      1       1  150064       2.2748      0.01146
enh82261     4   13627200   13628200      2       1  150064       1.7364     0.041251
enh82284     4   14864300   14865300      7       2  150064       1.6792     0.046553
enh82315     4   15653100   15654100      2       1  150064       1.9803     0.023833
enh82346     4   16219000   16220000      4       2  150064       2.5969    0.0047028
enh82353     4   16592300   16593300      4       2  150064       1.9328     0.026631
enh82354     4   16599300   16600300      2       1  150064       2.1121     0.017339
enh82355     4   16609800   16610800      4       1  150064       2.5163    0.0059302
enh82358     4   16674000   16675000      4       2  150064       2.0859     0.018493
enh82363     4   16733700   16734700      5       2  150064       1.8576      0.03161
enh82396     4   17034900   17035900      2       1  150064       1.6887     0.045643
enh82408     4   17304400   17305400     10       2  150064        2.571    0.0050707
enh82411     4   17347600   17348600      4       2  150064       2.0162     0.021888
enh82415     4   17577600   17578600      5       1  150064       2.1161      0.01717
enh82416     4   17585300   17586300      2       1  150064       2.1486     0.015834
enh82417     4   17617500   17618500      3       1  150064       2.1615     0.015329
enh82418     4   17689000   17690000      2       1  150064       2.0555     0.019914
enh82423     4   18020800   18021800      4       1  150064       2.2446     0.012396
enh82424     4   18579600   18580600      2       1  150064       2.0844     0.018562
enh82428     4   18860800   18861800      3       2  150064       3.0033    0.0013353
enh82430     4   18883700   18884700      4       2  150064       3.8475   5.9655e-05
enh82431     4   18937200   18938200      4       1  150064       3.0566    0.0011194
enh82435     4   19053200   19054200      1       1  150064       3.2979     0.000487
enh82436     4   19096700   19097700      2       1  150064       1.8613     0.031354
enh82438     4   19144800   19145800      4       2  150064       2.5679    0.0051161
enh82440     4   19320900   19321900      4       2  150064       2.3372    0.0097151
enh82441     4   19946000   19947000      2       1  150064       2.8684    0.0020631
enh82457     4   20620500   20621500      1       1  150064       3.2356    0.0006069
enh82460     4   20702800   20703800      5       2  150064       1.9287     0.026885
enh82474     4   21922800   21923800      5       1  150064       2.1164     0.017155
enh82508     4   23325700   23326700      4       2  150064       1.9391     0.026247
enh82510     4   23424300   23425300      2       1  150064       4.4969   3.4483e-06
enh82540     4   24200100   24201100      3       1  150064       2.1698      0.01501
enh82541     4   24205800   24206800      4       2  150064       1.8493     0.032206
enh82543     4   24231200   24232200      9       1  150064       1.9411     0.026123
enh82544     4   24234100   24235100      2       1  150064       2.5953    0.0047254
enh82546     4   24250000   24251000      4       2  150064       1.8968     0.028927
enh82547     4   24257700   24258700      3       2  150064       2.2131     0.013447
enh82548     4   24263100   24264100     10       3  150064       2.2605     0.011896
enh82552     4   24317400   24318400      2       1  150064       1.6488     0.049593
enh82556     4   24353900   24354900      3       1  150064       1.8307     0.033574
enh82559     4   24466300   24467300      1       1  150064        3.714     0.000102
enh82564     4   24508600   24509600      1       1  150064       2.1015       0.0178
enh82584     4   24806800   24807800      4       2  150064       2.2666     0.011706
enh82589     4   24879900   24880900      4       2  150064       2.4084    0.0080112
enh82599     4   25066300   25067300      8       2  150064       2.9369    0.0016576
enh82616     4   25444100   25445100      5       2  150064       2.0286     0.021252
enh82618     4   25449900   25450900      4       1  150064       1.9258     0.027064
enh82619     4   25451300   25452300      4       2  150064       2.5229    0.0058199
enh82628     4   25580700   25581700      8       4  150064       1.9621     0.024874
enh82629     4   25589000   25590000      7       2  150064       2.9366     0.001659
enh82630     4   25591000   25592000      7       2  150064       3.0938   0.00098804
enh82636     4   25813000   25814000      2       1  150064       1.8406      0.03284
enh82644     4   25880000   25881000      5       2  150064       2.0782     0.018845
enh82649     4   25952800   25953800      2       1  150064       1.7876     0.036919
enh82678     4   26335700   26336700      2       1  150064       1.6923     0.045293
enh82683     4   26351800   26352800      1       1  150064       2.0871      0.01844
enh82684     4   26357200   26358200      2       1  150064       2.2508       0.0122
enh82691     4   26378400   26379400      2       1  150064       1.6709      0.04737
enh82693     4   26392000   26393000      1       1  150064       1.9618      0.02489
enh82700     4   26530300   26531300      3       1  150064       2.4509    0.0071246
enh82701     4   26575800   26576800      1       1  150064       1.8689      0.03082
enh82704     4   26590900   26591900      4       1  150064       3.5956   0.00016184
enh82705     4   26649300   26650300      1       1  150064         3.34    0.0004189
enh82707     4   26804600   26805600      2       1  150064        3.133   0.00086519
enh82708     4   26813400   26814400      2       1  150064       2.4518    0.0071075
enh82714     4   26866300   26867300      4       2  150064       1.7861     0.037042
enh82716     4   26869400   26870400      1       1  150064       1.6794      0.04654
enh82717     4   26875000   26876000      2       1  150064       1.8768     0.030271
enh82728     4   27004300   27005300      2       1  150064       1.7483     0.040209
enh82730     4   27050000   27051000      1       1  150064       1.7987      0.03603
enh82736     4   27128600   27129600      3       2  150064       1.8918     0.029258
enh82738     4   27143800   27144800      3       1  150064       2.3126     0.010372
enh82740     4   27253200   27254200      4       2  150064       1.9182     0.027541
enh82747     4   27362000   27363000      5       2  150064       2.1398     0.016185
enh82748     4   27466000   27467000      1       1  150064       2.4813     0.006545
enh82754     4   28280000   28281000      6       2  150064       1.6695     0.047509
enh82756     4   28437200   28438200      3       1  150064       1.8056     0.035492
enh82762     4   28491800   28492800      1       1  150064       2.2801       0.0113
enh82777     4   30602000   30603000      4       1  150064       2.3706    0.0088807
enh82780     4   30795200   30796200      1       1  150064        2.971     0.001484
enh82781     4   30803800   30804800      2       1  150064       2.3696    0.0089047
enh82782     4   30836500   30837500      6       2  150064       3.3511   0.00040245
enh82783     4   30840000   30841000      2       1  150064       3.1765   0.00074531
enh82785     4   30848600   30849600      3       2  150064       2.9124    0.0017931
enh82786     4   30854200   30855200      4       2  150064       3.3874   0.00035283
enh82787     4   30879400   30880400      5       3  150064       2.7689    0.0028122
enh82788     4   30906000   30907000      2       1  150064        2.138     0.016259
enh82789     4   30913500   30914500      2       1  150064       1.7623     0.039012
enh82791     4   30920300   30921300      3       1  150064       2.2234     0.013096
enh82792     4   30931000   30932000      2       1  150064       2.1097     0.017442
enh82793     4   30947000   30948000      2       1  150064       1.6863     0.045873
enh82794     4   30952100   30953100      2       1  150064       2.6713    0.0037775
enh82802     4   31150400   31151400      5       2  150064       1.9784     0.023941
enh82819     4   34000000   34001000      2       1  150064       2.0006     0.022719
enh82824     4   34310800   34311800      3       1  150064       2.8877    0.0019406
enh82827     4   34677500   34678500      1       1  150064       1.9107      0.02802
enh82836     4   36028400   36029400      7       2  150064       1.9019     0.028591
enh82847     4   36641000   36642000      3       2  150064       1.8076     0.035333
enh82862     4   37605800   37606800      4       1  150064       1.9886     0.023375
enh82888     4   38003600   38004600      3       2  150064       1.9714      0.02434
enh82890     4   38006600   38007600      6       2  150064       1.7735     0.038076
enh82894     4   38052100   38053100      6       2  150064       1.7916     0.036598
enh82903     4   38121100   38122100      1       1  150064       1.7643      0.03884
enh82927     4   38514500   38515500      2       1  150064       1.9634     0.024801
enh82930     4   38607100   38608100      4       2  150064       1.8197     0.034404
enh82931     4   38611800   38612800      6       3  150064       1.7412     0.040826
enh82935     4   38674200   38675200      4       2  150064       1.6722     0.047245
enh82936     4   38675800   38676800      1       1  150064       2.1751      0.01481
enh82939     4   38725200   38726200      3       2  150064       1.6803      0.04645
enh82946     4   38888400   38889400      2       1  150064       1.9533     0.025394
enh82968     4   39641200   39642200      3       1  150064       2.8613    0.0021095
enh82969     4   39642900   39643900      3       1  150064       2.3882    0.0084647
enh82989     4   40120600   40121600      6       3  150064       1.7383     0.041075
enh82990     4   40178000   40179000      1       1  150064       2.1956      0.01406
enh82993     4   40197400   40198400      4       1  150064       1.8314     0.033522
enh83023     4   40623300   40624300      4       2  150064       1.8001     0.035925
enh83090     4   41385500   41386500      3       2  150064       2.2629     0.011822
enh83124     4   42138300   42139300      1       1  150064       2.1017      0.01779
enh83125     4   42174800   42175800      2       1  150064       1.6547     0.048989
enh83139     4   42429400   42430400      3       2  150064       1.9725     0.024275
enh83141     4   42459600   42460600      1       1  150064       1.7681      0.03852
enh83166     4   44416800   44417800      2       1  150064       1.7324     0.041603
enh83185     4   47213800   47214800      4       2  150064        2.806     0.002508
enh83187     4   47415700   47416700      4       2  150064       1.6781     0.046668
enh83212     4   48348700   48349700      4       1  150064       2.8059    0.0025091
enh83213     4   48371600   48372600      3       2  150064       2.1322     0.016494
enh83215     4   48382400   48383400      1       1  150064       3.0226     0.001253
enh83219     4   48540200   48541200      1       1  150064       2.3947     0.008318
enh83223     4   48655600   48656600      1       1  150064       1.7022      0.04436
enh83227     4   48705300   48706300      1       1  150064       2.3536     0.009297
enh83231     4   48748500   48749500      1       1  150064       2.4588      0.00697
enh83234     4   48777400   48778400      1       1  150064       2.0972      0.01799
enh83235     4   48778800   48779800      2       1  150064       1.9604     0.024973
enh83237     4   48783100   48784100      1       1  150064        2.482     0.006533
enh83238     4   48788800   48789800      1       1  150064       2.4901     0.006386
enh83323     4   54825700   54826700      1       1  150064       1.6703      0.04743
enh83331     4   55063200   55064200      5       2  150064       2.9432    0.0016241
enh83340     4   55268700   55269700      5       2  150064       2.4344    0.0074587
enh83348     4   55527800   55528800      4       2  150064       2.1825     0.014536
enh83350     4   55542200   55543200      7       2  150064       2.2136     0.013427
enh83360     4   55852100   55853100      2       1  150064       1.7013     0.044443
enh83384     4   56274800   56275800      1       1  150064       1.6974      0.04481
enh83387     4   56343800   56344800      6       4  150064       1.9786     0.023929
enh83389     4   56365600   56366600      4       1  150064       1.8778     0.030202
enh83393     4   56406400   56407400      6       2  150064       1.7993     0.035988
enh83397     4   56419600   56420600      3       1  150064       1.7467     0.040344
enh83401     4   56534400   56535400      8       2  150064       2.0434     0.020507
enh83402     4   56541600   56542600      4       2  150064       2.1082     0.017507
enh83406     4   56716000   56717000      2       1  150064        2.018     0.021795
enh83409     4   56813300   56814300      2       1  150064       2.3964    0.0082785
enh83439     4   57304400   57305400      4       2  150064       1.7068     0.043926
enh83464     4   57968000   57969000      1       1  150064       1.6622      0.04824
enh83474     4   58136200   58137200      6       2  150064       1.8825     0.029885
enh83478     4   58473600   58474600      6       2  150064       2.3018     0.010675
enh83479     4   58505600   58506600      3       2  150064       1.8548     0.031813
enh83481     4   58564500   58565500      3       1  150064         1.74     0.040933
enh83484     4   59057200   59058200      1       1  150064       1.7027      0.04431
enh83486     4   59079800   59080800      1       1  150064       2.3016      0.01068
enh83487     4   59081400   59082400      2       1  150064       2.2073     0.013647
enh83488     4   59167200   59168200      1       1  150064       2.2439      0.01242
enh83508     4   62075500   62076500      2       1  150064       2.1082     0.017505
enh83516     4   62185700   62186700      2       1  150064       1.8539     0.031874
enh83525     4   62382600   62383600      3       1  150064       1.9906     0.023265
enh83526     4   62385900   62386900      3       1  150064       2.1059     0.017608
enh83527     4   62396400   62397400      1       1  150064       2.5705     0.005077
enh83528     4   62406300   62407300      4       2  150064       2.2386     0.012591
enh83529     4   62419000   62420000      5       2  150064       2.1233     0.016865
enh83530     4   62421300   62422300      5       2  150064       1.6834     0.046152
enh83531     4   62467800   62468800      2       1  150064       2.2551     0.012065
enh83532     4   62513400   62514400      2       1  150064       2.3506    0.0093725
enh83535     4   62589200   62590200      5       3  150064       3.0236    0.0012488
enh83556     4   62945900   62946900      4       2  150064        1.828     0.033771
enh83561     4   63417300   63418300      6       2  150064        1.775     0.037951
enh83564     4   64849200   64850200      6       1  150064       1.7393     0.040991
enh83569     4   65602500   65603500      6       2  150064       2.0547     0.019953
enh83570     4   65637000   65638000      2       1  150064       1.8953     0.029024
enh83575     4   66381200   66382200      7       3  150064       2.5787    0.0049593
enh83576     4   66424600   66425600      2       1  150064       1.7557     0.039568
enh83577     4   66455000   66456000      7       3  150064       2.7049    0.0034161
enh83578     4   66457700   66458700      1       1  150064        2.544     0.005479
enh83580     4   66520900   66521900      3       1  150064       1.9997     0.022765
enh83581     4   66522900   66523900      5       3  150064       2.1152     0.017205
enh83589     4   66880100   66881100      4       2  150064        1.927     0.026988
enh83590     4   66899800   66900800      5       3  150064       2.0135     0.022031
enh83596     4   67559200   67560200      1       1  150064       1.8792      0.03011
enh83608     4   68564500   68565500      4       1  150064       2.4688    0.0067779
enh83609     4   68578500   68579500      2       1  150064       2.5985    0.0046821
enh83677     4   72587800   72588800      3       1  150064       3.5391   0.00020071
enh83692     4   73432500   73433500      2       1  150064       2.8718    0.0020405
enh83697     4   73711900   73712900     12       3  150064       2.2314     0.012826
enh83698     4   73752500   73753500      2       1  150064        1.662     0.048257
enh83702     4   73849700   73850700      1       1  150064       2.4382     0.007381
enh83706     4   73933200   73934200      1       1  150064       1.8949      0.02905
enh83715     4   74241500   74242500      4       1  150064       1.7349     0.041382
enh83720     4   74486200   74487200      2       1  150064       2.1555     0.015562
enh83736     4   75022400   75023400      1       1  150064       2.1452      0.01597
enh83773     4   76932700   76933700      4       2  150064       2.0613     0.019638
enh83778     4   77007800   77008800      1       1  150064        1.962      0.02488
enh83789     4   77298400   77299400      2       1  150064       1.7072     0.043889
enh83794     4   77353800   77354800      2       1  150064       1.7832     0.037275
enh83801     4   77456700   77457700     10       1  150064       1.8187     0.034478
enh83802     4   77460900   77461900      4       2  150064       1.8469      0.03238
enh83810     4   77528500   77529500      2       1  150064       1.8516     0.032039
enh83811     4   77532000   77533000      2       1  150064       2.2832      0.01121
enh83825     4   77645300   77646300      3       2  150064        1.884     0.029782
enh83826     4   77650700   77651700      2       1  150064       1.7852     0.037118
enh83871     4   78222100   78223100     12       2  150064       2.3173     0.010245
enh83873     4   78296900   78297900      3       1  150064       2.0053     0.022463
enh83874     4   78301400   78302400      6       1  150064       1.9246     0.027141
enh83908     4   79077400   79078400      3       2  150064       1.7044     0.044155
enh83909     4   79082000   79083000      1       1  150064       1.6576       0.0487
enh83910     4   79083300   79084300      4       2  150064       1.6643     0.048027
enh83912     4   79087500   79088500      3       2  150064       2.3883    0.0084643
enh83914     4   79095800   79096800      3       2  150064       1.8045     0.035573
enh83918     4   79122000   79123000      1       1  150064       1.6628      0.04818
enh83926     4   79168300   79169300      5       2  150064       1.8092     0.035213
enh83927     4   79172700   79173700      4       2  150064       1.8628     0.031245
enh83929     4   79203000   79204000      3       1  150064       1.9149      0.02775
enh83964     4   80202600   80203600      4       2  150064       3.6875   0.00011322
enh83973     4   80567800   80568800      4       1  150064       1.6549     0.048976
enh83999     4   82394200   82395200      3       2  150064       1.6624      0.04822
enh84003     4   82439900   82440900      5       2  150064       1.7518     0.039902
enh84004     4   82470900   82471900      1       1  150064       2.4929     0.006336
enh84026     4   83189000   83190000      3       1  150064        2.799    0.0025631
enh84052     4   83732900   83733900      1       1  150064         1.89      0.02938
enh84067     4   84469100   84470100      2       1  150064       2.1792     0.014659
enh84069     4   84526000   84527000      4       2  150064       2.8868    0.0019461
enh84070     4   84539500   84540500      2       1  150064       2.2656     0.011738
enh84071     4   84579800   84580800     11       3  150064       1.6987      0.04469
enh84114     4   85581300   85582300      1       1  150064       1.9081      0.02819
enh84115     4   85582200   85583200      1       1  150064       1.9328      0.02663
enh84117     4   85777100   85778100      1       1  150064       1.9527      0.02543
enh84138     4   86288900   86289900      9       2  150064       2.4723    0.0067114
enh84161     4   86876800   86877800      2       1  150064       2.1706     0.014981
enh84164     4   86966400   86967400      2       1  150064       2.4996    0.0062169
enh84166     4   87123600   87124600      6       1  150064       2.2746     0.011464
enh84167     4   87154200   87155200      3       1  150064       2.1364     0.016322
enh84168     4   87186600   87187600      1       1  150064       1.7522      0.03987
enh84200     4   87858400   87859400      3       2  150064       1.9144     0.027784
enh84202     4   87860100   87861100      1       1  150064       2.8133     0.002452
enh84211     4   87884100   87885100      2       1  150064       2.5695    0.0050921
enh84213     4   87888200   87889200      5       2  150064       2.5699    0.0050857
enh84214     4   87891600   87892600      4       2  150064       2.7116    0.0033478
enh84220     4   87926100   87927100      2       1  150064       2.2269     0.012978
enh84221     4   87930400   87931400      2       1  150064       3.0005    0.0013479
enh84225     4   87940200   87941200      4       2  150064       2.9465    0.0016069
enh84227     4   87946000   87947000      2       1  150064       2.0706     0.019196
enh84229     4   87950700   87951700      4       2  150064       2.3684    0.0089321
enh84230     4   87953900   87954900      1       1  150064       2.7191     0.003273
enh84232     4   87960300   87961300      2       1  150064       2.6756    0.0037299
enh84235     4   87963900   87964900      1       1  150064       2.6265     0.004313
enh84236     4   87965800   87966800      2       1  150064       2.1474     0.015879
enh84237     4   87969400   87970400      2       1  150064       2.1279     0.016672
enh84240     4   87979400   87980400      3       1  150064       1.6901     0.045501
enh84251     4   88024400   88025400      3       1  150064       1.7177     0.042927
enh84309     4   89151900   89152900      6       3  150064         2.09     0.018308
enh84360     4   90629900   90630900      3       1  150064       2.7836    0.0026883
enh84361     4   90674000   90675000      4       2  150064       1.6945     0.045087
enh84363     4   90819200   90820200      7       2  150064       1.7171     0.042985
enh84365     4   90878100   90879100      2       1  150064       1.8712     0.030659
enh84367     4   90973600   90974600      3       1  150064       2.2499     0.012227
enh84368     4   90981000   90982000      2       1  150064       2.1733      0.01488
enh84369     4   90985000   90986000      2       1  150064        1.936     0.026436
enh84384     4   91825300   91826300      6       3  150064       2.0139     0.022008
enh84388     4   92133000   92134000      4       2  150064       2.0474     0.020311
enh84393     4   92511000   92512000      3       2  150064       2.2481     0.012285
enh84394     4   92517200   92518200      3       1  150064       2.5341    0.0056368
enh84399     4   92882600   92883600      1       1  150064       2.4433     0.007276
enh84423     4   93378400   93379400      3       1  150064       1.8861     0.029642
enh84459     4   94193400   94194400      6       2  150064       2.1664      0.01514
enh84474     4   94868400   94869400      2       1  150064       1.7294     0.041867
enh84483     4   95254800   95255800      3       1  150064       1.9976     0.022879
enh84508     4   95732000   95733000      5       2  150064         2.12     0.017001
enh84526     4   96102000   96103000      3       1  150064       1.7674     0.038577
enh84527     4   96133800   96134800      1       1  150064       1.6458       0.0499
enh84529     4   96225700   96226700      2       1  150064       2.5885    0.0048202
enh84535     4   96433800   96434800      2       1  150064       2.2505     0.012209
enh84549     4   96820200   96821200      1       1  150064       2.0304      0.02116
enh84553     4   97272800   97273800      4       2  150064       1.6488     0.049591
enh84555     4   97657500   97658500      5       2  150064       4.1716   1.5123e-05
enh84557     4   97914000   97915000      1       1  150064       1.8913      0.02929
enh84586     4   99403900   99404900      1       1  150064        2.184      0.01448
enh84590     4   99419600   99420600      4       2  150064       1.8494     0.032199
enh84597     4   99467700   99468700      5       2  150064        2.319     0.010199
enh84598     4   99476300   99477300      5       2  150064       1.6691     0.047545
enh84652     4  100815900  100816900      6       2  150064       1.7416     0.040791
enh84653     4  100865600  100866600      4       2  150064       2.5919    0.0047717
enh84655     4  100943600  100944600      5       3  150064       2.6592    0.0039165
enh84657     4  101007400  101008400      2       1  150064        1.726     0.042177
enh84658     4  101008200  101009200      2       1  150064       2.1744     0.014836
enh84662     4  101034400  101035400      1       1  150064       2.0445      0.02045
enh84666     4  101201800  101202800      2       1  150064       2.4379    0.0073868
enh84667     4  101207500  101208500      2       1  150064       1.8517     0.032031
enh84675     4  101711800  101712800      3       2  150064       2.0327     0.021039
enh84676     4  101725900  101726900      1       1  150064       3.0307      0.00122
enh84687     4  101902700  101903700      1       1  150064       2.2511      0.01219
enh84688     4  101904000  101905000      5       2  150064       2.9656    0.0015105
enh84691     4  101948600  101949600      2       1  150064       1.7017     0.044406
enh84692     4  101949800  101950800      2       1  150064        2.558    0.0052645
enh84694     4  101954700  101955700      5       3  150064       2.3801    0.0086538
enh84695     4  101957800  101958800      3       1  150064        2.272     0.011542
enh84696     4  101961800  101962800      2       1  150064       2.0552     0.019931
enh84699     4  101993100  101994100      4       2  150064       3.1531   0.00080765
enh84701     4  102023900  102024900      1       1  150064         2.09      0.01831
enh84703     4  102058200  102059200      3       2  150064       2.1628      0.01528
enh84707     4  102093800  102094800      4       2  150064       2.2234     0.013094
enh84708     4  102098000  102099000      2       1  150064       2.2876     0.011081
enh84709     4  102112500  102113500      3       1  150064       1.9254     0.027088
enh84731     4  102791500  102792500      5       2  150064       2.7564    0.0029216
enh84732     4  102865300  102866300      2       1  150064       4.5839    2.282e-06
enh84735     4  102902600  102903600      1       1  150064       4.7338    1.102e-06
enh84736     4  103072400  103073400      5       3  150064        2.172     0.014927
enh84738     4  103217200  103218200      2       1  150064       1.8466     0.032403
enh84745     4  103374600  103375600      2       1  150064       2.9133    0.0017883
enh84752     4  103634000  103635000      1       1  150064       2.2942      0.01089
enh84753     4  103655800  103656800      2       1  150064       2.1671     0.015114
enh84756     4  103678400  103679400      2       1  150064       2.3234     0.010078
enh84757     4  103680200  103681200      2       1  150064       3.0803    0.0010341
enh84758     4  103682800  103683800      2       1  150064       2.6844    0.0036333
enh84759     4  103732500  103733500      3       1  150064       3.5565   0.00018795
enh84761     4  103750900  103751900      2       1  150064       3.4804   0.00025034
enh84762     4  103753000  103754000      2       1  150064       3.6335   0.00013978
enh84763     4  103788100  103789100      1       1  150064       3.8858      5.1e-05
enh84767     4  103939500  103940500      1       1  150064       3.9802    3.443e-05
enh84771     4  104295000  104296000      3       2  150064       2.4162    0.0078409
enh84786     4  105372600  105373600      1       1  150064       2.2165      0.01333
enh84787     4  105396500  105397500      2       1  150064       2.8538    0.0021601
enh84790     4  105512800  105513800      2       1  150064       1.8278     0.033792
enh84799     4  106127100  106128100      1       1  150064       1.9772      0.02401
enh84807     4  106631400  106632400      1       1  150064       2.0505      0.02016
enh84808     4  106766200  106767200      2       1  150064        1.942     0.026069
enh84859     4  108827600  108828600      1       1  150064        1.868      0.03088
enh84866     4  109030800  109031800      2       1  150064       2.0822     0.018663
enh84873     4  109076200  109077200      1       1  150064       1.8854      0.02969
enh84874     4  109081600  109082600      1       1  150064       3.0304     0.001221
enh84878     4  109254700  109255700      2       1  150064       1.8419     0.032746
enh84879     4  109259200  109260200      2       1  150064       2.0427     0.020541
enh84886     4  109481800  109482800      6       1  150064       2.1536     0.015637
enh84889     4  109543900  109544900      1       1  150064       2.0204      0.02167
enh84910     4  110107000  110108000      2       1  150064       1.6994     0.044622
enh84923     4  110550400  110551400      1       1  150064        1.752      0.03989
enh84924     4  110552400  110553400      1       1  150064       1.9644      0.02474
enh84934     4  110842300  110843300      7       2  150064       3.0232    0.0012506
enh84936     4  110873800  110874800      2       1  150064       2.9951    0.0013717
enh84937     4  110893900  110894900      2       1  150064       2.4073    0.0080345
enh84938     4  110900800  110901800      2       1  150064       2.3197     0.010178
enh84939     4  110941500  110942500      2       1  150064       2.4776     0.006613
enh84956     4  111120300  111121300      1       1  150064       1.6484      0.04964
enh84959     4  111166300  111167300      5       3  150064       1.6942     0.045116
enh85007     4  113649200  113650200      2       1  150064       1.7253      0.04224
enh85012     4  113669400  113670400      2       1  150064       1.9739     0.024198
enh85020     4  113761700  113762700      2       1  150064       1.8171     0.034601
enh85021     4  113763600  113764600      2       1  150064       1.7881     0.036882
enh85040     4  114033700  114034700      3       1  150064       1.7189     0.042818
enh85041     4  114037500  114038500      3       2  150064       3.3631   0.00038538
enh85045     4  114069200  114070200      6       2  150064       3.4092   0.00032577
enh85047     4  114107600  114108600      1       1  150064        1.901      0.02865
enh85080     4  115055300  115056300      2       1  150064       1.8689     0.030822
enh85081     4  115113800  115114800      5       2  150064       2.5152    0.0059478
enh85082     4  115147400  115148400      5       2  150064       2.9199    0.0017509
enh85083     4  115196400  115197400      3       1  150064       2.3311    0.0098749
enh85117     4  118711200  118712200      3       1  150064       3.5971    0.0001609
enh85118     4  118722600  118723600      5       1  150064       1.6941     0.045119
enh85119     4  118735400  118736400      2       1  150064       3.4935   0.00023838
enh85121     4  118742700  118743700      5       3  150064        3.683   0.00011525
enh85123     4  118813300  118814300      2       1  150064       2.1829     0.014523
enh85124     4  118821500  118822500      3       1  150064       3.4241   0.00030839
enh85125     4  118862300  118863300      3       1  150064       3.5973    0.0001608
enh85133     4  119261400  119262400      2       1  150064        2.457    0.0070048
enh85135     4  119283200  119284200      1       1  150064       2.3692     0.008914
enh85141     4  119677200  119678200      1       1  150064       1.8357       0.0332
enh85196     4  121569300  121570300      9       3  150064       1.9174     0.027592
enh85198     4  121643000  121644000      8       3  150064       2.2127      0.01346
enh85242     4  123021600  123022600      2       1  150064       2.5377     0.005579
enh85244     4  123145300  123146300      2       1  150064       1.9646     0.024732
enh85246     4  123538500  123539500      1       1  150064       2.1659      0.01516
enh85270     4  123820400  123821400      1       1  150064       1.7466      0.04035
enh85271     4  123824400  123825400      3       1  150064       1.6752     0.046946
enh85345     4  125934800  125935800      1       1  150064       2.1757      0.01479
enh85358     4  126278000  126279000      3       2  150064       1.6737     0.047097
enh85359     4  126279800  126280800      7       2  150064       2.3235     0.010077
enh85378     4  127454200  127455200      2       1  150064        1.924     0.027179
enh85380     4  127636200  127637200      4       2  150064       1.6857     0.045924
enh85392     4  128423700  128424700      5       2  150064       1.9427     0.026024
enh85413     4  129226400  129227400      2       1  150064       2.0192     0.021733
enh85414     4  129242700  129243700      2       1  150064       3.2216    0.0006374
enh85418     4  129283600  129284600      2       1  150064       1.7666     0.038645
enh85419     4  129306800  129307800      4       2  150064       2.6691    0.0038022
enh85424     4  129449700  129450700      4       2  150064       1.6508     0.049387
enh85439     4  129610400  129611400      4       2  150064       2.7961    0.0025863
enh85445     4  129678900  129679900      1       1  150064       1.9123      0.02792
enh85446     4  129708800  129709800      4       2  150064       1.7941     0.036399
enh85467     4  130946800  130947800      1       1  150064       2.3936     0.008341
enh85469     4  130953400  130954400      2       1  150064       2.1836     0.014495
enh85479     4  131643400  131644400      2       1  150064       2.8177    0.0024182
enh85480     4  131693500  131694500      3       1  150064       1.7698      0.03838
enh85486     4  133414600  133415600      2       1  150064       2.4063     0.008057
enh85509     4  135439400  135440400      3       2  150064       1.7827      0.03732
enh85511     4  135472600  135473600      4       2  150064       2.0733     0.019074
enh85540     4  137673200  137674200      3       2  150064       2.3566    0.0092224
enh85543     4  137724300  137725300      3       1  150064       1.6847     0.046024
enh85553     4  138464200  138465200      2       1  150064       1.8581      0.03158
enh85569     4  139150000  139151000      3       2  150064        1.964     0.024763
enh85575     4  139326400  139327400      5       3  150064       2.3609    0.0091151
enh85577     4  139408600  139409600      5       2  150064       1.7152     0.043155
enh85585     4  139599800  139600800      3       1  150064       1.7314     0.041692
enh85607     4  139948900  139949900      1       1  150064       2.7598     0.002892
enh85614     4  140065400  140066400      4       2  150064       2.3645    0.0090284
enh85615     4  140074600  140075600      1       1  150064       3.2176    0.0006463
enh85618     4  140084400  140085400      1       1  150064       2.5525     0.005348
enh85620     4  140093000  140094000      3       2  150064       1.9157     0.027702
enh85623     4  140101100  140102100      5       2  150064       2.0039     0.022543
enh85624     4  140128700  140129700      2       1  150064       2.0973     0.017983
enh85626     4  140162700  140163700      2       1  150064       2.5493    0.0053967
enh85627     4  140187500  140188500      3       2  150064       1.6628     0.048174
enh85643     4  140471600  140472600      1       1  150064       2.9567     0.001555
enh85645     4  140481400  140482400      2       1  150064       1.7002     0.044543
enh85646     4  140489300  140490300      4       2  150064       3.3004   0.00048266
enh85662     4  140722600  140723600      3       2  150064       2.2868     0.011102
enh85664     4  140735800  140736800      4       1  150064       3.1349   0.00085947
enh85708     4  141018000  141019000      2       1  150064       1.9869     0.023466
enh85709     4  141019300  141020300      4       2  150064       2.2114     0.013505
enh85760     4  143115600  143116600      5       1  150064       1.8696     0.030771
enh85762     4  143190300  143191300      3       1  150064       1.9602     0.024987
enh85775     4  143673100  143674100      5       3  150064       1.7903     0.036706
enh85776     4  143905700  143906700      2       1  150064       2.5294    0.0057125
enh85791     4  144296400  144297400      2       1  150064       1.7799     0.037544
enh85792     4  144297600  144298600      5       2  150064       1.7068     0.043927
enh85796     4  144317800  144318800      2       1  150064       1.7474     0.040286
enh85797     4  144318500  144319500      1       1  150064       2.8923     0.001912
enh85805     4  144635100  144636100      1       1  150064        2.656     0.003954
enh85831     4  146413300  146414300      1       1  150064       1.7686      0.03848
enh85873     4  146818000  146819000      1       1  150064       2.3628     0.009068
enh85874     4  146819900  146820900      2       1  150064       1.6754     0.046931
enh85898     4  147765400  147766400      2       1  150064       2.0554     0.019919
enh85899     4  147864500  147865500     10       4  150064       2.0002     0.022737
enh85901     4  147896400  147897400      1       1  150064       1.9165      0.02765
enh85906     4  148009600  148010600      4       2  150064       1.7016     0.044419
enh85907     4  148024300  148025300      4       2  150064       2.7163    0.0033003
enh85953     4  149123900  149124900      1       1  150064       2.3489     0.009414
enh85955     4  149280600  149281600      2       1  150064       3.1307   0.00087195
enh85962     4  149801000  149802000      1       1  150064       1.8229      0.03416
enh85965     4  149929400  149930400      2       1  150064       2.7742    0.0027666
enh85979     4  151138300  151139300      2       1  150064       1.8991     0.028779
enh85980     4  151145500  151146500      1       1  150064        1.985      0.02357
enh85984     4  151165500  151166500      4       2  150064       2.2945     0.010882
enh85999     4  151643800  151644800      4       2  150064       2.0476     0.020301
enh86015     4  152105400  152106400      1       1  150064       1.7948      0.03634
enh86043     4  152405300  152406300      1       1  150064       2.1248       0.0168
enh86054     4  152566800  152567800      1       1  150064       1.7786      0.03765
enh86077     4  152838000  152839000      3       2  150064       1.7174     0.042957
enh86088     4  153025800  153026800      2       1  150064       1.9156     0.027709
enh86090     4  153039700  153040700      1       1  150064        1.659      0.04856
enh86139     4  153656600  153657600      3       1  150064       1.6517     0.049297
enh86226     4  154652600  154653600      3       1  150064       2.0251     0.021426
enh86228     4  154685300  154686300      3       1  150064       1.7708     0.038301
enh86230     4  154706500  154707500      1       1  150064       3.6423    0.0001351
enh86237     4  154951100  154952100      9       2  150064       1.9419     0.026074
enh86261     4  156214600  156215600      5       1  150064        3.282   0.00051543
enh86262     4  156240000  156241000      2       1  150064       2.7931      0.00261
enh86271     4  156940600  156941600      5       2  150064        2.642    0.0041214
enh86275     4  157267900  157268900      4       2  150064       1.6567     0.048795
enh86276     4  157294500  157295500      7       3  150064       1.8802     0.030037
enh86277     4  157311400  157312400      1       1  150064       1.7801      0.03753
enh86280     4  157489100  157490100      6       3  150064       2.3838    0.0085684
enh86281     4  157519000  157520000      3       1  150064       2.7566    0.0029204
enh86306     4  159185400  159186400      5       1  150064       1.8357     0.033201
enh86316     4  159698700  159699700      3       1  150064       1.7565     0.039505
enh86317     4  159703900  159704900      2       1  150064       1.6506     0.049411
enh86318     4  159707300  159708300      3       1  150064       1.9704     0.024398
enh86321     4  159726300  159727300      3       1  150064        2.006      0.02243
enh86330     4  159791700  159792700      1       1  150064       2.1862       0.0144
enh86333     4  159823500  159824500      2       1  150064       1.8648     0.031107
enh86378     4  160462300  160463300      2       1  150064       2.2565     0.012019
enh86379     4  160514900  160515900      7       3  150064       1.7385     0.041064
enh86386     4  160871700  160872700      3       1  150064        2.873    0.0020329
enh86387     4  160887500  160888500      3       1  150064       2.3466    0.0094738
enh86388     4  160897600  160898600      1       1  150064       2.7425     0.003049
enh86389     4  160898400  160899400      5       2  150064       2.6946    0.0035233
enh86413     4  163907000  163908000      2       1  150064       1.7263     0.042142
enh86424     4  165128400  165129400      4       2  150064       3.1124   0.00092796
enh86427     4  165447700  165448700      4       2  150064       1.6718     0.047285
enh86428     4  165450000  165451000      4       2  150064       1.9916     0.023206
enh86437     4  165796300  165797300      1       1  150064       1.8942       0.0291
enh86443     4  165898800  165899800      2       1  150064       1.8408     0.032823
enh86494     4  169657100  169658100      5       2  150064       1.7086     0.043762
enh86513     4  169787600  169788600      2       1  150064       1.7404     0.040896
enh86524     4  170024700  170025700      4       2  150064       2.1802     0.014623
enh86525     4  170033600  170034600      4       2  150064       1.8776     0.030218
enh86526     4  170037100  170038100      2       1  150064       2.9329    0.0016788
enh86527     4  170041400  170042400      1       1  150064       2.7556     0.002929
enh86529     4  170070800  170071800      3       2  150064       2.5193    0.0058798
enh86549     4  170236700  170237700      4       1  150064       4.5618   2.5354e-06
enh86550     4  170255400  170256400      2       1  150064       3.5088   0.00022508
enh86551     4  170325700  170326700      2       1  150064       4.1424   1.7181e-05
enh86553     4  170540000  170541000      3       2  150064       4.9788   3.1997e-07
enh86554     4  170580200  170581200      3       2  150064       3.9536    3.849e-05
enh86555     4  170645000  170646000      3       2  150064       3.5008   0.00023191
enh86557     4  170840400  170841400     10       2  150064       2.8461    0.0022132
enh86558     4  170855600  170856600      2       1  150064       2.9279    0.0017063
enh86569     4  170937200  170938200      4       1  150064       2.2298     0.012882
enh86597     4  173549300  173550300      6       3  150064        1.958     0.025115
enh86640     4  174185400  174186400      4       2  150064       1.7445     0.040533
enh86682     4  176592400  176593400      4       2  150064        2.847    0.0022068
enh86692     4  176917100  176918100      5       2  150064       2.7002    0.0034653
enh86694     4  176965000  176966000      5       2  150064       2.0299     0.021183
enh86710     4  178361600  178362600      3       1  150064       1.9138     0.027821
enh86718     4  179075600  179076600      3       2  150064       2.9002    0.0018644
enh86719     4  179086600  179087600      5       2  150064       2.2119     0.013488
enh86720     4  179227000  179228000      4       1  150064       1.9419     0.026074
enh86760     4  182094000  182095000      4       2  150064       1.7754     0.037913
enh86785     4  182742100  182743100      4       2  150064       2.1105     0.017406
enh86817     4  183251600  183252600      9       3  150064       1.7212     0.042605
enh86824     4  183331800  183332800      3       1  150064       1.9874     0.023441
enh86843     4  183636700  183637700      6       3  150064       4.2534   1.0527e-05
enh86844     4  183673000  183674000      4       2  150064       1.6491     0.049562
enh86852     4  183746900  183747900      8       3  150064       1.9152     0.027735
enh86853     4  183749800  183750800      4       2  150064       1.9806      0.02382
enh86865     4  184017200  184018200      1       1  150064       2.3451     0.009511
enh86866     4  184017600  184018600      1       1  150064       2.3451     0.009511
enh86869     4  184028200  184029200      1       1  150064       2.3286     0.009941
enh86876     4  184040200  184041200      4       1  150064       2.3195     0.010183
enh86877     4  184046600  184047600      1       1  150064       2.2688      0.01164
enh86878     4  184050500  184051500      1       1  150064       2.1881      0.01433
enh86880     4  184057600  184058600      1       1  150064       2.1792      0.01466
enh86881     4  184059300  184060300      3       1  150064       2.1698      0.01501
enh86885     4  184065700  184066700      5       1  150064       2.2933     0.010916
enh86886     4  184066200  184067200      2       1  150064       1.9779     0.023971
enh86913     4  184183100  184184100      2       1  150064       1.7548     0.039651
enh86926     4  184492300  184493300      6       2  150064       2.0122       0.0221
enh86937     4  184799900  184800900      1       1  150064       2.7126     0.003338
enh86962     4  185185200  185186200      7       2  150064       2.9203    0.0017483
enh86963     4  185186500  185187500      2       1  150064       2.2319     0.012811
enh86970     4  185235200  185236200      1       1  150064       1.9182      0.02754
enh86978     4  185311100  185312100      7       2  150064       1.7451     0.040484
enh86996     4  185392500  185393500      3       1  150064       2.0966     0.018017
enh87010     4  185565400  185566400      1       1  150064       1.8684      0.03085
enh87011     4  185566200  185567200      2       1  150064       1.8073     0.035355
enh87013     4  185572800  185573800      2       1  150064       1.6589     0.048567
enh87017     4  185652400  185653400      6       2  150064       1.8974      0.02889
enh87018     4  185655700  185656700      3       2  150064       2.0029     0.022595
enh87019     4  185668300  185669300      3       1  150064       1.9627     0.024843
enh87029     4  185976000  185977000      6       2  150064       1.6877     0.045733
enh87055     4  186204000  186205000      2       1  150064       2.1111     0.017382
enh87056     4  186227000  186228000      1       1  150064       2.4069     0.008044
enh87085     4  186730000  186731000      7       4  150064       2.3523    0.0093277
enh87107     4  186989700  186990700      1       1  150064       1.9883      0.02339
enh87108     4  187000100  187001100      9       3  150064       2.4898    0.0063899
enh87111     4  187039500  187040500      2       1  150064         1.71      0.04363
enh87112     4  187053400  187054400      4       2  150064       1.8017     0.035799
enh87144     4  187623700  187624700      2       1  150064       2.2543     0.012087
enh87153     4  187802200  187803200      4       1  150064       1.7457     0.040434
enh87160     4  187992000  187993000      6       2  150064       2.8399    0.0022566
enh87163     4  188156800  188157800      5       2  150064       1.9087     0.028149
enh87189     4  189743300  189744300      4       2  150064       2.2805     0.011288
enh87192     4  189970600  189971600      5       2  150064       1.8566     0.031685
enh87196     4  190099000  190100000      7       2  150064       1.7788     0.037634
enh87201     4  190294200  190295200     10       2  150064       1.8131     0.034905
enh87261     5    1097600    1098600      3       1  150064       2.0967     0.018011
enh87262     5    1100500    1101500      4       2  150064       1.6579     0.048669
enh87263     5    1103600    1104600      1       1  150064       2.1003      0.01785
enh87264     5    1105500    1106500      3       1  150064       2.1053     0.017631
enh87265     5    1106900    1107900      5       2  150064       1.7533     0.039772
enh87274     5    1200400    1201400      5       2  150064       2.0314     0.021108
enh87275     5    1204600    1205600     11       2  150064       1.8616     0.031331
enh87289     5    1517000    1518000     10       3  150064       2.5466    0.0054389
enh87291     5    1519700    1520700      2       1  150064       1.7761      0.03786
enh87321     5    2303100    2304100      2       1  150064       1.6785     0.046627
enh87331     5    2927500    2928500      4       2  150064       1.7282      0.04198
enh87345     5    3511000    3512000      2       1  150064       1.8412     0.032794
enh87361     5    4206300    4207300      1       1  150064       1.6693      0.04753
enh87385     5    5180900    5181900      5       2  150064       2.0809      0.01872
enh87401     5    5418800    5419800      8       2  150064       2.1565     0.015524
enh87402     5    5420300    5421300      7       2  150064       2.6778    0.0037053
enh87403     5    5424600    5425600      1       1  150064       2.8418     0.002243
enh87404     5    5483400    5484400      4       2  150064       3.2421   0.00059328
enh87405     5    5493900    5494900      3       2  150064       2.4642    0.0068667
enh87406     5    5497000    5498000      1       1  150064       2.8685     0.002062
enh87407     5    5521800    5522800      3       1  150064       2.6404    0.0041403
enh87412     5    5572600    5573600      3       2  150064       2.6081    0.0045528
enh87415     5    5695000    5696000      2       1  150064       2.9675     0.001501
enh87422     5    6134200    6135200      1       1  150064       1.6957      0.04497
enh87423     5    6159900    6160900      3       2  150064       2.3782     0.008699
enh87425     5    6202200    6203200      5       2  150064       1.8462     0.032432
enh87433     5    6634800    6635800      5       2  150064       2.0923     0.018206
enh87436     5    6649400    6650400      5       3  150064       2.1553     0.015571
enh87440     5    6716900    6717900      4       2  150064       1.7381     0.041093
enh87441     5    6720500    6721500      6       2  150064       2.7104    0.0033599
enh87442     5    6723000    6724000     10       4  150064       2.0833     0.018611
enh87443     5    6727600    6728600      3       1  150064       1.7192     0.042791
enh87444     5    6729600    6730600      6       3  150064       2.2934     0.010913
enh87445     5    6731600    6732600      7       3  150064       2.9876    0.0014058
enh87447     5    6765700    6766700      4       2  150064       1.7553     0.039605
enh87452     5    7261000    7262000      5       3  150064       2.5488    0.0054043
enh87455     5    7269400    7270400      4       2  150064        3.714   0.00010202
enh87456     5    7271300    7272300      6       3  150064       2.1887     0.014308
enh87465     5    7392100    7393100      2       1  150064       2.1379     0.016261
enh87467     5    7400500    7401500      1       1  150064       2.1964      0.01403
enh87470     5    7412300    7413300      2       1  150064       2.2243     0.013063
enh87471     5    7417700    7418700      7       2  150064        1.911        0.028
enh87473     5    7425100    7426100      3       1  150064       1.9083     0.028174
enh87501     5    7815500    7816500      2       1  150064       2.4416    0.0073109
enh87531     5    9596300    9597300      1       1  150064       2.2987      0.01076
enh87533     5    9782800    9783800      1       1  150064       2.6698     0.003795
enh87581     5   10631600   10632600      9       2  150064       2.0574     0.019823
enh87582     5   10635900   10636900      8       2  150064       2.3466    0.0094734
enh87583     5   10637900   10638900      7       1  150064       2.4026    0.0081393
enh87584     5   10642200   10643200      8       1  150064       2.6652    0.0038475
enh87647     5   12865100   12866100      5       2  150064       1.8831     0.029847
enh87649     5   12957400   12958400      4       2  150064       2.3148     0.010311
enh87694     5   14217800   14218800      1       1  150064       2.0164      0.02188
enh87743     5   14672400   14673400      1       1  150064       2.0484      0.02026
enh87746     5   14676000   14677000      1       1  150064       1.8928      0.02919
enh87753     5   14755600   14756600      6       2  150064       2.1778      0.01471
enh87799     5   15912500   15913500      5       2  150064       1.9617       0.0249
enh87800     5   15918400   15919400      1       1  150064       2.0243      0.02147
enh87801     5   15926700   15927700      2       1  150064       2.5546    0.0053148
enh87802     5   15929400   15930400      2       1  150064       2.4232    0.0076917
enh87815     5   16560200   16561200      1       1  150064        1.668      0.04766
enh87827     5   16716900   16717900      4       1  150064       2.5707    0.0050743
enh87828     5   16720400   16721400      4       1  150064       2.0167     0.021863
enh87829     5   16722100   16723100      3       1  150064       2.4653    0.0068451
enh87881     5   17164200   17165200      1       1  150064       1.7072      0.04389
enh87885     5   17213000   17214000      7       2  150064        2.035     0.020923
enh87887     5   17215500   17216500      1       1  150064       1.6458       0.0499
enh87911     5   17802100   17803100      7       2  150064       1.8852     0.029702
enh87919     5   18394500   18395500      3       2  150064       1.9127     0.027893
enh87922     5   18543600   18544600      9       3  150064       1.7809     0.037467
enh87923     5   18545000   18546000      3       2  150064       1.9414     0.026104
enh87950     5   19912400   19913400      3       2  150064       2.5965    0.0047091
enh87952     5   19928300   19929300      1       1  150064        2.235      0.01271
enh87954     5   20556000   20557000      3       1  150064       1.7398      0.04095
enh87971     5   22910800   22911800      3       2  150064       2.1982     0.013967
enh87972     5   22928800   22929800      1       1  150064       1.9435      0.02598
enh87974     5   23232600   23233600      2       1  150064       2.4446    0.0072505
enh87976     5   23236200   23237200      5       2  150064       3.6882   0.00011292
enh88000     5   26148400   26149400      5       2  150064       2.0226     0.021555
enh88042     5   31280000   31281000      1       1  150064       2.4113     0.007947
enh88062     5   31682200   31683200      5       2  150064       2.0817     0.018686
enh88129     5   33299500   33300500      3       2  150064       1.7584     0.039343
enh88152     5   33832500   33833500      3       1  150064       1.7434     0.040631
enh88186     5   34522000   34523000      8       2  150064       1.8003     0.035905
enh88187     5   34523500   34524500      3       1  150064       1.8209     0.034313
enh88232     5   35055800   35056800      1       1  150064       1.7552      0.03961
enh88269     5   36590700   36591700      3       2  150064       1.7128     0.043373
enh88292     5   37371800   37372800      1       1  150064       1.7507         0.04
enh88296     5   37786400   37787400      2       1  150064       1.9111     0.027996
enh88303     5   38094800   38095800      3       1  150064       1.8523     0.031992
enh88308     5   38167000   38168000      2       1  150064       2.2575     0.011989
enh88336     5   38930200   38931200      1       1  150064       1.7608      0.03914
enh88347     5   39420900   39421900      2       1  150064       2.0292     0.021219
enh88349     5   39427200   39428200      5       1  150064       1.9207     0.027383
enh88402     5   42626200   42627200      6       3  150064       1.6836     0.046128
enh88438     5   45181600   45182600      2       1  150064       2.8028    0.0025329
enh88441     5   45402800   45403800      1       1  150064       4.6613    1.571e-06
enh88443     5   45561600   45562600      2       1  150064       3.5718   0.00017728
enh88446     5   45614400   45615400      1       1  150064       3.0572     0.001117
enh88447     5   45725200   45726200      5       2  150064       4.2784   9.4129e-06
enh88449     5   49881300   49882300      2       1  150064       2.9167    0.0017689
enh88453     5   49974200   49975200      1       1  150064       1.7192      0.04279
enh88454     5   49975000   49976000      1       1  150064         3.17    0.0007622
enh88460     5   49998200   49999200      1       1  150064       1.6669      0.04777
enh88466     5   50038500   50039500      3       2  150064       1.7821     0.037367
enh88471     5   50521500   50522500      2       1  150064       2.6851    0.0036256
enh88478     5   50917600   50918600      2       1  150064       1.7207     0.042648
enh88480     5   50981000   50982000      3       2  150064       2.0774     0.018885
enh88482     5   51177300   51178300      4       2  150064        1.892     0.029247
enh88521     5   52940700   52941700      2       1  150064       1.8257     0.033944
enh88531     5   53240500   53241500      1       1  150064       2.4248     0.007659
enh88533     5   53280500   53281500      4       2  150064       2.1288     0.016635
enh88556     5   53569400   53570400      6       2  150064       1.6596     0.048493
enh88558     5   53585400   53586400      4       2  150064       1.6571     0.048746
enh88560     5   53597400   53598400      2       1  150064       2.6232    0.0043557
enh88576     5   53942100   53943100      5       2  150064       2.0182     0.021785
enh88587     5   54289100   54290100      3       1  150064       2.0892     0.018346
enh88588     5   54326200   54327200      1       1  150064       2.2271      0.01297
enh88629     5   55218900   55219900      5       3  150064       2.5521     0.005354
enh88640     5   55459900   55460900      3       1  150064       1.6582     0.048637
enh88699     5   56482100   56483100      3       1  150064       1.6511     0.049364
enh88719     5   57137300   57138300      2       1  150064         1.93     0.026806
enh88723     5   57367100   57368100      2       1  150064       1.8094     0.035193
enh88747     5   58218300   58219300      1       1  150064       1.9632      0.02481
enh88755     5   58296500   58297500      6       2  150064       2.5753    0.0050081
enh88756     5   58298600   58299600      8       2  150064       2.6966    0.0035022
enh88757     5   58316500   58317500      3       1  150064       2.6925    0.0035462
enh88767     5   58483600   58484600      4       2  150064       2.0949      0.01809
enh88780     5   58858500   58859500      3       2  150064       2.7821    0.0027005
enh88783     5   58879800   58880800      2       1  150064        1.653      0.04917
enh88785     5   58901000   58902000      3       1  150064       2.1428     0.016063
enh88788     5   58914900   58915900      6       2  150064       2.6029    0.0046214
enh88789     5   58945000   58946000      2       1  150064       2.7969    0.0025798
enh88791     5   59000800   59001800      3       2  150064       1.7698     0.038378
enh88811     5   59836700   59837700      4       2  150064        2.997    0.0013634
enh88812     5   59976600   59977600      2       1  150064       2.7736    0.0027723
enh88815     5   60032500   60033500      4       2  150064       3.0084    0.0013133
enh88817     5   60092800   60093800      5       2  150064       4.7375   1.0819e-06
enh88820     5   60140600   60141600      2       1  150064       3.4402   0.00029065
enh88824     5   60296200   60297200      2       1  150064       1.9489     0.025652
enh88825     5   60346300   60347300      2       1  150064       3.4276   0.00030446
enh88828     5   60483500   60484500      8       4  150064       5.3114   5.4405e-08
enh88829     5   60524400   60525400      5       3  150064       5.3722   3.8897e-08
enh88830     5   60541400   60542400      1       1  150064       2.8933     0.001906
enh88831     5   60568400   60569400      5       2  150064       2.8169    0.0024248
enh88832     5   60572900   60573900      4       2  150064       3.9699   3.5957e-05
enh88833     5   60584900   60585900      1       1  150064       4.5695    2.445e-06
enh88834     5   60597300   60598300      1       1  150064       1.6491      0.04956
enh88835     5   60615100   60616100      3       2  150064       6.1932   2.9478e-10
enh88837     5   60666000   60667000      4       2  150064       4.0763   2.2875e-05
enh88838     5   60667800   60668800      1       1  150064       4.7849    8.553e-07
enh88842     5   60698900   60699900      1       1  150064       4.7789    8.811e-07
enh88843     5   60699800   60700800      1       1  150064       4.8041    7.773e-07
enh88844     5   60703300   60704300      1       1  150064       2.5525     0.005347
enh88845     5   60705200   60706200      3       2  150064       2.8612    0.0021103
enh88846     5   60706400   60707400      1       1  150064       5.0554    2.147e-07
enh88847     5   60707200   60708200      2       1  150064       3.3976   0.00033991
enh88848     5   60710000   60711000      1       1  150064       1.7154      0.04314
enh88849     5   60711600   60712600      2       1  150064       4.6132   1.9823e-06
enh88850     5   60713000   60714000      2       1  150064       2.0034     0.022568
enh88854     5   60727600   60728600      2       1  150064       5.8212   2.9217e-09
enh88856     5   60746400   60747400      1       1  150064       4.7675    9.324e-07
enh88857     5   60750900   60751900      3       1  150064       5.7432   4.6457e-09
enh88858     5   60752000   60753000      1       1  150064       4.6399    1.743e-06
enh88859     5   60760300   60761300      1       1  150064       4.6098    2.015e-06
enh88868     5   60908000   60909000      3       2  150064       2.7068    0.0033966
enh88888     5   61373500   61374500      4       2  150064        2.394    0.0083326
enh88893     5   61503800   61504800      2       1  150064        2.426     0.007633
enh88895     5   61606100   61607100      4       2  150064       3.0342    0.0012059
enh88896     5   61609800   61610800      2       1  150064       1.7238     0.042374
enh88903     5   61857800   61858800      2       1  150064       2.0009     0.022701
enh88906     5   61916800   61917800      1       1  150064       3.0287     0.001228
enh88907     5   61922300   61923300      1       1  150064       1.9022      0.02857
enh88908     5   61943800   61944800      2       1  150064        1.988     0.023404
enh88910     5   62013000   62014000      1       1  150064       2.0619      0.01961
enh88926     5   62983000   62984000      7       4  150064       2.4681    0.0067908
enh88948     5   64330000   64331000      4       1  150064       2.6771    0.0037133
enh88961     5   64543100   64544100      3       2  150064       2.0768     0.018912
enh88967     5   64779100   64780100      4       2  150064       1.9537     0.025369
enh88982     5   65265100   65266100      1       1  150064       1.6998      0.04458
enh88995     5   65913200   65914200      4       2  150064       2.3957    0.0082948
enh89033     5   66390400   66391400      1       1  150064       2.8054     0.002513
enh89034     5   66403000   66404000      1       1  150064       2.0073      0.02236
enh89061     5   67207800   67208800      2       1  150064       2.0922      0.01821
enh89068     5   67484400   67485400      2       1  150064       1.6739     0.047071
enh89076     5   67546500   67547500      4       2  150064       1.8676     0.030908
enh89081     5   67639700   67640700      3       2  150064       3.0335    0.0012087
enh89121     5   70752700   70753700      2       1  150064        1.686       0.0459
enh89135     5   71234400   71235400      1       1  150064       1.6544      0.04902
enh89165     5   71505100   71506100      2       1  150064       1.7211     0.042612
enh89169     5   71537400   71538400      1       1  150064       2.8707     0.002048
enh89177     5   71658600   71659600      1       1  150064       1.7443      0.04055
enh89220     5   72574800   72575800      3       1  150064       1.7108     0.043559
enh89223     5   72617600   72618600      5       2  150064       2.0061     0.022421
enh89224     5   72633300   72634300      4       2  150064       1.9162     0.027668
enh89225     5   72634200   72635200      1       1  150064       1.7657      0.03872
enh89228     5   72672600   72673600      2       1  150064       1.7188     0.042829
enh89243     5   72910800   72911800      2       1  150064       1.9544     0.025329
enh89247     5   72939700   72940700      3       1  150064       1.6951     0.045027
enh89281     5   73707200   73708200      3       1  150064       1.7925     0.036529
enh89329     5   74238200   74239200      1       1  150064       1.6466      0.04982
enh89332     5   74302600   74303600      4       2  150064       1.7639     0.038877
enh89341     5   74579400   74580400      1       1  150064       1.7832      0.03728
enh89345     5   74707400   74708400      1       1  150064       2.5366     0.005597
enh89349     5   74761500   74762500      1       1  150064       1.8882       0.0295
enh89350     5   74770800   74771800      4       1  150064       2.4762    0.0066389
enh89458     5   77038900   77039900      3       2  150064       1.7637      0.03889
enh89462     5   77046000   77047000      3       1  150064       1.8329      0.03341
enh89482     5   77566000   77567000      6       2  150064       2.4653    0.0068452
enh89484     5   77583500   77584500     10       2  150064       4.3893   5.6848e-06
enh89485     5   77584900   77585900      5       2  150064        2.692    0.0035516
enh89486     5   77587600   77588600      4       2  150064       3.1666   0.00077111
enh89487     5   77588600   77589600      4       2  150064       3.6686   0.00012193
enh89488     5   77616200   77617200      4       1  150064       3.9367   4.1313e-05
enh89489     5   77624000   77625000      4       2  150064       3.8827   5.1645e-05
enh89490     5   77641000   77642000      1       1  150064       1.9996      0.02277
enh89491     5   77654400   77655400      2       1  150064       1.9902     0.023287
enh89492     5   77657400   77658400      2       1  150064       1.6495      0.04952
enh89495     5   77791600   77792600      1       1  150064       2.0407      0.02064
enh89497     5   77797000   77798000      3       2  150064       2.3696    0.0089045
enh89498     5   77800800   77801800      2       1  150064       1.7956     0.036283
enh89499     5   77804200   77805200      5       2  150064       2.1171     0.017126
enh89500     5   77805600   77806600      5       2  150064       1.6475      0.04973
enh89514     5   77888500   77889500      2       1  150064       1.9908      0.02325
enh89519     5   77907000   77908000      2       1  150064       1.7723      0.03817
enh89520     5   77919700   77920700      2       1  150064       2.0579       0.0198
enh89551     5   78317100   78318100      3       1  150064       1.7046     0.044133
enh89564     5   78772800   78773800      2       1  150064       1.7315     0.041682
enh89567     5   78799500   78800500      1       1  150064       2.6967     0.003502
enh89572     5   78857900   78858900      5       1  150064       2.2131     0.013446
enh89577     5   79069600   79070600      1       1  150064        1.811      0.03507
enh89592     5   79434000   79435000      3       2  150064       1.8466     0.032403
enh89594     5   79444200   79445200      2       1  150064       2.0366     0.020844
enh89595     5   79445200   79446200      1       1  150064       2.7618     0.002874
enh89599     5   79457300   79458300      2       1  150064       2.8151    0.0024379
enh89604     5   79486400   79487400      2       1  150064       2.2432     0.012442
enh89607     5   79500400   79501400      5       3  150064       1.9979     0.022865
enh89609     5   79506600   79507600      2       1  150064       2.1979     0.013978
enh89612     5   79512900   79513900      3       2  150064       1.7079     0.043829
enh89614     5   79516400   79517400      3       1  150064       2.1703     0.014991
enh89658     5   80542300   80543300      2       1  150064       1.6868     0.045819
enh89675     5   81074600   81075600      3       1  150064       2.6199    0.0043982
enh89682     5   81152900   81153900      2       1  150064       3.1561   0.00079939
enh89685     5   81268400   81269400      1       1  150064       2.3783     0.008696
enh89687     5   81275900   81276900      1       1  150064       1.9809       0.0238
enh89694     5   81425400   81426400      2       1  150064       1.9977     0.022872
enh89703     5   81569400   81570400      4       2  150064       1.8245     0.034035
enh89705     5   81571800   81572800      7       3  150064        2.907    0.0018247
enh89706     5   81586500   81587500      3       1  150064       2.6079    0.0045553
enh89709     5   81600200   81601200      3       2  150064       2.3741    0.0087952
enh89727     5   82090000   82091000      1       1  150064       2.4475     0.007192
enh89728     5   82092400   82093400      1       1  150064       2.3295     0.009915
enh89735     5   82217700   82218700      1       1  150064       1.9084      0.02817
enh89743     5   82330000   82331000      2       1  150064       1.6781     0.046664
enh89752     5   82674100   82675100      2       1  150064       1.6989     0.044669
enh89773     5   83269100   83270100      4       2  150064        1.785     0.037131
enh89775     5   83331900   83332900      3       1  150064       1.8623     0.031279
enh89776     5   83333600   83334600      4       2  150064       1.9684     0.024514
enh89826     5   87077100   87078100      2       1  150064       3.4887    0.0002427
enh89828     5   87194700   87195700      2       1  150064       1.7223     0.042504
enh89829     5   87205000   87206000      5       2  150064       2.8927    0.0019099
enh89831     5   87219800   87220800      4       2  150064       2.8058    0.0025094
enh89834     5   87246800   87247800      5       2  150064       1.7601     0.039199
enh89835     5   87344900   87345900      1       1  150064       3.3284    0.0004367
enh89836     5   87388800   87389800      3       1  150064       2.7974    0.0025759
enh89838     5   87499900   87500900      1       1  150064        2.592     0.004771
enh89840     5   87531300   87532300      1       1  150064       2.5053     0.006118
enh89842     5   87540000   87541000      3       1  150064       2.5862     0.004852
enh89843     5   87541400   87542400      2       1  150064       2.8411    0.0022479
enh89844     5   87543700   87544700      2       1  150064       2.6214    0.0043791
enh89847     5   87554900   87555900      3       2  150064       2.5225    0.0058269
enh89848     5   87566000   87567000      1       1  150064       2.5414      0.00552
enh89856     5   87776600   87777600      1       1  150064       3.5189    0.0002167
enh89864     5   88004500   88005500      4       2  150064       3.0576    0.0011157
enh89871     5   88118200   88119200      1       1  150064       1.8767      0.03028
enh89872     5   88121100   88122100      1       1  150064       1.8627      0.03125
enh89873     5   88122600   88123600      1       1  150064       3.5875    0.0001669
enh89878     5   88238000   88239000      1       1  150064       2.5747     0.005017
enh89880     5   88250700   88251700      2       1  150064       2.3842    0.0085574
enh89884     5   88361500   88362500      1       1  150064       3.2777    0.0005233
enh89886     5   88715400   88716400      4       2  150064       2.8841     0.001963
enh89887     5   88743200   88744200      2       1  150064       4.9154   4.4298e-07
enh89888     5   88745800   88746800      5       2  150064       5.3846   3.6296e-08
enh89890     5   88747200   88748200      3       1  150064       2.3202     0.010164
enh89903     5   89278600   89279600      3       1  150064       3.0873      0.00101
[truncated: 886,317 more chars]
