# Supplementary material for: Identifying enhancer properties associated with genetic risk for complex traits using regulome-wide association studies
Source: PLoS Comput Biol. 2022 Sep 7;18(9):e1010430. doi: 10.1371/journal.pcbi.1010430 (PMC9484640; doi:10.1371/journal.pcbi.1010430)
Supplement: S3 Table — Sample names are as described in the ROADMAP epigenomics project integrative analysis portal: https://egg2.wustl.edu/roadmap/web_portal/meta.html. (ZIP) [file pcbi.1010430.s010.zip › supplemental_table3/E073brain_sig_enhancers05.gcov.out]

GENE       CHR      START       STOP  NSNPS  NPARAM       N        ZSTAT            P
enh61122     1     894900     895900      1       1  150064       1.8429      0.03267
enh61152     1    1168300    1169300      2       1  150064       1.7908     0.036659
enh61153     1    1172400    1173400      1       1  150064       2.0969        0.018
enh61224     1    1706300    1707300      2       1  150064       2.8494    0.0021899
enh61260     1    1841200    1842200      3       1  150064       2.0797     0.018775
enh61287     1    2042000    2043000      3       1  150064       2.5712    0.0050678
enh61288     1    2043200    2044200      4       1  150064       2.5425    0.0055028
enh61289     1    2046400    2047400      4       2  150064       2.7169    0.0032953
enh61290     1    2047500    2048500      2       1  150064       1.7878     0.036905
enh61291     1    2057800    2058800      2       1  150064       2.6994    0.0034735
enh61293     1    2063200    2064200      1       1  150064       2.0727       0.0191
enh61294     1    2068200    2069200      4       2  150064       3.2811   0.00051702
enh61295     1    2082200    2083200      8       2  150064       3.1966   0.00069533
enh61296     1    2083000    2084000      3       1  150064       2.9932    0.0013803
enh61297     1    2084200    2085200      3       1  150064       2.3601    0.0091358
enh61298     1    2086600    2087600      3       1  150064       3.3211   0.00044834
enh61299     1    2089400    2090400      2       1  150064       3.1738   0.00075222
enh61304     1    2110700    2111700      7       3  150064       2.8597    0.0021204
enh61308     1    2127000    2128000      2       1  150064       2.5265    0.0057606
enh61319     1    2173700    2174700      1       1  150064       3.7831    7.743e-05
enh61330     1    2210900    2211900      2       1  150064       2.2599     0.011914
enh61331     1    2214800    2215800      6       3  150064       1.7659     0.038702
enh61337     1    2234100    2235100      4       2  150064       1.7475     0.040274
enh61338     1    2236400    2237400      4       2  150064       2.3255     0.010022
enh61353     1    2372300    2373300      9       3  150064       5.5963   1.0951e-08
enh61355     1    2390000    2391000      7       3  150064       4.3885   5.7064e-06
enh61356     1    2392200    2393200      2       1  150064        3.842   6.1011e-05
enh61368     1    2486000    2487000      1       1  150064       2.5752     0.005009
enh61373     1    2519500    2520500      2       1  150064       2.7161    0.0033031
enh61374     1    2542100    2543100      1       1  150064       2.6463     0.004069
enh61375     1    2571400    2572400      2       1  150064       2.8339    0.0022993
enh61414     1    3120600    3121600      2       1  150064       1.8472     0.032361
enh61415     1    3123700    3124700      3       1  150064       3.2339    0.0006105
enh61416     1    3128400    3129400      4       2  150064       3.6571   0.00012752
enh61417     1    3130100    3131100      2       1  150064       1.8855     0.029684
enh61418     1    3131700    3132700      2       1  150064       2.8542     0.002157
enh61419     1    3136900    3137900      6       2  150064       2.4638    0.0068745
enh61423     1    3220700    3221700      7       3  150064       2.2084     0.013607
enh61444     1    3400000    3401000      4       2  150064       1.9233     0.027219
enh61498     1    4231200    4232200     11       4  150064       3.1233   0.00089404
enh61504     1    4507500    4508500      8       3  150064       2.9351     0.001667
enh61531     1    4838200    4839200      5       3  150064       1.8009     0.035856
enh61532     1    4855900    4856900      3       2  150064       2.6429    0.0041098
enh61536     1    5038600    5039600      4       2  150064       2.1968     0.014019
enh61542     1    5279900    5280900      2       1  150064       2.0007     0.022715
enh61543     1    5280600    5281600      3       2  150064       1.8055       0.0355
enh61544     1    5283100    5284100      6       2  150064       1.7952     0.036309
enh61545     1    5291200    5292200      4       2  150064       2.3938    0.0083383
enh61546     1    5299000    5300000      5       1  150064       1.8901      0.02937
enh61549     1    5347500    5348500     12       4  150064       1.8863     0.029628
enh61550     1    5354400    5355400     11       2  150064       2.6211    0.0043817
enh61557     1    5553300    5554300      4       2  150064       1.6899      0.04552
enh61571     1    5831300    5832300      6       2  150064       2.7305    0.0031624
enh61580     1    5995400    5996400      1       1  150064        2.313      0.01036
enh61604     1    6089200    6090200      1       1  150064       2.1548      0.01559
enh61629     1    6260400    6261400      1       1  150064       1.7453      0.04047
enh61655     1    6446800    6447800      2       1  150064       1.7695     0.038403
enh61664     1    6552200    6553200      3       1  150064       1.9459     0.025835
enh61665     1    6554600    6555600      4       2  150064        1.878     0.030189
enh61668     1    6567900    6568900      3       2  150064       2.1731     0.014888
enh61681     1    6645400    6646400      3       2  150064       2.3356    0.0097571
enh61682     1    6650200    6651200      2       1  150064       1.8228     0.034167
enh61684     1    6658200    6659200      6       3  150064       1.6901     0.045505
enh61686     1    6669300    6670300      2       1  150064       1.8024     0.035742
enh61688     1    6676000    6677000      3       1  150064       2.1533     0.015649
enh61689     1    6684100    6685100      2       1  150064       2.1264     0.016733
enh61691     1    6694400    6695400      8       2  150064        2.543    0.0054959
enh61694     1    6713200    6714200      2       1  150064       3.4411   0.00028969
enh61695     1    6726900    6727900      1       1  150064       2.1925      0.01417
enh61696     1    6732300    6733300      4       2  150064       4.1863   1.4177e-05
enh61698     1    6759700    6760700      2       1  150064       3.5669   0.00018061
enh61707     1    6851000    6852000      4       2  150064       1.8562     0.031711
enh61746     1    7045000    7046000      3       2  150064       2.4135    0.0078999
enh61780     1    7531200    7532200      5       3  150064       1.8014     0.035816
enh61818     1    7829800    7830800      1       1  150064       1.8858      0.02966
enh61827     1    8002700    8003700      2       1  150064       2.0947     0.018098
enh61830     1    8029900    8030900      2       1  150064       2.3477    0.0094461
enh61861     1    8360900    8361900      2       1  150064       4.2841   9.1725e-06
enh61862     1    8372400    8373400      6       2  150064       2.5155    0.0059439
enh61863     1    8373700    8374700      4       2  150064       4.3324   7.3757e-06
enh61865     1    8377100    8378100      1       1  150064       3.5064    0.0002271
enh61866     1    8378800    8379800      4       1  150064       3.2876   0.00050523
enh61867     1    8383700    8384700      3       2  150064       3.6196    0.0001475
enh61868     1    8403200    8404200      3       2  150064       2.8493    0.0021907
enh61871     1    8418000    8419000      3       1  150064       4.8702   5.5744e-07
enh61872     1    8422000    8423000      1       1  150064       5.5299    1.602e-08
enh61875     1    8428900    8429900      2       1  150064       2.5693    0.0050949
enh61876     1    8429600    8430600      3       1  150064       2.8972    0.0018824
enh61878     1    8436100    8437100      4       2  150064       4.3432   7.0227e-06
enh61880     1    8440300    8441300      1       1  150064       3.7753     7.99e-05
enh61883     1    8445000    8446000      3       2  150064       4.7039   1.2763e-06
enh61884     1    8446900    8447900      3       1  150064       5.1215   1.5158e-07
enh61885     1    8449900    8450900      3       2  150064       2.6929    0.0035421
enh61886     1    8450800    8451800      3       2  150064       2.9505    0.0015861
enh61887     1    8451600    8452600      2       1  150064       3.1964   0.00069587
enh61888     1    8452700    8453700      1       1  150064       5.5087    1.807e-08
enh61889     1    8455200    8456200      1       1  150064       1.6624      0.04822
enh61890     1    8457300    8458300      2       1  150064       2.5465    0.0054401
enh61891     1    8464500    8465500      2       1  150064       4.6602   1.5796e-06
enh61892     1    8466500    8467500      5       2  150064       5.5447    1.472e-08
enh61896     1    8485300    8486300      2       1  150064       4.5857   2.2627e-06
enh61897     1    8489500    8490500      1       1  150064       5.7027    5.896e-09
enh61898     1    8495200    8496200      3       1  150064       5.2525    7.502e-08
enh61899     1    8498400    8499400      1       1  150064        5.656    7.747e-09
enh61900     1    8501300    8502300      1       1  150064       4.7089    1.245e-06
enh61901     1    8503500    8504500      1       1  150064       4.6085    2.028e-06
enh61902     1    8507900    8508900      1       1  150064       2.0523      0.02007
enh61903     1    8509700    8510700      3       2  150064       3.2243    0.0006314
enh61911     1    8536900    8537900      3       1  150064       3.2444   0.00058856
enh61913     1    8543000    8544000      2       1  150064       2.1847     0.014455
enh61915     1    8556600    8557600      2       1  150064       2.4612    0.0069245
enh61916     1    8563100    8564100      1       1  150064       2.3189       0.0102
enh61917     1    8566600    8567600      2       1  150064       3.8356   6.2631e-05
enh61921     1    8573400    8574400      4       1  150064       2.9886    0.0014015
enh61922     1    8573900    8574900      2       1  150064       2.9306    0.0016913
enh61925     1    8579400    8580400      1       1  150064        2.594     0.004744
enh61927     1    8581800    8582800      1       1  150064        1.931      0.02674
enh61931     1    8607900    8608900      3       1  150064       2.5949    0.0047305
enh61932     1    8611800    8612800      2       1  150064       2.5226     0.005825
enh61933     1    8614900    8615900      2       1  150064       3.0698    0.0010711
enh61934     1    8616700    8617700      2       1  150064       2.9897    0.0013961
enh61936     1    8621000    8622000      1       1  150064       2.5716     0.005062
enh61937     1    8623200    8624200      3       2  150064       2.3761    0.0087482
enh61939     1    8638000    8639000      2       1  150064       2.6761    0.0037241
enh61940     1    8640500    8641500      2       1  150064       2.1247     0.016807
enh61942     1    8647600    8648600      3       1  150064       3.0085    0.0013126
enh61943     1    8650000    8651000      2       1  150064       2.4947    0.0063024
enh61944     1    8654500    8655500      4       2  150064       2.2861     0.011123
enh61945     1    8656600    8657600      2       1  150064       2.6275    0.0043008
enh61946     1    8659200    8660200      2       1  150064       2.9415    0.0016333
enh61947     1    8662700    8663700      2       1  150064       2.2696     0.011615
enh61949     1    8680200    8681200      1       1  150064       3.0082     0.001314
enh61950     1    8685900    8686900      1       1  150064       2.9013     0.001858
enh61953     1    8695100    8696100      2       1  150064       1.8611     0.031368
enh61956     1    8703800    8704800      1       1  150064       2.8288     0.002336
enh61960     1    8712300    8713300      2       1  150064       2.6253    0.0043289
enh61961     1    8713600    8714600      3       1  150064         2.51    0.0060361
enh61962     1    8719100    8720100      1       1  150064       2.4949       0.0063
enh61964     1    8722400    8723400      1       1  150064       2.2886      0.01105
enh61965     1    8725400    8726400      2       1  150064        2.471    0.0067368
enh61966     1    8729400    8730400      2       1  150064       2.0911      0.01826
enh61970     1    8741400    8742400      2       1  150064         2.38    0.0086572
enh61971     1    8744400    8745400      1       1  150064       2.2705      0.01159
enh61976     1    8757900    8758900      1       1  150064       2.7985     0.002567
enh61977     1    8759100    8760100      1       1  150064       1.7527      0.03983
enh61979     1    8767000    8768000      4       2  150064       2.4406    0.0073308
enh61980     1    8769700    8770700      3       2  150064        3.775   7.9989e-05
enh61981     1    8771400    8772400      1       1  150064       1.8001      0.03592
enh61982     1    8772500    8773500      1       1  150064       1.7195      0.04276
enh61987     1    8787700    8788700      3       2  150064       3.4642   0.00026589
enh61990     1    8799900    8800900      1       1  150064       1.7758      0.03788
enh61991     1    8808100    8809100      2       1  150064       1.8948     0.029057
enh61996     1    8843600    8844600      2       1  150064       2.4847    0.0064836
enh61997     1    8866500    8867500      1       1  150064       3.1217    0.0008989
enh61998     1    8871100    8872100      5       3  150064       2.2859     0.011131
enh62014     1    8943200    8944200      5       2  150064       1.8942     0.029096
enh62018     1    8970800    8971800      4       2  150064       2.1078     0.017526
enh62020     1    8977800    8978800      4       1  150064       2.2139     0.013419
enh62021     1    8978400    8979400      4       2  150064       1.9894      0.02333
enh62022     1    9001400    9002400      5       2  150064       3.0196    0.0012654
enh62038     1    9222000    9223000      1       1  150064       1.9856      0.02354
enh62057     1    9330400    9331400      5       2  150064       2.0821     0.018668
enh62061     1    9351400    9352400      3       2  150064       2.4918    0.0063544
enh62156     1    9899300    9900300      1       1  150064       2.2414       0.0125
enh62159     1    9920000    9921000      1       1  150064       2.2695      0.01162
enh62160     1    9923000    9924000      3       1  150064       2.2575     0.011988
enh62248     1   10346700   10347700      3       1  150064       1.6461     0.049876
enh62262     1   10418600   10419600      5       2  150064       1.6456     0.049928
enh62263     1   10433800   10434800      1       1  150064       1.6958      0.04496
enh62271     1   10489200   10490200      3       2  150064       1.6593      0.04853
enh62324     1   10960800   10961800      1       1  150064        2.658      0.00393
enh62373     1   11335700   11336700      1       1  150064       2.0523      0.02007
enh62380     1   11376400   11377400      3       1  150064       2.2901     0.011008
enh62393     1   11532600   11533600      1       1  150064       1.6562      0.04884
enh62394     1   11537200   11538200      5       2  150064         2.73    0.0031666
enh62408     1   11763800   11764800      3       2  150064       1.6916     0.045363
enh62409     1   11767400   11768400      4       2  150064       1.7161     0.043076
enh62431     1   11981000   11982000      6       3  150064       1.9053      0.02837
enh62434     1   11990200   11991200      2       1  150064       1.7587     0.039313
enh62437     1   11996700   11997700      3       1  150064        2.566    0.0051442
enh62438     1   11997400   11998400      3       1  150064       2.7109    0.0033549
enh62439     1   11997900   11998900      1       1  150064       2.7935     0.002607
enh62440     1   11999000   12000000      5       2  150064       2.1527     0.015672
enh62441     1   12000200   12001200      4       1  150064       2.0448     0.020437
enh62443     1   12012300   12013300      9       3  150064       2.1053     0.017631
enh62459     1   12112100   12113100      4       2  150064       1.7134     0.043322
enh62562     1   14074400   14075400      2       1  150064       1.6562     0.048838
enh62582     1   14234600   14235600      2       1  150064       1.8519     0.032019
enh62590     1   14465000   14466000      6       2  150064       2.0446     0.020449
enh62591     1   14467500   14468500      4       1  150064       1.7981     0.036079
enh62592     1   14468900   14469900      1       1  150064       1.6605      0.04841
enh62599     1   14579900   14580900      1       1  150064        1.942      0.02607
enh62600     1   14582000   14583000      3       1  150064       1.8542     0.031858
enh62601     1   14586100   14587100      6       3  150064       1.8558      0.03174
enh62617     1   14813200   14814200      3       2  150064        2.427    0.0076113
enh62662     1   15202000   15203000      3       2  150064       1.9802     0.023842
enh62749     1   15691000   15692000      2       1  150064       1.6764     0.046832
enh62873     1   16345600   16346600      9       4  150064       1.7948     0.036344
enh62874     1   16352900   16353900      5       3  150064       2.0835     0.018603
enh62909     1   16538600   16539600      2       1  150064       1.6726     0.047208
enh62912     1   16564000   16565000      2       1  150064       2.7283    0.0031827
enh62914     1   16570300   16571300      1       1  150064        2.126      0.01675
enh62915     1   16574600   16575600      1       1  150064       2.3933     0.008348
enh62916     1   16577100   16578100      2       1  150064       1.8597     0.031464
enh62918     1   16592500   16593500      3       1  150064       2.1759      0.01478
enh62919     1   16594300   16595300      2       1  150064       1.6956     0.044977
enh62920     1   16613100   16614100      2       1  150064       2.1435     0.016038
enh62921     1   16620000   16621000      3       2  150064       1.8576     0.031611
enh62923     1   16642400   16643400      3       1  150064       2.1699     0.015006
enh62924     1   16645100   16646100      3       1  150064       2.0685     0.019295
enh62926     1   16650500   16651500      1       1  150064       2.2849      0.01116
enh62928     1   16679400   16680400      1       1  150064       2.0801      0.01876
enh62931     1   16698400   16699400      2       1  150064       1.7669     0.038622
enh62932     1   16701100   16702100      1       1  150064       1.8357       0.0332
enh62933     1   16703600   16704600      1       1  150064       1.8561      0.03172
enh62935     1   16711300   16712300      3       1  150064       1.7799     0.037547
enh62936     1   16712900   16713900      1       1  150064       1.8241      0.03407
enh62937     1   16713900   16714900      2       1  150064       1.8111     0.035064
enh62939     1   16718600   16719600      1       1  150064       1.8435      0.03263
enh62940     1   16719600   16720600      4       2  150064       2.2242     0.013068
enh62941     1   16722900   16723900      4       1  150064       2.0449      0.02043
enh62946     1   16817400   16818400      3       2  150064       2.5381    0.0055725
enh62947     1   16818000   16819000      2       1  150064       2.5712    0.0050678
enh62950     1   16823700   16824700      3       1  150064       1.8836     0.029809
enh62987     1   17287700   17288700      3       2  150064       1.8156     0.034716
enh62990     1   17301700   17302700      1       1  150064       1.9867      0.02348
enh62993     1   17310800   17311800      3       2  150064        4.112   1.9615e-05
enh62998     1   17341600   17342600      2       1  150064       2.3036     0.010623
enh62999     1   17342400   17343400      5       2  150064       2.0112     0.022154
enh63000     1   17349400   17350400      6       3  150064       1.9207     0.027385
enh63002     1   17371400   17372400      7       2  150064        2.316      0.01028
enh63003     1   17374000   17375000      6       2  150064        2.418    0.0078027
enh63004     1   17377400   17378400      6       2  150064       2.3886    0.0084573
enh63005     1   17378200   17379200      3       2  150064       2.7772    0.0027413
enh63006     1   17386100   17387100      3       1  150064       3.0325    0.0012126
enh63008     1   17389700   17390700      7       3  150064       2.3766    0.0087372
enh63009     1   17393500   17394500      4       2  150064       3.2053    0.0006746
enh63010     1   17407100   17408100      9       3  150064        2.637    0.0041819
enh63011     1   17408600   17409600      4       2  150064       2.0374     0.020806
enh63018     1   17454600   17455600      2       1  150064       1.8986     0.028807
enh63081     1   18399100   18400100      3       2  150064       2.0177     0.021813
enh63085     1   18441300   18442300      3       2  150064        3.283   0.00051347
enh63086     1   18444400   18445400      7       4  150064       2.1361     0.016334
enh63093     1   18486800   18487800      1       1  150064       2.9971     0.001363
enh63104     1   18538000   18539000      2       1  150064       2.3649    0.0090169
enh63105     1   18551500   18552500      6       2  150064       2.7663    0.0028347
enh63106     1   18556600   18557600      3       1  150064       1.7873     0.036948
enh63132     1   19263200   19264200      2       1  150064        1.845     0.032521
enh63180     1   19636400   19637400      6       3  150064       1.7159     0.043089
enh63181     1   19640400   19641400      2       1  150064       2.3414    0.0096047
enh63182     1   19641900   19642900      5       2  150064        1.834     0.033328
enh63228     1   19821600   19822600      2       1  150064       3.1151    0.0009193
enh63229     1   19832100   19833100      7       3  150064       1.8529     0.031947
enh63238     1   19939100   19940100      1       1  150064       1.7696       0.0384
enh63244     1   19966900   19967900      1       1  150064       2.3371     0.009718
enh63267     1   20427100   20428100      2       1  150064        1.645     0.049985
enh63289     1   20651700   20652700      6       2  150064       2.2421     0.012477
enh63293     1   20700100   20701100      1       1  150064       2.6014     0.004642
enh63296     1   20726900   20727900      1       1  150064       1.7987      0.03603
enh63298     1   20732100   20733100      4       1  150064       2.2058     0.013698
enh63313     1   20805200   20806200      2       1  150064       2.0279     0.021283
enh63319     1   20837300   20838300      4       2  150064       1.8056     0.035489
enh63345     1   21059900   21060900      1       1  150064       2.8655     0.002082
enh63348     1   21114600   21115600      2       1  150064       2.4415    0.0073133
enh63350     1   21218400   21219400      1       1  150064       2.5743     0.005022
enh63352     1   21319300   21320300      2       1  150064       2.0949     0.018091
enh63354     1   21329900   21330900      1       1  150064       2.1596       0.0154
enh63356     1   21332300   21333300      1       1  150064       3.1622    0.0007828
enh63357     1   21339400   21340400      1       1  150064       2.4906     0.006376
enh63359     1   21349000   21350000      2       1  150064       2.0738     0.019051
enh63360     1   21351200   21352200      5       3  150064       2.4355    0.0074355
enh63361     1   21359500   21360500      1       1  150064       1.8696      0.03077
enh63362     1   21361400   21362400      2       1  150064       1.9996     0.022773
enh63364     1   21369200   21370200      5       3  150064       2.6484    0.0040443
enh63366     1   21374900   21375900      2       1  150064       2.1017     0.017789
enh63367     1   21386800   21387800      2       1  150064       1.6534     0.049129
enh63371     1   21399300   21400300      2       1  150064       2.0127     0.022071
enh63373     1   21416500   21417500      1       1  150064       2.8478     0.002201
enh63375     1   21437600   21438600      1       1  150064       2.8777     0.002003
enh63376     1   21439000   21440000      3       1  150064       2.1512     0.015729
enh63377     1   21442200   21443200      3       2  150064       2.8241    0.0023708
enh63380     1   21446400   21447400      2       1  150064       2.8828    0.0019708
enh63381     1   21448000   21449000      3       1  150064       2.8286    0.0023373
enh63384     1   21455900   21456900      1       1  150064       2.4452     0.007239
enh63385     1   21465800   21466800      1       1  150064       2.4763     0.006638
enh63387     1   21475000   21476000      3       2  150064       1.9115     0.027969
enh63388     1   21476400   21477400      4       2  150064       1.7142     0.043247
enh63391     1   21480600   21481600      2       1  150064       2.5632     0.005185
enh63393     1   21484200   21485200      1       1  150064       2.8357     0.002286
enh63394     1   21489500   21490500      3       2  150064       2.9466    0.0016066
enh63395     1   21497700   21498700      3       1  150064       2.9716     0.001481
enh63396     1   21499700   21500700      3       2  150064       2.0852     0.018525
enh63399     1   21521000   21522000      2       1  150064        2.607    0.0045671
enh63400     1   21521500   21522500      1       1  150064       1.7381       0.0411
enh63465     1   21917400   21918400      5       3  150064       2.5286    0.0057267
enh63477     1   21998000   21999000      5       3  150064       3.2766   0.00052529
enh63478     1   22015800   22016800      2       1  150064       1.8231     0.034147
enh63480     1   22031500   22032500      2       1  150064       2.3152     0.010301
enh63481     1   22085600   22086600      5       2  150064        1.674     0.047065
enh63506     1   22350000   22351000      5       2  150064       2.2927     0.010933
enh63509     1   22374700   22375700      2       1  150064       3.2572   0.00056259
enh63510     1   22378000   22379000      4       2  150064       2.2292     0.012899
enh63512     1   22382700   22383700      4       2  150064       1.7817       0.0374
enh63513     1   22386500   22387500      5       3  150064       2.5419    0.0055127
enh63515     1   22392700   22393700      2       1  150064       1.8091     0.035216
enh63517     1   22401400   22402400      3       2  150064       2.1345     0.016401
enh63521     1   22418600   22419600      1       1  150064       1.7696       0.0384
enh63528     1   22441600   22442600      4       2  150064       2.9973    0.0013617
enh63530     1   22447800   22448800      2       1  150064       3.0135    0.0012911
enh63531     1   22448900   22449900      6       4  150064       2.0705     0.019203
enh63533     1   22454100   22455100      7       2  150064       3.4043   0.00033164
enh63534     1   22458300   22459300      5       3  150064       2.6627    0.0038753
enh63583     1   23141100   23142100      9       2  150064       1.9122     0.027924
enh63597     1   23302500   23303500      2       1  150064       1.8716     0.030629
enh63662     1   23888300   23889300      1       1  150064       2.2754      0.01144
enh63685     1   24086700   24087700      2       1  150064        2.179     0.014666
enh63716     1   24372700   24373700      3       1  150064       2.5782    0.0049652
enh63729     1   24678100   24679100      1       1  150064       2.2798      0.01131
enh63733     1   24712600   24713600      4       1  150064       2.1959     0.014051
enh63734     1   24717200   24718200      5       2  150064       1.7514     0.039939
enh63735     1   24719300   24720300      2       1  150064       2.4106    0.0079635
enh63743     1   24759200   24760200      6       2  150064        2.078     0.018854
enh63752     1   24833200   24834200      2       1  150064       1.7526     0.039832
enh63757     1   24945800   24946800      3       1  150064        1.789     0.036809
enh63760     1   24967400   24968400      2       1  150064       2.5702    0.0050815
enh63793     1   25155500   25156500      1       1  150064       2.1589      0.01543
enh63921     1   26259000   26260000      1       1  150064       1.6808       0.0464
enh63951     1   26481300   26482300      1       1  150064       1.7446      0.04053
enh63952     1   26485300   26486300      3       2  150064       1.6581     0.048647
enh63981     1   26875100   26876100      1       1  150064        1.665      0.04796
enh63982     1   26877500   26878500      2       1  150064       1.9891     0.023348
enh63983     1   26881300   26882300      2       1  150064       1.8363     0.033157
enh63995     1   27033600   27034600      2       1  150064       2.6037    0.0046111
enh63996     1   27035600   27036600      2       1  150064       2.6101    0.0045264
enh63997     1   27041600   27042600      2       1  150064       1.8757     0.030351
enh63998     1   27047600   27048600      2       1  150064       2.6519    0.0040023
enh63999     1   27053300   27054300      2       1  150064        1.943      0.02601
enh64002     1   27070500   27071500      3       2  150064        1.957     0.025176
enh64005     1   27078200   27079200      2       1  150064       2.6109    0.0045156
enh64006     1   27079700   27080700      2       1  150064       2.5595    0.0052415
enh64007     1   27085600   27086600      2       1  150064       2.6403    0.0041415
enh64009     1   27094600   27095600      1       1  150064       2.7557     0.002928
enh64010     1   27097900   27098900      1       1  150064       2.7473     0.003004
enh64011     1   27106000   27107000      1       1  150064       1.8119        0.035
enh64012     1   27107400   27108400      2       1  150064       2.5911    0.0047833
enh64014     1   27111700   27112700      1       1  150064       2.4696     0.006764
enh64021     1   27157600   27158600      1       1  150064        2.646     0.004073
enh64024     1   27175200   27176200      1       1  150064       2.4217     0.007724
enh64025     1   27179300   27180300      1       1  150064       3.8436    6.061e-05
enh64029     1   27203900   27204900      1       1  150064       2.0777      0.01887
enh64030     1   27214600   27215600      1       1  150064       2.4794      0.00658
enh64032     1   27220900   27221900      3       2  150064       1.9341     0.026548
enh64034     1   27236000   27237000      3       1  150064       2.5911    0.0047839
enh64035     1   27246800   27247800      1       1  150064       2.5268     0.005756
enh64036     1   27249500   27250500      1       1  150064        2.512     0.006003
enh64049     1   27397000   27398000      4       1  150064        1.756     0.039544
enh64050     1   27413900   27414900      5       3  150064       1.7316     0.041675
enh64053     1   27432900   27433900      1       1  150064       1.8883      0.02949
enh64064     1   27465800   27466800      1       1  150064       1.6802      0.04646
enh64083     1   27667800   27668800      2       1  150064       2.6571    0.0039408
enh64084     1   27668400   27669400      2       1  150064       2.6571    0.0039408
enh64092     1   27693800   27694800      1       1  150064       1.8301      0.03362
enh64139     1   27861200   27862200      1       1  150064       1.8429      0.03267
enh64160     1   27932200   27933200      1       1  150064       2.0323      0.02106
enh64163     1   27947700   27948700      2       1  150064       1.6501     0.049462
enh64164     1   27950600   27951600      2       1  150064       1.9898     0.023307
enh64165     1   27951500   27952500      1       1  150064       2.1084       0.0175
enh64166     1   27952700   27953700      3       1  150064       1.6959     0.044949
enh64167     1   27954900   27955900      2       1  150064        1.664     0.048061
enh64168     1   27957700   27958700      7       3  150064       1.8081     0.035298
enh64232     1   28523000   28524000      6       4  150064       1.7939     0.036417
enh64235     1   28556600   28557600      5       3  150064       1.8713     0.030649
enh64241     1   28575600   28576600      2       1  150064       2.1063     0.017591
enh64243     1   28588100   28589100      3       1  150064        2.265     0.011756
enh64250     1   28695200   28696200      2       1  150064       1.9333     0.026598
enh64252     1   28718200   28719200      4       1  150064       1.9943     0.023059
enh64253     1   28726000   28727000      4       1  150064       2.1669      0.01512
enh64254     1   28736100   28737100      8       3  150064       2.2663     0.011716
enh64259     1   28782200   28783200      1       1  150064       2.4036     0.008118
enh64260     1   28835500   28836500      2       1  150064       2.6978    0.0034899
enh64263     1   28845600   28846600      1       1  150064       2.4689     0.006776
enh64265     1   28878200   28879200      1       1  150064       2.8194     0.002406
enh64267     1   28905100   28906100      2       1  150064       2.7673    0.0028261
enh64271     1   28966900   28967900      2       1  150064       2.2745     0.011467
enh64272     1   28967600   28968600      2       1  150064       2.2942     0.010889
enh64273     1   28970700   28971700      1       1  150064       2.3123      0.01038
enh64274     1   28973600   28974600      2       1  150064       2.0484     0.020261
enh64276     1   28990200   28991200      5       2  150064       3.6148   0.00015029
enh64284     1   29082600   29083600      2       1  150064       3.3866   0.00035378
enh64287     1   29111200   29112200      1       1  150064       2.4417      0.00731
enh64292     1   29161500   29162500      4       1  150064        2.863    0.0020979
enh64296     1   29211300   29212300      3       1  150064       2.2239     0.013079
enh64299     1   29242000   29243000      2       1  150064       2.8521    0.0021717
enh64300     1   29253300   29254300      3       2  150064       2.9096    0.0018097
enh64302     1   29460100   29461100      2       1  150064       1.7028     0.044305
enh64303     1   29472100   29473100      2       1  150064       2.2445     0.012401
enh64306     1   29490900   29491900      1       1  150064       2.7472     0.003005
enh64309     1   29496800   29497800      3       2  150064       1.8796      0.03008
enh64312     1   29505100   29506100      2       1  150064       2.4541    0.0070626
enh64318     1   29555700   29556700      4       2  150064       1.8991     0.028773
enh64321     1   29572100   29573100      4       2  150064       1.7063     0.043975
enh64333     1   30426800   30427800      4       2  150064       4.2385   1.1251e-05
enh64334     1   30446600   30447600      3       2  150064       1.9486     0.025671
enh64335     1   30447000   30448000      3       2  150064       4.8083   7.6117e-07
enh64336     1   30457100   30458100      2       1  150064       4.2256   1.1917e-05
enh64337     1   30507000   30508000      4       2  150064       2.5053    0.0061176
enh64343     1   30852000   30853000      4       2  150064       2.0148     0.021965
enh64344     1   30853100   30854100      5       2  150064       2.5631    0.0051873
enh64348     1   31179800   31180800      8       1  150064       1.9241     0.027168
enh64352     1   31216200   31217200      1       1  150064       1.9473      0.02575
enh64365     1   31282700   31283700      1       1  150064       1.7529      0.03981
enh64399     1   31449300   31450300      1       1  150064       1.7721      0.03819
enh64434     1   31674000   31675000      3       1  150064       2.4988    0.0062299
enh64436     1   31689600   31690600      8       2  150064        3.375   0.00036913
enh64437     1   31693500   31694500      4       1  150064       3.5873   0.00016706
enh64439     1   31696600   31697600      4       1  150064       3.3258   0.00044089
enh64440     1   31700700   31701700      2       1  150064       3.4268   0.00030534
enh64441     1   31706700   31707700      5       2  150064       1.8927     0.029201
enh64443     1   31771800   31772800      5       2  150064       3.9229   4.3737e-05
enh64445     1   31800000   31801000      4       1  150064       3.2306   0.00061763
enh64446     1   31807500   31808500      1       1  150064       3.2262    0.0006273
enh64447     1   31840700   31841700      1       1  150064       2.2533      0.01212
enh64448     1   31844400   31845400      3       2  150064        2.686    0.0036152
enh64449     1   31847200   31848200      2       1  150064       2.7671    0.0028278
enh64451     1   31867600   31868600      2       1  150064       2.8315    0.0023167
enh64452     1   31887300   31888300      1       1  150064       2.5279     0.005737
enh64453     1   31895200   31896200      5       2  150064       2.0482     0.020269
enh64458     1   32029400   32030400      1       1  150064       2.3782     0.008699
enh64502     1   32262200   32263200      1       1  150064       1.7442      0.04056
enh64564     1   32616800   32617800      1       1  150064       2.0177      0.02181
enh64569     1   32662600   32663600      1       1  150064       1.7481      0.04022
enh64578     1   32707400   32708400      3       1  150064       1.7063     0.043974
enh64579     1   32713000   32714000      1       1  150064       1.6948      0.04506
enh64588     1   32810700   32811700      1       1  150064        2.932     0.001684
enh64603     1   32929200   32930200      1       1  150064       1.7222      0.04252
enh64611     1   33102000   33103000      3       2  150064       1.7108     0.043555
enh64641     1   33279900   33280900      2       1  150064        1.684      0.04609
enh64644     1   33313600   33314600      2       1  150064       2.2069     0.013661
enh64645     1   33323300   33324300      3       1  150064        1.698     0.044757
enh64650     1   33338000   33339000      2       1  150064        1.997     0.022915
enh64673     1   33460600   33461600      1       1  150064       1.8371       0.0331
enh64684     1   33502600   33503600      2       1  150064       1.8687     0.030829
enh64697     1   33564600   33565600      1       1  150064       2.2931      0.01092
enh64723     1   33751900   33752900      5       3  150064       1.7586     0.039324
enh64728     1   33766300   33767300      4       2  150064       1.9561     0.025227
enh64737     1   33803000   33804000      3       2  150064       1.9475     0.025736
enh64762     1   33924000   33925000      3       2  150064       2.3386    0.0096793
enh64764     1   33931500   33932500      1       1  150064       1.8325      0.03344
enh64766     1   33936600   33937600      2       1  150064       2.0795     0.018788
enh64833     1   35317600   35318600      4       2  150064       1.9904     0.023276
enh64836     1   35322800   35323800      4       2  150064        1.898     0.028849
enh64860     1   35675500   35676500      2       1  150064       3.4853    0.0002458
enh64861     1   35676200   35677200      4       1  150064       3.5179   0.00021747
enh64876     1   35852300   35853300      1       1  150064       4.1153    1.933e-05
enh64877     1   35898000   35899000      3       2  150064        3.309    0.0004681
enh64889     1   36002800   36003800      1       1  150064       3.2379     0.000602
enh64903     1   36101900   36102900      2       1  150064       3.6011   0.00015847
enh64907     1   36140800   36141800      3       1  150064       2.4185    0.0077922
enh64909     1   36174300   36175300      2       1  150064       2.5094    0.0060466
enh64911     1   36182000   36183000      1       1  150064       3.4063    0.0003292
enh64912     1   36190500   36191500      1       1  150064       4.0383    2.692e-05
enh64915     1   36276000   36277000      1       1  150064       1.7772      0.03777
enh64916     1   36285200   36286200      2       1  150064       2.3498    0.0093927
enh64917     1   36310500   36311500      2       1  150064       2.7211    0.0032536
enh64918     1   36313400   36314400      3       2  150064       3.8886   5.0412e-05
enh64919     1   36316500   36317500      4       2  150064        3.494    0.0002379
enh64925     1   36401200   36402200      1       1  150064        3.423    0.0003097
enh64930     1   36553100   36554100      1       1  150064       3.1405    0.0008432
enh64933     1   36565100   36566100      6       2  150064       2.3137     0.010343
enh64934     1   36581300   36582300      3       1  150064       2.1813     0.014579
enh64935     1   36584200   36585200      2       1  150064       1.8279     0.033785
enh64936     1   36601000   36602000      1       1  150064       4.0568    2.488e-05
enh64937     1   36605700   36606700      1       1  150064       3.1162     0.000916
enh64938     1   36606500   36607500      2       1  150064       2.4713    0.0067318
enh64939     1   36607600   36608600      2       1  150064       3.3975   0.00034006
enh64940     1   36613300   36614300      3       1  150064       3.8801   5.2202e-05
enh64944     1   36633500   36634500      2       1  150064       3.8296   6.4181e-05
enh64946     1   36637500   36638500      1       1  150064       4.5633    2.518e-06
enh64948     1   36642700   36643700      2       1  150064       3.0489    0.0011484
enh65010     1   37169200   37170200      1       1  150064        2.832     0.002313
enh65011     1   37170700   37171700      2       1  150064       1.8994     0.028758
enh65027     1   37426300   37427300      6       3  150064       2.5964    0.0047103
enh65075     1   38197200   38198200      4       2  150064       1.7451     0.040483
enh65078     1   38271800   38272800      4       2  150064       2.3417     0.009599
enh65079     1   38275700   38276700      2       1  150064       2.7272    0.0031936
enh65081     1   38278800   38279800      1       1  150064       3.2541    0.0005687
enh65082     1   38281700   38282700      1       1  150064       2.8484     0.002197
enh65084     1   38315000   38316000      1       1  150064        3.465    0.0002651
enh65086     1   38318600   38319600      2       1  150064       3.0089    0.0013111
enh65090     1   38323400   38324400      1       1  150064       3.1702    0.0007616
enh65092     1   38395700   38396700      3       1  150064       2.8765    0.0020106
enh65120     1   38740300   38741300      2       1  150064       2.7802     0.002716
enh65122     1   38797100   38798100      3       2  150064        2.894    0.0019021
enh65123     1   38798200   38799200      7       3  150064       1.6646     0.047994
enh65125     1   38899600   38900600      3       1  150064        2.626    0.0043197
enh65127     1   38940400   38941400      2       1  150064       2.6343    0.0042153
enh65147     1   39339900   39340900      5       3  150064       2.0375     0.020801
enh65159     1   39468500   39469500      1       1  150064       2.3639     0.009042
enh65160     1   39482400   39483400      6       2  150064       2.1243     0.016821
enh65161     1   39490800   39491800      2       1  150064       1.8507     0.032107
enh65162     1   39492800   39493800      5       2  150064       1.7435     0.040624
enh65166     1   39541900   39542900      2       1  150064       2.9168    0.0017683
enh65167     1   39545500   39546500      1       1  150064       2.0006      0.02272
enh65172     1   39574800   39575800      2       1  150064       1.7871     0.036959
enh65179     1   39601600   39602600      2       1  150064       1.8929     0.029185
enh65198     1   39650900   39651900      2       1  150064       2.1225     0.016899
enh65206     1   39668800   39669800      2       1  150064       1.7404     0.040897
enh65240     1   39859900   39860900      2       1  150064       1.7647     0.038809
enh65241     1   39863100   39864100      3       2  150064       1.9366     0.026394
enh65264     1   39974600   39975600      4       2  150064       2.3427    0.0095713
enh65281     1   40166000   40167000      3       2  150064       2.8101    0.0024763
enh65298     1   40352500   40353500      3       2  150064       2.1945     0.014101
enh65299     1   40358300   40359300      1       1  150064       1.8066      0.03541
enh65302     1   40385000   40386000      4       2  150064       3.5465    0.0001952
enh65344     1   40842500   40843500      4       2  150064       2.3464    0.0094777
enh65357     1   40876300   40877300      4       2  150064       3.1374   0.00085219
enh65364     1   40998000   40999000      3       2  150064       1.9022     0.028572
enh65366     1   41057400   41058400      4       2  150064       2.6918    0.0035529
enh65368     1   41087900   41088900      4       2  150064       1.9403     0.026172
enh65382     1   41144000   41145000      1       1  150064        2.818     0.002416
enh65383     1   41155800   41156800      3       2  150064       2.3236     0.010073
enh65384     1   41159300   41160300      4       2  150064       2.4007     0.008182
enh65386     1   41164600   41165600      3       1  150064        2.891    0.0019199
enh65387     1   41170100   41171100      2       1  150064        2.747     0.003007
enh65390     1   41178700   41179700      3       2  150064       2.5619    0.0052053
enh65392     1   41188200   41189200      3       2  150064       2.6826    0.0036529
enh65393     1   41189900   41190900      3       2  150064       1.6517     0.049301
enh65398     1   41220300   41221300      4       2  150064        2.841    0.0022486
enh65401     1   41227800   41228800      1       1  150064       3.0519     0.001137
enh65402     1   41231400   41232400      2       1  150064       2.6927    0.0035442
enh65404     1   41239000   41240000      4       2  150064       1.6712     0.047345
enh65409     1   41270600   41271600      6       2  150064       1.8032     0.035678
enh65431     1   41447600   41448600      1       1  150064       1.7839      0.03722
enh65435     1   41469200   41470200      5       2  150064       2.2817     0.011254
enh65438     1   41480800   41481800      6       4  150064       1.7816     0.037406
enh65439     1   41484600   41485600      5       2  150064       1.9376     0.026335
enh65443     1   41574700   41575700      3       2  150064       2.5747     0.005017
enh65459     1   41833900   41834900      3       1  150064       4.1559   1.6204e-05
enh65460     1   41837600   41838600      3       2  150064        2.364    0.0090392
enh65466     1   41869400   41870400      2       1  150064       1.6474     0.049736
enh65468     1   41873000   41874000      4       2  150064       2.9148    0.0017796
enh65469     1   41879400   41880400      7       3  150064       2.3124     0.010379
enh65473     1   41892900   41893900      6       3  150064       1.7012      0.04445
enh65474     1   41897300   41898300      6       2  150064       2.0776     0.018874
enh65475     1   41898800   41899800      2       1  150064        2.695    0.0035195
enh65479     1   41950200   41951200      7       4  150064       2.8808    0.0019834
enh65480     1   41960400   41961400      4       2  150064       3.2234    0.0006334
enh65583     1   42845000   42846000      1       1  150064       2.2319      0.01281
enh65584     1   42847200   42848200      1       1  150064       2.2721      0.01154
enh65622     1   43415800   43416800      5       2  150064       2.8117    0.0024641
enh65623     1   43419500   43420500      3       2  150064       2.1424      0.01608
enh65626     1   43432400   43433400      6       3  150064       2.2228     0.013115
enh65645     1   43698900   43699900      5       2  150064        1.809     0.035224
enh65650     1   43720800   43721800      6       3  150064       1.6815      0.04633
enh65656     1   43763500   43764500      3       1  150064        2.779    0.0027264
enh65657     1   43782100   43783100      1       1  150064          3.2    0.0006871
enh65660     1   43810900   43811900      1       1  150064       3.4765     0.000254
enh65663     1   43816800   43817800      1       1  150064        2.873     0.002033
enh65665     1   43820000   43821000      2       1  150064       2.3862    0.0085118
enh65666     1   43825500   43826500      3       2  150064       3.7678   8.2356e-05
enh65669     1   43836100   43837100      1       1  150064       3.6003    0.0001589
enh65671     1   43841100   43842100      1       1  150064       3.6578    0.0001272
enh65672     1   43844400   43845400      1       1  150064       3.6146    0.0001504
enh65673     1   43849900   43850900      2       1  150064       3.0105    0.0013043
enh65675     1   43856500   43857500      3       1  150064       3.6146   0.00015038
enh65676     1   43901100   43902100      2       1  150064       3.4636   0.00026649
enh65677     1   43905900   43906900      2       1  150064       3.4945    0.0002375
enh65680     1   43917600   43918600      3       2  150064        3.853   5.8332e-05
enh65681     1   43920400   43921400      4       2  150064       4.1611   1.5834e-05
enh65682     1   43938200   43939200      1       1  150064       3.0047     0.001329
enh65685     1   44002300   44003300      1       1  150064       2.9111     0.001801
enh65686     1   44006800   44007800      2       1  150064       1.9089     0.028134
enh65688     1   44012100   44013100      1       1  150064       2.8397     0.002258
enh65689     1   44015600   44016600      3       1  150064       2.0885     0.018378
enh65690     1   44018300   44019300      1       1  150064       3.1374    0.0008524
enh65691     1   44019900   44020900      1       1  150064       2.9126     0.001792
enh65692     1   44022500   44023500      1       1  150064       2.9139     0.001785
enh65693     1   44025600   44026600      4       1  150064       3.2631   0.00055099
enh65694     1   44028800   44029800      3       1  150064       4.4741   3.8364e-06
enh65696     1   44036400   44037400      2       1  150064         4.51   3.2414e-06
enh65697     1   44040300   44041300      3       2  150064       4.7615   9.6058e-07
enh65698     1   44043000   44044000      3       2  150064       3.8694   5.4551e-05
enh65699     1   44046800   44047800      1       1  150064       1.9313      0.02672
enh65700     1   44050500   44051500      3       2  150064       4.6188   1.9298e-06
enh65701     1   44052700   44053700      3       1  150064       1.9224      0.02728
enh65702     1   44062000   44063000      7       3  150064       4.8672   5.6587e-07
enh65705     1   44114300   44115300      5       2  150064       4.0012   3.1507e-05
enh65706     1   44117600   44118600      3       2  150064       4.0608   2.4453e-05
enh65708     1   44136800   44137800      2       1  150064       2.7227    0.0032376
enh65710     1   44148200   44149200      2       1  150064       4.0017   3.1446e-05
enh65716     1   44195400   44196400      2       1  150064       2.5985    0.0046822
enh65717     1   44197500   44198500      1       1  150064       4.5098    3.245e-06
enh65718     1   44229100   44230100      1       1  150064       3.2448    0.0005877
enh65719     1   44232100   44233100      1       1  150064       3.2827     0.000514
enh65720     1   44248500   44249500      3       2  150064       4.2994   8.5643e-06
enh65721     1   44252000   44253000      3       2  150064       1.9596     0.025019
enh65724     1   44289900   44290900      2       1  150064       2.3578     0.009191
enh65726     1   44301200   44302200      1       1  150064       2.9436     0.001622
enh65729     1   44318900   44319900      3       1  150064       3.9946   3.2404e-05
enh65732     1   44334100   44335100      3       2  150064       2.4468    0.0072075
enh65733     1   44345000   44346000      2       1  150064       3.6295   0.00014198
enh65735     1   44378100   44379100      3       2  150064       2.5971    0.0047002
enh65736     1   44400200   44401200      2       1  150064       2.2372     0.012635
enh65738     1   44409700   44410700      1       1  150064       2.2578      0.01198
enh65740     1   44416700   44417700      1       1  150064       3.1562    0.0007992
enh65741     1   44421200   44422200      1       1  150064       3.2277    0.0006239
enh65743     1   44429800   44430800      1       1  150064       2.3325     0.009836
enh65746     1   44439100   44440100      2       1  150064       1.9816     0.023762
enh65747     1   44442500   44443500      5       2  150064        3.101   0.00096442
enh65748     1   44446300   44447300      4       2  150064       1.9799      0.02386
enh65749     1   44448600   44449600      1       1  150064       2.4361     0.007424
enh65750     1   44455900   44456900      1       1  150064       2.0898      0.01832
enh65751     1   44458000   44459000      1       1  150064       2.9213     0.001743
enh65756     1   44479100   44480100      2       1  150064       3.2733   0.00053156
enh65757     1   44486000   44487000      1       1  150064       1.8609      0.03138
enh65763     1   44677500   44678500      1       1  150064       2.7892     0.002642
enh65766     1   44685600   44686600      3       2  150064       1.9515     0.025502
enh65768     1   44710500   44711500      2       1  150064       1.6477     0.049711
enh65810     1   44998900   44999900      3       2  150064       1.9204     0.027404
enh65815     1   45035000   45036000      2       1  150064       2.7116    0.0033479
enh65816     1   45055600   45056600      4       2  150064       2.1822     0.014549
enh65862     1   45305000   45306000      3       2  150064       1.7558     0.039565
enh65984     1   46713900   46714900      2       1  150064       1.7757      0.03789
enh66003     1   46981900   46982900      7       3  150064       2.5719    0.0050569
enh66047     1   47640600   47641600      4       2  150064       1.8457     0.032464
enh66076     1   48249000   48250000      1       1  150064       2.5494     0.005395
enh66079     1   48274400   48275400      4       2  150064        2.135     0.016379
enh66080     1   48275800   48276800      1       1  150064        2.217      0.01331
enh66088     1   48347000   48348000      3       2  150064        1.799     0.036006
enh66090     1   48399700   48400700      5       2  150064       1.7379     0.041113
enh66119     1   49076500   49077500      4       2  150064       1.6691      0.04755
enh66135     1   49334600   49335600      6       2  150064        2.031     0.021127
enh66136     1   49338600   49339600      4       1  150064        1.696     0.044945
enh66143     1   49564400   49565400      1       1  150064       2.8294     0.002332
enh66144     1   49628800   49629800      1       1  150064       2.6826     0.003653
enh66148     1   50571300   50572300      2       1  150064       3.8134   6.8526e-05
enh66149     1   50641200   50642200      2       1  150064       2.2838     0.011192
enh66161     1   51116800   51117800      1       1  150064       1.8274      0.03382
enh66179     1   51382500   51383500      2       1  150064       2.0839     0.018585
enh66183     1   51417000   51418000      1       1  150064        2.532      0.00567
enh66187     1   51438900   51439900      2       1  150064       2.0223     0.021573
enh66204     1   51747800   51748800      1       1  150064       1.8758      0.03034
enh66206     1   51761600   51762600      4       2  150064       1.7318     0.041651
enh66233     1   51985700   51986700      4       2  150064       1.6839     0.046102
enh66354     1   53642200   53643200      4       2  150064       1.9477     0.025723
enh66356     1   53660900   53661900      1       1  150064        2.074      0.01904
enh66358     1   53684300   53685300      2       1  150064       2.1388     0.016228
enh66360     1   53702000   53703000      2       1  150064       2.4523    0.0070978
enh66362     1   53751000   53752000      1       1  150064       2.4349     0.007448
enh66366     1   53761100   53762100      3       1  150064       1.9188     0.027506
enh66369     1   53771700   53772700      4       2  150064       2.1252     0.016783
enh66377     1   53841500   53842500      3       2  150064       2.5338    0.0056414
enh66379     1   53858700   53859700      2       1  150064       2.2749     0.011456
enh66408     1   54448200   54449200      2       1  150064       2.3025     0.010653
enh66423     1   54686700   54687700      4       2  150064       1.7595     0.039246
enh66455     1   54781000   54782000      2       1  150064       1.6486     0.049616
enh66467     1   54815600   54816600      1       1  150064       1.7965      0.03621
enh66473     1   54836900   54837900      2       1  150064       2.0707     0.019196
enh66475     1   54844000   54845000      3       1  150064        1.783     0.037291
enh66476     1   54845800   54846800      4       2  150064       1.7313     0.041702
enh66525     1   55326700   55327700      7       2  150064       2.0501     0.020179
enh66546     1   55612200   55613200      1       1  150064       2.1827      0.01453
enh66576     1   56005600   56006600      2       1  150064       2.3569    0.0092137
enh66578     1   56046100   56047100      4       2  150064       1.9804     0.023828
enh66584     1   56184100   56185100      1       1  150064       1.9724      0.02428
enh66652     1   57604100   57605100      4       2  150064        1.799     0.036013
enh66683     1   59117400   59118400      4       1  150064       1.7878     0.036905
enh66702     1   59323700   59324700      3       2  150064       2.1509     0.015741
enh66703     1   59325200   59326200      4       2  150064       3.4153   0.00031856
enh66741     1   59617000   59618000      1       1  150064       1.7215      0.04258
enh66742     1   59622000   59623000      8       1  150064       1.6942     0.045117
enh66744     1   59644800   59645800      3       2  150064       1.9821     0.023734
enh66785     1   60224200   60225200      2       1  150064       2.2913     0.010974
enh66804     1   61013200   61014200      3       1  150064       3.3436   0.00041343
enh66806     1   61039500   61040500      1       1  150064       3.0103     0.001305
enh66808     1   61087200   61088200      5       2  150064       3.5138   0.00022085
enh66809     1   61122200   61123200      7       3  150064       3.3553   0.00039641
enh66810     1   61198400   61199400      5       2  150064       2.1075     0.017537
enh66817     1   61377300   61378300      4       2  150064        1.968     0.024537
enh66820     1   61402000   61403000      1       1  150064       2.2825      0.01123
enh66822     1   61455500   61456500      2       1  150064       2.5657    0.0051491
enh66876     1   61696000   61697000      3       1  150064       1.8764     0.030301
enh66877     1   61698800   61699800      3       1  150064       1.7509      0.03998
enh66912     1   61858600   61859600      6       3  150064       1.7485     0.040192
enh66914     1   61869400   61870400      1       1  150064       2.1912      0.01422
enh66928     1   62035800   62036800      2       1  150064       2.0876     0.018417
enh66942     1   62491200   62492200      6       3  150064       2.2165     0.013328
enh66952     1   62849900   62850900      1       1  150064       2.0361      0.02087
enh66981     1   63476200   63477200      5       1  150064        3.502   0.00023091
enh66987     1   63664400   63665400      1       1  150064       1.8373      0.03308
enh67051     1   64710400   64711400      1       1  150064       2.1165      0.01715
enh67071     1   64974000   64975000      5       3  150064       1.9194     0.027469
enh67099     1   65220600   65221600      1       1  150064       2.2127      0.01346
enh67106     1   65340600   65341600      4       2  150064       1.7017     0.044402
enh67110     1   65360200   65361200      3       1  150064       1.8943     0.029093
enh67117     1   65376800   65377800      3       1  150064       2.6756    0.0037299
enh67119     1   65379300   65380300      2       1  150064        1.913     0.027875
enh67121     1   65382800   65383800      4       2  150064       3.3401   0.00041881
enh67123     1   65389800   65390800      3       1  150064        2.727    0.0031955
enh67124     1   65391400   65392400      1       1  150064       2.8801     0.001988
enh67125     1   65393300   65394300      1       1  150064       2.9146     0.001781
enh67126     1   65398200   65399200      3       1  150064       2.3488    0.0094178
enh67127     1   65399800   65400800      3       2  150064       2.5661    0.0051429
enh67129     1   65405400   65406400      3       2  150064        3.289   0.00050272
enh67131     1   65412700   65413700      2       1  150064       2.8544    0.0021562
enh67133     1   65417400   65418400      4       2  150064       2.9826    0.0014292
enh67134     1   65421500   65422500      2       1  150064       2.4354    0.0074375
enh67135     1   65423400   65424400      8       2  150064       2.5629    0.0051894
enh67136     1   65427700   65428700      5       2  150064       2.9459    0.0016099
enh67139     1   65434700   65435700      3       2  150064       2.1865      0.01439
enh67149     1   65513800   65514800      1       1  150064       2.1301      0.01658
enh67154     1   65580400   65581400      2       1  150064       2.0054      0.02246
enh67156     1   65615700   65616700      1       1  150064       2.0298      0.02119
enh67206     1   66153500   66154500      6       3  150064       2.7165    0.0032991
enh67207     1   66156600   66157600      4       2  150064        1.722     0.042536
enh67208     1   66277700   66278700      1       1  150064       1.6821      0.04627
enh67209     1   66279300   66280300      1       1  150064       1.6931      0.04522
enh67211     1   66414300   66415300      4       2  150064        2.249     0.012257
enh67212     1   66421100   66422100      3       1  150064       1.7686     0.038483
enh67215     1   66430000   66431000      3       2  150064       1.8981     0.028844
enh67216     1   66434000   66435000      1       1  150064       3.4177    0.0003158
enh67218     1   66443600   66444600      4       2  150064       2.3175     0.010237
enh67219     1   66445500   66446500      2       1  150064       2.2897     0.011019
enh67220     1   66447900   66448900      2       1  150064       2.2288     0.012912
enh67221     1   66451400   66452400      2       1  150064       2.2519     0.012163
enh67222     1   66456300   66457300      6       2  150064       1.9203     0.027409
enh67223     1   66464300   66465300      1       1  150064       2.1794      0.01465
enh67224     1   66467100   66468100      3       1  150064       2.1827     0.014528
enh67225     1   66468900   66469900      2       1  150064       1.8417     0.032756
enh67226     1   66470600   66471600      4       2  150064       2.2989     0.010756
enh67228     1   66473800   66474800      1       1  150064       2.1591      0.01542
enh67229     1   66478100   66479100      3       2  150064        2.579    0.0049537
enh67230     1   66479900   66480900      1       1  150064       2.0071      0.02237
enh67231     1   66481000   66482000      4       2  150064       2.3629    0.0090654
enh67232     1   66482100   66483100      3       1  150064       2.2098      0.01356
enh67234     1   66498600   66499600      2       1  150064       2.2034     0.013785
enh67237     1   66508600   66509600      5       2  150064       2.4441     0.007261
enh67238     1   66513400   66514400      3       1  150064       2.0007     0.022711
enh67240     1   66527900   66528900      3       1  150064       2.2852     0.011151
enh67241     1   66529400   66530400      7       3  150064       2.7136    0.0033276
enh67242     1   66537600   66538600      4       1  150064       2.8791    0.0019944
enh67243     1   66539200   66540200      4       2  150064        3.005    0.0013279
enh67244     1   66540400   66541400      4       2  150064       3.4794   0.00025127
enh67245     1   66545100   66546100      4       2  150064       2.9574    0.0015511
enh67246     1   66548000   66549000      3       1  150064       2.6065    0.0045731
enh67247     1   66549900   66550900      2       1  150064       1.7523     0.039857
enh67285     1   66730800   66731800      1       1  150064        2.661     0.003895
enh67286     1   66735400   66736400      7       3  150064       2.9768    0.0014563
enh67288     1   66751000   66752000      1       1  150064       2.3715     0.008859
enh67290     1   66758100   66759100      1       1  150064       2.0276       0.0213
enh67291     1   66761800   66762800      2       1  150064       1.8607     0.031396
enh67292     1   66766000   66767000      7       2  150064        2.249     0.012256
enh67293     1   66768100   66769100      2       1  150064       1.9877     0.023423
enh67294     1   66770400   66771400      1       1  150064       2.3499     0.009388
enh67295     1   66772600   66773600      6       1  150064       2.4529    0.0070858
enh67301     1   66795200   66796200      1       1  150064       2.9779     0.001451
enh67322     1   66910600   66911600      2       1  150064       2.2364     0.012664
enh67387     1   68001800   68002800      4       2  150064        1.869      0.03081
enh67388     1   68003000   68004000      2       1  150064       2.2326     0.012789
enh67398     1   68078300   68079300      2       1  150064       1.6808     0.046401
enh67399     1   68084200   68085200      3       2  150064       2.2176     0.013291
enh67413     1   68189200   68190200      1       1  150064       2.0043      0.02252
enh67419     1   68214400   68215400      2       1  150064       2.0104     0.022192
enh67425     1   68257400   68258400      3       1  150064       3.6703   0.00012111
enh67426     1   68259200   68260200      3       2  150064       3.2428   0.00059183
enh67427     1   68260700   68261700      2       1  150064       3.1516   0.00081177
enh67428     1   68269400   68270400      2       1  150064       2.3567      0.00922
enh67429     1   68278400   68279400      7       3  150064       2.1043     0.017677
enh67431     1   68285000   68286000      3       2  150064       2.6741    0.0037461
enh67432     1   68292300   68293300      3       1  150064       1.9308     0.026756
enh67433     1   68296000   68297000      3       2  150064       3.3379   0.00042212
enh67434     1   68315900   68316900      5       2  150064       2.6032    0.0046185
enh67435     1   68321600   68322600      2       1  150064       1.9426     0.026035
enh67436     1   68327300   68328300      4       2  150064       3.2694   0.00053882
enh67437     1   68411200   68412200      4       2  150064       1.8077      0.03533
enh67456     1   68674000   68675000      2       1  150064       1.6656     0.047892
enh67484     1   69085300   69086300      8       3  150064       2.3563    0.0092302
enh67515     1   70198800   70199800      1       1  150064        1.799      0.03601
enh67523     1   70311300   70312300      1       1  150064       1.8971      0.02891
enh67528     1   70456800   70457800      2       1  150064       2.4572    0.0070016
enh67556     1   72121000   72122000      3       1  150064       3.2785   0.00052174
enh67562     1   72432000   72433000      2       1  150064       1.6473     0.049743
enh67583     1   74891600   74892600      3       2  150064       1.6947     0.045069
enh67652     1   76998100   76999100      3       1  150064       1.7492     0.040125
enh67653     1   77008200   77009200      2       1  150064       1.9918     0.023196
enh67666     1   77483800   77484800      7       2  150064       2.2409     0.012517
enh67701     1   77939300   77940300      5       2  150064       2.0343     0.020962
enh67705     1   77972400   77973400      4       2  150064       1.8029     0.035698
enh67722     1   78134200   78135200      2       1  150064       2.5029    0.0061587
enh67744     1   78298800   78299800      1       1  150064       2.6962     0.003507
enh67752     1   78446600   78447600      1       1  150064        2.645     0.004084
enh67756     1   78474200   78475200      3       2  150064       2.0605     0.019677
enh67759     1   78561400   78562400      2       1  150064       1.7587     0.039313
enh67767     1   79114500   79115500      1       1  150064       2.3844     0.008554
enh67769     1   79142000   79143000      4       1  150064       1.8168     0.034626
enh67773     1   81358200   81359200      4       2  150064        1.976     0.024078
enh67777     1   81943600   81944600      6       4  150064        1.674     0.047063
enh67782     1   82145400   82146400      3       2  150064       2.2103     0.013542
enh67783     1   82146900   82147900      4       2  150064       1.8182     0.034516
enh67801     1   83910800   83911800      4       2  150064       1.7015      0.04442
enh67805     1   84157600   84158600      3       2  150064       2.2405     0.012529
enh67810     1   84235300   84236300      2       1  150064       2.8771    0.0020066
enh67812     1   84295200   84296200      7       3  150064       2.9703    0.0014875
enh67816     1   84323900   84324900      1       1  150064       1.9892      0.02334
enh67823     1   84376000   84377000      2       1  150064       1.7088     0.043743
enh67826     1   84394600   84395600      2       1  150064       1.8242     0.034061
enh67843     1   84541300   84542300      1       1  150064        1.808       0.0353
enh67854     1   84611700   84612700      2       1  150064       1.9793     0.023889
enh67856     1   84622200   84623200      3       2  150064       2.3493    0.0094036
enh67857     1   84628500   84629500      2       1  150064       1.9878     0.023417
enh67861     1   84638900   84639900      1       1  150064        1.923      0.02724
enh67873     1   84762700   84763700      1       1  150064        2.096      0.01804
enh67887     1   84966600   84967600      3       2  150064       2.3468    0.0094689
enh67910     1   85219200   85220200      6       2  150064       1.7042     0.044175
enh67922     1   85528000   85529000      3       2  150064       2.2418     0.012488
enh67937     1   85827800   85828800      2       1  150064       2.8702     0.002051
enh67941     1   85841200   85842200      2       1  150064       1.9722     0.024291
enh67942     1   85864700   85865700      1       1  150064       2.4051     0.008083
enh67944     1   85872900   85873900      2       1  150064       1.7445     0.040535
enh67945     1   85879400   85880400      2       1  150064       1.9487     0.025664
enh67946     1   85892600   85893600      2       1  150064       1.8308     0.033566
enh67948     1   85906100   85907100      3       1  150064       1.7187     0.042831
enh67951     1   85916600   85917600      1       1  150064       2.6717     0.003773
enh67952     1   85918000   85919000      9       5  150064        2.127     0.016709
enh67953     1   85919000   85920000      2       1  150064       1.8111     0.035059
enh67954     1   85924700   85925700      5       2  150064       1.8171     0.034598
enh67983     1   86966900   86967900      1       1  150064        1.657      0.04876
enh68022     1   87811500   87812500      3       1  150064       1.7206     0.042657
enh68024     1   87817200   87818200      6       2  150064       1.9714     0.024338
enh68032     1   87929400   87930400      4       2  150064       2.0591     0.019742
enh68034     1   88108000   88109000      2       1  150064       2.0408     0.020638
enh68096     1   89776600   89777600      3       2  150064       2.6202    0.0043942
enh68097     1   89823600   89824600      4       2  150064       1.7728     0.038134
enh68098     1   89830400   89831400      1       1  150064       2.1507      0.01575
enh68101     1   89964700   89965700      2       1  150064       1.7191     0.042794
enh68106     1   89997600   89998600      2       1  150064       1.6573     0.048727
enh68124     1   90068800   90069800      3       1  150064       1.8446     0.032545
enh68137     1   90125900   90126900      4       2  150064       1.8467     0.032393
enh68140     1   90132700   90133700      2       1  150064         2.09     0.018307
enh68145     1   90158500   90159500      2       1  150064       1.6794     0.046541
enh68147     1   90163400   90164400      1       1  150064       1.7523      0.03986
enh68152     1   90185000   90186000      1       1  150064       1.6991      0.04465
enh68154     1   90190300   90191300      1       1  150064       1.9254      0.02709
enh68161     1   90222900   90223900      3       2  150064       1.8802     0.030044
enh68165     1   90267200   90268200      4       1  150064       1.9711     0.024357
enh68166     1   90270100   90271100      5       2  150064       1.9993     0.022786
enh68167     1   90275900   90276900      1       1  150064       2.0944      0.01811
enh68168     1   90277800   90278800      1       1  150064       1.9384      0.02629
enh68177     1   90307600   90308600      3       2  150064       2.4101    0.0079752
enh68180     1   90312500   90313500      2       1  150064       2.7441    0.0030334
enh68187     1   90342900   90343900      2       1  150064       1.8484     0.032275
enh68200     1   90381100   90382100      1       1  150064       3.0656     0.001086
enh68211     1   90445800   90446800      4       2  150064       1.8077     0.035326
enh68220     1   91341600   91342600      2       1  150064       1.9124      0.02791
enh68223     1   91388400   91389400      1       1  150064       2.1654      0.01518
enh68224     1   91390200   91391200      1       1  150064       2.5134     0.005979
enh68228     1   91427800   91428800      4       2  150064       2.1388     0.016224
enh68229     1   91434300   91435300      1       1  150064       1.9934      0.02311
enh68230     1   91437300   91438300      2       1  150064       1.8083     0.035277
enh68233     1   91449100   91450100      1       1  150064       1.7466      0.04035
enh68236     1   91459800   91460800      3       1  150064       2.0763     0.018932
enh68237     1   91473800   91474800      1       1  150064       2.0974      0.01798
enh68238     1   91475000   91476000      4       1  150064       1.9502     0.025573
enh68239     1   91475800   91476800      3       1  150064       1.7594     0.039254
enh68242     1   91488100   91489100      3       1  150064       2.4412    0.0073191
enh68256     1   92117200   92118200      2       1  150064       1.8662     0.031005
enh68272     1   92236000   92237000      4       1  150064       1.6742     0.047045
enh68274     1   92242300   92243300      8       2  150064       2.4263    0.0076275
enh68275     1   92244500   92245500      4       1  150064       2.2105     0.013536
enh68276     1   92248000   92249000      6       1  150064       2.1202     0.016993
enh68305     1   92547600   92548600      3       1  150064       1.6548      0.04898
enh68314     1   92739300   92740300      1       1  150064       3.1217     0.000899
enh68317     1   92765600   92766600      4       2  150064       2.8423    0.0022392
enh68318     1   92766200   92767200      3       2  150064       1.8755     0.030364
enh68319     1   93177200   93178200      2       1  150064       2.0033     0.022573
enh68321     1   93218000   93219000      1       1  150064       1.8782      0.03018
enh68324     1   93221800   93222800      2       1  150064       1.7861     0.037044
enh68335     1   93319500   93320500      2       1  150064       2.1632     0.015261
enh68336     1   93324200   93325200      2       1  150064       1.8921     0.029236
enh68337     1   93330600   93331600      1       1  150064       1.7846      0.03716
enh68341     1   93343200   93344200      2       1  150064       1.6554     0.048926
enh68343     1   93367100   93368100      2       1  150064       1.6776     0.046711
enh68345     1   93382800   93383800      1       1  150064       2.8239     0.002372
enh68348     1   93394900   93395900      1       1  150064       1.6959      0.04495
enh68350     1   93398000   93399000      1       1  150064       1.7946      0.03636
enh68351     1   93399200   93400200      3       1  150064       1.7157     0.043106
enh68352     1   93400800   93401800      2       1  150064       1.7764     0.037837
enh68353     1   93402800   93403800      3       1  150064        1.678     0.046675
enh68356     1   93411800   93412800      1       1  150064        2.074      0.01904
enh68357     1   93416500   93417500      2       1  150064        1.846     0.032449
enh68359     1   93420200   93421200      3       1  150064       2.0853      0.01852
enh68363     1   93438200   93439200      1       1  150064       1.6825      0.04624
enh68493     1   94992800   94993800      1       1  150064       2.1873      0.01436
enh68519     1   95329900   95330900      5       3  150064       2.6659    0.0038386
enh68531     1   95403400   95404400      4       2  150064        1.869     0.030812
enh68539     1   95459800   95460800      2       1  150064       1.8498     0.032171
enh68548     1   95508100   95509100      3       1  150064       1.6504     0.049428
enh68550     1   95515300   95516300      5       2  150064       2.0807     0.018732
enh68551     1   95532700   95533700      2       1  150064       2.3697    0.0089024
enh68554     1   95552300   95553300      3       1  150064       2.2242     0.013066
enh68555     1   95581300   95582300      5       3  150064       4.4131   5.0949e-06
enh68559     1   95644600   95645600      2       1  150064       1.7002     0.044545
enh68562     1   95664600   95665600      1       1  150064        2.199      0.01394
enh68564     1   95693200   95694200      2       1  150064       1.7608      0.03914
enh68569     1   95709500   95710500      4       2  150064       2.0297     0.021191
enh68571     1   95773800   95774800      5       2  150064       2.7526    0.0029562
enh68572     1   95786700   95787700      4       2  150064       2.9569    0.0015539
enh68573     1   95788500   95789500      2       1  150064       2.7241    0.0032241
enh68575     1   95906400   95907400      3       1  150064       4.4201   4.9337e-06
enh68577     1   96881700   96882700      4       2  150064       2.8778    0.0020024
enh68578     1   96947700   96948700      3       2  150064       2.0392     0.020717
enh68579     1   96952700   96953700      2       1  150064       2.3162     0.010272
enh68580     1   96972500   96973500      2       1  150064       1.9303     0.026788
enh68584     1   97019700   97020700      2       1  150064       2.0611     0.019648
enh68590     1   97063200   97064200      1       1  150064       2.7308     0.003159
enh68591     1   97180000   97181000      6       2  150064       2.3405    0.0096292
enh68592     1   97185900   97186900      2       1  150064       1.7221     0.042524
enh68593     1   97189700   97190700      5       2  150064       3.8273   6.4774e-05
enh68595     1   97195900   97196900      4       2  150064        3.075    0.0010527
enh68596     1   97203000   97204000      1       1  150064       2.6139     0.004476
enh68597     1   97207000   97208000      1       1  150064       2.5762     0.004994
enh68599     1   97212200   97213200      2       1  150064       1.8213      0.03428
enh68600     1   97213000   97214000      2       1  150064       2.1013     0.017805
enh68603     1   97230000   97231000      1       1  150064       2.3465     0.009476
enh68605     1   97298400   97299400      3       2  150064       2.5248    0.0057878
enh68615     1   97623800   97624800      3       2  150064       3.0593    0.0011093
enh68618     1   97639500   97640500      2       1  150064        2.822    0.0023861
enh68619     1   97641400   97642400      5       2  150064        1.806     0.035462
enh68621     1   97665900   97666900      1       1  150064       2.8796     0.001991
enh68623     1   97669800   97670800      4       2  150064       3.4601   0.00027003
enh68624     1   97710500   97711500      2       1  150064       2.1346     0.016396
enh68625     1   97721300   97722300      2       1  150064       3.3607   0.00038877
enh68626     1   97764800   97765800      6       3  150064       3.3466   0.00040908
enh68627     1   97769600   97770600      2       1  150064       1.9258     0.027062
enh68628     1   97813700   97814700      3       2  150064       4.1599   1.5917e-05
enh68630     1   97876400   97877400      4       2  150064       4.6369   1.7684e-06
enh68631     1   97877300   97878300      3       1  150064       4.4742   3.8347e-06
enh68636     1   97965100   97966100      2       1  150064       1.8742     0.030448
enh68639     1   98096000   98097000      1       1  150064       2.5085     0.006062
enh68641     1   98206200   98207200      2       1  150064        3.546   0.00019555
enh68642     1   98245800   98246800      2       1  150064       4.4006    5.398e-06
enh68644     1   98315100   98316100      1       1  150064       6.4331    6.251e-11
enh68645     1   98318000   98319000      2       1  150064        5.373   3.8719e-08
enh68646     1   98320200   98321200      2       1  150064       5.6534   7.8674e-09
enh68647     1   98335900   98336900      4       2  150064       5.8171   2.9934e-09
enh68649     1   98369400   98370400      3       1  150064       5.6293   9.0464e-09
enh68650     1   98370600   98371600      4       2  150064       5.4629   2.3425e-08
enh68652     1   98382900   98383900      2       1  150064       5.6442   8.2998e-09
enh68654     1   98397600   98398600      1       1  150064       7.0289    1.041e-12
enh68655     1   98398800   98399800      1       1  150064       4.1676    1.539e-05
enh68657     1   98408600   98409600      2       1  150064        5.433   2.7711e-08
enh68658     1   98499700   98500700      6       2  150064        4.971   3.3309e-07
enh68659     1   98519700   98520700      2       1  150064       6.4074   7.4018e-11
enh68660     1   98522800   98523800      3       1  150064       2.0986     0.017925
enh68661     1   98853400   98854400      3       2  150064        1.968     0.024534
enh68665     1   99164600   99165600      1       1  150064       2.1848      0.01445
enh68666     1   99169900   99170900      1       1  150064       1.9897      0.02331
enh68723     1  101191600  101192600      1       1  150064       3.0645      0.00109
enh68743     1  101669700  101670700      5       1  150064       1.6925     0.045276
enh68754     1  102370800  102371800      3       2  150064       3.2117   0.00065982
enh68758     1  103093300  103094300      2       1  150064       1.8102     0.035135
enh68780     1  108508200  108509200      5       3  150064       2.2686     0.011647
enh68787     1  108669000  108670000      5       2  150064       2.8524    0.0021695
enh68788     1  108740300  108741300      7       3  150064       2.7227    0.0032374
enh68926     1  110052800  110053800      4       2  150064       1.8154     0.034728
enh68931     1  110078100  110079100      2       1  150064         1.88     0.030057
enh68936     1  110088200  110089200      3       2  150064       1.7333     0.041525
enh68947     1  110178600  110179600      4       2  150064        2.074     0.019042
enh68950     1  110186200  110187200      2       1  150064       2.0658     0.019423
enh68951     1  110191300  110192300      6       2  150064       2.0553     0.019923
enh68953     1  110199600  110200600      4       2  150064        1.982     0.023742
enh68975     1  110357700  110358700      1       1  150064       1.8634       0.0312
enh68987     1  110438500  110439500      6       2  150064       1.8306     0.033578
enh69005     1  110545100  110546100      1       1  150064        1.927      0.02699
enh69010     1  110576000  110577000      1       1  150064       2.1318      0.01651
enh69029     1  110742400  110743400      3       1  150064       2.0686     0.019292
enh69030     1  110745400  110746400      3       1  150064       1.7137      0.04329
enh69034     1  110759000  110760000      6       1  150064       2.2705     0.011587
enh69043     1  110852500  110853500      2       1  150064       2.0465     0.020351
enh69047     1  110886700  110887700      4       2  150064       2.0536     0.020009
enh69049     1  110893000  110894000      2       1  150064       2.1775     0.014723
enh69057     1  111005700  111006700      1       1  150064       2.4417      0.00731
enh69059     1  111033100  111034100      5       2  150064       1.7483     0.040207
enh69066     1  111107900  111108900      3       1  150064       2.4798    0.0065734
enh69078     1  111257000  111258000      5       2  150064       1.9954     0.023002
enh69081     1  111298900  111299900      1       1  150064         2.79     0.002635
enh69084     1  111323100  111324100      4       2  150064       2.3344    0.0097885
enh69110     1  111994100  111995100      2       1  150064       2.2203     0.013199
enh69125     1  112134500  112135500      3       2  150064       2.8477     0.002202
enh69130     1  112164300  112165300      7       4  150064       2.0755     0.018972
enh69131     1  112166700  112167700      4       2  150064       2.0268     0.021341
enh69136     1  112172900  112173900      1       1  150064       2.4923     0.006346
enh69144     1  112189800  112190800      4       2  150064       1.7213     0.042596
enh69149     1  112202900  112203900      5       3  150064        2.294     0.010897
enh69162     1  112283400  112284400      3       2  150064       1.8102     0.035132
enh69173     1  112385500  112386500      5       1  150064       1.7045     0.044144
enh69176     1  112396800  112397800      5       2  150064       2.0433     0.020513
enh69177     1  112399400  112400400      1       1  150064        2.006      0.02243
enh69182     1  112431200  112432200      3       1  150064       1.9319     0.026687
enh69184     1  112443600  112444600      3       2  150064       2.7983    0.0025686
enh69186     1  112447600  112448600      6       2  150064       2.1153     0.017201
enh69188     1  112453300  112454300      5       3  150064        1.766     0.038694
enh69189     1  112462600  112463600      3       1  150064       2.4432    0.0072786
enh69190     1  112467000  112468000      5       3  150064       2.3295    0.0099159
enh69192     1  112471000  112472000      3       2  150064       2.5525    0.0053481
enh69193     1  112479700  112480700      5       2  150064       2.2903     0.011001
enh69194     1  112485300  112486300      4       2  150064       3.9083   4.6479e-05
enh69199     1  112494200  112495200      2       1  150064        2.496    0.0062806
enh69200     1  112498700  112499700      1       1  150064       2.0179       0.0218
enh69204     1  112522900  112523900      3       2  150064       2.6072    0.0045636
enh69210     1  112604200  112605200      7       1  150064       2.1471     0.015892
enh69212     1  112617600  112618600      1       1  150064       1.7828      0.03731
enh69225     1  112935600  112936600      2       1  150064       1.8298     0.033641
enh69226     1  112944100  112945100      2       1  150064       2.2625     0.011834
enh69227     1  112946400  112947400      1       1  150064        2.414     0.007889
enh69229     1  112951800  112952800      4       1  150064       2.5727    0.0050457
enh69230     1  112960500  112961500      2       1  150064        2.549    0.0054009
enh69231     1  112971400  112972400      2       1  150064        2.383    0.0085869
enh69232     1  112973000  112974000      4       1  150064       2.3276    0.0099664
enh69233     1  112980400  112981400      1       1  150064       2.4923     0.006346
enh69234     1  112981300  112982300      3       2  150064       2.1976     0.013988
enh69235     1  112987200  112988200      4       1  150064       2.2709     0.011576
enh69236     1  112987800  112988800      3       1  150064       2.1786     0.014682
enh69239     1  113004900  113005900      2       1  150064       2.2168     0.013318
enh69240     1  113007200  113008200      1       1  150064       2.0222      0.02158
enh69243     1  113055300  113056300      1       1  150064       3.8697    5.448e-05
enh69246     1  113159600  113160600      4       2  150064       3.9287   4.2698e-05
enh69249     1  113169400  113170400      6       3  150064       2.3759    0.0087541
enh69251     1  113173200  113174200      1       1  150064       3.3565    0.0003947
enh69252     1  113179500  113180500      1       1  150064       3.2955    0.0004912
enh69253     1  113181600  113182600      1       1  150064       3.5841    0.0001691
enh69255     1  113215800  113216800      2       1  150064       3.0364    0.0011973
enh69256     1  113218700  113219700      2       1  150064       2.7755    0.0027562
enh69259     1  113241300  113242300      2       1  150064       3.6366   0.00013811
enh69261     1  113244600  113245600      2       1  150064       1.7851     0.037121
enh69262     1  113245700  113246700      3       2  150064       2.5743    0.0050224
enh69296     1  113674500  113675500      2       1  150064       1.7731     0.038103
enh69297     1  113682700  113683700      1       1  150064       1.6575      0.04871
enh69357     1  114853000  114854000      2       1  150064       2.0404     0.020656
enh69362     1  114977400  114978400      4       1  150064       2.1871     0.014367
enh69366     1  115020400  115021400      2       1  150064       2.1436     0.016031
enh69369     1  115039200  115040200      2       1  150064        2.144     0.016017
enh69371     1  115047000  115048000      5       3  150064       1.8815     0.029955
enh69372     1  115050100  115051100      1       1  150064       2.5298     0.005706
enh69378     1  115259400  115260400      2       1  150064       1.9462     0.025816
enh69379     1  115285700  115286700      2       1  150064       2.3134      0.01035
enh69381     1  115294800  115295800      3       2  150064       2.2466     0.012332
enh69384     1  115610200  115611200      2       1  150064       2.2853     0.011149
enh69386     1  115618400  115619400      6       2  150064       3.2091   0.00066582
enh69387     1  115627700  115628700      3       2  150064         3.46   0.00027013
enh69388     1  115642400  115643400      6       2  150064       3.8735   5.3648e-05
enh69389     1  115655300  115656300      7       4  150064       3.7919   7.4742e-05
enh69394     1  115772800  115773800      2       1  150064       3.0474     0.001154
enh69396     1  115844300  115845300      2       1  150064       2.0742      0.01903
enh69397     1  115856500  115857500      2       1  150064       2.8495    0.0021896
enh69398     1  115906300  115907300      6       2  150064       2.6952    0.0035169
enh69399     1  115907100  115908100      3       1  150064       2.2515     0.012176
enh69403     1  116185800  116186800      1       1  150064       2.1895      0.01428
enh69411     1  116219200  116220200      3       2  150064       1.8328     0.033415
enh69419     1  116451100  116452100      7       3  150064        1.667     0.047757
enh69455     1  116853300  116854300      3       1  150064       1.9122     0.027926
enh69458     1  116866900  116867900      4       1  150064       1.6622     0.048233
enh69471     1  116925300  116926300      1       1  150064        1.869      0.03081
enh69509     1  117189200  117190200      1       1  150064       1.7897      0.03675
enh69511     1  117195200  117196200      1       1  150064        2.002      0.02264
enh69516     1  117305400  117306400      2       1  150064       2.5856    0.0048606
enh69517     1  117349800  117350800      1       1  150064       3.2432    0.0005909
enh69518     1  117367800  117368800      3       1  150064       3.6779   0.00011757
enh69519     1  117375600  117376600      4       2  150064       2.8936    0.0019043
enh69535     1  117514000  117515000      3       2  150064       1.6571     0.048752
enh69551     1  117714400  117715400      4       2  150064       2.8175    0.0024202
enh69552     1  117718400  117719400      3       1  150064       1.7114     0.043507
enh69565     1  117934200  117935200      1       1  150064        1.911        0.028
enh69566     1  117935200  117936200      3       1  150064       1.7762     0.037847
enh69614     1  120188200  120189200      1       1  150064       1.9527      0.02543
enh69620     1  120261000  120262000      3       2  150064       1.8748     0.030408
enh69804     1  145588000  145589000      3       1  150064       1.9471     0.025762
enh69821     1  146634600  146635600      4       2  150064       2.2422     0.012474
enh69822     1  146638600  146639600      3       1  150064       2.0981     0.017948
enh69823     1  146640200  146641200      1       1  150064       2.1682      0.01507
enh69824     1  146641400  146642400      6       2  150064       2.3072     0.010523
enh69825     1  146695100  146696100      3       2  150064       2.2922     0.010946
enh69826     1  146696000  146697000      2       1  150064       3.3803   0.00036204
enh69827     1  146697300  146698300      7       3  150064       2.6934    0.0035359
enh69828     1  146713000  146714000      2       1  150064       3.1524   0.00080975
enh69829     1  146716400  146717400      5       2  150064       2.2623     0.011838
enh69830     1  146718800  146719800      5       3  150064       1.7537     0.039744
enh69832     1  146745100  146746100      6       3  150064       2.5136    0.0059761
enh69833     1  146966600  146967600      2       1  150064       2.1904     0.014247
enh69836     1  146976700  146977700      3       2  150064       2.4113    0.0079485
enh69854     1  147233700  147234700      4       2  150064       1.9883     0.023387
enh69855     1  147240600  147241600      6       2  150064       1.7676     0.038562
enh69879     1  149897400  149898400      4       2  150064       1.7368     0.041216
enh69890     1  149955600  149956600      3       2  150064        1.737     0.041194
enh69900     1  149984100  149985100      2       1  150064       1.9331     0.026611
enh69904     1  150007000  150008000      1       1  150064       5.2994    5.809e-08
enh69905     1  150017700  150018700      3       1  150064       5.1802   1.1084e-07
enh69908     1  150037400  150038400      1       1  150064       5.5334     1.57e-08
enh69912     1  150118800  150119800      3       1  150064       5.2081   9.5414e-08
enh69914     1  150124400  150125400      4       2  150064       4.5844    2.276e-06
enh69916     1  150127100  150128100      2       1  150064       2.7677     0.002823
enh69918     1  150136800  150137800      2       1  150064         4.73   1.1226e-06
enh69921     1  150148400  150149400      2       1  150064       4.8146   7.3729e-07
enh69922     1  150153900  150154900      1       1  150064       5.5829    1.183e-08
enh69923     1  150158500  150159500      3       2  150064       4.7642   9.4794e-07
enh69924     1  150159200  150160200      1       1  150064       5.4736    2.205e-08
enh69926     1  150185000  150186000      3       2  150064       4.6806   1.4303e-06
enh69928     1  150209000  150210000      2       1  150064       1.9992     0.022793
enh69932     1  150241800  150242800      3       1  150064       4.9797   3.1842e-07
enh69934     1  150245800  150246800      1       1  150064        5.069        2e-07
enh69936     1  150256600  150257600      1       1  150064       4.9984    2.891e-07
enh69937     1  150264900  150265900      5       2  150064       4.0209   2.8991e-05
enh69938     1  150266800  150267800      1       1  150064       1.7334      0.04151
enh69939     1  150267500  150268500      3       2  150064       2.1666     0.015132
enh69940     1  150273900  150274900      5       2  150064       4.5301   2.9482e-06
enh69942     1  150294800  150295800      5       2  150064       5.3544   4.2929e-08
enh69944     1  150339400  150340400      3       2  150064       4.0739   2.3115e-05
enh69947     1  150343600  150344600      4       2  150064       1.8538     0.031883
enh69949     1  150356000  150357000      2       1  150064       3.9827   3.4068e-05
enh69950     1  150361600  150362600      3       2  150064       4.0914   2.1441e-05
enh69951     1  150377800  150378800      3       2  150064       1.8845     0.029749
enh69955     1  150425900  150426900      4       2  150064       4.8891   5.0658e-07
enh69956     1  150436600  150437600      3       2  150064       4.9256   4.2054e-07
enh69957     1  150441600  150442600      3       2  150064       4.1578   1.6068e-05
enh69959     1  150447700  150448700      2       1  150064       4.1378   1.7534e-05
enh69960     1  150460800  150461800      3       1  150064       4.5462   2.7315e-06
enh69961     1  150479800  150480800      5       2  150064       1.8588      0.03153
enh69962     1  150481200  150482200      4       2  150064       4.0137   2.9892e-05
enh69963     1  150486700  150487700      2       1  150064       4.1525   1.6446e-05
enh69964     1  150489300  150490300      2       1  150064       4.4767   3.7907e-06
enh69973     1  150544500  150545500      7       3  150064       2.0208      0.02165
enh69974     1  150546200  150547200      3       1  150064       1.8757     0.030351
enh69977     1  150586600  150587600      7       3  150064       2.0873     0.018433
enh69982     1  150597700  150598700      1       1  150064       1.8349      0.03326
enh69990     1  150830600  150831600      1       1  150064       1.8572      0.03164
enh69991     1  150842600  150843600      1       1  150064       2.8772     0.002006
enh70001     1  150954300  150955300      3       2  150064       1.7477     0.040255
enh70002     1  150964800  150965800      2       1  150064       4.3661   6.3238e-06
enh70004     1  150968300  150969300      4       2  150064       3.5626   0.00018362
enh70005     1  150971800  150972800      1       1  150064       4.9978    2.899e-07
enh70014     1  151037200  151038200      3       2  150064       2.5984    0.0046832
enh70016     1  151041600  151042600      3       2  150064       3.2928   0.00049598
enh70017     1  151044300  151045300      6       4  150064       2.3316    0.0098612
enh70020     1  151106700  151107700      3       1  150064       2.3086     0.010482
enh70021     1  151115900  151116900      5       3  150064       2.9243    0.0017263
enh70023     1  151128800  151129800      1       1  150064       2.5476     0.005424
enh70025     1  151135400  151136400      1       1  150064       2.9771     0.001455
enh70038     1  151228000  151229000      2       1  150064       3.4523   0.00027791
enh70059     1  151370800  151371800      5       2  150064       2.6861    0.0036141
enh70060     1  151373400  151374400      1       1  150064       3.3175    0.0004542
enh70061     1  151374000  151375000      2       1  150064       3.1435   0.00083467
enh70062     1  151378300  151379300      1       1  150064       2.7838     0.002686
enh70063     1  151392400  151393400      2       1  150064       2.5833    0.0048929
enh70064     1  151411200  151412200      2       1  150064       2.9299    0.0016954
enh70065     1  151412900  151413900      3       2  150064       2.7539    0.0029447
enh70066     1  151416300  151417300      2       1  150064       2.1019      0.01778
enh70068     1  151428600  151429600      3       1  150064       2.7731    0.0027763
enh70070     1  151444800  151445800      1       1  150064       2.5897     0.004803
enh70072     1  151447400  151448400      1       1  150064       1.8391      0.03295
enh70086     1  151603200  151604200      6       3  150064       2.4418    0.0073069
enh70089     1  151611800  151612800      1       1  150064       2.6561     0.003953
enh70094     1  151675500  151676500      1       1  150064       2.5736     0.005032
enh70106     1  151779700  151780700      3       1  150064       1.8783     0.030171
enh70172     1  153601800  153602800      4       2  150064       1.7766     0.037814
enh70184     1  153669600  153670600      1       1  150064       2.0054      0.02246
enh70186     1  153702500  153703500      2       1  150064       1.9206     0.027394
enh70197     1  153761300  153762300      1       1  150064       2.5081     0.006069
enh70200     1  153769200  153770200      2       1  150064       3.2724   0.00053311
enh70201     1  153776600  153777600      2       1  150064       3.5068   0.00022676
enh70203     1  153793600  153794600      2       1  150064        3.304   0.00047659
enh70204     1  153805200  153806200      3       2  150064        3.258   0.00056092
enh70205     1  153816100  153817100      3       2  150064       2.2253     0.013029
enh70207     1  153825100  153826100      2       1  150064       3.4561   0.00027406
enh70208     1  153836000  153837000      2       1  150064       3.3323   0.00043066
enh70209     1  153838700  153839700      1       1  150064       2.2649      0.01176
enh70210     1  153845300  153846300      5       1  150064       1.7399     0.040938
enh70211     1  153852200  153853200      1       1  150064       4.0063    3.084e-05
enh70213     1  153859400  153860400      3       2  150064       3.1057   0.00094922
enh70216     1  153877200  153878200      1       1  150064       2.1651      0.01519
enh70219     1  153886800  153887800      2       1  150064       1.7239     0.042361
enh70220     1  153890200  153891200      2       1  150064       2.0632     0.019546
enh70222     1  153896400  153897400      2       1  150064        2.061     0.019652
enh70223     1  153900600  153901600      3       1  150064       2.9317    0.0016856
enh70226     1  153919400  153920400      2       1  150064       2.1054     0.017629
enh70227     1  153926500  153927500      2       1  150064       2.1156     0.017188
enh70229     1  153932100  153933100      2       1  150064       2.6389    0.0041582
enh70230     1  153933400  153934400      2       1  150064       2.7014    0.0034523
enh70232     1  153941200  153942200      3       1  150064       2.4604    0.0069387
enh70234     1  153948000  153949000      2       1  150064       2.2278     0.012946
enh70238     1  153965700  153966700      5       3  150064       3.1034   0.00095657
enh70240     1  154127100  154128100      4       2  150064       1.9295     0.026836
enh70242     1  154148700  154149700      3       2  150064       3.1236   0.00089326
enh70243     1  154152200  154153200      1       1  150064       2.3617     0.009096
enh70253     1  154320800  154321800      4       2  150064       1.8588     0.031528
enh70254     1  154324200  154325200      4       2  150064       2.4754    0.0066543
enh70265     1  154395300  154396300      4       2  150064       2.1786      0.01468
enh70267     1  154399300  154400300      2       1  150064       1.7126     0.043393
enh70268     1  154404500  154405500      3       2  150064       1.8075     0.035343
enh70269     1  154414000  154415000      4       1  150064       2.7465    0.0030114
enh70270     1  154415300  154416300      5       3  150064       2.8384    0.0022667
enh70277     1  154452200  154453200      1       1  150064        1.801      0.03585
enh70283     1  154527900  154528900      2       1  150064       2.1382     0.016251
enh70294     1  154581800  154582800      2       1  150064       1.6851      0.04598
enh70300     1  154595200  154596200      3       2  150064       1.7237      0.04238
enh70316     1  154746700  154747700      1       1  150064       1.9831      0.02368
enh70322     1  154773200  154774200      2       1  150064       2.1557     0.015554
enh70324     1  154779800  154780800      4       2  150064        2.401    0.0081754
enh70325     1  154785600  154786600      2       1  150064       1.7956     0.036283
enh70326     1  154788800  154789800      1       1  150064       4.2946    8.751e-06
enh70327     1  154792600  154793600      4       2  150064       4.2661   9.9458e-06
enh70328     1  154794900  154795900      7       3  150064       3.4024     0.000334
enh70330     1  154806000  154807000      1       1  150064       2.9939     0.001377
enh70336     1  154830200  154831200      2       1  150064       2.0393     0.020709
enh70338     1  154839800  154840800      2       1  150064       3.8114     6.91e-05
enh70339     1  154843100  154844100      1       1  150064       3.8504    5.896e-05
enh70341     1  154868600  154869600      3       1  150064       4.1106   1.9735e-05
enh70342     1  154884100  154885100      1       1  150064       3.9787    3.464e-05
enh70343     1  154897300  154898300      1       1  150064       2.2952      0.01086
enh70346     1  154911600  154912600      7       2  150064       3.7827   7.7572e-05
enh70347     1  154916500  154917500      2       1  150064       3.2273    0.0006248
enh70349     1  154923600  154924600      1       1  150064       2.0133      0.02204
enh70361     1  154985300  154986300      1       1  150064       2.0143      0.02199
enh70362     1  154986000  154987000      2       1  150064       3.7761   7.9665e-05
enh70363     1  154987700  154988700      2       1  150064       2.0847     0.018548
enh70364     1  154990600  154991600      1       1  150064       2.3559      0.00924
enh70367     1  155016800  155017800      2       1  150064       2.4019    0.0081556
enh70371     1  155033500  155034500      2       1  150064       2.2043     0.013751
enh70374     1  155042000  155043000      1       1  150064       1.8595      0.03148
enh70375     1  155043900  155044900      1       1  150064       2.5649     0.005161
enh70380     1  155082600  155083600      3       2  150064       1.7917     0.036592
enh70386     1  155111100  155112100      2       1  150064       1.7452     0.040475
enh70391     1  155157100  155158100      4       2  150064       1.6924     0.045283
enh70394     1  155175400  155176400      1       1  150064       1.7265      0.04213
enh70398     1  155189300  155190300      2       1  150064       2.2491     0.012254
enh70400     1  155195000  155196000      1       1  150064        2.079      0.01881
enh70405     1  155214800  155215800      1       1  150064       2.2046      0.01374
enh70406     1  155219600  155220600      2       1  150064       2.0696     0.019246
enh70409     1  155229900  155230900      2       1  150064       2.0295     0.021205
enh70411     1  155241300  155242300      2       1  150064       2.0835     0.018604
enh70413     1  155248400  155249400      1       1  150064       2.4281      0.00759
enh70414     1  155259100  155260100      2       1  150064       2.1811     0.014587
enh70415     1  155277300  155278300      1       1  150064        2.564     0.005174
enh70416     1  155280100  155281100      1       1  150064       2.7019     0.003447
enh70417     1  155280800  155281800      1       1  150064       1.8809      0.02999
enh70418     1  155282800  155283800      1       1  150064        2.495     0.006298
enh70419     1  155289300  155290300      2       1  150064       1.8741      0.03046
enh70425     1  155426200  155427200      1       1  150064       2.5712     0.005067
enh70436     1  155473300  155474300      2       1  150064       1.7828     0.037306
enh70437     1  155477500  155478500      1       1  150064       2.3163      0.01027
enh70442     1  155505700  155506700      1       1  150064        2.431     0.007528
enh70446     1  155520100  155521100      2       1  150064       2.3632      0.00906
enh70455     1  155606000  155607000      2       1  150064       2.5547    0.0053137
enh70456     1  155606800  155607800      1       1  150064       2.6181     0.004421
enh70458     1  155618000  155619000      1       1  150064       2.5906      0.00479
enh70460     1  155624900  155625900      4       2  150064       2.2522     0.012156
enh70464     1  155660700  155661700      1       1  150064       3.2979     0.000487
enh70466     1  155666000  155667000      1       1  150064        2.735     0.003119
enh70468     1  155688500  155689500      1       1  150064       2.2445       0.0124
enh70474     1  155827200  155828200      1       1  150064       2.1047      0.01766
enh70481     1  155843100  155844100      3       1  150064       2.0031     0.022585
enh70482     1  155845200  155846200      1       1  150064       3.0648     0.001089
enh70483     1  155846000  155847000      3       2  150064       2.6601    0.0039056
enh70486     1  155859500  155860500      2       1  150064       2.3789    0.0086825
enh70487     1  155862700  155863700      1       1  150064       3.1041    0.0009543
enh70488     1  155868800  155869800      1       1  150064       1.9241      0.02717
enh70489     1  155878800  155879800      1       1  150064       1.9714      0.02434
enh70491     1  155886000  155887000      1       1  150064       1.7098      0.04365
enh70492     1  155899600  155900600      2       1  150064       1.7528     0.039814
enh70494     1  155907800  155908800      2       1  150064       2.6992    0.0034752
enh70498     1  155927300  155928300      3       1  150064       2.3961    0.0082861
enh70499     1  155929300  155930300      6       2  150064       2.5731     0.005039
enh70500     1  155930600  155931600      2       1  150064       2.8968    0.0018848
enh70503     1  155941000  155942000      1       1  150064        2.449     0.007163
enh70505     1  155950100  155951100      2       1  150064       1.6986     0.044699
enh70508     1  155958000  155959000      1       1  150064       2.4907     0.006375
enh70509     1  155959900  155960900      2       1  150064       2.8238    0.0023733
enh70514     1  155995500  155996500      5       3  150064       1.6783      0.04664
enh70519     1  156039800  156040800      1       1  150064       2.1843      0.01447
enh70520     1  156045300  156046300      3       2  150064       1.6535     0.049113
enh70526     1  156059700  156060700      3       1  150064       1.9285     0.026897
enh70529     1  156070100  156071100      1       1  150064       1.9914      0.02322
enh70533     1  156081700  156082700      1       1  150064       1.6693      0.04753
enh70535     1  156088500  156089500      2       1  150064       1.6726     0.047208
enh70538     1  156100200  156101200      5       1  150064       1.6464     0.049836
enh70539     1  156110000  156111000      3       1  150064        1.917     0.027618
enh70543     1  156129100  156130100      4       2  150064       2.4699     0.006758
enh70544     1  156131900  156132900      1       1  150064       3.0823     0.001027
enh70556     1  156197900  156198900      3       2  150064       1.6802     0.046461
enh70560     1  156228300  156229300      1       1  150064       1.6537      0.04909
enh70605     1  156551300  156552300      1       1  150064       1.7418      0.04077
enh70614     1  156587400  156588400      3       1  150064       1.8007     0.035877
enh70624     1  156627100  156628100      2       1  150064        1.661     0.048354
enh70636     1  156709300  156710300      3       2  150064        1.714     0.043261
enh70637     1  156711400  156712400      4       2  150064       2.4346    0.0074544
enh70646     1  156770900  156771900      2       1  150064       1.7927     0.036514
enh70677     1  157961900  157962900      1       1  150064        1.748      0.04023
enh70680     1  157970200  157971200      1       1  150064       1.7657      0.03872
enh70721     1  159144100  159145100      2       1  150064       1.7495     0.040105
enh70725     1  159156700  159157700      1       1  150064       1.8163      0.03466
enh70728     1  159169400  159170400      6       3  150064       1.6753     0.046936
enh70746     1  159891000  159892000      2       1  150064         1.93     0.026803
enh70751     1  159993800  159994800      3       1  150064       2.0628     0.019566
enh70753     1  159999300  160000300      1       1  150064       1.9906      0.02326
enh70768     1  160075000  160076000      3       1  150064       2.0097     0.022234
enh70772     1  160091900  160092900      1       1  150064       2.1628      0.01528
enh70781     1  160142400  160143400      2       1  150064        2.042     0.020574
enh70787     1  160163500  160164500      2       1  150064       2.4336    0.0074754
enh70789     1  160173500  160174500      1       1  150064       3.0586     0.001112
enh70791     1  160184900  160185900      2       1  150064       1.8687     0.030834
enh70794     1  160213600  160214600      2       1  150064       2.7438     0.003037
enh70795     1  160214600  160215600      1       1  150064       2.5426     0.005501
enh70796     1  160216100  160217100      5       1  150064       2.4397    0.0073504
enh70797     1  160219300  160220300      2       1  150064       2.6088    0.0045425
enh70798     1  160219800  160220800      2       1  150064       2.6088    0.0045425
enh70801     1  160224600  160225600      2       1  150064       2.2897      0.01102
enh70802     1  160226100  160227100      1       1  150064       2.5212     0.005847
enh70806     1  160262800  160263800      1       1  150064       2.8434     0.002232
enh70807     1  160276700  160277700      2       1  150064       2.3772    0.0087234
enh70809     1  160284600  160285600      2       1  150064       2.8596    0.0021211
enh70811     1  160299900  160300900      2       1  150064       2.2165     0.013329
enh70812     1  160309900  160310900      1       1  150064       2.7614     0.002878
enh70813     1  160314000  160315000      1       1  150064       2.4281     0.007589
enh70814     1  160323800  160324800      4       2  150064       3.3228   0.00044553
enh70818     1  160346000  160347000      6       2  150064       2.4663    0.0068263
enh70868     1  161179200  161180200      1       1  150064       2.1338      0.01643
enh70870     1  161194400  161195400      6       3  150064       1.7374     0.041158
enh70873     1  161242300  161243300      1       1  150064       2.6022     0.004632
enh70883     1  161352200  161353200      4       2  150064       1.6675     0.047707
enh70889     1  161462700  161463700      8       2  150064         2.42    0.0077607
enh70890     1  161468500  161469500      2       1  150064       3.2326   0.00061336
enh70952     1  162166900  162167900      8       4  150064       1.6719     0.047275
enh70971     1  162529700  162530700      2       1  150064       1.9254      0.02709
enh70973     1  162535000  162536000      3       2  150064       1.8788     0.030133
enh70979     1  162640500  162641500      4       2  150064       1.7747     0.037976
enh71002     1  163037500  163038500      1       1  150064        2.323      0.01009
enh71005     1  163141200  163142200      5       2  150064       2.3108     0.010423
enh71011     1  163289900  163290900      2       1  150064       1.8664     0.030993
enh71012     1  163292500  163293500      3       1  150064       1.6795     0.046525
enh71025     1  163699300  163700300      3       1  150064       2.2404     0.012531
enh71026     1  163811200  163812200      1       1  150064       2.5331     0.005653
enh71059     1  164597600  164598600      3       1  150064        1.824     0.034076
enh71094     1  164740400  164741400      3       2  150064       1.9975     0.022883
enh71097     1  164750700  164751700      1       1  150064       2.0456       0.0204
enh71098     1  164755200  164756200      2       1  150064       2.3773      0.00872
enh71101     1  164763600  164764600      3       1  150064       1.8793     0.030105
enh71104     1  164774900  164775900      4       1  150064       2.0457     0.020393
enh71107     1  164805800  164806800      2       1  150064       1.9839     0.023631
enh71114     1  164941000  164942000      2       1  150064       1.8444     0.032565
enh71135     1  165403400  165404400      3       2  150064       1.7088     0.043748
enh71136     1  165404900  165405900      1       1  150064       1.6571      0.04875
enh71142     1  165561600  165562600      4       2  150064       1.9923     0.023168
enh71146     1  165570600  165571600      8       4  150064       1.9019     0.028591
enh71147     1  165598600  165599600      8       2  150064       1.8212     0.034289
enh71152     1  165611200  165612200      3       1  150064       2.1864     0.014393
enh71155     1  165615700  165616700      3       1  150064       1.7711     0.038275
enh71157     1  165618000  165619000      1       1  150064       2.0077      0.02234
enh71161     1  165692700  165693700      2       1  150064       2.2419     0.012485
enh71162     1  165707000  165708000      4       2  150064       2.9292    0.0016991
enh71163     1  165721200  165722200      4       2  150064       2.4999    0.0062122
enh71164     1  165738900  165739900      2       1  150064       2.3176     0.010235
enh71169     1  165811200  165812200      6       2  150064       2.0958     0.018051
enh71170     1  165813400  165814400      2       1  150064       2.1728     0.014896
enh71171     1  165818200  165819200      1       1  150064       2.3829     0.008588
enh71172     1  165819800  165820800      1       1  150064       2.3611      0.00911
enh71173     1  165823000  165824000      1       1  150064       2.4075     0.008032
enh71174     1  165824300  165825300      2       1  150064       1.9485     0.025678
enh71175     1  165826700  165827700      2       1  150064       2.5516    0.0053621
enh71196     1  166439100  166440100      4       2  150064       2.2322     0.012801
enh71200     1  166824100  166825100      4       1  150064        2.113     0.017299
enh71202     1  166827800  166828800      2       1  150064       2.4094     0.007989
enh71204     1  166830900  166831900      5       1  150064       1.7861     0.037039
enh71209     1  166843400  166844400      2       1  150064       3.4847   0.00024635
enh71216     1  166936800  166937800      2       1  150064       3.4978   0.00023452
enh71218     1  166940000  166941000      4       2  150064       2.9893    0.0013981
enh71219     1  166941200  166942200      3       2  150064       2.3657    0.0089979
enh71231     1  167188200  167189200      1       1  150064       2.7692      0.00281
enh71239     1  167217200  167218200      1       1  150064       1.8166      0.03464
enh71249     1  167240300  167241300      2       1  150064        1.824     0.034075
enh71256     1  167270400  167271400      1       1  150064       1.9178      0.02757
enh71275     1  167470600  167471600      4       1  150064       1.6964     0.044905
enh71277     1  167494000  167495000      4       1  150064       2.0911      0.01826
enh71324     1  167882800  167883800      2       1  150064       2.2423      0.01247
enh71333     1  168053700  168054700      1       1  150064       2.2271      0.01297
enh71345     1  168273600  168274600      5       2  150064       2.0718     0.019143
enh71346     1  168289600  168290600      4       2  150064       1.8115     0.035028
enh71352     1  168355900  168356900      2       1  150064       2.0245     0.021461
enh71353     1  168356800  168357800      3       2  150064       2.2573     0.011995
enh71362     1  168408900  168409900      2       1  150064       2.0125     0.022083
enh71381     1  168703800  168704800      1       1  150064       1.8928      0.02919
enh71398     1  168941800  168942800      5       2  150064       1.8202     0.034366
enh71400     1  168974000  168975000      4       2  150064       1.7809     0.037466
enh71417     1  169088300  169089300      7       3  150064       2.7534    0.0029491
enh71418     1  169090600  169091600      5       2  150064       2.3255     0.010024
enh71419     1  169091900  169092900      3       1  150064       2.1157     0.017186
enh71420     1  169096600  169097600      7       2  150064         2.15     0.015777
enh71453     1  170041900  170042900      4       2  150064       1.8922     0.029229
enh71475     1  170668000  170669000      1       1  150064       1.9528      0.02542
enh71500     1  171403800  171404800     10       2  150064       1.6975     0.044801
enh71517     1  171712700  171713700      5       2  150064       1.6859     0.045904
enh71519     1  171751800  171752800      3       1  150064       2.1709     0.014968
enh71521     1  171757500  171758500      4       2  150064       2.0175     0.021824
enh71541     1  171878700  171879700      2       1  150064       2.0567     0.019859
enh71553     1  171947800  171948800      1       1  150064       1.9972       0.0229
enh71577     1  172208300  172209300      3       1  150064       1.8908     0.029325
enh71579     1  172215800  172216800      2       1  150064        1.893     0.029181
enh71584     1  172292200  172293200      3       1  150064       2.1488     0.015825
enh71586     1  172311900  172312900      1       1  150064       2.2672      0.01169
enh71589     1  172329100  172330100      1       1  150064       1.8053      0.03551
enh71590     1  172343900  172344900      1       1  150064       1.8636      0.03119
enh71592     1  172353000  172354000      2       1  150064       2.5462    0.0054457
enh71593     1  172361300  172362300      2       1  150064       2.4215     0.007728
enh71603     1  172500200  172501200      4       2  150064       1.8567     0.031675
enh71624     1  173397800  173398800      4       2  150064       2.3375    0.0097071
enh71626     1  173408200  173409200      6       2  150064       2.1642     0.015224
enh71636     1  173683000  173684000      1       1  150064       3.4023    0.0003341
enh71637     1  173685600  173686600      1       1  150064       3.4989    0.0002336
enh71638     1  173702700  173703700      3       1  150064       3.4193    0.0003139
enh71642     1  173839200  173840200      2       1  150064       2.2799     0.011306
enh71643     1  173916400  173917400      1       1  150064       3.4498    0.0002805
enh71645     1  173967000  173968000      3       1  150064       3.5217   0.00021441
enh71647     1  173969700  173970700      1       1  150064       3.4298     0.000302
enh71648     1  173971600  173972600      3       1  150064       3.1443   0.00083239
enh71649     1  173974100  173975100      2       1  150064       2.9816    0.0014339
enh71650     1  173977200  173978200      6       1  150064       3.2792   0.00052049
enh71652     1  173980600  173981600      1       1  150064       3.4179    0.0003155
enh71653     1  173983200  173984200      3       2  150064       2.3355    0.0097578
enh71654     1  173987100  173988100      5       2  150064       3.5323   0.00020598
enh71655     1  173992300  173993300      2       1  150064       2.9267    0.0017129
enh71656     1  174009400  174010400      1       1  150064       3.5075    0.0002262
enh71657     1  174021200  174022200      2       1  150064       3.2355   0.00060717
enh71658     1  174129600  174130600      2       1  150064       3.0947   0.00098495
enh71659     1  174134500  174135500      2       1  150064       2.1375     0.016277
enh71660     1  174135200  174136200      2       1  150064       2.7675    0.0028248
enh71661     1  174231700  174232700      5       3  150064       3.7266   9.7057e-05
enh71662     1  174233800  174234800      1       1  150064       1.9451      0.02588
enh71665     1  174336300  174337300      4       2  150064       3.4883   0.00024303
enh71671     1  174682200  174683200      1       1  150064       1.9781      0.02396
enh71672     1  174767600  174768600      1       1  150064       3.2494    0.0005783
enh71674     1  174771700  174772700      4       2  150064       2.4331    0.0074855
enh71676     1  174781500  174782500      1       1  150064       2.0785      0.01883
enh71678     1  174808500  174809500      2       1  150064       3.4114   0.00032309
enh71679     1  174844100  174845100      4       2  150064       2.0411     0.020621
enh71683     1  174897400  174898400      3       2  150064       2.7199    0.0032651
enh71691     1  174934900  174935900      1       1  150064       2.9455     0.001612
enh71694     1  174943700  174944700      2       1  150064       2.5071     0.006086
enh71695     1  174945200  174946200      1       1  150064       2.8844     0.001961
enh71697     1  174959800  174960800      1       1  150064       2.5691     0.005098
enh71702     1  175040700  175041700      3       2  150064       1.7792     0.037602
enh71706     1  175119200  175120200      2       1  150064       2.9425    0.0016277
enh71708     1  175127200  175128200      4       1  150064       2.7138    0.0033256
enh71709     1  175155200  175156200      2       1  150064       2.6587     0.003922
enh71711     1  175162500  175163500      4       1  150064       3.3679   0.00037868
enh71717     1  175287300  175288300      1       1  150064       2.0206      0.02166
enh71730     1  175499000  175500000      3       2  150064       2.1487      0.01583
enh71742     1  175652400  175653400      3       1  150064       2.0105     0.022191
enh71744     1  175671000  175672000      7       2  150064       1.9453     0.025869
enh71750     1  175739800  175740800      1       1  150064       3.4184     0.000315
enh71751     1  175752100  175753100      1       1  150064       2.3676     0.008952
enh71752     1  175757200  175758200      3       1  150064         3.44    0.0002909
enh71756     1  175817000  175818000      5       2  150064       1.8357     0.033201
enh71759     1  175839300  175840300      6       2  150064       2.6504    0.0040199
enh71761     1  175850500  175851500      2       1  150064       1.8606     0.031404
enh71765     1  176042400  176043400      4       2  150064       1.8718      0.03062
enh71769     1  176625600  176626600      3       2  150064       1.8445     0.032556
enh71773     1  176789200  176790200      6       2  150064       2.1243     0.016823
enh71777     1  176872600  176873600      4       2  150064       2.4694    0.0067663
enh71778     1  176888900  176889900      2       1  150064       1.7548     0.039643
enh71779     1  176901600  176902600      1       1  150064       2.2115       0.0135
enh71783     1  176976600  176977600      3       1  150064       3.0323    0.0012136
enh71784     1  176993100  176994100      3       2  150064       2.3958    0.0082914
enh71785     1  176994600  176995600      1       1  150064       3.0648     0.001089
enh71786     1  177003400  177004400      2       1  150064       2.0229     0.021543
enh71800     1  177130200  177131200      3       2  150064       2.2432     0.012443
enh71808     1  177159000  177160000      2       1  150064       2.9071    0.0018241
enh71809     1  177164300  177165300      2       1  150064       2.1879     0.014339
enh71810     1  177168300  177169300      2       1  150064        2.879    0.0019949
enh71814     1  177192600  177193600      6       2  150064       1.7722      0.03818
enh71821     1  177244000  177245000      1       1  150064       1.7228      0.04246
enh71822     1  177251200  177252200      2       1  150064       3.7135   0.00010219
enh71824     1  177275000  177276000      3       2  150064       3.7987   7.2728e-05
enh71825     1  177282800  177283800      3       1  150064        4.592   2.1955e-06
enh71828     1  177319900  177320900      2       1  150064       1.8755     0.030364
enh71829     1  177323000  177324000      2       1  150064       3.6525   0.00012987
enh71830     1  177393600  177394600      6       2  150064       4.1373   1.7571e-05
enh71831     1  177395000  177396000      2       1  150064       3.6696   0.00012145
enh71832     1  177417100  177418100      6       2  150064        4.102   2.0484e-05
enh71833     1  177569600  177570600      1       1  150064       2.5989     0.004676
enh71837     1  177710300  177711300      4       2  150064       1.8984      0.02882
enh71838     1  177723200  177724200      1       1  150064       1.7552      0.03961
enh71849     1  177913800  177914800      4       2  150064       2.3007     0.010705
enh71852     1  177922200  177923200      5       2  150064       2.3734    0.0088129
enh71862     1  178026000  178027000      2       1  150064       2.0695     0.019247
enh71863     1  178030000  178031000      3       2  150064       2.4858    0.0064633
enh71883     1  178276400  178277400      2       1  150064       1.7214     0.042593
enh71889     1  178342000  178343000      1       1  150064       3.3527    0.0004002
enh71891     1  178357200  178358200      1       1  150064       1.8337      0.03335
enh71894     1  178455100  178456100      2       1  150064       1.9743     0.024175
enh71906     1  178620100  178621100      2       1  150064       1.7408     0.040858
enh71936     1  179095100  179096100      1       1  150064       1.6771      0.04676
enh71937     1  179095900  179096900      2       1  150064       1.6824      0.04625
enh71938     1  179098100  179099100      4       1  150064       1.6833     0.046155
enh71941     1  179110500  179111500      1       1  150064       1.9879      0.02341
enh71943     1  179138800  179139800      1       1  150064       2.1591      0.01542
enh71946     1  179159700  179160700      2       1  150064       1.8908     0.029325
enh71947     1  179171300  179172300      4       2  150064       1.7916     0.036601
enh71948     1  179174700  179175700      1       1  150064       2.2842      0.01118
enh71949     1  179176100  179177100      2       1  150064       2.0601     0.019693
enh71955     1  179199500  179200500      1       1  150064       1.8435      0.03263
enh71960     1  179333800  179334800      5       3  150064       2.8804    0.0019862
enh71965     1  179782900  179783900      1       1  150064        2.367     0.008966
enh71971     1  179844700  179845700      1       1  150064       1.9217      0.02732
enh71975     1  179890800  179891800      4       2  150064       1.6839       0.0461
enh71980     1  179938300  179939300      3       1  150064       1.7133     0.043328
enh72006     1  180474500  180475500      5       2  150064       1.6794     0.046538
enh72009     1  180503000  180504000      3       2  150064       2.0381     0.020769
enh72017     1  180612500  180613500      3       2  150064       3.8602   5.6639e-05
enh72019     1  180751100  180752100      3       2  150064        2.959    0.0015431
enh72024     1  180882800  180883800      2       1  150064       1.8636     0.031189
enh72025     1  180895800  180896800      3       2  150064       1.8117     0.035014
enh72080     1  181392200  181393200      4       2  150064       2.0772     0.018891
enh72081     1  181393200  181394200      2       1  150064       1.7121     0.043441
enh72084     1  181399200  181400200      8       2  150064       1.8593     0.031491
enh72089     1  181470400  181471400      1       1  150064       1.6491      0.04956
enh72093     1  181510500  181511500      2       1  150064       1.7399     0.040943
enh72095     1  181519200  181520200      3       2  150064       1.6673     0.047729
enh72136     1  182117900  182118900      3       2  150064       1.9061     0.028318
enh72147     1  182226500  182227500      3       1  150064       1.8808     0.030002
enh72153     1  182262000  182263000      4       1  150064       1.7366     0.041233
enh72159     1  182306800  182307800      1       1  150064       2.1135      0.01728
enh72160     1  182317900  182318900      4       2  150064       2.0197     0.021707
enh72163     1  182346200  182347200      1       1  150064       2.2574      0.01199
enh72165     1  182350100  182351100      5       2  150064       2.4936    0.0063231
enh72167     1  182352700  182353700      2       1  150064       1.8381     0.033027
enh72168     1  182354000  182355000      2       1  150064       1.9755     0.024107
enh72184     1  182668400  182669400      5       3  150064       2.8256    0.0023594
enh72186     1  182731100  182732100      2       1  150064       2.0927     0.018189
enh72187     1  182751000  182752000      1       1  150064       3.4569    0.0002732
enh72225     1  183285000  183286000      1       1  150064       2.3343     0.009789
enh72230     1  183301400  183302400      2       1  150064       2.0959     0.018045
enh72232     1  183322600  183323600      1       1  150064       2.3222      0.01011
enh72233     1  183334600  183335600      3       1  150064        2.059     0.019748
enh72234     1  183337900  183338900      3       1  150064       2.0745     0.019015
enh72236     1  183387400  183388400      2       1  150064       1.8321     0.033468
enh72247     1  183486600  183487600      2       1  150064         2.63    0.0042698
enh72250     1  183512300  183513300      2       1  150064       2.7729     0.002778
enh72290     1  183789100  183790100      3       2  150064       1.8751     0.030386
enh72313     1  183895300  183896300      2       1  150064       2.3203     0.010163
enh72341     1  184031800  184032800      3       2  150064        1.769     0.038444
enh72342     1  184037200  184038200      2       1  150064       1.7625      0.03899
enh72346     1  184120500  184121500      1       1  150064       2.2839      0.01119
enh72349     1  184187400  184188400      2       1  150064       3.2756   0.00052715
enh72350     1  184191200  184192200      4       2  150064       2.4655    0.0068409
enh72351     1  184253100  184254100      3       1  150064       2.6108    0.0045161
enh72367     1  184449700  184450700      5       3  150064       2.4434    0.0072758
enh72370     1  184461100  184462100      3       2  150064       2.2858     0.011132
enh72371     1  184463300  184464300      3       2  150064       2.9608    0.0015343
enh72373     1  184472400  184473400      1       1  150064       1.6776      0.04671
enh72375     1  184476400  184477400      1       1  150064       2.4618     0.006913
enh72377     1  184503400  184504400      5       3  150064       2.6296    0.0042748
enh72378     1  184524500  184525500      3       2  150064       2.2174     0.013297
enh72390     1  184630100  184631100      2       1  150064       1.9069     0.028264
enh72394     1  184714500  184715500      3       2  150064       2.3694    0.0089078
enh72397     1  184724800  184725800      3       1  150064       2.1648       0.0152
enh72408     1  184950800  184951800      3       1  150064        2.411    0.0079547
enh72413     1  185127400  185128400      1       1  150064       1.9047      0.02841
enh72438     1  186342200  186343200      1       1  150064        1.751      0.03997
enh72439     1  186345800  186346800      1       1  150064       1.7256      0.04221
enh72458     1  190098700  190099700      3       2  150064       2.1511     0.015735
enh72460     1  190123000  190124000      3       2  150064       1.7758     0.037885
enh72464     1  190448400  190449400      2       1  150064       1.9318     0.026693
enh72476     1  193033000  193034000      1       1  150064       2.7888     0.002645
enh72477     1  193036800  193037800      4       2  150064       2.4109    0.0079566
enh72479     1  193071700  193072700      1       1  150064       2.1654      0.01518
enh72480     1  193074800  193075800      5       2  150064       2.2378     0.012616
enh72482     1  193089600  193090600      2       1  150064       3.0646    0.0010898
enh72483     1  193093000  193094000      3       1  150064       3.1849   0.00072396
enh72484     1  193111000  193112000      3       1  150064       1.7103     0.043608
enh72485     1  193145600  193146600      3       2  150064       2.3334    0.0098142
enh72487     1  193158000  193159000      4       2  150064        1.949     0.025647
enh72497     1  193558300  193559300      4       1  150064       1.7019     0.044389
enh72505     1  196066300  196067300      3       2  150064       2.4068    0.0080454
enh72507     1  196369600  196370600      2       1  150064       1.7256     0.042206
enh72511     1  196623200  196624200      1       1  150064       4.0574    2.481e-05
enh72512     1  197069500  197070500      1       1  150064       2.0135      0.02203
enh72514     1  197072400  197073400      1       1  150064       1.9892      0.02334
enh72523     1  197244200  197245200      2       1  150064       1.9846     0.023597
enh72527     1  197254300  197255300      1       1  150064       3.5453    0.0001961
enh72536     1  197329200  197330200      5       2  150064       1.8885     0.029479
enh72538     1  197438700  197439700      1       1  150064       2.7426     0.003048
enh72545     1  197741300  197742300      1       1  150064       2.5419     0.005513
enh72561     1  198171400  198172400      3       2  150064       2.1478     0.015864
enh72582     1  198757400  198758400      1       1  150064       1.7767      0.03781
enh72585     1  198806100  198807100      2       1  150064       2.4732    0.0066951
enh72586     1  198810200  198811200      3       1  150064       1.7267      0.04211
enh72587     1  198814800  198815800      3       2  150064       2.9088    0.0018141
enh72592     1  198842700  198843700      2       1  150064       1.8115     0.035033
enh72598     1  198849700  198850700      1       1  150064       1.8131      0.03491
enh72619     1  198891800  198892800      1       1  150064       1.6523      0.04924
enh72644     1  200258900  200259900      2       1  150064       2.7771    0.0027421
enh72645     1  200270000  200271000      2       1  150064       1.8872     0.029566
enh72648     1  200302100  200303100      1       1  150064       2.8441     0.002227
enh72650     1  200322000  200323000      4       1  150064       2.8377    0.0022719
enh72651     1  200334700  200335700      4       1  150064       2.8025    0.0025355
enh72652     1  200342000  200343000      3       2  150064       1.7864     0.037015
enh72653     1  200348100  200349100      1       1  150064       2.9142     0.001783
enh72654     1  200361100  200362100      4       1  150064       2.9582     0.001547
enh72657     1  200379600  200380600      2       1  150064         2.31     0.010443
enh72661     1  200494000  200495000      4       2  150064       2.0448     0.020439
enh72662     1  200505600  200506600      6       3  150064       2.0601     0.019694
enh72672     1  200714400  200715400      2       1  150064       2.1138     0.017268
enh72677     1  200724400  200725400      3       2  150064       1.6881     0.045691
enh72680     1  200728600  200729600      2       1  150064       1.9234     0.027218
enh72687     1  200771600  200772600      1       1  150064       2.3823     0.008602
enh72688     1  200774200  200775200      2       1  150064       2.2644     0.011775
enh72692     1  200799100  200800100      3       2  150064       1.6987     0.044691
enh72698     1  200928600  200929600      7       4  150064       3.9057   4.6973e-05
enh72701     1  200940900  200941900      7       4  150064       1.8832      0.02984
enh72703     1  200950600  200951600      3       2  150064       4.5685   2.4565e-06
enh72705     1  200977000  200978000      1       1  150064       2.1898      0.01427
enh72707     1  200988700  200989700      2       1  150064       3.5022   0.00023074
enh72708     1  200995600  200996600      2       1  150064        1.899     0.028785
enh72709     1  201005100  201006100      5       2  150064       2.9854    0.0014161
enh72710     1  201007700  201008700      3       2  150064       3.0747    0.0010535
enh72711     1  201011200  201012200      4       2  150064       2.8959    0.0018905
enh72712     1  201019900  201020900      5       1  150064       3.7734   8.0524e-05
enh72713     1  201022900  201023900      4       1  150064       2.8093    0.0024826
enh72714     1  201024900  201025900      4       2  150064       2.2169     0.013316
enh72716     1  201053300  201054300      3       2  150064       1.8395     0.032922
enh72720     1  201084200  201085200      3       2  150064       2.1248     0.016802
enh72722     1  201094500  201095500      1       1  150064        1.821       0.0343
enh72723     1  201106500  201107500      2       1  150064       1.7983     0.036062
enh72733     1  201277800  201278800      1       1  150064       2.2568      0.01201
enh72739     1  201353200  201354200      6       3  150064       2.9962     0.001367
enh72751     1  201466400  201467400      1       1  150064       1.9182      0.02754
enh72831     1  201818500  201819500      1       1  150064       1.6978      0.04477
enh72833     1  201845000  201846000      2       1  150064       1.6456     0.049919
enh72838     1  201873800  201874800      3       1  150064       2.4447     0.007249
enh72839     1  201877600  201878600      2       1  150064        2.838      0.00227
enh72840     1  201879800  201880800      3       1  150064       1.9943     0.023059
enh72841     1  201880700  201881700      1       1  150064       2.2476       0.0123
enh72842     1  201882800  201883800      2       1  150064       2.9172    0.0017661
enh72866     1  202093000  202094000      8       5  150064       2.2135     0.013432
enh72872     1  202110800  202111800      6       3  150064       1.7567     0.039481
enh72924     1  202587500  202588500      1       1  150064       1.7735      0.03807
enh72929     1  202688400  202689400      4       2  150064       1.9076     0.028221
enh72959     1  203016300  203017300      4       1  150064       1.7683     0.038504
enh72962     1  203027600  203028600      1       1  150064       2.0665      0.01939
enh72967     1  203058900  203059900      1       1  150064        1.863      0.03123
enh72970     1  203094300  203095300      1       1  150064       2.2966      0.01082
enh72971     1  203102000  203103000      8       4  150064       2.2843     0.011176
enh72973     1  203106300  203107300      1       1  150064       2.0417      0.02059
enh72989     1  203232400  203233400      1       1  150064       1.8487      0.03225
enh73011     1  203323100  203324100      2       1  150064        1.962     0.024882
enh73012     1  203328100  203329100      4       1  150064       1.8237     0.034098
enh73043     1  203574000  203575000      3       1  150064       1.7874     0.036935
enh73086     1  204010300  204011300      3       2  150064       2.0032     0.022576
enh73087     1  204013000  204014000      3       2  150064       1.7729     0.038125
enh73089     1  204035400  204036400      3       2  150064       2.1509      0.01574
enh73090     1  204041200  204042200      3       2  150064       3.7423   9.1186e-05
enh73091     1  204045600  204046600      2       1  150064       2.5349    0.0056243
enh73093     1  204049300  204050300      2       1  150064       1.6922     0.045304
enh73096     1  204053900  204054900      4       2  150064       2.1648     0.015202
enh73103     1  204065800  204066800      2       1  150064       1.6759     0.046877
enh73105     1  204071300  204072300      3       2  150064       3.3447    0.0004119
enh73107     1  204076400  204077400      2       1  150064       2.4232    0.0076912
enh73115     1  204117900  204118900      1       1  150064        2.079      0.01881
enh73126     1  204221200  204222200      2       1  150064        2.368     0.008942
enh73127     1  204225500  204226500      1       1  150064       2.1865      0.01439
enh73130     1  204241600  204242600      4       2  150064       1.7027     0.044308
enh73131     1  204243300  204244300      2       1  150064       1.9312     0.026728
enh73132     1  204244300  204245300      7       3  150064       2.0724     0.019115
enh73135     1  204254700  204255700      4       1  150064       2.6986    0.0034813
enh73167     1  204407100  204408100      1       1  150064       2.0255      0.02141
enh73169     1  204411500  204412500      1       1  150064       2.1158      0.01718
enh73170     1  204417600  204418600      4       1  150064       1.9884     0.023381
enh73171     1  204421900  204422900      4       1  150064       1.9812     0.023783
enh73172     1  204428100  204429100      2       1  150064       1.9549       0.0253
enh73174     1  204435900  204436900      3       1  150064       1.7244     0.042321
enh73177     1  204445200  204446200      2       1  150064       2.1175     0.017111
enh73181     1  204455900  204456900      1       1  150064       3.1125    0.0009276
enh73183     1  204464500  204465500      3       2  150064       2.8938    0.0019028
enh73187     1  204489800  204490800      2       1  150064       2.1818     0.014561
enh73190     1  204543700  204544700      3       2  150064       1.9152     0.027734
enh73192     1  204548500  204549500      5       2  150064       2.8774    0.0020045
enh73193     1  204553000  204554000      2       1  150064       2.4218    0.0077228
enh73194     1  204570200  204571200      3       2  150064       2.0273     0.021317
enh73195     1  204586500  204587500      4       1  150064       2.5611    0.0052167
enh73196     1  204588800  204589800      4       2  150064        3.285   0.00050995
enh73198     1  204592900  204593900      1       1  150064       3.3053    0.0004743
enh73199     1  204596400  204597400      2       1  150064        2.455    0.0070436
enh73200     1  204599400  204600400      5       2  150064       2.3775    0.0087148
enh73201     1  204602200  204603200      2       1  150064       1.9687     0.024496
enh73202     1  204606900  204607900      7       3  150064       2.8171    0.0024229
enh73203     1  204609400  204610400      1       1  150064       2.9109     0.001802
enh73212     1  204641100  204642100      1       1  150064       2.9254      0.00172
enh73250     1  204903900  204904900      4       2  150064       1.8297     0.033649
enh73255     1  204940000  204941000      2       1  150064        2.686    0.0036155
enh73259     1  204955400  204956400      4       2  150064       1.9437     0.025965
enh73263     1  204972600  204973600      4       2  150064       2.0254     0.021411
enh73264     1  204976800  204977800     10       3  150064       3.0584    0.0011127
enh73265     1  204979900  204980900      2       1  150064       2.4975    0.0062537
enh73268     1  205001300  205002300      2       1  150064        1.801     0.035848
enh73270     1  205017100  205018100      6       2  150064       1.9281     0.026922
enh73272     1  205022100  205023100      4       2  150064       3.1556   0.00080088
enh73273     1  205023800  205024800      3       2  150064       4.0668   2.3829e-05
enh73275     1  205031000  205032000      3       1  150064       4.0043   3.1095e-05
enh73276     1  205034800  205035800      2       1  150064       3.9488    3.928e-05
enh73278     1  205040400  205041400      5       2  150064       3.2996   0.00048416
enh73279     1  205042000  205043000      5       2  150064       3.7388   9.2463e-05
enh73281     1  205048600  205049600      3       2  150064       4.8553   6.0097e-07
enh73282     1  205059200  205060200      1       1  150064       1.7459      0.04041
enh73283     1  205077700  205078700      4       2  150064       3.9104   4.6073e-05
enh73284     1  205088700  205089700      4       1  150064       2.0429      0.02053
enh73285     1  205110500  205111500      4       2  150064       3.4959   0.00023627
enh73287     1  205144300  205145300      2       1  150064       4.1479   1.6775e-05
enh73288     1  205148700  205149700      3       1  150064       3.7172   0.00010071
enh73289     1  205152300  205153300      3       1  150064       4.1702   1.5218e-05
enh73290     1  205157000  205158000      4       2  150064       4.1821   1.4442e-05
enh73291     1  205158500  205159500      1       1  150064       3.7135    0.0001022
enh73292     1  205159600  205160600      1       1  150064       3.9929    3.264e-05
enh73294     1  205162000  205163000      2       1  150064       1.7059     0.044009
enh73295     1  205162800  205163800      2       1  150064        3.957   3.7951e-05
enh73296     1  205164300  205165300      3       1  150064       4.3034   8.4098e-06
enh73297     1  205168300  205169300      3       1  150064       4.0127   3.0014e-05
enh73299     1  205173200  205174200      2       1  150064       4.3115   8.1069e-06
enh73303     1  205203900  205204900      3       1  150064       1.9331     0.026609
enh73305     1  205214200  205215200      1       1  150064       2.8113     0.002467
enh73306     1  205216500  205217500      5       2  150064       2.0254     0.021415
enh73307     1  205217900  205218900      3       2  150064       2.3691    0.0089157
enh73308     1  205219500  205220500      2       1  150064       2.6889    0.0035849
enh73309     1  205226800  205227800      2       1  150064       2.1628      0.01528
enh73310     1  205233800  205234800      3       2  150064       2.2537     0.012106
enh73311     1  205237600  205238600      2       1  150064       1.6465     0.049831
enh73313     1  205251400  205252400      3       1  150064       1.9535     0.025381
enh73315     1  205263200  205264200      2       1  150064        1.951     0.025529
enh73328     1  205326000  205327000      1       1  150064       2.3607      0.00912
enh73330     1  205329600  205330600      3       2  150064       2.3744    0.0087894
enh73340     1  205463600  205464600      2       1  150064       2.5456     0.005454
enh73346     1  205490300  205491300      3       2  150064       1.6756     0.046905
enh73356     1  205562600  205563600      3       1  150064       1.8995     0.028752
enh73357     1  205567800  205568800      8       3  150064       2.3828    0.0085916
enh73369     1  205632200  205633200      1       1  150064       2.2396      0.01256
enh73373     1  205649900  205650900      2       1  150064       2.2197     0.013221
enh73374     1  205662400  205663400      3       2  150064       2.1211     0.016956
enh73392     1  205761200  205762200      4       2  150064        2.162     0.015311
enh73394     1  205774400  205775400      3       1  150064       1.7156     0.043116
enh73421     1  206589100  206590100      2       1  150064       1.6656     0.047892
enh73438     1  206723600  206724600      2       1  150064       1.7483     0.040203
enh73485     1  207218700  207219700      1       1  150064       3.3826     0.000359
enh73486     1  207220000  207221000      2       1  150064        3.258   0.00056106
enh73488     1  207225000  207226000      2       1  150064       2.7994    0.0025596
enh73492     1  207238000  207239000      1       1  150064       2.4979     0.006247
enh73494     1  207243000  207244000      2       1  150064       3.0753    0.0010514
enh73495     1  207245800  207246800      1       1  150064        2.916     0.001773
enh73497     1  207250600  207251600      2       1  150064       2.7064    0.0034006
enh73523     1  207922100  207923100      3       2  150064        3.773   8.0646e-05
enh73524     1  207923600  207924600      2       1  150064       3.7753   7.9905e-05
enh73525     1  207928200  207929200      1       1  150064       3.3754    0.0003685
enh73527     1  207972000  207973000      1       1  150064       3.7794     7.86e-05
enh73530     1  207976900  207977900      3       1  150064       3.7054   0.00010552
enh73531     1  207979800  207980800      1       1  150064       2.5579     0.005265
enh73534     1  207991200  207992200      2       1  150064       3.2939   0.00049399
enh73538     1  208008000  208009000      3       2  150064       1.7097     0.043665
enh73539     1  208010300  208011300      4       2  150064       2.7929    0.0026119
enh73541     1  208013100  208014100      3       2  150064       3.9261   4.3175e-05
enh73542     1  208014200  208015200      3       2  150064       3.7764   7.9544e-05
enh73543     1  208017100  208018100      7       3  150064       5.1324     1.43e-07
enh73544     1  208023800  208024800      2       1  150064       3.5599    0.0001855
enh73545     1  208030800  208031800      5       2  150064       4.1601   1.5908e-05
enh73546     1  208034000  208035000      3       2  150064       3.5109   0.00022331
enh73547     1  208035200  208036200      6       3  150064       3.7508   8.8118e-05
enh73548     1  208036200  208037200      5       2  150064       3.2962   0.00049004
enh73565     1  208227800  208228800      1       1  150064       1.8504      0.03213
enh73575     1  208263000  208264000      5       2  150064       2.8939    0.0019023
enh73576     1  208266800  208267800      4       2  150064        2.623    0.0043586
enh73578     1  208277900  208278900      4       2  150064       2.2444     0.012404
enh73581     1  208290700  208291700      2       1  150064       1.9083     0.028175
enh73582     1  208293300  208294300      5       2  150064       2.2735     0.011499
enh73583     1  208300700  208301700      8       2  150064       3.1368   0.00085395
enh73584     1  208304800  208305800      4       2  150064       2.4882    0.0064191
enh73594     1  208349900  208350900      2       1  150064       1.6756     0.046906
enh73602     1  208381400  208382400      5       1  150064        1.918     0.027553
enh73610     1  208407600  208408600      3       1  150064         1.77     0.038364
enh73644     1  209768700  209769700      6       2  150064       2.3326    0.0098356
enh73671     1  209943600  209944600      1       1  150064       1.8169      0.03462
enh73691     1  210409200  210410200      1       1  150064       2.4304     0.007541
enh73781     1  211210000  211211000      2       1  150064       1.9052     0.028377
enh73786     1  211301900  211302900      7       3  150064       1.9891     0.023344
enh73788     1  211430400  211431400      6       2  150064       1.6817     0.046317
enh73789     1  211445100  211446100      3       2  150064       2.1764     0.014762
enh73809     1  211715100  211716100      1       1  150064       1.8722      0.03059
enh73812     1  211747900  211748900      2       1  150064       1.9267     0.027006
enh73848     1  211962400  211963400      4       2  150064       1.8609     0.031381
enh73887     1  212420300  212421300      2       1  150064       1.9187     0.027512
enh73888     1  212428800  212429800      7       2  150064       2.3348    0.0097762
enh73894     1  212474000  212475000      3       2  150064       1.8158     0.034698
enh73895     1  212474700  212475700      4       2  150064       1.8283     0.033749
enh73896     1  212483300  212484300      1       1  150064       2.2238      0.01308
enh73901     1  212561800  212562800      3       2  150064       1.8476     0.032329
enh73905     1  212603500  212604500      2       1  150064       2.4621    0.0069071
enh73906     1  212604600  212605600      6       3  150064       1.8601     0.031435
enh73996     1  214078200  214079200      1       1  150064       2.6749     0.003738
enh74000     1  214173600  214174600      5       1  150064       2.7899    0.0026365
enh74005     1  214197500  214198500      2       1  150064        1.673     0.047161
enh74024     1  214468600  214469600      2       1  150064        2.465    0.0068509
enh74025     1  214470400  214471400      2       1  150064       1.6482     0.049656
enh74028     1  214492200  214493200      3       2  150064       2.9578     0.001549
enh74043     1  214687600  214688600      2       1  150064       2.1348     0.016389
enh74049     1  214715400  214716400      6       2  150064       1.8077     0.035323
enh74051     1  214721100  214722100      1       1  150064       2.3529     0.009314
enh74056     1  215388700  215389700      1       1  150064       1.9206      0.02739
enh74087     1  217119200  217120200      3       1  150064       2.0565     0.019868
enh74107     1  217801700  217802700      2       1  150064       2.0531      0.02003
enh74133     1  218597000  218598000      4       1  150064       1.7279     0.042004
enh74136     1  218619600  218620600      7       3  150064       2.3273    0.0099754
enh74137     1  218620400  218621400      2       1  150064       2.1532     0.015652
enh74139     1  218632800  218633800      2       1  150064       2.0383     0.020761
enh74184     1  220217500  220218500      2       1  150064       2.0112     0.022151
enh74188     1  220268500  220269500      3       2  150064       1.6464     0.049836
enh74193     1  220392500  220393500      3       2  150064       2.3917    0.0083851
enh74197     1  220442100  220443100      2       1  150064       1.7508      0.03999
enh74199     1  220447300  220448300      2       1  150064       1.6588     0.048577
enh74217     1  220905500  220906500      1       1  150064        1.955      0.02529
enh74218     1  220924300  220925300      5       2  150064       1.7799     0.037543
enh74231     1  221456800  221457800      4       2  150064          2.4    0.0081972
enh74263     1  221916800  221917800      5       2  150064       3.1988   0.00068992
enh74281     1  222628200  222629200      3       1  150064       2.8637    0.0020939
enh74282     1  222628600  222629600      2       1  150064       2.4603    0.0069407
enh74286     1  222763800  222764800      2       1  150064       1.9374     0.026347
enh74288     1  222792800  222793800      3       1  150064       1.7014     0.044431
enh74290     1  222816200  222817200      1       1  150064       2.1669      0.01512
enh74291     1  222818600  222819600      1       1  150064       2.1321       0.0165
enh74297     1  222930700  222931700      1       1  150064        2.126      0.01675
enh74298     1  222944100  222945100      3       1  150064       2.0275     0.021306
enh74334     1  223518800  223519800      2       1  150064       2.6737    0.0037511
enh74336     1  223839900  223840900      6       1  150064       2.1838     0.014489
enh74339     1  223888000  223889000      1       1  150064       1.9712      0.02435
enh74340     1  223892000  223893000      5       3  150064       2.7052    0.0034132
enh74342     1  223898600  223899600      7       2  150064       3.8684   5.4769e-05
enh74343     1  223903800  223904800      4       2  150064        1.903     0.028519
enh74344     1  223908400  223909400      6       2  150064       3.0468    0.0011563
enh74345     1  223913100  223914100      1       1  150064       2.8498     0.002187
enh74346     1  223914900  223915900      1       1  150064       2.6463     0.004069
enh74349     1  223921900  223922900      2       1  150064       2.9336    0.0016751
enh74350     1  223924100  223925100      1       1  150064       4.0595    2.459e-05
enh74351     1  223926500  223927500      1       1  150064       1.6616       0.0483
enh74352     1  223930400  223931400     11       2  150064       1.6715     0.047308
enh74354     1  223936900  223937900      2       1  150064       2.7425    0.0030484
enh74355     1  223943600  223944600      2       1  150064       2.5803    0.0049351
enh74359     1  223956900  223957900      4       1  150064       2.8876    0.0019407
enh74360     1  223959200  223960200      4       2  150064       3.7196   9.9754e-05
enh74361     1  223963100  223964100      1       1  150064       3.5405    0.0001997
enh74363     1  223970900  223971900      2       1  150064       2.9954    0.0013704
enh74366     1  223979600  223980600      2       1  150064       3.0106    0.0013035
enh74370     1  223987900  223988900      1       1  150064       3.5536      0.00019
enh74371     1  223991200  223992200      3       1  150064       3.4382   0.00029277
enh74374     1  224008000  224009000      2       1  150064       1.7727      0.03814
enh74375     1  224010400  224011400      5       2  150064       3.6324   0.00014041
enh74377     1  224014500  224015500      1       1  150064       3.5115    0.0002228
enh74378     1  224019700  224020700      2       1  150064       3.1528   0.00080858
enh74379     1  224021400  224022400      6       2  150064       2.6392    0.0041545
enh74381     1  224028000  224029000      2       1  150064       1.8336     0.033354
enh74382     1  224028900  224029900      1       1  150064       3.7148    0.0001017
enh74383     1  224030200  224031200      1       1  150064       3.5734    0.0001762
enh74385     1  224047600  224048600      2       1  150064       2.5448    0.0054666
enh74407     1  224546200  224547200      2       1  150064       2.3981    0.0082411
enh74408     1  224547000  224548000      5       2  150064       2.8665    0.0020749
enh74410     1  224564300  224565300      3       1  150064       2.3911    0.0083999
enh74411     1  224565400  224566400      3       1  150064       1.8923     0.029228
enh74412     1  224566500  224567500      2       1  150064       2.4161    0.0078444
enh74413     1  224615000  224616000      1       1  150064       2.2869       0.0111
enh74414     1  224617400  224618400      2       1  150064       1.9301       0.0268
enh74417     1  224643800  224644800      5       2  150064        2.544    0.0054798
enh74418     1  224646000  224647000      1       1  150064       2.6379     0.004171
enh74421     1  224689800  224690800      3       2  150064       3.2519   0.00057309
enh74424     1  224701000  224702000      2       1  150064       2.0267     0.021347
enh74429     1  224810600  224811600      4       2  150064       1.7083      0.04379
enh74511     1  225934900  225935900      4       2  150064       1.8791     0.030115
enh74522     1  226001300  226002300      1       1  150064       1.9914      0.02322
enh74523     1  226003000  226004000      2       1  150064       1.9121     0.027931
enh74527     1  226012300  226013300      8       3  150064       1.8555     0.031762
enh74533     1  226040800  226041800      2       1  150064       2.0166     0.021871
enh74536     1  226054100  226055100      4       2  150064       2.1141     0.017252
enh74550     1  226184100  226185100      2       1  150064        1.676     0.046864
enh74558     1  226269800  226270800      2       1  150064       2.3561    0.0092342
enh74563     1  226310200  226311200      1       1  150064       2.5982     0.004686
enh74566     1  226322000  226323000      2       1  150064       2.3434    0.0095532
enh74567     1  226322800  226323800      2       1  150064       2.2549     0.012069
enh74575     1  226540900  226541900      1       1  150064        1.734      0.04146
enh74577     1  226551800  226552800      1       1  150064       2.1444        0.016
enh74579     1  226584800  226585800      3       1  150064       1.7595     0.039244
enh74581     1  226591400  226592400      2       1  150064       2.2468     0.012325
enh74582     1  226596000  226597000      5       2  150064       1.6976     0.044794
enh74588     1  226681500  226682500      2       1  150064       1.7204      0.04268
enh74606     1  226824400  226825400      2       1  150064       2.2818     0.011252
enh74608     1  226833400  226834400      2       1  150064        2.023     0.021535
enh74624     1  226894500  226895500      1       1  150064       2.0126      0.02208
enh74625     1  226898500  226899500      1       1  150064       2.4902     0.006384
enh74629     1  226917800  226918800      1       1  150064       2.6623     0.003881
enh74630     1  226919500  226920500      4       2  150064        2.983    0.0014273
enh74631     1  226928100  226929100      2       1  150064       2.1571     0.015498
enh74643     1  227063100  227064100      4       2  150064       1.6895     0.045558
enh74644     1  227070100  227071100      3       1  150064       2.2435     0.012432
enh74645     1  227071400  227072400      5       2  150064       2.2744      0.01147
enh74647     1  227073700  227074700      4       2  150064       2.2087     0.013598
enh74668     1  227340800  227341800      4       2  150064         1.71     0.043629
enh74672     1  227373800  227374800      4       2  150064       2.0847     0.018546
enh74706     1  227517900  227518900      4       2  150064       2.9753    0.0014634
enh74707     1  227531700  227532700      5       2  150064       1.8518     0.032026
enh74710     1  227544500  227545500      6       2  150064       2.4737    0.0066859
enh74711     1  227547400  227548400      5       2  150064       2.2031     0.013794
enh74764     1  228276500  228277500      3       2  150064       1.6878     0.045726
enh74802     1  228869800  228870800      2       1  150064       1.8273     0.033824
enh74834     1  229089200  229090200      7       2  150064        2.275     0.011452
enh74848     1  229162900  229163900      1       1  150064       1.8157      0.03471
enh74965     1  230222200  230223200      1       1  150064       2.1121      0.01734
enh74966     1  230231600  230232600      6       3  150064       2.8862    0.0019497
enh74967     1  230234900  230235900      2       1  150064       1.6923     0.045294
enh74968     1  230238300  230239300      5       2  150064       3.7274   9.6741e-05
enh74969     1  230241600  230242600      5       3  150064        2.823     0.002379
enh74970     1  230243200  230244200      5       3  150064       3.2921    0.0004972
enh74971     1  230246200  230247200      5       2  150064       3.2958    0.0004907
enh74972     1  230249800  230250800      3       1  150064       3.5765   0.00017411
enh74973     1  230251000  230252000      3       1  150064       4.2486   1.0756e-05
enh74975     1  230260700  230261700      1       1  150064       2.6648     0.003852
enh74976     1  230263800  230264800      9       4  150064       3.4892   0.00024222
enh74978     1  230266900  230267900      4       2  150064       2.7483    0.0029948
enh74980     1  230271300  230272300      8       3  150064       1.7179     0.042903
enh74981     1  230273200  230274200      6       3  150064       2.7839    0.0026857
enh74982     1  230274900  230275900      6       2  150064        3.592   0.00016408
enh74983     1  230276500  230277500      5       3  150064       2.5174    0.0059112
enh74991     1  230301400  230302400      6       2  150064       1.6774      0.04673
enh74996     1  230310200  230311200      9       2  150064        1.843     0.032667
enh74997     1  230311600  230312600      5       2  150064       1.6509     0.049378
enh74998     1  230313100  230314100      4       1  150064       1.9108     0.028015
enh75001     1  230323700  230324700      6       2  150064       1.9977     0.022875
enh75002     1  230325800  230326800      1       1  150064       2.1306      0.01656
enh75003     1  230329000  230330000      2       1  150064       1.7727     0.038143
enh75024     1  230406300  230407300      1       1  150064       2.4014     0.008167
enh75040     1  230517100  230518100      4       2  150064       1.6873     0.045776
enh75041     1  230519800  230520800      3       2  150064       1.9873     0.023442
enh75078     1  230843800  230844800      7       2  150064       1.8521     0.032007
enh75081     1  230848100  230849100      3       2  150064       1.8843     0.029762
enh75159     1  231558900  231559900      2       1  150064       2.0492     0.020222
enh75167     1  231682100  231683100      1       1  150064       1.9496      0.02561
enh75227     1  232571300  232572300      6       3  150064       2.2176     0.013292
enh75228     1  232573700  232574700      3       1  150064       2.5378    0.0055771
enh75231     1  232608400  232609400      2       1  150064       1.9085     0.028161
enh75232     1  232621700  232622700      5       2  150064        2.703    0.0034361
enh75296     1  233645000  233646000      4       2  150064       2.2662     0.011718
enh75297     1  233654000  233655000      2       1  150064       2.8497    0.0021883
enh75329     1  233926100  233927100      3       1  150064       1.6651     0.047947
enh75337     1  234238100  234239100      4       1  150064       1.9164     0.027658
enh75347     1  234398000  234399000      3       2  150064       2.2873     0.011088
enh75351     1  234417200  234418200      6       4  150064       1.7986     0.036043
enh75358     1  234461800  234462800      3       2  150064       2.1089     0.017476
enh75368     1  234611000  234612000     14       3  150064       2.1915     0.014208
enh75369     1  234611600  234612600      7       3  150064       2.2207     0.013185
enh75370     1  234612800  234613800      8       3  150064       1.6699     0.047472
enh75372     1  234620600  234621600      5       2  150064       1.7944     0.036371
enh75374     1  234623200  234624200      2       1  150064       1.9415     0.026101
enh75375     1  234625000  234626000      3       2  150064       2.4741    0.0066781
enh75376     1  234630700  234631700      6       2  150064       1.6752     0.046947
enh75377     1  234634000  234635000      7       2  150064       2.8238    0.0023726
enh75378     1  234636100  234637100      3       2  150064       1.8352     0.033238
enh75380     1  234651000  234652000      2       1  150064       2.7282    0.0031841
enh75381     1  234652700  234653700      6       2  150064       2.9763    0.0014586
enh75382     1  234655900  234656900      4       2  150064       2.1053     0.017631
enh75389     1  234697800  234698800      2       1  150064       1.9754     0.024111
enh75391     1  234706200  234707200      5       2  150064       3.0113    0.0013005
enh75392     1  234707100  234708100      2       1  150064        3.019    0.0012679
enh75420     1  234895800  234896800      3       2  150064       1.7982     0.036074
enh75441     1  235095100  235096100      6       2  150064        1.916     0.027685
enh75510     1  235805100  235806100      2       1  150064        1.897     0.028916
enh75511     1  235809500  235810500      3       1  150064       2.7014    0.0034525
enh75581     1  236879400  236880400      5       2  150064       1.6593     0.048528
enh75599     1  237250000  237251000      2       1  150064        2.083     0.018626
enh75600     1  237258600  237259600      4       2  150064       2.0731      0.01908
enh75619     1  237556600  237557600      3       2  150064       2.7602    0.0028882
enh75623     1  237995800  237996800      2       1  150064       1.7022     0.044356
enh75633     1  239154600  239155600      3       2  150064       2.1131     0.017295
enh75634     1  239289100  239290100      7       3  150064       2.7511    0.0029694
enh75636     1  239689500  239690500      3       2  150064       2.4303    0.0075421
enh75646     1  240042300  240043300      3       2  150064       1.7754     0.037915
enh75650     1  240190200  240191200      5       2  150064       1.6725     0.047213
enh75666     1  240315700  240316700      4       2  150064       1.7757     0.037895
enh75670     1  240349400  240350400      6       2  150064       1.8417     0.032762
enh75672     1  240351800  240352800      4       1  150064       1.9376     0.026336
enh75673     1  240354000  240355000      3       2  150064       2.1021     0.017774
enh75674     1  240382200  240383200      2       1  150064       2.6388    0.0041598
enh75683     1  241002800  241003800      5       2  150064       2.7742    0.0027667
enh75685     1  241215000  241216000      3       2  150064       1.6842     0.046068
enh75686     1  241237400  241238400      1       1  150064       2.4299     0.007552
enh75693     1  241392200  241393200      2       1  150064       1.9483      0.02569
enh75708     1  241790700  241791700      6       2  150064       2.5618    0.0052061
enh75709     1  241799400  241800400      5       2  150064       2.1673     0.015105
enh75749     1  243368200  243369200      1       1  150064       3.2555    0.0005659
enh75750     1  243381100  243382100      1       1  150064       3.8197    6.681e-05
enh75752     1  243404800  243405800      2       1  150064        2.784    0.0026849
enh75753     1  243407400  243408400      1       1  150064       3.8631    5.598e-05
enh75754     1  243409900  243410900      2       1  150064       2.6922    0.0035494
enh75755     1  243411400  243412400      2       1  150064       3.4903   0.00024122
enh75756     1  243413500  243414500      2       1  150064       3.7783   7.8938e-05
enh75757     1  243420500  243421500      2       1  150064       4.0095   3.0424e-05
enh75760     1  243431400  243432400      1       1  150064       4.8918    4.997e-07
enh75761     1  243433500  243434500      1       1  150064       4.9018    4.748e-07
enh75763     1  243450000  243451000      1       1  150064       4.8728    5.502e-07
enh75767     1  243469600  243470600      4       2  150064       3.9416   4.0462e-05
enh75769     1  243485000  243486000      2       1  150064       4.1869   1.4137e-05
enh75770     1  243486500  243487500      2       1  150064       1.7109     0.043553
enh75773     1  243518100  243519100      2       1  150064       3.4178    0.0003157
enh75777     1  243555200  243556200      1       1  150064       5.5106    1.788e-08
enh75780     1  243578700  243579700      2       1  150064       3.0687    0.0010751
enh75784     1  243603500  243604500      2       1  150064       2.6914    0.0035571
enh75788     1  243616000  243617000      2       1  150064       4.0775   2.2759e-05
enh75789     1  243621500  243622500      3       2  150064        1.931      0.02674
enh75795     1  243638800  243639800      2       1  150064       3.6339   0.00013961
enh75796     1  243644700  243645700      2       1  150064       4.1066   2.0075e-05
enh75797     1  243646700  243647700      3       1  150064       3.6675   0.00012246
enh75798     1  243652600  243653600      1       1  150064        3.928    4.283e-05
enh75801     1  243659800  243660800      1       1  150064       2.4736     0.006688
enh75802     1  243661100  243662100      5       2  150064       4.8203   7.1675e-07
enh75803     1  243664000  243665000      4       2  150064       5.2183   9.0264e-08
enh75806     1  243717600  243718600      2       1  150064       4.2219   1.2112e-05
enh75807     1  243722600  243723600      3       2  150064       3.9487   3.9293e-05
enh75808     1  243788900  243789900      2       1  150064       4.5493   2.6912e-06
enh75809     1  243791100  243792100      2       1  150064        4.554   2.6317e-06
enh75813     1  243875200  243876200      2       1  150064       4.3002   8.5327e-06
enh75814     1  243877400  243878400      1       1  150064       2.1802      0.01462
enh75818     1  243886600  243887600      2       1  150064       2.5088    0.0060569
enh75820     1  243890000  243891000      1       1  150064       2.4401     0.007341
enh75821     1  243892800  243893800      1       1  150064       3.3494    0.0004049
enh75822     1  243894900  243895900      1       1  150064       3.8931    4.948e-05
enh75823     1  243897100  243898100      1       1  150064       4.7869     8.47e-07
enh75824     1  243901500  243902500      1       1  150064       2.1589      0.01543
enh75825     1  243908500  243909500      2       1  150064       4.6109   2.0044e-06
enh75826     1  243909700  243910700      1       1  150064       4.8363    6.613e-07
enh75829     1  243917400  243918400      3       1  150064       3.4144   0.00031966
enh75832     1  243946000  243947000      3       1  150064       4.5019   3.3667e-06
enh75833     1  243946900  243947900      2       1  150064       4.7021   1.2875e-06
enh75837     1  243957900  243958900      1       1  150064       3.3098    0.0004668
enh75838     1  243963000  243964000      2       1  150064       4.3661    6.323e-06
enh75839     1  243966700  243967700      2       1  150064       4.3381   7.1872e-06
enh75841     1  243992900  243993900      2       1  150064       3.4688   0.00026137
enh75842     1  243993800  243994800      1       1  150064       4.6335    1.798e-06
enh75845     1  244009800  244010800      1       1  150064        4.007    3.075e-05
enh75847     1  244014700  244015700      1       1  150064       3.3251     0.000442
enh75850     1  244079400  244080400      2       1  150064       2.4985    0.0062356
enh75851     1  244081400  244082400      2       1  150064       2.8917    0.0019159
enh75852     1  244087500  244088500      1       1  150064       4.2458    1.089e-05
enh75853     1  244093900  244094900      1       1  150064       2.6135     0.004481
enh75863     1  244222000  244223000      2       1  150064       2.2176     0.013293
enh75871     1  244250200  244251200      4       2  150064       2.9232    0.0017321
enh75872     1  244251000  244252000      4       2  150064       2.0724     0.019114
enh75873     1  244255600  244256600      4       1  150064       1.7768       0.0378
enh75882     1  244371300  244372300      9       2  150064       3.2907   0.00049962
enh75883     1  244375600  244376600      3       2  150064       2.1621     0.015305
enh75884     1  244377300  244378300      6       2  150064       2.5072    0.0060851
enh75886     1  244385200  244386200      6       3  150064       1.7485     0.040187
enh75898     1  244552000  244553000      2       1  150064       3.4996   0.00023301
enh75899     1  244557800  244558800      3       1  150064       2.6971    0.0034978
enh75904     1  244594100  244595100      2       1  150064       2.0863     0.018477
enh75906     1  244599500  244600500      1       1  150064       2.2411      0.01251
enh75907     1  244602500  244603500      4       2  150064       2.1017     0.017792
enh75910     1  244623300  244624300      1       1  150064       1.7102      0.04361
enh75913     1  244820400  244821400      3       2  150064       1.9286     0.026889
enh75915     1  244827400  244828400      3       1  150064       2.1247     0.016805
enh75916     1  244828600  244829600      7       3  150064       2.0573     0.019829
enh75917     1  244836200  244837200      4       2  150064       1.7491     0.040141
enh75918     1  244841900  244842900      6       3  150064       3.1325   0.00086674
enh75961     1  245762100  245763100      8       2  150064       2.5045    0.0061312
enh75970     1  246160600  246161600     10       3  150064       1.8984     0.028824
enh75973     1  246362300  246363300      6       2  150064        2.091     0.018266
enh75975     1  246382600  246383600     10       3  150064       2.6579    0.0039311
enh75976     1  246437400  246438400      3       1  150064       1.7132     0.043336
enh75987     1  246670800  246671800     13       5  150064       2.4524    0.0070952
enh75995     1  246760500  246761500      2       1  150064       1.7267     0.042114
enh75996     1  246771900  246772900      2       1  150064       2.2501      0.01222
enh75997     1  246773800  246774800      4       2  150064       2.0202     0.021684
enh76012     1  246859700  246860700      2       1  150064       2.1614     0.015334
enh76013     1  246861600  246862600      6       3  150064        1.869     0.030814
enh76038     1  247265600  247266600      1       1  150064       2.0738      0.01905
enh76072     1  249134800  249135800      2       1  150064       1.8202     0.034368
enh76077     1  249149700  249150700      4       1  150064       2.1194     0.017028
enh76082     1  249199200  249200200      1       1  150064       1.7708       0.0383
enh85922     2     193100     194100      5       2  150064         2.05      0.02018
enh85926     2     232800     233800      1       1  150064       1.8119        0.035
enh85947     2     826800     827800      6       2  150064       1.7331     0.041538
enh85948     2    1005700    1006700      1       1  150064        2.253      0.01213
enh85953     2    1372900    1373900      4       2  150064       1.8398     0.032897
enh85962     2    1655000    1656000      1       1  150064       1.7368      0.04121
enh85973     2    1732700    1733700      7       2  150064       2.2354     0.012696
enh85974     2    1734700    1735700      6       3  150064       2.0286     0.021248
enh85976     2    1745400    1746400      5       2  150064       2.5343     0.005634
enh86038     2    2315300    2316300      8       4  150064       3.3097     0.000467
enh86039     2    2336200    2337200      2       1  150064       2.5963    0.0047112
enh86043     2    2527300    2528300      6       2  150064       2.3859     0.008519
enh86067     2    2842700    2843700      7       3  150064       1.8802     0.030041
enh86069     2    2853100    2854100      1       1  150064       2.0992       0.0179
enh86075     2    3076500    3077500      4       2  150064       1.9952      0.02301
enh86083     2    3198300    3199300      3       1  150064        1.701     0.044473
enh86085     2    3203900    3204900      6       2  150064       1.9912      0.02323
enh86086     2    3227100    3228100      6       2  150064       2.5785    0.0049608
enh86087     2    3260700    3261700      5       2  150064       1.6683     0.047625
enh86088     2    3267600    3268600      2       1  150064       2.4762    0.0066389
enh86092     2    3287000    3288000      4       2  150064        3.142   0.00083885
enh86093     2    3289000    3290000      4       2  150064       2.1225       0.0169
enh86094     2    3290600    3291600      7       3  150064       2.8425    0.0022382
enh86095     2    3291600    3292600      6       2  150064       2.2667     0.011705
enh86096     2    3293800    3294800      2       1  150064       2.0121     0.022106
enh86097     2    3296300    3297300      4       2  150064       2.9639     0.001519
enh86100     2    3307400    3308400      4       1  150064       2.7783    0.0027318
enh86139     2    3621700    3622700      1       1  150064       2.0286      0.02125
enh86163     2    6104600    6105600      4       2  150064       1.9428     0.026022
enh86187     2    7053800    7054800      4       2  150064       3.9046   4.7186e-05
enh86188     2    7055400    7056400      2       1  150064       3.4444    0.0002862
enh86189     2    7060500    7061500      7       3  150064       1.9487     0.025663
enh86190     2    7062400    7063400      7       2  150064       2.9149    0.0017789
enh86191     2    7063900    7064900      3       1  150064       2.9754    0.0014629
enh86192     2    7066500    7067500      5       3  150064       2.2311     0.012837
enh86194     2    7071400    7072400      3       2  150064       2.0562      0.01988
enh86227     2    7518000    7519000      1       1  150064       2.0749        0.019
enh86229     2    7571000    7572000      1       1  150064       1.9847      0.02359
enh86269     2    8551800    8552800      6       2  150064       1.9529     0.025413
enh86299     2    8784600    8785600      5       3  150064       2.7427     0.003047
enh86303     2    8826000    8827000      2       1  150064       1.7307     0.041755
enh86311     2    8961600    8962600      2       1  150064       2.3217     0.010124
enh86314     2    9012800    9013800      2       1  150064       2.2586     0.011954
enh86351     2    9330900    9331900      2       1  150064       2.0791     0.018805
enh86355     2    9352500    9353500      5       3  150064       1.9588     0.025067
enh86356     2    9354700    9355700      1       1  150064       1.9041      0.02845
enh86357     2    9355700    9356700      3       1  150064       2.9002    0.0018646
enh86365     2    9372300    9373300      1       1  150064       1.8161      0.03468
enh86366     2    9374800    9375800      3       2  150064       2.6613    0.0038922
enh86371     2    9391300    9392300      7       2  150064        3.044    0.0011674
enh86376     2    9404300    9405300      1       1  150064        3.188    0.0007163
enh86378     2    9408900    9409900      6       2  150064        2.638    0.0041703
enh86423     2    9685400    9686400      2       1  150064       2.1667     0.015128
enh86447     2    9790200    9791200      2       1  150064       2.2059     0.013696
enh86448     2    9793600    9794600      3       2  150064       1.8423     0.032713
enh86449     2    9795500    9796500      7       3  150064       2.3547    0.0092682
enh86485     2   10130400   10131400      4       1  150064       1.6644     0.048016
enh86486     2   10146500   10147500      9       4  150064       1.7009     0.044479
enh86494     2   10187300   10188300      1       1  150064       1.7217      0.04256
enh86542     2   10544600   10545600      2       1  150064       1.6705     0.047411
enh86543     2   10547600   10548600      8       2  150064       2.1173     0.017119
enh86559     2   10947700   10948700      9       2  150064       1.8183     0.034506
enh86561     2   10953200   10954200      6       3  150064       2.0708     0.019191
enh86562     2   10954300   10955300      4       2  150064       2.5586    0.0052546
enh86566     2   10976900   10977900      2       1  150064       2.1521     0.015696
enh86641     2   11586500   11587500      4       1  150064       1.8761     0.030323
enh86643     2   11599300   11600300      4       2  150064       1.6946     0.045075
enh86644     2   11601800   11602800      6       2  150064       1.7811     0.037451
enh86688     2   11890400   11891400      3       2  150064       1.7271     0.042078
enh86689     2   11892800   11893800      4       2  150064       1.7322     0.041615
enh86694     2   11904400   11905400      2       1  150064       2.2351     0.012704
enh86695     2   11915200   11916200      2       1  150064       1.6887     0.045636
enh86696     2   11918600   11919600      2       1  150064        1.751      0.03997
enh86697     2   11924700   11925700      2       1  150064       2.6214     0.004379
enh86717     2   12282100   12283100      9       1  150064       2.5248    0.0057889
enh86722     2   12332800   12333800      3       2  150064       2.1241     0.016831
enh86725     2   12444200   12445200      2       1  150064       1.8588     0.031527
enh86735     2   12695400   12696400      2       1  150064       1.8598     0.031459
enh86740     2   12782300   12783300      3       2  150064       2.2079     0.013626
enh86750     2   12880800   12881800      3       2  150064       2.0345     0.020951
enh86780     2   15310000   15311000      6       2  150064       2.6182    0.0044192
enh86789     2   15634600   15635600      2       1  150064       1.7035     0.044234
enh86790     2   15654700   15655700      3       1  150064       1.7592     0.039275
enh86791     2   15699000   15700000      4       1  150064       1.8447     0.032539
enh86801     2   15940500   15941500      4       2  150064       2.3419    0.0095937
enh86807     2   15986600   15987600      8       3  150064       3.0181    0.0012717
enh86843     2   16799100   16800100      4       2  150064       1.6767     0.046797
enh86858     2   16894000   16895000      2       1  150064       1.8874     0.029551
enh86866     2   17042800   17043800      3       1  150064       2.8326    0.0023085
enh86878     2   17815400   17816400      3       2  150064       2.3007     0.010704
enh86879     2   17817300   17818300      2       1  150064        2.296     0.010839
enh86884     2   17932900   17933900      1       1  150064       2.0415       0.0206
enh86885     2   17936300   17937300      1       1  150064       2.1711      0.01496
enh86886     2   17980900   17981900      8       2  150064       2.5325    0.0056631
enh86888     2   17996700   17997700      3       1  150064       2.3427    0.0095728
enh86889     2   18002600   18003600      3       2  150064       2.6326    0.0042366
enh86890     2   18011200   18012200      3       2  150064       2.0112      0.02215
enh86891     2   18032900   18033900      7       4  150064       1.8073     0.035355
enh86892     2   18062300   18063300      5       3  150064       1.9642     0.024754
enh86893     2   18093100   18094100      6       4  150064       2.7728    0.0027791
enh86894     2   18096500   18097500      4       2  150064       2.9331    0.0016782
enh86895     2   18099900   18100900      5       3  150064       2.3741    0.0087955
enh86902     2   18285700   18286700      9       2  150064       2.5972    0.0046995
enh86926     2   19314200   19315200      1       1  150064       2.6166     0.004441
enh86927     2   19319600   19320600      4       2  150064       2.5082    0.0060678
enh86929     2   19426400   19427400      2       1  150064       1.8583     0.031562
enh86932     2   19548400   19549400      2       1  150064        2.264     0.011786
enh86951     2   20261800   20262800      4       2  150064       2.4096    0.0079844
enh86959     2   20369400   20370400      6       3  150064       1.8979     0.028855
enh86993     2   20673100   20674100      4       2  150064       1.9695     0.024446
enh87008     2   20766200   20767200      3       2  150064       1.8245     0.034039
enh87009     2   20778900   20779900      5       2  150064        2.807    0.0025006
enh87010     2   20789600   20790600      5       2  150064       1.8173     0.034583
enh87017     2   20828400   20829400      7       3  150064       1.7498      0.04008
enh87018     2   20829600   20830600      4       2  150064       1.9537     0.025369
enh87038     2   21511700   21512700      3       1  150064       2.1364     0.016322
enh87040     2   21537000   21538000      7       2  150064       1.7773     0.037759
enh87049     2   22112900   22113900      5       2  150064        3.053    0.0011327
enh87052     2   22605300   22606300      3       2  150064       3.8428   6.0826e-05
enh87053     2   22672900   22673900      6       2  150064       4.4775   3.7753e-06
enh87055     2   22801700   22802700      3       1  150064       1.7785     0.037657
enh87064     2   23509700   23510700      1       1  150064       1.6528      0.04919
enh87081     2   23703600   23704600      4       2  150064       1.8388     0.032972
enh87116     2   23869700   23870700      4       2  150064       1.9681     0.024529
enh87123     2   23920400   23921400     11       3  150064       1.9402     0.026177
enh87124     2   23928300   23929300      6       2  150064       2.5014    0.0061857
enh87127     2   23942900   23943900      1       1  150064       2.0026      0.02261
enh87131     2   24127800   24128800      1       1  150064        2.071      0.01918
enh87132     2   24139500   24140500      4       2  150064       2.2374      0.01263
enh87134     2   24151200   24152200      2       1  150064       1.9116     0.027966
enh87136     2   24166800   24167800      6       3  150064       2.3826    0.0085959
enh87137     2   24167600   24168600      3       2  150064       1.7523     0.039858
enh87138     2   24169600   24170600      4       2  150064        1.854     0.031873
enh87139     2   24192600   24193600      5       3  150064       2.2954     0.010854
enh87151     2   24347300   24348300      2       1  150064       1.6722     0.047238
enh87152     2   24376000   24377000      8       3  150064       1.7897     0.036749
enh87155     2   24425700   24426700      3       2  150064       1.6579     0.048667
enh87186     2   24655400   24656400      3       1  150064       2.1266     0.016728
enh87188     2   24659000   24660000      2       1  150064       2.4416    0.0073102
enh87201     2   24728900   24729900      3       2  150064       2.1438     0.016025
enh87206     2   24782100   24783100      2       1  150064       1.7998     0.035949
enh87214     2   24835800   24836800      2       1  150064       1.8495     0.032195
enh87230     2   24994800   24995800      2       1  150064       1.8194     0.034423
enh87281     2   25320800   25321800      2       1  150064       1.9089     0.028136
enh87283     2   25328400   25329400      3       1  150064       3.6525   0.00012984
enh87284     2   25346300   25347300      4       1  150064       3.6785   0.00011729
enh87285     2   25347700   25348700      7       3  150064       4.2729   9.6484e-06
enh87286     2   25351300   25352300      6       3  150064        4.357    6.593e-06
enh87288     2   25384400   25385400      3       1  150064       4.1609   1.5851e-05
enh87289     2   25419600   25420600      1       1  150064       3.3917    0.0003473
enh87290     2   25452400   25453400      4       2  150064       3.9435   4.0149e-05
enh87298     2   25485200   25486200      1       1  150064       2.2629      0.01182
enh87299     2   25486100   25487100      2       1  150064       3.4024   0.00033401
enh87300     2   25487500   25488500      5       3  150064       2.1024     0.017758
enh87306     2   25508300   25509300      2       1  150064       1.9292     0.026854
enh87307     2   25512100   25513100      4       2  150064       2.7444    0.0030312
enh87308     2   25513700   25514700      2       1  150064       2.3426    0.0095756
enh87310     2   25520000   25521000      1       1  150064       2.2963      0.01083
enh87312     2   25525800   25526800      4       2  150064       2.6872    0.0036026
enh87313     2   25530600   25531600      4       2  150064        3.248     0.000581
enh87314     2   25532900   25533900      2       1  150064       2.5395    0.0055509
enh87315     2   25535500   25536500      3       1  150064       2.2809     0.011276
enh87316     2   25536900   25537900      1       1  150064       1.7506      0.04001
enh87318     2   25542000   25543000      5       2  150064       2.3173     0.010245
enh87319     2   25542600   25543600      4       2  150064       1.9663     0.024633
enh87320     2   25545600   25546600      2       1  150064       1.7595     0.039251
enh87321     2   25548400   25549400      3       2  150064       2.0021     0.022638
enh87322     2   25551300   25552300      2       1  150064       2.5484    0.0054113
enh87323     2   25554100   25555100      3       1  150064       1.6767     0.046798
enh87330     2   25590200   25591200      1       1  150064       1.7454      0.04046
enh87333     2   25598300   25599300      4       2  150064       3.7367   9.3221e-05
enh87353     2   25824400   25825400      1       1  150064       2.1545       0.0156
enh87354     2   25826200   25827200      1       1  150064       2.1906      0.01424
enh87355     2   25828800   25829800      3       1  150064        2.096     0.018042
enh87358     2   25872000   25873000      5       2  150064       1.7409     0.040852
enh87360     2   25887100   25888100      2       1  150064       1.8753     0.030376
enh87366     2   26028600   26029600      3       1  150064       1.7183     0.042867
enh87383     2   26179100   26180100      4       1  150064       1.8652     0.031076
enh87384     2   26180300   26181300      2       1  150064       1.7782     0.037688
enh87390     2   26197000   26198000      4       1  150064       2.0959     0.018047
enh87393     2   26213700   26214700      2       1  150064       2.3868    0.0084985
enh87394     2   26214400   26215400      3       1  150064        3.715   0.00010161
enh87395     2   26215600   26216600      1       1  150064       2.2247      0.01305
enh87396     2   26220300   26221300      7       3  150064       2.8477    0.0022021
enh87398     2   26231300   26232300      5       1  150064         1.72     0.042716
enh87401     2   26254800   26255800      2       1  150064        2.286     0.011128
enh87403     2   26260800   26261800      4       2  150064       2.8396    0.0022588
enh87404     2   26262800   26263800      2       1  150064       2.6277    0.0042987
enh87414     2   26299800   26300800      1       1  150064       2.9663     0.001507
enh87419     2   26322500   26323500      1       1  150064       1.9555      0.02526
enh87421     2   26341200   26342200      2       1  150064       1.8579     0.031594
enh87423     2   26343700   26344700      3       1  150064       1.7825      0.03733
enh87430     2   26398200   26399200      5       2  150064       2.2219     0.013146
enh87431     2   26400700   26401700      3       1  150064        2.421     0.007738
enh87432     2   26402400   26403400      3       1  150064        1.709     0.043728
enh87453     2   26637000   26638000      1       1  150064       1.9033       0.0285
enh87456     2   26700200   26701200      5       2  150064       2.4833    0.0065086
enh87465     2   26927200   26928200      2       1  150064       1.7498     0.040079
enh87466     2   26929800   26930800      1       1  150064       2.0956      0.01806
enh87468     2   26938100   26939100      4       2  150064       1.6856     0.045936
enh87475     2   26985900   26986900      2       1  150064       3.1708   0.00076023
enh87476     2   26989500   26990500      3       2  150064       2.4141     0.007887
enh87477     2   26991200   26992200      1       1  150064       3.3193    0.0004512
enh87479     2   26995500   26996500      1       1  150064       3.3202    0.0004497
enh87480     2   26996800   26997800      2       1  150064       3.1335   0.00086353
enh87481     2   27007500   27008500      3       2  150064       2.1143     0.017246
enh87482     2   27030500   27031500      2       1  150064       3.2377   0.00060239
enh87483     2   27065800   27066800      2       1  150064       3.3375   0.00042272
enh87486     2   27080400   27081400      3       1  150064       2.4674    0.0068044
enh87490     2   27097800   27098800      2       1  150064       2.8885    0.0019353
enh87492     2   27103400   27104400      1       1  150064       3.1922     0.000706
enh87495     2   27111500   27112500      2       1  150064       2.8657    0.0020802
enh87499     2   27130800   27131800      2       1  150064       2.9626    0.0015253
enh87500     2   27134200   27135200      1       1  150064       3.0729      0.00106
enh87501     2   27136500   27137500      1       1  150064       3.1251    0.0008887
enh87502     2   27138800   27139800      3       1  150064       3.0281    0.0012306
enh87503     2   27141000   27142000      3       1  150064         3.27   0.00053766
enh87507     2   27156000   27157000      2       1  150064       2.5694    0.0050936
enh87508     2   27165200   27166200      1       1  150064       2.8733     0.002031
enh87509     2   27169000   27170000      4       1  150064       3.0715    0.0010651
enh87510     2   27172500   27173500      4       2  150064       2.9261    0.0017164
enh87511     2   27184100   27185100      2       1  150064       2.4556    0.0070326
enh87513     2   27195500   27196500      1       1  150064       3.3323    0.0004307
enh87514     2   27197400   27198400      1       1  150064       3.3102    0.0004662
enh87517     2   27204100   27205100      1       1  150064       3.2539    0.0005691
enh87518     2   27208600   27209600      1       1  150064       3.2606    0.0005558
enh87521     2   27233200   27234200      3       1  150064       3.1054   0.00095019
enh87523     2   27243100   27244100      1       1  150064       3.3071    0.0004713
enh87524     2   27248400   27249400      1       1  150064       3.3146    0.0004588
enh87526     2   27254200   27255200      1       1  150064       3.0193     0.001267
enh87529     2   27275400   27276400      2       1  150064       2.6178    0.0044244
enh87531     2   27291400   27292400      1       1  150064       3.7026    0.0001067
enh87532     2   27297900   27298900      2       1  150064       2.0918     0.018229
enh87534     2   27307200   27308200      2       1  150064       2.5213    0.0058457
enh87537     2   27314800   27315800      5       1  150064        2.942    0.0016307
enh87542     2   27345300   27346300      2       1  150064       2.6162    0.0044459
enh87551     2   27441000   27442000      9       3  150064       2.3197      0.01018
enh87554     2   27525700   27526700      2       1  150064       2.4601    0.0069449
enh87557     2   27543600   27544600      2       1  150064       1.9898     0.023304
enh87564     2   27604200   27605200      1       1  150064       3.0578     0.001115
enh87566     2   27630200   27631200      1       1  150064       3.1035    0.0009562
enh87569     2   27664800   27665800      1       1  150064       3.1687    0.0007655
enh87571     2   27711000   27712000      6       3  150064       2.9034    0.0018458
enh87572     2   27716300   27717300      1       1  150064        3.188    0.0007163
enh87574     2   27724000   27725000      1       1  150064       1.9972       0.0229
enh87575     2   27807500   27808500      3       2  150064       2.7382    0.0030892
enh87579     2   27877800   27878800      1       1  150064       3.9509    3.893e-05
enh87587     2   27937200   27938200      2       1  150064       2.0899     0.018314
enh87588     2   27938600   27939600      2       1  150064       3.5124   0.00022205
enh87592     2   27951100   27952100      1       1  150064       3.7603    8.484e-05
enh87593     2   27951800   27952800      3       1  150064       3.8446   6.0373e-05
enh87597     2   27988800   27989800      3       2  150064       4.4211   4.9099e-06
enh87600     2   28000600   28001600      2       1  150064       3.7777   7.9155e-05
enh87602     2   28018200   28019200      3       1  150064       4.2211   1.2157e-05
enh87603     2   28019800   28020800      5       2  150064       4.5603   2.5536e-06
enh87604     2   28021400   28022400      1       1  150064       3.8846    5.125e-05
enh87605     2   28022700   28023700      3       1  150064        4.521   3.0772e-06
enh87606     2   28031600   28032600      2       1  150064       4.1818   1.4459e-05
enh87608     2   28045700   28046700      4       1  150064        2.198     0.013976
enh87611     2   28114500   28115500      1       1  150064       1.9473      0.02575
enh87617     2   28142600   28143600      1       1  150064       3.6355    0.0001387
enh87620     2   28179800   28180800      2       1  150064       2.8508    0.0021806
enh87626     2   28303700   28304700      4       2  150064       1.8579     0.031589
enh87627     2   28324500   28325500      1       1  150064       2.2133      0.01344
enh87629     2   28359000   28360000      2       1  150064       1.8516     0.032041
enh87655     2   28611800   28612800      2       1  150064       3.1887   0.00071447
enh87656     2   28623500   28624500      2       1  150064        1.993     0.023133
enh87657     2   28629300   28630300      5       2  150064       2.8037    0.0025262
enh87658     2   28646800   28647800      8       3  150064       3.7396   9.2167e-05
enh87679     2   28898900   28899900      4       2  150064       2.2463     0.012343
enh87696     2   28992500   28993500      3       2  150064       2.3535    0.0092993
enh87697     2   28994000   28995000      2       1  150064       1.7271     0.042079
enh87699     2   28997900   28998900      3       2  150064       2.5028    0.0061607
enh87700     2   29024500   29025500      1       1  150064       2.8096      0.00248
enh87701     2   29025400   29026400      1       1  150064       2.8096      0.00248
enh87702     2   29032400   29033400      3       1  150064       3.1758   0.00074719
enh87704     2   29087600   29088600      5       1  150064       2.9588    0.0015444
enh87706     2   29093600   29094600      6       3  150064         1.99     0.023295
enh87724     2   29280700   29281700      6       2  150064       2.5356    0.0056127
enh87729     2   29330000   29331000      1       1  150064         1.81      0.03515
enh87733     2   29342800   29343800      3       2  150064       2.5611    0.0052165
enh87734     2   29344800   29345800      1       1  150064       1.7499      0.04007
enh87740     2   29381500   29382500      6       2  150064       1.9318      0.02669
enh87742     2   29388000   29389000      4       2  150064       1.7388     0.041031
enh87748     2   29627800   29628800      4       2  150064       1.9942     0.023063
enh87749     2   29643200   29644200      4       2  150064       3.8794   5.2357e-05
enh87750     2   29677900   29678900      5       2  150064       2.1214     0.016945
enh87751     2   29698500   29699500      6       2  150064       2.0371     0.020822
enh87752     2   29717700   29718700      1       1  150064       1.6909      0.04543
enh87762     2   30145300   30146300      5       2  150064       2.1528     0.015668
enh87778     2   30446600   30447600      4       1  150064       2.0073      0.02236
enh87779     2   30447300   30448300      4       2  150064        2.246     0.012352
enh87824     2   31202600   31203600      4       2  150064        2.579    0.0049538
enh87854     2   32343800   32344800      2       1  150064       2.2383     0.012601
enh87924     2   33546700   33547700      2       1  150064       1.8257     0.033946
enh87963     2   33905300   33906300      1       1  150064       1.9595      0.02503
enh87993     2   36600200   36601200      1       1  150064       2.1792      0.01466
enh88001     2   36630400   36631400      5       2  150064        1.674     0.047063
enh88002     2   36632100   36633100      5       3  150064       1.7881     0.036876
enh88006     2   36636500   36637500      1       1  150064       1.8342      0.03331
enh88010     2   36641500   36642500      4       2  150064       2.2387     0.012587
enh88012     2   36647300   36648300      1       1  150064       2.3588     0.009167
enh88025     2   36712900   36713900      2       1  150064       1.9432     0.025999
enh88027     2   36716700   36717700      2       1  150064       1.7236     0.042387
enh88038     2   36791900   36792900      4       2  150064       2.0243      0.02147
enh88046     2   36822000   36823000      6       2  150064       1.7792     0.037606
enh88052     2   37016300   37017300      2       1  150064       1.9155     0.027712
enh88053     2   37047800   37048800     16       4  150064       2.1781       0.0147
enh88055     2   37068000   37069000      1       1  150064       2.1964      0.01403
enh88057     2   37116700   37117700      2       1  150064       2.0112     0.022153
enh88062     2   37137800   37138800      4       2  150064       2.5653    0.0051542
enh88065     2   37194600   37195600      1       1  150064       2.9809     0.001437
enh88066     2   37247200   37248200      1       1  150064       3.0485      0.00115
enh88074     2   37422600   37423600      1       1  150064       3.5202    0.0002156
enh88075     2   37424800   37425800      4       2  150064       3.0807    0.0010325
enh88077     2   37453100   37454100      3       2  150064       3.4905   0.00024103
enh88078     2   37456400   37457400      3       2  150064       2.2591     0.011938
enh88079     2   37460000   37461000      5       2  150064        3.157   0.00079709
enh88080     2   37528400   37529400      7       2  150064       3.2505    0.0005761
enh88082     2   37548900   37549900      2       1  150064       3.3541   0.00039817
enh88083     2   37570600   37571600      7       3  150064        3.884   5.1384e-05
enh88084     2   37603400   37604400      5       3  150064       1.8302     0.033612
enh88087     2   37641400   37642400      4       2  150064       2.1762      0.01477
enh88088     2   37733700   37734700      4       1  150064       1.8585     0.031551
enh88121     2   38151100   38152100      4       2  150064       1.9939     0.023079
enh88159     2   38665300   38666300      4       2  150064        2.146     0.015936
enh88191     2   38947400   38948400      1       1  150064       3.2525    0.0005719
enh88194     2   38964300   38965300      3       1  150064       2.2612     0.011875
enh88195     2   38967800   38968800      1       1  150064       2.2486      0.01227
enh88200     2   39032900   39033900      1       1  150064       2.8935     0.001905
enh88216     2   39299800   39300800      3       2  150064       1.7475     0.040276
enh88217     2   39322000   39323000      1       1  150064       1.6606       0.0484
enh88224     2   39442600   39443600      2       1  150064        2.362    0.0090875
enh88225     2   39454600   39455600      4       2  150064            2      0.02275
enh88233     2   39614200   39615200      3       1  150064       1.6713     0.047327
enh88241     2   39636200   39637200      3       1  150064       1.9603     0.024983
enh88263     2   39820600   39821600      1       1  150064        2.696     0.003509
enh88269     2   39866800   39867800      1       1  150064        2.064      0.01951
enh88271     2   39891600   39892600      2       1  150064       1.6812     0.046359
enh88273     2   39909900   39910900      1       1  150064        1.786      0.03705
enh88278     2   39945000   39946000      1       1  150064       2.6065     0.004573
enh88282     2   39963500   39964500      2       1  150064       2.4439    0.0072654
enh88286     2   39999400   40000400      4       2  150064       2.0368     0.020835
enh88287     2   40000700   40001700      1       1  150064       2.0746      0.01901
enh88289     2   40003700   40004700      2       1  150064       2.1676     0.015094
enh88304     2   40466800   40467800      4       2  150064       2.6961    0.0035077
enh88305     2   40470800   40471800      3       2  150064       2.3736    0.0088074
enh88306     2   40500700   40501700      4       1  150064       1.6571     0.048748
enh88313     2   40573500   40574500      4       2  150064       2.1551     0.015577
enh88314     2   40585600   40586600      5       2  150064       3.2017   0.00068315
enh88315     2   40586200   40587200      4       2  150064       2.7773    0.0027405
enh88316     2   40587300   40588300      3       1  150064        1.653      0.04917
enh88324     2   40645800   40646800      1       1  150064       1.9016      0.02861
enh88327     2   40662200   40663200      4       2  150064       2.1945     0.014101
enh88331     2   40681500   40682500      3       2  150064       2.9861     0.001413
enh88332     2   40714900   40715900      5       3  150064       2.8277    0.0023441
enh88334     2   40739200   40740200      4       1  150064       3.0293    0.0012257
enh88335     2   41824900   41825900      4       1  150064       1.8613     0.031351
enh88339     2   42067000   42068000      1       1  150064       3.0482     0.001151
enh88340     2   42068600   42069600      5       1  150064       2.4789    0.0065887
enh88341     2   42080500   42081500      7       2  150064       2.7927    0.0026139
enh88417     2   42952400   42953400      8       2  150064       1.8589      0.03152
enh88419     2   42981000   42982000      3       2  150064       1.9159     0.027691
enh88427     2   43072000   43073000      4       2  150064       1.9494     0.025626
enh88431     2   43106400   43107400      3       1  150064       1.6831     0.046179
enh88440     2   43183300   43184300      6       3  150064       2.1706     0.014981
enh88453     2   43252100   43253100      5       2  150064       1.7227      0.04247
enh88476     2   43379400   43380400      4       2  150064       1.9039      0.02846
enh88569     2   44330200   44331200      5       3  150064       2.1278     0.016678
enh88572     2   44399200   44400200      1       1  150064       2.1429      0.01606
enh88577     2   44409900   44410900      4       1  150064       1.8436     0.032623
enh88578     2   44411100   44412100      1       1  150064       1.9663      0.02463
enh88579     2   44412200   44413200      4       2  150064       2.1065     0.017579
enh88581     2   44415200   44416200      2       1  150064       1.6504     0.049435
enh88591     2   44471000   44472000      1       1  150064       2.2331      0.01277
enh88607     2   44901600   44902600      3       2  150064       2.0053     0.022467
enh88626     2   45881900   45882900      2       1  150064        1.933     0.026618
enh88630     2   45896000   45897000      4       2  150064        2.375    0.0087753
enh88631     2   45902000   45903000      3       2  150064       1.9215     0.027334
enh88648     2   45986400   45987400      3       2  150064       2.0413     0.020609
enh88690     2   46196100   46197100     11       2  150064       2.3409    0.0096176
enh88691     2   46200000   46201000      5       2  150064         2.27     0.011603
enh88695     2   46219700   46220700      3       2  150064       2.4645    0.0068611
enh88701     2   46269400   46270400      4       2  150064       2.5115    0.0060105
enh88703     2   46284900   46285900      5       3  150064        2.454    0.0070639
enh88704     2   46289700   46290700      3       2  150064       1.7176     0.042935
enh88772     2   46727500   46728500      2       1  150064       2.1232     0.016868
enh88775     2   46772700   46773700      1       1  150064       1.6782      0.04665
enh88781     2   46791800   46792800      2       1  150064       1.7534      0.03977
enh88785     2   46807200   46808200      3       2  150064       2.5819    0.0049134
enh88787     2   46845400   46846400      2       1  150064       1.6933     0.045203
enh88870     2   47322300   47323300      8       3  150064       2.0287     0.021246
enh88873     2   47359200   47360200      2       1  150064       1.6513     0.049337
enh88883     2   47430000   47431000      2       1  150064       2.8426    0.0022373
enh88886     2   47448700   47449700      6       2  150064       2.3732    0.0088178
enh88920     2   47748700   47749700      3       2  150064       1.8383     0.033008
enh88933     2   47994400   47995400      3       2  150064        2.471    0.0067377
enh88937     2   48012100   48013100      6       3  150064       2.3277    0.0099645
enh88940     2   48070000   48071000      4       2  150064       1.8849     0.029724
enh88941     2   48072000   48073000      1       1  150064       2.2486      0.01227
enh88945     2   48083600   48084600      2       1  150064       1.7494     0.040112
enh88947     2   48095400   48096400      2       1  150064        1.951     0.025531
enh88949     2   48115800   48116800      5       2  150064       2.8139    0.0024469
enh88950     2   48119500   48120500      2       1  150064        2.299     0.010752
enh88953     2   48129000   48130000      1       1  150064       2.9361     0.001662
enh88960     2   48371500   48372500      2       1  150064       1.9717     0.024323
enh88963     2   48425900   48426900      7       4  150064       1.8813     0.029963
enh88968     2   48476100   48477100      1       1  150064       2.1128      0.01731
enh88969     2   48511200   48512200      3       2  150064       3.0425    0.0011733
enh88970     2   48539900   48540900      5       2  150064       2.7155    0.0033084
enh88971     2   48545000   48546000      3       2  150064       2.2742     0.011476
enh88972     2   48547200   48548200      4       2  150064       2.0054     0.022463
enh88974     2   48550100   48551100      4       2  150064       2.9982    0.0013577
enh88976     2   48555400   48556400      3       2  150064       1.8866      0.02961
enh88977     2   48558100   48559100      8       4  150064       1.7196     0.042757
enh88979     2   48566100   48567100      3       1  150064       3.1904   0.00071027
enh88983     2   48572700   48573700      5       2  150064       2.7475    0.0030026
enh88984     2   48573700   48574700      6       4  150064       3.7599   8.5003e-05
enh88986     2   48581100   48582100      2       1  150064       1.9507     0.025544
enh88988     2   48583800   48584800      6       3  150064       2.2021     0.013828
enh88989     2   48589000   48590000      2       1  150064        2.646    0.0040726
enh88990     2   48601800   48602800      3       1  150064        2.613    0.0044869
enh88991     2   48607200   48608200      4       2  150064       2.0439      0.02048
enh88993     2   48624400   48625400      2       1  150064       1.8695     0.030779
enh89000     2   48671000   48672000      6       2  150064        1.709     0.043722
enh89001     2   48674100   48675100      3       2  150064        2.315     0.010305
enh89004     2   48683900   48684900      4       2  150064       3.3386   0.00042101
enh89006     2   48701400   48702400      2       1  150064       2.2353     0.012699
enh89007     2   48706900   48707900      2       1  150064       3.8153   6.8017e-05
enh89016     2   48787400   48788400      4       2  150064       1.7311     0.041714
enh89017     2   48793700   48794700      4       2  150064       1.8201      0.03437
enh89018     2   48794600   48795600      4       2  150064       1.9054     0.028361
enh89019     2   48799700   48800700      5       2  150064       1.7464     0.040375
enh89023     2   48834200   48835200      8       4  150064       1.9835     0.023656
enh89025     2   48943800   48944800     10       3  150064       2.2447     0.012393
enh89026     2   48946600   48947600      2       1  150064       2.1779     0.014705
enh89047     2   50067600   50068600      1       1  150064       3.0332      0.00121
enh89058     2   50245300   50246300      4       1  150064       2.4162    0.0078426
enh89061     2   50349200   50350200      1       1  150064       2.1525      0.01568
enh89063     2   50542200   50543200      2       1  150064       3.0653    0.0010873
enh89064     2   50546400   50547400      3       1  150064       3.0773    0.0010445
enh89065     2   50547600   50548600      1       1  150064       2.0321      0.02107
enh89066     2   50570500   50571500      2       1  150064       2.7417     0.003056
enh89069     2   50756000   50757000      2       1  150064        2.325     0.010036
enh89082     2   50975200   50976200      2       1  150064       2.9219    0.0017395
enh89083     2   50976000   50977000      5       3  150064       1.6852      0.04598
enh89091     2   51012700   51013700      2       1  150064       2.7322     0.003146
enh89093     2   51056200   51057200      5       2  150064       2.0815     0.018693
enh89095     2   51058600   51059600      4       2  150064       1.8895     0.029414
enh89101     2   51221900   51222900      3       2  150064       2.1541     0.015615
enh89124     2   53899800   53900800      1       1  150064       1.7263      0.04215
enh89125     2   53920900   53921900      6       3  150064       3.7012   0.00010731
enh89126     2   53923800   53924800      4       2  150064       2.7804     0.002715
enh89127     2   53941000   53942000      3       1  150064       2.5068    0.0060922
enh89129     2   53956300   53957300      4       2  150064       3.2907   0.00049973
enh89130     2   53966000   53967000      1       1  150064       2.5202     0.005865
enh89133     2   53979200   53980200      2       1  150064       2.6461    0.0040715
enh89134     2   53993200   53994200      6       2  150064       1.8673     0.030931
enh89135     2   53995600   53996600      5       2  150064       2.3528    0.0093154
enh89136     2   54009100   54010100      4       2  150064       2.3661    0.0089876
enh89137     2   54010600   54011600      2       1  150064        3.487   0.00024424
enh89138     2   54016200   54017200      2       1  150064       1.9936     0.023097
enh89140     2   54045900   54046900      1       1  150064       3.2877    0.0005051
enh89141     2   54054400   54055400      2       1  150064       3.0715    0.0010648
enh89143     2   54082700   54083700      4       2  150064       2.9191    0.0017554
enh89147     2   54129800   54130800      2       1  150064       3.2613   0.00055447
enh89149     2   54167900   54168900      7       3  150064       2.4696    0.0067637
enh89150     2   54172300   54173300      2       1  150064       1.7235     0.042399
enh89151     2   54176800   54177800      4       2  150064       2.6881    0.0035929
enh89152     2   54179300   54180300      1       1  150064       1.7323      0.04161
enh89153     2   54184200   54185200      2       1  150064       2.3289    0.0099325
enh89157     2   54194100   54195100      4       2  150064       2.1943     0.014107
enh89160     2   54216300   54217300      3       1  150064       2.3442     0.009535
enh89164     2   54242800   54243800      1       1  150064       2.2655      0.01174
enh89167     2   54264800   54265800      1       1  150064       2.0886      0.01837
enh89171     2   54280400   54281400      2       1  150064       2.1753     0.014802
enh89172     2   54282700   54283700      4       2  150064       3.3843   0.00035681
enh89173     2   54290700   54291700      3       1  150064       3.2401   0.00059753
enh89174     2   54292400   54293400      2       1  150064        1.855     0.031798
enh89175     2   54306200   54307200      4       2  150064       3.0558    0.0011222
enh89176     2   54308100   54309100      6       3  150064       4.0321   2.7641e-05
enh89178     2   54315000   54316000      2       1  150064       1.8354     0.033224
enh89180     2   54330600   54331600      4       2  150064       2.5832    0.0048945
enh89182     2   54335300   54336300      8       3  150064       3.0956   0.00098216
enh89183     2   54341100   54342100      5       2  150064       2.5012    0.0061887
enh89187     2   54386900   54387900      7       4  150064       3.6008   0.00015862
enh89188     2   54389000   54390000      3       1  150064       3.5509   0.00019199
enh89189     2   54403600   54404600      1       1  150064       3.7477    8.924e-05
enh89225     2   54662400   54663400      2       1  150064       3.1466   0.00082577
enh89226     2   54666400   54667400      2       1  150064       3.4344   0.00029699
enh89228     2   54677900   54678900      2       1  150064       2.4727    0.0067056
enh89239     2   54711200   54712200      6       3  150064       1.8641     0.031151
enh89244     2   54720500   54721500      3       2  150064       1.8134     0.034882
enh89245     2   54721600   54722600      2       1  150064       3.4754   0.00025508
enh89246     2   54727300   54728300      8       2  150064       1.6689     0.047572
enh89253     2   54746700   54747700      2       1  150064       3.2837   0.00051231
enh89254     2   54749000   54750000      5       2  150064       2.2137     0.013426
enh89257     2   54753100   54754100      2       1  150064       1.8279     0.033784
enh89258     2   54755400   54756400      2       1  150064        1.838     0.033028
enh89261     2   54764600   54765600      5       2  150064       2.1402     0.016169
enh89262     2   54765700   54766700      3       2  150064       2.1846      0.01446
enh89266     2   54773000   54774000      2       1  150064       2.0531      0.02003
enh89269     2   54779900   54780900      3       1  150064       1.6548     0.048979
enh89277     2   54805100   54806100     10       1  150064       1.6721     0.047248
enh89278     2   54809300   54810300      2       1  150064       1.8623     0.031278
enh89280     2   54819900   54820900      2       1  150064       2.1912     0.014219
enh89281     2   54820800   54821800      3       1  150064       2.0824     0.018652
enh89282     2   54822200   54823200      5       3  150064       2.3515     0.009349
enh89284     2   54829400   54830400      4       2  150064       1.7839     0.037222
enh89286     2   54835700   54836700      3       2  150064       1.6892     0.045594
enh89288     2   54840000   54841000      5       2  150064       2.4294    0.0075625
enh89289     2   54842500   54843500      2       1  150064       2.3702    0.0088904
enh89292     2   54852600   54853600      2       1  150064       2.1353     0.016367
enh89296     2   54863600   54864600      3       2  150064       2.2396      0.01256
enh89297     2   54867000   54868000      6       3  150064       2.5437    0.0054839
enh89299     2   54879300   54880300      2       1  150064       2.0993     0.017894
enh89301     2   54886200   54887200      2       1  150064       1.7686     0.038478
enh89302     2   54889000   54890000      4       2  150064       1.8931     0.029169
enh89307     2   54907500   54908500      7       3  150064       2.0777     0.018869
enh89309     2   54936500   54937500      2       1  150064       1.7007     0.044496
enh89313     2   54984100   54985100      2       1  150064       2.9821    0.0014312
enh89316     2   55067800   55068800      6       2  150064       3.5577   0.00018707
enh89319     2   55118600   55119600      1       1  150064       2.5295     0.005711
enh89322     2   55126600   55127600      2       1  150064       3.2187   0.00064391
enh89325     2   55133400   55134400      7       4  150064       3.0388    0.0011876
enh89327     2   55167700   55168700      5       3  150064        4.103   2.0392e-05
enh89330     2   55181500   55182500      6       3  150064       2.4093    0.0079924
enh89333     2   55196400   55197400      2       1  150064       1.8934      0.02915
enh89339     2   55240300   55241300      2       1  150064       1.9918     0.023196
enh89342     2   55271400   55272400      3       1  150064       2.0184     0.021775
enh89343     2   55278900   55279900      3       2  150064        1.742     0.040758
enh89344     2   55282900   55283900      3       2  150064       2.0073     0.022358
enh89378     2   55608000   55609000      5       2  150064       1.6652     0.047933
enh89379     2   55614800   55615800      3       2  150064       2.0644     0.019491
enh89381     2   55618800   55619800      8       2  150064       2.0051     0.022475
enh89382     2   55622500   55623500      8       2  150064       1.8796      0.03008
enh89389     2   55639600   55640600      4       2  150064       1.8727     0.030555
enh89394     2   55658500   55659500      8       3  150064       1.9271     0.026983
enh89412     2   55999200   56000200      2       1  150064       3.0079    0.0013153
enh89414     2   56031200   56032200      3       1  150064       2.9454    0.0016128
enh89415     2   56032400   56033400      3       1  150064       2.5365    0.0055991
enh89426     2   56235500   56236500      1       1  150064       2.2334      0.01276
enh89435     2   56476100   56477100      3       1  150064       2.1523     0.015687
enh89442     2   57948000   57949000      2       1  150064       3.8989   4.8315e-05
enh89444     2   57987400   57988400      3       1  150064        6.074   6.2375e-10
enh89448     2   58106200   58107200      2       1  150064       3.2818   0.00051576
enh89451     2   58134400   58135400      5       2  150064       6.2141   2.5815e-10
enh89452     2   58138400   58139400      4       2  150064         4.81   7.5456e-07
enh89453     2   58170400   58171400      3       1  150064        5.534   1.5651e-08
enh89454     2   58272200   58273200      3       1  150064       3.1905   0.00071004
enh89455     2   58274900   58275900      1       1  150064       4.4393    4.513e-06
enh89457     2   58283800   58284800      3       2  150064       2.5033    0.0061523
enh89459     2   58315200   58316200      4       2  150064       4.8584   5.9154e-07
enh89460     2   58335100   58336100      3       2  150064       4.7541   9.9663e-07
enh89462     2   58360200   58361200      1       1  150064        4.089    2.166e-05
enh89463     2   58364000   58365000      1       1  150064       2.0191      0.02174
enh89464     2   58382000   58383000      2       1  150064       5.1702   1.1695e-07
enh89468     2   58461800   58462800      4       2  150064       4.2992   8.5707e-06
enh89469     2   58464700   58465700      2       1  150064       4.6671   1.5271e-06
enh89470     2   58465800   58466800      3       2  150064       3.4372   0.00029393
enh89471     2   58466500   58467500      3       2  150064       4.0369   2.7085e-05
enh89473     2   58519900   58520900      1       1  150064       2.0708      0.01919
enh89474     2   58588600   58589600      4       2  150064        2.956    0.0015585
enh89475     2   58617200   58618200      7       2  150064       3.1132   0.00092521
enh89476     2   58652800   58653800      5       3  150064       3.1709   0.00075979
enh89477     2   58656500   58657500      5       3  150064       3.0291    0.0012265
enh89479     2   58674700   58675700      3       2  150064       2.7116    0.0033483
enh89483     2   58734800   58735800      1       1  150064        1.764      0.03887
enh89498     2   60291700   60292700      2       1  150064       3.1996   0.00068807
enh89499     2   60298100   60299100      1       1  150064       2.1217      0.01693
enh89500     2   60333200   60334200      2       1  150064       2.2643     0.011778
enh89501     2   60440700   60441700      3       2  150064        2.635    0.0042066
enh89503     2   60479400   60480400      4       1  150064       1.7638     0.038882
enh89504     2   60522200   60523200      4       2  150064       2.1912     0.014218
enh89515     2   60705500   60706500      1       1  150064       3.1202    0.0009037
enh89516     2   60709700   60710700      1       1  150064       3.9625    3.709e-05
enh89519     2   60723100   60724100      5       2  150064       3.3545   0.00039751
enh89520     2   60726000   60727000      1       1  150064       3.8466    5.988e-05
enh89521     2   60726800   60727800      2       1  150064       4.5044   3.3277e-06
enh89523     2   60735200   60736200      1       1  150064        1.657      0.04876
enh89524     2   60736200   60737200      4       1  150064       2.5272    0.0057495
enh89525     2   60737600   60738600      6       2  150064       3.0219    0.0012558
enh89526     2   60739800   60740800      4       2  150064       3.1038   0.00095519
enh89527     2   60742300   60743300      4       2  150064       2.1759     0.014781
enh89528     2   60744200   60745200      5       3  150064         1.94     0.026191
enh89529     2   60748400   60749400      7       2  150064       2.1153     0.017201
enh89530     2   60755500   60756500      2       1  150064       2.5993    0.0046703
enh89541     2   60808000   60809000      1       1  150064       2.5605     0.005226
enh89544     2   60872400   60873400      2       1  150064       3.7425   9.1085e-05
enh89545     2   60901400   60902400      3       2  150064       3.4617   0.00026839
enh89570     2   61409100   61410100      1       1  150064       2.4981     0.006243
enh89576     2   61465000   61466000      1       1  150064       2.6671     0.003825
enh89577     2   61466100   61467100      2       1  150064       2.4004    0.0081894
enh89579     2   61551800   61552800      3       2  150064       2.1216     0.016934
enh89582     2   61581800   61582800      4       1  150064       2.7547    0.0029374
enh89583     2   61583100   61584100      3       2  150064       2.6574     0.003937
enh89584     2   61607500   61608500      4       1  150064       1.8222     0.034214
enh89587     2   61651900   61652900      4       1  150064       1.7312     0.041706
enh89589     2   61663100   61664100      3       2  150064        2.757     0.002917
enh89596     2   61692200   61693200      3       2  150064       2.6498    0.0040264
enh89598     2   61699400   61700400      1       1  150064        1.971      0.02436
enh89599     2   61704800   61705800      1       1  150064       3.2429    0.0005917
enh89630     2   62412600   62413600      1       1  150064       1.6594      0.04852
enh89634     2   62432200   62433200      1       1  150064       2.6856      0.00362
enh89638     2   62443900   62444900      1       1  150064       2.2089      0.01359
enh89644     2   62531200   62532200      4       2  150064       1.6528     0.049183
enh89647     2   62536300   62537300      1       1  150064       2.1125      0.01732
enh89653     2   62683200   62684200      1       1  150064       1.9283      0.02691
enh89658     2   62703300   62704300      1       1  150064       2.1168      0.01714
enh89660     2   62713000   62714000      2       1  150064       2.3474     0.009452
enh89661     2   62715900   62716900      3       2  150064       2.7455    0.0030209
enh89662     2   62731800   62732800      2       1  150064       1.7793     0.037599
enh89663     2   62733600   62734600      4       2  150064        2.598    0.0046888
enh89664     2   62805100   62806100      5       3  150064       2.8598    0.0021198
enh89666     2   62816500   62817500      3       2  150064       3.1268   0.00088369
enh89667     2   62886800   62887800      2       1  150064       1.6574     0.048718
enh89669     2   62889300   62890300      4       2  150064       2.9659     0.001509
enh89670     2   62890800   62891800      3       1  150064       2.3306    0.0098876
enh89672     2   62913100   62914100      2       1  150064       2.4747     0.006667
enh89676     2   62938900   62939900      2       1  150064       1.8861     0.029644
enh89700     2   64064000   64065000      2       1  150064       1.8105     0.035108
enh89722     2   64291200   64292200      2       1  150064       1.9995     0.022775
enh89740     2   64365500   64366500      3       1  150064       1.7403     0.040901
enh89745     2   64423900   64424900      4       2  150064       1.7415     0.040802
enh89773     2   64674900   64675900      1       1  150064       2.2436      0.01243
enh89781     2   64741800   64742800      1       1  150064       1.7887      0.03683
enh89782     2   64749200   64750200      2       1  150064        1.778     0.037704
enh89789     2   64813900   64814900      6       2  150064       1.8607     0.031396
enh89790     2   64826300   64827300      7       2  150064       2.5498    0.0053895
enh89918     2   65634500   65635500      3       1  150064       1.6661     0.047848
enh89934     2   65759600   65760600      4       2  150064       3.3892   0.00035054
enh89935     2   65772500   65773500      1       1  150064       3.1367    0.0008544
enh89960     2   66759900   66760900      2       1  150064       2.5608    0.0052209
enh89963     2   66769100   66770100      2       1  150064       2.7305    0.0031617
enh89964     2   66772800   66773800      3       1  150064       1.9378     0.026322
enh89971     2   66925400   66926400      1       1  150064       1.7252      0.04225
enh89977     2   67615600   67616600      4       2  150064       1.6789      0.04659
enh89995     2   68386300   68387300      3       2  150064       3.0763     0.001048
enh89996     2   68415600   68416600      2       1  150064       2.5703    0.0050809
enh89997     2   68417700   68418700      2       1  150064       1.6748     0.046984
enh89999     2   68422100   68423100      3       2  150064       2.0024      0.02262
enh90000     2   68427400   68428400      2       1  150064       2.7095    0.0033691
enh90001     2   68428200   68429200      2       1  150064       2.0998     0.017875
enh90003     2   68431400   68432400      1       1  150064        2.837     0.002277
enh90004     2   68433900   68434900      2       1  150064       3.0277    0.0012321
enh90005     2   68436700   68437700      2       1  150064       2.6633    0.0038691
enh90009     2   68445400   68446400      2       1  150064       2.1862     0.014401
enh90013     2   68454400   68455400      3       1  150064         2.73    0.0031666
enh90015     2   68458100   68459100      2       1  150064       1.7499     0.040071
enh90018     2   68473800   68474800      1       1  150064       2.9655     0.001511
enh90020     2   68482200   68483200      5       3  150064       2.0079     0.022329
enh90041     2   68679000   68680000      5       2  150064       1.7643     0.038842
enh90171     2   69960900   69961900      4       1  150064       1.8338      0.03334
enh90172     2   69962400   69963400      4       1  150064       2.0079     0.022328
enh90174     2   69969800   69970800      3       1  150064        2.275     0.011453
enh90175     2   69970500   69971500      2       1  150064       2.0354     0.020905
enh90180     2   69988200   69989200      1       1  150064       1.7773      0.03776
enh90183     2   69995400   69996400      4       1  150064       1.8258      0.03394
enh90188     2   70008500   70009500      1       1  150064        1.646      0.04988
enh90190     2   70016900   70017900      5       2  150064       1.7414     0.040805
enh90191     2   70022800   70023800      1       1  150064       2.7858      0.00267
enh90195     2   70038400   70039400      4       2  150064       2.6589    0.0039198
enh90197     2   70055100   70056100      5       3  150064       2.4367    0.0074115
enh90200     2   70062800   70063800      5       2  150064       1.7778     0.037719
enh90201     2   70120000   70121000      3       1  150064       1.6926     0.045261
enh90203     2   70128300   70129300      2       1  150064       1.9686       0.0245
enh90206     2   70145100   70146100      3       1  150064       1.8214      0.03427
enh90214     2   70179900   70180900      2       1  150064       2.2217     0.013152
enh90218     2   70261800   70262800      2       1  150064       1.6648     0.047979
enh90247     2   70486300   70487300      1       1  150064       1.7425      0.04071
enh90249     2   70518900   70519900      1       1  150064       1.7556      0.03958
enh90251     2   70527400   70528400      2       1  150064       2.0229     0.021543
enh90282     2   70991400   70992400      3       1  150064       1.6644     0.048016
enh90295     2   71298900   71299900      3       1  150064       1.8853     0.029692
enh90299     2   71381100   71382100     10       3  150064       1.9591     0.025051
enh90300     2   71383500   71384500      4       2  150064       2.0479     0.020286
enh90310     2   71505900   71506900      2       1  150064       2.2914      0.01097
enh90314     2   71526500   71527500      5       3  150064       1.9126     0.027898
enh90316     2   71562200   71563200      2       1  150064       2.6686    0.0038087
enh90317     2   71566000   71567000      4       2  150064       2.3102     0.010439
enh90319     2   71579900   71580900      1       1  150064       3.1556    0.0008008
enh90322     2   71601700   71602700      4       2  150064       1.9484     0.025683
enh90325     2   71647300   71648300      5       2  150064       1.7478     0.040245
enh90327     2   71679400   71680400      2       1  150064       2.3736    0.0088076
enh90362     2   72028700   72029700      2       1  150064       2.1933     0.014142
enh90372     2   72356800   72357800      2       1  150064       2.9769    0.0014561
enh90373     2   72364900   72365900      1       1  150064        2.597     0.004702
enh90374     2   72369200   72370200      4       2  150064       3.5539   0.00018975
enh90375     2   72400400   72401400      1       1  150064       1.6707      0.04739
enh90380     2   72463100   72464100      1       1  150064        2.753     0.002953
enh90391     2   72742700   72743700      2       1  150064       3.2781   0.00052246
enh90418     2   73031400   73032400      1       1  150064       1.9696      0.02444
enh90428     2   73163500   73164500      3       2  150064       4.1295   1.8174e-05
enh90436     2   73207600   73208600      1       1  150064       4.2077     1.29e-05
enh90437     2   73210700   73211700      1       1  150064       4.2793    9.375e-06
enh90439     2   73222500   73223500      2       1  150064       3.5418   0.00019867
enh90441     2   73231800   73232800      3       1  150064       4.0446   2.6202e-05
enh90442     2   73235400   73236400      1       1  150064       3.9488    3.927e-05
enh90443     2   73248100   73249100      4       2  150064        3.782   7.7791e-05
enh90444     2   73252200   73253200      4       2  150064       2.6427    0.0041121
enh90446     2   73261300   73262300      2       1  150064       4.7225    1.165e-06
enh90448     2   73271000   73272000      4       2  150064       3.9549   3.8288e-05
enh90450     2   73278800   73279800      2       1  150064       3.3089   0.00046838
enh90452     2   73286100   73287100      2       1  150064        2.768    0.0028203
enh90453     2   73289900   73290900      4       2  150064        2.548    0.0054178
enh90458     2   73306800   73307800      1       1  150064        3.391    0.0003482
enh90460     2   73318200   73319200      3       2  150064       2.4886    0.0064115
enh90461     2   73321000   73322000      5       2  150064       2.9955    0.0013701
enh90462     2   73329600   73330600      6       2  150064       3.3374    0.0004229
enh90463     2   73333300   73334300      2       1  150064       3.1442   0.00083265
enh90464     2   73336300   73337300      5       2  150064       2.2832     0.011209
enh90466     2   73439400   73440400      2       1  150064       3.9133   4.5522e-05
enh90476     2   73611600   73612600      2       1  150064       3.7349   9.3901e-05
enh90477     2   73614500   73615500      1       1  150064       3.1555    0.0008012
enh90478     2   73645400   73646400      2       1  150064        2.894    0.0019017
enh90479     2   73815100   73816100      2       1  150064       3.7373   9.3018e-05
enh90480     2   73867500   73868500      3       1  150064       4.0881   2.1749e-05
enh90486     2   73986400   73987400      3       1  150064       2.8224    0.0023835
enh90491     2   74058000   74059000      3       2  150064       2.4619    0.0069097
enh90492     2   74059500   74060500      1       1  150064       2.7245      0.00322
enh90497     2   74117400   74118400      3       2  150064       1.6864     0.045857
enh90513     2   74226900   74227900      1       1  150064       2.0135      0.02203
enh90515     2   74237200   74238200      1       1  150064       2.0266      0.02135
enh90517     2   74248300   74249300      3       1  150064       2.0334     0.021008
enh90519     2   74253300   74254300      4       1  150064        3.009    0.0013105
enh90520     2   74255800   74256800      2       1  150064       1.8502     0.032142
enh90521     2   74257500   74258500      4       2  150064       2.6888    0.0035857
enh90522     2   74259700   74260700      2       1  150064       2.6726    0.0037635
enh90524     2   74265800   74266800      2       1  150064       2.5673    0.0051242
enh90525     2   74267200   74268200      1       1  150064       3.1088    0.0009394
enh90527     2   74271800   74272800      2       1  150064       2.4259    0.0076357
enh90528     2   74278200   74279200      2       1  150064       2.1009     0.017825
enh90529     2   74293500   74294500      6       2  150064         2.91    0.0018072
enh90530     2   74302400   74303400      2       1  150064       2.5748    0.0050147
enh90531     2   74304000   74305000      1       1  150064        2.801     0.002547
enh90535     2   74326900   74327900      3       2  150064       2.1253     0.016781
enh90542     2   74408500   74409500      1       1  150064       2.1993      0.01393
enh90582     2   74967800   74968800      6       1  150064       1.8074     0.035354
enh90605     2   75602500   75603500      8       2  150064       2.1906     0.014239
enh90624     2   76234800   76235800      2       1  150064       2.0811     0.018711
enh90625     2   76386000   76387000      3       2  150064       4.0369   2.7085e-05
enh90627     2   76388800   76389800      7       4  150064       2.6293    0.0042774
enh90628     2   76438600   76439600      2       1  150064       2.0958     0.018049
enh90635     2   77053700   77054700      7       4  150064        1.775     0.037952
enh90641     2   77695400   77696400      4       2  150064       3.2053   0.00067451
enh90642     2   77707200   77708200      5       2  150064       2.5054    0.0061161
enh90643     2   77739700   77740700      3       2  150064       3.0221     0.001255
enh90645     2   77746800   77747800      3       2  150064       2.4611    0.0069265
enh90651     2   78501300   78502300      3       1  150064       2.2056     0.013706
enh90654     2   78531500   78532500      2       1  150064       1.6724     0.047226
enh90660     2   79446400   79447400      6       3  150064        1.809     0.035229
enh90672     2   79748700   79749700      1       1  150064       1.8974      0.02889
enh90675     2   79929500   79930500      2       1  150064       2.9159    0.0017734
enh90686     2   80059400   80060400      4       2  150064        1.927     0.026987
enh90690     2   80087100   80088100      3       2  150064       1.9647     0.024726
enh90692     2   80133100   80134100      1       1  150064       1.8603      0.03142
enh90707     2   80469300   80470300      4       1  150064       1.6988     0.044679
enh90748     2   84877800   84878800      1       1  150064       2.7145     0.003319
enh90830     2   85567300   85568300      1       1  150064       1.7273      0.04206
enh90835     2   85621200   85622200      3       2  150064       2.1436     0.016034
enh90843     2   85637600   85638600      3       1  150064       3.2094   0.00066513
enh90844     2   85639500   85640500      3       2  150064       1.7379     0.041116
enh90846     2   85646700   85647700      5       3  150064       1.9963     0.022953
enh90848     2   85650300   85651300      7       4  150064       2.3324    0.0098411
enh90850     2   85655100   85656100      5       2  150064       2.2966      0.01082
enh90883     2   85844500   85845500      1       1  150064       2.0794      0.01879
enh90890     2   85902200   85903200      1       1  150064       2.5072     0.006085
enh90902     2   85985700   85986700      4       2  150064       2.0005     0.022723
enh90903     2   85986400   85987400      1       1  150064       2.2461      0.01235
enh90905     2   85992200   85993200      7       2  150064       2.2354     0.012697
enh90907     2   85999000   86000000      2       1  150064       2.0752     0.018985
enh90915     2   86054800   86055800      3       2  150064       1.7297     0.041845
enh90950     2   86295700   86296700      6       2  150064       1.8888     0.029457
enh91013     2   86858700   86859700      3       2  150064       2.2344     0.012729
enh91017     2   86902400   86903400      2       1  150064       2.3893    0.0084397
enh91019     2   86930200   86931200      1       1  150064       2.7007      0.00346
enh91021     2   86971100   86972100      1       1  150064       2.1709      0.01497
enh91023     2   86974400   86975400      3       2  150064       3.0095    0.0013083
enh91129     2   96830400   96831400      1       1  150064        1.833       0.0334
enh91135     2   96871900   96872900      2       1  150064       2.6324    0.0042391
enh91136     2   96875500   96876500      1       1  150064       3.9123    4.571e-05
enh91139     2   96912000   96913000      3       2  150064        2.309     0.010472
enh91141     2   96919400   96920400      1       1  150064       3.9103     4.61e-05
enh91145     2   96924800   96925800      3       2  150064       3.7121   0.00010279
enh91147     2   96927400   96928400      1       1  150064        3.299    0.0004851
enh91160     2   97059600   97060600      3       2  150064       2.5624    0.0051981
enh91161     2   97063000   97064000      2       1  150064       2.5724      0.00505
enh91177     2   97205400   97206400      1       1  150064       1.9382       0.0263
enh91178     2   97207100   97208100      4       2  150064       1.7377     0.041128
enh91182     2   97219200   97220200      2       1  150064       2.1345     0.016403
enh91187     2   97281900   97282900      1       1  150064       1.9348      0.02651
enh91189     2   97288500   97289500      2       1  150064       3.0718    0.0010638
enh91191     2   97297600   97298600      1       1  150064        2.562     0.005203
enh91194     2   97350700   97351700      1       1  150064        2.613     0.004488
enh91197     2   97406000   97407000      1       1  150064       1.9779      0.02397
enh91198     2   97425100   97426100      2       1  150064       1.9136     0.027833
enh91199     2   97430700   97431700      1       1  150064        2.061      0.01965
enh91203     2   97438200   97439200      2       1  150064       2.9396    0.0016433
enh91204     2   97439700   97440700      2       1  150064       2.1376     0.016273
enh91205     2   97453900   97454900      2       1  150064       2.3678     0.008946
enh91208     2   97477100   97478100      1       1  150064        2.391     0.008401
enh91210     2   97483600   97484600      1       1  150064       2.1714      0.01495
enh91212     2   97486900   97487900      3       1  150064       2.6319    0.0042454
enh91213     2   97488400   97489400      1       1  150064       2.1452      0.01597
enh91214     2   97489700   97490700      1       1  150064       2.2359      0.01268
enh91215     2   97495700   97496700      3       2  150064       2.4058    0.0080684
enh91216     2   97497700   97498700      1       1  150064       2.0026      0.02261
enh91220     2   97521600   97522600      1       1  150064       2.0007      0.02271
enh91221     2   97524900   97525900      1       1  150064       2.0166      0.02187
enh91224     2   97536600   97537600      2       1  150064       1.9317     0.026699
enh91225     2   97540000   97541000      2       1  150064        2.489    0.0064044
enh91226     2   97543800   97544800      2       1  150064       3.9637   3.6895e-05
enh91228     2   97547900   97548900      1       1  150064        3.716    0.0001012
enh91233     2   97569200   97570200      3       1  150064        3.538    0.0002016
enh91234     2   97571900   97572900      7       1  150064       3.6643   0.00012399
enh91236     2   97578400   97579400      1       1  150064       3.4922    0.0002395
enh91239     2   97597100   97598100      3       2  150064       3.1853   0.00072304
enh91243     2   97622800   97623800      5       2  150064       1.7894     0.036779
enh91251     2   97761200   97762200      6       1  150064       2.4276    0.0075996
enh91255     2   98260800   98261800      2       1  150064       2.3703    0.0088868
enh91257     2   98276400   98277400      2       1  150064        1.907     0.028261
enh91261     2   98344300   98345300      2       1  150064       1.9617     0.024899
enh91270     2   98567300   98568300      4       2  150064       1.9454     0.025862
enh91273     2   98584700   98585700      3       1  150064       2.7019    0.0034477
enh91277     2   98609000   98610000      1       1  150064       2.9188     0.001757
enh91278     2   98612900   98613900      3       1  150064       2.9854     0.001416
enh91285     2   98750500   98751500      2       1  150064       2.2184     0.013264
enh91293     2   98780000   98781000      2       1  150064       1.7801     0.037533
enh91306     2   99000900   99001900      1       1  150064       1.6937      0.04516
enh91308     2   99060200   99061200      2       1  150064        1.857     0.031655
enh91309     2   99063400   99064400      2       1  150064       1.7943     0.036386
enh91310     2   99065000   99066000      2       1  150064       1.6915     0.045375
enh91312     2   99068400   99069400      1       1  150064         1.78      0.03754
enh91318     2   99084800   99085800      3       1  150064       1.7322     0.041623
enh91320     2   99088300   99089300      5       1  150064       1.7535     0.039756
enh91324     2   99100200   99101200      1       1  150064       1.8484      0.03227
enh91326     2   99105700   99106700      5       1  150064       1.6654     0.047921
enh91327     2   99108700   99109700      2       1  150064       1.7642     0.038849
enh91332     2   99124700   99125700      2       1  150064       1.8219     0.034239
enh91334     2   99132600   99133600      3       1  150064       1.6999     0.044576
enh91335     2   99135100   99136100      3       1  150064       1.7984     0.036053
enh91343     2   99227300   99228300      1       1  150064       1.8062      0.03544
enh91363     2   99374200   99375200      1       1  150064       1.7572      0.03944
enh91370     2   99411700   99412700      1       1  150064       1.8053      0.03551
enh91372     2   99422300   99423300      3       1  150064       1.7118      0.04347
enh91378     2   99449300   99450300      5       2  150064       1.7134      0.04332
enh91432     2  100224100  100225100      4       2  150064        1.947     0.025767
enh91435     2  100252800  100253800      2       1  150064       2.3472    0.0094585
enh91436     2  100257100  100258100      2       1  150064       2.5782    0.0049655
enh91437     2  100260300  100261300      4       2  150064       3.0465    0.0011575
enh91440     2  100277000  100278000      1       1  150064       2.0517       0.0201
enh91442     2  100316900  100317900      4       2  150064       1.8381     0.033027
enh91446     2  100443200  100444200      4       1  150064       2.0377     0.020792
enh91453     2  100577100  100578100      1       1  150064        1.887      0.02958
enh91497     2  101350000  101351000      7       2  150064       2.4078    0.0080245
enh91498     2  101364400  101365400      3       2  150064       1.7989     0.036018
enh91499     2  101396600  101397600      3       2  150064        2.002     0.022641
enh91523     2  101541500  101542500      6       2  150064        1.864     0.031159
enh91561     2  101917000  101918000      5       2  150064       2.3846    0.0085493
enh91568     2  101966500  101967500      1       1  150064       1.6514      0.04933
enh91569     2  101972200  101973200      5       3  150064       2.0699     0.019231
enh91579     2  102050800  102051800      8       2  150064       1.7087     0.043751
enh91682     2  102720500  102721500      7       4  150064       2.7341    0.0031273
enh91683     2  102757200  102758200      5       2  150064       2.1286     0.016643
enh91684     2  102757900  102758900      7       2  150064        2.015     0.021951
enh91686     2  102782600  102783600      2       1  150064       1.7915     0.036605
enh91687     2  102804200  102805200      4       2  150064       1.8226     0.034185
enh91695     2  103351200  103352200      3       1  150064       2.6778    0.0037058
enh91703     2  103593500  103594500      1       1  150064       2.1775      0.01472
enh91704     2  103595900  103596900      4       2  150064       2.3527    0.0093176
enh91710     2  104575200  104576200      2       1  150064       1.6937     0.045158
enh91716     2  104986800  104987800      3       1  150064       2.6978    0.0034897
enh91722     2  105042200  105043200      2       1  150064       1.6806     0.046424
enh91723     2  105045100  105046100      6       2  150064       1.9423     0.026052
enh91724     2  105048400  105049400      1       1  150064       1.9052      0.02838
enh91732     2  105115400  105116400      1       1  150064       1.9726      0.02427
enh91773     2  105564200  105565200      2       1  150064        1.648      0.04968
enh91781     2  105810200  105811200      4       2  150064       2.0955     0.018063
enh91835     2  106359700  106360700      2       1  150064       2.2947     0.010874
enh91837     2  106370800  106371800      5       2  150064       2.4207    0.0077459
enh91840     2  106380300  106381300      6       2  150064       1.7111     0.043532
enh91881     2  106525400  106526400      4       2  150064       2.0452     0.020416
enh91884     2  106535400  106536400      3       2  150064       1.6844     0.046052
enh91921     2  107456700  107457700      4       2  150064       2.5023    0.0061695
enh91923     2  107460600  107461600      3       2  150064       2.3506    0.0093719
enh91938     2  108835800  108836800      3       2  150064       1.8453     0.032494
enh91957     2  109200000  109201000      3       2  150064       2.3212     0.010138
enh91965     2  109231600  109232600      3       1  150064       1.8293     0.033678
enh91969     2  109236700  109237700      1       1  150064       2.0736      0.01906
enh92083     2  110267200  110268200      3       2  150064       3.9002    4.806e-05
enh92084     2  110271100  110272100      2       1  150064       4.2551   1.0449e-05
enh92085     2  110278700  110279700      5       2  150064       3.3732   0.00037148
enh92087     2  110351900  110352900      3       2  150064        3.831   6.3821e-05
enh92088     2  110354600  110355600      3       1  150064       3.8643   5.5713e-05
enh92090     2  110363100  110364100      2       1  150064       4.0565   2.4907e-05
enh92091     2  110364000  110365000      2       1  150064       3.9318   4.2148e-05
enh92093     2  110369000  110370000      5       3  150064       3.4337   0.00029767
enh92095     2  110374700  110375700      2       1  150064       2.7704    0.0027992
enh92096     2  110395700  110396700      5       2  150064       3.7693   8.1868e-05
enh92101     2  110858800  110859800      3       2  150064       1.9862     0.023508
enh92102     2  110884200  110885200      2       1  150064       2.2133     0.013439
enh92111     2  111528600  111529600      3       1  150064       2.5835    0.0048899
enh92124     2  111906400  111907400      6       3  150064       2.5042    0.0061369
enh92127     2  111918100  111919100      4       2  150064       1.7494     0.040109
enh92128     2  111920000  111921000      1       1  150064       1.6997      0.04459
enh92131     2  111942000  111943000      1       1  150064       2.3272     0.009977
enh92150     2  112675700  112676700      1       1  150064       2.1304      0.01657
enh92151     2  112679300  112680300      3       1  150064       2.1012     0.017812
enh92156     2  112690000  112691000      1       1  150064       2.1835       0.0145
enh92160     2  112699100  112700100      2       1  150064        1.989     0.023352
enh92162     2  112704000  112705000      4       1  150064       1.9403     0.026173
enh92164     2  112711800  112712800      3       1  150064       2.3122     0.010382
enh92170     2  112736200  112737200      3       1  150064        1.825     0.034002
enh92172     2  112743700  112744700      7       2  150064       1.8642     0.031149
enh92173     2  112757800  112758800      2       1  150064       1.6746     0.047002
enh92174     2  112776800  112777800      3       1  150064       2.1135      0.01728
enh92186     2  113008600  113009600      4       2  150064       1.8024     0.035739
enh92192     2  113047700  113048700      2       1  150064       2.0359     0.020878
enh92193     2  113188800  113189800      4       2  150064       1.9642     0.024755
enh92259     2  114081400  114082400      4       2  150064        1.824     0.034076
enh92276     2  114654200  114655200      3       1  150064       1.9159     0.027686
enh92278     2  114667700  114668700      5       2  150064       2.1569     0.015506
enh92302     2  115841800  115842800      3       2  150064       1.7979       0.0361
enh92304     2  115957300  115958300      3       2  150064       2.5173     0.005913
enh92320     2  118857000  118858000      4       2  150064       2.4319    0.0075103
enh92323     2  119077700  119078700      2       1  150064       1.9302     0.026789
enh92327     2  119513200  119514200      3       2  150064        1.982     0.023738
enh92334     2  119982500  119983500     11       3  150064       1.7966     0.036196
enh92335     2  119983200  119984200      2       1  150064       1.7257     0.042198
enh92336     2  119987500  119988500      1       1  150064         1.65      0.04947
enh92390     2  120500000  120501000      2       1  150064       1.7747     0.037971
enh92407     2  120774400  120775400      3       1  150064       1.6981     0.044745
enh92414     2  120984600  120985600      2       1  150064       1.6772     0.046754
enh92427     2  121076200  121077200      2       1  150064        1.706     0.044004
enh92449     2  121416700  121417700      3       2  150064       2.2818     0.011251
enh92451     2  121419400  121420400      2       1  150064       1.8985     0.028813
enh92512     2  122120400  122121400      2       1  150064       1.8867     0.029603
enh92514     2  122126200  122127200      1       1  150064       1.6482      0.04966
enh92547     2  122290100  122291100      2       1  150064        2.287     0.011099
enh92578     2  122495000  122496000      2       1  150064       2.3082     0.010494
enh92579     2  122511700  122512700      1       1  150064       1.8269      0.03386
enh92582     2  122568700  122569700      4       2  150064       1.8472     0.032356
enh92585     2  122626100  122627100      9       2  150064        2.649    0.0040368
enh92590     2  122777200  122778200      2       1  150064       1.9756       0.0241
enh92600     2  125024700  125025700      2       1  150064       2.7264     0.003201
enh92618     2  126950300  126951300      2       1  150064       1.9309     0.026746
enh92636     2  127533400  127534400      4       2  150064       1.9853     0.023556
enh92637     2  127541400  127542400      2       1  150064       1.8876     0.029537
enh92639     2  127584600  127585600      2       1  150064       1.9724     0.024284
enh92648     2  127802900  127803900      2       1  150064       1.8029     0.035702
enh92660     2  127843600  127844600      7       2  150064       2.4133    0.0079045
enh92661     2  127848300  127849300      3       2  150064       2.2095      0.01357
enh92662     2  127854900  127855900      4       2  150064       2.2899     0.011015
enh92663     2  127856600  127857600      3       1  150064       3.1255   0.00088759
enh92664     2  127857600  127858600      2       1  150064       2.6623     0.003881
enh92666     2  127868700  127869700      5       2  150064       2.4658    0.0068345
enh92667     2  127871800  127872800      4       2  150064       2.9582    0.0015471
enh92669     2  127878800  127879800      2       1  150064       2.0543     0.019971
enh92673     2  127900900  127901900      4       2  150064       1.8541     0.031863
enh92741     2  128612400  128613400      4       2  150064       1.6489     0.049579
enh92742     2  128615800  128616800      2       1  150064       1.7603     0.039175
enh92752     2  128782900  128783900      1       1  150064         1.67      0.04746
enh92753     2  128786400  128787400      2       1  150064       1.7097     0.043657
enh92856     2  131132100  131133100      1       1  150064       2.2907      0.01099
enh92857     2  131134000  131135000      3       2  150064       1.7561     0.039535
enh92865     2  131556400  131557400      3       1  150064       1.6877     0.045738
enh92880     2  131655800  131656800      5       2  150064       1.8212     0.034285
enh92892     2  131795600  131796600      2       1  150064       3.2381   0.00060156
enh92893     2  131799600  131800600      1       1  150064       3.1839    0.0007265
enh92895     2  131808200  131809200      1       1  150064       3.3224    0.0004462
enh92896     2  131812800  131813800      1       1  150064       3.2902    0.0005006
enh92898     2  131816900  131817900      2       1  150064       3.1497   0.00081711
enh92900     2  131821800  131822800      2       1  150064       3.1467   0.00082561
enh92903     2  131834600  131835600      1       1  150064       3.3548    0.0003971
enh92905     2  131848900  131849900      1       1  150064       2.5573     0.005274
enh92907     2  131861200  131862200      4       2  150064        3.335   0.00042656
enh92908     2  131864400  131865400      2       1  150064        2.684    0.0036368
enh92914     2  132398600  132399600      1       1  150064       2.2584      0.01196
enh92916     2  132431400  132432400      2       1  150064       2.2331     0.012771
enh92923     2  133106000  133107000      1       1  150064       1.6687      0.04759
enh92947     2  133736100  133737100      1       1  150064       1.7248      0.04228
enh92950     2  133811500  133812500      2       1  150064       1.8736      0.03049
enh92969     2  134051200  134052200      1       1  150064         1.85      0.03216
enh93009     2  134418300  134419300      1       1  150064       1.7338      0.04148
enh93032     2  134829600  134830600      5       1  150064       2.1544     0.015606
enh93034     2  134880500  134881500      2       1  150064       2.8151    0.0024384
enh93038     2  134893200  134894200      1       1  150064       2.5116     0.006009
enh93040     2  134895800  134896800      3       2  150064        2.987    0.0014085
enh93041     2  134898000  134899000      3       2  150064       3.6291    0.0001422
enh93042     2  134899300  134900300      6       2  150064        3.593   0.00016342
enh93045     2  134903900  134904900      1       1  150064       1.7945      0.03637
enh93051     2  134921000  134922000      1       1  150064       2.4341     0.007465
enh93059     2  134945400  134946400      7       3  150064       1.6896     0.045554
enh93062     2  134955900  134956900      3       1  150064        1.683      0.04619
enh93124     2  135680600  135681600      1       1  150064       2.2259      0.01301
enh93127     2  135693000  135694000      2       1  150064       2.1891     0.014294
enh93174     2  136788400  136789400      4       2  150064       2.3151     0.010304
enh93209     2  138944000  138945000      1       1  150064       1.6611      0.04835
enh93210     2  139228000  139229000      1       1  150064       3.9459    3.975e-05
enh93217     2  139465600  139466600      3       2  150064       2.5046    0.0061302
enh93240     2  142535700  142536700      3       2  150064       2.3466    0.0094715
enh93253     2  142835200  142836200      5       2  150064       1.9282     0.026912
enh93269     2  144232500  144233500      1       1  150064       2.5366     0.005597
enh93286     2  144660700  144661700      1       1  150064       3.2983    0.0004863
enh93291     2  144710900  144711900      3       1  150064       2.8618     0.002106
enh93292     2  144713000  144714000      1       1  150064       2.9506     0.001586
enh93295     2  144857200  144858200      1       1  150064       2.1594      0.01541
enh93301     2  144995300  144996300      2       1  150064       1.7785     0.037657
enh93306     2  145043200  145044200      4       2  150064       3.0145    0.0012869
enh93311     2  145087300  145088300      2       1  150064       2.3347    0.0097797
enh93312     2  145090900  145091900      1       1  150064       3.2093    0.0006652
enh93317     2  145128900  145129900      2       1  150064         2.57    0.0050854
enh93318     2  145130700  145131700      1       1  150064       2.7902     0.002634
enh93319     2  145136100  145137100      1       1  150064       4.2102    1.276e-05
enh93320     2  145139500  145140500      1       1  150064       4.5198    3.095e-06
enh93323     2  145152900  145153900      2       1  150064       4.3022   8.4556e-06
enh93327     2  145161800  145162800      2       1  150064       4.2078   1.2891e-05
enh93328     2  145164900  145165900      2       1  150064       3.3485   0.00040624
enh93329     2  145169800  145170800      1       1  150064       3.4481    0.0002823
enh93331     2  145172800  145173800      3       1  150064       3.1608   0.00078681
enh93333     2  145182100  145183100      2       1  150064       2.3847    0.0085468
enh93334     2  145183500  145184500      2       1  150064       3.8243   6.5569e-05
enh93336     2  145186300  145187300      2       1  150064       3.6386   0.00013708
enh93340     2  145199300  145200300      1       1  150064       2.5062     0.006102
enh93343     2  145204900  145205900      2       1  150064       1.7417      0.04078
enh93362     2  145255800  145256800      3       2  150064       1.9117     0.027955
enh93393     2  145793500  145794500      3       2  150064       1.9476     0.025729
enh93396     2  145800500  145801500      3       2  150064         1.69     0.045513
enh93400     2  145874500  145875500      2       1  150064       2.9264    0.0017147
enh93401     2  145880900  145881900      2       1  150064       2.1712     0.014957
enh93408     2  146514600  146515600      3       2  150064       1.7806     0.037492
enh93409     2  146676200  146677200      2       1  150064       1.8994     0.028755
enh93412     2  147707800  147708800      2       1  150064       3.0304    0.0012211
enh93422     2  148607300  148608300      3       1  150064       2.6279    0.0042959
enh93426     2  148627000  148628000      2       1  150064       2.2105     0.013534
enh93427     2  148627600  148628600      2       1  150064       2.2233     0.013097
enh93429     2  148646000  148647000      3       2  150064       1.8045     0.035575
enh93433     2  148734700  148735700      1       1  150064        1.891      0.02931
enh93439     2  149062700  149063700      3       1  150064       2.9061    0.0018299
enh93442     2  149291600  149292600      2       1  150064       2.8176    0.0024192
enh93443     2  149309800  149310800      2       1  150064       2.9679     0.001499
enh93446     2  149403800  149404800      3       1  150064       1.7192     0.042789
enh93461     2  149513700  149514700      2       1  150064       2.1811     0.014587
enh93469     2  149639800  149640800      1       1  150064       2.4998     0.006213
enh93501     2  149835000  149836000      1       1  150064       2.5856     0.004861
enh93505     2  149862700  149863700      2       1  150064       1.8528     0.031956
enh93513     2  150185400  150186400      3       2  150064       1.6818       0.0463
enh93516     2  150345000  150346000      4       2  150064       2.0084     0.022298
enh93517     2  150346400  150347400      4       1  150064       1.7301     0.041806
enh93518     2  150418600  150419600      1       1  150064       2.1357      0.01635
enh93520     2  150436400  150437400      2       1  150064       1.6765     0.046816
enh93523     2  150453600  150454600      3       2  150064       2.2572     0.011997
enh93524     2  150454400  150455400      2       1  150064       1.9964     0.022947
enh93526     2  150714400  150715400      4       2  150064        2.505    0.0061219
enh93535     2  151153100  151154100      2       1  150064       1.9978     0.022869
enh93561     2  152252800  152253800      3       2  150064       1.8168     0.034622
enh93564     2  152400800  152401800      3       1  150064       1.7442     0.040561
enh93566     2  152475600  152476600      4       2  150064       1.9625     0.024852
enh93577     2  152725700  152726700      3       1  150064       1.8878     0.029525
enh93615     2  153022600  153023600      1       1  150064        3.211    0.0006614
enh93616     2  153025100  153026100      3       2  150064       2.3541     0.009285
enh93618     2  153030100  153031100      2       1  150064       2.0004     0.022726
enh93620     2  153056900  153057900      1       1  150064        3.074     0.001056
enh93621     2  153079200  153080200      3       1  150064        2.717    0.0032937
enh93622     2  153099800  153100800      3       2  150064       2.5596    0.0052395
enh93623     2  153102400  153103400      3       2  150064       2.0616     0.019623
enh93624     2  153103500  153104500      4       2  150064       2.1947     0.014094
enh93625     2  153140600  153141600      2       1  150064       3.2143   0.00065371
enh93626     2  153190400  153191400      3       1  150064       2.3965     0.008276
enh93627     2  153196700  153197700      4       2  150064       2.7626    0.0028674
enh93644     2  153228400  153229400      7       3  150064       2.7054     0.003411
enh93645     2  153230400  153231400      2       1  150064       1.9569     0.025182
enh93646     2  153232800  153233800      4       2  150064       2.2087     0.013597
enh93648     2  153236600  153237600      6       2  150064       1.7094     0.043691
enh93653     2  153249700  153250700      5       2  150064       2.4043    0.0081009
enh93655     2  153255300  153256300      4       2  150064       1.9689     0.024481
enh93660     2  153277800  153278800      2       1  150064       2.4095    0.0079867
enh93661     2  153279700  153280700      1       1  150064       2.3908     0.008405
enh93666     2  153291900  153292900      4       2  150064       1.8058     0.035474
enh93717     2  153450000  153451000      1       1  150064       1.6929      0.04524
enh93723     2  153465400  153466400      4       2  150064       1.8078     0.035315
enh93724     2  153468900  153469900      5       2  150064       1.8902     0.029367
enh93725     2  153471500  153472500      2       1  150064       2.8341    0.0022979
enh93727     2  153477700  153478700      3       1  150064       3.4802   0.00025051
enh93728     2  153481200  153482200      5       3  150064       2.9764    0.0014582
enh93729     2  153483300  153484300      2       1  150064       2.9082    0.0018175
enh93733     2  153503600  153504600      1       1  150064       2.9765     0.001458
enh93734     2  153532600  153533600      3       2  150064       2.2561     0.012033
enh93735     2  153550800  153551800      2       1  150064        2.609    0.0045403
enh93738     2  153586800  153587800      4       2  150064       2.7664    0.0028339
enh93739     2  153618400  153619400      2       1  150064       3.9656   3.6599e-05
enh93744     2  154727000  154728000      9       2  150064       1.8625     0.031265
enh93764     2  156448600  156449600      3       1  150064       1.9375      0.02634
enh93849     2  159036100  159037100      4       2  150064       1.8653     0.031073
enh93854     2  159259600  159260600      5       3  150064       1.7041     0.044185
enh93855     2  159298700  159299700      4       2  150064       2.1728     0.014896
enh93857     2  159316400  159317400      5       3  150064        2.406    0.0080642
enh93859     2  159322200  159323200      2       1  150064       1.7272     0.042067
enh93860     2  159326100  159327100      2       1  150064        2.204     0.013761
enh93863     2  159341100  159342100      5       2  150064        1.803     0.035691
enh93864     2  159343700  159344700      4       2  150064       2.6076     0.004559
enh93868     2  159349700  159350700      6       2  150064       2.8574    0.0021356
enh93870     2  159353800  159354800      4       2  150064       1.9155     0.027716
enh93871     2  159356300  159357300      2       1  150064       2.4489    0.0071645
enh93872     2  159358600  159359600      5       3  150064       2.8276    0.0023449
enh93873     2  159361500  159362500      4       2  150064        2.261     0.011878
enh93874     2  159366600  159367600      3       2  150064       2.1495     0.015796
enh93876     2  159369700  159370700      3       1  150064       3.3068   0.00047188
enh93878     2  159375600  159376600      4       2  150064       1.8868     0.029594
enh93881     2  159400700  159401700      3       1  150064       2.4125    0.0079224
enh93882     2  159402700  159403700      5       3  150064       3.2124   0.00065824
enh93886     2  159433600  159434600      4       2  150064       2.5194    0.0058769
enh93890     2  159463600  159464600      4       2  150064       1.7704     0.038332
enh93893     2  159493500  159494500      4       2  150064       3.4109   0.00032376
enh93895     2  159509000  159510000      5       3  150064       2.7923     0.002617
enh93896     2  159512500  159513500     10       2  150064       1.7572     0.039443
enh93986     2  160373000  160374000      1       1  150064       2.9792     0.001445
enh93988     2  160425000  160426000      3       1  150064       2.6706    0.0037862
enh93990     2  160448100  160449100      4       2  150064       2.2423      0.01247
enh93991     2  160451800  160452800      1       1  150064       2.6667      0.00383
enh93992     2  160461000  160462000      7       3  150064       2.6357    0.0041981
enh93993     2  160462200  160463200      5       2  150064       2.5663    0.0051388
enh93994     2  160463600  160464600      3       2  150064       1.6783     0.046641
enh93995     2  160465300  160466300      3       2  150064       1.9367     0.026389
enh93996     2  160466500  160467500      2       1  150064       2.9439    0.0016207
enh93997     2  160468400  160469400      2       1  150064       2.9327      0.00168
enh93998     2  160473900  160474900      1       1  150064       3.6704    0.0001211
enh93999     2  160476400  160477400      3       2  150064       1.7009     0.044483
enh94000     2  160562800  160563800      8       4  150064       1.7001     0.044559
enh94001     2  160567100  160568100      5       2  150064       2.1417     0.016107
enh94003     2  160578400  160579400      5       3  150064        1.766     0.038694
enh94005     2  160600500  160601500      9       3  150064       3.1078    0.0009424
enh94007     2  160618000  160619000      3       2  150064       3.6795   0.00011683
enh94008     2  160649000  160650000      1       1  150064       3.0243     0.001246
enh94010     2  160651700  160652700      1       1  150064       2.7293     0.003173
enh94011     2  160652900  160653900      2       1  150064       1.8829     0.029859
enh94012     2  160655000  160656000      3       1  150064       2.7305    0.0031624
enh94018     2  161064300  161065300      2       1  150064       2.0777     0.018867
enh94047     2  161236600  161237600      3       2  150064       1.9082     0.028185
enh94060     2  161284400  161285400      6       2  150064       2.2613     0.011869
enh94075     2  161508300  161509300      2       1  150064       1.7171     0.042984
enh94115     2  162564500  162565500      2       1  150064       2.0813     0.018701
enh94118     2  162803000  162804000      6       2  150064        1.987     0.023462
enh94119     2  162804100  162805100      3       2  150064       4.4449   4.3965e-06
enh94122     2  162858200  162859200      3       2  150064       3.9424   4.0337e-05
enh94123     2  162869900  162870900      2       1  150064       1.6887     0.045639
enh94124     2  162885600  162886600      1       1  150064       3.3731    0.0003716
enh94164     2  164547500  164548500      3       2  150064       2.0261     0.021379
enh94167     2  164554500  164555500      1       1  150064       2.0803      0.01875
enh94172     2  164569500  164570500      1       1  150064       2.0118      0.02212
enh94203     2  165687600  165688600      1       1  150064       1.9471      0.02576
enh94218     2  165970500  165971500      1       1  150064       1.6512      0.04935
enh94222     2  166151800  166152800      6       4  150064       2.2071     0.013653
enh94254     2  166556500  166557500      1       1  150064       2.1232      0.01687
enh94257     2  166681200  166682200      1       1  150064       2.9263     0.001715
enh94262     2  166807300  166808300      3       2  150064       2.0156     0.021921
enh94263     2  166811100  166812100      2       1  150064       3.2935   0.00049468
enh94281     2  168293800  168294800      1       1  150064       1.6493      0.04954
enh94286     2  168448600  168449600      1       1  150064       3.2417     0.000594
enh94289     2  168559200  168560200      3       2  150064       2.6965    0.0035033
enh94313     2  168988000  168989000      2       1  150064       1.7147     0.043203
enh94343     2  169315300  169316300      3       2  150064       2.2001     0.013901
enh94346     2  169322900  169323900      2       1  150064       1.7044     0.044157
enh94348     2  169326600  169327600      1       1  150064       2.2774      0.01138
enh94356     2  169374600  169375600      3       1  150064        1.888     0.029515
enh94357     2  169377800  169378800      2       1  150064       1.8727     0.030553
enh94359     2  169380300  169381300      1       1  150064       1.6585      0.04861
enh94362     2  169386100  169387100      3       1  150064       1.7742     0.038014
enh94363     2  169387200  169388200      4       2  150064       2.0137     0.022021
enh94366     2  169406000  169407000      2       1  150064       2.6406    0.0041385
enh94367     2  169406900  169407900      4       2  150064       2.4677    0.0067991
enh94372     2  169425200  169426200      1       1  150064        1.768      0.03853
enh94376     2  169469700  169470700      2       1  150064       2.4511    0.0071219
enh94377     2  169482500  169483500      6       2  150064       3.5883   0.00016643
enh94379     2  169489100  169490100      4       2  150064       2.4168     0.007829
enh94380     2  169491400  169492400      3       1  150064       3.4519   0.00027834
enh94381     2  169495900  169496900      4       1  150064       3.3088   0.00046851
enh94387     2  169555200  169556200      6       2  150064       1.8284     0.033746
enh94389     2  169560100  169561100      1       1  150064       2.2924      0.01094
enh94400     2  169689800  169690800      2       1  150064       1.8337     0.033351
enh94427     2  170426100  170427100      3       2  150064       1.7435     0.040625
enh94428     2  170428300  170429300      1       1  150064       2.0183      0.02178
enh94434     2  170570900  170571900      2       1  150064       2.1133     0.017286
enh94488     2  171787300  171788300      2       1  150064       1.8763     0.030307
enh94495     2  171943200  171944200      2       1  150064       2.5562    0.0052908
enh94497     2  172002900  172003900      4       2  150064       2.1514     0.015721
enh94498     2  172014100  172015100      2       1  150064       1.9045     0.028423
enh94500     2  172042400  172043400      3       2  150064       2.5819    0.0049133
enh94502     2  172128200  172129200      4       2  150064       2.3211      0.01014
enh94516     2  172527400  172528400      5       2  150064       2.7457    0.0030193
enh94520     2  172558200  172559200      5       3  150064        2.381    0.0086319
enh94521     2  172559800  172560800      2       1  150064       3.6407   0.00013594
enh94523     2  172569800  172570800      2       1  150064       3.6122   0.00015182
enh94526     2  172619700  172620700      5       1  150064       4.2655   9.9723e-06
enh94527     2  172641500  172642500      3       2  150064       3.3622   0.00038656
enh94528     2  172670900  172671900      2       1  150064       3.8145    6.823e-05
enh94531     2  172734600  172735600      1       1  150064       4.1989    1.341e-05
enh94532     2  172746600  172747600      3       2  150064        2.761    0.0028812
enh94538     2  172812400  172813400      7       3  150064        3.976   3.5049e-05
enh94539     2  172820200  172821200      2       1  150064       3.1654   0.00077428
enh94540     2  172857300  172858300      5       2  150064       2.7038    0.0034273
enh94541     2  172865300  172866300      5       2  150064       3.2481   0.00058082
enh94544     2  172917000  172918000      2       1  150064       1.8505     0.032121
enh94555     2  173149400  173150400      5       2  150064       2.0878     0.018406
enh94557     2  173158300  173159300      4       2  150064       2.3321    0.0098487
enh94559     2  173176200  173177200      1       1  150064       2.3977     0.008249
enh94599     2  173675300  173676300      7       3  150064       2.5285    0.0057278
enh94600     2  173707200  173708200      2       1  150064       2.0173     0.021831
enh94603     2  173723900  173724900      2       1  150064       1.8378     0.033047
enh94630     2  173942300  173943300      3       2  150064       2.7189    0.0032748
enh94633     2  173954600  173955600      3       2  150064       2.5413    0.0055224
enh94634     2  173955800  173956800      3       2  150064       1.6887     0.045641
enh94637     2  174000700  174001700      2       1  150064       1.6468       0.0498
enh94638     2  174025100  174026100      5       3  150064       1.7885     0.036849
enh94640     2  174052600  174053600      4       2  150064       2.7049    0.0034158
enh94642     2  174075100  174076100      6       3  150064       2.7938    0.0026043
enh94645     2  174091800  174092800      4       2  150064       2.1194     0.017029
enh94655     2  174794000  174795000      5       2  150064       1.9286     0.026891
enh94659     2  174805300  174806300      5       3  150064       2.2863     0.011119
enh94661     2  174812700  174813700      3       1  150064       2.0431     0.020522
enh94662     2  174814600  174815600      5       1  150064       2.0835     0.018605
enh94676     2  174878700  174879700      2       1  150064       1.7088     0.043747
enh94683     2  174927000  174928000      2       1  150064       2.2485     0.012273
enh94685     2  175041300  175042300      1       1  150064       2.2454      0.01237
enh94689     2  175108300  175109300      2       1  150064       2.0202     0.021682
enh94690     2  175111300  175112300      2       1  150064       2.6259    0.0043211
enh94705     2  175452700  175453700      2       1  150064       1.6616     0.048296
enh94707     2  175456200  175457200      3       2  150064       1.6973     0.044824
enh94710     2  175460300  175461300      2       1  150064       1.8773      0.03024
enh94712     2  175463600  175464600      1       1  150064       2.3746     0.008783
enh94713     2  175464900  175465900      2       1  150064       2.1031     0.017731
enh94714     2  175470800  175471800      2       1  150064       2.4229     0.007698
enh94736     2  175617800  175618800      1       1  150064       1.8642      0.03115
enh94737     2  175626900  175627900      4       2  150064       2.0317      0.02109
enh94738     2  175629000  175630000      4       2  150064       2.2562     0.012029
enh94740     2  175637300  175638300      2       1  150064       1.9154     0.027723
enh94741     2  175643700  175644700      1       1  150064       3.0873      0.00101
enh94754     2  175690800  175691800      2       1  150064        2.118     0.017089
enh94759     2  175703900  175704900      2       1  150064        1.808       0.0353
enh94765     2  175752800  175753800      1       1  150064       2.6396      0.00415
enh94787     2  175892200  175893200      1       1  150064        1.768      0.03853
enh94809     2  177230000  177231000      1       1  150064       1.6893      0.04558
enh94811     2  177256100  177257100      1       1  150064       1.8763      0.03031
enh94859     2  178221300  178222300      5       2  150064       1.9921     0.023179
enh94893     2  178976200  178977200      2       1  150064       1.9619     0.024889
enh94894     2  178978200  178979200      2       1  150064       2.7261    0.0032045
enh94907     2  179120500  179121500      1       1  150064       2.0193      0.02173
enh94908     2  179136400  179137400      1       1  150064       1.7273      0.04206
enh94966     2  180292600  180293600      5       2  150064       2.4388    0.0073686
enh94968     2  180307400  180308400      3       2  150064       2.3581    0.0091846
enh94969     2  180311800  180312800      5       3  150064       3.7576   8.5773e-05
enh94977     2  180860000  180861000      2       1  150064       1.7769     0.037788
enh94978     2  180864800  180865800      2       1  150064       2.6308    0.0042587
enh94980     2  180872000  180873000      7       3  150064       3.1971    0.0006941
enh94981     2  180989800  180990800      1       1  150064       3.4796    0.0002511
enh94982     2  180990400  180991400      3       1  150064       3.7398   9.2083e-05
enh94985     2  181069600  181070600      3       2  150064       2.4369    0.0074072
enh94986     2  181084000  181085000      3       2  150064       2.1675       0.0151
enh95047     2  183353600  183354600      9       3  150064       2.3523    0.0093291
enh95048     2  183367800  183368800      6       2  150064        2.163     0.015272
enh95050     2  183376300  183377300      7       3  150064       2.9458    0.0016107
enh95051     2  183382100  183383100      7       3  150064       2.8776    0.0020033
enh95052     2  183388000  183389000      2       1  150064       2.1855     0.014426
enh95081     2  183874500  183875500      2       1  150064       3.0777     0.001043
enh95087     2  183890400  183891400      6       3  150064       1.8203     0.034355
enh95089     2  183921800  183922800      3       2  150064       2.2836     0.011196
enh95095     2  183990600  183991600     10       4  150064       1.8414     0.032778
enh95133     2  188267700  188268700      1       1  150064       1.6688      0.04758
enh95148     2  188803600  188804600      3       1  150064       1.9682     0.024522
enh95154     2  189159600  189160600      5       3  150064       2.4962    0.0062764
enh95155     2  189160600  189161600      7       2  150064       1.8025     0.035735
enh95157     2  189198200  189199200      2       1  150064        2.091     0.018266
enh95159     2  189246600  189247600      2       1  150064       2.9245     0.001725
enh95161     2  189651400  189652400      2       1  150064       2.6071    0.0045662
enh95187     2  190433700  190434700      2       1  150064       2.1181     0.017084
enh95193     2  190528000  190529000      6       3  150064       1.7229     0.042457
enh95207     2  190974800  190975800      1       1  150064       1.8201      0.03437
enh95226     2  191212800  191213800      4       2  150064       2.5023    0.0061703
enh95227     2  191213200  191214200      3       1  150064       2.3848    0.0085449
enh95230     2  191222900  191223900      1       1  150064       2.4581     0.006983
enh95231     2  191226200  191227200      9       2  150064       1.8301     0.033621
enh95236     2  191246000  191247000      6       3  150064        2.883    0.0019696
enh95240     2  191281700  191282700      3       2  150064       1.8238     0.034087
enh95241     2  191284600  191285600      3       2  150064       2.9428    0.0016261
enh95247     2  191303200  191304200      5       2  150064       2.5679    0.0051159
enh95249     2  191309300  191310300      3       2  150064       2.2746     0.011465
enh95251     2  191318000  191319000      2       1  150064       1.7977     0.036115
enh95253     2  191328800  191329800      3       2  150064       2.6303    0.0042649
enh95257     2  191359100  191360100      1       1  150064       2.0531      0.02003
enh95259     2  191365600  191366600      1       1  150064       2.2356      0.01269
enh95266     2  191400500  191401500      3       2  150064       1.7662     0.038684
enh95269     2  191437400  191438400      1       1  150064       1.6626       0.0482
enh95271     2  191447300  191448300      3       1  150064       2.2885     0.011053
enh95276     2  191471400  191472400      6       3  150064       2.9733     0.001473
enh95280     2  191497300  191498300      2       1  150064       2.7945    0.0025986
enh95293     2  191542400  191543400      1       1  150064       1.6498      0.04949
enh95295     2  191549400  191550400      1       1  150064       1.9056      0.02835
enh95299     2  191668300  191669300      4       2  150064       1.7563     0.039521
enh95305     2  191750600  191751600      1       1  150064       1.7059      0.04401
enh95308     2  191756000  191757000      1       1  150064       1.6797      0.04651
enh95315     2  191884100  191885100      3       2  150064       1.8504     0.032126
enh95316     2  191885900  191886900      4       2  150064       2.4662    0.0068282
enh95343     2  192306100  192307100      1       1  150064       1.9478      0.02572
enh95384     2  192909700  192910700      2       1  150064       1.8086     0.035254
enh95385     2  192918700  192919700      2       1  150064       1.7275     0.042038
enh95400     2  193031400  193032400      7       3  150064       2.5154    0.0059452
enh95401     2  193036100  193037100      4       1  150064       2.7202    0.0032619
enh95403     2  193040600  193041600      5       3  150064       2.8032      0.00253
enh95405     2  193046600  193047600      3       1  150064       2.3314    0.0098654
enh95406     2  193051500  193052500      4       1  150064       2.2049     0.013729
enh95415     2  193118900  193119900      3       1  150064       2.0979     0.017957
enh95416     2  194670500  194671500      2       1  150064       2.6361    0.0041939
enh95424     2  196304400  196305400      3       1  150064       1.8992     0.028769
enh95426     2  196397000  196398000      3       1  150064       3.3584   0.00039198
enh95427     2  196398500  196399500      3       2  150064       2.4275    0.0076017
enh95429     2  196401300  196402300      1       1  150064        2.584     0.004883
enh95430     2  196426800  196427800      4       2  150064       2.9518    0.0015797
enh95431     2  196438700  196439700      5       3  150064       2.4217    0.0077233
enh95443     2  196552000  196553000      1       1  150064       2.1163      0.01716
enh95444     2  196762800  196763800      5       3  150064       2.5313    0.0056826
enh95446     2  196932100  196933100      5       2  150064       2.8975    0.0018807
enh95448     2  196977300  196978300      3       2  150064       2.0953     0.018073
enh95449     2  196988300  196989300      1       1  150064       2.0077      0.02234
enh95463     2  197148600  197149600      3       2  150064         2.75    0.0029802
enh95468     2  197201900  197202900      3       2  150064       1.7675     0.038575
enh95469     2  197208900  197209900      4       2  150064       1.9393     0.026233
enh95474     2  197255400  197256400      5       2  150064       1.6663     0.047832
enh95475     2  197264300  197265300      3       2  150064       1.6888     0.045631
enh95488     2  197324100  197325100     13       1  150064       2.6367    0.0041854
enh95489     2  197327300  197328300      3       2  150064       4.2091    1.282e-05
enh95491     2  197339900  197340900      2       1  150064       2.2159      0.01335
enh95492     2  197345900  197346900      2       1  150064         2.59    0.0047984
enh95493     2  197350700  197351700      3       2  150064        2.001     0.022694
enh95494     2  197353900  197354900      5       1  150064        3.134   0.00086215
enh95495     2  197356600  197357600      1       1  150064        1.916      0.02768
enh95497     2  197372700  197373700      3       2  150064       3.0449    0.0011637
enh95498     2  197376200  197377200      2       1  150064       2.8417    0.0022438
enh95500     2  197393400  197394400      3       1  150064       3.7095   0.00010383
enh95502     2  197403400  197404400      1       1  150064       2.3252      0.01003
enh95504     2  197409600  197410600      1       1  150064       3.5218    0.0002143
enh95505     2  197423000  197424000      2       1  150064       2.2387     0.012587
enh95506     2  197426200  197427200      3       2  150064       3.1295   0.00087557
enh95508     2  197431500  197432500      2       1  150064       2.4131    0.0079082
enh95509     2  197437100  197438100      2       1  150064       2.3974    0.0082558
enh95510     2  197451500  197452500      4       2  150064       2.2644     0.011775
enh95511     2  197458900  197459900      2       1  150064       2.4797    0.0065755
enh95512     2  197471400  197472400      2       1  150064       2.9931     0.001381
enh95514     2  197623000  197624000      4       1  150064       1.6927     0.045255
enh95515     2  197662100  197663100      1       1  150064       2.2505      0.01221
enh95517     2  197716000  197717000      5       3  150064       2.8243    0.0023695
enh95519     2  197792600  197793600      2       1  150064       1.7068     0.043934
enh95520     2  197831100  197832100      3       1  150064        1.838     0.033033
enh95522     2  197855000  197856000      1       1  150064       1.7839      0.03722
enh95524     2  197875800  197876800      5       2  150064        3.215   0.00065213
enh95526     2  197940400  197941400      2       1  150064       2.8695    0.0020559
enh95527     2  197941800  197942800      4       1  150064       2.6553    0.0039615
enh95531     2  197954900  197955900      2       1  150064       2.7055    0.0034098
enh95532     2  197961700  197962700      2       1  150064       2.4016    0.0081622
enh95533     2  197963200  197964200      4       2  150064       2.7436    0.0030383
enh95541     2  198006200  198007200      3       1  150064       2.0145      0.02198
enh95543     2  198015000  198016000      4       2  150064       2.1031     0.017729
enh95544     2  198017200  198018200      3       2  150064       2.4125    0.0079219
enh95547     2  198026300  198027300      2       1  150064       2.2899     0.011013
enh95565     2  198114400  198115400      3       1  150064       2.5013     0.006186
enh95574     2  198143100  198144100      6       3  150064       3.4586   0.00027153
enh95575     2  198144700  198145700      3       1  150064       4.1655   1.5535e-05
enh95576     2  198148300  198149300      6       1  150064        4.107   2.0039e-05
enh95580     2  198160200  198161200      2       1  150064       4.8318   6.7653e-07
enh95581     2  198166700  198167700      2       1  150064       4.7655    9.417e-07
enh95582     2  198169000  198170000      4       2  150064       5.1597   1.2367e-07
enh95583     2  198170400  198171400      4       1  150064       5.0277   2.4814e-07
enh95584     2  198172000  198173000      2       1  150064       5.3304   4.9004e-08
enh95586     2  198243400  198244400      1       1  150064       4.7819    8.681e-07
enh95587     2  198286200  198287200      2       1  150064       5.5472   1.4518e-08
enh95589     2  198293400  198294400      2       1  150064       5.5238   1.6585e-08
enh95597     2  198402900  198403900      2       1  150064       5.4894   2.0166e-08
enh95598     2  198406400  198407400      2       1  150064       4.7468   1.0332e-06
enh95604     2  198465300  198466300      2       1  150064       5.6943    6.194e-09
enh95605     2  198478100  198479100      2       1  150064       5.3228   5.1087e-08
enh95607     2  198491700  198492700      2       1  150064       3.5767   0.00017397
enh95608     2  198493700  198494700      7       2  150064       4.4256    4.808e-06
enh95609     2  198497800  198498800      2       1  150064        4.713   1.2202e-06
enh95610     2  198513400  198514400      2       1  150064       5.2128   9.2999e-08
enh95611     2  198521700  198522700      3       1  150064       5.2485   7.6684e-08
enh95613     2  198541300  198542300      2       1  150064       4.6838    1.408e-06
enh95614     2  198562800  198563800      2       1  150064       3.0917   0.00099507
enh95615     2  198573400  198574400      2       1  150064        4.101   2.0565e-05
enh95618     2  198667600  198668600      2       1  150064       4.1812   1.4498e-05
enh95619     2  198674000  198675000      3       2  150064       3.9429   4.0256e-05
enh95620     2  198677300  198678300      2       1  150064       4.3268   7.5641e-06
enh95621     2  198693000  198694000      2       1  150064       4.6435   1.7132e-06
enh95623     2  198712300  198713300      5       2  150064       4.9808   3.1662e-07
enh95625     2  198721700  198722700      3       2  150064       4.5656   2.4901e-06
enh95627     2  198727200  198728200      4       2  150064       4.9277   4.1599e-07
enh95628     2  198731100  198732100      2       1  150064       4.7022   1.2869e-06
enh95632     2  198741800  198742800      2       1  150064       3.4648   0.00026529
enh95633     2  198754000  198755000      2       1  150064       4.2409   1.1133e-05
enh95634     2  198756200  198757200      2       1  150064        3.961   3.7311e-05
enh95635     2  198758300  198759300      2       1  150064       4.0666   2.3857e-05
enh95636     2  198762600  198763600      2       1  150064       4.6561   1.6112e-06
enh95637     2  198771800  198772800      1       1  150064        5.169    1.177e-07
enh95639     2  198779900  198780900      2       1  150064       3.5144   0.00022033
enh95640     2  198780600  198781600      1       1  150064       4.2784    9.411e-06
enh95642     2  198801500  198802500      2       1  150064        3.331   0.00043267
enh95643     2  198804800  198805800      3       2  150064       4.0315   2.7711e-05
enh95644     2  198808900  198809900      6       2  150064       4.6544   1.6243e-06
enh95645     2  198809700  198810700      4       2  150064       4.2454   1.0909e-05
enh95647     2  198813900  198814900      1       1  150064       5.2839    6.324e-08
enh95649     2  198824800  198825800      3       1  150064       4.8925   4.9774e-07
enh95650     2  198836900  198837900      3       2  150064       3.1101   0.00093507
enh95651     2  198843000  198844000      2       1  150064       2.0741     0.019036
enh95653     2  198851800  198852800      2       1  150064       3.3335   0.00042875
enh95654     2  198861000  198862000      1       1  150064       1.9634       0.0248
enh95658     2  198894300  198895300      4       1  150064       1.8906     0.029341
enh95659     2  198901100  198902100      4       2  150064       4.5479   2.7087e-06
enh95660     2  198902400  198903400      1       1  150064       4.6185    1.933e-06
enh95661     2  198905600  198906600      4       1  150064       1.9829     0.023687
enh95662     2  198919300  198920300      1       1  150064       5.4065    3.214e-08
enh95665     2  198944600  198945600      3       1  150064       3.7808   7.8162e-05
enh95683     2  199089200  199090200      5       2  150064       1.9062     0.028312
enh95694     2  200168600  200169600      1       1  150064       3.1071    0.0009446
enh95706     2  200498800  200499800      6       1  150064       2.1644     0.015217
enh95715     2  200695100  200696100      4       2  150064       4.0418   2.6523e-05
enh95716     2  200697900  200698900      2       1  150064       1.9281      0.02692
enh95718     2  200714200  200715200      1       1  150064       5.3052    5.627e-08
enh95720     2  200774800  200775800      3       2  150064       5.8052   3.2138e-09
enh95721     2  200777200  200778200      3       2  150064        5.733   4.9335e-09
enh95722     2  200778600  200779600      2       1  150064        3.754   8.7032e-05
enh95723     2  200787000  200788000      7       3  150064       6.0004   9.8419e-10
enh95726     2  200810200  200811200      1       1  150064        6.981    1.465e-12
enh95727     2  200818000  200819000      4       2  150064       5.9462   1.3719e-09
enh95730     2  200850100  200851100      4       2  150064       4.2116   1.2676e-05
enh95733     2  201042700  201043700      2       1  150064       2.8592    0.0021238
enh95737     2  201138800  201139800      2       1  150064       4.0677   2.3739e-05
enh95740     2  201176000  201177000      3       2  150064        4.189    1.401e-05
enh95741     2  201181800  201182800      4       2  150064       4.1246   1.8572e-05
enh95742     2  201184600  201185600      1       1  150064       1.8854      0.02969
enh95745     2  201192400  201193400      4       2  150064       3.9877   3.3361e-05
enh95748     2  201204400  201205400      7       4  150064       2.3425    0.0095773
enh95752     2  201212600  201213600      4       2  150064        1.711     0.043541
enh95757     2  201221100  201222100      2       1  150064       4.1552   1.6251e-05
enh95758     2  201222300  201223300      3       2  150064       4.1852   1.4244e-05
enh95759     2  201224600  201225600      2       1  150064       4.0502   2.5586e-05
enh95760     2  201226800  201227800      4       2  150064       6.6098    1.924e-11
enh95761     2  201229000  201230000      3       1  150064       4.8925   4.9787e-07
enh95762     2  201231900  201232900      5       3  150064       4.3295   7.4723e-06
enh95763     2  201237100  201238100      2       1  150064       2.5634    0.0051829
enh95764     2  201238500  201239500      2       1  150064       4.4098   5.1728e-06
enh95765     2  201241600  201242600      4       2  150064        5.263   7.0867e-08
enh95767     2  201248400  201249400      2       1  150064       3.0275    0.0012328
enh95769     2  201270300  201271300      2       1  150064       2.8659    0.0020794
enh95771     2  201276300  201277300      3       1  150064        3.257   0.00056302
enh95774     2  201302400  201303400      2       1  150064       3.9084   4.6463e-05
enh95775     2  201307400  201308400      3       1  150064       5.0393   2.3358e-07
enh95776     2  201313600  201314600      4       2  150064       4.4385   4.5296e-06
enh95777     2  201318000  201319000      2       1  150064       3.8497   5.9124e-05
enh95778     2  201320800  201321800      2       1  150064       3.6016   0.00015812
enh95779     2  201323800  201324800      3       1  150064       4.1343     1.78e-05
enh95780     2  201329400  201330400      2       1  150064       3.3261   0.00044038
enh95781     2  201333500  201334500      3       2  150064       2.4989    0.0062297
enh95785     2  201373000  201374000      5       3  150064       2.0277     0.021297
enh95788     2  201451000  201452000      3       2  150064       2.5799    0.0049417
enh95793     2  201559600  201560600      4       2  150064       2.2416     0.012495
enh95804     2  201606300  201607300      5       2  150064       1.9379     0.026317
enh95811     2  201751900  201752900      2       1  150064       2.0896     0.018329
enh95845     2  202100700  202101700      4       2  150064       2.0478      0.02029
enh95848     2  202125200  202126200      2       1  150064       2.4295    0.0075591
enh95875     2  202560700  202561700      5       2  150064       1.6744     0.047023
enh95889     2  202829200  202830200      6       3  150064       2.2654     0.011743
enh95943     2  203510800  203511800      1       1  150064       1.7649      0.03879
enh95949     2  203877800  203878800      1       1  150064       2.9017     0.001856
enh95950     2  203882100  203883100      3       2  150064       3.0312    0.0012177
enh95951     2  203884000  203885000      2       1  150064       1.6528      0.04919
enh95955     2  204105300  204106300      3       1  150064        2.359    0.0091633
enh95956     2  204114800  204115800      1       1  150064       2.5861     0.004853
enh95957     2  204126100  204127100      1       1  150064       2.4166     0.007834
enh95959     2  204176200  204177200      3       1  150064       1.7943     0.036382
enh95962     2  204200800  204201800      5       2  150064       2.2404     0.012534
enh95966     2  204211600  204212600      3       1  150064       1.7276     0.042027
enh95975     2  204306100  204307100      4       2  150064       2.7022    0.0034439
enh95976     2  204315800  204316800      2       1  150064       2.4105    0.0079651
enh95978     2  204327600  204328600      4       2  150064       1.6784     0.046638
enh95979     2  204329700  204330700      2       1  150064       1.8619     0.031306
enh95980     2  204348900  204349900      2       1  150064       2.4373    0.0073984
enh95993     2  204521300  204522300      6       2  150064       1.6772     0.046752
enh96011     2  204876800  204877800      3       2  150064       1.7915     0.036608
enh96014     2  204976400  204977400      1       1  150064       1.6775      0.04672
enh96049     2  205837600  205838600      1       1  150064       2.1553      0.01557
enh96062     2  206250500  206251500      5       2  150064       2.5524    0.0053487
enh96070     2  206578700  206579700      1       1  150064       2.1306      0.01656
enh96073     2  206591600  206592600      5       3  150064       2.0573     0.019828
enh96101     2  206905600  206906600      2       1  150064       1.9664     0.024625
enh96110     2  207028700  207029700      5       2  150064       2.7236    0.0032285
enh96111     2  207077400  207078400      3       2  150064       1.9793     0.023892
enh96116     2  207306500  207307500      1       1  150064       1.9284       0.0269
enh96136     2  207900500  207901500      1       1  150064       1.7684       0.0385
enh96138     2  207906700  207907700      3       1  150064       1.7653     0.038753
enh96139     2  207911100  207912100      2       1  150064        1.793      0.03649
enh96153     2  207967000  207968000      3       2  150064       1.7537     0.039737
enh96171     2  208089800  208090800      3       2  150064       2.3381    0.0096897
enh96172     2  208092800  208093800      7       4  150064       2.5194    0.0058775
enh96183     2  208216900  208217900      4       2  150064       2.5132    0.0059825
enh96186     2  208273200  208274200      4       1  150064        2.292     0.010953
enh96190     2  208339000  208340000      5       2  150064       2.4316     0.007516
enh96191     2  208339600  208340600      7       2  150064       3.3184   0.00045259
enh96192     2  208345900  208346900      3       1  150064       2.3708    0.0088748
enh96194     2  208363600  208364600      3       2  150064       2.4476    0.0071898
enh96197     2  208370900  208371900      2       1  150064       3.5615   0.00018438
enh96200     2  208398500  208399500      2       1  150064       3.6579   0.00012715
enh96202     2  208426000  208427000      2       1  150064       3.1947   0.00069982
enh96203     2  208430200  208431200      1       1  150064       4.0521    2.538e-05
enh96205     2  208467700  208468700      4       2  150064       3.6386   0.00013705
enh96206     2  208477100  208478100      4       2  150064       3.6953    0.0001098
enh96207     2  208481600  208482600      3       1  150064       3.7659    8.296e-05
enh96208     2  208484100  208485100      1       1  150064       4.1235    1.866e-05
enh96260     2  208936500  208937500      1       1  150064       2.2893      0.01103
enh96292     2  210340800  210341800      2       1  150064       1.9478      0.02572
enh96293     2  210345200  210346200      4       2  150064       2.7419     0.003054
enh96302     2  210456500  210457500      1       1  150064       1.8585      0.03155
enh96304     2  210498200  210499200      3       2  150064       1.8923     0.029223
enh96342     2  211363500  211364500      3       2  150064          1.9     0.028715
enh96352     2  211495500  211496500      2       1  150064        1.861     0.031374
enh96362     2  212258400  212259400      4       2  150064       1.7961     0.036238
enh96363     2  212261500  212262500      2       1  150064       2.8841    0.0019626
enh96366     2  212319400  212320400      2       1  150064       2.7823    0.0026985
enh96375     2  212609100  212610100      6       2  150064       2.7284    0.0031824
enh96381     2  212792400  212793400      3       2  150064       1.9842     0.023618
enh96383     2  212865900  212866900      6       3  150064       1.6818       0.0463
enh96393     2  213128600  213129600      1       1  150064       2.0849      0.01854
enh96397     2  213194300  213195300      6       3  150064       3.1935   0.00070282
enh96398     2  213201000  213202000      3       1  150064       3.6681   0.00012216
enh96399     2  213202000  213203000      2       1  150064       1.7941       0.0364
enh96401     2  213222200  213223200      5       3  150064       3.6404   0.00013611
enh96405     2  213242200  213243200      5       3  150064        2.744    0.0030345
enh96411     2  213312800  213313800      5       2  150064       1.7693     0.038424
enh96412     2  213314600  213315600      3       1  150064       2.0812      0.01871
enh96418     2  213392500  213393500      1       1  150064       3.1771    0.0007439
enh96421     2  213399900  213400900      4       2  150064       2.1716     0.014943
enh96422     2  213404400  213405400      3       1  150064       3.7406   9.1807e-05
enh96423     2  213413500  213414500      5       2  150064       2.8344    0.0022958
enh96424     2  213550900  213551900      7       4  150064       2.1618     0.015318
enh96426     2  213641500  213642500      4       1  150064       1.8196     0.034408
enh96453     2  215275400  215276400      2       1  150064       1.9934     0.023111
enh96455     2  215347000  215348000      5       3  150064       2.4078    0.0080246
enh96503     2  216700400  216701400      1       1  150064       2.2695      0.01162
enh96508     2  216826800  216827800      6       3  150064        1.929     0.026865
enh96533     2  217042000  217043000      2       1  150064       2.1384     0.016242
enh96539     2  217157400  217158400      4       2  150064        1.713     0.043357
enh96548     2  217277900  217278900      3       1  150064       2.8614    0.0021086
enh96559     2  217405000  217406000      2       1  150064        1.993     0.023129
enh96562     2  217427400  217428400      3       2  150064       1.6557     0.048887
enh96564     2  217448200  217449200      4       2  150064        2.575    0.0050125
enh96568     2  217530300  217531300      6       2  150064       2.2926     0.010935
enh96569     2  217543900  217544900      3       1  150064       2.0846     0.018553
enh96573     2  217562500  217563500      3       1  150064       1.7172      0.04297
enh96596     2  218025700  218026700      1       1  150064        2.421     0.007738
enh96619     2  218492700  218493700      2       1  150064       2.4716    0.0067248
enh96643     2  218621200  218622200      4       2  150064       1.7297     0.041843
enh96646     2  218653500  218654500      7       3  150064       2.2778     0.011369
enh96647     2  218654800  218655800      1       1  150064       2.4451      0.00724
enh96679     2  218773700  218774700      3       1  150064       3.5441   0.00019697
enh96681     2  218782900  218783900     13       3  150064       2.7179    0.0032853
enh96790     2  220025600  220026600      2       1  150064       2.6891    0.0035818
enh96793     2  220044600  220045600      2       1  150064       3.8983   4.8443e-05
enh96794     2  220047100  220048100      1       1  150064       4.1332    1.789e-05
enh96795     2  220064300  220065300      1       1  150064       2.1263      0.01674
enh96801     2  220091800  220092800      2       1  150064       1.9286     0.026889
enh96833     2  220340600  220341600      1       1  150064       2.6716     0.003774
enh96858     2  220781100  220782100      4       2  150064       1.7354     0.041332
enh96861     2  220914700  220915700      1       1  150064        1.713      0.04336
enh96871     2  221967600  221968600      3       1  150064       1.9983     0.022843
enh96878     2  222308600  222309600      4       1  150064       1.6987     0.044684
enh96891     2  222389600  222390600      5       3  150064       3.3106   0.00046556
enh96893     2  222393700  222394700      2       1  150064       3.0741    0.0010556
enh96895     2  222398800  222399800      3       2  150064       2.1163      0.01716
enh96896     2  222403400  222404400      1       1  150064       2.8272     0.002348
enh96897     2  222405700  222406700      4       2  150064       1.8282      0.03376
enh96907     2  222439000  222440000      1       1  150064       2.0101      0.02221
enh96908     2  222464400  222465400      1       1  150064       2.3271      0.00998
enh96910     2  222470200  222471200      3       2  150064       1.6582      0.04864
enh96955     2  223729100  223730100      2       1  150064       1.8571     0.031651
enh96989     2  224393000  224394000      6       2  150064       2.0139     0.022012
enh97039     2  224906100  224907100      2       1  150064       1.8287     0.033719
enh97045     2  225075300  225076300      3       1  150064       2.0679     0.019323
enh97046     2  225085900  225086900      2       1  150064       1.7259     0.042182
enh97051     2  225276900  225277900      3       2  150064       3.3482   0.00040672
enh97052     2  225305600  225306600     10       3  150064       2.6145    0.0044681
enh97054     2  225349700  225350700      2       1  150064       1.9061     0.028321
enh97056     2  225384700  225385700      3       2  150064       3.6737   0.00011953
enh97058     2  225392200  225393200      5       2  150064        3.267   0.00054341
enh97064     2  225428300  225429300      2       1  150064       1.9548     0.025302
enh97065     2  225429500  225430500      2       1  150064       2.0802     0.018751
enh97066     2  225434700  225435700      1       1  150064       1.6773      0.04674
enh97067     2  225439600  225440600      6       2  150064        3.536   0.00020315
enh97069     2  225446300  225447300      3       2  150064       4.6729   1.4851e-06
enh97071     2  225515000  225516000      4       2  150064       1.6757     0.046903
enh97076     2  225702400  225703400      3       2  150064       2.2422     0.012475
enh97077     2  225706900  225707900      2       1  150064       1.6627     0.048185
enh97081     2  225730500  225731500      2       1  150064       2.4796    0.0065759
enh97086     2  225759100  225760100      4       2  150064       2.1264     0.016733
enh97090     2  225774400  225775400      8       3  150064       2.0747     0.019006
enh97104     2  225812900  225813900      3       2  150064       2.5333    0.0056503
enh97107     2  225827400  225828400      2       1  150064       1.7652     0.038761
enh97135     2  225889500  225890500      1       1  150064       2.3944     0.008324
enh97140     2  225901700  225902700      2       1  150064       3.3212   0.00044823
enh97145     2  225970200  225971200      4       2  150064       1.9564     0.025212
enh97146     2  225979400  225980400      5       2  150064       1.7945     0.036364
enh97147     2  225984400  225985400      6       2  150064       1.8353     0.033228
enh97149     2  225988400  225989400      5       1  150064       1.9191     0.027486
enh97182     2  227699100  227700100      3       2  150064       2.6478    0.0040509
enh97183     2  227701800  227702800      2       1  150064        1.826     0.033928
enh97184     2  227704600  227705600      3       1  150064       1.7194     0.042769
enh97185     2  227733400  227734400      5       2  150064        1.886     0.029647
enh97186     2  227739400  227740400      2       1  150064       2.0421     0.020573
enh97187     2  227742800  227743800      2       1  150064        2.199     0.013939
enh97188     2  227756200  227757200      1       1  150064       1.9007      0.02867
enh97190     2  227772600  227773600      3       1  150064       2.0618     0.019612
enh97191     2  227778300  227779300      4       1  150064        1.688     0.045707
enh97195     2  227871200  227872200      3       2  150064       2.0334     0.021004
enh97218     2  228280100  228281100      4       2  150064       2.6493    0.0040327
enh97220     2  228324700  228325700      1       1  150064       2.7341     0.003128
enh97222     2  228330900  228331900      2       1  150064       2.2141     0.013412
enh97226     2  228347400  228348400      3       2  150064       1.9634     0.024799
enh97232     2  228383200  228384200      8       4  150064       2.3467    0.0094713
enh97233     2  228435300  228436300      4       2  150064       2.0015     0.022668
enh97246     2  229311200  229312200      1       1  150064        1.792      0.03657
enh97247     2  229522400  229523400      1       1  150064       1.9566       0.0252
enh97249     2  229952600  229953600      8       3  150064       2.8168    0.0024254
enh97276     2  230388600  230389600      1       1  150064       1.7109      0.04355
enh97297     2  230553400  230554400      2       1  150064       2.1487     0.015829
enh97298     2  230558200  230559200      3       1  150064       2.3663    0.0089843
enh97300     2  230560700  230561700      5       3  150064       2.0124     0.022088
enh97301     2  230562600  230563600      3       1  150064       2.6316    0.0042491
enh97303     2  230569100  230570100      4       1  150064       3.2412   0.00059515
enh97306     2  230577000  230578000      9       1  150064       3.2247   0.00063048
enh97317     2  230711900  230712900      4       2  150064        1.645     0.049989
enh97325     2  230746900  230747900      2       1  150064       1.9591     0.025049
enh97334     2  230844800  230845800      1       1  150064        2.353     0.009312
enh97335     2  230845400  230846400      2       1  150064       2.2909     0.010983
enh97349     2  231133200  231134200      2       1  150064       1.7095      0.04368
enh97350     2  231190800  231191800      5       1  150064       1.6993     0.044628
enh97366     2  231549500  231550500      2       1  150064       2.3937    0.0083389
enh97427     2  232003100  232004100      2       1  150064       1.6765      0.04682
enh97464     2  232264100  232265100      3       2  150064       1.6577     0.048685
enh97468     2  232326200  232327200      2       1  150064       1.9244     0.027151
enh97469     2  232333000  232334000      6       3  150064       2.2389     0.012583
enh97483     2  232471600  232472600      5       2  150064       1.7547     0.039653
enh97485     2  232480100  232481100      4       2  150064       2.0104     0.022193
enh97486     2  232481500  232482500      3       2  150064       1.8251     0.033991
enh97491     2  232505600  232506600      4       2  150064       1.8608     0.031387
enh97496     2  232528600  232529600      3       1  150064       2.1975     0.013994
enh97498     2  232542100  232543100      5       3  150064       1.7949     0.036334
enh97534     2  232949800  232950800      3       1  150064       2.1683     0.015067
enh97536     2  232953500  232954500      2       1  150064       1.6449     0.049999
enh97542     2  233033000  233034000      1       1  150064       1.8686      0.03084
enh97548     2  233100100  233101100      2       1  150064       1.7872      0.03695
enh97559     2  233153700  233154700      2       1  150064       2.1145     0.017235
enh97563     2  233183700  233184700      2       1  150064       1.7724     0.038162
enh97574     2  233416400  233417400      1       1  150064       1.6581      0.04865
enh97580     2  233452900  233453900      3       1  150064       1.8926     0.029209
enh97581     2  233457400  233458400      1       1  150064       2.1019      0.01778
enh97598     2  233553600  233554600      4       2  150064       4.2658     9.96e-06
enh97599     2  233554000  233555000      6       3  150064       4.4505   4.2842e-06
enh97600     2  233560800  233561800      3       2  150064       4.9199   4.3302e-07
enh97602     2  233565600  233566600      1       1  150064       6.5913     2.18e-11
enh97603     2  233580500  233581500      4       2  150064       3.7066   0.00010504
enh97605     2  233639200  233640200      4       2  150064       4.7356   1.0922e-06
enh97606     2  233641200  233642200      2       1  150064       3.9067   4.6789e-05
enh97607     2  233644100  233645100      2       1  150064       2.6718    0.0037717
enh97609     2  233659900  233660900      2       1  150064       3.8559   5.7654e-05
enh97612     2  233698100  233699100      2       1  150064       5.7733   3.8855e-09
enh97613     2  233700000  233701000      6       3  150064       4.0566   2.4895e-05
enh97614     2  233703200  233704200      1       1  150064       4.5208     3.08e-06
enh97615     2  233708400  233709400      1       1  150064       3.0864     0.001013
enh97616     2  233712800  233713800      1       1  150064       6.5309    3.268e-11
enh97617     2  233718100  233719100      3       2  150064       5.9004    1.813e-09
enh97618     2  233736500  233737500      2       1  150064       2.2883      0.01106
enh97620     2  233742800  233743800      5       2  150064       6.4589   5.2724e-11
enh97621     2  233744700  233745700      5       2  150064       4.9905   3.0104e-07
enh97622     2  233746800  233747800      3       1  150064       2.3017     0.010675
enh97623     2  233748800  233749800      2       1  150064        5.701   5.9548e-09
enh97624     2  233751900  233752900      6       2  150064       3.4947   0.00023733
enh97626     2  233756400  233757400      2       1  150064       3.9666   3.6459e-05
enh97627     2  233758400  233759400      3       2  150064       1.9838     0.023638
enh97628     2  233762700  233763700      2       1  150064       3.9064   4.6849e-05
enh97629     2  233766100  233767100      3       2  150064       5.1329   1.4266e-07
enh97630     2  233781100  233782100      3       2  150064        4.565   2.4979e-06
enh97631     2  233784200  233785200      6       3  150064       3.8372   6.2233e-05
enh97635     2  233904100  233905100      1       1  150064       1.7938      0.03642
enh97636     2  233909000  233910000      2       1  150064       1.7029     0.044291
enh97637     2  233911800  233912800      1       1  150064       2.3882     0.008466
enh97638     2  233913400  233914400      2       1  150064       2.4535    0.0070742
enh97639     2  233918700  233919700      1       1  150064       2.5708     0.005073
enh97640     2  233921400  233922400      1       1  150064       2.5308      0.00569
enh97642     2  233928200  233929200      1       1  150064       1.7135      0.04331
enh97709     2  234473600  234474600      1       1  150064       2.1638      0.01524
enh97719     2  235043900  235044900      2       1  150064       1.8025     0.035731
enh97732     2  235354900  235355900      2       1  150064       2.1942      0.01411
enh97790     2  236015200  236016200     14       3  150064       1.7704     0.038327
enh97804     2  236195600  236196600      9       3  150064       1.9527      0.02543
enh97847     2  236472300  236473300      1       1  150064       1.7814      0.03742
enh97861     2  236494700  236495700      5       2  150064       2.1174     0.017112
enh97875     2  236542200  236543200      1       1  150064        1.893      0.02918
enh97876     2  236542900  236543900      3       1  150064        2.049     0.020229
enh97877     2  236543900  236544900      1       1  150064       2.1821      0.01455
enh97879     2  236550200  236551200      5       1  150064       2.1551     0.015578
enh97884     2  236556200  236557200      3       1  150064       2.3053     0.010575
enh97909     2  236610800  236611800      6       3  150064       1.8584     0.031553
enh97919     2  236660800  236661800      1       1  150064       2.8582      0.00213
enh97931     2  236756100  236757100      3       1  150064       2.1154     0.017198
enh97938     2  236812100  236813100      4       2  150064       2.2398     0.012552
enh97940     2  236822600  236823600      1       1  150064       3.5729    0.0001765
enh97941     2  236825600  236826600      2       1  150064       3.2834   0.00051279
enh97943     2  236831500  236832500      3       1  150064       1.8105      0.03511
enh97971     2  237241100  237242100      6       2  150064        2.889    0.0019321
enh97972     2  237242600  237243600      6       1  150064       2.6046    0.0045993
enh97973     2  237246300  237247300      1       1  150064       2.5282     0.005733
enh97975     2  237254400  237255400      4       1  150064        1.974     0.024193
enh97979     2  237279400  237280400      3       1  150064       1.8023     0.035746
enh97980     2  237310400  237311400      2       1  150064        2.249     0.012255
enh97981     2  237324300  237325300      2       1  150064       2.5354    0.0056156
enh97998     2  237550900  237551900      6       2  150064       2.0007      0.02271
enh98012     2  237697800  237698800      3       1  150064        2.143     0.016058
enh98061     2  238480800  238481800      1       1  150064       2.1434      0.01604
enh98062     2  238483400  238484400      8       3  150064       1.6707     0.047388
enh98079     2  238571900  238572900      3       2  150064       1.8219     0.034237
enh98108     2  238647600  238648600      5       2  150064       2.3306    0.0098862
enh98109     2  238649200  238650200      6       1  150064       1.8772     0.030242
enh98110     2  238650600  238651600      7       2  150064       1.8662     0.031008
enh98111     2  238651900  238652900      8       2  150064       1.8747     0.030416
enh98112     2  238653200  238654200      8       2  150064       1.7157      0.04311
enh98157     2  239091000  239092000      3       2  150064       1.9188     0.027503
enh98158     2  239096800  239097800      5       3  150064        2.376    0.0087509
enh98173     2  239169000  239170000      2       1  150064       1.6853     0.045966
enh98230     2  240024500  240025500      4       2  150064       2.4252    0.0076489
enh98333     2  240377900  240378900      4       2  150064       1.6504     0.049434
enh98405     2  241226200  241227200      8       2  150064       1.7116     0.043489
enh98412     2  241279400  241280400      1       1  150064       2.5279     0.005737
enh98413     2  241291100  241292100      6       3  150064       2.0395       0.0207
enh98490     2  242027600  242028600      4       2  150064       1.9927     0.023146
enh98500     2  242155500  242156500      3       2  150064       2.1119     0.017349
enh98502     2  242161900  242162900      5       3  150064       2.5752    0.0050097
enh98504     2  242166500  242167500      3       2  150064        2.276     0.011423
enh98514     2  242224400  242225400      4       2  150064       1.7112      0.04352
enh98523     2  242259300  242260300      1       1  150064        1.911        0.028
enh98531     2  242303900  242304900      1       1  150064       1.9684      0.02451
enh98538     2  242320300  242321300      3       2  150064       2.6115    0.0045079
enh98540     2  242325600  242326600      4       2  150064       2.6583    0.0039269
enh98551     2  242444600  242445600      7       3  150064       1.9792     0.023899
enh98556     2  242497000  242498000      5       3  150064       1.8813     0.029966
enh98570     2  242574300  242575300      3       2  150064       1.8432     0.032647
enh98577     2  242604400  242605400      2       1  150064       1.8155      0.03472
enh98596     2  242812800  242813800      8       3  150064       1.7266     0.042123
enh98597     2  242820100  242821100      2       1  150064       1.9287     0.026884
enh98603     2  242842000  242843000      5       2  150064       1.6772     0.046749
enh98637     3     525300     526300      1       1  150064       1.6813      0.04635
enh98648     3    2552000    2553000      1       1  150064       2.3313     0.009868
enh98649     3    2553000    2554000      3       2  150064        4.068   2.3711e-05
enh98665     3    3221400    3222400      4       2  150064       1.7359     0.041293
enh98676     3    4313200    4314200      3       2  150064       1.6998     0.044587
enh98681     3    4348500    4349500      2       1  150064       2.5024    0.0061681
enh98704     3    4574500    4575500      6       3  150064         1.72     0.042715
enh98712     3    4697400    4698400      5       3  150064       2.7604    0.0028869
enh98713     3    4714300    4715300      4       2  150064        1.712     0.043447
enh98716     3    4771700    4772700      3       2  150064       1.6856      0.04594
enh98737     3    4894900    4895900      1       1  150064       2.3182      0.01022
enh98740     3    4947800    4948800      3       1  150064       1.7699     0.038374
enh98760     3    5175000    5176000      2       1  150064         1.65     0.049467
enh98769     3    5209600    5210600      2       1  150064        1.761     0.039116
enh98772     3    5231000    5232000      5       2  150064       2.0782     0.018843
enh98783     3    5259300    5260300      6       2  150064       1.9638     0.024775
enh98796     3    7434200    7435200      3       2  150064       2.5345    0.0056307
enh98861     3    9064500    9065500      1       1  150064       1.9689      0.02448
enh98862     3    9069000    9070000      6       2  150064       3.5214   0.00021466
enh98867     3    9109100    9110100      2       1  150064       2.0966     0.018015
enh98882     3    9175200    9176200      2       1  150064       1.9232     0.027225
enh98886     3    9189700    9190700      1       1  150064       1.6637      0.04809
enh98892     3    9206800    9207800      6       3  150064       2.0148     0.021965
enh98896     3    9221300    9222300      1       1  150064       1.6988      0.04468
enh98922     3    9403200    9404200      2       1  150064       2.4557    0.0070301
enh98924     3    9406100    9407100      6       2  150064       2.3866    0.0085018
enh98925     3    9424100    9425100      2       1  150064       2.5786    0.0049598
enh98931     3    9449500    9450500      4       2  150064       2.0718      0.01914
enh98933     3    9455600    9456600      3       2  150064       2.1035     0.017711
enh98935     3    9461900    9462900      3       1  150064        2.576    0.0049977
enh98936     3    9463700    9464700      3       2  150064       2.5992    0.0046721
enh98937     3    9465200    9466200      2       1  150064       1.9569     0.025179
enh98939     3    9489500    9490500      2       1  150064       1.6739     0.047079
enh98951     3    9757000    9758000      5       2  150064       1.9452     0.025878
enh98976     3    9907800    9908800      3       2  150064       2.9499    0.0015892
enh99008     3   10136400   10137400      1       1  150064       1.8465      0.03241
enh99023     3   10236400   10237400      2       1  150064       2.2375     0.012626
enh99050     3   10398800   10399800      4       2  150064       3.0189    0.0012684
enh99051     3   10403300   10404300      2       1  150064       2.8241     0.002371
enh99052     3   10406200   10407200      4       2  150064       2.8985     0.001875
enh99054     3   10411700   10412700      3       2  150064        3.313    0.0004615
enh99056     3   10420700   10421700      5       2  150064       2.5669     0.005131
enh99057     3   10425900   10426900      3       1  150064       3.3858   0.00035489
enh99058     3   10434600   10435600      8       2  150064       2.7322    0.0031452
enh99059     3   10439500   10440500      4       2  150064       3.8903   5.0053e-05
enh99060     3   10447400   10448400     11       4  150064       2.2926     0.010935
enh99062     3   10452300   10453300      4       2  150064       3.0332    0.0012098
enh99063     3   10463400   10464400      3       2  150064       2.8193    0.0024061
enh99064     3   10467100   10468100      2       1  150064       2.1295     0.016605
enh99066     3   10470000   10471000      3       1  150064       1.8259     0.033929
enh99074     3   10498400   10499400      1       1  150064       1.9841      0.02362
enh99087     3   10550300   10551300      3       2  150064        1.695     0.045036
enh99090     3   10594000   10595000      4       2  150064       1.9307     0.026758
enh99091     3   10611000   10612000      5       3  150064        3.161   0.00078601
enh99096     3   10642700   10643700      1       1  150064       1.8626      0.03126
enh99097     3   10650600   10651600      5       3  150064       2.3493    0.0094038
enh99099     3   10676900   10677900      2       1  150064       2.0479     0.020284
enh99107     3   10800200   10801200     10       3  150064       3.4592   0.00027087
enh99108     3   10804400   10805400      4       2  150064       3.4794   0.00025124
enh99109     3   10806300   10807300      4       2  150064        3.575   0.00017514
enh99180     3   11426800   11427800      2       1  150064       1.8283     0.033751
enh99203     3   11595600   11596600      4       2  150064       1.9959      0.02297
enh99207     3   11608300   11609300      3       2  150064       2.7762    0.0027497
enh99209     3   11612500   11613500      3       2  150064       2.0001     0.022744
enh99213     3   11619000   11620000      2       1  150064       1.8641     0.031155
enh99237     3   11672600   11673600      4       1  150064       2.5373    0.0055861
enh99240     3   11685400   11686400      1       1  150064       4.0817    2.235e-05
enh99241     3   11698000   11699000      5       2  150064        2.543    0.0054952
enh99242     3   11701800   11702800      4       1  150064       2.3959    0.0082898
enh99255     3   11780700   11781700      5       3  150064       1.8613     0.031353
enh99261     3   11885800   11886800      5       1  150064       2.4592    0.0069617
enh99267     3   12037800   12038800      5       2  150064       2.6846    0.0036307
enh99268     3   12159000   12160000      2       1  150064       2.1643     0.015221
enh99279     3   12221400   12222400      2       1  150064       2.6385    0.0041636
enh99288     3   12521100   12522100      4       1  150064       2.2434     0.012436
enh99289     3   12524200   12525200      3       1  150064       1.9132     0.027863
enh99293     3   12600200   12601200      4       1  150064       2.0649     0.019466
enh99294     3   12601200   12602200      2       1  150064       2.4155    0.0078571
enh99295     3   12603200   12604200      2       1  150064         2.25     0.012224
enh99300     3   12659500   12660500      2       1  150064       1.9195     0.027463
enh99302     3   12663300   12664300      2       1  150064       1.8685     0.030845
enh99313     3   12697000   12698000      3       2  150064       2.4089    0.0079993
enh99315     3   12723100   12724100      1       1  150064       2.3974     0.008255
enh99317     3   12761400   12762400      5       1  150064       2.2083      0.01361
enh99356     3   13011000   13012000      3       1  150064       1.8912     0.029299
enh99359     3   13021100   13022100      1       1  150064       1.9954        0.023
enh99362     3   13027600   13028600      3       2  150064       2.4871    0.0064386
enh99363     3   13028400   13029400      1       1  150064       1.6731      0.04715
enh99378     3   13075600   13076600      3       1  150064       2.4109    0.0079575
enh99379     3   13078000   13079000      3       1  150064       3.0996   0.00096889
enh99380     3   13085200   13086200      6       3  150064       1.9491     0.025643
enh99381     3   13091300   13092300      1       1  150064       2.6528     0.003991
enh99383     3   13106100   13107100      6       2  150064       1.8154     0.034729
enh99384     3   13112700   13113700     11       2  150064       2.0165     0.021876
enh99388     3   13133700   13134700      8       3  150064        1.693     0.045229
enh99389     3   13136800   13137800      3       2  150064       2.4169    0.0078261
enh99393     3   13179600   13180600      9       4  150064        1.998     0.022859
enh99414     3   13333400   13334400     10       3  150064       2.9917    0.0013873
enh99418     3   13358200   13359200      2       1  150064       1.9278     0.026939
enh99422     3   13421300   13422300      8       2  150064        2.171     0.014965
enh99423     3   13426800   13427800      5       3  150064       1.8607     0.031393
enh99427     3   13462300   13463300      4       2  150064       2.1871     0.014368
enh99429     3   13494300   13495300      4       2  150064       1.7537     0.039739
enh99499     3   14419100   14420100     11       2  150064       2.4999    0.0062106
enh99532     3   14550200   14551200      5       3  150064       1.7129     0.043363
enh99533     3   14565100   14566100      4       1  150064       1.8517     0.032034
enh99538     3   14595500   14596500      2       1  150064       2.5403    0.0055377
enh99540     3   14689900   14690900      4       1  150064       1.6976     0.044792
enh99541     3   14691600   14692600      2       1  150064       1.7422     0.040736
enh99560     3   14962300   14963300      2       1  150064       2.6052    0.0045911
enh99577     3   15138600   15139600      2       1  150064       1.7907     0.036672
enh99659     3   15767400   15768400      8       3  150064       1.7564     0.039512
enh99708     3   16103200   16104200      1       1  150064       1.9688      0.02449
enh99733     3   16309700   16310700      2       1  150064        2.097     0.017998
enh99737     3   16353100   16354100      3       1  150064       1.7802      0.03752
enh99755     3   16440800   16441800      5       2  150064       2.0809      0.01872
enh99795     3   16878800   16879800      2       1  150064       2.6737    0.0037508
enh99798     3   16891000   16892000      5       3  150064       1.8073     0.035355
enh99799     3   16923700   16924700      5       2  150064       1.7138      0.04328
enh99804     3   16939500   16940500      3       2  150064       1.7217     0.042562
enh99807     3   16948300   16949300      3       2  150064       1.6755      0.04692
enh99809     3   16951200   16952200      3       1  150064       3.5851   0.00016849
enh99810     3   16954000   16955000      2       1  150064       2.9331    0.0016779
enh99811     3   16958400   16959400      4       1  150064       3.3791   0.00036362
enh99814     3   16971400   16972400      3       2  150064       2.8634    0.0020958
enh99819     3   17052900   17053900      3       2  150064       3.1564   0.00079874
enh99821     3   17072400   17073400      5       2  150064       1.8184     0.034503
enh99822     3   17081200   17082200      3       2  150064       1.8085     0.035267
enh99823     3   17085200   17086200      3       2  150064       1.9608     0.024949
enh99827     3   17129800   17130800      3       2  150064       1.8089     0.035234
enh99830     3   17218400   17219400      1       1  150064       4.2028    1.318e-05
enh99833     3   17231900   17232900      1       1  150064       4.6319    1.812e-06
enh99834     3   17235800   17236800      3       1  150064       4.3497   6.8148e-06
enh99835     3   17245400   17246400      2       1  150064       4.2965   8.6766e-06
enh99836     3   17274000   17275000      2       1  150064       4.2462   1.0871e-05
enh99837     3   17277000   17278000      2       1  150064       4.2242    1.199e-05
enh99838     3   17342600   17343600      1       1  150064       4.7108    1.234e-06
enh99839     3   17345400   17346400      2       1  150064       4.1553   1.6243e-05
enh99840     3   17440200   17441200      2       1  150064       3.3798   0.00036275
enh99841     3   17443100   17444100      4       1  150064       3.0978   0.00097479
enh99842     3   17450900   17451900      4       2  150064       3.5109   0.00022333
enh99843     3   17473000   17474000      2       1  150064       3.6793   0.00011695
enh99844     3   17510900   17511900      1       1  150064       1.7875      0.03693
enh99845     3   17523900   17524900      5       1  150064        1.901     0.028648
enh99847     3   17575100   17576100      3       2  150064       2.3372    0.0097134
enh99848     3   17576300   17577300      1       1  150064       4.2631    1.008e-05
enh99849     3   17593300   17594300      3       1  150064        1.706     0.044004
enh99850     3   17664200   17665200      4       2  150064       1.9771     0.024014
enh99851     3   17667900   17668900      2       1  150064        4.586   2.2591e-06
enh99852     3   17686700   17687700      2       1  150064       1.6738     0.047088
enh99853     3   17693900   17694900      4       1  150064       4.5966   2.1468e-06
enh99854     3   17697100   17698100      4       1  150064       4.4467     4.36e-06
enh99856     3   17711900   17712900      1       1  150064       2.2832      0.01121
enh99859     3   17780700   17781700      3       1  150064       4.7586    9.748e-07
enh99860     3   17784800   17785800      4       1  150064         2.91     0.001807
enh99861     3   17786600   17787600      2       1  150064       4.4727   3.8613e-06
enh99862     3   17790900   17791900      2       1  150064        2.359    0.0091613
enh99863     3   17794600   17795600      1       1  150064       4.6398    1.744e-06
enh99864     3   17801400   17802400      3       1  150064       4.6665   1.5318e-06
enh99866     3   17882000   17883000      3       2  150064        4.385   5.7995e-06
enh99878     3   18440800   18441800      5       2  150064       2.7256    0.0032097
enh99884     3   18467800   18468800      2       1  150064       1.8385     0.032998
enh99925     3   19929800   19930800      6       2  150064        1.725     0.042268
enh99926     3   19931300   19932300      3       2  150064        1.655     0.048961
enh99928     3   19990700   19991700      6       3  150064       2.0977     0.017964
enh99948     3   20158700   20159700      2       1  150064       2.0025     0.022617
enh99950     3   20171200   20172200      4       2  150064       1.8524     0.031981
enh99959     3   21478000   21479000      2       1  150064       1.8743     0.030444
enh99960     3   21686400   21687400      5       2  150064       1.9394     0.026225
enh99961     3   21706900   21707900      3       2  150064       2.0251     0.021429
enh99963     3   21792800   21793800      5       3  150064       1.6692     0.047534
enh99970     3   23246200   23247200      1       1  150064       1.8886      0.02947
enh99977     3   23277900   23278900      6       2  150064       1.8372     0.033087
enh99979     3   23284400   23285400      2       1  150064       1.6741     0.047059
enh99989     3   23318200   23319200      2       1  150064       1.8579      0.03159
enh99999     3   23426900   23427900      1       1  150064       1.9947      0.02304
enh100040    3   23852900   23853900      4       2  150064       3.4433    0.0002873
enh100042    3   23860800   23861800      3       2  150064       1.7084     0.043782
enh100048    3   23878000   23879000      2       1  150064       2.3853    0.0085317
enh100050    3   23884700   23885700      1       1  150064       2.2095      0.01357
enh100055    3   23902600   23903600      2       1  150064       2.4615    0.0069175
enh100080    3   24022900   24023900      2       1  150064       2.6626    0.0038765
enh100083    3   24040500   24041500      2       1  150064       2.0099     0.022223
enh100086    3   24179300   24180300      1       1  150064       2.9301     0.001694
enh100088    3   24200000   24201000      3       2  150064       2.8376     0.002273
enh100089    3   24201900   24202900      5       2  150064       2.5124    0.0059964
enh100091    3   24227000   24228000      6       2  150064       1.7418     0.040776
enh100092    3   24233400   24234400      3       2  150064       1.6506      0.04941
enh100093    3   24254100   24255100      7       3  150064       3.1012   0.00096359
enh100121    3   24518700   24519700      2       1  150064       2.6065    0.0045732
enh100122    3   24527000   24528000      4       2  150064       2.1869     0.014376
enh100124    3   24531500   24532500      5       2  150064        3.236   0.00060598
enh100127    3   24561200   24562200      5       1  150064       2.0129     0.022065
enh100135    3   24992400   24993400      6       3  150064       1.8701     0.030732
enh100157    3   25514000   25515000      2       1  150064       2.7866    0.0026636
enh100159    3   25522600   25523600      3       1  150064       2.1411     0.016132
enh100164    3   25553600   25554600      4       2  150064       1.7272     0.042068
enh100167    3   25569100   25570100      5       2  150064       1.6498     0.049497
enh100173    3   25634400   25635400      1       1  150064       2.2734       0.0115
enh100186    3   25822700   25823700      2       1  150064       1.8144      0.03481
enh100234    3   28888100   28889100      2       1  150064       1.8597     0.031467
enh100239    3   29106600   29107600      2       1  150064       1.9839     0.023632
enh100242    3   29206200   29207200      3       2  150064       1.6738     0.047085
enh100256    3   29372300   29373300      4       2  150064       1.6588     0.048578
enh100261    3   29451500   29452500      1       1  150064       1.8392      0.03294
enh100264    3   29471700   29472700      5       2  150064        1.766     0.038695
enh100266    3   29494800   29495800      4       2  150064       2.8451    0.0022197
enh100273    3   29724400   29725400      4       2  150064       1.8435     0.032628
enh100275    3   29759600   29760600      7       2  150064       1.6631     0.048143
enh100276    3   29800000   29801000      2       1  150064       3.1553   0.00080157
enh100286    3   30272700   30273700      3       2  150064       3.1731   0.00075415
enh100288    3   30391100   30392100      5       2  150064       2.0295     0.021205
enh100323    3   30706100   30707100      2       1  150064       2.5237    0.0058069
enh100324    3   30706600   30707600      1       1  150064       2.8953     0.001894
enh100339    3   31572000   31573000      2       1  150064       3.0998   0.00096833
enh100342    3   31581000   31582000      1       1  150064       1.6725      0.04721
enh100345    3   31588600   31589600      2       1  150064       2.6997    0.0034698
enh100353    3   31719400   31720400      4       2  150064       2.1849     0.014448
enh100364    3   32020000   32021000      3       1  150064       2.4148     0.007872
enh100365    3   32023200   32024200      7       2  150064       2.1443     0.016005
enh100373    3   32167300   32168300      2       1  150064       2.3148     0.010312
enh100381    3   32344400   32345400      5       2  150064       2.2564     0.012023
enh100405    3   32653700   32654700      2       1  150064       1.7997     0.035956
enh100423    3   33208800   33209800      3       2  150064       1.8827     0.029868
enh100431    3   33399400   33400400      1       1  150064       2.0858       0.0185
enh100432    3   33413900   33414900      1       1  150064       3.0412     0.001178
enh100436    3   33437100   33438100      1       1  150064       2.7758     0.002753
enh100437    3   33466200   33467200      2       1  150064       2.1255     0.016774
enh100438    3   33467600   33468600      2       1  150064       3.1168   0.00091427
enh100439    3   33468800   33469800      6       3  150064       2.6987     0.003481
enh100440    3   33470900   33471900      2       1  150064       2.2573     0.011995
enh100441    3   33473000   33474000      3       2  150064       3.3183    0.0004529
enh100442    3   33475200   33476200      2       1  150064       1.9566     0.025194
enh100444    3   33478000   33479000      4       2  150064        3.137   0.00085329
enh100445    3   33483000   33484000      6       3  150064       2.7076    0.0033882
enh100446    3   33651200   33652200      1       1  150064       1.8017       0.0358
enh100462    3   33696100   33697100      2       1  150064       1.8818     0.029929
enh100463    3   33696700   33697700      2       1  150064       2.4731    0.0066978
enh100492    3   35694200   35695200      3       2  150064       1.7928       0.0365
enh100493    3   35700000   35701000      2       1  150064       1.8635     0.031194
enh100499    3   35719200   35720200      3       2  150064       2.1663     0.015142
enh100513    3   35800900   35801900      1       1  150064       2.0401      0.02067
enh100517    3   35817800   35818800      1       1  150064       2.0558       0.0199
enh100520    3   35828000   35829000      3       1  150064       2.0535     0.020012
enh100528    3   36496600   36497600      1       1  150064       1.6797      0.04651
enh100529    3   36599900   36600900      2       1  150064       2.5452    0.0054607
enh100530    3   36909800   36910800      2       1  150064       3.0448    0.0011641
enh100531    3   36933900   36934900      3       1  150064       2.9408    0.0016367
enh100532    3   36936200   36937200      1       1  150064       3.0229     0.001252
enh100533    3   36947800   36948800      1       1  150064       2.9594     0.001541
enh100535    3   36953400   36954400      2       1  150064       3.6101   0.00015303
enh100537    3   36984600   36985600      2       1  150064       2.7253    0.0032117
enh100538    3   36999200   37000200      1       1  150064       2.6176     0.004428
enh100539    3   37011000   37012000      2       1  150064       2.8671     0.002071
enh100541    3   37035800   37036800      3       2  150064       3.0748    0.0010533
enh100542    3   37069600   37070600      2       1  150064       2.7753    0.0027579
enh100543    3   37072700   37073700      6       2  150064       2.2376     0.012624
enh100544    3   37082400   37083400      4       2  150064       1.9895     0.023322
enh100545    3   37091100   37092100      2       1  150064       2.7781    0.0027341
enh100546    3   37095400   37096400      3       2  150064       2.6262    0.0043168
enh100548    3   37123800   37124800      1       1  150064       2.8137     0.002449
enh100549    3   37165600   37166600      2       1  150064       2.6153    0.0044573
enh100551    3   37186800   37187800      3       1  150064       2.7523    0.0029586
enh100552    3   37196000   37197000      2       1  150064        2.251     0.012192
enh100553    3   37204500   37205500      3       1  150064       3.0441    0.0011669
enh100554    3   37210600   37211600      3       1  150064       2.9165      0.00177
enh100555    3   37211900   37212900      1       1  150064       3.0838     0.001022
enh100558    3   37220600   37221600      5       3  150064       2.2979     0.010784
enh100559    3   37224500   37225500      4       2  150064       2.4973    0.0062576
enh100562    3   37254400   37255400      2       1  150064       2.1823     0.014545
enh100563    3   37259300   37260300      2       1  150064       2.7376    0.0030947
enh100564    3   37266000   37267000      3       1  150064       2.6156     0.004453
enh100565    3   37269500   37270500      6       3  150064       2.1346     0.016398
enh100568    3   37298600   37299600      6       3  150064       2.0675     0.019341
enh100573    3   37323500   37324500      1       1  150064       1.7312      0.04171
enh100574    3   37344100   37345100      1       1  150064       1.8619      0.03131
enh100583    3   37534200   37535200      1       1  150064        1.971      0.02436
enh100584    3   37540600   37541600      2       1  150064       1.6654     0.047915
enh100587    3   37579300   37580300      6       2  150064       2.1543     0.015607
enh100588    3   37586500   37587500      2       1  150064       2.0869     0.018448
enh100589    3   37587700   37588700      4       2  150064       1.8356      0.03321
enh100597    3   37704400   37705400      3       1  150064       1.6891     0.045602
enh100598    3   37709800   37710800      1       1  150064       2.3815      0.00862
enh100603    3   37804200   37805200      1       1  150064       1.8124      0.03496
enh100606    3   37828400   37829400      2       1  150064       2.2195     0.013226
enh100607    3   37836200   37837200      2       1  150064       2.5414    0.0055212
enh100611    3   37896600   37897600      1       1  150064       3.1861    0.0007211
enh100614    3   37906500   37907500      3       2  150064       1.7673     0.038591
enh100622    3   37936400   37937400      6       2  150064       1.7156     0.043114
enh100624    3   37944500   37945500      4       2  150064       3.7374   9.2962e-05
enh100625    3   37948400   37949400      5       2  150064       1.9275     0.026959
enh100626    3   37950400   37951400      2       1  150064       3.6389   0.00013692
enh100627    3   37952800   37953800      4       1  150064       3.5426   0.00019808
enh100628    3   37957600   37958600      4       2  150064       3.7603   8.4841e-05
enh100629    3   37959400   37960400      5       3  150064       2.6845     0.003632
enh100630    3   37961900   37962900      5       2  150064       3.3709   0.00037468
enh100631    3   37966100   37967100      4       2  150064       2.8943    0.0019001
enh100632    3   37972300   37973300      4       2  150064       2.4987    0.0062324
enh100633    3   37973700   37974700      7       3  150064       3.9796   3.4522e-05
enh100634    3   37977600   37978600      2       1  150064       3.6058    0.0001556
enh100637    3   37991100   37992100      2       1  150064       2.6342    0.0042167
enh100638    3   37995500   37996500      2       1  150064       1.8401     0.032875
enh100639    3   37997800   37998800      2       1  150064       2.0516     0.020107
enh100657    3   38090600   38091600      1       1  150064       1.8965      0.02895
enh100675    3   38423900   38424900      5       2  150064       2.7455    0.0030207
enh100676    3   38494000   38495000      3       1  150064       3.1473   0.00082402
enh100677    3   38497700   38498700      6       1  150064       3.0547    0.0011263
enh100678    3   38499300   38500300      1       1  150064       3.5425    0.0001982
enh100679    3   38501300   38502300      1       1  150064       3.2383    0.0006013
enh100681    3   38504200   38505200      4       2  150064       2.8533    0.0021635
enh100682    3   38513900   38514900      2       1  150064       3.2491    0.0005789
enh100683    3   38520900   38521900      4       2  150064       3.2937   0.00049431
enh100684    3   38528100   38529100      1       1  150064        3.492    0.0002397
enh100686    3   38537000   38538000      4       2  150064       2.8552    0.0021503
enh100691    3   38682200   38683200      4       2  150064       2.8778    0.0020025
enh100692    3   38759900   38760900      1       1  150064       2.1643      0.01522
enh100695    3   39092100   39093100      1       1  150064       2.7488     0.002991
enh100699    3   39100200   39101200      2       1  150064       1.8619     0.031307
enh100765    3   39861200   39862200      6       2  150064       1.6586     0.048594
enh100766    3   39873800   39874800      8       3  150064       1.8477      0.03232
enh100773    3   40002600   40003600      2       1  150064       2.2238     0.013081
enh100775    3   40022600   40023600      2       1  150064       2.5566     0.005285
enh100830    3   40732300   40733300      3       1  150064       1.8355     0.033214
enh100831    3   40735900   40736900      1       1  150064       2.1602      0.01538
enh100832    3   40783000   40784000      2       1  150064       1.9293     0.026846
enh100916    3   42189300   42190300      1       1  150064       2.5325     0.005663
enh100917    3   42193300   42194300      1       1  150064       2.0794      0.01879
enh100919    3   42201700   42202700      2       1  150064       1.8176     0.034561
enh100920    3   42202600   42203600      1       1  150064       1.7506      0.04001
enh100923    3   42206200   42207200      3       1  150064        2.118     0.017088
enh100924    3   42208300   42209300      2       1  150064       2.1465     0.015918
enh100925    3   42209000   42210000      2       1  150064        2.366    0.0089901
enh100926    3   42209600   42210600      2       1  150064       2.5722    0.0050528
enh100927    3   42210900   42211900      5       2  150064       1.8913     0.029295
enh100931    3   42218600   42219600      4       2  150064       2.5191    0.0058824
enh100932    3   42220900   42221900      4       2  150064       2.5964    0.0047106
enh100933    3   42223600   42224600      6       2  150064       2.5029    0.0061595
enh100934    3   42225400   42226400      4       2  150064       2.0604     0.019678
enh100935    3   42227900   42228900      5       3  150064       2.6186    0.0044144
enh100936    3   42229700   42230700      5       1  150064       2.2657     0.011734
enh100937    3   42231900   42232900      5       2  150064       3.1115   0.00093085
enh100938    3   42234300   42235300      3       2  150064       2.4016    0.0081626
enh100939    3   42236600   42237600      3       1  150064       2.2166     0.013326
enh100941    3   42255600   42256600      2       1  150064       1.6871     0.045787
enh100947    3   42288500   42289500      3       1  150064       1.6997     0.044597
enh100954    3   42417200   42418200      4       1  150064       2.5323    0.0056658
enh100957    3   42485200   42486200      2       1  150064       2.5488    0.0054046
enh100966    3   42554500   42555500      3       1  150064       2.2773     0.011384
enh101044    3   43132200   43133200      6       3  150064       2.0149     0.021958
enh101063    3   43333500   43334500      3       2  150064       1.6519      0.04928
enh101068    3   43358500   43359500      2       1  150064       1.7782     0.037685
enh101071    3   43367700   43368700      3       2  150064       2.4438     0.007266
enh101076    3   43386400   43387400      1       1  150064       1.8475      0.03234
enh101078    3   43404100   43405100      1       1  150064       1.8612      0.03136
enh101083    3   43435300   43436300      3       2  150064       2.4605    0.0069373
enh101087    3   43455000   43456000      2       1  150064       1.8782     0.030177
enh101103    3   43751200   43752200      3       1  150064       2.5356    0.0056124
enh101104    3   43760900   43761900      7       2  150064        1.918     0.027557
enh101107    3   43800300   43801300      2       1  150064       2.1932     0.014145
enh101111    3   43896900   43897900      3       1  150064       2.0593     0.019733
enh101113    3   43913900   43914900      1       1  150064       1.8833      0.02983
enh101115    3   43927500   43928500      1       1  150064       1.9206      0.02739
enh101122    3   44061200   44062200      3       2  150064       3.4337   0.00029775
enh101123    3   44067400   44068400      4       2  150064       1.8273      0.03383
enh101135    3   44225400   44226400      3       2  150064        2.254     0.012097
enh101136    3   44226100   44227100      5       2  150064       3.0204    0.0012624
enh101137    3   44240000   44241000      4       2  150064       2.1694     0.015025
enh101141    3   44396700   44397700      3       1  150064       2.9899    0.0013954
enh101143    3   44512800   44513800      1       1  150064       3.7984    7.281e-05
enh101148    3   44598000   44599000      1       1  150064       3.0287     0.001228
enh101157    3   44727200   44728200      4       2  150064       1.8496     0.032183
enh101189    3   45180600   45181600      6       3  150064       1.7972     0.036152
enh101227    3   45642400   45643400      1       1  150064       1.7549      0.03964
enh101281    3   46104100   46105100      3       2  150064       1.6716     0.047297
enh101410    3   47436800   47437800      1       1  150064       1.6514      0.04933
enh101429    3   47536800   47537800      2       1  150064        2.471     0.006737
enh101439    3   47616600   47617600      6       3  150064       1.6861     0.045891
enh101491    3   48099400   48100400      1       1  150064        1.666      0.04786
enh101498    3   48131100   48132100      1       1  150064       1.7805       0.0375
enh101499    3   48166400   48167400      1       1  150064       1.8551      0.03179
enh101502    3   48181400   48182400      1       1  150064       2.0727       0.0191
enh101503    3   48192700   48193700      4       1  150064       1.8757     0.030347
enh101504    3   48235700   48236700      1       1  150064       2.3208      0.01015
enh101506    3   48273500   48274500      2       1  150064       2.5143    0.0059628
enh101507    3   48274400   48275400      2       1  150064       2.8184    0.0024135
enh101508    3   48281200   48282200      1       1  150064       2.3351      0.00977
enh101515    3   48343500   48344500      4       1  150064        1.983     0.023681
enh101517    3   48445300   48446300      1       1  150064        2.354     0.009286
enh101549    3   48670700   48671700      2       1  150064       2.3217     0.010125
enh101556    3   48720000   48721000      1       1  150064       2.6265     0.004314
enh101558    3   48724300   48725300      2       1  150064       2.5576    0.0052695
enh101559    3   48729300   48730300      3       2  150064       2.5827    0.0049016
enh101561    3   48733400   48734400      2       1  150064       1.9281     0.026919
enh101562    3   48735100   48736100      4       2  150064       2.0676     0.019339
enh101564    3   48745600   48746600      2       1  150064       1.6997     0.044593
enh101566    3   48748700   48749700      4       1  150064       2.3221     0.010114
enh101567    3   48750200   48751200      1       1  150064       2.0126      0.02208
enh101570    3   48754800   48755800      1       1  150064       2.1125      0.01732
enh101573    3   48778800   48779800      2       1  150064       1.9963      0.02295
enh101581    3   48863700   48864700      1       1  150064        1.765      0.03878
enh101588    3   48918400   48919400      1       1  150064       1.8089      0.03523
enh101599    3   48988300   48989300      1       1  150064       2.0953      0.01807
enh101605    3   49030100   49031100      1       1  150064       1.9595      0.02503
enh101607    3   49032200   49033200      3       1  150064       1.7233      0.04242
enh101619    3   49067000   49068000      1       1  150064       1.6834      0.04615
enh101627    3   49156100   49157100      2       1  150064       2.1108     0.017397
enh101639    3   49275500   49276500      5       2  150064       1.7737     0.038055
enh101643    3   49303600   49304600      2       1  150064       1.8698     0.030754
enh101646    3   49334300   49335300      4       2  150064       1.8961     0.028972
enh101652    3   49378700   49379700      3       1  150064       1.7785     0.037657
enh101659    3   49421800   49422800      1       1  150064       2.3101      0.01044
enh101660    3   49423500   49424500      5       3  150064       2.2637     0.011796
enh101661    3   49425300   49426300      1       1  150064       2.3171      0.01025
enh101666    3   49441000   49442000      3       2  150064        1.822     0.034225
enh101671    3   49458300   49459300      3       1  150064       2.1251      0.01679
enh101674    3   49465000   49466000      2       1  150064       1.9756       0.0241
enh101675    3   49467200   49468200      1       1  150064        2.313      0.01036
enh101679    3   49502900   49503900      2       1  150064        1.769     0.038446
enh101686    3   49532400   49533400      3       1  150064       1.9195     0.027459
enh101689    3   49537900   49538900      1       1  150064       1.9572      0.02516
enh101696    3   49589900   49590900      3       2  150064        2.041     0.020626
enh101723    3   49740800   49741800      1       1  150064       1.8435      0.03263
enh101733    3   49812500   49813500      5       2  150064        2.294     0.010895
enh101736    3   49819500   49820500      4       2  150064       2.0121     0.022104
enh101741    3   49849200   49850200      1       1  150064       2.3804     0.008648
enh101745    3   49878500   49879500      1       1  150064       2.3087      0.01048
enh101746    3   49892600   49893600      2       1  150064       2.2205     0.013191
enh101747    3   49894300   49895300      2       1  150064       2.0486     0.020249
enh101750    3   49909400   49910400      3       2  150064       2.8182     0.002415
enh101751    3   49918200   49919200      1       1  150064       1.9222      0.02729
enh101753    3   49938800   49939800      3       1  150064       2.0912     0.018256
enh101755    3   49942600   49943600      2       1  150064       1.6838     0.046107
enh101757    3   49949500   49950500      2       1  150064       2.5276    0.0057421
enh101758    3   49961800   49962800      1       1  150064       2.1409      0.01614
enh101759    3   49965200   49966200      3       2  150064       1.7315      0.04168
enh101760    3   49967900   49968900      1       1  150064       3.0538      0.00113
enh101761    3   49978600   49979600      2       1  150064        2.531    0.0056873
enh101764    3   49997000   49998000      2       1  150064       2.9313    0.0016877
enh101765    3   50004100   50005100      1       1  150064       3.0519     0.001137
enh101767    3   50040700   50041700      1       1  150064       3.2735    0.0005312
enh101769    3   50087300   50088300      4       2  150064       2.3676    0.0089525
enh101770    3   50128200   50129200      3       1  150064       2.8328    0.0023068
enh101771    3   50161100   50162100      3       2  150064       2.7322     0.003146
enh101780    3   50248000   50249000      3       2  150064       2.0777     0.018868
enh101783    3   50267000   50268000      1       1  150064       2.4402     0.007339
enh101790    3   50286600   50287600      3       1  150064       2.5802    0.0049365
enh101833    3   50480600   50481600      3       2  150064       2.4427    0.0072892
enh101840    3   50518300   50519300      2       1  150064       2.6644    0.0038561
enh101880    3   50736500   50737500      2       1  150064       2.0888     0.018362
enh101885    3   50823800   50824800      2       1  150064       1.9107     0.028024
enh101895    3   50878200   50879200      2       1  150064       1.8597     0.031463
enh101902    3   51021000   51022000      2       1  150064       1.9016     0.028611
enh101904    3   51316900   51317900      1       1  150064       2.8758     0.002015
enh101905    3   51349700   51350700      2       1  150064       3.1762   0.00074614
enh101907    3   51375100   51376100      2       1  150064       1.7194     0.042772
enh101912    3   51392200   51393200      2       1  150064       1.8105     0.035106
enh101915    3   51425700   51426700      1       1  150064        2.068      0.01932
enh101920    3   51535500   51536500      1       1  150064       2.2004      0.01389
enh101921    3   51553700   51554700      1       1  150064       2.0006      0.02272
enh101924    3   51593200   51594200      2       1  150064       3.1575   0.00079559
enh101926    3   51598800   51599800      2       1  150064       1.7774      0.03775
enh101933    3   51653700   51654700      1       1  150064        1.732      0.04164
enh101977    3   52099300   52100300      2       1  150064       1.9623     0.024863
enh101982    3   52143400   52144400      3       1  150064       2.0728     0.019096
enh101992    3   52206000   52207000      1       1  150064       2.2203       0.0132
enh101998    3   52229900   52230900      2       1  150064       3.5017   0.00023113
enh101999    3   52233200   52234200      1       1  150064       3.9421    4.039e-05
enh102000    3   52235200   52236200      1       1  150064       3.8792    5.239e-05
enh102001    3   52236600   52237600      1       1  150064        3.771    8.131e-05
enh102002    3   52238400   52239400      2       1  150064       3.7873   7.6159e-05
enh102003    3   52252300   52253300      2       1  150064       3.3917   0.00034733
enh102006    3   52269000   52270000      5       3  150064        4.089   2.1657e-05
enh102011    3   52286600   52287600      4       2  150064       5.2262   8.6532e-08
enh102014    3   52306200   52307200      3       2  150064       3.7742   8.0272e-05
enh102019    3   52333100   52334100      4       2  150064        5.256   7.3611e-08
enh102020    3   52341300   52342300      1       1  150064       2.9234     0.001731
enh102022    3   52347500   52348500      2       1  150064       2.8812     0.001981
enh102039    3   52466500   52467500      4       2  150064       3.9566   3.8006e-05
enh102057    3   52532100   52533100      2       1  150064       2.9165    0.0017697
enh102060    3   52558900   52559900      2       1  150064       4.4184   4.9711e-06
enh102061    3   52564600   52565600      3       1  150064       3.3555   0.00039616
enh102062    3   52568900   52569900      2       1  150064       3.3737   0.00037085
enh102063    3   52572200   52573200      4       2  150064        3.618   0.00014844
enh102064    3   52573000   52574000      4       2  150064       4.1864   1.4171e-05
enh102065    3   52573600   52574600      3       1  150064       3.1335   0.00086361
enh102068    3   52585000   52586000      2       1  150064       4.5648   2.4997e-06
enh102070    3   52608100   52609100      4       2  150064       3.8334   6.3183e-05
enh102071    3   52626600   52627600      1       1  150064       4.5808    2.316e-06
enh102072    3   52630400   52631400      3       2  150064       4.9612   3.5035e-07
enh102073    3   52640400   52641400      1       1  150064        4.617    1.947e-06
enh102074    3   52643100   52644100      2       1  150064       4.5008   3.3848e-06
enh102077    3   52716100   52717100      3       2  150064       4.2563   1.0391e-05
enh102078    3   52717400   52718400      2       1  150064       4.4416   4.4639e-06
enh102079    3   52721300   52722300      1       1  150064       4.9238    4.245e-07
enh102081    3   52737500   52738500      1       1  150064       4.5918    2.197e-06
enh102082    3   52741400   52742400      1       1  150064       3.4679    0.0002623
enh102083    3   52746300   52747300      3       2  150064       3.6398   0.00013643
enh102084    3   52748600   52749600      2       1  150064       4.2773   9.4603e-06
enh102087    3   52867600   52868600      3       1  150064       5.3735   3.8605e-08
enh102088    3   52877700   52878700      1       1  150064       5.6423    8.392e-09
enh102089    3   52882500   52883500      2       1  150064       4.9173   4.3883e-07
enh102090    3   52885600   52886600      3       2  150064       5.5271   1.6283e-08
enh102091    3   52890700   52891700      3       2  150064       4.3832   5.8482e-06
enh102093    3   52907300   52908300      1       1  150064       5.8086    3.149e-09
enh102094    3   52923000   52924000      2       1  150064       4.7372   1.0834e-06
enh102095    3   52924000   52925000      2       1  150064       4.7706   9.1833e-07
enh102097    3   52927900   52928900      2       1  150064       4.9535    3.645e-07
enh102098    3   52931800   52932800      2       1  150064        4.483   3.6795e-06
enh102099    3   52968200   52969200      2       1  150064       5.4771   2.1615e-08
enh102100    3   53017200   53018200      1       1  150064       6.1808    3.188e-10
enh102104    3   53076900   53077900      4       2  150064       4.1283   1.8276e-05
enh102105    3   53085000   53086000      5       2  150064        5.439   2.6796e-08
enh102106    3   53105500   53106500      2       1  150064       2.1692     0.015032
enh102111    3   53147400   53148400      4       2  150064       2.4751    0.0066597
enh102118    3   53184100   53185100      2       1  150064       1.7249     0.042276
enh102128    3   53227700   53228700      3       2  150064       2.0098     0.022228
enh102130    3   53230100   53231100      3       1  150064       3.1565   0.00079849
enh102133    3   53256400   53257400      5       2  150064       1.8672     0.030934
enh102135    3   53269200   53270200     10       2  150064       2.3096     0.010455
enh102136    3   53270500   53271500      8       2  150064       1.8191     0.034449
enh102137    3   53272000   53273000      5       2  150064       3.0313    0.0012175
enh102138    3   53275800   53276800      6       2  150064       2.0251     0.021427
enh102139    3   53281600   53282600      5       3  150064       3.0936    0.0009886
enh102140    3   53284900   53285900      3       2  150064       3.1891    0.0007136
enh102142    3   53290300   53291300      3       1  150064       2.4965    0.0062706
enh102143    3   53293100   53294100      3       1  150064        3.754   8.7031e-05
enh102145    3   53298600   53299600      1       1  150064       3.9283    4.277e-05
enh102147    3   53320900   53321900      2       1  150064       2.2325     0.012791
enh102149    3   53333200   53334200      1       1  150064       4.0704    2.347e-05
enh102152    3   53357900   53358900      2       1  150064       1.8425     0.032701
enh102156    3   53527100   53528100      3       2  150064       3.8933   4.9435e-05
enh102158    3   53534900   53535900      3       2  150064       3.0304    0.0012211
enh102162    3   53558400   53559400      1       1  150064       1.6755      0.04692
enh102197    3   53914000   53915000      1       1  150064       2.2603       0.0119
enh102202    3   54030000   54031000      1       1  150064       2.7552     0.002933
enh102225    3   54597400   54598400     10       3  150064       2.3172     0.010245
enh102231    3   54737700   54738700      3       2  150064       1.8954     0.029017
enh102269    3   55720300   55721300      3       2  150064       1.9619     0.024885
enh102278    3   56224800   56225800      2       1  150064       1.9218     0.027318
enh102281    3   56357700   56358700      1       1  150064       1.8939      0.02912
enh102291    3   56644500   56645500      6       2  150064       2.1153     0.017203
enh102296    3   56717400   56718400      3       1  150064       1.8379     0.033039
enh102298    3   56761900   56762900      1       1  150064        1.876      0.03033
enh102320    3   56849400   56850400      4       2  150064       2.0014     0.022677
enh102322    3   56865000   56866000      9       4  150064       2.2077     0.013634
enh102323    3   56871000   56872000      5       2  150064       3.0119    0.0012982
enh102326    3   56889600   56890600      2       1  150064         1.66     0.048452
enh102369    3   57263200   57264200      1       1  150064       1.7645      0.03882
enh102449    3   58150800   58151800      3       1  150064        2.107     0.017557
enh102451    3   58160300   58161300      6       3  150064       1.8014     0.035817
enh102453    3   58163900   58164900      8       2  150064       1.7897     0.036755
enh102472    3   58270600   58271600      3       1  150064       2.1618     0.015316
enh102473    3   58272900   58273900      2       1  150064        2.578    0.0049682
enh102474    3   58281400   58282400      5       2  150064       2.2045     0.013743
enh102475    3   58294800   58295800      3       2  150064       2.0731     0.019083
enh102476    3   58306800   58307800      3       1  150064       1.6712      0.04734
enh102477    3   58309200   58310200      3       2  150064       1.8553     0.031777
enh102482    3   58326600   58327600      2       1  150064       2.0399     0.020679
enh102493    3   58353400   58354400      6       3  150064       1.7661     0.038693
enh102494    3   58354200   58355200      2       1  150064       2.6881    0.0035931
enh102498    3   58362800   58363800      2       1  150064       2.2108     0.013526
enh102499    3   58366200   58367200      4       2  150064       2.3974    0.0082561
enh102501    3   58371300   58372300      4       2  150064       2.1847     0.014455
enh102502    3   58375700   58376700      4       2  150064        1.761     0.039121
enh102503    3   58382000   58383000      3       1  150064       2.1712      0.01496
enh102504    3   58390200   58391200      9       3  150064       2.3533     0.009304
enh102505    3   58397800   58398800      8       3  150064        2.111     0.017388
enh102507    3   58403800   58404800      7       3  150064       2.3049     0.010587
enh102508    3   58408500   58409500     11       3  150064       1.7912     0.036631
enh102509    3   58415200   58416200      3       2  150064       1.7952     0.036314
enh102510    3   58417200   58418200      3       1  150064       2.3392    0.0096615
enh102511    3   58420300   58421300      6       3  150064       1.8137     0.034862
enh102512    3   58437600   58438600      1       1  150064       1.7108      0.04356
enh102515    3   58456700   58457700      3       2  150064       2.0161     0.021894
enh102516    3   58460600   58461600      1       1  150064       1.7159      0.04309
enh102534    3   58589500   58590500      3       2  150064       1.8572     0.031645
enh102549    3   59437200   59438200     11       2  150064        1.967     0.024591
enh102550    3   59501200   59502200      7       2  150064        2.096     0.018042
enh102555    3   59630200   59631200      2       1  150064       1.6479     0.049688
enh102564    3   59954200   59955200      5       2  150064       2.0765     0.018925
enh102571    3   60262200   60263200     10       6  150064       1.6521     0.049259
enh102572    3   60275700   60276700      1       1  150064        2.593     0.004757
enh102587    3   61225300   61226300      4       2  150064        2.054     0.019986
enh102588    3   61233300   61234300      2       1  150064       1.7655      0.03874
enh102590    3   61237700   61238700      4       2  150064       1.7454     0.040454
enh102591    3   61273200   61274200      3       1  150064       2.1718     0.014934
enh102635    3   61827000   61828000      3       1  150064       1.7369     0.041207
enh102636    3   61830700   61831700      4       1  150064       1.8303     0.033603
enh102637    3   61833400   61834400      3       1  150064       2.2755     0.011438
enh102640    3   61848400   61849400      1       1  150064       1.8774      0.03023
enh102641    3   61850800   61851800      2       1  150064       1.7268     0.042101
enh102642    3   61857200   61858200      1       1  150064       1.9515       0.0255
enh102653    3   61902600   61903600      1       1  150064       1.8039      0.03562
enh102661    3   62055600   62056600      1       1  150064       2.9748     0.001466
enh102662    3   62085700   62086700      3       2  150064       2.7729    0.0027782
enh102676    3   62400800   62401800      1       1  150064       2.3827     0.008594
enh102680    3   62574600   62575600      1       1  150064        1.962      0.02488
enh102686    3   62704400   62705400      7       2  150064       2.1942     0.014111
enh102701    3   63840900   63841900      2       1  150064       3.5977   0.00016054
enh102702    3   63844400   63845400      2       1  150064       2.4633    0.0068825
enh102704    3   63850600   63851600      5       2  150064       2.7717    0.0027884
enh102707    3   63880200   63881200      1       1  150064       2.5306     0.005694
enh102708    3   63881200   63882200      1       1  150064       3.1377    0.0008513
enh102709    3   63896200   63897200      4       2  150064       2.3692    0.0089141
enh102712    3   63913200   63914200      2       1  150064       3.1341   0.00086204
enh102713    3   63919300   63920300      1       1  150064       2.6535     0.003983
enh102722    3   63950100   63951100      4       2  150064       2.9428    0.0016261
enh102723    3   63951500   63952500      2       1  150064       4.1676   1.5389e-05
enh102728    3   63961500   63962500      2       1  150064       2.3863    0.0085094
enh102730    3   63965000   63966000      7       4  150064       3.6581   0.00012707
enh102733    3   63979000   63980000      3       2  150064       2.2365      0.01266
enh102734    3   63997000   63998000      4       2  150064       3.2143   0.00065381
enh102735    3   64006400   64007400      4       2  150064       1.9426     0.026032
enh102736    3   64007000   64008000      3       2  150064       2.3156     0.010291
enh102738    3   64053100   64054100      1       1  150064       2.2004      0.01389
enh102741    3   64098800   64099800      6       2  150064       2.9026    0.0018505
enh102742    3   64106100   64107100      7       2  150064       3.2453   0.00058654
enh102743    3   64107200   64108200      7       3  150064       2.0257     0.021398
enh102746    3   64123400   64124400      5       2  150064       1.6727      0.04719
enh102750    3   64136000   64137000      6       3  150064       3.4284    0.0003036
enh102751    3   64147700   64148700      4       2  150064       1.9557     0.025252
enh102752    3   64164700   64165700      3       2  150064       2.0242     0.021476
enh102753    3   64170000   64171000      2       1  150064       4.0114   3.0178e-05
enh102754    3   64172000   64173000      7       2  150064       3.3892   0.00035048
enh102755    3   64174400   64175400      3       1  150064       3.8714   5.4105e-05
enh102756    3   64175900   64176900      5       2  150064       2.1433     0.016043
enh102762    3   64196100   64197100      2       1  150064       1.6875     0.045755
enh102765    3   64201300   64202300      5       3  150064       2.6926    0.0035452
enh102767    3   64204700   64205700      5       2  150064       1.7065     0.043957
enh102768    3   64212000   64213000      4       2  150064       2.0376     0.020796
enh102769    3   64224400   64225400      4       2  150064       2.4588    0.0069698
enh102771    3   64242600   64243600      3       2  150064       2.8856    0.0019532
enh102774    3   64249000   64250000      4       2  150064        2.565     0.005159
enh102788    3   64448700   64449700      2       1  150064       1.6721     0.047255
enh102807    3   64751500   64752500      5       2  150064       2.4922    0.0063471
enh102817    3   64880200   64881200      4       2  150064       1.8466     0.032404
enh102856    3   65605000   65606000      3       1  150064       1.9305     0.026775
enh102883    3   65869100   65870100      8       2  150064       1.9126     0.027897
enh102917    3   66427500   66428500      5       2  150064       1.6811     0.046373
enh102956    3   66744400   66745400      8       2  150064       1.6953     0.045012
enh102965    3   66872200   66873200      1       1  150064       2.0026      0.02261
enh102968    3   67047400   67048400      2       1  150064       1.8736     0.030492
enh102973    3   67342600   67343600      5       2  150064       2.2449     0.012386
enh102977    3   67685200   67686200      4       1  150064       1.8647     0.031114
enh102979    3   67691500   67692500      3       1  150064       1.8964     0.028954
enh102980    3   67692600   67693600      3       1  150064       1.8759     0.030337
enh102981    3   67703200   67704200      5       1  150064       2.1378     0.016268
enh103038    3   69297500   69298500      2       1  150064       2.1239     0.016838
enh103048    3   69348400   69349400      1       1  150064       3.4012    0.0003354
enh103056    3   69382700   69383700      2       1  150064       2.0759     0.018954
enh103060    3   69403400   69404400      3       1  150064       2.4815    0.0065406
enh103061    3   69406100   69407100      8       2  150064       2.5621    0.0052028
enh103062    3   69412800   69413800      8       2  150064       1.9316     0.026706
enh103063    3   69417800   69418800      5       1  150064       2.9526    0.0015755
enh103069    3   69436400   69437400      4       2  150064       3.5547   0.00018924
enh103070    3   69440000   69441000      6       2  150064       2.3855    0.0085284
enh103072    3   69452100   69453100      1       1  150064       2.0689      0.01928
enh103074    3   69457800   69458800      3       1  150064       2.4061    0.0080611
enh103077    3   69469700   69470700      3       2  150064       2.3952    0.0083052
enh103079    3   69480300   69481300      6       2  150064       2.1921     0.014188
enh103080    3   69482600   69483600      4       1  150064       1.9613     0.024924
enh103082    3   69488100   69489100      2       1  150064       1.9619     0.024887
enh103085    3   69500900   69501900      3       1  150064       2.3572    0.0092075
enh103086    3   69509500   69510500      1       1  150064       2.1895      0.01428
enh103104    3   69628400   69629400      4       2  150064       1.7068     0.043925
enh103105    3   69662500   69663500      3       2  150064        1.891     0.029312
enh103111    3   69790800   69791800      1       1  150064       2.9376     0.001654
enh103113    3   69795800   69796800      1       1  150064       3.1258    0.0008866
enh103114    3   69806200   69807200      1       1  150064       3.4173    0.0003162
enh103118    3   69823300   69824300      3       2  150064       3.0826    0.0010261
enh103119    3   69826600   69827600      2       1  150064       3.0717    0.0010641
enh103120    3   69830000   69831000      1       1  150064       2.9796     0.001443
enh103123    3   69840400   69841400      2       1  150064       3.6867   0.00011358
enh103124    3   69860400   69861400      6       1  150064       3.1544   0.00080424
enh103125    3   69865800   69866800      3       2  150064       2.7535    0.0029481
enh103126    3   69869400   69870400      7       3  150064       3.6822   0.00011564
enh103127    3   69873600   69874600     15       4  150064       1.7872     0.036955
enh103128    3   69880700   69881700     11       2  150064       2.3416    0.0096008
enh103129    3   69885700   69886700      2       1  150064       3.8883   5.0481e-05
enh103130    3   69888000   69889000      4       1  150064       3.4748    0.0002556
enh103131    3   69904700   69905700      1       1  150064       3.2983    0.0004863
enh103134    3   69924400   69925400      1       1  150064       2.4668     0.006816
enh103148    3   69994900   69995900      3       2  150064       2.9663    0.0015068
enh103149    3   70011300   70012300      2       1  150064       2.0603     0.019683
enh103150    3   70016200   70017200      3       1  150064       2.0608     0.019663
enh103151    3   70024200   70025200      5       1  150064       2.2127      0.01346
enh103161    3   70280100   70281100      1       1  150064       2.8681     0.002065
enh103163    3   70294900   70295900      1       1  150064       2.7907      0.00263
enh103164    3   70357400   70358400      2       1  150064       1.8973     0.028897
enh103169    3   71012500   71013500      2       1  150064       2.3281    0.0099531
enh103195    3   71115600   71116600      3       1  150064       1.9019      0.02859
enh103197    3   71122600   71123600      2       1  150064       1.6546     0.049006
enh103198    3   71126000   71127000      2       1  150064        2.893    0.0019082
enh103199    3   71127800   71128800      4       1  150064       1.8485     0.032265
enh103201    3   71156600   71157600      1       1  150064       2.2562      0.01203
enh103203    3   71163300   71164300      2       1  150064       2.8482    0.0021984
enh103204    3   71166600   71167600      1       1  150064       3.1354    0.0008581
enh103205    3   71170400   71171400      3       2  150064       2.7672    0.0028269
enh103207    3   71181000   71182000      1       1  150064       1.7229      0.04245
enh103208    3   71183000   71184000      1       1  150064       1.6936      0.04517
enh103214    3   71255500   71256500      3       2  150064       4.3551   6.6493e-06
enh103215    3   71258100   71259100      4       1  150064       1.7293     0.041879
enh103219    3   71288800   71289800      2       1  150064       3.6057   0.00015566
enh103222    3   71294800   71295800      1       1  150064       2.5053     0.006117
enh103223    3   71297200   71298200      5       3  150064        3.593   0.00016347
enh103225    3   71322500   71323500      4       2  150064       3.6885    0.0001128
enh103228    3   71359300   71360300      3       1  150064       3.1417   0.00083982
enh103239    3   71476900   71477900      2       1  150064       1.6827     0.046221
enh103248    3   71496100   71497100      1       1  150064       2.2262        0.013
enh103249    3   71499900   71500900      1       1  150064       2.3986     0.008229
enh103250    3   71504900   71505900      2       1  150064       2.8391    0.0022621
enh103251    3   71506600   71507600      2       1  150064       2.6267    0.0043104
enh103252    3   71514900   71515900      2       1  150064       2.0771     0.018897
enh103254    3   71527400   71528400      2       1  150064       3.0197    0.0012651
enh103255    3   71545700   71546700      5       1  150064       2.6258     0.004322
enh103256    3   71548100   71549100      2       1  150064       2.5321    0.0056698
enh103257    3   71550900   71551900      2       1  150064       2.1222     0.016911
enh103258    3   71555200   71556200      4       2  150064       3.3194   0.00045113
enh103259    3   71573400   71574400      1       1  150064       4.8473    6.259e-07
enh103260    3   71578300   71579300      2       1  150064       4.4115   5.1324e-06
enh103263    3   71592400   71593400      1       1  150064       3.4803    0.0002504
enh103283    3   71778100   71779100      4       1  150064       2.4847    0.0064834
enh103321    3   72235500   72236500      4       1  150064       1.8505     0.032124
enh103324    3   72258900   72259900      2       1  150064       1.7968     0.036181
enh103332    3   72320000   72321000      4       2  150064       1.9397     0.026208
enh103337    3   72347800   72348800      4       2  150064       2.1796     0.014643
enh103342    3   72372400   72373400      3       2  150064       1.9217     0.027321
enh103343    3   72378900   72379900      1       1  150064       2.7752     0.002758
enh103367    3   72531300   72532300      4       1  150064       1.9651     0.024701
enh103372    3   72596000   72597000      3       1  150064       2.2551     0.012062
enh103373    3   72598600   72599600      2       1  150064       2.3116       0.0104
enh103403    3   72981200   72982200      1       1  150064       2.2998      0.01073
enh103412    3   73040600   73041600      3       2  150064       2.1261     0.016745
enh103413    3   73044800   73045800      2       1  150064       2.0258     0.021392
enh103414    3   73050200   73051200      7       2  150064       1.8969     0.028919
enh103416    3   73058200   73059200      6       1  150064       2.1628     0.015278
enh103418    3   73069000   73070000      1       1  150064       2.0716      0.01915
enh103419    3   73070400   73071400      3       1  150064       1.9903     0.023281
enh103422    3   73080500   73081500      1       1  150064       1.8203      0.03436
enh103425    3   73086700   73087700      1       1  150064       2.5325     0.005663
enh103426    3   73090000   73091000      4       2  150064       1.7969      0.03618
enh103427    3   73093800   73094800      4       1  150064       2.0435     0.020504
enh103430    3   73104800   73105800      1       1  150064       1.6871      0.04579
enh103431    3   73119600   73120600      1       1  150064       2.3496     0.009396
enh103432    3   73150100   73151100      2       1  150064       1.8439     0.032601
enh103460    3   73565700   73566700      1       1  150064       1.9348      0.02651
enh103461    3   73568600   73569600      1       1  150064       1.7643      0.03884
enh103482    3   73668500   73669500      5       2  150064       1.6449     0.049991
enh103497    3   74469600   74470600      2       1  150064       2.6875    0.0035995
enh103515    3   76614700   76615700      2       1  150064       1.6459     0.049896
enh103585    3   81792300   81793300      4       2  150064       1.8977     0.028867
enh103661    3   85839400   85840400      1       1  150064       1.6913      0.04539
enh103699    3   89155800   89156800      3       2  150064       1.9893     0.023333
enh103728    3   94024900   94025900      2       1  150064       1.9932     0.023122
enh103729    3   94035800   94036800      2       1  150064       2.0022     0.022633
enh103737    3   97549200   97550200      1       1  150064       1.7722      0.03818
enh103743    3   97620600   97621600      1       1  150064       1.7412      0.04082
enh103754    3   98047800   98048800      5       2  150064       1.9949     0.023028
enh103879    3  100552400  100553400      1       1  150064       1.7975      0.03613
enh103943    3  104856200  104857200      6       2  150064       2.1742     0.014844
enh103946    3  105075200  105076200      1       1  150064       1.6734      0.04712
enh103949    3  105093300  105094300      3       2  150064       1.6589     0.048564
enh103957    3  105119000  105120000      1       1  150064       2.1469       0.0159
enh103963    3  105145600  105146600      2       1  150064       2.1069     0.017564
enh103966    3  105149800  105150800      7       3  150064       1.8594     0.031489
enh103978    3  105193500  105194500      2       1  150064       2.4318    0.0075118
enh103980    3  105203600  105204600      3       1  150064       2.6832    0.0036461
enh103985    3  105230700  105231700      1       1  150064       2.2439      0.01242
enh103986    3  105233700  105234700      8       4  150064       2.2184     0.013264
enh103987    3  105236200  105237200      3       2  150064       2.4288    0.0075751
enh103989    3  105259000  105260000      3       1  150064       2.2823     0.011236
enh103995    3  105502100  105503100      2       1  150064       2.3491    0.0094087
enh103996    3  105509300  105510300      2       1  150064       1.9028     0.028535
enh103997    3  105511100  105512100      3       2  150064       1.7735     0.038075
enh103999    3  105520700  105521700      4       2  150064        1.708     0.043815
enh104000    3  105528000  105529000      2       1  150064       2.1377     0.016272
enh104001    3  105529700  105530700      1       1  150064       2.4344     0.007458
enh104002    3  105541700  105542700      1       1  150064       1.7223      0.04251
enh104006    3  105583800  105584800      4       2  150064       2.1044     0.017672
enh104008    3  105656800  105657800      2       1  150064       1.8676     0.030909
enh104051    3  106978600  106979600      1       1  150064       2.1646      0.01521
enh104069    3  107245400  107246400      1       1  150064       2.1432      0.01605
enh104070    3  107261500  107262500      4       1  150064       2.2815     0.011258
enh104075    3  107296600  107297600      4       1  150064       2.0645     0.019487
enh104076    3  107297900  107298900      3       2  150064       2.6457    0.0040766
enh104081    3  107322900  107323900      2       1  150064       1.6703     0.047434
enh104082    3  107361900  107362900      5       2  150064       1.9043     0.028435
enh104083    3  107380100  107381100      1       1  150064       2.2708      0.01158
enh104085    3  107386700  107387700      2       1  150064       1.9639     0.024768
enh104087    3  107402800  107403800      1       1  150064       2.6608     0.003898
enh104089    3  107409100  107410100      2       1  150064       3.1199   0.00090465
enh104107    3  107543600  107544600      2       1  150064       1.8795     0.030089
enh104123    3  107764700  107765700      2       1  150064       3.1388   0.00084832
enh104125    3  107771900  107772900      1       1  150064       2.9289     0.001701
enh104126    3  107790800  107791800      2       1  150064       2.2998      0.01073
enh104129    3  107798500  107799500      4       2  150064       2.4585    0.0069751
enh104134    3  107810800  107811800      3       2  150064       2.6597    0.0039109
enh104137    3  107897400  107898400      5       1  150064       3.3737   0.00037081
enh104138    3  107899800  107900800      7       2  150064       3.2458    0.0005856
enh104139    3  107921100  107922100      4       1  150064       3.4758   0.00025465
enh104140    3  107938200  107939200      3       1  150064       2.5401    0.0055418
enh104141    3  107942500  107943500      4       2  150064       1.7249     0.042274
enh104144    3  108107200  108108200      3       1  150064        1.748      0.04023
enh104145    3  108111400  108112400      2       1  150064       2.6086    0.0045457
enh104171    3  111034500  111035500      3       2  150064       2.1888     0.014304
enh104195    3  111685800  111686800      3       1  150064       2.3979    0.0082449
enh104273    3  112966700  112967700      6       3  150064       1.7387     0.041046
enh104276    3  112977300  112978300      6       2  150064       1.9139     0.027814
enh104277    3  112982100  112983100      2       1  150064        2.612    0.0045009
enh104323    3  114054200  114055200      3       1  150064       2.2815     0.011259
[truncated: 1,419,173 more chars]
