# Supplementary material for: Identifying enhancer properties associated with genetic risk for complex traits using regulome-wide association studies
Source: PLoS Comput Biol. 2022 Sep 7;18(9):e1010430. doi: 10.1371/journal.pcbi.1010430 (PMC9484640; doi:10.1371/journal.pcbi.1010430)
Supplement: S3 Table — Sample names are as described in the ROADMAP epigenomics project integrative analysis portal: https://egg2.wustl.edu/roadmap/web_portal/meta.html. (ZIP) [file pcbi.1010430.s010.zip › supplemental_table3/E100muscle_sig_enhancers05.gcov.out]

GENE      CHR      START       STOP  NSNPS  NPARAM       N        ZSTAT            P
enh38441    1     841600     842600      1       1  150064       1.8239      0.03408
enh38469    1    1168300    1169300      2       1  150064       1.7908     0.036659
enh38470    1    1172200    1173200      1       1  150064       2.0969        0.018
enh38471    1    1179100    1180100      4       2  150064       2.0613     0.019638
enh38479    1    1253300    1254300      2       1  150064       1.8249     0.034007
enh38519    1    1510900    1511900      4       1  150064       1.6881     0.045692
enh38551    1    1841200    1842200      3       1  150064       2.0797     0.018775
enh38563    1    2063300    2064300      1       1  150064       2.0727       0.0191
enh38565    1    2069000    2070000      2       1  150064       2.6699     0.003794
enh38570    1    2127000    2128000      2       1  150064       2.5265    0.0057606
enh38574    1    2137200    2138200      2       1  150064       2.3226       0.0101
enh38575    1    2139500    2140500      3       2  150064       1.7966       0.0362
enh38581    1    2173800    2174800      1       1  150064       3.7831    7.743e-05
enh38595    1    2232800    2233800      1       1  150064       1.9129      0.02788
enh38596    1    2235800    2236800      5       3  150064       2.5458    0.0054515
enh38615    1    2486200    2487200      1       1  150064       2.5752     0.005009
enh38620    1    2524800    2525800      9       2  150064       2.9719    0.0014797
enh38621    1    2538700    2539700     14       3  150064        2.994    0.0013768
enh38622    1    2542200    2543200      1       1  150064       2.6463     0.004069
enh38636    1    3133600    3134600      3       2  150064       1.9032     0.028506
enh38638    1    3208500    3209500      6       3  150064       2.9198    0.0017512
enh38639    1    3229700    3230700      9       4  150064       1.6768     0.046795
enh38714    1    6531600    6532600      3       2  150064       2.5574    0.0052732
enh38720    1    6561600    6562600      2       1  150064       2.0159     0.021905
enh38726    1    6644100    6645100      1       1  150064       3.4842    0.0002468
enh38730    1    6658000    6659000      6       3  150064       1.6901     0.045505
enh38731    1    6658400    6659400      6       3  150064       1.6901     0.045505
enh38733    1    6669200    6670200      2       1  150064       1.8024     0.035742
enh38736    1    6675600    6676600      3       1  150064       2.1533     0.015649
enh38737    1    6684200    6685200      2       1  150064       2.1264     0.016733
enh38739    1    6687400    6688400      2       1  150064       1.7913     0.036624
enh38740    1    6688000    6689000      1       1  150064       2.4992     0.006223
enh38741    1    6726600    6727600      1       1  150064       2.1925      0.01417
enh38742    1    6732300    6733300      4       2  150064       4.1863   1.4177e-05
enh38746    1    6759700    6760700      2       1  150064       3.5669   0.00018061
enh38759    1    6863500    6864500      5       2  150064       2.6686     0.003808
enh38771    1    7020100    7021100      1       1  150064       1.9101      0.02806
enh38804    1    7829900    7830900      1       1  150064       1.8858      0.02966
enh38844    1    8378400    8379400      3       1  150064       3.2369   0.00060417
enh38845    1    8383600    8384600      3       2  150064       3.6196    0.0001475
enh38846    1    8403100    8404100      5       3  150064       3.3751   0.00036895
enh38847    1    8408700    8409700      4       2  150064       2.7903    0.0026329
enh38848    1    8411400    8412400      1       1  150064       2.0981      0.01795
enh38850    1    8425200    8426200      2       1  150064       1.6652     0.047941
enh38852    1    8429600    8430600      3       1  150064       2.8972    0.0018824
enh38853    1    8432000    8433000      3       2  150064        4.388   5.7203e-06
enh38855    1    8436000    8437000      3       2  150064       4.2536    1.052e-05
enh38856    1    8440300    8441300      1       1  150064       3.7753     7.99e-05
enh38857    1    8444400    8445400      2       1  150064       4.8974   4.8548e-07
enh38859    1    8446800    8447800      3       1  150064       5.1215   1.5158e-07
enh38860    1    8447600    8448600      2       1  150064       4.7983    8.002e-07
enh38861    1    8448400    8449400      1       1  150064       5.1376    1.391e-07
enh38862    1    8451000    8452000      2       1  150064       3.1964   0.00069587
enh38863    1    8452600    8453600      1       1  150064       5.5087    1.807e-08
enh38864    1    8454300    8455300      2       1  150064       3.3185   0.00045251
enh38866    1    8458200    8459200      1       1  150064       2.3545     0.009273
enh38869    1    8464400    8465400      2       1  150064       4.6602   1.5796e-06
enh38870    1    8466700    8467700      6       3  150064       5.5612   1.3393e-08
enh38872    1    8473300    8474300      4       2  150064       5.1209   1.5201e-07
enh38874    1    8475700    8476700      6       3  150064       5.1497   1.3042e-07
enh38877    1    8486200    8487200      1       1  150064       5.5214    1.682e-08
enh38878    1    8488800    8489800      1       1  150064       4.7418    1.059e-06
enh38880    1    8495600    8496600      1       1  150064       5.6949    6.171e-09
enh38883    1    8509900    8510900      2       1  150064       3.3195   0.00045086
enh38884    1    8516300    8517300      1       1  150064       2.5713     0.005066
enh38887    1    8525700    8526700      1       1  150064       3.2186    0.0006441
enh38888    1    8536000    8537000      2       1  150064       3.8195   6.6868e-05
enh38889    1    8537200    8538200      1       1  150064       3.4961    0.0002361
enh38890    1    8538200    8539200      3       1  150064        2.004     0.022537
enh38891    1    8557200    8558200      2       1  150064       2.8573    0.0021361
enh38892    1    8566700    8567700      2       1  150064       3.8356   6.2631e-05
enh38893    1    8569900    8570900      2       1  150064        2.394    0.0083322
enh38895    1    8576200    8577200      2       1  150064       2.4796     0.006576
enh38896    1    8576600    8577600      2       1  150064       2.4796     0.006576
enh38899    1    8585900    8586900      3       1  150064        2.376    0.0087516
enh38902    1    8614900    8615900      2       1  150064       3.0698    0.0010711
enh38903    1    8623100    8624100      3       2  150064       2.3761    0.0087482
enh38905    1    8640400    8641400      2       1  150064       2.1247     0.016807
enh38907    1    8655600    8656600      2       1  150064       2.6443    0.0040927
enh38908    1    8658800    8659800      3       1  150064       2.9283     0.001704
enh38909    1    8663000    8664000      3       1  150064       2.8042    0.0025223
enh38910    1    8686300    8687300      1       1  150064       2.9013     0.001858
enh38912    1    8690200    8691200      1       1  150064       3.1268    0.0008837
enh38913    1    8691000    8692000      1       1  150064        2.875      0.00202
enh38914    1    8698900    8699900      5       2  150064       3.5694   0.00017887
enh38915    1    8701200    8702200      2       1  150064       3.7904    7.521e-05
enh38916    1    8702600    8703600      1       1  150064       3.0783     0.001041
enh38917    1    8703900    8704900      1       1  150064       2.8288     0.002336
enh38918    1    8706600    8707600      2       1  150064       2.9936    0.0013784
enh38919    1    8707400    8708400      1       1  150064       2.3807      0.00864
enh38920    1    8711800    8712800      1       1  150064       2.6695     0.003798
enh38921    1    8719000    8720000      1       1  150064       2.4949       0.0063
enh38923    1    8721900    8722900      1       1  150064       2.2886      0.01105
enh38925    1    8725800    8726800      2       1  150064        2.806    0.0025081
enh38927    1    8730500    8731500      2       1  150064       2.3313     0.009868
enh38930    1    8740800    8741800      2       1  150064         2.38    0.0086572
enh38934    1    8767500    8768500      4       2  150064       2.4237    0.0076826
enh38935    1    8772200    8773200      1       1  150064       1.7195      0.04276
enh38938    1    8787700    8788700      3       2  150064       3.4642   0.00026589
enh38984    1    9351200    9352200      2       1  150064       2.3982    0.0082389
enh39031    1    9651300    9652300      1       1  150064       1.8634       0.0312
enh39047    1    9919500    9920500      1       1  150064       2.2695      0.01162
enh39098    1   10317500   10318500      2       1  150064       1.6877     0.045736
enh39105    1   10367700   10368700      3       1  150064       1.7143     0.043237
enh39141    1   10774200   10775200      1       1  150064       1.9622      0.02487
enh39189    1   11335800   11336800      1       1  150064       2.0523      0.02007
enh39195    1   11767500   11768500      4       2  150064       1.7161     0.043076
enh39205    1   11849500   11850500      1       1  150064       2.1348      0.01639
enh39216    1   11990200   11991200      2       1  150064       1.7587     0.039313
enh39217    1   11995400   11996400      6       3  150064       1.9493     0.025627
enh39219    1   11996800   11997800      3       1  150064        2.566    0.0051442
enh39220    1   11999400   12000400      3       2  150064       2.1465     0.015916
enh39230    1   12112200   12113200      4       2  150064       1.7134     0.043322
enh39313    1   14057300   14058300      3       2  150064       1.7182     0.042885
enh39314    1   14074400   14075400      2       1  150064       1.6562     0.048838
enh39319    1   14090600   14091600      1       1  150064       1.7987      0.03603
enh39328    1   14467500   14468500      4       1  150064       1.7981     0.036079
enh39361    1   15533100   15534100      2       1  150064       1.8672     0.030939
enh39465    1   16345800   16346800      8       3  150064       1.9396     0.026214
enh39467    1   16353200   16354200      4       2  150064       2.2654     0.011743
enh39492    1   16538600   16539600      2       1  150064       1.6726     0.047208
enh39493    1   16542200   16543200      6       2  150064       2.2668     0.011702
enh39496    1   16563800   16564800      1       1  150064       2.1876      0.01435
enh39497    1   16570400   16571400      1       1  150064        2.126      0.01675
enh39498    1   16574700   16575700      1       1  150064       2.3933     0.008348
enh39499    1   16577200   16578200      2       1  150064       1.8597     0.031464
enh39502    1   16592600   16593600      3       1  150064       2.1759      0.01478
enh39503    1   16620200   16621200      3       2  150064       1.7625     0.038992
enh39504    1   16644900   16645900      3       1  150064       2.0685     0.019295
enh39509    1   16679200   16680200      1       1  150064       2.0801      0.01876
enh39511    1   16698400   16699400      2       1  150064       1.7669     0.038622
enh39515    1   16710900   16711900      3       1  150064       1.7799     0.037547
enh39516    1   16713900   16714900      2       1  150064       1.8111     0.035064
enh39518    1   16722800   16723800      4       1  150064       2.0449      0.02043
enh39521    1   16824300   16825300      3       1  150064       1.8836     0.029809
enh39539    1   17287400   17288400      4       2  150064       2.8364    0.0022815
enh39544    1   17338400   17339400      1       1  150064        1.751      0.03997
enh39545    1   17371400   17372400      7       2  150064        2.316      0.01028
enh39546    1   17373800   17374800      6       2  150064       2.4903    0.0063809
enh39547    1   17377400   17378400      6       2  150064       2.3886    0.0084573
enh39548    1   17378400   17379400      2       1  150064       2.7791    0.0027255
enh39549    1   17382400   17383400      5       2  150064       2.8606    0.0021143
enh39550    1   17389700   17390700      7       3  150064       2.3766    0.0087372
enh39551    1   17407400   17408400      7       2  150064       2.5548    0.0053121
enh39633    1   19639900   19640900      5       3  150064       1.6512     0.049344
enh39634    1   19641600   19642600      4       2  150064       1.8414     0.032783
enh39660    1   19769100   19770100     12       4  150064       1.8161      0.03468
enh39675    1   19821600   19822600      2       1  150064       3.1151    0.0009193
enh39676    1   19832000   19833000      7       3  150064       1.8529     0.031947
enh39677    1   19835400   19836400      6       2  150064       1.6627     0.048186
enh39686    1   19939100   19940100      1       1  150064       1.7696       0.0384
enh39690    1   19966900   19967900      1       1  150064       2.3371     0.009718
enh39735    1   21059800   21060800      2       1  150064       2.8097    0.0024792
enh39738    1   21108400   21109400      2       1  150064       2.9231    0.0017326
enh39740    1   21114500   21115500      2       1  150064       2.4415    0.0073133
enh39742    1   21247800   21248800      1       1  150064       2.4741     0.006678
enh39743    1   21288700   21289700      2       1  150064       1.7163     0.043052
enh39746    1   21339300   21340300      2       1  150064       2.0674     0.019346
enh39748    1   21351200   21352200      5       3  150064       2.4355    0.0074355
enh39749    1   21361500   21362500      2       1  150064       1.9996     0.022773
enh39750    1   21403300   21404300      4       2  150064       2.5195    0.0058759
enh39751    1   21415600   21416600      3       1  150064       2.7094    0.0033702
enh39752    1   21417000   21418000      3       1  150064       3.0547    0.0011266
enh39753    1   21441200   21442200      3       1  150064       1.7377     0.041129
enh39755    1   21465800   21466800      1       1  150064       2.4763     0.006638
enh39756    1   21476200   21477200      1       1  150064       1.7347       0.0414
enh39761    1   21497600   21498600      3       1  150064       2.9716     0.001481
enh39762    1   21500200   21501200      2       1  150064       2.3653    0.0090067
enh39765    1   21521200   21522200      1       1  150064       1.7381       0.0411
enh39807    1   22090700   22091700      5       2  150064        1.912      0.02794
enh39834    1   22350200   22351200      4       2  150064       1.7882     0.036872
enh39840    1   22386100   22387100      5       2  150064       2.2699     0.011607
enh39843    1   22398700   22399700      1       1  150064       3.3647    0.0003831
enh39934    1   23912300   23913300      1       1  150064        1.799      0.03601
enh39948    1   24085100   24086100      1       1  150064       1.8901      0.02937
enh39974    1   24372700   24373700      3       1  150064       2.5782    0.0049652
enh40004    1   24833200   24834200      2       1  150064       1.7526     0.039832
enh40007    1   24894400   24895400      5       2  150064       1.6818     0.046307
enh40009    1   25004600   25005600      1       1  150064        3.688     0.000113
enh40038    1   25155800   25156800      1       1  150064       2.1589      0.01543
enh40162    1   26485700   26486700      2       1  150064       1.7482     0.040215
enh40169    1   26508200   26509200      3       1  150064       2.4224    0.0077088
enh40191    1   26900900   26901900      5       3  150064       1.7477     0.040262
enh40195    1   27020200   27021200      2       1  150064       2.5533    0.0053346
enh40196    1   27025800   27026800      1       1  150064       2.6787     0.003695
enh40197    1   27026500   27027500      2       1  150064       1.9902     0.023285
enh40198    1   27027500   27028500      3       1  150064       2.5099    0.0060391
enh40200    1   27033600   27034600      2       1  150064       2.6037    0.0046111
enh40201    1   27038400   27039400      2       1  150064        2.036     0.020876
enh40202    1   27041000   27042000      2       1  150064       1.8779     0.030197
enh40204    1   27047900   27048900      1       1  150064       2.8892     0.001931
enh40205    1   27051900   27052900      4       1  150064       2.7077    0.0033878
enh40208    1   27070500   27071500      3       2  150064        1.957     0.025176
enh40209    1   27072400   27073400      1       1  150064       2.7083     0.003381
enh40211    1   27076500   27077500      1       1  150064       2.7081     0.003383
enh40212    1   27077400   27078400      1       1  150064        2.749     0.002989
enh40213    1   27079000   27080000      3       1  150064       2.5696    0.0050905
enh40216    1   27094600   27095600      1       1  150064       2.7557     0.002928
enh40217    1   27098300   27099300      1       1  150064       2.7473     0.003004
enh40226    1   27175400   27176400      1       1  150064       2.4217     0.007724
enh40230    1   27247000   27248000      2       1  150064       2.7103    0.0033606
enh40231    1   27249400   27250400      1       1  150064        2.512     0.006003
enh40241    1   27425400   27426400      1       1  150064         2.29      0.01101
enh40245    1   27444300   27445300      2       1  150064       1.7807     0.037481
enh40246    1   27448700   27449700      1       1  150064       2.1775      0.01472
enh40269    1   27693800   27694800      1       1  150064       1.8301      0.03362
enh40319    1   27900000   27901000      2       1  150064       1.9362     0.026424
enh40329    1   27920100   27921100      1       1  150064       1.7472       0.0403
enh40333    1   27932400   27933400      1       1  150064       2.0323      0.02106
enh40336    1   27947700   27948700      2       1  150064       1.6501     0.049462
enh40337    1   27954800   27955800      2       1  150064        1.664     0.048061
enh40338    1   27957900   27958900      6       2  150064       1.8263     0.033902
enh40384    1   28523100   28524100      6       4  150064       1.7939     0.036417
enh40385    1   28556800   28557800      5       3  150064       1.8847     0.029738
enh40393    1   28575800   28576800      2       1  150064       1.7769     0.037792
enh40395    1   28588100   28589100      3       1  150064        2.265     0.011756
enh40402    1   28695200   28696200      2       1  150064       1.9333     0.026598
enh40403    1   28697200   28698200      2       1  150064         3.39   0.00034946
enh40404    1   28697600   28698600      1       1  150064       2.0562      0.01988
enh40405    1   28736100   28737100      8       3  150064       2.2663     0.011716
enh40407    1   28743700   28744700      3       1  150064       2.0259     0.021387
enh40409    1   28765900   28766900      3       1  150064       2.1488     0.015824
enh40410    1   28782200   28783200      1       1  150064       2.4036     0.008118
enh40413    1   28837200   28838200      6       3  150064       2.5989    0.0046767
enh40415    1   28880200   28881200      1       1  150064       2.5866     0.004847
enh40416    1   28905600   28906600      1       1  150064        2.917     0.001767
enh40417    1   28916600   28917600      2       1  150064       2.8882    0.0019374
enh40420    1   28967300   28968300      3       1  150064       2.2733     0.011504
enh40421    1   28971000   28972000      1       1  150064       2.3123      0.01038
enh40423    1   28973600   28974600      2       1  150064       2.0484     0.020261
enh40434    1   29211300   29212300      3       1  150064       2.2239     0.013079
enh40439    1   29279800   29280800      2       1  150064       2.9504    0.0015869
enh40441    1   29451600   29452600      4       2  150064        3.172   0.00075707
enh40442    1   29460100   29461100      2       1  150064       1.7028     0.044305
enh40452    1   29555700   29556700      4       2  150064       1.8991     0.028773
enh40458    1   30457300   30458300      3       2  150064       3.9025   4.7592e-05
enh40485    1   31350200   31351200      2       1  150064       1.7686     0.038478
enh40497    1   31448800   31449800      2       1  150064       1.7234     0.042407
enh40498    1   31449600   31450600      1       1  150064       1.7721      0.03819
enh40529    1   31688600   31689600      8       2  150064       2.9787    0.0014475
enh40530    1   31730800   31731800      3       1  150064       3.4596   0.00027051
enh40533    1   31770900   31771900      2       1  150064       3.3482   0.00040666
enh40534    1   31772000   31773000      6       2  150064       3.9116   4.5846e-05
enh40535    1   31834800   31835800      3       2  150064       2.9688    0.0014948
enh40536    1   31837700   31838700      2       1  150064       3.6697   0.00012141
enh40537    1   31842400   31843400      1       1  150064       2.3145      0.01032
enh40538    1   31847200   31848200      2       1  150064       2.7671    0.0028278
enh40539    1   31854500   31855500      3       1  150064       4.3807   5.9157e-06
enh40540    1   31867700   31868700      1       1  150064       3.3945    0.0003438
enh40541    1   31884900   31885900      3       1  150064       2.8511    0.0021782
enh40542    1   31888100   31889100      1       1  150064        2.833     0.002306
enh40544    1   31895000   31896000      5       2  150064       2.0482     0.020269
enh40581    1   32230000   32231000      3       2  150064       1.9655     0.024676
enh40620    1   32592700   32593700      3       2  150064       1.6917     0.045349
enh40626    1   32616900   32617900      1       1  150064       2.0177      0.02181
enh40630    1   32663200   32664200      1       1  150064       1.7481      0.04022
enh40639    1   32707500   32708500      3       1  150064       1.7063     0.043974
enh40647    1   32810800   32811800      1       1  150064        2.932     0.001684
enh40677    1   33232500   33233500      3       1  150064       2.2142     0.013406
enh40680    1   33279800   33280800      2       1  150064        1.684      0.04609
enh40686    1   33337900   33338900      2       1  150064        1.997     0.022915
enh40705    1   33492400   33493400      4       2  150064       2.0286     0.021251
enh40720    1   33618700   33619700      1       1  150064       2.3578     0.009193
enh40722    1   33626400   33627400      2       1  150064       1.6613     0.048329
enh40730    1   33724300   33725300      3       2  150064       2.2615     0.011863
enh40734    1   33733900   33734900      1       1  150064       1.7148      0.04319
enh40737    1   33760600   33761600      3       2  150064       1.7552     0.039615
enh40739    1   33766200   33767200      3       2  150064       2.3437    0.0095463
enh40775    1   33937000   33938000      2       1  150064       2.4899    0.0063881
enh40790    1   35318300   35319300      4       2  150064       1.8872     0.029566
enh40791    1   35323000   35324000      4       2  150064        1.898     0.028849
enh40792    1   35325400   35326400      1       1  150064       2.2918      0.01096
enh40798    1   35585800   35586800      2       1  150064       1.7055      0.04405
enh40816    1   36002000   36003000      2       1  150064       3.0799    0.0010355
enh40822    1   36102000   36103000      2       1  150064       3.6011   0.00015847
enh40828    1   36275100   36276100      5       2  150064       4.2923   8.8424e-06
enh40829    1   36316600   36317600      3       2  150064       3.0233    0.0012503
enh40834    1   36398100   36399100      1       1  150064        3.492    0.0002397
enh40835    1   36555400   36556400      3       2  150064        3.192   0.00070642
enh40837    1   36565000   36566000      6       2  150064       2.3137     0.010343
enh40838    1   36600800   36601800      1       1  150064       4.0568    2.488e-05
enh40839    1   36605700   36606700      1       1  150064       3.1162     0.000916
enh40840    1   36607600   36608600      2       1  150064       3.3975   0.00034006
enh40841    1   36613100   36614100      3       1  150064       3.8801   5.2202e-05
enh40842    1   36616700   36617700      2       1  150064       4.0756   2.2946e-05
enh40845    1   36620000   36621000      3       2  150064       2.8632    0.0020969
enh40852    1   36642900   36643900      1       1  150064        3.207    0.0006707
enh40854    1   36653100   36654100      3       1  150064       2.6234    0.0043531
enh40929    1   38271800   38272800      4       2  150064       2.3417     0.009599
enh40931    1   38275200   38276200      1       1  150064        3.469    0.0002612
enh40932    1   38278800   38279800      1       1  150064       3.2541    0.0005687
enh40935    1   38315700   38316700      1       1  150064        3.465    0.0002651
enh40937    1   38318600   38319600      2       1  150064       3.0089    0.0013111
enh40940    1   38323500   38324500      1       1  150064       3.1702    0.0007616
enh40946    1   38395400   38396400      5       2  150064       2.8028     0.002533
enh40969    1   39407300   39408300      2       1  150064       1.6718     0.047283
enh40974    1   39468600   39469600      1       1  150064       2.3639     0.009042
enh40975    1   39490800   39491800      2       1  150064       1.8507     0.032107
enh40976    1   39492800   39493800      5       2  150064       1.7435     0.040624
enh40979    1   39541800   39542800      2       1  150064       2.9168    0.0017683
enh40986    1   39581900   39582900      3       1  150064       2.2439     0.012419
enh41010    1   39644600   39645600      1       1  150064       1.8615      0.03134
enh41012    1   39650900   39651900      2       1  150064       2.1225     0.016899
enh41016    1   39671600   39672600      3       2  150064       2.0739     0.019046
enh41019    1   39683000   39684000      3       2  150064       1.9405     0.026161
enh41031    1   39859700   39860700      2       1  150064       1.7647     0.038809
enh41032    1   39863700   39864700      2       1  150064       1.6897     0.045544
enh41042    1   39916300   39917300      2       1  150064       1.7229      0.04245
enh41044    1   39974600   39975600      4       2  150064       2.3427    0.0095713
enh41050    1   40090800   40091800      2       1  150064       1.7941     0.036396
enh41054    1   40108700   40109700      2       1  150064       2.4064    0.0080555
enh41057    1   40118600   40119600      4       2  150064       1.7309     0.041736
enh41067    1   40341400   40342400      1       1  150064       1.8639      0.03117
enh41104    1   40862500   40863500      2       1  150064       2.2069      0.01366
enh41113    1   40997900   40998900      2       1  150064       1.9879     0.023409
enh41117    1   41155800   41156800      3       2  150064       2.3236     0.010073
enh41121    1   41165000   41166000      5       2  150064       2.3013     0.010688
enh41123    1   41168900   41169900      5       2  150064       1.8471      0.03237
enh41124    1   41170000   41171000      2       1  150064        2.747     0.003007
enh41125    1   41178300   41179300      2       1  150064        2.522    0.0058352
enh41130    1   41188200   41189200      3       2  150064       2.6826    0.0036529
enh41139    1   41205500   41206500      3       1  150064       2.9448    0.0016158
enh41141    1   41208000   41209000      2       1  150064       2.7376    0.0030948
enh41144    1   41220300   41221300      4       2  150064        2.841    0.0022486
enh41147    1   41239100   41240100      4       2  150064       1.6712     0.047345
enh41163    1   41446900   41447900      4       2  150064       2.3025     0.010653
enh41164    1   41468800   41469800      5       2  150064        2.221     0.013176
enh41170    1   41574500   41575500      4       2  150064       2.1731     0.014886
enh41171    1   41617500   41618500      2       1  150064         2.58    0.0049407
enh41176    1   41700100   41701100      5       3  150064       2.1505     0.015759
enh41177    1   41701600   41702600      2       1  150064       1.8849     0.029721
enh41182    1   41834600   41835600      3       2  150064       4.5757   2.3734e-06
enh41185    1   41851200   41852200      6       3  150064       2.5844    0.0048777
enh41186    1   41853300   41854300      2       1  150064        2.215     0.013381
enh41195    1   41920000   41921000      1       1  150064         1.69      0.04551
enh41200    1   41950200   41951200      7       4  150064       2.8808    0.0019834
enh41202    1   41960600   41961600      4       2  150064       3.2234    0.0006334
enh41204    1   41969700   41970700      3       2  150064       2.3629    0.0090673
enh41205    1   41981200   41982200      1       1  150064       1.7727      0.03814
enh41209    1   42024000   42025000      3       2  150064       1.7405     0.040889
enh41306    1   43414800   43415800      8       2  150064       1.9734     0.024226
enh41307    1   43415600   43416600      4       2  150064       2.9127    0.0017916
enh41309    1   43420800   43421800      3       1  150064         2.19     0.014263
enh41310    1   43426600   43427600      6       2  150064       2.1162     0.017164
enh41321    1   43760100   43761100      1       1  150064       3.2077     0.000669
enh41326    1   43812000   43813000      2       1  150064       3.1179   0.00091072
enh41329    1   43825500   43826500      3       2  150064       3.7678   8.2356e-05
enh41330    1   43831300   43832300      3       2  150064       1.9251     0.027108
enh41331    1   43834400   43835400      1       1  150064       3.6162    0.0001495
enh41335    1   43856400   43857400      4       2  150064       4.1648   1.5578e-05
enh41336    1   43900900   43901900      2       1  150064       3.4907   0.00024088
enh41338    1   43920200   43921200      3       2  150064       4.1734   1.5006e-05
enh41341    1   44005800   44006800      2       1  150064       2.8263    0.0023541
enh41343    1   44010700   44011700      1       1  150064       3.5484    0.0001938
enh41344    1   44013400   44014400      4       2  150064       3.0403    0.0011815
enh41345    1   44015000   44016000      1       1  150064       2.3361     0.009744
enh41346    1   44015900   44016900      2       1  150064       1.6946     0.045076
enh41347    1   44023700   44024700      1       1  150064       3.1078    0.0009423
enh41349    1   44031500   44032500      3       2  150064       3.2668   0.00054392
enh41350    1   44047700   44048700      5       2  150064       2.8226    0.0023819
enh41351    1   44053000   44054000      2       1  150064       1.9244     0.027151
enh41352    1   44114200   44115200      5       2  150064       4.0012   3.1507e-05
enh41353    1   44117300   44118300      1       1  150064       4.3591    6.529e-06
enh41354    1   44154000   44155000      1       1  150064       3.5304    0.0002075
enh41357    1   44177400   44178400      1       1  150064       3.1581     0.000794
enh41358    1   44181800   44182800      2       1  150064       3.3199   0.00045018
enh41359    1   44185100   44186100      3       2  150064       3.1023   0.00096001
enh41360    1   44197600   44198600      2       1  150064        4.844   6.3641e-07
enh41361    1   44229000   44230000      1       1  150064       3.2448    0.0005877
enh41362    1   44241700   44242700      2       1  150064       2.4065    0.0080536
enh41363    1   44246800   44247800      1       1  150064       2.9904     0.001393
enh41364    1   44249000   44250000      4       2  150064       3.6857   0.00011403
enh41365    1   44252000   44253000      3       2  150064       1.9596     0.025019
enh41368    1   44289800   44290800      2       1  150064       2.3578     0.009191
enh41369    1   44300500   44301500      1       1  150064        2.945     0.001615
enh41370    1   44318600   44319600      2       1  150064        3.435   0.00029627
enh41372    1   44326400   44327400      3       2  150064       2.4522    0.0071002
enh41373    1   44327500   44328500      2       1  150064        2.298     0.010782
enh41376    1   44334100   44335100      3       2  150064       2.4468    0.0072075
enh41377    1   44335600   44336600      3       2  150064       2.9761    0.0014597
enh41378    1   44345600   44346600      1       1  150064       3.8293    6.425e-05
enh41379    1   44378400   44379400      3       2  150064       2.1344     0.016407
enh41381    1   44399400   44400400      2       1  150064       2.7352    0.0031173
enh41382    1   44401000   44402000      3       1  150064       1.7797     0.037564
enh41383    1   44410800   44411800      2       1  150064       2.5119    0.0060045
enh41384    1   44414700   44415700      3       1  150064       1.7921     0.036556
enh41387    1   44419400   44420400      2       1  150064       2.4158    0.0078507
enh41390    1   44439000   44440000      2       1  150064       1.9816     0.023762
enh41391    1   44442000   44443000      2       1  150064        3.126   0.00088601
enh41393    1   44446100   44447100      4       2  150064       1.9799      0.02386
enh41394    1   44456000   44457000      1       1  150064       2.0898      0.01832
enh41400    1   44677700   44678700      1       1  150064       2.7892     0.002642
enh41401    1   44679900   44680900      1       1  150064       2.3252      0.01003
enh41402    1   44705200   44706200      2       1  150064       2.2454      0.01237
enh41406    1   44747600   44748600      2       1  150064       2.7045      0.00342
enh41546    1   46713900   46714900      2       1  150064       1.7757      0.03789
enh41550    1   46764600   46765600      1       1  150064       2.5042     0.006137
enh41585    1   47264200   47265200      3       2  150064       2.3999    0.0081992
enh41590    1   47496000   47497000      2       1  150064       1.7204      0.04268
enh41608    1   48248000   48249000      3       2  150064       2.2905     0.010997
enh41609    1   48249400   48250400      1       1  150064       2.5494     0.005395
enh41611    1   48293400   48294400      5       2  150064       1.8578     0.031597
enh41630    1   49240900   49241900      5       3  150064       1.6972     0.044829
enh41645    1   51438900   51439900      2       1  150064       2.0223     0.021573
enh41647    1   51633700   51634700      5       3  150064       1.9961     0.022962
enh41686    1   51985800   51986800      3       1  150064       1.9132     0.027861
enh41749    1   52988600   52989600      1       1  150064       1.8582      0.03157
enh41797    1   53648400   53649400      2       1  150064       2.0932     0.018164
enh41798    1   53660900   53661900      1       1  150064        2.074      0.01904
enh41800    1   53684200   53685200      2       1  150064       2.1388     0.016228
enh41801    1   53684600   53685600      1       1  150064       2.2179      0.01328
enh41803    1   53702200   53703200      4       2  150064       2.5829    0.0048987
enh41804    1   53758500   53759500      1       1  150064       1.8966      0.02894
enh41805    1   53760400   53761400      4       2  150064       3.3613   0.00038792
enh41817    1   54422500   54423500      3       1  150064       1.7584     0.039338
enh41818    1   54447400   54448400      1       1  150064       2.3782     0.008699
enh41828    1   54685300   54686300      3       2  150064       1.6795     0.046523
enh41829    1   54694800   54695800      1       1  150064       2.0633      0.01954
enh41855    1   54815700   54816700      1       1  150064       1.7965      0.03621
enh41867    1   54844000   54845000      3       1  150064        1.783     0.037291
enh41868    1   54850900   54851900      4       1  150064       1.9154     0.027719
enh41897    1   55326600   55327600      8       3  150064       2.1813      0.01458
enh41938    1   56046300   56047300      5       2  150064       2.4073    0.0080365
enh41940    1   56055200   56056200      4       2  150064       1.7337     0.041487
enh41943    1   56160600   56161600      8       2  150064       2.1321       0.0165
enh41945    1   56184500   56185500      2       1  150064       1.7767      0.03781
enh41973    1   56904300   56905300      7       2  150064       1.9398       0.0262
enh42031    1   57283600   57284600      5       2  150064       2.1552     0.015572
enh42042    1   59165800   59166800      2       1  150064       2.3789    0.0086815
enh42092    1   59622200   59623200      8       2  150064       1.8643     0.031141
enh42152    1   60217800   60218800      4       2  150064        2.363    0.0090627
enh42159    1   61039400   61040400      1       1  150064       3.0103     0.001305
enh42161    1   61333200   61334200      1       1  150064       2.0224      0.02157
enh42166    1   61377400   61378400      4       2  150064        1.968     0.024537
enh42168    1   61401800   61402800      2       1  150064       1.7825     0.037332
enh42174    1   61455600   61456600      2       1  150064       2.5657    0.0051491
enh42220    1   61703800   61704800      5       3  150064       1.6634     0.048112
enh42222    1   61709500   61710500      3       1  150064       2.0719     0.019136
enh42250    1   61858500   61859500      7       3  150064       2.0243     0.021468
enh42253    1   61869000   61870000      3       1  150064       2.1261     0.016747
enh42265    1   61956600   61957600      7       2  150064       2.1492     0.015807
enh42272    1   62352900   62353900      5       2  150064       1.7076      0.04386
enh42372    1   65355900   65356900      1       1  150064       3.6018     0.000158
enh42374    1   65359400   65360400      3       1  150064       2.8452    0.0022195
enh42375    1   65360200   65361200      3       1  150064       1.8943     0.029093
enh42379    1   65376600   65377600      3       1  150064       2.6756    0.0037299
enh42382    1   65379300   65380300      2       1  150064        1.913     0.027875
enh42383    1   65382300   65383300      4       2  150064        2.671    0.0037809
enh42385    1   65389800   65390800      3       1  150064        2.727    0.0031955
enh42386    1   65391600   65392600      2       1  150064       2.7824     0.002698
enh42387    1   65393400   65394400      1       1  150064       2.9146     0.001781
enh42388    1   65398300   65399300      3       1  150064       2.3488    0.0094178
enh42389    1   65400300   65401300      3       2  150064       3.3548   0.00039706
enh42391    1   65404500   65405500      2       1  150064       1.8888     0.029458
enh42393    1   65407100   65408100      2       1  150064       1.8528     0.031958
enh42397    1   65412600   65413600      2       1  150064       2.8544    0.0021562
enh42400    1   65417400   65418400      4       2  150064       2.9826    0.0014292
enh42401    1   65419600   65420600      2       1  150064       1.9861     0.023509
enh42402    1   65421500   65422500      2       1  150064       2.4354    0.0074375
enh42403    1   65423400   65424400      8       2  150064       2.5629    0.0051894
enh42404    1   65426700   65427700      4       2  150064       2.0246     0.021452
enh42405    1   65429000   65430000      7       4  150064       1.8366     0.033137
enh42406    1   65430000   65431000      3       2  150064       1.7017      0.04441
enh42411    1   65521000   65522000      5       2  150064       1.9944     0.023054
enh42416    1   65579700   65580700      3       1  150064        2.237     0.012642
enh42417    1   65615100   65616100      2       1  150064       2.3592    0.0091569
enh42421    1   65640500   65641500      3       1  150064       1.8935     0.029144
enh42432    1   66153300   66154300      5       2  150064       2.7778    0.0027366
enh42434    1   66277600   66278600      1       1  150064       1.6821      0.04627
enh42436    1   66673200   66674200      3       2  150064       1.8624     0.031277
enh42439    1   66731600   66732600      3       1  150064       2.5618    0.0052059
enh42440    1   66735500   66736500      7       3  150064       2.9768    0.0014563
enh42441    1   66737900   66738900      4       2  150064       2.1719     0.014933
enh42446    1   66765700   66766700      5       1  150064       2.1653     0.015182
enh42453    1   66795400   66796400      3       1  150064       1.8583     0.031562
enh42473    1   67000800   67001800      1       1  150064       2.0738      0.01905
enh42498    1   67859000   67860000      2       1  150064       2.2355     0.012693
enh42499    1   67865500   67866500      2       1  150064       2.0996      0.01788
enh42508    1   68002900   68003900      2       1  150064       2.2326     0.012789
enh42515    1   68078300   68079300      2       1  150064       1.6808     0.046401
enh42516    1   68084100   68085100      3       2  150064       2.2176     0.013291
enh42524    1   68166200   68167200      4       2  150064       1.9657     0.024668
enh42532    1   68189200   68190200      1       1  150064       2.0043      0.02252
enh42538    1   68214500   68215500      3       1  150064       2.0568      0.01985
enh42540    1   68221200   68222200      1       1  150064       2.4668     0.006817
enh42548    1   68257400   68258400      3       1  150064       3.6703   0.00012111
enh42549    1   68259500   68260500      1       1  150064       2.0355       0.0209
enh42550    1   68260600   68261600      3       1  150064       3.3003   0.00048284
enh42551    1   68269400   68270400      2       1  150064       2.3567      0.00922
enh42552    1   68278100   68279100      5       2  150064       2.6452    0.0040827
enh42554    1   68281300   68282300      4       2  150064       3.3275   0.00043813
enh42555    1   68282700   68283700      5       3  150064       3.6275   0.00014308
enh42556    1   68290000   68291000      4       2  150064       1.7831     0.037287
enh42557    1   68290800   68291800      3       1  150064       1.8229      0.03416
enh42558    1   68296000   68297000      3       2  150064       3.3379   0.00042212
enh42559    1   68299600   68300600      2       1  150064       3.1481   0.00082179
enh42562    1   68411200   68412200      4       2  150064       1.8077      0.03533
enh42565    1   68607100   68608100      2       1  150064       2.2727     0.011521
enh42613    1   74857700   74858700      2       1  150064       1.8855      0.02968
enh42616    1   74881200   74882200      1       1  150064       1.7297      0.04184
enh42617    1   74891600   74892600      3       2  150064       1.6947     0.045069
enh42630    1   76605200   76606200      3       2  150064       1.6983     0.044722
enh42654    1   78352300   78353300      4       2  150064       1.6534     0.049125
enh42662    1   78446400   78447400      2       1  150064        2.026     0.021384
enh42666    1   78474200   78475200      3       2  150064       2.0605     0.019677
enh42672    1   78524200   78525200      1       1  150064       1.9996      0.02277
enh42677    1   78561500   78562500      2       1  150064       1.7587     0.039313
enh42695    1   82136400   82137400      3       2  150064       2.8366    0.0022795
enh42696    1   82146500   82147500      4       2  150064       1.8182     0.034516
enh42709    1   83976200   83977200      3       1  150064       2.5588    0.0052512
enh42714    1   84226100   84227100      7       3  150064        2.706    0.0034046
enh42715    1   84268200   84269200      2       1  150064       1.8537     0.031889
enh42718    1   84639400   84640400      1       1  150064        1.923      0.02724
enh42728    1   84946000   84947000      5       3  150064       1.6896     0.045549
enh42729    1   84966600   84967600      3       2  150064       2.3468    0.0094689
enh42745    1   85528000   85529000      3       2  150064       2.2418     0.012488
enh42763    1   85828600   85829600      3       2  150064       2.5175    0.0059091
enh42766    1   85845100   85846100      5       2  150064       2.2581     0.011969
enh42768    1   85872600   85873600      1       1  150064       2.0853      0.01852
enh42769    1   85893000   85894000      4       2  150064       2.2314     0.012827
enh42772    1   85928700   85929700      3       1  150064          1.9     0.028717
enh42780    1   86034800   86035800      4       2  150064        1.734     0.041458
enh42825    1   88351600   88352600      4       1  150064       2.1987      0.01395
enh42877    1   90174600   90175600      1       1  150064       2.0233      0.02152
enh42878    1   90185100   90186100      1       1  150064       1.6991      0.04465
enh42882    1   90222900   90223900      3       2  150064       1.8802     0.030044
enh42889    1   90307600   90308600      3       2  150064       2.4101    0.0079752
enh42908    1   91390200   91391200      1       1  150064       2.5134     0.005979
enh42909    1   91391200   91392200      2       1  150064       2.1155     0.017195
enh42910    1   91439800   91440800      1       1  150064       2.1706      0.01498
enh42915    1   91481400   91482400      2       1  150064       1.7401      0.04092
enh42916    1   91482800   91483800      2       1  150064        2.801    0.0025469
enh42917    1   91485100   91486100      6       2  150064        1.881     0.029987
enh42918    1   91965200   91966200      3       2  150064       2.3068     0.010532
enh42956    1   92236000   92237000      4       1  150064       1.6742     0.047045
enh42957    1   92242600   92243600      7       2  150064       2.5893     0.004809
enh42958    1   92244500   92245500      4       1  150064       2.2105     0.013536
enh42959    1   92246200   92247200      1       1  150064       2.6637     0.003864
enh42960    1   92248000   92249000      6       1  150064       2.1202     0.016993
enh42961    1   92249600   92250600      4       2  150064       2.8221    0.0023856
enh42963    1   92254600   92255600      3       2  150064       2.6423    0.0041168
enh42990    1   92765400   92766400      3       2  150064        2.932    0.0016841
enh43000    1   93400000   93401000      2       1  150064       2.8424    0.0022386
enh43003    1   93415900   93416900      3       1  150064       1.8399     0.032888
enh43004    1   93417600   93418600      1       1  150064       2.1765      0.01476
enh43007    1   93438100   93439100      1       1  150064       1.6825      0.04624
enh43094    1   94659600   94660600      2       1  150064       2.2948     0.010871
enh43148    1   95330100   95331100      4       2  150064       1.7244     0.042316
enh43150    1   95349300   95350300      3       2  150064       2.2582     0.011965
enh43155    1   95387600   95388600      1       1  150064       1.7197      0.04274
enh43159    1   95411900   95412900      3       2  150064       1.7268     0.042099
enh43163    1   95437000   95438000      2       1  150064       2.2949      0.01087
enh43165    1   95446800   95447800      2       1  150064       1.8867     0.029603
enh43167    1   95459800   95460800      2       1  150064       1.8498     0.032171
enh43172    1   95506600   95507600      2       1  150064        2.035     0.020923
enh43173    1   95507800   95508800      3       1  150064       1.6504     0.049428
enh43174    1   95549600   95550600      5       2  150064        2.083     0.018623
enh43175    1   95552500   95553500      3       2  150064       2.3225     0.010102
enh43179    1   95697800   95698800      3       2  150064       2.5955    0.0047225
enh43182    1   96881400   96882400      4       2  150064       2.6126    0.0044929
enh43183    1   96991000   96992000      3       2  150064       2.6653    0.0038464
enh43186    1   97063800   97064800      2       1  150064       2.3734    0.0088134
enh43187    1   97188800   97189800      4       2  150064       3.5504   0.00019229
enh43188    1   97189500   97190500      5       2  150064       3.8273   6.4774e-05
enh43189    1   97193200   97194200      1       1  150064       2.5774     0.004977
enh43191    1   97195900   97196900      4       2  150064        3.075    0.0010527
enh43192    1   97206500   97207500      3       1  150064       2.4378    0.0073895
enh43193    1   97213300   97214300      2       1  150064       2.1013     0.017805
enh43200    1   98224100   98225100      1       1  150064       2.9854     0.001416
enh43202    1   98365800   98366800      2       1  150064       2.4364     0.007418
enh43203    1   98371200   98372200      3       2  150064       5.5801   1.2021e-08
enh43204    1   98383500   98384500      2       1  150064        1.972     0.024303
enh43219    1  100109800  100110800      2       1  150064       2.3677    0.0089504
enh43284    1  101669100  101670100      4       1  150064       1.6779     0.046679
enh43303    1  108439700  108440700      6       2  150064       1.8204     0.034349
enh43311    1  108663800  108664800      2       1  150064       2.2672     0.011688
enh43312    1  108733000  108734000      2       1  150064       2.9407    0.0016371
enh43313    1  108740300  108741300      7       3  150064       2.7227    0.0032374
enh43401    1  110078000  110079000      2       1  150064         1.88     0.030057
enh43415    1  110178500  110179500      3       2  150064       1.7713     0.038254
enh43436    1  110438300  110439300      5       2  150064       1.9161     0.027674
enh43451    1  110530600  110531600      1       1  150064       2.2206      0.01319
enh43456    1  110545700  110546700      1       1  150064        1.927      0.02699
enh43460    1  110599300  110600300      1       1  150064       2.2328      0.01278
enh43477    1  110892700  110893700      2       1  150064       2.1775     0.014723
enh43478    1  110925900  110926900      4       2  150064         2.06     0.019699
enh43483    1  111009000  111010000      4       2  150064       1.8261     0.033916
enh43497    1  111994400  111995400      2       1  150064       2.2203     0.013199
enh43509    1  112164300  112165300      7       4  150064       2.0755     0.018972
enh43510    1  112166000  112167000      8       4  150064       2.2978     0.010786
enh43519    1  112202800  112203800      5       3  150064        2.294     0.010897
enh43538    1  112462800  112463800      4       1  150064       2.3463    0.0094814
enh43540    1  112490700  112491700      5       2  150064       1.6947     0.045069
enh43541    1  112494300  112495300      2       1  150064        2.496    0.0062806
enh43542    1  112498400  112499400      1       1  150064       2.0179       0.0218
enh43543    1  112506400  112507400      4       2  150064       2.1583     0.015451
enh43554    1  112934000  112935000      2       1  150064       1.8858     0.029664
enh43555    1  112936500  112937500      4       1  150064       1.8506     0.032113
enh43556    1  112940200  112941200      3       1  150064        2.336    0.0097448
enh43557    1  112946500  112947500      2       1  150064       2.3317    0.0098587
enh43558    1  112973000  112974000      4       1  150064       2.3276    0.0099664
enh43559    1  112981000  112982000      3       2  150064       2.1976     0.013988
enh43560    1  112987200  112988200      4       1  150064       2.2709     0.011576
enh43564    1  113086700  113087700      4       1  150064       3.1044   0.00095343
enh43565    1  113159700  113160700      4       2  150064       3.9287   4.2698e-05
enh43568    1  113169400  113170400      6       3  150064       2.3759    0.0087541
enh43570    1  113174600  113175600      1       1  150064       3.2443    0.0005886
enh43571    1  113179500  113180500      1       1  150064       3.2955    0.0004912
enh43572    1  113215900  113216900      2       1  150064       3.0364    0.0011973
enh43573    1  113218500  113219500      3       2  150064       2.2042     0.013755
enh43574    1  113230500  113231500      3       2  150064       3.3679   0.00037869
enh43602    1  113683400  113684400      1       1  150064       1.6575      0.04871
enh43642    1  114525500  114526500      6       2  150064       1.6972     0.044825
enh43653    1  114802000  114803000      1       1  150064       2.4579     0.006988
enh43657    1  115000400  115001400      2       1  150064       2.0958     0.018052
enh43658    1  115008900  115009900      1       1  150064       2.3746     0.008785
enh43663    1  115050200  115051200      1       1  150064       2.5298     0.005706
enh43670    1  115226000  115227000      3       2  150064       2.0931     0.018169
enh43673    1  115238300  115239300      1       1  150064       2.6061     0.004579
enh43675    1  115257500  115258500      2       1  150064       1.7788     0.037633
enh43676    1  115266000  115267000      1       1  150064       2.3715     0.008859
enh43678    1  115286600  115287600      2       1  150064       2.4613    0.0069213
enh43680    1  115293200  115294200      2       1  150064        2.687    0.0036045
enh43682    1  115296400  115297400      7       3  150064       3.0456    0.0011612
enh43685    1  115604500  115605500      3       1  150064       2.1682     0.015072
enh43686    1  115605000  115606000      2       1  150064       2.1718     0.014936
enh43687    1  115610200  115611200      2       1  150064       2.2853     0.011149
enh43688    1  115611200  115612200      4       2  150064         2.61    0.0045276
enh43690    1  115627600  115628600      3       2  150064         3.46   0.00027013
enh43691    1  115632600  115633600      6       2  150064       2.0595     0.019721
enh43692    1  115641000  115642000      2       1  150064       1.8164     0.034656
enh43693    1  115642400  115643400      6       2  150064       3.8735   5.3648e-05
enh43694    1  115676800  115677800      3       2  150064       3.6199   0.00014736
enh43697    1  115700900  115701900      3       2  150064       1.8733     0.030511
enh43698    1  115711300  115712300      2       1  150064       2.1667     0.015129
enh43700    1  115721900  115722900     13       4  150064       3.0345    0.0012047
enh43702    1  115732100  115733100      8       4  150064       2.4829    0.0065168
enh43706    1  115856400  115857400      2       1  150064       2.8495    0.0021896
enh43707    1  115873000  115874000      1       1  150064       1.7233      0.04242
enh43708    1  115874600  115875600      3       2  150064       2.1117     0.017355
enh43709    1  115906400  115907400      5       2  150064       2.8832    0.0019684
enh43714    1  116185700  116186700      1       1  150064       2.1895      0.01428
enh43715    1  116189100  116190100      2       1  150064       1.9397     0.026207
enh43754    1  116925800  116926800      1       1  150064        1.869      0.03081
enh43779    1  117306000  117307000      2       1  150064       2.2518     0.012168
enh43780    1  117367700  117368700      3       1  150064       3.6779   0.00011757
enh43802    1  117689100  117690100      6       1  150064       1.8393     0.032934
enh43803    1  117689800  117690800      5       1  150064       1.6451     0.049976
enh43821    1  118188700  118189700      3       1  150064       1.9446     0.025913
enh43879    1  120188200  120189200      1       1  150064       1.9527      0.02543
enh44001    1  145436000  145437000      1       1  150064       1.7244      0.04232
enh44027    1  145588100  145589100      3       1  150064       1.9471     0.025762
enh44029    1  145609000  145610000      1       1  150064       1.8132       0.0349
enh44039    1  145726800  145727800      1       1  150064        1.699      0.04466
enh44040    1  146638500  146639500      2       1  150064       2.0992     0.017899
enh44041    1  146640000  146641000      1       1  150064       2.1682      0.01507
enh44042    1  146641300  146642300      7       2  150064       2.1667      0.01513
enh44043    1  146645300  146646300      6       1  150064       2.0854     0.018517
enh44044    1  146649400  146650400      6       2  150064       2.1536     0.015638
enh44045    1  146696000  146697000      2       1  150064       3.3803   0.00036204
enh44048    1  146718800  146719800      5       3  150064       1.7537     0.039744
enh44069    1  147232000  147233000      4       2  150064       2.0952     0.018077
enh44070    1  147234000  147235000      4       2  150064       1.9883     0.023387
enh44082    1  149819700  149820700      1       1  150064       2.4705     0.006747
enh44086    1  149887700  149888700      1       1  150064       1.7468      0.04034
enh44087    1  149889400  149890400      1       1  150064       1.7202       0.0427
enh44088    1  149897500  149898500      4       2  150064       1.7368     0.041216
enh44094    1  149949600  149950600      1       1  150064       2.8656     0.002081
enh44101    1  149975000  149976000      2       1  150064       2.1726     0.014904
enh44104    1  149993000  149994000      3       1  150064       1.7068     0.043927
enh44106    1  150036700  150037700      1       1  150064       5.5334     1.57e-08
enh44110    1  150110200  150111200      2       1  150064       5.1931   1.0343e-07
enh44113    1  150124400  150125400      4       2  150064       4.5844    2.276e-06
enh44115    1  150132400  150133400      3       1  150064       5.1513   1.2932e-07
enh44117    1  150158400  150159400      3       2  150064       4.7642   9.4794e-07
enh44118    1  150164100  150165100      1       1  150064       2.0092      0.02226
enh44119    1  150185000  150186000      3       2  150064       4.6806   1.4303e-06
enh44121    1  150208900  150209900      2       1  150064       1.9992     0.022793
enh44122    1  150229000  150230000      1       1  150064        2.696     0.003509
enh44125    1  150241800  150242800      3       1  150064       4.9797   3.1842e-07
enh44127    1  150245900  150246900      1       1  150064        5.069        2e-07
enh44130    1  150266800  150267800      1       1  150064       1.7334      0.04151
enh44131    1  150267600  150268600      3       2  150064       2.1666     0.015132
enh44132    1  150294800  150295800      5       2  150064       5.3544   4.2929e-08
enh44133    1  150334800  150335800      5       2  150064       4.6395   1.7465e-06
enh44134    1  150339400  150340400      3       2  150064       4.0739   2.3115e-05
enh44137    1  150359400  150360400      2       1  150064       4.2877   9.0281e-06
enh44138    1  150361500  150362500      3       2  150064       4.0914   2.1441e-05
enh44141    1  150382800  150383800      3       1  150064       4.4268   4.7811e-06
enh44143    1  150449400  150450400      5       2  150064       2.8322    0.0023113
enh44144    1  150460400  150461400      3       1  150064       4.5462   2.7315e-06
enh44145    1  150479900  150480900      5       2  150064       1.8588      0.03153
enh44146    1  150486600  150487600      1       1  150064       5.0598    2.098e-07
enh44149    1  150509800  150510800      5       2  150064       4.3641   6.3823e-06
enh44150    1  150510400  150511400      5       2  150064       3.3805   0.00036178
enh44155    1  150543200  150544200      2       1  150064       1.7826     0.037322
enh44156    1  150546100  150547100      5       2  150064       1.6844     0.046052
enh44162    1  150778800  150779800      2       1  150064       1.7807     0.037479
enh44163    1  150842600  150843600      1       1  150064       2.8772     0.002006
enh44173    1  150951200  150952200      3       1  150064       2.2704     0.011591
enh44177    1  150968100  150969100      4       2  150064       3.5626   0.00018362
enh44184    1  151021300  151022300      1       1  150064       3.8789    5.247e-05
enh44187    1  151035000  151036000      2       1  150064       1.8598     0.031455
enh44188    1  151041500  151042500      3       2  150064       3.2928   0.00049598
enh44192    1  151115600  151116600      7       2  150064       2.8513    0.0021769
enh44196    1  151141900  151142900      1       1  150064       1.7299      0.04182
enh44200    1  151167900  151168900      3       2  150064        2.444    0.0072633
enh44204    1  151228200  151229200      2       1  150064       3.4523   0.00027791
enh44205    1  151228600  151229600      1       1  150064       3.2518    0.0005733
enh44217    1  151370800  151371800      5       2  150064       2.6861    0.0036141
enh44218    1  151373400  151374400      1       1  150064       3.3175    0.0004542
enh44219    1  151407100  151408100      1       1  150064       2.8154     0.002436
enh44221    1  151417000  151418000      2       1  150064        2.118     0.017088
enh44222    1  151427000  151428000      1       1  150064       3.3109     0.000465
enh44223    1  151428000  151429000      1       1  150064       3.2691    0.0005394
enh44224    1  151428900  151429900      4       2  150064       2.1558     0.015551
enh44242    1  151611000  151612000      1       1  150064       2.6561     0.003953
enh44257    1  151887600  151888600      1       1  150064       1.6659      0.04787
enh44310    1  153670300  153671300      1       1  150064       2.0054      0.02246
enh44311    1  153702300  153703300      2       1  150064       1.9206     0.027394
enh44321    1  153756200  153757200      1       1  150064       2.9848     0.001419
enh44322    1  153761500  153762500      1       1  150064       2.5081     0.006069
enh44324    1  153776800  153777800      2       1  150064       3.4644   0.00026567
enh44325    1  153814000  153815000      1       1  150064       3.6578    0.0001272
enh44326    1  153845600  153846600      4       2  150064       2.2599     0.011915
enh44329    1  153892200  153893200      1       1  150064       2.8069     0.002501
enh44330    1  153896200  153897200      4       1  150064       2.2299     0.012878
enh44331    1  153900800  153901800      4       2  150064       2.9509    0.0015842
enh44333    1  153916200  153917200      1       1  150064       1.8145       0.0348
enh44334    1  153919100  153920100      1       1  150064       2.1821      0.01455
enh44336    1  153932000  153933000      3       2  150064       2.1443     0.016006
enh44337    1  153933400  153934400      2       1  150064       2.7014    0.0034523
enh44339    1  153938300  153939300      3       2  150064       2.5737    0.0050309
enh44340    1  153940900  153941900      1       1  150064       2.3237      0.01007
enh44341    1  153948000  153949000      2       1  150064       2.2278     0.012946
enh44347    1  153965600  153966600      4       2  150064       2.2873     0.011088
enh44350    1  154150000  154151000      2       1  150064        1.801     0.035852
enh44351    1  154152700  154153700      1       1  150064       2.3617     0.009096
enh44353    1  154160700  154161700      3       1  150064       2.5393    0.0055539
enh44360    1  154195600  154196600      1       1  150064       1.9978      0.02287
enh44361    1  154245800  154246800      1       1  150064       2.0864      0.01847
enh44366    1  154324300  154325300      4       2  150064       2.4754    0.0066543
enh44368    1  154357800  154358800      1       1  150064       1.6588      0.04858
enh44377    1  154404700  154405700      3       2  150064       1.8075     0.035343
enh44378    1  154415500  154416500      4       2  150064       2.2968     0.010815
enh44382    1  154457300  154458300      1       1  150064       1.6633      0.04813
enh44389    1  154525600  154526600      2       1  150064       1.8993     0.028763
enh44390    1  154528200  154529200      1       1  150064       2.2665      0.01171
enh44393    1  154571700  154572700      3       2  150064       1.7237     0.042382
enh44395    1  154581600  154582600      2       1  150064       1.6851      0.04598
enh44396    1  154595300  154596300      3       2  150064       1.7237      0.04238
enh44405    1  154740600  154741600      6       2  150064       1.8501     0.032149
enh44408    1  154779300  154780300      6       3  150064       2.0366     0.020846
enh44409    1  154781600  154782600      3       1  150064       1.8386     0.032984
enh44410    1  154785500  154786500      2       1  150064       1.7956     0.036283
enh44416    1  154834900  154835900      3       2  150064        3.488   0.00024331
enh44417    1  154842800  154843800      1       1  150064       3.8504    5.896e-05
enh44421    1  154910400  154911400      3       1  150064       3.6817   0.00011585
enh44422    1  154912300  154913300      5       2  150064       3.7478    8.919e-05
enh44423    1  154914200  154915200      2       1  150064       3.8289   6.4357e-05
enh44424    1  154916400  154917400      3       2  150064       3.0959   0.00098095
enh44425    1  154925000  154926000      1       1  150064       2.1154       0.0172
enh44437    1  154984200  154985200      1       1  150064       2.1154       0.0172
enh44438    1  154988700  154989700      2       1  150064       1.7026     0.044321
enh44439    1  154990200  154991200      1       1  150064       4.5142    3.178e-06
enh44441    1  155016600  155017600      2       1  150064       2.4019    0.0081556
enh44445    1  155042200  155043200      1       1  150064       1.8595      0.03148
enh44446    1  155043600  155044600      2       1  150064       2.7308    0.0031594
enh44458    1  155111200  155112200      2       1  150064       1.7452     0.040475
enh44462    1  155157300  155158300      4       2  150064       1.6924     0.045283
enh44468    1  155195200  155196200      1       1  150064        2.079      0.01881
enh44472    1  155214800  155215800      1       1  150064       2.2046      0.01374
enh44474    1  155223000  155224000      1       1  150064       2.1998      0.01391
enh44479    1  155241200  155242200      2       1  150064       2.0835     0.018604
enh44481    1  155247800  155248800      2       1  150064       2.2396     0.012558
enh44482    1  155277300  155278300      1       1  150064        2.564     0.005174
enh44483    1  155280000  155281000      1       1  150064       2.7019     0.003447
enh44484    1  155289500  155290500      2       1  150064       1.8741      0.03046
enh44487    1  155433400  155434400      1       1  150064        2.346     0.009487
enh44492    1  155477100  155478100      1       1  150064       2.3163      0.01027
enh44500    1  155505700  155506700      1       1  150064        2.431     0.007528
enh44501    1  155509000  155510000      3       1  150064       1.9562      0.02522
enh44503    1  155513000  155514000      2       1  150064       2.3933    0.0083496
enh44520    1  155675600  155676600      1       1  150064        3.092     0.000994
enh44524    1  155827300  155828300      1       1  150064       2.1047      0.01766
enh44527    1  155862800  155863800      1       1  150064       3.1041    0.0009543
enh44528    1  155879100  155880100      2       1  150064       2.5756    0.0050033
enh44530    1  155900100  155901100      1       1  150064       2.1215      0.01694
enh44531    1  155901200  155902200      1       1  150064        1.938      0.02631
enh44533    1  155904700  155905700      1       1  150064       2.0349      0.02093
enh44535    1  155914900  155915900      1       1  150064         1.85      0.03216
enh44536    1  155930900  155931900      2       1  150064       2.8968    0.0018848
enh44540    1  155958400  155959400      2       1  150064       2.2436      0.01243
enh44541    1  155958900  155959900      1       1  150064       2.1154       0.0172
enh44547    1  156045300  156046300      3       2  150064       1.6535     0.049113
enh44550    1  156060200  156061200      1       1  150064       1.7503      0.04003
enh44551    1  156066300  156067300      1       1  150064       1.6961      0.04493
enh44552    1  156074300  156075300      2       1  150064        2.145     0.015977
enh44554    1  156088500  156089500      2       1  150064       1.6726     0.047208
enh44559    1  156115900  156116900      2       1  150064       2.6298    0.0042723
enh44561    1  156131600  156132600      3       1  150064       3.3314   0.00043213
enh44597    1  156627200  156628200      2       1  150064        1.661     0.048354
enh44607    1  156709300  156710300      3       2  150064        1.714     0.043261
enh44608    1  156711400  156712400      4       2  150064       2.4346    0.0074544
enh44610    1  156725000  156726000      4       2  150064       1.9132     0.027864
enh44618    1  156770900  156771900      2       1  150064       1.7927     0.036514
enh44643    1  157961900  157962900      1       1  150064        1.748      0.04023
enh44648    1  157970900  157971900      1       1  150064       1.7935      0.03645
enh44686    1  159816000  159817000      3       1  150064        1.687     0.045805
enh44696    1  159890900  159891900      2       1  150064        1.986     0.023515
enh44701    1  159993000  159994000      2       1  150064       1.9775     0.023994
enh44702    1  159994000  159995000      3       2  150064       1.9199     0.027435
enh44711    1  160092100  160093100      1       1  150064       2.1628      0.01528
enh44717    1  160162800  160163800      7       2  150064       2.1637     0.015243
enh44719    1  160173900  160174900      1       1  150064       3.0586     0.001112
enh44724    1  160214500  160215500      1       1  150064       2.5426     0.005501
enh44725    1  160216200  160217200      4       1  150064       2.3207     0.010151
enh44727    1  160226100  160227100      1       1  150064       2.5212     0.005847
enh44728    1  160227200  160228200      1       1  150064       2.5181       0.0059
enh44733    1  160309900  160310900      1       1  150064       2.7614     0.002878
enh44735    1  160314100  160315100      1       1  150064       2.4281     0.007589
enh44736    1  160321300  160322300      3       1  150064       2.7052    0.0034129
enh44737    1  160345000  160346000      2       1  150064       1.9713     0.024342
enh44738    1  160371300  160372300      1       1  150064       1.7206      0.04266
enh44740    1  160398600  160399600      3       2  150064       2.2241     0.013071
enh44778    1  161155300  161156300      3       1  150064       1.8047      0.03556
enh44786    1  161179300  161180300      1       1  150064       2.1338      0.01643
enh44796    1  161352200  161353200      4       2  150064       1.6675     0.047707
enh44818    1  161979900  161980900      3       2  150064       1.8779     0.030197
enh44835    1  162529800  162530800      2       1  150064       1.9254      0.02709
enh44856    1  162679400  162680400      3       2  150064       1.9737     0.024207
enh44866    1  163137000  163138000      2       1  150064       2.6326    0.0042369
enh44867    1  163140600  163141600      3       2  150064       1.9778     0.023974
enh44869    1  163292500  163293500      3       1  150064       1.6795     0.046525
enh44892    1  164598000  164599000      1       1  150064       2.1757      0.01479
enh44925    1  164742200  164743200      1       1  150064       1.7675      0.03857
enh44929    1  164763300  164764300      2       1  150064       1.8374     0.033078
enh44930    1  164770700  164771700      1       1  150064        2.031      0.02113
enh44931    1  164774400  164775400      3       1  150064       2.1139     0.017262
enh44933    1  164805800  164806800      2       1  150064       1.9839     0.023631
enh44943    1  165377800  165378800      2       1  150064       2.3276    0.0099657
enh44946    1  165412600  165413600      3       2  150064        2.782    0.0027012
enh44957    1  165598800  165599800      8       2  150064       1.7086     0.043758
enh44959    1  165604000  165605000      2       1  150064       1.7128     0.043377
enh44966    1  165611000  165612000      4       1  150064        2.027     0.021334
enh44969    1  165618000  165619000      1       1  150064       2.0077      0.02234
enh44973    1  165706900  165707900      5       2  150064       3.5775   0.00017346
enh44974    1  165721200  165722200      4       2  150064       2.4999    0.0062122
enh44976    1  165739100  165740100      2       1  150064       2.3176     0.010235
enh44983    1  165811400  165812400      6       2  150064       2.0958     0.018051
enh44984    1  165818200  165819200      1       1  150064       2.3829     0.008588
enh44985    1  165820000  165821000      1       1  150064       2.3718     0.008852
enh44986    1  165822400  165823400      3       1  150064       2.2727     0.011523
enh44987    1  165826500  165827500      2       1  150064       2.5516    0.0053621
enh45003    1  166814200  166815200      1       1  150064       2.2021      0.01383
enh45004    1  166843600  166844600      2       1  150064       3.4847   0.00024635
enh45016    1  167188000  167189000      1       1  150064       2.7692      0.00281
enh45080    1  168013900  168014900      4       2  150064       2.0466     0.020351
enh45085    1  168054100  168055100      1       1  150064       2.2271      0.01297
enh45097    1  168356300  168357300      3       2  150064       2.2226     0.013122
enh45133    1  169086900  169087900      3       1  150064       1.7989     0.036021
enh45134    1  169090500  169091500      5       2  150064       2.3255     0.010024
enh45135    1  169091800  169092800      3       1  150064       2.1157     0.017186
enh45136    1  169098100  169099100      7       3  150064       1.8662     0.031009
enh45153    1  170042200  170043200      3       1  150064       2.0649     0.019466
enh45182    1  170667900  170668900      1       1  150064       1.9528      0.02542
enh45213    1  171460000  171461000      4       2  150064       1.8907      0.02933
enh45230    1  171751800  171752800      3       1  150064       2.1709     0.014968
enh45232    1  171762900  171763900      2       1  150064       1.7148     0.043193
enh45241    1  172312400  172313400      2       1  150064       1.8722     0.030589
enh45244    1  172351700  172352700      1       1  150064       2.5383      0.00557
enh45245    1  172359500  172360500      6       2  150064       2.4499    0.0071439
enh45246    1  172362700  172363700      4       2  150064       1.7388     0.041037
enh45247    1  172368000  172369000      3       2  150064       1.9916     0.023205
enh45256    1  172500200  172501200      4       2  150064       1.8567     0.031675
enh45281    1  173389000  173390000      5       2  150064       2.6576    0.0039345
enh45282    1  173398000  173399000      4       2  150064       2.3375    0.0097071
enh45286    1  173448900  173449900      2       1  150064       2.3269    0.0099847
enh45287    1  173685600  173686600      1       1  150064       3.4989    0.0002336
enh45290    1  173838200  173839200      1       1  150064       1.8369      0.03311
enh45293    1  173970200  173971200      2       1  150064       3.2422   0.00059298
enh45294    1  173974200  173975200      2       1  150064       2.9816    0.0014339
enh45295    1  173976800  173977800      2       1  150064       2.7269    0.0031967
enh45297    1  173979200  173980200      1       1  150064       3.3954    0.0003426
enh45298    1  173980600  173981600      1       1  150064       3.4179    0.0003155
enh45299    1  173982400  173983400      3       2  150064       3.2447   0.00058791
enh45300    1  173986600  173987600      3       1  150064       3.3595   0.00039041
enh45301    1  173988300  173989300      1       1  150064       3.5227    0.0002136
enh45302    1  173992300  173993300      2       1  150064       2.9267    0.0017129
enh45303    1  174127200  174128200      1       1  150064       2.8206     0.002397
enh45304    1  174135300  174136300      1       1  150064       2.9457     0.001611
enh45305    1  174173400  174174400      1       1  150064       2.4562     0.007021
enh45306    1  174767900  174768900      1       1  150064       3.2494    0.0005783
enh45307    1  174844600  174845600      1       1  150064       3.3028    0.0004787
enh45312    1  174945400  174946400      1       1  150064       2.8844     0.001961
enh45313    1  174958600  174959600      2       1  150064       1.7845     0.037175
enh45320    1  174998300  174999300      2       1  150064       1.9851     0.023567
enh45326    1  175138800  175139800      3       1  150064       3.2591   0.00055889
enh45327    1  175139600  175140600      1       1  150064       3.4842    0.0002468
enh45329    1  175151600  175152600      4       2  150064       3.7674   8.2469e-05
enh45331    1  175153600  175154600      2       1  150064       3.8128   6.8687e-05
enh45333    1  175162500  175163500      4       1  150064       3.3679   0.00037868
enh45340    1  175218400  175219400      4       2  150064       1.8896     0.029407
enh45344    1  175287200  175288200      1       1  150064       2.0206      0.02166
enh45345    1  175809400  175810400      2       1  150064       3.0722    0.0010625
enh45350    1  176661800  176662800      2       1  150064       1.9979     0.022863
enh45354    1  176815600  176816600      6       3  150064       2.2765     0.011409
enh45358    1  177243400  177244400      1       1  150064       4.1036    2.034e-05
enh45359    1  177417600  177418600      8       3  150064       3.7202   9.9522e-05
enh45360    1  177769300  177770300      5       2  150064       2.7588    0.0029004
enh45387    1  178141800  178142800      4       2  150064       2.1307     0.016557
enh45403    1  178455200  178456200      2       1  150064       1.9743     0.024175
enh45404    1  178456000  178457000      4       2  150064       3.2125   0.00065795
enh45409    1  178620100  178621100      2       1  150064       1.7408     0.040858
enh45419    1  178942400  178943400      1       1  150064       2.9835     0.001425
enh45434    1  179095100  179096100      1       1  150064       1.6771      0.04676
enh45435    1  179096400  179097400      3       2  150064       1.6568      0.04878
enh45441    1  179122100  179123100      4       2  150064       2.2291     0.012904
enh45442    1  179138700  179139700      1       1  150064       2.1591      0.01542
enh45447    1  179174200  179175200      2       1  150064       1.7559     0.039553
enh45452    1  179261800  179262800      1       1  150064       1.7587      0.03931
enh45458    1  179783100  179784100      3       2  150064       1.9811     0.023793
enh45464    1  179844500  179845500      1       1  150064       1.9217      0.02732
enh45473    1  179938300  179939300      3       1  150064       1.7133     0.043328
enh45496    1  180496000  180497000      4       2  150064       1.8978     0.028859
enh45499    1  180516000  180517000      2       1  150064       1.9909     0.023244
enh45504    1  180603000  180604000      3       2  150064       2.4954    0.0062902
enh45505    1  180612500  180613500      3       2  150064       3.8602   5.6639e-05
enh45506    1  180722000  180723000      3       2  150064       2.1347     0.016392
enh45508    1  180895700  180896700      3       2  150064       1.8117     0.035014
enh45548    1  182118200  182119200      2       1  150064       2.1035     0.017711
enh45559    1  182226500  182227500      3       1  150064       1.8808     0.030002
enh45566    1  182306600  182307600      4       2  150064       2.3977    0.0082496
enh45573    1  182354200  182355200      2       1  150064       2.1988     0.013946
enh45575    1  182362700  182363700      2       1  150064       1.9988     0.022814
enh45580    1  182571100  182572100      1       1  150064       1.6815      0.04633
enh45588    1  182643600  182644600      5       2  150064        2.867    0.0020718
enh45589    1  182668100  182669100      2       1  150064       2.4933    0.0063289
enh45590    1  182668600  182669600      5       2  150064       2.5274    0.0057449
enh45652    1  183271400  183272400      2       1  150064       1.9562     0.025223
enh45659    1  183443500  183444500      2       1  150064       3.0031    0.0013362
enh45662    1  183449500  183450500      1       1  150064       3.0575     0.001116
enh45666    1  183537500  183538500      4       2  150064       2.3604    0.0091275
enh45667    1  183545600  183546600      6       3  150064       2.6637    0.0038649
enh45691    1  183783000  183784000      1       1  150064       1.9374      0.02635
enh45728    1  184120500  184121500      1       1  150064       2.2839      0.01119
enh45732    1  184159900  184160900      3       2  150064       1.9501     0.025585
enh45733    1  184253500  184254500      2       1  150064       2.5539    0.0053264
enh45762    1  184431000  184432000      2       1  150064       1.9928     0.023142
enh45766    1  184452400  184453400      6       4  150064       2.1106     0.017405
enh45767    1  184460200  184461200      4       1  150064       2.6313    0.0042524
enh45768    1  184463400  184464400      3       2  150064       2.9608    0.0015343
enh45770    1  184466000  184467000      1       1  150064       2.8417     0.002244
enh45773    1  184469200  184470200      1       1  150064       2.6691     0.003803
enh45774    1  184472300  184473300      2       1  150064        1.803     0.035697
enh45776    1  184476100  184477100      1       1  150064       2.4618     0.006913
enh45778    1  184485600  184486600      3       2  150064        1.684     0.046093
enh45782    1  184504300  184505300      2       1  150064       2.7738      0.00277
enh45783    1  184516100  184517100      3       2  150064       2.6501     0.004024
enh45786    1  184543400  184544400      5       2  150064       2.3178      0.01023
enh45788    1  184556300  184557300      2       1  150064       2.1073     0.017544
enh45801    1  184633500  184634500      3       2  150064       2.1721     0.014923
enh45802    1  184714900  184715900      4       2  150064       2.0694     0.019256
enh45804    1  184724800  184725800      3       1  150064       2.1648       0.0152
enh45826    1  184920400  184921400      2       1  150064       2.2163     0.013336
enh45827    1  184927600  184928600      7       4  150064       2.6054    0.0045877
enh45829    1  184939900  184940900      2       1  150064       2.3995    0.0082089
enh45831    1  184950800  184951800      3       1  150064        2.411    0.0079547
enh45833    1  185026600  185027600      3       2  150064         2.91    0.0018069
enh45834    1  185037200  185038200      1       1  150064        1.771      0.03828
enh45836    1  185127700  185128700      2       1  150064       2.1308     0.016552
enh45854    1  185648800  185649800      1       1  150064       1.8262      0.03391
enh45864    1  186342200  186343200      1       1  150064        1.751      0.03997
enh45865    1  186345800  186346800      1       1  150064       1.7256      0.04221
enh45876    1  193032600  193033600      2       1  150064       2.2957     0.010847
enh45879    1  193072100  193073100      1       1  150064       3.0838     0.001022
enh45882    1  193089800  193090800      2       1  150064       3.0646    0.0010898
enh45883    1  193092800  193093800      3       1  150064       3.1849   0.00072396
enh45885    1  193152200  193153200      4       2  150064       3.2912   0.00049875
enh45886    1  193154400  193155400      2       1  150064       2.6921    0.0035497
enh45891    1  193558200  193559200      3       1  150064       1.6962     0.044926
enh45899    1  197165400  197166400      3       2  150064       2.8876    0.0019407
enh45902    1  197528900  197529900      3       1  150064       2.2561     0.012032
enh45905    1  197741300  197742300      1       1  150064       2.5419     0.005513
enh45940    1  198891800  198892800      1       1  150064       1.6523      0.04924
enh45953    1  200270300  200271300      3       2  150064       2.2916     0.010963
enh45955    1  200336600  200337600      1       1  150064       2.8341     0.002298
enh45959    1  200457300  200458300      3       2  150064       2.6382    0.0041671
enh45972    1  200747600  200748600      2       1  150064       1.8162     0.034672
enh45979    1  200863900  200864900      1       1  150064       2.6387     0.004161
enh45980    1  200865700  200866700      4       2  150064        2.182     0.014555
enh45981    1  200941000  200942000      8       3  150064       1.9368     0.026382
enh45982    1  200982900  200983900      3       2  150064       3.1954   0.00069808
enh45986    1  200997100  200998100      2       1  150064       2.2783     0.011353
enh45987    1  200997600  200998600      3       2  150064       3.3027   0.00047887
enh45988    1  201023000  201024000      5       1  150064       2.9686    0.0014956
enh45989    1  201024900  201025900      4       2  150064       2.2169     0.013316
enh45996    1  201106700  201107700      2       1  150064       1.7983     0.036062
enh46023    1  201434600  201435600      5       2  150064       1.8656      0.03105
enh46026    1  201450900  201451900      5       3  150064       2.1816     0.014571
enh46032    1  201467600  201468600      3       1  150064       1.6892     0.045591
enh46098    1  201730000  201731000      1       1  150064       3.9018    4.774e-05
enh46104    1  201742700  201743700      3       1  150064       1.9669     0.024595
enh46108    1  201797100  201798100      3       2  150064       2.6745    0.0037417
enh46110    1  201818600  201819600      1       1  150064       1.6978      0.04477
enh46115    1  201860000  201861000      1       1  150064       1.8078      0.03532
enh46118    1  201873800  201874800      3       1  150064       2.4447     0.007249
enh46135    1  202054400  202055400      1       1  150064       1.9841      0.02362
enh46141    1  202111200  202112200      5       2  150064       2.1389      0.01622
enh46213    1  203015800  203016800      1       1  150064       2.0533      0.02002
enh46217    1  203098200  203099200      4       1  150064       2.1093     0.017458
enh46308    1  204010300  204011300      3       2  150064       2.0032     0.022576
enh46309    1  204012700  204013700      2       1  150064       1.9431     0.026001
enh46312    1  204041200  204042200      3       2  150064       3.7423   9.1186e-05
enh46313    1  204045200  204046200      1       1  150064       2.6213      0.00438
enh46314    1  204047100  204048100      3       2  150064       3.0915   0.00099578
enh46316    1  204052100  204053100      4       2  150064        2.647      0.00406
enh46319    1  204057700  204058700      4       2  150064       2.7358    0.0031112
enh46323    1  204065800  204066800      2       1  150064       1.6759     0.046877
enh46324    1  204069500  204070500      5       2  150064       3.2139    0.0006548
enh46336    1  204222800  204223800      1       1  150064       2.5598     0.005237
enh46338    1  204234900  204235900      1       1  150064       1.7299      0.04182
enh46364    1  204407200  204408200      1       1  150064       2.0255      0.02141
enh46366    1  204411100  204412100      2       1  150064        2.039     0.020723
enh46367    1  204417700  204418700      5       1  150064       1.9721     0.024298
enh46368    1  204421800  204422800      4       2  150064       1.9004     0.028691
enh46369    1  204424500  204425500      4       1  150064        1.987      0.02346
enh46370    1  204425900  204426900      4       2  150064       2.7256    0.0032094
enh46374    1  204460500  204461500      1       1  150064       3.1976     0.000693
enh46376    1  204484300  204485300      4       2  150064       3.1615   0.00078491
enh46378    1  204488400  204489400      2       1  150064       3.3959   0.00034197
enh46379    1  204489800  204490800      2       1  150064       2.1818     0.014561
enh46380    1  204543400  204544400      3       2  150064       3.2053   0.00067472
enh46394    1  204928000  204929000      7       4  150064       3.3852   0.00035561
enh46395    1  205030600  205031600      3       1  150064       3.9982   3.1909e-05
enh46396    1  205088600  205089600      3       1  150064       2.0764      0.01893
enh46397    1  205110500  205111500      4       2  150064       3.4959   0.00023627
enh46399    1  205144700  205145700      2       1  150064       3.8883   5.0474e-05
enh46400    1  205152900  205153900      6       2  150064       4.5969   2.1439e-06
enh46401    1  205160000  205161000      1       1  150064       3.9929    3.264e-05
enh46402    1  205164400  205165400      5       2  150064       4.3654   6.3436e-06
enh46403    1  205172700  205173700      3       1  150064       3.7427   9.1036e-05
enh46404    1  205178600  205179600      4       2  150064       4.4417   4.4622e-06
enh46405    1  205181100  205182100      2       1  150064       3.1831   0.00072844
enh46407    1  205199000  205200000      6       3  150064       2.5449    0.0054647
enh46408    1  205206500  205207500      3       2  150064       2.5443    0.0054754
enh46409    1  205212800  205213800      3       2  150064       2.6513    0.0040088
enh46410    1  205218200  205219200      4       2  150064       1.9749     0.024142
enh46411    1  205225100  205226100      4       2  150064        2.585    0.0048691
enh46416    1  205242300  205243300      2       1  150064       1.7414     0.040805
enh46419    1  205263200  205264200      2       1  150064        1.951     0.025529
enh46433    1  205461600  205462600      4       2  150064       2.3781    0.0087014
enh46446    1  205567600  205568600      8       3  150064        2.364    0.0090405
enh46457    1  205649600  205650600      2       1  150064       2.2197     0.013221
enh46474    1  205774500  205775500      3       1  150064       1.7156     0.043116
enh46495    1  206645600  206646600      5       2  150064       1.6572     0.048743
enh46544    1  207218700  207219700      1       1  150064       3.3826     0.000359
enh46546    1  207224900  207225900      3       1  150064       3.1904    0.0007105
enh46548    1  207237600  207238600      1       1  150064       2.4979     0.006247
enh46550    1  207250400  207251400      3       1  150064        2.729     0.003176
enh46560    1  207926900  207927900      7       4  150064       2.1126     0.017319
enh46561    1  207928200  207929200      1       1  150064       3.3754    0.0003685
enh46562    1  207970500  207971500      3       2  150064        2.105     0.017645
enh46563    1  207971900  207972900      1       1  150064       3.7794     7.86e-05
enh46564    1  207981400  207982400      1       1  150064       2.4355     0.007435
enh46565    1  207988100  207989100      3       2  150064       2.0122     0.022101
enh46567    1  207991100  207992100      2       1  150064       3.2939   0.00049399
enh46569    1  208004100  208005100      2       1  150064       1.6881     0.045692
enh46570    1  208005700  208006700      1       1  150064       4.8915    5.004e-07
enh46571    1  208009400  208010400      1       1  150064       1.8747      0.03042
enh46572    1  208015000  208016000      2       1  150064       1.8245     0.034038
enh46573    1  208016800  208017800      6       3  150064       4.2131   1.2592e-05
enh46574    1  208018200  208019200      5       2  150064       4.1152   1.9342e-05
enh46575    1  208022900  208023900      2       1  150064       1.7487     0.040174
enh46576    1  208026200  208027200      6       3  150064       2.7576     0.002911
enh46577    1  208028200  208029200      6       3  150064       1.8941     0.029109
enh46578    1  208029500  208030500      3       1  150064       3.5388   0.00020095
enh46579    1  208030500  208031500      5       2  150064       4.1601   1.5908e-05
enh46580    1  208032100  208033100     10       4  150064       3.1087    0.0009395
enh46581    1  208033600  208034600      4       2  150064       3.5683   0.00017964
enh46582    1  208034900  208035900      6       2  150064       3.2288   0.00062155
enh46583    1  208036200  208037200      5       2  150064       3.2962   0.00049004
enh46586    1  208046400  208047400      2       1  150064       2.7033    0.0034328
enh46587    1  208056900  208057900      3       2  150064       2.0467     0.020342
enh46588    1  208057800  208058800      6       2  150064       2.1977     0.013984
enh46612    1  208263100  208264100      5       2  150064       2.8939    0.0019023
enh46614    1  208281000  208282000      4       2  150064       1.8807     0.030007
enh46617    1  208290200  208291200      2       1  150064       1.8702     0.030726
enh46618    1  208291400  208292400      7       3  150064       2.3704    0.0088856
enh46619    1  208293400  208294400      4       1  150064       2.0968     0.018006
enh46620    1  208301000  208302000     10       2  150064       3.0871    0.0010106
enh46621    1  208305300  208306300      3       2  150064       2.9641    0.0015178
enh46640    1  208386700  208387700      2       1  150064       2.0546     0.019961
enh46641    1  208390700  208391700      4       2  150064       1.8201     0.034372
enh46645    1  208405900  208406900      4       2  150064       2.4225    0.0077063
enh46646    1  208409100  208410100      5       2  150064        2.023     0.021538
enh46657    1  209799200  209800200      4       2  150064       2.0305     0.021151
enh46698    1  211430400  211431400      6       2  150064       1.6817     0.046317
enh46699    1  211434400  211435400      6       4  150064       2.5508    0.0053739
enh46708    1  211556800  211557800      4       2  150064       2.1653     0.015181
enh46711    1  211687200  211688200      5       2  150064       1.6472     0.049762
enh46769    1  212479800  212480800      4       2  150064       2.3944    0.0083229
enh46771    1  212483300  212484300      1       1  150064       2.2238      0.01308
enh46813    1  214078200  214079200      1       1  150064       2.6749     0.003738
enh46815    1  214175200  214176200      3       2  150064       2.8987    0.0018733
enh46817    1  214186700  214187700      1       1  150064       3.4067    0.0003288
enh46824    1  214280200  214281200      4       2  150064       1.9413      0.02611
enh46835    1  214470300  214471300      2       1  150064       1.6482     0.049656
enh46841    1  214524400  214525400      6       2  150064        2.291     0.010982
enh46859    1  214640000  214641000      4       1  150064       1.7721     0.038188
enh46860    1  214645200  214646200     11       2  150064       1.6832     0.046173
enh46861    1  214646400  214647400      4       1  150064       1.6461     0.049869
enh46867    1  214671200  214672200      4       1  150064       1.8782     0.030174
enh46870    1  214678300  214679300      9       3  150064       2.4833    0.0065083
enh46872    1  214685000  214686000      4       2  150064       2.3348    0.0097768
enh46880    1  214715600  214716600      6       2  150064       2.0797     0.018778
enh46937    1  218620300  218621300      4       1  150064        1.672     0.047265
enh46938    1  218632900  218633900      2       1  150064       2.0383     0.020761
enh46940    1  218639700  218640700      1       1  150064       1.6974      0.04481
enh46958    1  219965500  219966500      4       1  150064       1.6501      0.04946
enh46960    1  220217700  220218700      2       1  150064       2.0112     0.022151
enh46962    1  220263400  220264400      5       3  150064       1.7708     0.038297
enh46963    1  220266400  220267400      2       1  150064        2.041     0.020624
enh46979    1  220905300  220906300      2       1  150064        1.773     0.038112
enh46980    1  220923900  220924900      1       1  150064       2.1008      0.01783
enh47037    1  221916800  221917800      5       2  150064       3.1988   0.00068992
enh47047    1  222260500  222261500      3       1  150064       2.0372     0.020816
enh47048    1  222627700  222628700      3       1  150064       2.8637    0.0020939
enh47053    1  222763700  222764700      1       1  150064       2.1165      0.01715
enh47056    1  222816200  222817200      1       1  150064       2.1669      0.01512
enh47057    1  222818300  222819300      1       1  150064       2.1321       0.0165
enh47061    1  222945600  222946600      3       1  150064       2.5563    0.0052903
enh47092    1  223888200  223889200      1       1  150064       1.9712      0.02435
enh47093    1  223893400  223894400      2       1  150064       2.4384    0.0073764
enh47095    1  223899000  223900000      5       2  150064       3.3426   0.00041503
enh47096    1  223903800  223904800      4       2  150064        1.903     0.028519
enh47097    1  223908500  223909500      6       2  150064       3.0468    0.0011563
enh47098    1  223913200  223914200      1       1  150064       2.8498     0.002187
enh47101    1  223920900  223921900      1       1  150064       2.7258     0.003207
enh47102    1  223923400  223924400      3       2  150064       3.4294   0.00030247
enh47105    1  223930400  223931400     11       2  150064       1.6715     0.047308
enh47106    1  223935900  223936900      2       1  150064       1.9251      0.02711
enh47107    1  223952700  223953700      3       1  150064       2.5186    0.0058919
enh47108    1  223959100  223960100      4       2  150064       3.7196   9.9754e-05
enh47109    1  223963300  223964300      2       1  150064       2.9646    0.0015153
enh47111    1  224008200  224009200      2       1  150064       1.7727      0.03814
enh47112    1  224010400  224011400      5       2  150064       3.6324   0.00014041
enh47114    1  224019600  224020600      3       2  150064       3.8655   5.5423e-05
enh47115    1  224021300  224022300      6       2  150064       2.6392    0.0041545
enh47116    1  224022200  224023200      4       2  150064       2.3135     0.010346
enh47117    1  224023500  224024500      1       1  150064       3.4465     0.000284
enh47120    1  224028200  224029200      2       1  150064       1.8336     0.033354
enh47121    1  224029600  224030600      2       1  150064       2.9574    0.0015512
enh47122    1  224030200  224031200      1       1  150064       3.5734    0.0001762
enh47142    1  224547200  224548200      3       1  150064       2.7917     0.002622
enh47143    1  224564700  224565700      2       1  150064       2.4366    0.0074134
enh47144    1  224566300  224567300      2       1  150064       2.4161    0.0078444
enh47146    1  224617500  224618500      2       1  150064       1.9301       0.0268
enh47148    1  224624200  224625200      2       1  150064       2.4151    0.0078663
enh47150    1  224643900  224644900      6       2  150064       2.5847    0.0048737
enh47152    1  224690500  224691500      2       1  150064       2.2192     0.013236
enh47204    1  225933400  225934400      3       1  150064       1.7954     0.036293
enh47205    1  225934400  225935400      3       2  150064       2.1402      0.01617
enh47206    1  225938400  225939400      4       2  150064       1.7637     0.038893
enh47218    1  226010800  226011800      1       1  150064       1.8031      0.03569
enh47219    1  226013100  226014100      2       1  150064       1.8479     0.032311
enh47224    1  226065900  226066900      2       1  150064       2.5513    0.0053659
enh47232    1  226184100  226185100      2       1  150064        1.676     0.046864
enh47242    1  226310200  226311200      1       1  150064       2.5982     0.004686
enh47243    1  226315200  226316200      4       2  150064       1.6576       0.0487
enh47244    1  226322600  226323600      1       1  150064       2.6331     0.004231
enh47252    1  226551400  226552400      4       2  150064        1.888      0.02951
enh47254    1  226584800  226585800      3       1  150064       1.7595     0.039244
enh47257    1  226592900  226593900      4       2  150064       1.7485     0.040187
enh47258    1  226596000  226597000      5       2  150064       1.6976     0.044794
enh47266    1  226755600  226756600      7       2  150064        2.103     0.017733
enh47269    1  226820500  226821500      5       3  150064       2.5128    0.0059892
enh47270    1  226825300  226826300      1       1  150064       2.5273     0.005747
enh47272    1  226833000  226834000      3       2  150064       3.0417    0.0011762
enh47273    1  226846400  226847400      2       1  150064       2.5549    0.0053116
enh47281    1  226898200  226899200      1       1  150064       2.4902     0.006384
enh47285    1  226914800  226915800      2       1  150064       2.3349    0.0097731
enh47286    1  226915900  226916900      2       1  150064       1.8192     0.034437
enh47287    1  226917500  226918500      1       1  150064       2.6623     0.003881
enh47288    1  226918800  226919800      2       1  150064       1.8456     0.032478
enh47289    1  226920000  226921000      3       2  150064       2.8733    0.0020312
enh47290    1  226927300  226928300      2       1  150064       2.0898     0.018317
enh47294    1  227015000  227016000      3       1  150064       2.1328     0.016472
enh47296    1  227070200  227071200      3       1  150064       2.2435     0.012432
enh47329    1  227544600  227545600      5       2  150064        2.537    0.0055896
enh47386    1  228460700  228461700      3       2  150064       1.7658     0.038716
enh47406    1  228873100  228874100      5       3  150064        1.764     0.038863
enh47417    1  229035700  229036700      2       1  150064       1.9543     0.025331
enh47428    1  229163200  229164200      1       1  150064       1.8157      0.03471
enh47489    1  230234900  230235900      2       1  150064       1.6923     0.045294
enh47490    1  230236600  230237600      8       2  150064       3.6151   0.00015013
enh47491    1  230238400  230239400      5       2  150064       3.7274   9.6741e-05
enh47492    1  230240200  230241200      5       2  150064       4.1046   2.0248e-05
enh47493    1  230241800  230242800      6       3  150064       3.6284    0.0001426
enh47494    1  230243200  230244200      5       3  150064       3.2921    0.0004972
enh47495    1  230245500  230246500      2       1  150064       3.2993   0.00048469
enh47496    1  230247700  230248700      2       1  150064       3.9613   3.7271e-05
enh47497    1  230249900  230250900      3       1  150064       3.5765   0.00017411
enh47498    1  230256100  230257100      3       2  150064       2.5537    0.0053289
enh47500    1  230260700  230261700      1       1  150064       2.6648     0.003852
enh47501    1  230265800  230266800      2       1  150064       1.8541     0.031859
enh47502    1  230272300  230273300     11       5  150064       3.7391   9.2329e-05
enh47503    1  230275400  230276400      9       4  150064       3.3461   0.00040978
enh47512    1  230301000  230302000      5       2  150064       1.7598     0.039222
enh47516    1  230310400  230311400      8       2  150064       1.9515     0.025501
enh47518    1  230312900  230313900      3       1  150064       1.7817     0.037402
enh47537    1  230405700  230406700      2       1  150064       2.0144     0.021985
enh47604    1  231558800  231559800      2       1  150064       2.0492     0.020222
enh47651    1  232571300  232572300      6       3  150064       2.2176     0.013292
enh47654    1  232608600  232609600      2       1  150064       1.9085     0.028161
enh47655    1  232612900  232613900      1       1  150064       1.8193      0.03443
enh47656    1  232621800  232622800      5       2  150064        2.703    0.0034361
enh47657    1  232634800  232635800      7       2  150064       3.2904   0.00050031
enh47715    1  233426200  233427200      3       1  150064       1.6804     0.046444
enh47727    1  234612800  234613800      8       3  150064       1.6699     0.047472
enh47729    1  234622800  234623800      4       2  150064       1.7362     0.041268
enh47730    1  234630600  234631600      5       2  150064       1.9164     0.027658
enh47731    1  234634300  234635300      7       3  150064       2.6283    0.0042902
enh47733    1  234638600  234639600      3       1  150064       2.2505      0.01221
enh47734    1  234651000  234652000      2       1  150064       2.7282    0.0031841
enh47735    1  234656000  234657000      5       2  150064       1.9377     0.026329
enh47739    1  234697800  234698800      2       1  150064       1.9754     0.024111
enh47762    1  234895700  234896700      3       2  150064       1.7982     0.036074
enh47775    1  235015100  235016100      4       1  150064       2.5034    0.0061504
enh47784    1  235095200  235096200      6       3  150064       1.9138     0.027826
enh47867    1  236445600  236446600      1       1  150064       2.1571       0.0155
enh47868    1  236665800  236666800      1       1  150064       1.7372      0.04118
enh47912    1  237258400  237259400      3       2  150064       2.4945    0.0063075
enh47933    1  241767100  241768100      3       2  150064       1.9668     0.024601
enh47941    1  243407400  243408400      1       1  150064       3.8631    5.598e-05
enh47942    1  243410000  243411000      2       1  150064       2.6922    0.0035494
enh47943    1  243411400  243412400      2       1  150064       3.4903   0.00024122
enh47944    1  243412700  243413700      2       1  150064       4.0336   2.7463e-05
enh47945    1  243413900  243414900      4       2  150064       4.2609   1.0181e-05
enh47947    1  243420100  243421100      1       1  150064       4.8412    6.453e-07
enh47948    1  243427300  243428300      2       1  150064       3.9425   4.0322e-05
enh47950    1  243432500  243433500      1       1  150064       4.8999    4.794e-07
enh47952    1  243450300  243451300      1       1  150064       4.8728    5.502e-07
enh47958    1  243645400  243646400      1       1  150064       3.8909    4.993e-05
enh47961    1  243671200  243672200      3       1  150064       4.6735   1.4802e-06
enh47962    1  243876700  243877700      1       1  150064       2.1802      0.01462
enh47967    1  243954600  243955600      3       2  150064       2.0206     0.021663
enh47968    1  243961700  243962700      1       1  150064       2.1648       0.0152
enh47971    1  244011400  244012400      3       2  150064       3.0738    0.0010569
enh47972    1  244014400  244015400      3       2  150064       4.1088   1.9883e-05
enh47973    1  244081200  244082200      2       1  150064       2.8917    0.0019159
enh47981    1  244370400  244371400      1       1  150064       2.5433      0.00549
enh47983    1  244377400  244378400      7       3  150064       2.5555    0.0053017
enh47984    1  244394000  244395000      2       1  150064       2.1176     0.017106
enh47985    1  244397300  244398300      6       1  150064       2.0703     0.019211
enh47992    1  244602600  244603600      4       2  150064       2.1017     0.017792
enh47993    1  244607900  244608900      1       1  150064       2.2307      0.01285
enh47994    1  244608800  244609800      2       1  150064       2.3236     0.010074
enh47995    1  244612100  244613100      2       1  150064       2.3452    0.0095087
enh47997    1  244623400  244624400      3       2  150064       1.7861     0.037045
enh47999    1  244820300  244821300      3       2  150064       1.9286     0.026889
enh48002    1  244827400  244828400      3       1  150064       2.1247     0.016805
enh48003    1  244828600  244829600      7       3  150064       2.0573     0.019829
enh48027    1  245558600  245559600      8       2  150064         1.66     0.048458
enh48029    1  245761900  245762900      9       2  150064       2.4489    0.0071648
enh48046    1  246746600  246747600      3       2  150064         1.74     0.040928
enh48050    1  246760400  246761400      2       1  150064       1.7267     0.042114
enh48053    1  246770500  246771500      2       1  150064       1.8193     0.034432
enh48054    1  246772100  246773100      1       1  150064       2.3339     0.009801
enh48055    1  246773800  246774800      4       2  150064       2.0202     0.021684
enh48056    1  246776100  246777100      5       2  150064       2.0101     0.022209
enh48057    1  246779800  246780800      3       1  150064       1.7745     0.037994
enh48058    1  246781300  246782300      3       2  150064       1.9409     0.026136
enh48068    1  246859900  246860900      3       1  150064       1.7629     0.038958
enh48071    1  246932000  246933000      1       1  150064       1.7346      0.04141
enh48105    1  249134300  249135300      1       1  150064       2.4173     0.007817
enh48107    1  249136600  249137600      1       1  150064       2.2483      0.01228
enh48111    1  249156400  249157400      1       1  150064       1.8718      0.03062
enh48112    1  249157600  249158600      4       1  150064       1.6878      0.04572
enh54379    2     826800     827800      6       2  150064       1.7331     0.041538
enh54380    2    1005800    1006800      2       1  150064       2.2477     0.012297
enh54406    2    1733700    1734700      6       2  150064        1.825     0.033997
enh54408    2    1743800    1744800      4       2  150064        1.974     0.024191
enh54409    2    1746100    1747100      7       2  150064        2.233     0.012773
enh54410    2    1748800    1749800      7       2  150064       1.8909     0.029319
enh54425    2    3204200    3205200      6       2  150064       1.6769     0.046783
enh54426    2    3240900    3241900      4       1  150064       2.5753     0.005008
enh54428    2    3286600    3287600      4       2  150064       2.0602     0.019688
enh54451    2    3621500    3622500      1       1  150064       2.0286      0.02125
enh54455    2    3642300    3643300      4       2  150064        2.878    0.0020011
enh54470    2    6321600    6322600      2       1  150064       1.7199     0.042729
enh54477    2    7056600    7057600      3       2  150064       2.8319    0.0023136
enh54478    2    7060300    7061300      8       3  150064       1.7456     0.040438
enh54479    2    7066300    7067300      5       3  150064       2.2311     0.012837
enh54519    2    8549800    8550800      6       3  150064       2.0144     0.021985
enh54527    2    8665600    8666600      2       1  150064       1.6534     0.049129
enh54529    2    8679600    8680600      2       1  150064       2.4627    0.0068955
enh54530    2    8684000    8685000      3       2  150064       1.8768     0.030272
enh54541    2    8825800    8826800      3       1  150064       1.8469     0.032377
enh54548    2    8961300    8962300      1       1  150064       2.3737     0.008805
enh54561    2    9330900    9331900      2       1  150064       2.0791     0.018805
enh54564    2    9352500    9353500      5       3  150064       1.9588     0.025067
enh54565    2    9355700    9356700      3       1  150064       2.9002    0.0018646
enh54571    2    9370100    9371100      2       1  150064       1.9918     0.023194
enh54572    2    9372800    9373800      1       1  150064       1.8161      0.03468
enh54573    2    9374800    9375800      3       2  150064       2.6613    0.0038922
enh54577    2    9389400    9390400      4       2  150064       2.5171    0.0059155
enh54582    2    9404100    9405100      1       1  150064        3.188    0.0007163
enh54583    2    9409200    9410200      4       2  150064       2.6832    0.0036459
enh54612    2    9685600    9686600      3       2  150064       2.0401     0.020668
enh54728    2   10953200   10954200      6       3  150064       2.0708     0.019191
enh54735    2   11004700   11005700      6       3  150064        1.671     0.047362
enh54770    2   11533700   11534700      3       2  150064       1.8229     0.034157
enh54771    2   11535200   11536200      6       2  150064       1.7433      0.04064
enh54775    2   11595600   11596600      4       1  150064       1.7408     0.040859
enh54796    2   11883200   11884200      5       3  150064       1.7708     0.038296
enh54798    2   11890600   11891600      2       1  150064        1.706     0.044003
enh54799    2   11892900   11893900      4       2  150064       1.7322     0.041615
enh54803    2   11904400   11905400      2       1  150064       2.2351     0.012704
enh54804    2   11914300   11915300      4       2  150064       2.0882     0.018391
enh54805    2   11917100   11918100      4       2  150064       1.9508     0.025539
enh54806    2   11918200   11919200      1       1  150064       2.5252     0.005782
enh54808    2   11924600   11925600      2       1  150064       2.6214     0.004379
enh54812    2   11964700   11965700      2       1  150064       1.6495     0.049523
enh54834    2   12677600   12678600      1       1  150064       1.7193      0.04278
enh54836    2   12695100   12696100      2       1  150064       1.8598     0.031459
enh54839    2   12777000   12778000      3       1  150064        3.304   0.00047661
enh54861    2   15699100   15700100      4       1  150064       1.8447     0.032539
enh54904    2   17828200   17829200      3       2  150064       1.7582     0.039355
enh54905    2   17933100   17934100      1       1  150064       2.0415       0.0206
enh54907    2   17938400   17939400      1       1  150064       2.0909      0.01827
enh54908    2   17981000   17982000      8       2  150064       2.5325    0.0056631
enh54910    2   18002800   18003800      2       1  150064       1.7553     0.039602
enh54911    2   18011500   18012500      1       1  150064       2.9298     0.001696
enh54912    2   18074100   18075100      7       3  150064       3.3151   0.00045803
enh54913    2   18093000   18094000      6       4  150064       2.7728    0.0027791
enh54914    2   18093400   18094400      6       3  150064       1.7501     0.040047
enh54956    2   19548100   19549100      2       1  150064        2.264     0.011786
enh54957    2   19549900   19550900      3       2  150064       1.9431     0.026003
enh54986    2   20262100   20263100      5       2  150064       2.2205     0.013193
enh55008    2   20541200   20542200      1       1  150064       1.6584      0.04862
enh55037    2   20768100   20769100      7       3  150064       2.3394    0.0096584
enh55038    2   20771200   20772200      6       2  150064       2.7499    0.0029806
enh55039    2   20776100   20777100      2       1  150064       1.6937     0.045163
enh55041    2   20788700   20789700      2       1  150064       2.3741    0.0087967
enh55047    2   20816300   20817300      9       2  150064       1.8809     0.029991
enh55061    2   22722300   22723300      3       2  150064       3.6636   0.00012434
enh55062    2   23264600   23265600      7       3  150064       1.7346      0.04141
enh55078    2   23726000   23727000      5       2  150064       4.2256   1.1917e-05
enh55101    2   23920600   23921600     11       3  150064        1.966     0.024651
enh55102    2   23921500   23922500      5       2  150064       1.6845      0.04604
enh55104    2   23980100   23981100      1       1  150064       2.0403      0.02066
enh55106    2   24139400   24140400      4       2  150064       2.2374      0.01263
enh55109    2   24161500   24162500      1       1  150064       2.2362      0.01267
enh55111    2   24167100   24168100      5       2  150064       2.4735    0.0066904
enh55113    2   24169500   24170500      3       1  150064       1.9042     0.028442
enh55120    2   24347100   24348100      2       1  150064       1.6722     0.047238
enh55138    2   24657200   24658200      2       1  150064       2.5822    0.0049087
enh55139    2   24658800   24659800      3       1  150064       2.6048    0.0045969
enh55148    2   24728300   24729300      2       1  150064       2.0495     0.020206
enh55149    2   24728800   24729800      3       2  150064       2.1438     0.016025
enh55158    2   24799000   24800000      2       1  150064       2.0062     0.022417
enh55161    2   24836300   24837300      1       1  150064       2.4708      0.00674
enh55163    2   24880900   24881900      3       2  150064       1.6727     0.047197
enh55189    2   25321200   25322200      2       1  150064       1.9089     0.028136
enh55190    2   25351400   25352400      6       3  150064        4.357    6.593e-06
enh55193    2   25384400   25385400      3       1  150064       4.1609   1.5851e-05
enh55194    2   25426900   25427900      2       1  150064       3.4872   0.00024409
enh55195    2   25452400   25453400      4       2  150064       3.9435   4.0149e-05
enh55202    2   25508300   25509300      2       1  150064       1.9292     0.026854
enh55203    2   25514400   25515400      3       2  150064       2.3316    0.0098599
enh55205    2   25526700   25527700      3       2  150064       1.7129      0.04337
enh55206    2   25534700   25535700      3       2  150064       2.7703    0.0028002
enh55208    2   25551500   25552500      2       1  150064       2.5484    0.0054113
enh55210    2   25554000   25555000      4       1  150064         1.83     0.033623
enh55214    2   25585400   25586400      5       2  150064       1.6943     0.045104
enh55216    2   25599100   25600100      3       2  150064       3.5091    0.0002248
enh55219    2   25676200   25677200      2       1  150064       1.6521     0.049258
enh55222    2   25840700   25841700      1       1  150064       2.0558       0.0199
enh55223    2   25887100   25888100      2       1  150064       1.8753     0.030376
enh55231    2   26161300   26162300      1       1  150064       1.9976      0.02288
enh55235    2   26205600   26206600      2       1  150064       1.6586     0.048595
enh55236    2   26214400   26215400      3       1  150064        3.715   0.00010161
enh55237    2   26220200   26221200      7       3  150064       2.8477    0.0022021
enh55239    2   26231600   26232600      4       2  150064       2.5424    0.0055052
enh55242    2   26254800   26255800      2       1  150064        2.286     0.011128
enh55244    2   26260800   26261800      4       2  150064       2.8396    0.0022588
enh55245    2   26262600   26263600      2       1  150064       2.6277    0.0042987
enh55247    2   26267100   26268100      3       1  150064       2.7329    0.0031394
enh55257    2   26303800   26304800      2       1  150064       1.9867     0.023479
enh55258    2   26308700   26309700      4       2  150064       2.0709     0.019183
enh55263    2   26343700   26344700      3       1  150064       1.7825      0.03733
enh55282    2   26579800   26580800      4       2  150064       1.6837     0.046123
enh55284    2   26700300   26701300      5       2  150064       2.1119     0.017347
enh55291    2   26929600   26930600      1       1  150064       2.0956      0.01806
enh55298    2   26985900   26986900      2       1  150064       3.1708   0.00076023
enh55300    2   26989900   26990900      4       2  150064       3.0451     0.001163
enh55301    2   26992200   26993200      1       1  150064       3.2637    0.0005498
enh55302    2   26995200   26996200      1       1  150064       3.3202    0.0004497
enh55303    2   27169800   27170800      2       1  150064       3.2823   0.00051484
enh55305    2   27198000   27199000      2       1  150064       2.5514    0.0053643
enh55308    2   27204200   27205200      1       1  150064       3.2539    0.0005691
enh55311    2   27240500   27241500      1       1  150064       2.0575      0.01982
enh55312    2   27243200   27244200      1       1  150064       3.3071    0.0004713
enh55313    2   27249200   27250200      1       1  150064       3.3146    0.0004588
enh55315    2   27271800   27272800      2       1  150064       3.4335   0.00029787
enh55316    2   27286200   27287200      2       1  150064       3.9856    3.366e-05
enh55318    2   27297500   27298500      3       1  150064       2.5994    0.0046699
enh55319    2   27300200   27301200      1       1  150064       2.6139     0.004476
enh55321    2   27310000   27311000      2       1  150064       2.2794     0.011321
enh55323    2   27345400   27346400      2       1  150064       2.6162    0.0044459
enh55331    2   27440900   27441900      8       2  150064       2.0127     0.022073
enh55333    2   27503700   27504700      1       1  150064       2.3305     0.009891
enh55336    2   27514300   27515300      1       1  150064       2.6433     0.004105
enh55338    2   27519200   27520200      2       1  150064        3.282   0.00051533
enh55339    2   27520900   27521900      2       1  150064       1.7781     0.037695
enh55340    2   27525400   27526400      1       1  150064       2.1382      0.01625
enh55343    2   27543400   27544400      2       1  150064       1.9898     0.023304
enh55351    2   27604000   27605000      1       1  150064       3.0578     0.001115
enh55352    2   27630200   27631200      1       1  150064       3.1035    0.0009562
enh55353    2   27632800   27633800      2       1  150064       2.0799     0.018769
enh55354    2   27650100   27651100      1       1  150064       3.1686     0.000766
enh55356    2   27654600   27655600      1       1  150064       3.2276    0.0006242
enh55357    2   27664800   27665800      1       1  150064       3.1687    0.0007655
enh55358    2   27668200   27669200      2       1  150064        1.806     0.035459
enh55359    2   27712800   27713800      2       1  150064        2.505    0.0061232
enh55360    2   27716700   27717700      1       1  150064       1.9236       0.0272
enh55362    2   27807400   27808400      4       2  150064       2.3097     0.010454
enh55363    2   27850400   27851400      2       1  150064       1.8163      0.03466
enh55364    2   27852500   27853500      4       2  150064       1.6601     0.048445
enh55367    2   27906000   27907000      2       1  150064       1.7749     0.037961
enh55368    2   27911900   27912900      2       1  150064       3.4993   0.00023321
enh55373    2   27930800   27931800      1       1  150064       4.0723    2.328e-05
enh55374    2   27937000   27938000      1       1  150064       2.8369     0.002278
enh55378    2   27951000   27952000      1       1  150064       3.7603    8.484e-05
enh55379    2   27952000   27953000      3       1  150064       3.8446   6.0373e-05
enh55380    2   27952700   27953700      2       1  150064       3.7337   9.4329e-05
enh55384    2   27988000   27989000      1       1  150064       4.1169     1.92e-05
enh55385    2   27988600   27989600      3       2  150064       4.4211   4.9099e-06
enh55386    2   27993400   27994400      1       1  150064       3.8587      5.7e-05
enh55390    2   28020500   28021500      3       1  150064       4.2568   1.0368e-05
enh55391    2   28031600   28032600      2       1  150064       4.1818   1.4459e-05
enh55392    2   28045200   28046200      3       2  150064       3.2004   0.00068612
enh55393    2   28114200   28115200      1       1  150064       1.9473      0.02575
enh55394    2   28123900   28124900      1       1  150064        3.996    3.221e-05
enh55395    2   28128800   28129800      2       1  150064       3.5374   0.00020207
enh55398    2   28143000   28144000      1       1  150064       3.6355    0.0001387
enh55400    2   28181300   28182300      2       1  150064       4.3615   6.4582e-06
enh55404    2   28202800   28203800      2       1  150064         4.51   3.2416e-06
enh55407    2   28257800   28258800      2       1  150064       3.2946   0.00049281
enh55408    2   28303700   28304700      4       2  150064       1.8579     0.031589
enh55410    2   28319400   28320400      4       2  150064       2.1371     0.016297
enh55411    2   28324700   28325700      1       1  150064       2.2133      0.01344
enh55441    2   28601400   28602400      4       2  150064       2.2538     0.012105
enh55442    2   28604200   28605200      2       1  150064       2.2766     0.011404
enh55443    2   28612000   28613000      1       1  150064        2.969     0.001494
enh55444    2   28623500   28624500      2       1  150064        1.993     0.023133
enh55445    2   28629400   28630400      3       2  150064       2.2435     0.012433
enh55446    2   28636100   28637100      2       1  150064       1.9748     0.024147
enh55447    2   28646300   28647300      6       3  150064       3.0378    0.0011914
enh55485    2   28992400   28993400      4       2  150064       2.8241    0.0023707
enh55486    2   28993700   28994700      4       2  150064       2.0412     0.020615
enh55487    2   28994500   28995500      2       1  150064       2.6083    0.0045499
enh55488    2   28997800   28998800      4       2  150064       2.6867     0.003608
enh55490    2   29000700   29001700      3       2  150064       2.7025    0.0034414
enh55491    2   29032500   29033500      2       1  150064        3.181   0.00073373
enh55503    2   29340800   29341800      2       1  150064       1.9973     0.022896
enh55507    2   29643800   29644800      3       1  150064       3.8457   6.0109e-05
enh55510    2   30368200   30369200      2       1  150064       1.8372     0.033087
enh55516    2   30446900   30447900      4       1  150064       2.0073      0.02236
enh55538    2   30589000   30590000      1       1  150064       1.8188      0.03447
enh55581    2   31544700   31545700      5       3  150064       2.1862     0.014399
enh55586    2   32183400   32184400      2       1  150064       1.9374     0.026349
enh55597    2   32236400   32237400      3       2  150064       2.2825     0.011229
enh55707    2   36632100   36633100      5       3  150064       1.7881     0.036876
enh55710    2   36636400   36637400      1       1  150064       1.8342      0.03331
enh55713    2   36641400   36642400      4       2  150064       2.2387     0.012587
enh55715    2   36645000   36646000      1       1  150064       1.8216      0.03426
enh55716    2   36647300   36648300      1       1  150064       2.3588     0.009167
enh55717    2   36650600   36651600      5       2  150064       2.0236     0.021504
enh55719    2   36654400   36655400      8       3  150064       2.3854    0.0085301
enh55720    2   36656700   36657700      4       2  150064       1.7202       0.0427
enh55729    2   36688000   36689000      2       1  150064       2.0103     0.022198
enh55733    2   36712300   36713300      3       1  150064       1.7215     0.042581
enh55742    2   36791400   36792400      4       2  150064       2.0243      0.02147
enh55758    2   37178400   37179400      4       2  150064        1.784     0.037209
enh55759    2   37179600   37180600      1       1  150064       3.2131    0.0006566
enh55761    2   37194600   37195600      1       1  150064       2.9809     0.001437
enh55763    2   37247300   37248300      1       1  150064       3.0485      0.00115
enh55767    2   37384400   37385400      3       1  150064       1.8706     0.030697
enh55768    2   37424600   37425600      3       2  150064       1.7105      0.04359
enh55769    2   37425600   37426600      2       1  150064       2.8072    0.0024987
enh55770    2   37453500   37454500      6       3  150064       3.1935   0.00070269
enh55771    2   37456100   37457100      3       2  150064       2.2591     0.011938
enh55772    2   37459800   37460800      5       2  150064       2.2188     0.013252
enh55773    2   37537800   37538800      3       2  150064       2.4842    0.0064929
enh55774    2   37542400   37543400      6       3  150064       3.3921   0.00034677
enh55775    2   37545000   37546000      2       1  150064       3.1965   0.00069552
enh55776    2   37548400   37549400      4       1  150064       3.5043   0.00022889
enh55777    2   37549000   37550000      2       1  150064       3.3541   0.00039817
enh55778    2   37552700   37553700      3       2  150064       3.5159   0.00021917
enh55779    2   37570700   37571700      6       3  150064       2.2071     0.013653
enh55780    2   37572200   37573200      5       3  150064       1.9198     0.027439
enh55781    2   37576800   37577800      2       1  150064       2.7638    0.0028562
enh55782    2   37592400   37593400      3       2  150064       2.7983    0.0025683
enh55783    2   37603500   37604500      6       4  150064        1.682     0.046287
enh55785    2   37733500   37734500      4       1  150064       1.8585     0.031551
enh55825    2   38151100   38152100      4       2  150064       1.9939     0.023079
enh55827    2   38209100   38210100      2       1  150064        1.731     0.041726
enh55831    2   38323000   38324000      2       1  150064       2.0748     0.019001
enh55843    2   38528500   38529500      4       2  150064       1.6781     0.046664
enh55850    2   38605000   38606000      5       3  150064       1.8909     0.029318
enh55874    2   38948700   38949700      4       1  150064       1.9725     0.024276
enh55875    2   38964500   38965500      2       1  150064       2.4299    0.0075516
enh55884    2   39320400   39321400      3       1  150064       1.6751     0.046955
enh55887    2   39333400   39334400      1       1  150064       1.8889      0.02945
enh55895    2   39367900   39368900      3       2  150064       2.6904    0.0035682
enh55896    2   39388000   39389000      1       1  150064       1.7183      0.04287
enh55903    2   39609700   39610700      3       1  150064       1.9472     0.025758
enh55904    2   39614700   39615700      4       1  150064       1.7551     0.039622
enh55934    2   39767900   39768900      3       2  150064       2.6328    0.0042341
enh55939    2   39866900   39867900      1       1  150064        2.064      0.01951
enh55942    2   39950400   39951400      2       1  150064        1.784     0.037209
enh55944    2   39999300   40000300      6       3  150064       2.5035    0.0061493
enh55945    2   40000700   40001700      1       1  150064       2.0746      0.01901
enh55947    2   40004000   40005000      2       1  150064       2.1676     0.015094
enh55953    2   40392400   40393400      5       2  150064        1.833     0.033401
enh55957    2   40466800   40467800      4       2  150064       2.6961    0.0035077
enh55960    2   40510300   40511300      3       1  150064       1.6625     0.048206
enh55962    2   40556300   40557300      1       1  150064        1.876      0.03033
enh55963    2   40558800   40559800      4       2  150064       2.3806    0.0086431
enh55964    2   40573500   40574500      4       2  150064       2.1551     0.015577
enh55965    2   40576100   40577100      6       3  150064       2.0655     0.019438
enh55966    2   40579700   40580700      3       2  150064       2.3671     0.008964
enh55967    2   40581200   40582200      8       4  150064       2.7345    0.0031241
enh55968    2   40587600   40588600      3       1  150064        1.653      0.04917
enh55969    2   40598700   40599700      6       2  150064       1.9226     0.027263
enh55975    2   40630000   40631000      3       1  150064       2.0112     0.022152
enh55976    2   40645700   40646700      1       1  150064       1.9016      0.02861
enh55980    2   40660600   40661600      5       2  150064       1.9355     0.026467
enh55981    2   40661800   40662800      5       2  150064       2.1392     0.016211
enh55982    2   40664000   40665000      5       1  150064       2.1831     0.014513
enh55986    2   40709200   40710200      3       1  150064       2.8075    0.0024966
enh55987    2   40715100   40716100      4       2  150064       1.9466     0.025791
enh55988    2   41824900   41825900      4       1  150064       1.8613     0.031351
enh55993    2   42068500   42069500      5       1  150064       2.4789    0.0065887
enh55994    2   42074900   42075900      8       3  150064       3.3863   0.00035421
enh55995    2   42078500   42079500      4       2  150064       3.2016   0.00068342
enh56048    2   42981200   42982200      5       2  150064       1.7573     0.039434
enh56061    2   43106900   43107900      3       1  150064       1.6831     0.046179
enh56070    2   43161500   43162500      5       2  150064       1.8454     0.032491
enh56106    2   43379900   43380900      5       2  150064       1.9536     0.025374
enh56108    2   43389700   43390700      2       1  150064       1.8971      0.02891
enh56175    2   44330100   44331100      5       3  150064       2.1278     0.016678
enh56180    2   44399400   44400400      1       1  150064       2.1429      0.01606
enh56206    2   45896100   45897100      4       2  150064        2.375    0.0087753
enh56207    2   45901900   45902900      3       2  150064       1.9215     0.027334
enh56220    2   45981600   45982600      2       1  150064       2.1243     0.016822
enh56221    2   45986200   45987200      2       1  150064       2.3983    0.0082368
enh56229    2   46049700   46050700      6       3  150064       1.8948     0.029061
enh56239    2   46115800   46116800      1       1  150064       2.2402      0.01254
enh56251    2   46196000   46197000      8       3  150064         2.29     0.011011
enh56252    2   46219500   46220500      3       2  150064       2.4645    0.0068611
enh56256    2   46256600   46257600      2       1  150064       2.6319    0.0042458
enh56261    2   46266600   46267600      1       1  150064       1.6664      0.04782
enh56262    2   46285000   46286000      5       3  150064        2.454    0.0070639
enh56263    2   46290300   46291300      5       3  150064       3.4293   0.00030253
enh56327    2   46773400   46774400      1       1  150064       1.6782      0.04665
enh56333    2   46790300   46791300      1       1  150064       1.7709      0.03829
enh56340    2   46845100   46846100      1       1  150064       1.9138      0.02782
enh56362    2   47007800   47008800      2       1  150064       1.7339     0.041472
enh56365    2   47040200   47041200      3       2  150064       1.6923     0.045291
enh56411    2   47396400   47397400      2       1  150064       2.2205     0.013193
enh56412    2   47398200   47399200      2       1  150064       1.7209     0.042635
enh56421    2   47563800   47564800      3       1  150064       1.6973     0.044819
enh56434    2   47994600   47995600      3       2  150064        2.471    0.0067377
enh56436    2   48012300   48013300      7       3  150064       2.4451    0.0072404
enh56438    2   48073600   48074600      3       2  150064       2.2793     0.011326
enh56439    2   48092400   48093400      3       1  150064       2.5359    0.0056078
enh56440    2   48095900   48096900      1       1  150064       2.6681     0.003814
enh56442    2   48119900   48120900      3       2  150064       1.8608     0.031383
enh56446    2   48129200   48130200      1       1  150064       2.9361     0.001662
enh56451    2   48340300   48341300      1       1  150064       2.0415       0.0206
enh56453    2   48447000   48448000      3       2  150064       2.4947    0.0063028
enh56454    2   48476200   48477200      1       1  150064       2.1128      0.01731
enh56455    2   48509000   48510000      3       2  150064       2.1229     0.016882
enh56456    2   48533200   48534200      2       1  150064        2.354    0.0092865
enh56457    2   48539900   48540900      5       2  150064       2.7155    0.0033084
enh56458    2   48543500   48544500      2       1  150064       2.2372     0.012638
enh56459    2   48555500   48556500      3       2  150064       2.8227    0.0023807
enh56461    2   48559100   48560100      2       1  150064       3.2332    0.0006121
enh56462    2   48568400   48569400      5       2  150064       3.3176   0.00045403
enh56464    2   48571300   48572300      5       2  150064       1.9774     0.024001
enh56465    2   48573200   48574200      3       2  150064        3.596   0.00016159
enh56468    2   48580200   48581200      3       2  150064       1.7898     0.036746
enh56470    2   48642400   48643400      6       4  150064       2.5081    0.0060695
enh56471    2   48647100   48648100      4       2  150064       2.5545    0.0053166
enh56476    2   48701400   48702400      2       1  150064       2.2353     0.012699
enh56477    2   48706900   48707900      2       1  150064       3.8153   6.8017e-05
enh56484    2   48940200   48941200      5       3  150064       2.2885     0.011054
enh56485    2   48941900   48942900      4       2  150064       2.0892     0.018347
enh56486    2   50719000   50720000      1       1  150064       3.0002     0.001349
enh56489    2   53995500   53996500      3       1  150064       1.9562     0.025221
enh56491    2   54015800   54016800      3       1  150064       2.7678    0.0028214
enh56492    2   54053800   54054800      3       2  150064       2.6099    0.0045285
enh56493    2   54123900   54124900      1       1  150064        3.483    0.0002479
enh56494    2   54166200   54167200      4       2  150064       2.8541     0.002158
enh56495    2   54172200   54173200      2       1  150064       1.7235     0.042399
enh56496    2   54176800   54177800      4       2  150064       2.6881    0.0035929
enh56497    2   54184200   54185200      2       1  150064       2.3289    0.0099325
enh56498    2   54188400   54189400      2       1  150064       2.5869     0.004842
enh56501    2   54194000   54195000      5       2  150064       1.9327     0.026638
enh56505    2   54216300   54217300      3       1  150064       2.3442     0.009535
enh56507    2   54242600   54243600      1       1  150064       2.2655      0.01174
enh56510    2   54291000   54292000      2       1  150064       3.1703   0.00076139
enh56511    2   54315200   54316200      2       1  150064       1.8354     0.033224
enh56512    2   54330700   54331700      4       2  150064       2.5832    0.0048945
enh56513    2   54341300   54342300      5       2  150064        2.161     0.015346
enh56529    2   54628900   54629900      6       2  150064       2.0744      0.01902
enh56532    2   54650500   54651500      2       1  150064       2.7509    0.0029718
enh56534    2   54661000   54662000      3       1  150064       2.3559     0.009239
enh56535    2   54662600   54663600      2       1  150064       3.1466   0.00082577
enh56537    2   54667000   54668000      1       1  150064       2.5264     0.005762
enh56538    2   54687500   54688500      6       3  150064       2.3879    0.0084721
enh56546    2   54700800   54701800      6       4  150064       1.7264      0.04214
enh56553    2   54710800   54711800      5       2  150064       1.9319     0.026683
enh56558    2   54719800   54720800      1       1  150064       1.6671      0.04775
enh56559    2   54721900   54722900      1       1  150064       3.9814    3.425e-05
enh56560    2   54723800   54724800      2       1  150064       1.8464     0.032415
enh56571    2   54745800   54746800      4       2  150064       2.7664    0.0028335
enh56572    2   54746600   54747600      2       1  150064       3.2837   0.00051231
enh56574    2   54750300   54751300      3       2  150064       2.1909     0.014229
enh56585    2   54779600   54780600      3       2  150064       1.7175     0.042946
enh56590    2   54793800   54794800      2       1  150064       2.2905     0.010997
enh56592    2   54799100   54800100      9       4  150064       1.8721     0.030594
enh56593    2   54805100   54806100     10       1  150064       1.6721     0.047248
enh56594    2   54808300   54809300      5       1  150064       2.3872    0.0084891
enh56595    2   54809700   54810700      3       1  150064       1.6892     0.045595
enh56596    2   54811600   54812600      3       1  150064       2.3829    0.0085877
enh56600    2   54824600   54825600      3       2  150064       1.6807     0.046412
enh56601    2   54830600   54831600      6       3  150064       3.0577    0.0011151
enh56604    2   54839900   54840900      5       2  150064       2.4294    0.0075625
enh56606    2   54851500   54852500      1       1  150064       2.3642     0.009035
enh56607    2   54853400   54854400      4       2  150064       1.8817     0.029939
enh56610    2   54863400   54864400      3       2  150064       2.2396      0.01256
enh56613    2   54885900   54886900      2       1  150064       1.7686     0.038478
enh56615    2   54896700   54897700      3       2  150064       1.7683     0.038502
enh56618    2   54907500   54908500      7       3  150064       2.0777     0.018869
enh56620    2   54936100   54937100      3       1  150064       2.9381    0.0016512
enh56622    2   55086900   55087900      5       3  150064       2.8235     0.002375
enh56623    2   55087400   55088400      2       1  150064       2.7171    0.0032924
enh56628    2   55133400   55134400      7       4  150064       3.0388    0.0011876
enh56629    2   55154000   55155000      4       2  150064       2.6708    0.0037839
enh56630    2   55172700   55173700      5       2  150064       2.3761    0.0087491
enh56637    2   55223100   55224100      3       2  150064       2.4238    0.0076804
enh56639    2   55229300   55230300      8       4  150064       1.6574     0.048716
enh56647    2   55272900   55273900      2       1  150064         2.21     0.013552
enh56648    2   55273900   55274900      1       1  150064       1.7422      0.04074
enh56649    2   55279100   55280100      4       2  150064       1.8963     0.028959
enh56655    2   55346700   55347700      8       4  150064       1.8709     0.030682
enh56682    2   56476200   56477200      3       1  150064       2.1523     0.015687
enh56689    2   57986500   57987500      1       1  150064       4.5121     3.21e-06
enh56690    2   57987100   57988100      3       2  150064       5.7603   4.1982e-09
enh56691    2   58272200   58273200      3       1  150064       3.1905   0.00071004
enh56694    2   58465900   58466900      3       2  150064       3.4372   0.00029393
enh56695    2   58466800   58467800      2       1  150064       4.1103   1.9758e-05
enh56699    2   60440400   60441400      3       2  150064        2.635    0.0042066
enh56700    2   60440900   60441900      3       2  150064        2.635    0.0042066
enh56706    2   60742900   60743900      2       1  150064       2.0799     0.018768
enh56707    2   60755600   60756600      2       1  150064       2.5993    0.0046703
enh56711    2   60808700   60809700      2       1  150064       2.1984     0.013959
enh56721    2   61372600   61373600      2       1  150064       1.6976     0.044788
enh56723    2   61406400   61407400      6       4  150064       1.8196     0.034408
enh56729    2   61583200   61584200      3       2  150064       2.0802     0.018755
enh56730    2   61607200   61608200      1       1  150064       3.3657    0.0003817
enh56735    2   61666400   61667400      1       1  150064       3.3974    0.0003401
enh56739    2   61685600   61686600      2       1  150064        1.899     0.028781
enh56742    2   61692200   61693200      3       2  150064       2.6498    0.0040264
enh56780    2   62431600   62432600      2       1  150064       1.8729     0.030541
enh56786    2   62443700   62444700      1       1  150064       2.2089      0.01359
enh56793    2   62531700   62532700      5       2  150064       1.8878     0.029525
enh56795    2   62536300   62537300      1       1  150064       2.1125      0.01732
enh56797    2   62638100   62639100      2       1  150064       1.8643     0.031142
enh56798    2   62653400   62654400      5       2  150064       3.1362   0.00085562
enh56799    2   62683400   62684400      1       1  150064       1.9283      0.02691
enh56800    2   62684400   62685400      1       1  150064       1.9612      0.02493
enh56802    2   62694300   62695300      3       2  150064       1.8182     0.034516
enh56805    2   62703300   62704300      1       1  150064       2.1168      0.01714
enh56807    2   62712900   62713900      2       1  150064       2.3474     0.009452
enh56808    2   62731800   62732800      2       1  150064       1.7793     0.037599
enh56810    2   62890800   62891800      3       1  150064       2.3306    0.0098876
enh56812    2   62934800   62935800      1       1  150064       3.1879    0.0007165
enh56813    2   62954600   62955600      2       1  150064       2.7505     0.002975
enh56814    2   63012800   63013800      1       1  150064       2.8445     0.002224
enh56832    2   64064000   64065000      2       1  150064       1.8105     0.035108
enh56855    2   64291100   64292100      2       1  150064       1.9995     0.022775
enh56885    2   64667400   64668400     13       3  150064       1.7419     0.040761
enh56891    2   64820000   64821000      2       1  150064       2.0388     0.020733
enh56892    2   64832100   64833100      1       1  150064       2.0075      0.02235
enh56999    2   65634500   65635500      3       1  150064       1.6661     0.047848
enh57009    2   65772700   65773700      1       1  150064       3.1367    0.0008544
enh57027    2   66781800   66782800      2       1  150064       2.3121     0.010385
enh57037    2   67787900   67788900      1       1  150064        1.647      0.04978
enh57047    2   68288400   68289400      2       1  150064       1.8412     0.032794
enh57050    2   68386300   68387300      3       2  150064       3.0763     0.001048
enh57061    2   68473700   68474700      1       1  150064        2.958     0.001548
enh57064    2   68521500   68522500      3       1  150064       1.7944     0.036373
enh57065    2   68661600   68662600      1       1  150064       1.7723      0.03817
enh57073    2   68992800   68993800      1       1  150064       1.6585      0.04861
enh57120    2   69429300   69430300      1       1  150064       1.9359      0.02644
enh57128    2   69525600   69526600      7       2  150064       2.2894     0.011029
enh57130    2   69534500   69535500      1       1  150064       2.2815      0.01126
enh57131    2   69536500   69537500      1       1  150064       1.9178      0.02757
enh57136    2   69662500   69663500      1       1  150064       2.0166      0.02187
enh57180    2   69960800   69961800      2       1  150064       1.7617     0.039063
enh57190    2   70016900   70017900      5       2  150064       1.7414     0.040805
enh57196    2   70138500   70139500      2       1  150064       1.6613     0.048325
enh57199    2   70154000   70155000      3       1  150064       1.7061     0.043991
enh57205    2   70261800   70262800      2       1  150064       1.6648     0.047979
enh57206    2   70271600   70272600      3       1  150064       1.6773     0.046742
enh57232    2   70487300   70488300      2       1  150064       1.6595     0.048504
enh57234    2   70518900   70519900      1       1  150064       1.7556      0.03958
enh57235    2   70527400   70528400      2       1  150064       2.0229     0.021543
enh57248    2   71370300   71371300      3       2  150064       2.5413    0.0055215
enh57257    2   71506100   71507100      3       1  150064       2.0484     0.020262
enh57260    2   71533500   71534500      7       3  150064       2.3967    0.0082707
enh57263    2   71561800   71562800      3       1  150064       2.2041     0.013757
enh57265    2   71566700   71567700      5       3  150064       3.0834    0.0010233
enh57267    2   71678200   71679200      2       1  150064        2.801    0.0025476
enh57284    2   71912000   71913000      3       2  150064       1.8541     0.031863
enh57289    2   71942700   71943700      3       2  150064       2.3895    0.0084348
enh57302    2   72365000   72366000      1       1  150064        2.597     0.004702
enh57303    2   72369400   72370400      3       2  150064       3.6702   0.00012116
enh57311    2   72905200   72906200      2       1  150064       2.0716     0.019151
enh57322    2   73207600   73208600      1       1  150064       4.2077     1.29e-05
enh57323    2   73210900   73211900      1       1  150064       4.2793    9.375e-06
enh57324    2   73213000   73214000      1       1  150064       4.1939    1.371e-05
enh57325    2   73289600   73290600      5       2  150064       2.1708     0.014974
enh57327    2   73295500   73296500      2       1  150064       3.0522     0.001136
enh57330    2   73316300   73317300      2       1  150064       2.7022    0.0034439
enh57331    2   73318800   73319800      3       1  150064       3.0385    0.0011887
enh57332    2   73319900   73320900      4       1  150064       3.1299   0.00087433
enh57333    2   73321000   73322000      5       2  150064       2.9955    0.0013701
enh57334    2   73329900   73330900      4       2  150064       2.8765    0.0020107
enh57336    2   73334100   73335100      2       1  150064       3.4372   0.00029392
enh57337    2   73337000   73338000      1       1  150064       3.2819    0.0005155
enh57338    2   73383300   73384300      5       2  150064       3.5744   0.00017549
enh57340    2   73442100   73443100      4       2  150064       2.4479     0.007184
enh57343    2   73462700   73463700      3       1  150064       3.7782   7.8976e-05
enh57345    2   73611600   73612600      2       1  150064       3.7349   9.3901e-05
enh57350    2   73986500   73987500      2       1  150064       3.3062   0.00047286
enh57353    2   74058000   74059000      3       2  150064       2.4619    0.0069097
enh57379    2   74248100   74249100      3       1  150064       2.0334     0.021008
enh57380    2   74252900   74253900      5       1  150064       3.0081    0.0013146
enh57381    2   74253600   74254600      1       1  150064       3.0007     0.001347
enh57382    2   74256000   74257000      1       1  150064       2.2758      0.01143
enh57384    2   74259600   74260600      2       1  150064       2.6726    0.0037635
enh57386    2   74304400   74305400      1       1  150064       2.7498     0.002982
enh57389    2   74401700   74402700      6       2  150064       1.8584     0.031554
enh57396    2   74428600   74429600      3       2  150064       2.0551     0.019935
enh57419    2   74697700   74698700      1       1  150064       2.0558       0.0199
enh57437    2   74967700   74968700      6       1  150064       2.0549     0.019946
enh57451    2   75120200   75121200      2       1  150064       2.6601    0.0039054
enh57479    2   80469400   80470400      4       1  150064       1.6988     0.044679
enh57483    2   83758000   83759000      4       2  150064       1.7278     0.042008
enh57540    2   85471600   85472600      4       2  150064       2.0482     0.020268
enh57548    2   85518300   85519300      3       1  150064       1.8199     0.034384
enh57555    2   85635800   85636800      4       2  150064       2.4865    0.0064495
enh57556    2   85644600   85645600      5       2  150064       3.2498   0.00057749
enh57586    2   85844600   85845600      1       1  150064       2.0794      0.01879
enh57606    2   85999600   86000600      1       1  150064       2.5548     0.005313
enh57640    2   86295600   86296600      6       2  150064       1.8888     0.029457
enh57697    2   86974700   86975700      2       1  150064       2.5472    0.0054289
enh57716    2   88376900   88377900      1       1  150064       1.7367      0.04122
enh57728    2   88928100   88929100      2       1  150064       2.2154     0.013366
enh57770    2   96858200   96859200      3       1  150064       3.5435    0.0001974
enh57774    2   96872000   96873000      2       1  150064       2.6324    0.0042391
enh57775    2   96875600   96876600      1       1  150064       3.9123    4.571e-05
enh57778    2   96912000   96913000      3       2  150064        2.309     0.010472
enh57782    2   96927000   96928000      1       1  150064        3.299    0.0004851
enh57787    2   96987600   96988600      2       1  150064       3.9145   4.5297e-05
enh57794    2   97096700   97097700      2       1  150064       2.6512    0.0040106
enh57799    2   97197500   97198500      1       1  150064       1.9138      0.02782
enh57800    2   97205100   97206100      1       1  150064       1.9382       0.0263
enh57801    2   97207200   97208200      5       3  150064       2.0341     0.020973
enh57809    2   97282000   97283000      1       1  150064       1.9348      0.02651
enh57811    2   97288000   97289000      1       1  150064       1.9919      0.02319
enh57813    2   97297500   97298500      1       1  150064        2.562     0.005203
enh57818    2   97351000   97352000      2       1  150064       2.5752    0.0050088
enh57820    2   97404200   97405200      1       1  150064       1.9779      0.02397
enh57821    2   97406000   97407000      1       1  150064       1.9779      0.02397
enh57822    2   97425400   97426400      2       1  150064       1.9136     0.027833
enh57825    2   97434000   97435000      1       1  150064       2.3494     0.009401
enh57826    2   97436200   97437200      1       1  150064       2.1304      0.01657
enh57829    2   97458400   97459400      2       1  150064       2.9304    0.0016928
enh57831    2   97476800   97477800      1       1  150064        2.391     0.008401
enh57832    2   97483700   97484700      1       1  150064       2.1714      0.01495
enh57833    2   97485700   97486700      1       1  150064       1.7377      0.04113
enh57834    2   97488600   97489600      1       1  150064       2.1452      0.01597
enh57835    2   97498000   97499000      1       1  150064       2.0026      0.02261
enh57840    2   97532100   97533100      1       1  150064       2.6807     0.003673
enh57842    2   97539300   97540300      1       1  150064       3.1536    0.0008064
enh57847    2   97561100   97562100      5       2  150064       2.9332    0.0016776
enh57848    2   97564400   97565400      1       1  150064        3.734    9.424e-05
enh57849    2   97572600   97573600      3       1  150064        3.547   0.00019479
enh57851    2   97578700   97579700      2       1  150064       3.5059   0.00022755
enh57853    2   97593300   97594300      1       1  150064       3.4016     0.000335
enh57858    2   97761100   97762100      5       1  150064       2.6068      0.00457
enh57859    2   97808700   97809700      1       1  150064       1.6661      0.04785
enh57860    2   98261000   98262000      3       1  150064       2.6678    0.0038176
enh57873    2   98487100   98488100      3       2  150064       1.7134     0.043321
enh57879    2   98545600   98546600      2       1  150064        1.712     0.043445
enh57880    2   98547100   98548100      1       1  150064       2.0043      0.02252
enh57882    2   98550600   98551600      2       1  150064       1.7451     0.040483
enh57884    2   98567000   98568000      6       3  150064       2.1762     0.014772
enh57887    2   98582900   98583900      1       1  150064       2.9781      0.00145
enh57889    2   98586300   98587300      4       2  150064       2.3228     0.010095
enh57890    2   98596300   98597300      4       2  150064       2.0347     0.020938
enh57891    2   98599400   98600400      3       2  150064       2.7334     0.003134
enh57895    2   98609100   98610100      1       1  150064       2.9188     0.001757
enh57896    2   98612900   98613900      3       1  150064       2.9854     0.001416
enh57897    2   98627200   98628200      2       1  150064       2.6621    0.0038827
enh57902    2   98750500   98751500      2       1  150064       2.2184     0.013264
enh57908    2   99062600   99063600      4       2  150064         2.21     0.013552
enh57910    2   99068100   99069100      1       1  150064        1.848       0.0323
enh57912    2   99075800   99076800      1       1  150064       1.7947      0.03635
enh57918    2   99088200   99089200      5       1  150064       1.7535     0.039756
enh57922    2   99102800   99103800      5       1  150064       1.6953      0.04501
enh57923    2   99104900   99105900      3       1  150064       1.7361     0.041272
enh57925    2   99108800   99109800      2       1  150064       1.7642     0.038849
enh57930    2   99124400   99125400      3       1  150064       1.8078      0.03532
enh57933    2   99178400   99179400      1       1  150064       1.8114      0.03504
enh57936    2   99222400   99223400      2       1  150064       1.8082     0.035286
enh57949    2   99422400   99423400      4       2  150064       2.0672      0.01936
enh57954    2   99449600   99450600      4       1  150064       1.8383     0.033011
enh57985    2  100252600  100253600      2       1  150064       3.1745   0.00075046
enh57986    2  100260800  100261800      5       2  150064       2.9053    0.0018347
enh57988    2  100276800  100277800      1       1  150064       2.0517       0.0201
enh57992    2  100308300  100309300      3       2  150064       1.8918     0.029256
enh57996    2  100577000  100578000      1       1  150064        1.887      0.02958
enh58006    2  101349800  101350800      7       2  150064       2.4091    0.0079954
enh58010    2  101396500  101397500      4       2  150064       1.8887     0.029469
enh58032    2  101540900  101541900      4       2  150064       1.7805     0.037497
enh58071    2  101850600  101851600      2       1  150064       2.4755    0.0066531
enh58073    2  101867800  101868800      4       2  150064        1.782     0.037378
enh58079    2  101916100  101917100      2       1  150064       1.7458     0.040424
enh58080    2  101918700  101919700      2       1  150064       1.6736     0.047109
enh58159    2  102667400  102668400      1       1  150064       1.7585      0.03933
enh58166    2  102717200  102718200      5       3  150064       1.9019     0.028594
enh58168    2  102727800  102728800      7       2  150064       3.4264   0.00030587
enh58169    2  102731200  102732200      3       1  150064       1.6988     0.044679
enh58171    2  102738300  102739300      3       1  150064       1.9493     0.025632
enh58172    2  102757400  102758400      6       2  150064       2.2417     0.012491
enh58173    2  102760600  102761600      4       2  150064       1.7552     0.039612
enh58176    2  102782400  102783400      3       2  150064       2.7428    0.0030459
enh58186    2  103351200  103352200      3       1  150064       2.6778    0.0037058
enh58189    2  103377400  103378400      5       1  150064       2.0108     0.022175
enh58193    2  103401100  103402100      2       1  150064       2.1843      0.01447
enh58200    2  103425600  103426600      3       1  150064       3.0403    0.0011819
enh58206    2  105050600  105051600      1       1  150064       1.7408      0.04086
enh58213    2  105946800  105947800      2       1  150064       1.7449     0.040499
enh58239    2  106120500  106121500      1       1  150064       2.0889      0.01836
enh58249    2  106341600  106342600      8       3  150064       2.2885     0.011053
enh58250    2  106348900  106349900      5       1  150064       1.8338     0.033341
enh58251    2  106359700  106360700      2       1  150064       2.2947     0.010874
enh58253    2  106369700  106370700      3       1  150064       1.7621     0.039027
enh58254    2  106371500  106372500      4       1  150064       1.8943      0.02909
enh58300    2  106525400  106526400      4       2  150064       2.0452     0.020416
enh58301    2  106526800  106527800      1       1  150064       1.7131      0.04335
enh58357    2  109200300  109201300      5       3  150064       1.8489     0.032238
enh58364    2  109228600  109229600      1       1  150064       2.0866      0.01846
enh58366    2  109231600  109232600      3       1  150064       1.8293     0.033678
enh58385    2  109751000  109752000      2       1  150064       1.8365     0.033142
enh58409    2  109872200  109873200      3       2  150064        1.872     0.030607
enh58435    2  110271400  110272400      3       2  150064        3.763   8.3956e-05
enh58436    2  110363200  110364200      2       1  150064       4.0565   2.4907e-05
enh58437    2  110364000  110365000      2       1  150064       3.9318   4.2148e-05
enh58438    2  110365300  110366300      1       1  150064       3.0332      0.00121
enh58440    2  110369000  110370000      5       3  150064       3.4337   0.00029767
enh58441    2  110401900  110402900      3       2  150064       2.6335    0.0042256
enh58449    2  110906700  110907700      2       1  150064        2.578    0.0049685
enh58451    2  110939400  110940400      3       1  150064       2.1833     0.014506
enh58456    2  110973300  110974300      4       2  150064       2.0606     0.019669
enh58461    2  111534900  111535900      3       2  150064       1.9785     0.023934
enh58471    2  111905800  111906800      4       2  150064       2.3252     0.010032
enh58477    2  111942600  111943600      3       1  150064       2.1292      0.01662
enh58481    2  112249300  112250300      2       1  150064       1.6981     0.044749
enh58483    2  112252600  112253600      1       1  150064        2.238      0.01261
enh58491    2  112462700  112463700      4       2  150064        1.688     0.045706
enh58495    2  112661300  112662300      3       1  150064       2.0154      0.02193
enh58500    2  112703700  112704700      3       1  150064       1.7818     0.037389
enh58504    2  112789500  112790500      5       3  150064        2.035     0.020927
enh58512    2  113008900  113009900      1       1  150064       2.5044     0.006133
enh58548    2  114081600  114082600      4       2  150064        1.824     0.034076
enh58550    2  114094600  114095600      5       2  150064       2.6108    0.0045167
enh58568    2  114667500  114668500      4       2  150064       2.4829    0.0065155
enh58578    2  119070400  119071400      1       1  150064       2.4552      0.00704
enh58580    2  119496000  119497000      2       1  150064       1.8167     0.034629
enh58584    2  119983100  119984100      3       1  150064       2.0258     0.021394
enh58594    2  120072500  120073500      4       2  150064       1.8852     0.029703
enh58629    2  120934000  120935000      1       1  150064       1.7135      0.04331
enh58645    2  121076400  121077400      2       1  150064        1.706     0.044004
enh58689    2  121954300  121955300      3       1  150064       1.7022     0.044361
enh58695    2  122120700  122121700      1       1  150064       2.0078      0.02233
enh58710    2  122289900  122290900      4       2  150064       2.2455     0.012369
enh58750    2  122494900  122495900      2       1  150064       2.3082     0.010494
enh58751    2  122511700  122512700      1       1  150064       1.8269      0.03386
enh58779    2  127813500  127814500      3       2  150064       2.0696     0.019244
enh58783    2  127841500  127842500      7       3  150064       2.7282    0.0031841
enh58784    2  127845800  127846800      5       2  150064       2.7014    0.0034526
enh58786    2  127854300  127855300      7       4  150064       2.9824    0.0014298
enh58787    2  127857700  127858700      2       1  150064       2.6623     0.003881
enh58854    2  128613000  128614000      2       1  150064       1.9235     0.027207
enh58865    2  128786200  128787200      2       1  150064       1.7097     0.043657
enh58924    2  131149400  131150400      1       1  150064       2.1072      0.01755
enh58928    2  131798600  131799600      2       1  150064       3.2262   0.00062719
enh58929    2  131813700  131814700      1       1  150064       3.2902    0.0005006
enh58932    2  131821700  131822700      2       1  150064       3.1467   0.00082561
enh58935    2  131848100  131849100      2       1  150064       2.7538    0.0029452
enh58936    2  131848900  131849900      1       1  150064       2.5573     0.005274
enh58938    2  131861200  131862200      4       2  150064        3.335   0.00042656
enh58939    2  131864600  131865600      2       1  150064        2.684    0.0036368
enh58948    2  132398700  132399700      1       1  150064       2.2584      0.01196
enh58955    2  133105500  133106500      1       1  150064       1.6687      0.04759
enh58972    2  134730000  134731000      4       2  150064       1.7911     0.036637
enh58979    2  134889000  134890000      1       1  150064       2.7632     0.002862
enh58980    2  134894800  134895800      2       1  150064       3.6551   0.00012852
enh58981    2  134897600  134898600      3       1  150064       3.9582   3.7754e-05
enh58982    2  134899000  134900000      5       2  150064       3.9182   4.4597e-05
enh58983    2  134900200  134901200      2       1  150064       3.3207   0.00044901
enh59002    2  134955800  134956800      1       1  150064       1.9543      0.02533
enh59046    2  135674200  135675200      1       1  150064       3.0217     0.001257
enh59047    2  135678200  135679200      2       1  150064         2.09      0.01831
enh59086    2  139465000  139466000      5       3  150064       1.7067     0.043938
enh59100    2  144857100  144858100      1       1  150064       2.1594      0.01541
enh59102    2  144995000  144996000      1       1  150064       2.0335        0.021
enh59106    2  145129800  145130800      1       1  150064       2.7902     0.002634
enh59108    2  145161600  145162600      2       1  150064       4.2078   1.2891e-05
enh59109    2  145171100  145172100      4       2  150064        3.185   0.00072385
enh59110    2  145184400  145185400      2       1  150064       3.1832   0.00072837
enh59111    2  145187000  145188000      1       1  150064        3.432    0.0002996
enh59115    2  145198200  145199200      6       3  150064       2.3436    0.0095487
enh59116    2  145201600  145202600      1       1  150064       4.3878    5.724e-06
enh59117    2  145204800  145205800      2       1  150064       1.7417      0.04078
enh59123    2  145214200  145215200      3       1  150064       4.0622   2.4309e-05
enh59125    2  145218700  145219700      2       1  150064       3.4822   0.00024867
enh59144    2  145259400  145260400      1       1  150064       1.9658      0.02466
enh59159    2  145793800  145794800      2       1  150064       1.8454     0.032488
enh59172    2  148612400  148613400      2       1  150064       2.1293     0.016614
enh59174    2  148627000  148628000      2       1  150064       2.2105     0.013534
enh59178    2  148755400  148756400      1       1  150064       2.2966      0.01082
enh59183    2  149371700  149372700      1       1  150064       1.7118      0.04347
enh59186    2  149403900  149404900      3       1  150064       1.7192     0.042789
enh59188    2  149411500  149412500      3       2  150064       4.4006    5.397e-06
enh59200    2  150185600  150186600      3       2  150064       1.6818       0.0463
enh59203    2  150437000  150438000      5       3  150064       1.9853     0.023553
enh59211    2  151138300  151139300      3       1  150064       2.4088    0.0080033
enh59260    2  152953500  152954500      2       1  150064       2.0321      0.02107
enh59261    2  153023100  153024100      2       1  150064       2.3388    0.0096724
enh59264    2  153056900  153057900      1       1  150064        3.074     0.001056
enh59265    2  153079400  153080400      2       1  150064       2.7181    0.0032833
enh59266    2  153080200  153081200      1       1  150064       3.0527     0.001134
enh59267    2  153084200  153085200      4       1  150064        2.749    0.0029893
enh59268    2  153100000  153101000      3       2  150064       2.5596    0.0052395
enh59269    2  153194300  153195300      1       1  150064       1.7882      0.03687
enh59273    2  153228800  153229800      5       2  150064        3.015    0.0012848
enh59274    2  153236700  153237700      6       2  150064       1.7094     0.043691
enh59275    2  153251400  153252400      4       2  150064       2.1877     0.014347
enh59287    2  153277500  153278500      2       1  150064       2.4095    0.0079867
enh59288    2  153282400  153283400      4       2  150064       2.3737    0.0088057
enh59297    2  153326000  153327000      2       1  150064       2.1831     0.014513
enh59325    2  153450700  153451700      3       1  150064       1.8641     0.031157
enh59329    2  153468100  153469100      4       2  150064       2.1314     0.016528
enh59330    2  153476400  153477400      4       2  150064       3.7984   7.2814e-05
enh59331    2  153503700  153504700      1       1  150064       2.9765     0.001458
enh59332    2  153550800  153551800      2       1  150064        2.609    0.0045403
enh59335    2  153586900  153587900      3       2  150064       2.3158     0.010286
enh59356    2  158548600  158549600      2       1  150064       1.8019      0.03578
enh59358    2  158604100  158605100      1       1  150064       2.2924      0.01094
enh59364    2  158662600  158663600      1       1  150064       3.1129    0.0009264
enh59392    2  159315600  159316600      5       3  150064       2.3756    0.0087603
enh59394    2  159333700  159334700      1       1  150064       3.0841     0.001021
enh59395    2  159342800  159343800      3       2  150064       3.0255    0.0012412
enh59397    2  159349600  159350600      6       2  150064       2.8574    0.0021356
enh59403    2  159493400  159494400      4       2  150064       3.4109   0.00032376
enh59490    2  160461100  160462100      8       2  150064       2.6222    0.0043678
enh59491    2  160462200  160463200      5       2  150064       2.5663    0.0051388
enh59493    2  160465800  160466800      3       2  150064       1.8426     0.032695
enh59494    2  160466600  160467600      3       1  150064       2.6898    0.0035746
enh59495    2  160468400  160469400      2       1  150064       2.9327      0.00168
enh59497    2  160474100  160475100      2       1  150064       3.4676   0.00026257
enh59499    2  160572600  160573600      5       2  150064       1.9591      0.02505
enh59501    2  160592100  160593100      4       2  150064       2.3453    0.0095052
enh59504    2  160651700  160652700      1       1  150064       2.7293     0.003173
enh59506    2  160817200  160818200      2       1  150064       1.9166     0.027644
enh59512    2  161063300  161064300      4       2  150064       1.9864     0.023493
enh59546    2  161182200  161183200      3       2  150064       1.6553     0.048932
enh59556    2  161201600  161202600      5       3  150064       1.6531      0.04916
enh59597    2  161320200  161321200      2       1  150064       2.3861    0.0085146
enh59639    2  162019600  162020600      1       1  150064       1.9518      0.02548
enh59640    2  162022500  162023500      2       1  150064       1.8588     0.031525
enh59645    2  162049800  162050800      4       2  150064        2.421    0.0077395
enh59650    2  162879200  162880200      1       1  150064       3.1915    0.0007078
enh59651    2  162885500  162886500      1       1  150064       3.3731    0.0003716
enh59652    2  162893200  162894200      3       2  150064       2.3263     0.010002
enh59675    2  164570000  164571000      4       2  150064       1.9252     0.027105
enh59700    2  167342400  167343400      3       1  150064       2.7086    0.0033787
enh59710    2  168606100  168607100      1       1  150064       2.2845      0.01117
enh59742    2  169314600  169315600      4       2  150064       1.7081      0.04381
enh59750    2  169326400  169327400      1       1  150064       2.2774      0.01138
enh59759    2  169374800  169375800      3       1  150064       2.1259     0.016756
enh59760    2  169377500  169378500      2       1  150064       1.8727     0.030553
enh59763    2  169385000  169386000      4       2  150064       3.1486   0.00082041
enh59769    2  169424700  169425700      1       1  150064       1.9423      0.02605
enh59776    2  169469400  169470400      2       1  150064       2.4375    0.0073951
enh59777    2  169482600  169483600      5       2  150064       3.3347   0.00042701
enh59778    2  169489300  169490300      5       2  150064        2.025     0.021433
enh59779    2  169491500  169492500      3       1  150064       3.4519   0.00027834
enh59781    2  169496100  169497100      4       1  150064       3.3088   0.00046851
enh59785    2  169555300  169556300      5       3  150064       1.6826     0.046221
enh59798    2  170364400  170365400      4       2  150064       1.6791     0.046571
enh59800    2  170428800  170429800      2       1  150064        1.851     0.032082
enh59834    2  171787300  171788300      2       1  150064       1.8763     0.030307
enh59842    2  172002800  172003800      4       2  150064       2.1514     0.015721
enh59843    2  172014500  172015500      2       1  150064       2.3051     0.010581
enh59854    2  172560000  172561000      2       1  150064       4.2947   8.7484e-06
enh59856    2  172735300  172736300      2       1  150064       3.4282   0.00030383
enh59867    2  172817200  172818200      3       2  150064       3.6235   0.00014532
enh59869    2  172865400  172866400      7       2  150064       3.5524   0.00019089
enh59876    2  173149700  173150700      7       2  150064        2.045     0.020425
enh59925    2  173938100  173939100      1       1  150064       1.9496      0.02561
enh59926    2  173943200  173944200      4       2  150064       1.7994     0.035978
enh59928    2  173947000  173948000      5       3  150064       2.4241    0.0076737
enh59931    2  173954300  173955300      2       1  150064       2.8521    0.0021718
enh59932    2  173963200  173964200      2       1  150064       2.5665    0.0051364
enh59936    2  173971300  173972300      4       2  150064       2.8733    0.0020313
enh59938    2  173980800  173981800      2       1  150064       2.0223     0.021574
enh59942    2  173988700  173989700      1       1  150064       2.3689      0.00892
enh59943    2  173995200  173996200      1       1  150064       1.6463      0.04985
enh59944    2  173999100  174000100      4       2  150064       1.8704     0.030713
enh59945    2  174000800  174001800      2       1  150064       1.6468       0.0498
enh59946    2  174014600  174015600      4       2  150064       2.5967    0.0047058
enh59952    2  174037000  174038000      5       2  150064       3.2077   0.00066906
enh59955    2  174052600  174053600      4       2  150064       2.7049    0.0034158
enh59958    2  174058300  174059300      5       3  150064       1.9098     0.028076
enh59962    2  174082800  174083800      4       2  150064         1.95     0.025587
enh59976    2  174786200  174787200      3       2  150064       2.2868     0.011104
enh59980    2  174805400  174806400      5       3  150064       2.2863     0.011119
enh59981    2  174808600  174809600      7       4  150064       2.1002     0.017857
enh59983    2  174811200  174812200      3       2  150064       1.8972     0.028902
enh59984    2  174812600  174813600      3       1  150064       2.0431     0.020522
enh59985    2  174814600  174815600      5       1  150064       2.0835     0.018605
enh59987    2  174824100  174825100      4       2  150064       1.6724     0.047225
enh59996    2  174878700  174879700      2       1  150064       1.7088     0.043747
enh59997    2  174888300  174889300      1       1  150064       1.6768      0.04679
enh60005    2  175111500  175112500      2       1  150064       2.6259    0.0043211
enh60006    2  175113600  175114600      3       2  150064       2.9971    0.0013628
enh60007    2  175258400  175259400      1       1  150064       1.7408      0.04086
enh60014    2  175450700  175451700      2       1  150064        1.709     0.043724
enh60019    2  175467300  175468300      3       1  150064       2.0291     0.021226
enh60020    2  175471000  175472000      2       1  150064       2.0666     0.019385
enh60021    2  175472900  175473900      1       1  150064       2.1156      0.01719
enh60022    2  175475000  175476000      3       2  150064       2.8635    0.0020949
enh60029    2  175545200  175546200      2       1  150064       2.6965    0.0035033
enh60030    2  175626900  175627900      4       2  150064       2.0317      0.02109
enh60031    2  175628900  175629900      3       2  150064       1.9024     0.028562
enh60032    2  175636500  175637500      3       1  150064       1.6477     0.049707
enh60044    2  175892500  175893500      4       2  150064       1.6482     0.049657
enh60061    2  177156000  177157000      2       1  150064       1.8023     0.035745
enh60062    2  177157800  177158800      2       1  150064       2.0204     0.021671
enh60063    2  177256800  177257800      1       1  150064       1.8763      0.03031
enh60071    2  177399700  177400700      1       1  150064       1.8883      0.02949
enh60117    2  178661000  178662000      2       1  150064       2.1772     0.014732
enh60124    2  178976200  178977200      2       1  150064       1.9619     0.024889
enh60125    2  178978100  178979100      1       1  150064       2.1118      0.01735
enh60134    2  179120800  179121800      2       1  150064       1.7927     0.036508
enh60137    2  179136700  179137700      1       1  150064       1.7273      0.04206
enh60199    2  180324900  180325900      3       2  150064       4.3777   5.9962e-06
enh60208    2  180869900  180870900      2       1  150064       2.6466    0.0040648
enh60241    2  183579300  183580300      2       1  150064       2.4001    0.0081953
enh60249    2  183814000  183815000      2       1  150064       1.8571     0.031646
enh60250    2  183874500  183875500      2       1  150064       3.0777     0.001043
enh60254    2  183890400  183891400      6       3  150064       1.8203     0.034355
enh60255    2  183893900  183894900      4       2  150064       2.0579     0.019801
enh60258    2  183990400  183991400      9       3  150064       1.9821     0.023734
enh60293    2  189246500  189247500      2       1  150064       2.9245     0.001725
enh60295    2  189494100  189495100      5       2  150064       1.7189     0.042821
enh60296    2  189651400  189652400      2       1  150064       2.6071    0.0045662
enh60334    2  190398800  190399800      1       1  150064        1.646      0.04988
enh60344    2  190433600  190434600      2       1  150064       2.1181     0.017084
enh60367    2  191210000  191211000      1       1  150064       2.5887     0.004817
enh60368    2  191217300  191218300      1       1  150064       2.4495     0.007153
enh60370    2  191220600  191221600      1       1  150064       1.7229      0.04245
enh60371    2  191222000  191223000      4       1  150064       1.6807     0.046407
enh60373    2  191274000  191275000      1       1  150064       2.8772     0.002006
enh60375    2  191282000  191283000      3       2  150064       1.8238     0.034087
enh60388    2  191400600  191401600      3       2  150064       1.7662     0.038684
enh60390    2  191447700  191448700      2       1  150064       2.2908     0.010987
enh60399    2  191525200  191526200      1       1  150064        1.823      0.03415
enh60406    2  191723800  191724800      3       1  150064       1.6957      0.04497
enh60409    2  191750600  191751600      1       1  150064       1.7059      0.04401
enh60415    2  191879300  191880300      4       2  150064       1.7544     0.039678
enh60416    2  191886000  191887000      4       2  150064       2.4662    0.0068282
enh60418    2  191914800  191915800      4       1  150064       1.8149     0.034767
enh60419    2  191916400  191917400      2       1  150064       1.6677     0.047691
enh60451    2  192305900  192306900      1       1  150064       1.9478      0.02572
enh60452    2  192331500  192332500      2       1  150064       2.2975     0.010794
enh60475    2  196398500  196399500      3       2  150064       2.4275    0.0076017
enh60476    2  196477000  196478000      5       2  150064       1.7236     0.042387
enh60480    2  196932300  196933300      6       3  150064        3.575    0.0001751
enh60481    2  196977500  196978500      3       2  150064       2.2846     0.011167
enh60485    2  197033000  197034000      1       1  150064       1.6869      0.04581
enh60486    2  197065500  197066500      3       1  150064       2.7123    0.0033407
enh60495    2  197140600  197141600      2       1  150064       2.9749    0.0014653
enh60496    2  197148500  197149500      3       2  150064         2.75    0.0029802
enh60497    2  197156700  197157700      4       2  150064       3.1434   0.00083509
enh60503    2  197466100  197467100      2       1  150064       2.7355    0.0031146
enh60506    2  197789100  197790100      1       1  150064       2.0893      0.01834
enh60508    2  197896400  197897400      3       2  150064        2.774    0.0027686
enh60517    2  198028800  198029800      2       1  150064       2.3458    0.0094928
enh60529    2  198107500  198108500      2       1  150064       1.9562      0.02522
enh60533    2  198143800  198144800      4       2  150064       4.8038   7.7832e-07
enh60534    2  198157700  198158700      3       1  150064        5.112   1.5937e-07
enh60535    2  198161700  198162700      2       1  150064       4.4682   3.9434e-06
enh60536    2  198168900  198169900      4       2  150064       5.1597   1.2367e-07
enh60537    2  198170800  198171800      4       2  150064       4.5313   2.9317e-06
enh60539    2  198233100  198234100      4       2  150064       5.3486   4.4313e-08
enh60543    2  198294800  198295800      2       1  150064       1.7139     0.043274
enh60548    2  198361800  198362800      2       1  150064       5.7981   3.3529e-09
enh60551    2  198402800  198403800      2       1  150064       5.4894   2.0166e-08
enh60552    2  198436400  198437400      1       1  150064       6.1104    4.969e-10
enh60553    2  198492700  198493700      3       1  150064       2.4528    0.0070883
enh60555    2  198541400  198542400      1       1  150064       2.0237       0.0215
enh60557    2  198573400  198574400      2       1  150064        4.101   2.0565e-05
enh60559    2  198668000  198669000      3       2  150064       5.3473   4.4647e-08
enh60560    2  198673500  198674500      3       1  150064       4.8378   6.5633e-07
enh60561    2  198702100  198703100      1       1  150064       2.7909     0.002628
enh60565    2  198737600  198738600      2       1  150064       3.7759   7.9729e-05
enh60566    2  198743300  198744300      1       1  150064       5.1723    1.156e-07
enh60567    2  198748400  198749400      2       1  150064       4.1785   1.4672e-05
enh60568    2  198755600  198756600      1       1  150064       4.2633    1.007e-05
enh60569    2  198758100  198759100      1       1  150064       5.0337    2.405e-07
enh60570    2  198762400  198763400      2       1  150064       4.6561   1.6112e-06
enh60571    2  198767000  198768000      1       1  150064       4.3332    7.349e-06
enh60572    2  198771600  198772600      2       1  150064       4.2298   1.1696e-05
enh60574    2  198779000  198780000      4       1  150064       4.6433   1.7147e-06
enh60575    2  198780000  198781000      2       1  150064       3.5144   0.00022033
enh60580    2  198808600  198809600      4       1  150064       4.6965   1.3233e-06
enh60582    2  198814600  198815600      2       1  150064       4.2573   1.0345e-05
enh60584    2  198823700  198824700      2       1  150064       4.2555    1.043e-05
enh60586    2  198837400  198838400      3       1  150064        4.006   3.0879e-05
enh60587    2  198858200  198859200      4       2  150064       3.9207   4.4154e-05
enh60588    2  198860300  198861300      3       2  150064        5.072   1.9685e-07
enh60597    2  200714300  200715300      2       1  150064       4.4982   3.4271e-06
enh60598    2  200733600  200734600      3       2  150064       5.6935   6.2246e-09
enh60599    2  200774800  200775800      3       2  150064       5.8052   3.2138e-09
enh60600    2  200777200  200778200      3       2  150064        5.733   4.9335e-09
enh60601    2  200778200  200779200      3       2  150064       3.7227   9.8536e-05
enh60603    2  200822300  200823300      5       2  150064       3.5162   0.00021886
enh60612    2  201140100  201141100      1       1  150064       2.0452      0.02042
enh60613    2  201167000  201168000      4       2  150064       3.7059   0.00010532
enh60615    2  201175100  201176100      3       1  150064       4.6922   1.3513e-06
enh60616    2  201177400  201178400      1       1  150064       2.5883     0.004823
enh60617    2  201179900  201180900      3       2  150064       2.5797     0.004945
enh60618    2  201181800  201182800      4       2  150064       4.1246   1.8572e-05
enh60619    2  201183200  201184200      3       1  150064       2.5508    0.0053739
enh60620    2  201185100  201186100      2       1  150064       2.0784     0.018838
enh60621    2  201186200  201187200      1       1  150064       5.3766    3.796e-08
enh60623    2  201192400  201193400      4       2  150064       3.9877   3.3361e-05
enh60624    2  201193900  201194900      4       2  150064       2.8612    0.0021102
enh60625    2  201194900  201195900      3       1  150064       2.9176    0.0017637
enh60636    2  201221300  201222300      2       1  150064       4.1162   1.9258e-05
enh60637    2  201224700  201225700      1       1  150064       3.5893    0.0001658
enh60638    2  201229000  201230000      3       1  150064       4.8925   4.9787e-07
enh60639    2  201229600  201230600      4       2  150064       5.7961   3.3934e-09
enh60642    2  201238200  201239200      1       1  150064       5.3387     4.68e-08
enh60643    2  201238700  201239700      3       2  150064       4.0677   2.3737e-05
enh60645    2  201245500  201246500      4       2  150064       2.2986     0.010764
enh60646    2  201247500  201248500      2       1  150064        3.498   0.00023437
enh60650    2  201276200  201277200      3       1  150064        3.257   0.00056302
enh60652    2  201308900  201309900      2       1  150064       3.2876   0.00050519
enh60653    2  201320300  201321300      3       1  150064       3.6447   0.00013385
enh60654    2  201331700  201332700      3       1  150064       2.2803     0.011295
enh60656    2  201373000  201374000      5       3  150064       2.0277     0.021297
enh60663    2  201606300  201607300      5       2  150064       1.9379     0.026317
enh60673    2  201752000  201753000      2       1  150064       2.0896     0.018329
enh60703    2  202100700  202101700      4       2  150064       2.0478      0.02029
enh60706    2  202125200  202126200      2       1  150064       2.4295    0.0075591
enh60708    2  202127100  202128100      8       4  150064       2.3391     0.009666
enh60776    2  203452900  203453900      1       1  150064       1.7028       0.0443
enh60777    2  203453400  203454400      2       1  150064       1.7147     0.043196
enh60789    2  203881600  203882600      2       1  150064       2.1455     0.015956
enh60790    2  203882100  203883100      3       2  150064       3.0312    0.0012177
enh60791    2  203884000  203885000      2       1  150064       1.6528      0.04919
enh60794    2  204105200  204106200      3       1  150064        2.359    0.0091633
enh60798    2  204276700  204277700      3       1  150064       1.8478     0.032316
enh60799    2  204356200  204357200      3       1  150064       2.4265    0.0076217
enh60813    2  204521300  204522300      6       2  150064       1.6772     0.046752
enh60841    2  205186600  205187600      2       1  150064       1.7725     0.038152
enh60891    2  207911100  207912100      2       1  150064        1.793      0.03649
enh60926    2  208259200  208260200      7       4  150064       1.7489     0.040155
enh60927    2  208346300  208347300      6       3  150064        2.175     0.014814
enh60930    2  208368900  208369900      3       1  150064       3.2021   0.00068218
enh60933    2  208398300  208399300      2       1  150064       3.6579   0.00012715
enh60936    2  208426200  208427200      2       1  150064       3.1947   0.00069982
enh60937    2  208481600  208482600      3       1  150064       3.7659    8.296e-05
enh60987    2  213194500  213195500      4       2  150064       2.5859     0.004856
enh60991    2  213838900  213839900      3       2  150064       1.8948     0.029062
enh61005    2  215354400  215355400      3       1  150064       2.5269    0.0057536
enh61030    2  216707400  216708400      2       1  150064       1.8164     0.034657
enh61036    2  216880200  216881200      2       1  150064       1.7857     0.037073
enh61048    2  217277900  217278900      3       1  150064       2.8614    0.0021086
enh61049    2  217328600  217329600      3       1  150064       2.2309     0.012845
enh61054    2  217404300  217405300      2       1  150064       1.9987     0.022821
enh61060    2  217500300  217501300      3       1  150064       2.5998    0.0046634
enh61066    2  217529800  217530800      1       1  150064       2.3264     0.009999
enh61098    2  217901600  217902600      9       4  150064       1.9389     0.026255
enh61104    2  217939600  217940600     10       4  150064       2.3359    0.0097472
enh61107    2  218028600  218029600      2       1  150064       1.8895      0.02941
enh61140    2  218492600  218493600      1       1  150064        2.985     0.001418
enh61163    2  218654600  218655600      2       1  150064       2.6739    0.0037486
enh61164    2  218658300  218659300      5       2  150064       2.1962     0.014038
enh61196    2  218813100  218814100      1       1  150064       1.7665      0.03866
enh61270    2  219946800  219947800      5       2  150064       1.8635     0.031196
enh61274    2  220025600  220026600      2       1  150064       2.6891    0.0035818
enh61276    2  220039800  220040800      2       1  150064       3.3886   0.00035125
enh61283    2  220092000  220093000      1       1  150064        2.173      0.01489
enh61286    2  220113100  220114100      4       2  150064        2.189     0.014299
enh61333    2  220490000  220491000      1       1  150064       2.1543      0.01561
enh61347    2  221825300  221826300      1       1  150064       2.5405     0.005534
enh61350    2  222308700  222309700      4       1  150064       1.6987     0.044684
enh61354    2  222391800  222392800      3       2  150064       3.3528   0.00039999
enh61355    2  222393200  222394200      3       1  150064       2.5562     0.005291
enh61356    2  222394800  222395800      3       2  150064       1.6472     0.049754
enh61359    2  223263000  223264000      2       1  150064       2.1463     0.015926
enh61383    2  223728100  223729100      2       1  150064       1.6604     0.048413
enh61396    2  223771300  223772300      2       1  150064       1.7092     0.043711
enh61411    2  224402800  224403800      4       2  150064       1.8459     0.032452
enh61412    2  224428000  224429000      1       1  150064       2.1643      0.01522
enh61433    2  224906000  224907000      2       1  150064       1.8287     0.033719
enh61437    2  225010600  225011600      2       1  150064       1.8981     0.028841
enh61440    2  225271400  225272400      9       2  150064       2.6546    0.0039703
enh61441    2  225276900  225277900      3       2  150064       3.3482   0.00040672
enh61442    2  225293100  225294100      5       1  150064       1.9366     0.026396
enh61443    2  225307200  225308200      5       2  150064       1.7142     0.043248
enh61444    2  225349800  225350800      2       1  150064       1.9061     0.028321
enh61446    2  225384700  225385700      3       2  150064       3.6737   0.00011953
enh61448    2  225392700  225393700      7       2  150064       3.0817     0.001029
enh61449    2  225397400  225398400      3       2  150064       4.2366   1.1347e-05
enh61450    2  225410300  225411300      1       1  150064       2.3812     0.008627
enh61452    2  225426800  225427800      4       2  150064       2.1672     0.015109
enh61453    2  225428500  225429500      3       2  150064       1.7376      0.04114
enh61454    2  225429500  225430500      2       1  150064       2.0802     0.018751
enh61455    2  225434800  225435800      1       1  150064       1.6773      0.04674
enh61456    2  225436600  225437600      3       2  150064       4.1463   1.6897e-05
enh61457    2  225439900  225440900      9       3  150064       1.6497     0.049506
enh61459    2  225702400  225703400      3       2  150064       2.2422     0.012475
enh61460    2  225774700  225775700      6       3  150064       2.1711      0.01496
enh61468    2  225890400  225891400      4       2  150064       1.6587     0.048585
enh61480    2  227184500  227185500      2       1  150064       2.1982     0.013969
enh61529    2  227699100  227700100      3       2  150064       2.6478    0.0040509
enh61530    2  227702000  227703000      3       1  150064       1.9066     0.028286
enh61537    2  228054600  228055600      4       2  150064       1.9323     0.026664
enh61545    2  228280400  228281400      2       1  150064       3.4589   0.00027117
enh61547    2  228330600  228331600      2       1  150064       2.2141     0.013412
enh61558    2  228381100  228382100      2       1  150064       1.7704     0.038331
enh61559    2  228383100  228384100      8       3  150064       2.4844    0.0064886
enh61567    2  229291200  229292200      7       3  150064       5.2903   6.1066e-08
enh61569    2  229952200  229953200      6       3  150064       2.8356    0.0022871
enh61581    2  230711900  230712900      4       2  150064        1.645     0.049989
enh61594    2  230845000  230846000      1       1  150064        2.353     0.009312
enh61603    2  231190800  231191800      5       1  150064       1.6993     0.044628
enh61620    2  231532600  231533600      3       2  150064       1.8141     0.034828
enh61672    2  232264500  232265500      1       1  150064       2.3044       0.0106
enh61675    2  232330000  232331000      2       1  150064       2.7802    0.0027166
enh61694    2  232526600  232527600      4       1  150064       2.0705     0.019203
enh61697    2  232532000  232533000      2       1  150064       2.2746     0.011466
enh61718    2  232852800  232853800      4       2  150064        1.808     0.035299
enh61732    2  233308500  233309500      3       2  150064       1.9571     0.025168
enh61741    2  233440000  233441000      7       2  150064       1.9238     0.027191
enh61742    2  233453100  233454100      3       1  150064       1.7228     0.042464
enh61743    2  233457400  233458400      1       1  150064       2.1019      0.01778
enh61749    2  233567200  233568200      3       2  150064       5.1993   1.0002e-07
enh61750    2  233643800  233644800      2       1  150064       5.6406   8.4732e-09
enh61752    2  233700100  233701100      6       3  150064       4.0566   2.4895e-05
enh61753    2  233702800  233703800      1       1  150064       3.5443    0.0001968
enh61754    2  233703900  233704900      2       1  150064       6.0443   7.5018e-10
enh61755    2  233716300  233717300      5       3  150064       4.5909   2.2062e-06
enh61756    2  233717700  233718700      1       1  150064       6.2265    2.385e-10
enh61757    2  233721100  233722100      5       3  150064       2.8653     0.002083
enh61758    2  233738600  233739600      2       1  150064       2.3585    0.0091752
enh61788    2  234347500  234348500      1       1  150064       2.3988     0.008225
enh61799    2  234473600  234474600      1       1  150064       2.1638      0.01524
enh61813    2  235355000  235356000      2       1  150064       2.1942      0.01411
enh61824    2  235781800  235782800      4       2  150064       1.9651     0.024701
enh61870    2  236420100  236421100      3       2  150064       2.2755     0.011438
enh61879    2  236471900  236472900      1       1  150064       2.0511      0.02013
enh61885    2  236514100  236515100      1       1  150064       1.8251      0.03399
enh61886    2  236516500  236517500      3       2  150064       1.9775     0.023993
enh61889    2  236548700  236549700      4       2  150064       2.3769    0.0087296
enh61890    2  236552500  236553500      4       1  150064       1.6685     0.047606
enh61891    2  236556300  236557300      3       1  150064       2.3053     0.010575
enh61914    2  237247100  237248100      3       1  150064       2.4204    0.0077525
enh61918    2  237550800  237551800      6       2  150064       2.0007      0.02271
enh61939    2  237897200  237898200      4       1  150064       1.8289     0.033704
enh62011    2  238483400  238484400      8       3  150064       1.6707     0.047388
enh62034    2  238596300  238597300      1       1  150064       2.1879      0.01434
enh62041    2  238620900  238621900      2       1  150064       2.1325     0.016484
enh62054    2  238647900  238648900      5       2  150064       2.1253     0.016782
enh62055    2  238650700  238651700      6       2  150064       1.8146     0.034791
enh62056    2  238652100  238653100      8       2  150064       1.8747     0.030416
enh62057    2  238653100  238654100      9       2  150064       1.7161     0.043073
enh62084    2  239066600  239067600      3       2  150064       2.4862    0.0064553
enh62088    2  239109900  239110900      5       3  150064        1.647     0.049782
enh62095    2  239169000  239170000      2       1  150064       1.6853     0.045966
enh62246    2  241331300  241332300      5       2  150064       2.4678    0.0067975
enh62250    2  241386700  241387700     12       3  150064       1.7198     0.042734
enh62299    2  242245600  242246600      1       1  150064       2.2546      0.01208
enh62301    2  242251700  242252700      2       1  150064       1.9405     0.026157
enh62304    2  242279300  242280300      2       1  150064       1.9294     0.026838
enh62313    2  242320300  242321300      3       2  150064       2.6115    0.0045079
enh62316    2  242445200  242446200      2       1  150064       1.8714     0.030647
enh62326    2  242574300  242575300      3       2  150064       1.8432     0.032647
enh62327    2  242578600  242579600      2       1  150064       2.0466     0.020347
enh62328    2  242579800  242580800      3       1  150064       2.1179      0.01709
enh62346    2  242841500  242842500      6       2  150064        1.655     0.048964
enh62377    3    4574700    4575700      5       2  150064       1.7767      0.03781
enh62385    3    4771900    4772900      3       2  150064       1.6856      0.04594
enh62478    3    9038300    9039300      1       1  150064       2.5868     0.004843
enh62479    3    9069500    9070500      8       3  150064       2.0257     0.021398
enh62492    3    9403300    9404300      2       1  150064       2.4557    0.0070301
enh62494    3    9406100    9407100      6       2  150064       2.3866    0.0085018
enh62495    3    9414600    9415600      2       1  150064       2.3867    0.0084996
enh62496    3    9435900    9436900      4       2  150064       1.7764     0.037835
enh62497    3    9441800    9442800      1       1  150064       2.1246      0.01681
enh62501    3    9455600    9456600      3       2  150064       2.1035     0.017711
enh62503    3    9460600    9461600      1       1  150064       2.5563     0.005289
enh62504    3    9462400    9463400      2       1  150064       2.5539    0.0053266
enh62505    3    9463800    9464800      4       2  150064       2.3925    0.0083674
enh62506    3    9464900    9465900      3       2  150064       1.6915     0.045367
enh62562    3   10240300   10241300      2       1  150064       1.7216     0.042573
enh62574    3   10418500   10419500      4       1  150064        3.128   0.00088004
enh62575    3   10468100   10469100      5       2  150064       2.2025     0.013814
enh62576    3   10470000   10471000      3       1  150064       1.8259     0.033929
enh62583    3   10510100   10511100      3       1  150064       2.8275    0.0023454
enh62586    3   10592800   10593800      2       1  150064       2.4493    0.0071562
enh62587    3   10600100   10601100      4       2  150064        3.386   0.00035463
enh62614    3   11426900   11427900      2       1  150064       1.8283     0.033751
enh62636    3   11603300   11604300      1       1  150064       2.5596     0.005239
enh62637    3   11608700   11609700      3       1  150064       1.9176      0.02758
enh62640    3   11615400   11616400      2       1  150064       1.7721     0.038191
enh62663    3   11680800   11681800      4       2  150064        2.301     0.010695
enh62664    3   11685400   11686400      1       1  150064       4.0817    2.235e-05
enh62665    3   11703100   11704100      2       1  150064       3.0804    0.0010335
enh62671    3   11886100   11887100      7       1  150064       2.3975    0.0082534
enh62672    3   11888700   11889700      1       1  150064       2.3023      0.01066
enh62674    3   12185300   12186300      3       2  150064       2.8109    0.0024698
enh62676    3   12197900   12198900      4       2  150064       1.6799     0.046487
enh62679    3   12220200   12221200      1       1  150064       3.2532    0.0005705
enh62685    3   12398400   12399400      1       1  150064       2.0875      0.01842
enh62695    3   12503600   12504600      4       2  150064       1.9011     0.028642
enh62697    3   12520900   12521900      3       1  150064       2.2586     0.011955
enh62698    3   12524500   12525500      3       1  150064       1.9132     0.027863
enh62701    3   12549300   12550300      4       2  150064       2.2149     0.013384
enh62704    3   12600200   12601200      4       1  150064       2.0649     0.019466
enh62705    3   12600600   12601600      3       1  150064        1.927      0.02699
enh62706    3   12603200   12604200      2       1  150064         2.25     0.012224
enh62710    3   12632900   12633900      3       2  150064       1.7527      0.03983
enh62711    3   12663400   12664400      2       1  150064       1.8685     0.030845
enh62716    3   12679300   12680300      1       1  150064       2.3523     0.009328
enh62721    3   12699700   12700700      2       1  150064       2.2026     0.013811
enh62724    3   12723100   12724100      1       1  150064       2.3974     0.008255
enh62725    3   12735200   12736200      4       2  150064       1.9715     0.024335
enh62726    3   12760800   12761800      1       1  150064       1.7088      0.04374
enh62727    3   12770500   12771500      3       1  150064       2.5427    0.0054992
enh62758    3   13011000   13012000      3       1  150064       1.8912     0.029299
enh62761    3   13027700   13028700      3       2  150064       2.4871    0.0064386
enh62762    3   13028200   13029200      1       1  150064       1.6731      0.04715
enh62764    3   13036500   13037500      5       2  150064       1.7541     0.039707
enh62772    3   13113100   13114100      9       2  150064        2.125     0.016793
enh62774    3   13121600   13122600      4       2  150064        2.403    0.0081305
enh62775    3   13123200   13124200      4       2  150064       2.9498    0.0015901
enh62785    3   13388000   13389000      2       1  150064       2.1091     0.017467
enh62786    3   13420600   13421600      5       2  150064       2.2429     0.012452
enh62833    3   14419000   14420000     10       2  150064       2.5294    0.0057131
enh62858    3   14550300   14551300      5       3  150064       1.7129     0.043363
enh62859    3   14565100   14566100      4       1  150064       1.8517     0.032034
enh62862    3   14589400   14590400      3       1  150064       1.8419     0.032744
enh62863    3   14690000   14691000      3       1  150064       1.7374     0.041157
enh62864    3   14691700   14692700      2       1  150064       1.7422     0.040736
enh62869    3   14848000   14849000      1       1  150064       2.0699      0.01923
enh62870    3   14855600   14856600      2       1  150064       1.7496     0.040094
enh62877    3   14894100   14895100     11       5  150064       1.9282     0.026917
enh62897    3   15138800   15139800      2       1  150064       1.7907     0.036672
enh62941    3   15678800   15679800      2       1  150064       1.6901     0.045507
enh62965    3   16000200   16001200      2       1  150064       2.3095     0.010458
enh62969    3   16067900   16068900      5       2  150064       1.9105     0.028031
enh63002    3   16351800   16352800      4       1  150064       1.9545     0.025323
enh63003    3   16353000   16354000      2       1  150064       1.9738     0.024202
enh63015    3   16440900   16441900      5       2  150064       2.0809      0.01872
enh63017    3   16460600   16461600      4       2  150064       1.7414     0.040808
enh63048    3   16782800   16783800      8       4  150064       2.0201     0.021686
enh63049    3   16810800   16811800      2       1  150064       2.5194    0.0058785
enh63051    3   16842700   16843700      1       1  150064       2.6594     0.003914
enh63052    3   16849200   16850200      2       1  150064       2.7961    0.0025858
enh63053    3   16879800   16880800      1       1  150064       1.8239      0.03408
enh63057    3   16891300   16892300      7       3  150064       2.2331     0.012772
enh63058    3   16923500   16924500      5       2  150064       1.7036     0.044225
enh63066    3   16948100   16949100      2       1  150064       2.0693     0.019258
enh63068    3   16951200   16952200      3       1  150064       3.5851   0.00016849
enh63069    3   16954000   16955000      2       1  150064       2.9331    0.0016779
enh63070    3   16958000   16959000      6       3  150064       4.1108   1.9714e-05
enh63071    3   16964300   16965300      2       1  150064       3.2495   0.00057798
enh63072    3   16970100   16971100      5       2  150064       2.4467    0.0072078
enh63073    3   16972000   16973000      2       1  150064       2.9489    0.0015943
enh63074    3   16974200   16975200      4       2  150064       1.7915     0.036606
enh63076    3   16977400   16978400      3       1  150064       1.7499     0.040067
enh63079    3   17016500   17017500      4       2  150064       1.8021     0.035763
enh63085    3   17047500   17048500      2       1  150064       2.2391     0.012573
enh63088    3   17075200   17076200      2       1  150064        1.952     0.025467
enh63089    3   17081200   17082200      3       2  150064       1.8085     0.035267
enh63090    3   17085200   17086200      3       2  150064       1.9608     0.024949
enh63093    3   17118600   17119600      3       2  150064        2.529    0.0057196
enh63099    3   17199600   17200600      3       2  150064       2.1612      0.01534
enh63100    3   17202300   17203300      3       2  150064       1.9001     0.028707
enh63102    3   17220800   17221800      2       1  150064       4.2979   8.6213e-06
enh63104    3   17231700   17232700      1       1  150064       4.6319    1.812e-06
enh63105    3   17236900   17237900      2       1  150064       3.8841   5.1359e-05
enh63106    3   17443100   17444100      4       1  150064       3.0978   0.00097479
enh63107    3   17465400   17466400      2       1  150064        3.761   8.4606e-05
enh63111    3   17680900   17681900      1       1  150064       4.3788    5.968e-06
enh63112    3   17761600   17762600      3       2  150064       4.3116   8.1024e-06
enh63113    3   17774300   17775300      1       1  150064        4.382     5.88e-06
enh63114    3   17780800   17781800      5       2  150064       4.9003   4.7839e-07
enh63115    3   17784600   17785600      5       1  150064       2.6322    0.0042412
enh63116    3   18442400   18443400      3       2  150064         2.15     0.015777
enh63123    3   19990800   19991800      6       3  150064       2.0977     0.017964
enh63152    3   21685400   21686400      3       1  150064       2.0556     0.019909
enh63157    3   21824600   21825600      9       4  150064        3.835   6.2792e-05
enh63159    3   21833600   21834600      5       2  150064       2.5317    0.0056748
enh63197    3   23850600   23851600      1       1  150064       2.4976     0.006252
enh63198    3   23852800   23853800      4       2  150064       3.4433    0.0002873
enh63200    3   23861100   23862100      5       3  150064       2.0479     0.020287
enh63203    3   23870600   23871600      4       2  150064       2.3215      0.01013
enh63231    3   24089200   24090200      3       2  150064       2.9405    0.0016382
enh63232    3   24160600   24161600      1       1  150064       3.2787    0.0005214
enh63233    3   24169300   24170300      4       2  150064       3.6972   0.00010899
enh63235    3   24179400   24180400      1       1  150064       2.9301     0.001694
enh63239    3   24226900   24227900      4       2  150064       2.5787    0.0049592
enh63241    3   24237000   24238000      2       1  150064       3.0025     0.001339
enh63242    3   24254000   24255000      6       3  150064       3.1199   0.00090454
enh63272    3   24499000   24500000      3       1  150064       3.1031   0.00095768
enh63273    3   24502200   24503200      2       1  150064       3.1487   0.00082007
enh63274    3   24503800   24504800      3       1  150064        3.015     0.001285
enh63276    3   24518600   24519600      3       2  150064       2.0949     0.018089
enh63277    3   24521200   24522200      1       1  150064       3.1741    0.0007515
enh63278    3   24525000   24526000      4       2  150064        2.138     0.016259
enh63279    3   24526900   24527900      3       2  150064       2.3344    0.0097875
enh63281    3   24531100   24532100      5       2  150064       2.6976    0.0034919
enh63282    3   24533000   24534000      4       2  150064       2.6127    0.0044916
enh63285    3   24562100   24563100      3       1  150064       1.9754     0.024113
enh63293    3   25086700   25087700      2       1  150064       1.7817     0.037399
enh63294    3   25421300   25422300      4       1  150064       1.7061     0.043994
enh63328    3   25822600   25823600      2       1  150064       1.8144      0.03481
enh63368    3   28786200   28787200      3       2  150064       2.4661    0.0068291
enh63369    3   28881800   28882800      6       2  150064       2.6537    0.0039811
enh63370    3   28885600   28886600      3       2  150064       1.8269     0.033857
enh63395    3   29494800   29495800      4       2  150064       2.8451    0.0022197
enh63404    3   29684000   29685000      1       1  150064       2.0431      0.02052
enh63405    3   29724200   29725200      4       2  150064       1.8435     0.032628
enh63406    3   29735100   29736100      3       2  150064       2.1283     0.016657
enh63407    3   29736800   29737800      4       1  150064       1.8102     0.035131
enh63408    3   29752300   29753300      4       2  150064       1.9812     0.023786
enh63409    3   29800300   29801300      1       1  150064       3.0275     0.001233
enh63410    3   29802200   29803200      8       1  150064       2.8865    0.0019478
enh63412    3   30269500   30270500      3       2  150064       2.2904     0.010999
enh63413    3   30273200   30274200      4       2  150064       1.7554     0.039599
enh63414    3   30327000   30328000      5       3  150064       2.5083    0.0060659
enh63418    3   30385600   30386600      1       1  150064       1.7551      0.03962
enh63420    3   30389000   30390000      3       1  150064       1.6587     0.048593
enh63421    3   30391100   30392100      5       2  150064       2.0295     0.021205
enh63436    3   30514600   30515600      3       2  150064       1.7238     0.042375
enh63470    3   30706100   30707100      2       1  150064       2.5237    0.0058069
enh63471    3   30706700   30707700      1       1  150064       2.8953     0.001894
enh63494    3   31588800   31589800      2       1  150064       2.6997    0.0034698
enh63497    3   31597400   31598400      2       1  150064       2.8474    0.0022038
enh63506    3   31637400   31638400      3       2  150064       2.2756     0.011434
enh63507    3   31675600   31676600      2       1  150064       2.6739    0.0037483
enh63512    3   31987500   31988500      5       2  150064       2.3864     0.008508
enh63518    3   32081200   32082200      1       1  150064       3.0998    0.0009683
enh63528    3   32167600   32168600      2       1  150064       2.3148     0.010312
enh63537    3   32344000   32345000      5       2  150064       1.9375     0.026344
enh63538    3   32345200   32346200      3       1  150064       2.1335     0.016442
enh63561    3   33125200   33126200      1       1  150064       2.0718      0.01914
enh63566    3   33413800   33414800      1       1  150064       3.0412     0.001178
enh63567    3   33467400   33468400      5       2  150064       3.0733    0.0010585
enh63568    3   33470100   33471100      2       1  150064       2.8559    0.0021457
enh63569    3   33471500   33472500      3       1  150064       2.4046    0.0080951
enh63570    3   33473200   33474200      4       2  150064       3.2911   0.00049894
enh63572    3   33478000   33479000      4       2  150064        3.137   0.00085329
enh63573    3   33479000   33480000      2       1  150064       2.3449    0.0095168
enh63574    3   33483200   33484200      6       3  150064       2.7076    0.0033882
enh63586    3   35693100   35694100      1       1  150064       2.1741      0.01485
enh63600    3   36934300   36935300      4       2  150064       3.0456     0.001161
enh63602    3   36953300   36954300      1       1  150064       4.3847    5.808e-06
enh63603    3   36964000   36965000      3       1  150064         5.24   8.0268e-08
enh63604    3   36984600   36985600      2       1  150064       2.7253    0.0032117
enh63605    3   37011000   37012000      2       1  150064       2.8671     0.002071
enh63608    3   37035900   37036900      2       1  150064       1.8574      0.03163
enh63609    3   37057200   37058200      2       1  150064       2.3302    0.0098979
enh63612    3   37074000   37075000      3       2  150064       2.4249    0.0076563
enh63613    3   37082900   37083900      4       2  150064        1.751      0.03997
enh63614    3   37091100   37092100      2       1  150064       2.7781    0.0027341
enh63615    3   37095500   37096500      3       2  150064       2.6262    0.0043168
enh63620    3   37180700   37181700      2       1  150064       2.7607    0.0028837
enh63622    3   37185000   37186000      3       2  150064        2.791     0.002627
enh63623    3   37186500   37187500      1       1  150064       3.0522     0.001136
enh63626    3   37204500   37205500      3       1  150064       3.0441    0.0011669
enh63627    3   37211500   37212500      1       1  150064       3.0838     0.001022
enh63629    3   37219600   37220600      1       1  150064        2.948     0.001599
enh63630    3   37220700   37221700      5       3  150064       2.2979     0.010784
enh63631    3   37222800   37223800      1       1  150064       2.2626      0.01183
enh63632    3   37225100   37226100      7       3  150064       2.6122    0.0044976
enh63633    3   37239200   37240200      2       1  150064       2.1644     0.015216
enh63634    3   37259400   37260400      3       1  150064       2.6153    0.0044579
enh63637    3   37289900   37290900      1       1  150064       1.7628      0.03897
enh63640    3   37332400   37333400      3       1  150064       1.8887     0.029469
enh63648    3   37551300   37552300      2       1  150064       2.0233     0.021523
enh63650    3   37578300   37579300      5       2  150064       2.5563    0.0052895
enh63651    3   37582200   37583200      6       3  150064       1.6799     0.046486
enh63653    3   37586800   37587800      2       1  150064       2.0869     0.018448
enh63654    3   37588300   37589300      8       1  150064       2.3002     0.010719
enh63666    3   37681400   37682400      4       2  150064        2.154      0.01562
enh63667    3   37686400   37687400      1       1  150064       2.0513      0.02012
enh63668    3   37687100   37688100      3       2  150064       2.4512    0.0071182
enh63669    3   37694000   37695000      6       1  150064       2.1961     0.014044
enh63670    3   37703700   37704700      4       2  150064        1.779     0.037623
enh63671    3   37709200   37710200      1       1  150064       3.1679    0.0007676
enh63676    3   37771800   37772800      4       2  150064       1.7547     0.039658
enh63677    3   37781000   37782000      3       2  150064       1.8155     0.034725
enh63679    3   37828200   37829200      2       1  150064       2.2195     0.013226
enh63693    3   37940000   37941000      4       1  150064        1.721     0.042623
enh63695    3   37950400   37951400      2       1  150064       3.6389   0.00013692
enh63696    3   37951900   37952900      4       1  150064       3.5907    0.0001649
enh63698    3   37963900   37964900      2       1  150064       3.7265   9.7082e-05
enh63699    3   37966100   37967100      4       2  150064       2.8943    0.0019001
enh63701    3   37973600   37974600      7       3  150064       3.9796   3.4522e-05
enh63702    3   37976800   37977800      4       2  150064       3.2265   0.00062655
enh63708    3   37991100   37992100      2       1  150064       2.6342    0.0042167
enh63709    3   37998000   37999000      2       1  150064       2.0516     0.020107
enh63745    3   38494100   38495100      3       1  150064       3.1473   0.00082402
enh63746    3   38497700   38498700      6       1  150064       3.0547    0.0011263
enh63749    3   38504100   38505100      4       2  150064       2.8533    0.0021635
enh63751    3   38514000   38515000      2       1  150064       3.2491    0.0005789
enh63752    3   38515400   38516400      4       2  150064       2.9243    0.0017264
enh63756    3   38574500   38575500      2       1  150064       2.7252    0.0032134
enh63757    3   38578000   38579000      2       1  150064       2.9532    0.0015727
enh63760    3   38589800   38590800      1       1  150064       3.2215    0.0006375
enh63761    3   38621300   38622300      1       1  150064       1.8978      0.02886
enh63763    3   38659200   38660200      4       2  150064       2.4701    0.0067538
enh63765    3   38675100   38676100      1       1  150064        2.288      0.01107
enh63767    3   38687000   38688000      7       4  150064       2.5494    0.0053959
enh63768    3   38759200   38760200      5       2  150064       1.8228      0.03417
enh63773    3   39149600   39150600      8       4  150064       2.0115     0.022138
enh63798    3   40003100   40004100      2       1  150064       3.1963   0.00069594
enh63815    3   40732300   40733300      3       1  150064       1.8355     0.033214
enh63816    3   40736200   40737200      2       1  150064       1.6782      0.04665
enh63888    3   42189200   42190200      1       1  150064       2.5325     0.005663
enh63889    3   42189600   42190600      3       1  150064       2.5561    0.0052933
enh63890    3   42190700   42191700      1       1  150064       3.0188     0.001269
enh63894    3   42201600   42202600      2       1  150064       1.8176     0.034561
enh63895    3   42202600   42203600      1       1  150064       1.7506      0.04001
enh63898    3   42206300   42207300      3       1  150064        2.118     0.017088
enh63899    3   42210900   42211900      5       2  150064       1.8913     0.029295
enh63901    3   42214600   42215600      1       1  150064         2.26      0.01191
enh63903    3   42217500   42218500      3       2  150064       2.5686    0.0051049
enh63904    3   42220100   42221100      6       3  150064       2.5802    0.0049378
enh63905    3   42222600   42223600      6       3  150064       2.7247     0.003218
enh63906    3   42223200   42224200      5       1  150064       2.2189     0.013246
enh63907    3   42223700   42224700      4       2  150064       2.7401    0.0030709
enh63908    3   42224800   42225800      4       2  150064       2.2091     0.013584
enh63909    3   42226000   42227000      7       2  150064       2.2189     0.013248
enh63910    3   42229800   42230800      7       2  150064       2.4705    0.0067468
enh63911    3   42231200   42232200      8       2  150064       2.2636     0.011798
enh63912    3   42236900   42237900      3       1  150064       2.5243    0.0057956
enh63916    3   42417300   42418300      4       1  150064       2.5323    0.0056658
enh63933    3   42692500   42693500      2       1  150064       2.1973     0.013999
enh63981    3   43332600   43333600      1       1  150064       2.1077      0.01753
enh63989    3   43358800   43359800      2       1  150064       1.7782     0.037685
enh63992    3   43367800   43368800      3       2  150064       2.4438     0.007266
enh63994    3   43386700   43387700      2       1  150064       1.8421      0.03273
enh64002    3   43435300   43436300      3       2  150064       2.4605    0.0069373
enh64005    3   43455000   43456000      2       1  150064       1.8782     0.030177
enh64011    3   43691000   43692000      2       1  150064       2.2161     0.013341
enh64013    3   43737500   43738500      2       1  150064        3.346   0.00040994
enh64016    3   43778200   43779200      1       1  150064       3.6714    0.0001206
enh64017    3   43795000   43796000      6       3  150064       3.4274   0.00030469
enh64018    3   43800300   43801300      2       1  150064       2.1932     0.014145
enh64019    3   43806800   43807800      4       2  150064        2.036     0.020873
enh64025    3   44225800   44226800      5       3  150064       2.1993     0.013929
enh64029    3   44396700   44397700      3       1  150064       2.9899    0.0013954
enh64035    3   44597200   44598200      1       1  150064       3.0287     0.001228
enh64041    3   44727100   44728100      5       3  150064       1.6802     0.046456
enh64069    3   45154600   45155600      4       2  150064       2.0524     0.020064
enh64074    3   45180500   45181500      6       3  150064         2.03      0.02118
enh64078    3   45219400   45220400     10       4  150064       1.8367     0.033125
enh64181    3   46581000   46582000      2       1  150064       1.6802      0.04646
enh64186    3   46603300   46604300      3       1  150064       1.8188     0.034474
enh64188    3   46615400   46616400      2       1  150064       1.7496     0.040097
enh64271    3   47653100   47654100      1       1  150064       2.0591      0.01974
enh64285    3   47930300   47931300      2       1  150064       1.6513     0.049334
enh64287    3   47934400   47935400      4       2  150064       2.1185     0.017065
enh64289    3   47957400   47958400      2       1  150064       1.6631     0.048144
enh64303    3   48064200   48065200      1       1  150064       1.8167      0.03463
enh64321    3   48131000   48132000      1       1  150064       1.7805       0.0375
enh64324    3   48192300   48193300      3       1  150064        1.899     0.028779
enh64325    3   48193200   48194200      2       1  150064       2.1947     0.014092
enh64329    3   48273900   48274900      2       1  150064       2.8184    0.0024135
enh64330    3   48281500   48282500      3       1  150064       2.1688     0.015048
enh64361    3   48671100   48672100      2       1  150064       2.3372    0.0097139
enh64364    3   48694000   48695000      2       1  150064        2.453    0.0070845
enh64367    3   48724100   48725100      2       1  150064       2.5576    0.0052695
enh64368    3   48730800   48731800      2       1  150064       1.7726      0.03815
enh64370    3   48737800   48738800      3       1  150064       2.1449      0.01598
enh64371    3   48745900   48746900      2       1  150064       1.6997     0.044593
enh64372    3   48750300   48751300      1       1  150064       2.0126      0.02208
enh64373    3   48751900   48752900      1       1  150064       2.2268      0.01298
enh64374    3   48754800   48755800      1       1  150064       2.1125      0.01732
enh64377    3   48777800   48778800      1       1  150064        1.712      0.04345
enh64383    3   48872400   48873400      1       1  150064       1.7854       0.0371
enh64386    3   48891000   48892000      1       1  150064       1.8124      0.03496
enh64388    3   48918700   48919700      1       1  150064       1.8089      0.03523
enh64399    3   48986200   48987200      1       1  150064       1.9022      0.02857
enh64401    3   48992000   48993000      2       1  150064       1.8739     0.030472
enh64419    3   49201800   49202800      1       1  150064       2.1306      0.01656
enh64421    3   49211000   49212000      2       1  150064       2.1347     0.016391
enh64426    3   49262000   49263000      1       1  150064       2.2337      0.01275
enh64427    3   49275600   49276600      5       2  150064       1.7737     0.038055
enh64432    3   49334200   49335200      4       2  150064       1.8961     0.028972
enh64435    3   49378600   49379600      3       1  150064       1.7785     0.037657
enh64436    3   49382800   49383800      4       2  150064       1.7794     0.037588
enh64445    3   49425700   49426700      2       1  150064       2.6292    0.0042788
enh64448    3   49436700   49437700      3       2  150064       2.1673     0.015107
enh64449    3   49437400   49438400      5       2  150064       2.2242     0.013066
enh64455    3   49459100   49460100      3       1  150064       2.1882     0.014328
enh64456    3   49465300   49466300      2       1  150064       2.3632    0.0090586
enh64457    3   49467200   49468200      1       1  150064        2.313      0.01036
enh64463    3   49503000   49504000      2       1  150064        1.769     0.038446
enh64470    3   49524100   49525100      4       2  150064       1.6946      0.04508
enh64473    3   49535100   49536100      1       1  150064        2.107      0.01756
enh64491    3   49731900   49732900      1       1  150064       2.2998      0.01073
enh64497    3   49821700   49822700      2       1  150064       1.8048     0.035556
enh64500    3   49843200   49844200      1       1  150064       2.0166      0.02187
enh64501    3   49849700   49850700      1       1  150064       2.3804     0.008648
enh64503    3   49876700   49877700      1       1  150064       1.9625      0.02485
enh64505    3   49937800   49938800      1       1  150064       2.8215      0.00239
enh64506    3   49940500   49941500      1       1  150064        2.735     0.003119
enh64507    3   49941200   49942200      1       1  150064        2.735     0.003119
enh64509    3   49961700   49962700      2       1  150064       2.2515     0.012177
enh64510    3   49965200   49966200      3       2  150064       1.7315      0.04168
enh64511    3   49968000   49969000      1       1  150064       3.0538      0.00113
enh64512    3   49978700   49979700      2       1  150064        2.531    0.0056873
enh64515    3   49997200   49998200      2       1  150064       2.9361    0.0016618
enh64516    3   50003800   50004800      1       1  150064       3.0519     0.001137
enh64518    3   50128300   50129300      3       1  150064       2.8328    0.0023068
enh64519    3   50148600   50149600      1       1  150064       2.0672      0.01936
enh64522    3   50174000   50175000      7       3  150064        2.822    0.0023865
enh64525    3   50202200   50203200      5       3  150064       2.7117     0.003347
enh64526    3   50245000   50246000      1       1  150064       2.6073     0.004563
enh64534    3   50287000   50288000      2       1  150064       2.2916     0.010965
enh64535    3   50291700   50292700      4       2  150064       3.0069    0.0013198
enh64566    3   50480600   50481600      3       2  150064       2.4427    0.0072892
enh64596    3   51424600   51425600      1       1  150064       2.0468      0.02034
enh64598    3   51430500   51431500      1       1  150064       2.1198      0.01701
enh64603    3   51593500   51594500      3       1  150064       2.5281    0.0057334
enh64605    3   51653600   51654600      1       1  150064        1.732      0.04164
enh64606    3   51655700   51656700      3       1  150064       1.8953     0.029025
enh64609    3   51707600   51708600      2       1  150064       1.8649     0.031095
enh64639    3   52083100   52084100      1       1  150064       1.8409      0.03282
enh64643    3   52099400   52100400      2       1  150064       1.9623     0.024863
enh64646    3   52123000   52124000      1       1  150064        1.723      0.04244
enh64648    3   52143000   52144000      3       1  150064       2.0685     0.019296
enh64654    3   52216100   52217100      1       1  150064       3.5508     0.000192
enh64658    3   52230200   52231200      2       1  150064       3.5017   0.00023113
enh64659    3   52233200   52234200      1       1  150064       3.9421    4.039e-05
enh64662    3   52255800   52256800      1       1  150064       4.1248    1.855e-05
enh64664    3   52269400   52270400      4       2  150064         2.35    0.0093863
enh64668    3   52287200   52288200      2       1  150064       5.4157   3.0521e-08
enh64669    3   52305300   52306300      3       2  150064        4.546   2.7339e-06
enh64670    3   52308000   52309000      1       1  150064       5.5694    1.278e-08
enh64675    3   52333200   52334200      5       3  150064       4.8286   6.8737e-07
enh64676    3   52347500   52348500      2       1  150064       2.8812     0.001981
enh64683    3   52467100   52468100      4       2  150064       3.9566   3.8006e-05
enh64686    3   52478200   52479200      3       2  150064       2.1636     0.015247
enh64690    3   52491000   52492000      3       1  150064       3.8496   5.9145e-05
enh64697    3   52559400   52560400      2       1  150064       4.4057   5.2729e-06
enh64698    3   52564300   52565300      2       1  150064       4.0701     2.35e-05
enh64699    3   52568500   52569500      3       2  150064       4.5318   2.9247e-06
enh64701    3   52573300   52574300      3       2  150064       3.7811    7.806e-05
enh64702    3   52640500   52641500      1       1  150064        4.617    1.947e-06
enh64706    3   52717600   52718600      2       1  150064       4.4416   4.4639e-06
enh64707    3   52721300   52722300      1       1  150064       4.9238    4.245e-07
enh64708    3   52737600   52738600      1       1  150064       4.5918    2.197e-06
enh64709    3   52741300   52742300      1       1  150064       3.4679    0.0002623
enh64710    3   52803200   52804200      1       1  150064       5.0609    2.086e-07
enh64712    3   52868500   52869500      3       1  150064       4.9561   3.5956e-07
enh64714    3   52882400   52883400      2       1  150064       4.9173   4.3883e-07
enh64716    3   52925300   52926300      1       1  150064       4.9932    2.969e-07
enh64718    3   52928900   52929900      2       1  150064       2.3767     0.008734
enh64719    3   52931800   52932800      2       1  150064        4.483   3.6795e-06
enh64720    3   53005400   53006400      4       2  150064       3.0688    0.0010745
enh64721    3   53011300   53012300      2       1  150064         2.78    0.0027177
enh64722    3   53012700   53013700      2       1  150064       2.7185    0.0032791
enh64726    3   53069800   53070800      4       2  150064       4.3119   8.0933e-06
enh64727    3   53072600   53073600      1       1  150064       2.8509      0.00218
enh64728    3   53077500   53078500      2       1  150064       4.0936   2.1237e-05
enh64729    3   53080600   53081600      1       1  150064       2.7686     0.002815
enh64730    3   53105800   53106800      2       1  150064       2.1692     0.015032
enh64734    3   53147300   53148300      3       2  150064       2.3014     0.010685
enh64738    3   53184000   53185000      2       1  150064       1.7249     0.042276
enh64744    3   53227800   53228800      2       1  150064       2.4444    0.0072547
enh64746    3   53270000   53271000     11       2  150064       2.4312    0.0075242
enh64747    3   53272000   53273000      5       2  150064       3.0313    0.0012175
enh64748    3   53276600   53277600      6       2  150064       2.8156    0.0024345
enh64749    3   53281400   53282400      4       2  150064       2.2884     0.011057
enh64752    3   53290000   53291000      4       2  150064       2.6459    0.0040737
enh64753    3   53293700   53294700      4       1  150064       3.4535   0.00027669
enh64755    3   53298600   53299600      1       1  150064       3.9283    4.277e-05
enh64756    3   53303800   53304800      1       1  150064       1.9089      0.02814
enh64758    3   53354700   53355700      1       1  150064       1.6692      0.04754
enh64759    3   53358000   53359000      2       1  150064       1.8425     0.032701
enh64760    3   53362400   53363400      2       1  150064       3.4599   0.00027018
enh64761    3   53379500   53380500      1       1  150064        4.146    1.692e-05
enh64791    3   56644600   56645600      7       3  150064       1.9478      0.02572
enh64808    3   56889600   56890600      2       1  150064         1.66     0.048452
enh64842    3   57263200   57264200      1       1  150064       1.7645      0.03882
enh64850    3   57572400   57573400      3       2  150064       1.7503     0.040037
enh64901    3   58028000   58029000      2       1  150064       1.7307     0.041756
enh64904    3   58034700   58035700      3       2  150064       1.6946     0.045076
enh64918    3   58105400   58106400      4       2  150064        1.765     0.038785
enh64920    3   58149600   58150600      2       1  150064       1.8904      0.02935
enh64923    3   58161000   58162000      3       1  150064       2.6507    0.0040165
enh64925    3   58163600   58164600     11       2  150064       1.8072     0.035367
enh64926    3   58174700   58175700      1       1  150064       1.7401      0.04092
enh64933    3   58272900   58273900      2       1  150064        2.578    0.0049682
enh64937    3   58320600   58321600      3       2  150064       2.8225    0.0023825
enh64941    3   58337400   58338400      2       1  150064       1.8801     0.030046
enh64944    3   58369500   58370500      4       1  150064       2.1043     0.017677
enh64945    3   58373100   58374100      7       2  150064       2.2434     0.012436
enh64947    3   58399800   58400800      2       1  150064       1.8105     0.035106
enh64948    3   58405000   58406000      7       2  150064       2.2735     0.011499
enh64949    3   58417700   58418700      2       1  150064       2.2582     0.011967
enh64950    3   58420100   58421100      6       3  150064       1.8137     0.034862
enh64953    3   58456700   58457700      3       2  150064       2.0161     0.021894
enh64954    3   58469600   58470600      1       1  150064       2.4373     0.007399
enh64968    3   59537200   59538200      4       2  150064       2.3519    0.0093387
enh64970    3   59639300   59640300      4       2  150064       2.2378     0.012618
enh64977    3   61225400   61226400      4       2  150064       2.1778     0.014709
enh64978    3   61237600   61238600      4       2  150064       1.7454     0.040454
enh65038    3   61826800   61827800      3       1  150064       1.7369     0.041207
enh65039    3   61833400   61834400      3       1  150064       2.2755     0.011438
enh65042    3   61848800   61849800      2       1  150064       1.9559     0.025237
enh65043    3   61850300   61851300      3       1  150064       1.6858     0.045922
enh65044    3   61857400   61858400      1       1  150064       1.9515       0.0255
enh65047    3   61869000   61870000      2       1  150064       1.8642     0.031149
enh65051    3   61902200   61903200      2       1  150064       1.6589     0.048564
enh65052    3   61902800   61903800      1       1  150064       1.8039      0.03562
enh65060    3   62075800   62076800      2       1  150064       2.0639     0.019516
enh65061    3   62081300   62082300      5       2  150064       2.7861    0.0026677
enh65062    3   62085500   62086500      1       1  150064       2.8371     0.002276
enh65063    3   62086800   62087800      7       3  150064       2.6657     0.003841
enh65064    3   62089000   62090000      1       1  150064       3.0329     0.001211
enh65070    3   62129200   62130200      3       2  150064       2.1539     0.015623
enh65082    3   63850600   63851600      5       2  150064       2.7717    0.0027884
enh65083    3   63855900   63856900      2       1  150064       2.5461    0.0054469
enh65084    3   63857700   63858700      2       1  150064       2.8442     0.002226
enh65087    3   63896200   63897200      4       2  150064       2.3692    0.0089141
enh65088    3   63899500   63900500      1       1  150064       5.1478    1.318e-07
enh65089    3   63912800   63913800      3       1  150064       3.1973   0.00069368
enh65090    3   63916600   63917600      3       2  150064       2.7044    0.0034218
enh65091    3   63919000   63920000      2       1  150064       2.2564     0.012024
enh65093    3   63925600   63926600      3       2  150064       2.5713    0.0050657
enh65101    3   63949900   63950900      4       2  150064       2.9428    0.0016261
enh65102    3   63950600   63951600      2       1  150064       2.0097     0.022229
enh65104    3   63954400   63955400      3       1  150064       2.8903    0.0019243
enh65107    3   63958200   63959200      2       1  150064       1.9866     0.023486
enh65108    3   63959700   63960700      3       2  150064       3.6189   0.00014794
enh65109    3   63962200   63963200      3       2  150064       3.1783   0.00074062
enh65110    3   63965200   63966200      4       2  150064        1.687     0.045802
enh65112    3   64006400   64007400      4       2  150064       1.9426     0.026032
enh65113    3   64007100   64008100      2       1  150064       2.0554     0.019918
enh65114    3   64016000   64017000      4       2  150064       1.7161      0.04307
enh65115    3   64107600   64108600      7       3  150064       2.6501    0.0040238
enh65119    3   64136400   64137400      5       2  150064       3.3518   0.00040138
enh65121    3   64169900   64170900      2       1  150064       4.0114   3.0178e-05
enh65122    3   64170800   64171800      4       2  150064       2.8996     0.001868
enh65123    3   64173700   64174700      4       1  150064       2.7712    0.0027929
enh65124    3   64176100   64177100      7       3  150064       2.2291     0.012905
enh65129    3   64204300   64205300      4       2  150064       1.7169     0.042998
enh65132    3   64214400   64215400      3       2  150064       2.4717    0.0067244
enh65133    3   64224400   64225400      4       2  150064       2.4588    0.0069698
enh65145    3   64453000   64454000      4       2  150064       2.4864    0.0064518
enh65154    3   64602400   64603400      2       1  150064       2.1858     0.014415
enh65155    3   64628000   64629000      2       1  150064       1.7028     0.044302
enh65174    3   64742000   64743000      3       1  150064       1.8277     0.033796
enh65193    3   64973000   64974000      7       2  150064       1.8356     0.033207
enh65213    3   65604800   65605800      5       2  150064       1.8333     0.033382
enh65223    3   65816500   65817500      6       2  150064       1.8749     0.030402
enh65231    3   65869000   65870000      8       2  150064       1.9126     0.027897
enh65245    3   65975500   65976500      4       2  150064       2.3799     0.008658
enh65294    3   66531600   66532600      1       1  150064       1.7962      0.03623
enh65313    3   67047400   67048400      2       1  150064       1.8736     0.030492
enh65315    3   67432800   67433800      8       3  150064       2.4062    0.0080598
enh65319    3   67650800   67651800      1       1  150064       2.4551     0.007043
enh65320    3   67660600   67661600      8       1  150064       2.7521     0.002961
enh65321    3   67664800   67665800      8       2  150064       1.9391     0.026244
enh65323    3   67677600   67678600      3       1  150064       1.7799     0.037549
enh65324    3   67685600   67686600      3       1  150064       1.7835     0.037251
enh65325    3   67688400   67689400      2       1  150064       1.7652     0.038767
enh65326    3   67698300   67699300      3       1  150064       2.0367      0.02084
enh65327    3   67700800   67701800      4       2  150064       2.8354    0.0022885
enh65328    3   67703200   67704200      5       1  150064       2.1378     0.016268
enh65364    3   69355600   69356600      5       3  150064       1.9529     0.025413
enh65366    3   69375300   69376300      2       1  150064       2.6991    0.0034768
enh65369    3   69406000   69407000      8       2  150064       2.5621    0.0052028
enh65370    3   69413000   69414000      9       2  150064       2.5659    0.0051455
enh65371    3   69417100   69418100     12       1  150064       2.9945    0.0013744
enh65372    3   69419400   69420400      2       1  150064       2.8526    0.0021682
enh65373    3   69434100   69435100      5       2  150064       3.6565   0.00012783
enh65374    3   69435300   69436300      4       2  150064       2.3103     0.010435
enh65376    3   69458300   69459300      4       2  150064       1.7043     0.044161
enh65378    3   69469700   69470700      3       2  150064       2.3952    0.0083052
enh65387    3   69791200   69792200      2       1  150064       3.3572   0.00039362
enh65388    3   69791800   69792800      1       1  150064       2.7541     0.002943
enh65391    3   69795800   69796800      1       1  150064       3.1258    0.0008866
enh65392    3   69799700   69800700      2       1  150064       3.0013    0.0013442
enh65395    3   69815400   69816400      2       1  150064       3.1223   0.00089735
enh65397    3   69819800   69820800      1       1  150064       3.3429    0.0004145
enh65399    3   69826500   69827500      2       1  150064       3.0717    0.0010641
enh65400    3   69835000   69836000      2       1  150064        2.464    0.0068695
enh65401    3   69840100   69841100      2       1  150064       3.6867   0.00011358
enh65403    3   69860300   69861300      6       1  150064       3.1544   0.00080424
enh65404    3   69864900   69865900      4       1  150064       3.1671   0.00076984
enh65405    3   69869500   69870500      8       3  150064       3.9373   4.1199e-05
enh65406    3   69873400   69874400     12       3  150064       1.9122     0.027923
enh65407    3   69885700   69886700      2       1  150064       3.8883   5.0481e-05
enh65408    3   69887700   69888700      5       2  150064       3.4381   0.00029293
enh65409    3   69899500   69900500      4       2  150064       2.5979    0.0046895
enh65411    3   69904600   69905600      1       1  150064       3.2983    0.0004863
enh65412    3   69905800   69906800      6       1  150064       3.6073   0.00015469
enh65441    3   71103100   71104100      2       1  150064       1.7627     0.038972
enh65442    3   71105500   71106500      2       1  150064       1.7902     0.036712
enh65448    3   71126200   71127200      3       2  150064       3.0428    0.0011718
enh65449    3   71127800   71128800      4       1  150064       1.8485     0.032265
enh65454    3   71156700   71157700      1       1  150064       2.2562      0.01203
enh65456    3   71161500   71162500      3       2  150064       3.5233   0.00021307
enh65457    3   71166600   71167600      1       1  150064       3.1354    0.0008581
enh65458    3   71168000   71169000      1       1  150064       1.7172      0.04297
enh65460    3   71180500   71181500      1       1  150064       1.7229      0.04245
enh65463    3   71191900   71192900      3       1  150064       2.1917     0.014202
enh65469    3   71257500   71258500      2       1  150064       1.7361     0.041276
enh65473    3   71288700   71289700      2       1  150064       3.6057   0.00015566
enh65476    3   71296100   71297100      3       1  150064       2.3281    0.0099535
enh65477    3   71301700   71302700      3       2  150064       4.2488   1.0746e-05
enh65479    3   71311800   71312800      1       1  150064       2.4199     0.007763
enh65481    3   71354800   71355800      2       1  150064       3.3036   0.00047728
enh65482    3   71359400   71360400      3       1  150064       3.1417   0.00083982
enh65488    3   71472200   71473200      3       2  150064        2.349    0.0094126
enh65491    3   71481000   71482000      4       2  150064       2.2854     0.011144
enh65492    3   71483000   71484000      7       3  150064       2.2015      0.01385
enh65495    3   71495900   71496900      2       1  150064       1.9558     0.025245
enh65496    3   71496700   71497700      1       1  150064       1.8728      0.03055
enh65497    3   71517400   71518400      3       1  150064       3.5408   0.00019947
enh65498    3   71527400   71528400      2       1  150064       3.0197    0.0012651
enh65499    3   71546100   71547100      6       1  150064       2.7027    0.0034388
enh65500    3   71553400   71554400      1       1  150064       4.8402    6.485e-07
enh65501    3   71570800   71571800      4       1  150064       4.4782   3.7636e-06
enh65502    3   71585500   71586500      2       1  150064       3.1861   0.00072098
enh65504    3   71592200   71593200      1       1  150064       3.4803    0.0002504
enh65533    3   72347800   72348800      4       2  150064       2.1796     0.014643
enh65536    3   72378300   72379300      2       1  150064       2.3925    0.0083672
enh65556    3   72531200   72532200      4       1  150064       1.9651     0.024701
enh65558    3   72540900   72541900      5       2  150064       1.7452     0.040473
enh65570    3   73044400   73045400      1       1  150064       2.0037      0.02255
enh65571    3   73044800   73045800      2       1  150064       2.0258     0.021392
enh65572    3   73050100   73051100      6       1  150064       2.0491     0.020225
enh65574    3   73053100   73054100      6       2  150064       2.2029     0.013801
enh65575    3   73058600   73059600      4       2  150064       2.0226      0.02156
enh65577    3   73072000   73073000      5       2  150064       2.1799     0.014632
enh65581    3   73080500   73081500      1       1  150064       1.8203      0.03436
enh65583    3   73086500   73087500      2       1  150064       1.9033     0.028498
enh65584    3   73089400   73090400      5       2  150064       1.9981     0.022853
enh65585    3   73090400   73091400      4       2  150064        1.948     0.025707
enh65586    3   73104500   73105500      1       1  150064       1.6871      0.04579
enh65587    3   73110200   73111200      3       2  150064        1.663     0.048154
enh65613    3   73565900   73566900      2       1  150064       1.8688     0.030822
enh65639    3   73667600   73668600      1       1  150064       2.3842     0.008559
enh65667    3   81659400   81660400      2       1  150064       1.9405     0.026157
enh65668    3   81675200   81676200      4       2  150064       2.0268     0.021339
enh65682    3   81812200   81813200      4       2  150064       1.6486     0.049619
enh65690    3   82403000   82404000      3       1  150064       2.0024     0.022623
enh65692    3   84953900   84954900      6       2  150064       3.3919   0.00034705
enh65694    3   85839400   85840400      1       1  150064       1.6913      0.04539
enh65713    3   89156100   89157100      2       1  150064       1.9681     0.024529
enh65720    3   94853200   94854200      6       2  150064       2.0149      0.02196
enh65721    3   95641800   95642800      3       2  150064       1.9964     0.022946
enh65723    3   97484200   97485200      1       1  150064       2.5832     0.004895
enh65730    3   97620300   97621300      2       1  150064       1.6937      0.04516
enh65781    3   99377300   99378300      4       1  150064       1.9359     0.026441
enh65782    3   99396500   99397500      3       1  150064       2.0202      0.02168
enh65842    3   99842600   99843600      1       1  150064       1.6504      0.04943
enh65867    3  100144600  100145600      1       1  150064       1.6565      0.04881
enh65880    3  100597600  100598600      7       2  150064       1.6875     0.045755
enh65921    3  105072000  105073000      5       2  150064       2.5057      0.00611
enh65922    3  105088600  105089600      2       1  150064       2.3358    0.0097504
enh65928    3  105495800  105496800      3       1  150064       2.4741    0.0066784
enh65933    3  105525500  105526500      4       2  150064       2.8814    0.0019793
enh65934    3  105527800  105528800      3       2  150064       2.0647     0.019475
enh65936    3  105542200  105543200      1       1  150064       1.7223      0.04251
enh65941    3  105557200  105558200      2       1  150064       2.1261     0.016746
enh65942    3  105562500  105563500      2       1  150064       1.7758     0.037887
enh65944    3  105572600  105573600      3       1  150064       2.1685      0.01506
enh65945    3  105576200  105577200      3       2  150064       1.8226      0.03418
enh65950    3  105656900  105657900      2       1  150064       1.8676     0.030909
enh65955    3  105924800  105925800      8       4  150064         1.66     0.048453
enh65959    3  106176900  106177900      4       2  150064       2.4994    0.0062206
enh65971    3  106982200  106983200      4       2  150064       1.9792     0.023894
enh65976    3  107296600  107297600      4       1  150064       2.0645     0.019487
enh65980    3  107322700  107323700      2       1  150064       1.6703     0.047434
enh65981    3  107380300  107381300      1       1  150064       2.2708      0.01158
enh65982    3  107386700  107387700      2       1  150064       1.9639     0.024768
enh65996    3  107806600  107807600      4       2  150064       2.1767     0.014752
enh65997    3  107843100  107844100      2       1  150064       3.4463   0.00028421
enh65998    3  107845800  107846800      2       1  150064       3.5055   0.00022785
enh66000    3  107939200  107940200      4       1  150064       3.1598   0.00078945
enh66078    3  112353600  112354600      1       1  150064       2.2966      0.01082
enh66118    3  113348600  113349600      2       1  150064       1.8377     0.033051
enh66129    3  113458000  113459000      2       1  150064       2.3717    0.0088526
enh66132    3  113467400  113468400      2       1  150064       2.1893     0.014287
enh66143    3  114094500  114095500      2       1  150064       1.6744     0.047028
enh66164    3  114167900  114168900      1       1  150064       2.1179      0.01709
enh66165    3  114174200  114175200      3       1  150064       2.7301    0.0031653
enh66168    3  114203200  114204200      4       2  150064       1.8188     0.034472
enh66182    3  114315000  114316000      2       1  150064       2.6492    0.0040346
enh66187    3  114335800  114336800      3       2  150064       2.6356    0.0041996
enh66188    3  114340500  114341500      5       2  150064       3.1661   0.00077254
enh66189    3  114345300  114346300      1       1  150064       1.7002      0.04455
enh66190    3  114377900  114378900      4       2  150064        2.748    0.0029978
enh66242    3  118651700  118652700      2       1  150064       2.1444     0.015999
enh66264    3  119049400  119050400      2       1  150064       2.5343    0.0056329
enh66275    3  119186600  119187600      4       2  150064       1.6637     0.048088
enh66280    3  119313900  119314900      2       1  150064       2.1319      0.01651
enh66336    3  120145900  120146900      3       2  150064       1.7396     0.040967
enh66356    3  120285800  120286800      5       3  150064       2.2948     0.010871
enh66357    3  120286200  120287200      5       3  150064       2.6967    0.0035017
enh66387    3  122135800  122136800      4       2  150064       1.6534     0.049123
enh66404    3  122486600  122487600      3       1  150064       1.7351     0.041362
enh66407    3  122493000  122494000      3       1  150064       1.7403     0.040902
enh66411    3  122506400  122507400      2       1  150064       1.9871     0.023456
enh66418    3  122608900  122609900      2       1  150064       2.9809    0.0014368
enh66419    3  122612400  122613400      6       2  150064       3.0443     0.001166
enh66433    3  122787200  122788200      2       1  150064       2.6726    0.0037634
enh66434    3  122789000  122790000      4       1  150064       2.8865     0.001948
enh66435    3  122790100  122791100      5       3  150064       2.1634     0.015256
enh66437    3  122799500  122800500      1       1  150064       2.5913     0.004781
enh66441    3  122817100  122818100      2       1  150064       2.0628     0.019564
enh66465    3  123301900  123302900      1       1  150064       2.1419       0.0161
enh66466    3  123324400  123325400      5       2  150064        1.714     0.043265
enh66476    3  123438800  123439800      1       1  150064       2.1504      0.01576
enh66500    3  123953500  123954500      2       1  150064       2.1526     0.015675
enh66501    3  123967600  123968600      4       2  150064       3.1128   0.00092672
enh66503    3  123979000  123980000      4       1  150064       3.3847    0.0003563
enh66504    3  123991500  123992500      3       2  150064       2.9628    0.0015243
enh66505    3  123995300  123996300      3       1  150064       3.9678    3.627e-05
enh66506    3  123999800  124000800      3       2  150064       4.1122   1.9593e-05
enh66507    3  124015800  124016800      4       1  150064       1.8971     0.028905
enh66508    3  124082700  124083700      3       2  150064       3.3314   0.00043202
enh66518    3  124326900  124327900      6       3  150064       1.8138     0.034854
enh66547    3  124577600  124578600      3       2  150064       2.4668    0.0068169
enh66549    3  124591900  124592900      6       2  150064       1.9827     0.023699
enh66553    3  124603300  124604300      4       1  150064       1.9767     0.024036
enh66564    3  124718200  124719200      3       1  150064       2.1158     0.017181
enh66574    3  124770700  124771700      3       2  150064       2.8252    0.0023628
enh66578    3  124838900  124839900      4       2  150064       2.9938    0.0013778
enh66579    3  124847800  124848800      7       4  150064       2.4285    0.0075806
enh66592    3  125074100  125075100      3       2  150064       1.9109     0.028006
enh66594    3  125077800  125078800      1       1  150064       2.6884      0.00359
enh66604    3  125315100  125316100      5       3  150064       1.9109     0.028007
enh66608    3  125342600  125343600      4       1  150064       1.8666     0.030977
enh66614    3  125745200  125746200      4       2  150064       2.0673     0.019355
enh66659    3  126611200  126612200      5       2  150064       1.9324     0.026653
enh66665    3  126667400  126668400      7       3  150064       1.7493     0.040119
enh66679    3  126857000  126858000      6       3  150064        1.739     0.041021
enh66691    3  127348800  127349800      2       1  150064       1.9376     0.026336
enh66692    3  127389900  127390900      1       1  150064        1.789      0.03681
enh66694    3  127397300  127398300      5       3  150064       2.1203      0.01699
enh66741    3  127826600  127827600      1       1  150064       2.7008     0.003459
enh66746    3  127874100  127875100      2       1  150064       1.7007       0.0445
enh66749    3  127899100  127900100      2       1  150064       3.2432   0.00059092
enh66750    3  127912600  127913600      2       1  150064       2.6484    0.0040443
enh66751    3  127914300  127915300      3       1  150064       3.4563   0.00027381
enh66753    3  127928900  127929900      2       1  150064       3.4796   0.00025112
enh66761    3  128059000  128060000      2       1  150064       3.0413    0.0011779
enh66764    3  128083400  128084400      1       1  150064       3.5175    0.0002178
enh66768    3  128113900  128114900      1       1  150064       2.3185      0.01021
enh66792    3  128506000  128507000      2       1  150064       2.7366    0.0031036
enh66803    3  128538900  128539900      1       1  150064        3.316    0.0004565
enh66820    3  128805600  128806600      1       1  150064       2.0976      0.01797
enh66825    3  128877800  128878800      2       1  150064       1.6767     0.046798
enh66833    3  128907200  128908200      2       1  150064       2.0264      0.02136
enh66835    3  128930300  128931300      1       1  150064        2.084      0.01858
enh66837    3  128958600  128959600      3       1  150064       2.8831    0.0019688
enh66839    3  128966600  128967600      3       1  150064       2.7164    0.0033002
enh66840    3  128996400  128997400      3       2  150064        3.131   0.00087118
enh66841    3  129001000  129002000      3       1  150064       3.2125   0.00065798
enh66842    3  129024000  129025000      1       1  150064       3.6939    0.0001104
enh66843    3  129032400  129033400      2       1  150064       2.9966    0.0013648
enh66847    3  129067900  129068900      2       1  150064       2.3862     0.008511
enh66848    3  129072000  129073000      3       1  150064       2.5908    0.0047878
enh66860    3  129209100  129210100      3       1  150064       1.7024     0.044341
enh66877    3  129317000  129318000      4       2  150064       1.8621     0.031294
enh66878    3  129318800  129319800      2       1  150064       1.9711     0.024356
enh66879    3  129320100  129321100      6       2  150064       1.6582     0.048638
enh66881    3  129328700  129329700      4       1  150064        2.052     0.020086
enh66883    3  129335600  129336600      3       1  150064       2.1413     0.016125
enh66901    3  129511900  129512900      1       1  150064         1.87      0.03074
enh66918    3  130462700  130463700      1       1  150064       1.9919      0.02319
enh66934    3  130746000  130747000      3       2  150064       1.8342     0.033309
enh66968    3  133014000  133015000      8       3  150064       3.2726   0.00053273
enh66969    3  133015000  133016000      3       2  150064       2.5373    0.0055851
enh66991    3  133602400  133603400      4       2  150064       2.4972    0.0062587
enh66996    3  133681800  133682800      4       2  150064       2.0335        0.021
enh67060    3  134428100  134429100      2       1  150064       1.7915     0.036604
enh67072    3  135663500  135664500      1       1  150064       3.9272    4.297e-05
enh67073    3  135683200  135684200      1       1  150064       2.5892      0.00481
enh67075    3  135690200  135691200      2       1  150064       3.1373   0.00085256
enh67076    3  135691800  135692800      1       1  150064       3.8522    5.852e-05
enh67077    3  135693000  135694000      2       1  150064       3.6891   0.00011254
enh67079    3  135709400  135710400      4       2  150064       4.2384   1.1254e-05
enh67080    3  135710100  135711100      3       1  150064       3.2944   0.00049319
enh67082    3  135740600  135741600      5       3  150064       3.6372   0.00013781
enh67083    3  135754900  135755900      1       1  150064       3.8484    5.945e-05
enh67085    3  135794400  135795400      4       1  150064       2.4678    0.0067978
enh67100    3  135916400  135917400      2       1  150064       2.8409    0.0022496
enh67103    3  136068800  136069800      4       2  150064       3.9783   3.4701e-05
enh67106    3  136376400  136377400      2       1  150064        4.879   5.3303e-07
enh67109    3  136408200  136409200      2       1  150064       2.0036     0.022557
enh67110    3  136410400  136411400      1       1  150064       2.5084     0.006064
enh67111    3  136444700  136445700      1       1  150064       3.1766    0.0007451
enh67114    3  136449900  136450900      2       1  150064       2.5073    0.0060829
enh67115    3  136464000  136465000      2       1  150064         2.49     0.006388
enh67117    3  136467800  136468800      3       2  150064       3.8258    6.517e-05
enh67118    3  136472500  136473500      3       2  150064       3.2031   0.00067987
enh67120    3  136505600  136506600      2       1  150064        3.281   0.00051724
enh67121    3  136520500  136521500      3       2  150064       1.9048     0.028405
enh67122    3  136521100  136522100      2       1  150064       2.3337    0.0098062
enh67123    3  136539000  136540000      3       1  150064       2.9199    0.0017506
enh67124    3  136554600  136555600      1       1  150064       2.0492      0.02022
enh67125    3  136558000  136559000      4       2  150064       4.1781   1.4697e-05
enh67126    3  136578000  136579000      1       1  150064       3.0867     0.001012
enh67127    3  136578800  136579800      2       1  150064       2.9288    0.0017013
enh67128    3  136582100  136583100      2       1  150064       2.9709    0.0014849
enh67129    3  136612500  136613500      1       1  150064       3.0285     0.001229
enh67130    3  136617500  136618500      2       1  150064       2.4929    0.0063349
enh67131    3  136625300  136626300      3       1  150064       2.5698    0.0050877
enh67133    3  136633200  136634200      2       1  150064       2.5043    0.0061353
enh67134    3  136637000  136638000      1       1  150064       2.8617     0.002107
enh67135    3  136650200  136651200      2       1  150064       2.6076    0.0045595
enh67136    3  136651600  136652600      3       2  150064       2.9111    0.0018007
enh67137    3  136661200  136662200      2       1  150064       2.4908    0.0063731
enh67138    3  136673800  136674800      4       2  150064       3.4608   0.00026925
enh67140    3  136713600  136714600      2       1  150064       1.9002     0.028701
enh67142    3  136750900  136751900      5       1  150064       4.1883   1.4053e-05
enh67143    3  136751400  136752400      5       1  150064       4.0192   2.9198e-05
enh67147    3  137904800  137905800      2       1  150064       1.9238     0.027192
enh67151    3  137924800  137925800      1       1  150064       2.3348     0.009777
enh67156    3  138049700  138050700      1       1  150064       2.0476       0.0203
enh67157    3  138057000  138058000      4       1  150064       1.8589     0.031519
enh67159    3  138077800  138078800      4       1  150064       1.8077     0.035328
enh67179    3  138495200  138496200      3       1  150064       1.8714     0.030646
enh67181    3  138517200  138518200      2       1  150064       1.8942     0.029101
enh67183    3  138522000  138523000      2       1  150064       1.9634     0.024798
enh67184    3  138536400  138537400      1       1  150064       1.8135      0.03488
enh67185    3  138537000  138538000      1       1  150064       1.8135      0.03488
enh67188    3  138563800  138564800      1       1  150064       1.8789      0.03013
enh67214    3  140316200  140317200      3       2  150064       3.3594   0.00039061
enh67215    3  140438400  140439400      6       1  150064       2.8912    0.0019188
enh67229    3  140794900  140795900      3       1  150064       1.9318     0.026695
enh67260    3  141138600  141139600      5       2  150064       2.2662      0.01172
enh67305    3  142706300  142707300      3       2  150064        1.845     0.032515
enh67307    3  142721700  142722700      1       1  150064       2.6068     0.004569
enh67309    3  142837100  142838100      3       1  150064       2.4642    0.0068664
enh67314    3  143021400  143022400      4       2  150064       2.0141     0.022001
enh67315    3  143026000  143027000      3       2  150064       1.6952     0.045015
enh67340    3  146228400  146229400      2       1  150064        1.733     0.041545
enh67376    3  149016100  149017100      2       1  150064       1.8686     0.030841
enh67411    3  149298200  149299200      1       1  150064       1.7712      0.03826
enh67444    3  149368600  149369600      1       1  150064       1.8782      0.03018
enh67468    3  149779100  149780100      2       1  150064       2.3153     0.010298
enh67489    3  150066300  150067300      3       2  150064       1.7522     0.039868
enh67561    3  151999300  152000300      3       2  150064       2.4716    0.0067247
enh67572    3  152026000  152027000      1       1  150064       1.9048       0.0284
enh67575    3  152036300  152037300      5       3  150064       1.7468     0.040332
enh67586    3  152065000  152066000      3       2  150064        2.464    0.0068701
enh67597    3  152081800  152082800      1       1  150064       2.5358      0.00561
enh67599    3  152092100  152093100      2       1  150064       1.8112     0.035054
enh67616    3  152126000  152127000      2       1  150064       1.7644     0.038832
enh67620    3  152135000  152136000      2       1  150064       2.2445     0.012401
enh67626    3  152214600  152215600      3       1  150064       1.9367      0.02639
enh67630    3  152389700  152390700      5       2  150064       2.1414     0.016119
enh67631    3  152436400  152437400      1       1  150064        2.134      0.01642
enh67632    3  152556700  152557700      1       1  150064       2.5498     0.005389
enh67641    3  153317100  153318100      2       1  150064       2.0457     0.020394
enh67645    3  153941800  153942800      2       1  150064       1.6774     0.046735
enh67647    3  154037500  154038500      1       1  150064       2.4668     0.006817
enh67663    3  155455500  155456500      1       1  150064        2.304      0.01061
enh67690    3  156360700  156361700      1       1  150064       2.0379      0.02078
enh67709    3  156794800  156795800      5       1  150064       2.0288     0.021238
enh67713    3  156814400  156815400      5       2  150064       1.6849     0.046006
enh67715    3  156827100  156828100      5       2  150064       1.7411     0.040834
enh67759    3  159386300  159387300      3       1  150064        1.794     0.036403
enh67762    3  159479600  159480600      4       2  150064       1.7059     0.044012
enh67769    3  159513300  159514300      2       1  150064        2.003     0.022586
enh67779    3  159549000  159550000      1       1  150064       1.9156      0.02771
enh67781    3  159554500  159555500      2       1  150064       1.6544     0.049027
enh67782    3  159558400  159559400      1       1  150064       1.8891      0.02944
enh67784    3  159562400  159563400      3       1  150064       1.7571     0.039448
enh67785    3  159563200  159564200      3       1  150064       2.2407     0.012523
enh67798    3  159593600  159594600      2       1  150064       2.0719     0.019139
enh67804    3  159611500  159612500      1       1  150064       2.6663     0.003835
enh67808    3  159645600  159646600      4       2  150064       1.8047      0.03556
enh67823    3  160395600  160396600      3       1  150064       1.8198     0.034393
enh67828    3  160497800  160498800      4       2  150064       2.2819     0.011249
enh67829    3  160499000  160500000      4       2  150064       2.3481    0.0094359
enh67830    3  160514000  160515000      4       1  150064       2.0567     0.019856
enh67831    3  160518800  160519800      4       2  150064        1.743     0.040668
enh67834    3  160527700  160528700      4       2  150064       1.8615     0.031337
enh67835    3  160559600  160560600      1       1  150064       2.6254     0.004327
enh67836    3  160560100  160561100      2       1  150064       2.1055     0.017624
enh67838    3  160587900  160588900      4       2  150064       2.3267    0.0099919
enh67841    3  160594000  160595000      1       1  150064         2.06       0.0197
enh67844    3  160647000  160648000      4       2  150064       2.8185    0.0024121
enh67849    3  160823100  160824100      3       2  150064       2.1065     0.017582
enh67855    3  161133400  161134400      1       1  150064       2.3963      0.00828
enh67856    3  161912900  161913900      6       2  150064       3.2744   0.00052946
enh67857    3  161935100  161936100      5       2  150064       2.8067    0.0025026
enh67861    3  167021900  167022900      2       1  150064        2.464    0.0068691
enh67866    3  167453900  167454900      3       1  150064       3.6233   0.00014542
enh67867    3  167531500  167532500      2       1  150064        1.852     0.032015
enh67868    3  167557800  167558800      4       2  150064       2.5102    0.0060332
enh67870    3  167583500  167584500      4       2  150064       3.2399   0.00059787
enh67871    3  167588000  167589000      2       1  150064       3.4644   0.00026575
enh67872    3  167593300  167594300      3       2  150064       2.1617      0.01532
enh67884    3  167804200  167805200      2       1  150064       2.2317     0.012816
enh67885    3  167805900  167806900      3       1  150064       2.2753     0.011444
enh67886    3  167806800  167807800      1       1  150064       2.5034      0.00615
enh67888    3  167808300  167809300      2       1  150064       2.1791     0.014661
enh67889    3  167809800  167810800      3       1  150064       1.9128     0.027889
enh67890    3  167833700  167834700      7       1  150064       2.1306     0.016563
enh67891    3  167838900  167839900      1       1  150064       1.8286      0.03373
enh67895    3  169016600  169017600      6       3  150064       2.0504     0.020161
enh67898    3  169107400  169108400      2       1  150064       2.2091     0.013583
enh67905    3  169351000  169352000      1       1  150064       1.7068      0.04393
enh67907    3  169417000  169418000      2       1  150064       2.2414     0.012499
enh67908    3  169480900  169481900      1       1  150064       2.2445       0.0124
enh67909    3  169492000  169493000      1       1  150064       2.6075      0.00456
enh67915    3  169688400  169689400      2       1  150064       2.0416     0.020596
enh67916    3  169689700  169690700      2       1  150064       2.0603     0.019684
enh67918    3  169763200  169764200      1       1  150064       2.0343      0.02096
enh67919    3  169767000  169768000      2       1  150064        1.753     0.039804
enh67920    3  169869000  169870000      1       1  150064       2.5128     0.005989
enh67937    3  170331800  170332800      4       2  150064       2.1998     0.013912
enh67941    3  170584500  170585500      1       1  150064       1.8869      0.02959
enh67942    3  170585300  170586300      3       1  150064        2.065      0.01946
enh67948    3  170893900  170894900      5       2  150064       1.7852     0.037112
enh67962    3  171001800  171002800      6       2  150064       1.6521      0.04926
enh67970    3  171049800  171050800      3       2  150064       2.8073    0.0024977
enh67996    3  171135300  171136300      2       1  150064        1.944     0.025946
enh68002    3  171174200  171175200      2       1  150064        1.803     0.035695
enh68015    3  171429600  171430600      1       1  150064       1.6568      0.04878
enh68019    3  171466200  171467200      1       1  150064       1.8479      0.03231
enh68027    3  171509700  171510700      3       1  150064       2.1574     0.015489
enh68028    3  171518400  171519400      3       2  150064       1.8639     0.031166
enh68029    3  171519600  171520600      3       1  150064         2.18     0.014629
enh68145    3  172297800  172298800      4       2  150064       1.7558     0.039562
enh68148    3  172312300  172313300      7       2  150064       2.7684    0.0028162
enh68161    3  172426500  172427500      1       1  150064       2.6366     0.004187
enh68167    3  174160100  174161100      1       1  150064       1.8057      0.03548
enh68168    3  174161800  174162800      4       1  150064       1.7868     0.036981
enh68173    3  176758800  176759800      1       1  150064        2.666     0.003838
enh68176    3  176777300  176778300      2       1  150064       2.5752    0.0050097
enh68178    3  176788000  176789000      7       3  150064       2.2842      0.01118
enh68179    3  176793400  176794400      2       1  150064        2.803    0.0025316
enh68180    3  176802300  176803300      2       1  150064       1.7366     0.041227
enh68181    3  176803800  176804800      3       2  150064       3.2682   0.00054123
enh68182    3  176806700  176807700      4       2  150064       1.6843     0.046064
enh68184    3  176821800  176822800      5       2  150064       2.9531    0.0015729
enh68193    3  176847200  176848200      5       2  150064       2.5699    0.0050865
enh68196    3  176851600  176852600      3       2  150064       2.1543     0.015608
enh68197    3  176853700  176854700      4       2  150064       2.1154     0.017198
enh68203    3  176870200  176871200      1       1  150064       1.8315      0.03351
enh68241    3  177231700  177232700      2       1  150064       1.9927     0.023149
enh68248    3  177317200  177318200      1       1  150064       2.6197       0.0044
enh68252    3  177332700  177333700      4       2  150064       2.7936    0.0026061
enh68281    3  177888300  177889300      2       1  150064       2.1739     0.014856
enh68282    3  177899900  177900900      3       2  150064       1.6712      0.04734
enh68284    3  177920800  177921800      1       1  150064        2.546     0.005449
enh68286    3  178038200  178039200      7       2  150064       2.0287     0.021243
enh68292    3  178225600  178226600      4       1  150064       2.0586     0.019767
enh68293    3  178279600  178280600      1       1  150064       1.7865      0.03701
enh68357    3  180522500  180523500      4       2  150064       1.8163     0.034665
enh68358    3  180588900  180589900      4       2  150064       4.8867   5.1273e-07
enh68360    3  180629200  180630200      3       1  150064       5.7266   5.1235e-09
enh68361    3  180633400  180634400      1       1  150064       6.2898    1.589e-10
enh68362    3  180637400  180638400      2       1  150064       5.6619   7.4871e-09
enh68363    3  180640900  180641900      3       1  150064       5.6748   6.9441e-09
enh68365    3  180649000  180650000      4       2  150064       5.4646   2.3201e-08
enh68366    3  180651300  180652300      4       2  150064       5.8488   2.4754e-09
enh68374    3  182515400  182516400      1       1  150064        1.855       0.0318
enh68379    3  182613100  182614100      3       1  150064       2.0294     0.021208
enh68389    3  182698600  182699600      1       1  150064       1.6873      0.04577
enh68398    3  183014700  183015700      2       1  150064       1.7781     0.037694
enh68429    3  183543900  183544900      3       1  150064        1.871     0.030674
enh68431    3  183600300  183601300      4       2  150064       1.9349       0.0265
enh68432    3  183602800  183603800      7       3  150064       1.8104     0.035115
enh68441    3  183729800  183730800      2       1  150064       1.6734     0.047125
enh68442    3  183732300  183733300      1       1  150064       1.8079      0.03531
enh68473    3  184249000  184250000      5       2  150064       1.8587     0.031535
enh68498    3  184474200  184475200      5       3  150064       2.5138    0.0059726
enh68505    3  184531700  184532700      2       1  150064       2.2819     0.011248
enh68506    3  184533400  184534400      3       1  150064       1.6878     0.045722
enh68512    3  184871200  184872200      2       1  150064       2.0407     0.020638
enh68513    3  184892900  184893900      1       1  150064       1.9491      0.02564
enh68529    3  185419600  185420600      1       1  150064       1.8946      0.02907
enh68530    3  185426600  185427600      1       1  150064       2.6721     0.003769
enh68534    3  185446500  185447500      2       1  150064       1.8029     0.035703
enh68535    3  185456800  185457800      1       1  150064       2.3019      0.01067
enh68542    3  185482200  185483200      1       1  150064       2.1268      0.01672
enh68551    3  185645400  185646400      2       1  150064       2.1223     0.016905
enh68559    3  185808500  185809500      1       1  150064       2.8366      0.00228
enh68561    3  185814500  185815500      2       1  150064       2.3921    0.0083766
enh68564    3  185824300  185825300      2       1  150064        1.776     0.037867
enh68590    3  186507700  186508700      6       3  150064       2.4143    0.0078828
enh68596    3  186653400  186654400      2       1  150064       1.7789     0.037628
enh68624    3  186904300  186905300      2       1  150064       1.8023     0.035749
enh68626    3  186927700  186928700      1       1  150064       1.8182      0.03452
enh68667    3  187794200  187795200      5       3  150064       1.7977      0.03611
enh68673    3  187875300  187876300      5       3  150064       1.8275     0.033815
enh68675    3  187880500  187881500      6       3  150064       2.8996    0.0018681
enh68676    3  187882300  187883300      4       2  150064       2.1981     0.013972
enh68678    3  187884500  187885500      6       2  150064       1.6459     0.049887
enh68679    3  187887200  187888200      8       3  150064       4.3928   5.5952e-06
enh68680    3  187888900  187889900      4       2  150064        3.141   0.00084172
enh68686    3  187907800  187908800      7       3  150064       2.0306     0.021147
enh68687    3  187908900  187909900      6       3  150064       2.1176     0.017105
enh68711    3  187996700  187997700      2       1  150064       1.7365     0.041236
enh68731    3  188079400  188080400     12       3  150064        1.983     0.023684
enh68739    3  188118000  188119000      4       1  150064       1.9962     0.022959
enh68740    3  188134700  188135700      1       1  150064       2.4189     0.007783
enh68748    3  188186300  188187300      2       1  150064       4.0197   2.9137e-05
enh68749    3  188187900  188188900      3       2  150064       1.6698      0.04748
enh68752    3  188194500  188195500      2       1  150064       2.9073    0.0018226
enh68753    3  188199800  188200800      8       4  150064       2.8274    0.0023465
enh68755    3  188225000  188226000      2       1  150064       1.7455     0.040453
enh68774    3  188349200  188350200      3       2  150064       2.5282    0.0057319
enh68775    3  188364500  188365500      4       2  150064       2.1003     0.017852
enh68791    3  188550200  188551200      2       1  150064       1.6838     0.046108
enh68801    3  188618400  188619400      2       1  150064       2.0626     0.019573
enh68834    3  189721000  189722000      3       2  150064       2.4131    0.0079089
enh68865    3  192127900  192128900      3       1  150064       2.3441    0.0095367
enh68873    3  192424200  192425200      5       3  150064       2.6195    0.0044024
enh68901    3  193505900  193506900      6       2  150064       1.9538     0.025362
enh68904    3  193549300  193550300      2       1  150064       1.6609     0.048366
enh68908    3  193587200  193588200      8       4  150064        2.756    0.0029258
enh68926    3  193789200  193790200      3       1  150064       1.9691     0.024473
enh68929    3  193815200  193816200      2       1  150064       2.1404     0.016161
enh68934    3  193866000  193867000      7       2  150064       2.7371    0.0030991
enh69034    3  195147200  195148200      4       1  150064       1.7091     0.043719
enh69068    3  195615000  195616000      2       1  150064       1.7152     0.043154
enh69093    3  195946100  195947100      3       2  150064       2.5936    0.0047492
enh69096    3  196006800  196007800      2       1  150064       1.6797      0.04651
enh69097    3  196009500  196010500      1       1  150064       1.8952      0.02903
enh69098    3  196010300  196011300      1       1  150064       1.8952      0.02903
enh69100    3  196015200  196016200      6       2  150064        2.365    0.0090155
enh69101    3  196143000  196144000      6       3  150064       2.6997    0.0034697
enh69103    3  196145300  196146300      3       2  150064       2.7982     0.002569
enh69105    3  196149400  196150400      2       1  150064       2.3914    0.0083912
enh69107    3  196156800  196157800      3       2  150064       1.8914     0.029284
enh69108    3  196159900  196160900      1       1  150064       2.2209      0.01318
enh69129    3  196474700  196475700      7       2  150064       1.8716     0.030629
enh69131    3  196481200  196482200      3       2  150064       3.0527    0.0011339
enh69135    3  196519300  196520300      5       2  150064       2.5748    0.0050152
enh69147    3  196908300  196909300      2       1  150064       1.8588     0.031526
enh69150    3  196948600  196949600      5       2  150064       2.9314    0.0016873
enh69152    3  196995400  196996400      2       1  150064       1.6721     0.047249
enh69153    3  196997300  196998300      3       2  150064       2.1472     0.015888
enh69155    3  197020200  197021200      7       1  150064       2.6481     0.004047
enh69156    3  197022200  197023200      2       1  150064        2.091     0.018266
enh69167    3  197183700  197184700      3       2  150064       1.9565     0.025205
enh69168    3  197193300  197194300      2       1  150064       1.8761      0.03032
enh69171    3  197247800  197248800      7       2  150064       1.7502     0.040039
enh69203    4     657800     658800      2       1  150064       1.9956     0.022989
enh69204    4     666400     667400      3       2  150064        2.863    0.0020979
enh69205    4     670300     671300      2       1  150064       2.8569    0.0021387
enh69210    4     683200     684200      4       2  150064       1.8117     0.035013
enh69211    4     698400     699400      8       3  150064       1.7181     0.042889
enh69212    4     701000     702000     11       3  150064       2.5933    0.0047528
enh69213    4     701900     702900      3       2  150064       3.1089   0.00093905
enh69214    4     704100     705100      2       1  150064       2.0196     0.021712
enh69215    4     711200     712200      1       1  150064       2.0247      0.02145
enh69216    4     714800     715800      2       1  150064       2.0964     0.018022
enh69217    4     716800     717800      3       1  150064        1.963     0.024822
enh69218    4     719800     720800      3       1  150064       1.9845     0.023598
enh69219    4     743600     744600      6       2  150064       3.5137   0.00022098
enh69222    4     766600     767600      5       3  150064        2.158     0.015464
enh69251    4    1202900    1203900      5       2  150064        1.808     0.035302
enh69252    4    1210300    1211300      2       1  150064       2.0517     0.020101
enh69265    4    1345200    1346200      6       3  150064       2.5424    0.0055042
enh69266    4    1546200    1547200      6       2  150064       1.7186     0.042839
enh69303    4    2267500    2268500      4       2  150064       2.4549    0.0070471
enh69329    4    2544000    2545000      1       1  150064       1.6818       0.0463
enh69370    4    2860700    2861700      3       2  150064       2.4425    0.0072928
enh69382    4    2959900    2960900      1       1  150064        1.876      0.03033
enh69411    4    3343300    3344300      3       2  150064       1.9386     0.026278
enh69440    4    4482300    4483300      4       2  150064       2.5993    0.0046702
enh69441    4    4504000    4505000      1       1  150064         2.41     0.007977
enh69442    4    4541100    4542100      4       2  150064       2.4288    0.0075743
enh69450    4    5748500    5749500      9       3  150064       2.0727     0.019102
enh69516    4    6942600    6943600      4       2  150064       2.9523     0.001577
enh69518    4    6955300    6956300      7       2  150064       1.8253     0.033977
enh69542    4    7136500    7137500      8       3  150064       2.1365     0.016321
enh69554    4    7706800    7707800      7       3  150064       1.9106      0.02803
enh69604    4    8157500    8158500      3       1  150064       2.8597    0.0021204
enh69637    4    8403600    8404600      8       3  150064        2.215     0.013381
enh69641    4    8428300    8429300      3       2  150064       2.0252     0.021422
enh69642    4    8430400    8431400      3       1  150064         1.77     0.038365
enh69645    4    8440500    8441500      5       3  150064       2.1675     0.015099
enh69653    4    9882000    9883000      4       1  150064       1.6761     0.046862
enh69662    4   10033700   10034700      2       1  150064       1.7062     0.043989
enh69666    4   10079600   10080600      1       1  150064       1.6876      0.04574
enh69678    4   10131300   10132300      7       4  150064       1.8924      0.02922
enh69683    4   10459200   10460200      1       1  150064       2.9006     0.001862
enh69694    4   13627200   13628200      2       1  150064       1.7364     0.041251
enh69695    4   13695300   13696300      1       1  150064       1.6756      0.04691
enh69697    4   13841900   13842900      1       1  150064       2.1786      0.01468
enh69704    4   14864400   14865400     10       2  150064       1.8429     0.032672
enh69711    4   15033000   15034000      5       2  150064       1.7776     0.037735
enh69756    4   16219000   16220000      4       2  150064       2.5969    0.0047028
enh69764    4   16599500   16600500      2       1  150064       2.2956     0.010849
enh69765    4   16609300   16610300      4       2  150064       2.2703     0.011594
enh69766    4   16654400   16655400      2       1  150064       2.9336    0.0016754
enh69768    4   16672800   16673800      4       2  150064       2.6539    0.0039787
enh69786    4   17168400   17169400      4       2  150064       1.6818     0.046306
enh69788    4   17325300   17326300      8       3  150064       2.1933     0.014144
enh69794    4   17577600   17578600      5       1  150064       2.1161      0.01717
enh69795    4   17581300   17582300      2       1  150064       2.1633     0.015257
enh69796    4   17619100   17620100      3       1  150064       2.3297    0.0099114
enh69797    4   17621300   17622300      3       1  150064       2.1167     0.017142
enh69798    4   17651800   17652800      5       1  150064       2.5821    0.0049098
enh69799    4   17682600   17683600      3       1  150064       2.7312    0.0031548
enh69804    4   17809500   17810500      4       1  150064       1.9515     0.025501
enh69807    4   18013400   18014400      1       1  150064       2.2473      0.01231
enh69810    4   20620000   20621000      2       1  150064       2.5003    0.0062051
enh69812    4   20702800   20703800      5       2  150064       1.9287     0.026885
enh69831    4   23371000   23372000      1       1  150064        2.446     0.007223
enh69833    4   23389900   23390900      3       1  150064       2.3694     0.008908
enh69834    4   23391700   23392700      3       1  150064       3.5456   0.00019589
enh69835    4   23394600   23395600      3       2  150064        4.271   9.7288e-06
enh69861    4   24250100   24251100      5       2  150064       1.8169     0.034615
enh69862    4   24262300   24263300      5       2  150064       2.1696      0.01502
enh69863    4   24263500   24264500      9       3  150064       2.1973     0.013999
enh69864    4   24267400   24268400      4       2  150064       2.1943     0.014105
enh69866    4   24474800   24475800      2       1  150064       2.1131     0.017294
enh69885    4   24912900   24913900      2       1  150064       1.7957     0.036271
enh69907    4   25865200   25866200      3       1  150064       2.9199    0.0017506
enh69911    4   25929700   25930700      3       2  150064       2.8159    0.0024318
enh69913    4   25939700   25940700      3       1  150064       2.6928    0.0035429
enh69941    4   26357100   26358100      2       1  150064       2.2508       0.0122
enh69950    4   26586400   26587400      1       1  150064       3.4971    0.0002352
enh69951    4   26750000   26751000      2       1  150064       2.7641    0.0028541
enh69954    4   26783600   26784600      2       1  150064       1.9142       0.0278
enh69957    4   26804800   26805800      2       1  150064        3.133   0.00086519
enh69966    4   26866500   26867500      4       2  150064       1.7861     0.037042
enh69968    4   26869400   26870400      1       1  150064       1.6794      0.04654
enh69970    4   26905700   26906700      2       1  150064       1.7489     0.040153
enh69971    4   26906600   26907600      1       1  150064       2.1555      0.01556
enh69976    4   27922400   27923400      3       1  150064       1.8411     0.032801
enh69978    4   30804000   30805000      2       1  150064       2.3696    0.0089047
enh69979    4   31069800   31070800      4       2  150064       1.8288     0.033713
enh69982    4   34975300   34976300      3       2  150064       2.1033     0.017718
enh70011    4   37886500   37887500      1       1  150064       2.1643      0.01522
enh70019    4   37947900   37948900      4       2  150064       2.2642      0.01178
enh70034    4   38006600   38007600      6       2  150064       1.7735     0.038076
enh70038    4   38025100   38026100      4       2  150064       1.8838     0.029796
enh70043    4   38073200   38074200      5       3  150064         1.89     0.029376
enh70049    4   38114000   38115000      4       2  150064       2.1479     0.015862
enh70083    4   38663300   38664300      5       2  150064       1.7447     0.040519
enh70093    4   38692900   38693900      3       1  150064       2.1523     0.015686
enh70121    4   39616000   39617000      6       3  150064       1.9549       0.0253
enh70124    4   39637400   39638400      2       1  150064       2.5878    0.0048293
enh70131    4   39717600   39718600      6       3  150064       1.6956     0.044979
enh70156    4   40588800   40589800      1       1  150064       2.6921      0.00355
enh70224    4   41383100   41384100      1       1  150064       2.5044     0.006133
enh70280    4   42607700   42608700      9       2  150064       1.8903     0.029359
enh70300    4   45122600   45123600      7       2  150064       3.5067   0.00022684
enh70301    4   47464200   47465200      4       2  150064       2.1284     0.016654
enh70303    4   47488400   47489400      5       3  150064        2.309     0.010473
enh70306    4   47495400   47496400      1       1  150064       2.2414       0.0125
enh70322    4   48131400   48132400      6       2  150064        1.833     0.033398
enh70324    4   48333000   48334000      1       1  150064        1.977      0.02402
enh70326    4   48339800   48340800      2       1  150064       1.9425      0.02604
enh70328    4   48349100   48350100      5       1  150064       2.9592    0.0015424
enh70331    4   48362800   48363800      3       2  150064       1.9401     0.026185
enh70335    4   48605400   48606400      2       1  150064       2.1294     0.016612
enh70337    4   48644700   48645700      2       1  150064       1.8341     0.033319
enh70340    4   48670100   48671100      1       1  150064       2.3414     0.009606
enh70344    4   48729200   48730200      3       2  150064        1.945     0.025887
enh70345    4   48731000   48732000      4       2  150064       1.8904      0.02935
enh70351    4   48758400   48759400      2       1  150064       1.6802     0.046463
enh70352    4   48763600   48764600      1       1  150064       2.3984     0.008233
enh70356    4   48776900   48777900      1       1  150064       2.1063      0.01759
enh70357    4   48778000   48779000      3       1  150064       2.1507     0.015752
enh70359    4   48783000   48784000      1       1  150064        2.482     0.006533
enh70363    4   48907400   48908400      3       1  150064       1.6519     0.049278
enh70409    4   53798700   53799700      2       1  150064        1.952     0.025467
enh70422    4   53987200   53988200      5       2  150064       1.7076     0.043859
enh70459    4   55079300   55080300      3       1  150064       2.2503     0.012214
enh70460    4   55083200   55084200      1       1  150064       2.3698       0.0089
enh70461    4   55083800   55084800      1       1  150064       2.1427      0.01607
enh70466    4   55305600   55306600      3       2  150064       2.4778    0.0066101
enh70483    4   56265400   56266400      2       1  150064       1.7153     0.043149
enh70491    4   56732000   56733000      2       1  150064       1.8645     0.031126
enh70502    4   57331100   57332100      3       2  150064       1.6578     0.048676
enh70509    4   57605200   57606200      4       2  150064       1.6717      0.04729
enh70545    4   57964400   57965400      1       1  150064        1.673      0.04716
enh70546    4   57968000   57969000      1       1  150064       1.6622      0.04824
enh70550    4   57972600   57973600      1       1  150064        1.734      0.04146
enh70564    4   68564600   68565600      3       1  150064       2.7744    0.0027653
enh70565    4   68567600   68568600      4       2  150064       3.3077   0.00047037
enh70627    4   74140200   74141200      1       1  150064       1.7348      0.04139
enh70646    4   75071600   75072600      1       1  150064       1.7774      0.03775
enh70656    4   76434400   76435400      1       1  150064       2.0753      0.01898
enh70657    4   76435100   76436100      3       1  150064       1.7819     0.037384
enh70683    4   76932800   76933800      4       2  150064       2.0613     0.019638
enh70686    4   77003000   77004000      2       1  150064       1.7632     0.038935
enh70694    4   77109400   77110400      7       2  150064       1.6579     0.048674
enh70700    4   77128100   77129100      3       1  150064       2.1522     0.015689
enh70712    4   77231500   77232500      4       2  150064       1.8323     0.033456
enh70714    4   77341300   77342300      2       1  150064       2.1596       0.0154
enh70719    4   77490800   77491800      2       1  150064       2.2143     0.013403
enh70725    4   77604200   77605200      1       1  150064       2.1759      0.01478
enh70817    4   80202800   80203800      4       2  150064       3.6875   0.00011322
enh70828    4   80990500   80991500      2       1  150064       2.9362    0.0016612
enh70838    4   82470900   82471900      1       1  150064       2.4929     0.006336
enh70851    4   83288600   83289600      2       1  150064       2.2999     0.010726
enh70865    4   83754700   83755700      4       1  150064       1.7723     0.038172
enh70870    4   83818700   83819700      1       1  150064       1.7584      0.03934
enh70872    4   83910500   83911500      3       1  150064        2.409    0.0079978
enh70875    4   83957500   83958500      4       2  150064       2.1042      0.01768
enh70890    4   84468500   84469500      6       2  150064       2.3665    0.0089784
enh70892    4   84474800   84475800      2       1  150064       1.8301     0.033616
enh70893    4   84476000   84477000      6       2  150064       2.4344    0.0074578
enh70894    4   84477600   84478600      4       1  150064       2.4674    0.0068054
enh70895    4   84481500   84482500      2       1  150064       1.8569     0.031662
enh70896    4   84494900   84495900      4       1  150064       1.8256     0.033956
enh70897    4   84502900   84503900      3       1  150064       2.7951     0.002594
enh70898    4   84520000   84521000      4       1  150064       2.8341    0.0022979
enh70899    4   84526800   84527800      4       1  150064       2.7233    0.0032314
enh70900    4   84527800   84528800     10       2  150064       2.4595    0.0069571
enh70901    4   84539600   84540600      2       1  150064       2.2656     0.011738
enh70903    4   84551200   84552200      1       1  150064       1.9612      0.02493
enh70909    4   85777400   85778400      1       1  150064       1.9527      0.02543
enh70962    4   86850300   86851300      3       2  150064       2.2056     0.013707
enh70968    4   87769400   87770400      2       1  150064        1.874     0.030463
enh70972    4   87858400   87859400      3       2  150064       1.9144     0.027784
enh70974    4   87860300   87861300      1       1  150064       2.8133     0.002452
enh70978    4   87867600   87868600      2       1  150064       2.8693    0.0020568
enh70980    4   87887800   87888800      4       2  150064       2.0157     0.021916
enh70981    4   87888600   87889600      5       2  150064       2.9529    0.0015738
enh70982    4   87891600   87892600      4       2  150064       2.7116    0.0033478
enh70984    4   87898200   87899200      5       3  150064       2.1826     0.014531
enh70986    4   87915400   87916400      3       2  150064       2.7723    0.0027827
enh70995    4   87940200   87941200      4       2  150064       2.9465    0.0016069
enh70997    4   87944700   87945700      3       2  150064       1.6716     0.047306
enh70998    4   87946300   87947300      3       1  150064       2.5648    0.0051625
enh71000    4   87948600   87949600      2       1  150064       1.9593      0.02504
enh71001    4   87950300   87951300      2       1  150064       2.1782     0.014696
enh71005    4   87964000   87965000      1       1  150064       2.6265     0.004313
enh71006    4   87965000   87966000      6       3  150064       2.4814    0.0065427
enh71008    4   87969400   87970400      2       1  150064       2.1279     0.016672
enh71010    4   87971500   87972500      4       2  150064       1.8897     0.029399
enh71040    4   88109700   88110700      3       2  150064       2.1855     0.014428
enh71065    4   88476600   88477600      4       2  150064       1.8689     0.030818
enh71067    4   88541500   88542500      3       1  150064       1.8347     0.033277
enh71128    4   89750000   89751000      3       1  150064       1.8513     0.032064
enh71137    4   90031100   90032100      5       3  150064       1.7354     0.041338
enh71233    4   99489700   99490700      3       2  150064       1.8183      0.03451
enh71261    4  100244800  100245800      3       2  150064       2.3579    0.0091905
enh71262    4  100304300  100305300      7       3  150064       1.7141     0.043251
enh71289    4  100815900  100816900      6       2  150064       1.7416     0.040791
enh71291    4  100865300  100866300      3       2  150064       2.6049    0.0045952
enh71294    4  101017400  101018400      5       2  150064       2.5437    0.0054844
enh71307    4  101902200  101903200      1       1  150064       2.2994      0.01074
enh71310    4  101971400  101972400      1       1  150064       2.4779     0.006607
enh71312    4  102024300  102025300      1       1  150064         2.09      0.01831
enh71321    4  102122400  102123400      2       1  150064       2.1351     0.016378
enh71323    4  102145500  102146500      5       1  150064       2.2946     0.010877
enh71337    4  102256200  102257200      1       1  150064       1.7044      0.04415
enh71346    4  103427400  103428400      1       1  150064       1.9243      0.02716
enh71351    4  103463800  103464800      1       1  150064       2.2316      0.01282
enh71354    4  103480400  103481400      3       2  150064       1.6981     0.044745
enh71358    4  103653300  103654300      1       1  150064       3.6146    0.0001504
enh71359    4  103655500  103656500      1       1  150064        2.895     0.001896
enh71360    4  103678500  103679500      2       1  150064       2.3234     0.010078
enh71361    4  103680100  103681100      2       1  150064       3.0803    0.0010341
enh71362    4  103682600  103683600      2       1  150064       2.6844    0.0036333
enh71363    4  103733500  103734500      4       2  150064       3.0494    0.0011463
enh71364    4  103741300  103742300      4       2  150064       3.6147   0.00015037
enh71366    4  103932700  103933700      4       2  150064       2.5792     0.004952
enh71367    4  103939400  103940400      2       1  150064       3.5984   0.00016012
enh71368    4  103941400  103942400      3       2  150064       1.6808     0.046402
enh71374    4  105413400  105414400      2       1  150064       2.8243    0.0023695
enh71395    4  106631400  106632400      1       1  150064       2.0505      0.02016
enh71423    4  108853400  108854400      4       1  150064       1.8969     0.028921
enh71430    4  108927000  108928000      3       2  150064       2.2929     0.010928
enh71433    4  109259400  109260400      3       1  150064       1.9302     0.026792
enh71458    4  110833200  110834200      1       1  150064       3.3573    0.0003935
enh71460    4  110837200  110838200      5       2  150064       2.9794     0.001444
enh71461    4  110842600  110843600      6       2  150064       3.1142   0.00092208
enh71466    4  111285700  111286700      1       1  150064       1.6798       0.0465
enh71471    4  111461600  111462600      2       1  150064       1.9299     0.026811
enh71499    4  114037600  114038600      2       1  150064       3.3597   0.00039017
enh71501    4  114069100  114070100      6       2  150064       3.4374   0.00029361
enh71503    4  114078400  114079400     10       2  150064       3.3806   0.00036161
enh71540    4  114560000  114561000      1       1  150064       1.8639      0.03117
enh71547    4  114587200  114588200      3       1  150064       2.2112     0.013512
enh71555    4  114613800  114614800      2       1  150064       1.7332     0.041527
enh71556    4  114616600  114617600      2       1  150064       2.1916     0.014206
enh71557    4  114621300  114622300      3       1  150064       2.2875     0.011084
enh71616    4  119929000  119930000      1       1  150064       2.0589      0.01975
enh71625    4  119973800  119974800      6       2  150064       2.4447    0.0072483
enh71629    4  120037800  120038800      1       1  150064       1.8834      0.02982
enh71634    4  120070200  120071200      2       1  150064       1.8806     0.030016
enh71659    4  120974100  120975100      4       2  150064        1.946     0.025825
enh71682    4  122723000  122724000      1       1  150064       2.0458      0.02039
enh71701    4  123845200  123846200      8       4  150064       2.2575     0.011988
enh71702    4  123945400  123946400      1       1  150064       1.8987       0.0288
enh71719    4  124373600  124374600      1       1  150064       1.6998      0.04458
enh71749    4  124777500  124778500      1       1  150064       1.6813      0.04635
enh71772    4  125857300  125858300      5       2  150064       2.1143     0.017244
enh71800    4  129345000  129346000      3       1  150064       1.9829      0.02369
enh71805    4  129389200  129390200      2       1  150064       1.8834     0.029823
enh71806    4  129438700  129439700      4       2  150064       1.9323      0.02666
enh71823    4  129678500  129679500      1       1  150064       1.9123      0.02792
enh71851    4  139327600  139328600      2       1  150064       2.6741     0.003746
enh71853    4  139516600  139517600      5       3  150064       2.7974    0.0025759
enh71863    4  139949200  139950200      1       1  150064       2.7598     0.002892
enh71864    4  139951200  139952200      2       1  150064        2.766    0.0028376
enh71872    4  140065500  140066500      4       2  150064       2.3645    0.0090284
enh71874    4  140085200  140086200      1       1  150064       2.5525     0.005348
enh71880    4  140092900  140093900      3       1  150064       2.3914    0.0083927
enh71882    4  140128700  140129700      2       1  150064       2.0973     0.017983
enh71883    4  140134900  140135900      3       2  150064       1.7847     0.037154
enh71884    4  140187800  140188800      2       1  150064       1.8131     0.034907
enh71901    4  140453600  140454600      1       1  150064       2.1819      0.01456
enh71902    4  140454400  140455400      5       2  150064       2.3107     0.010426
enh71903    4  140456400  140457400      2       1  150064       1.7281     0.041983
enh71904    4  140471600  140472600      1       1  150064       2.9567     0.001555
enh71905    4  140472900  140473900      3       2  150064       2.2174     0.013298
enh71933    4  140715200  140716200      2       1  150064       2.1649     0.015198
enh71936    4  140735700  140736700      4       1  150064       3.1349   0.00085947
enh71949    4  140892000  140893000      4       1  150064        1.675     0.046971
enh71958    4  140958600  140959600      2       1  150064       1.7342     0.041446
enh71967    4  141015900  141016900      3       1  150064       1.8587     0.031533
enh71968    4  141019900  141020900      3       2  150064       1.9833     0.023669
enh71981    4  141444100  141445100      1       1  150064       1.7094      0.04369
enh72007    4  141855700  141856700      5       3  150064       2.4825     0.006524
enh72008    4  141859300  141860300      6       2  150064       2.9853    0.0014164
enh72010    4  141863000  141864000      5       3  150064       2.3775    0.0087154
enh72011    4  141865000  141866000      2       1  150064       2.5704    0.0050789
enh72017    4  141924000  141925000      6       2  150064       1.8275     0.033814
enh72039    4  143076200  143077200      6       2  150064       1.7897     0.036754
enh72051    4  143304600  143305600      4       1  150064       1.6773     0.046744
enh72061    4  144203100  144204100      4       2  150064       1.9484     0.025686
enh72073    4  144282300  144283300      4       2  150064       1.9994      0.02278
enh72075    4  144290700  144291700      2       1  150064       1.6468     0.049805
enh72076    4  144293100  144294100      5       2  150064       1.8806     0.030014
enh72078    4  144295300  144296300      7       2  150064       1.9962     0.022957
enh72079    4  144296500  144297500      2       1  150064       1.7799     0.037544
enh72082    4  144304400  144305400      3       2  150064       2.6539    0.0039787
enh72086    4  144314000  144315000      3       2  150064       1.8376     0.033059
enh72087    4  144316700  144317700      4       2  150064       1.7955     0.036283
enh72088    4  144317600  144318600      2       1  150064       1.7474     0.040286
enh72090    4  144325600  144326600      3       1  150064       2.6162     0.004446
enh72118    4  146413800  146414800      1       1  150064       1.7686      0.03848
enh72119    4  146418000  146419000      1       1  150064       1.7146      0.04321
enh72151    4  146804200  146805200      1       1  150064       1.7237      0.04238
enh72171    4  148024400  148025400      5       2  150064       2.3328    0.0098304
enh72247    4  148982800  148983800      4       2  150064       2.0855     0.018514
enh72250    4  149013700  149014700      5       2  150064       2.0968     0.018004
enh72255    4  149124000  149125000      1       1  150064       2.3489     0.009414
enh72257    4  149137300  149138300      4       2  150064       1.7993     0.035988
enh72262    4  149209300  149210300      2       1  150064       2.4307    0.0075341
enh72264    4  149232100  149233100      2       1  150064       1.8907     0.029331
enh72266    4  149280600  149281600      2       1  150064       3.1307   0.00087195
enh72268    4  149317900  149318900      1       1  150064       4.0893    2.163e-05
enh72272    4  149352200  149353200      6       3  150064       1.8049     0.035542
enh72300    4  151871700  151872700      2       1  150064         1.79     0.036729
enh72336    4  152405300  152406300      1       1  150064       2.1248       0.0168
enh72359    4  152882800  152883800      1       1  150064        2.327     0.009982
enh72427    4  154359600  154360600      2       1  150064       1.9025     0.028556
enh72477    4  156550000  156551000      9       2  150064       2.1003     0.017852
enh72483    4  156695000  156696000      3       1  150064       2.8047    0.0025184
enh72485    4  156709000  156710000      2       1  150064       2.2612     0.011873
enh72535    4  159688600  159689600      1       1  150064       1.8692       0.0308
enh72538    4  159696800  159697800      8       3  150064       1.9235     0.027209
enh72541    4  159702800  159703800      1       1  150064       1.9214      0.02734
enh72542    4  159704600  159705600      2       1  150064       2.2641     0.011784
enh72543    4  159707900  159708900      3       1  150064       1.7062     0.043983
enh72552    4  159726300  159727300      3       1  150064        2.006      0.02243
enh72564    4  159805200  159806200      1       1  150064       2.1571       0.0155
enh72566    4  159823200  159824200      2       1  150064       1.8648     0.031107
enh72574    4  160037600  160038600      1       1  150064       1.7265      0.04213
enh72621    4  160319200  160320200      3       1  150064       1.7938     0.036424
enh72637    4  166142200  166143200      3       2  150064       3.2513   0.00057434
enh72739    4  169786700  169787700      3       1  150064       2.1048     0.017653
enh72740    4  169787600  169788600      2       1  150064       1.7404     0.040896
enh72759    4  169991200  169992200      3       2  150064       1.9231     0.027235
enh72760    4  170000400  170001400      2       1  150064       1.9724     0.024281
enh72762    4  170020300  170021300      2       1  150064       2.7468    0.0030094
enh72764    4  170036400  170037400      1       1  150064       2.8431     0.002234
enh72765    4  170054700  170055700      2       1  150064       2.3723     0.008839
enh72767    4  170059000  170060000      2       1  150064       2.4046    0.0080948
enh72781    4  170162300  170163300      4       2  150064       1.7415     0.040796
enh72788    4  170184900  170185900      1       1  150064       1.7104       0.0436
enh72791    4  170226500  170227500      4       2  150064       4.4322   4.6648e-06
enh72792    4  170236200  170237200      3       1  150064       4.2191   1.2264e-05
enh72793    4  170263100  170264100      1       1  150064       4.5171    3.134e-06
enh72794    4  170266100  170267100      4       2  150064       3.8522    5.854e-05
enh72795    4  170318400  170319400      3       2  150064       3.0825    0.0010263
enh72797    4  170543600  170544600      2       1  150064        3.486   0.00024516
enh72799    4  170570700  170571700      3       2  150064       2.3768    0.0087315
enh72800    4  170580000  170581000      3       2  150064       3.9536    3.849e-05
enh72801    4  170584700  170585700      5       2  150064       4.2161   1.2429e-05
enh72808    4  171011200  171012200      2       1  150064       1.6788     0.046591
enh72817    4  174185600  174186600      4       2  150064       1.7445     0.040533
enh72879    4  184040000  184041000      3       1  150064       2.3324    0.0098388
enh72880    4  184046600  184047600      1       1  150064       2.2688      0.01164
enh72881    4  184060000  184061000      4       2  150064       1.9393     0.026235
enh72883    4  184065800  184066800      5       1  150064       2.2933     0.010916
enh72897    4  184183000  184184000      2       1  150064       1.7548     0.039651
enh72917    4  184791800  184792800      6       2  150064       2.3202     0.010164
enh72918    4  184796700  184797700      3       1  150064       2.4408    0.0073274
enh72930    4  185186600  185187600      1       1  150064       2.9359     0.001663
enh72939    4  185276000  185277000      4       2  150064       1.7955     0.036283
enh72943    4  185311300  185312300      8       3  150064       2.0395     0.020698
enh72944    4  185313700  185314700      4       2  150064       2.2487     0.012265
enh72946    4  185321400  185322400      3       2  150064       2.9849    0.0014186
enh72951    4  185344100  185345100      4       2  150064       1.8811     0.029981
enh72971    4  185390100  185391100      1       1  150064       2.5814      0.00492
enh72972    4  185391000  185392000      6       2  150064       2.2286     0.012921
enh72973    4  185392300  185393300      4       1  150064        2.034     0.020978
enh72980    4  185565700  185566700      1       1  150064       1.8684      0.03085
enh72981    4  185567200  185568200      3       1  150064       1.8044     0.035584
enh72987    4  185668200  185669200      3       1  150064       1.9627     0.024843
enh73032    4  186425700  186426700      3       1  150064        1.854     0.031871
enh73100    4  186988700  186989700      3       2  150064       2.5305    0.0056955
enh73118    4  187624100  187625100      1       1  150064       2.5473     0.005428
enh73122    4  187765900  187766900      7       3  150064       1.6989     0.044666
enh73129    5     189400     190400      2       1  150064       1.7982     0.036075
enh73165    5    1098000    1099000      4       2  150064       2.6691    0.0038024
enh73166    5    1105200    1106200      2       1  150064       1.7543     0.039692
enh73210    5    5419000    5420000      7       2  150064       2.7739    0.0027693
enh73213    5    5424800    5425800      1       1  150064       2.8418     0.002243
enh73214    5    5427800    5428800      1       1  150064       3.0103     0.001305
enh73215    5    5429800    5430800      2       1  150064       4.0821   2.2313e-05
enh73216    5    5432600    5433600      3       2  150064       2.7274    0.0031922
enh73217    5    5481200    5482200      1       1  150064       2.9818     0.001433
enh73218    5    5494400    5495400      4       2  150064       2.5949    0.0047313
enh73219    5    5572400    5573400      3       2  150064         2.22     0.013209
enh73224    5    5688100    5689100      2       1  150064       1.7948     0.036344
enh73239    5    6634600    6635600      4       2  150064       1.6834     0.046145
enh73240    5    6704200    6705200      3       1  150064       2.5447    0.0054681
enh73242    5    6717900    6718900      5       2  150064       1.9567     0.025189
enh73243    5    6720200    6721200      6       2  150064       2.7104    0.0033599
enh73244    5    6723300    6724300     10       4  150064        1.864     0.031161
enh73246    5    6729500    6730500      5       2  150064       2.3734    0.0088119
enh73247    5    6731800    6732800      7       3  150064       2.9876    0.0014058
enh73248    5    6734000    6735000      7       2  150064       3.3528   0.00040005
enh73249    5    6735800    6736800      8       3  150064       2.6953    0.0035166
enh73251    5    6766100    6767100      4       2  150064        1.781     0.037453
enh73252    5    6766800    6767800      3       1  150064       1.6875     0.045758
enh73262    5    7418000    7419000      6       3  150064       1.7338     0.041479
enh73271    5    7815900    7816900      1       1  150064       2.3398     0.009647
enh73339    5   10626300   10627300      1       1  150064       1.6877      0.04573
enh73358    5   14039200   14040200      2       1  150064       2.1775     0.014722
enh73388    5   14208500   14209500      3       2  150064        1.674     0.047061
enh73399    5   14242700   14243700      1       1  150064       1.6453      0.04995
enh73423    5   14325900   14326900      6       3  150064       1.6993      0.04463
enh73454    5   14672200   14673200      1       1  150064       2.0484      0.02026
enh73455    5   14675700   14676700      1       1  150064       1.8928      0.02919
enh73457    5   14678900   14679900      3       2  150064       2.4244     0.007667
enh73462    5   14714600   14715600      2       1  150064       2.3969    0.0082681
enh73463    5   14727200   14728200      4       2  150064       1.8735     0.030502
enh73469    5   14753900   14754900      1       1  150064       1.6856      0.04594
enh73470    5   14755000   14756000      6       2  150064       1.6498     0.049496
enh73535    5   15831500   15832500      1       1  150064       1.6516      0.04931
enh73540    5   15918400   15919400      1       1  150064       2.0243      0.02147
enh73557    5   16505200   16506200      4       2  150064       1.7348      0.04139
enh73565    5   16538900   16539900      2       1  150064       2.5106    0.0060262
enh73567    5   16551900   16552900      3       2  150064        2.376    0.0087509
enh73576    5   16713200   16714200      1       1  150064       2.8418     0.002243
enh73592    5   16883700   16884700      5       3  150064        1.684     0.046092
enh73627    5   31630800   31631800      3       1  150064        1.742     0.040751
enh73635    5   31680400   31681400      5       2  150064       1.9793      0.02389
enh73712    5   33290900   33291900      3       1  150064       1.8717     0.030623
enh73713    5   33299400   33300400      3       2  150064       1.7584     0.039343
enh73714    5   33320000   33321000      5       2  150064       2.3209     0.010147
enh73782    5   36300600   36301600      5       2  150064       2.0368     0.020833
enh73795    5   36652000   36653000      1       1  150064       1.7148      0.04319
enh73799    5   36668600   36669600      1       1  150064       1.8291      0.03369
enh73804    5   36743700   36744700      4       2  150064        1.755     0.039629
enh73831    5   37738400   37739400      1       1  150064       1.6501      0.04946
enh73832    5   37830000   37831000      3       2  150064       2.3485    0.0094244
enh73835    5   38162800   38163800      3       1  150064       2.2977     0.010791
enh73836    5   38166600   38167600      3       1  150064       2.5596    0.0052399
enh73869    5   38607300   38608300      2       1  150064       1.6996     0.044602
enh73882    5   38809000   38810000      1       1  150064       2.0195      0.02172
enh73891    5   38923400   38924400      4       2  150064       2.0714     0.019162
enh73892    5   38925400   38926400      2       1  150064       2.0298      0.02119
enh73893    5   39015000   39016000      2       1  150064         2.25     0.012223
enh73894    5   39021200   39022200      2       1  150064       2.8522     0.002171
enh73898    5   39057400   39058400      3       1  150064       2.1993     0.013928
enh73899    5   39062400   39063400      4       2  150064       2.6778    0.0037057
enh73902    5   39071900   39072900      3       2  150064       2.3459    0.0094907
enh73908    5   39402400   39403400      2       1  150064       2.3325    0.0098384
enh73956    5   41435600   41436600      5       2  150064       2.8792    0.0019932
enh74013    5   43119600   43120600      4       2  150064       1.7668     0.038632
enh74030    5   43606900   43607900      1       1  150064       1.6984      0.04472
enh74035    5   43626900   43627900      3       1  150064       2.1787     0.014678
enh74048    5   44645400   44646400      3       1  150064       2.5849    0.0048701
enh74050    5   45335100   45336100      2       1  150064       4.6857   1.3953e-06
enh74082    5   52332900   52333900      2       1  150064       2.4874    0.0064344
enh74083    5   52333700   52334700      7       2  150064       2.7344     0.003125
enh74094    5   52872500   52873500      2       1  150064       2.0748     0.019002
enh74096    5   52898600   52899600      2       1  150064       2.1356     0.016358
enh74107    5   53597500   53598500      2       1  150064       2.6232    0.0043557
enh74127    5   53897900   53898900      3       2  150064       2.6023    0.0046299
enh74128    5   53927800   53928800      6       4  150064        1.682     0.046284
enh74143    5   54178500   54179500      1       1  150064        2.121      0.01696
enh74196    5   55164500   55165500      5       2  150064        3.242   0.00059339
enh74198    5   55218500   55219500      4       2  150064       2.0148     0.021964
enh74216    5   55465200   55466200      4       2  150064       1.8751      0.03039
enh74295    5   56797200   56798200      3       2  150064       1.9657     0.024666
enh74303    5   57137300   57138300      2       1  150064         1.93     0.026806
enh74308    5   57452600   57453600      1       1  150064       2.8545     0.002155
enh74315    5   57750000   57751000      2       1  150064       2.3123      0.01038
enh74319    5   58217700   58218700      2       1  150064       1.8599     0.031452
enh74322    5   58297300   58298300     10       5  150064        2.524    0.0058017
enh74323    5   58298900   58299900      6       2  150064       2.9759    0.0014606
enh74324    5   58300200   58301200      7       3  150064       2.2765     0.011409
enh74325    5   58301400   58302400      7       1  150064       2.1037     0.017703
enh74327    5   58317000   58318000      4       2  150064       2.9054    0.0018337
enh74328    5   58321300   58322300      1       1  150064        2.691     0.003562
enh74329    5   58321800   58322800      2       1  150064       2.1896     0.014278
enh74336    5   58399600   58400600      1       1  150064       1.7727      0.03814
enh74342    5   58430300   58431300      8       4  150064       2.3278    0.0099623
enh74388    5   58843200   58844200      1       1  150064       2.4002     0.008192
enh74389    5   58859500   58860500      2       1  150064        1.763     0.038952
enh74392    5   58878900   58879900      1       1  150064       2.2845      0.01117
enh74393    5   58889100   58890100      5       1  150064        2.178     0.014704
enh74396    5   58912900   58913900      4       2  150064       2.5605    0.0052268
enh74402    5   59105700   59106700      2       1  150064       2.2899     0.011014
enh74407    5   60288400   60289400      2       1  150064       2.3717    0.0088537
enh74409    5   60455900   60456900      4       2  150064        3.335   0.00042644
enh74411    5   60572900   60573900      4       2  150064       3.9699   3.5957e-05
enh74412    5   60597200   60598200      1       1  150064       1.6491      0.04956
enh74414    5   60615500   60616500      3       2  150064       6.1932   2.9478e-10
enh74415    5   60624800   60625800      1       1  150064       6.6855    1.151e-11
enh74419    5   60642700   60643700      4       2  150064       6.1307   4.3741e-10
enh74425    5   60698800   60699800      1       1  150064       4.7789    8.811e-07
enh74427    5   60705200   60706200      3       2  150064       2.8612    0.0021103
enh74428    5   60712000   60713000      1       1  150064       5.0953    1.741e-07
enh74431    5   60725200   60726200      1       1  150064       4.6812    1.426e-06
enh74432    5   60736200   60737200      5       3  150064        5.535   1.5565e-08
enh74434    5   60760200   60761200      1       1  150064       4.6098    2.015e-06
enh74438    5   60915400   60916400      4       2  150064       2.0283     0.021267
enh74446    5   61603600   61604600      2       1  150064       1.7886     0.036841
enh74447    5   61628800   61629800      3       2  150064       3.9918   3.2792e-05
enh74449    5   61709400   61710400      2       1  150064       1.9192     0.027478
enh74453    5   63486100   63487100      2       1  150064       3.1614   0.00078502
enh74460    5   64330000   64331000      4       1  150064       2.6771    0.0037133
enh74467    5   64857400   64858400      2       1  150064       2.0444     0.020456
enh74468    5   64860300   64861300      3       2  150064       2.4384    0.0073765
enh74472    5   65103600   65104600      2       1  150064       2.9172    0.0017661
enh74481    5   65265000   65266000      1       1  150064       1.6998      0.04458
enh74529    5   66388100   66389100      5       2  150064       2.0822     0.018662
enh74530    5   66390900   66391900      1       1  150064       2.8054     0.002513
enh74569    5   67509600   67510600      3       2  150064       1.9903      0.02328
enh74570    5   67515600   67516600      3       2  150064       1.7567     0.039487
enh74576    5   67527800   67528800      2       1  150064        2.198     0.013976
enh74580    5   67534800   67535800      1       1  150064       2.3374     0.009709
enh74586    5   67545600   67546600      4       2  150064       2.6711    0.0037806
enh74594    5   67580900   67581900      1       1  150064       1.8169      0.03462
enh74596    5   67587800   67588800      3       2  150064       2.0796     0.018783
enh74599    5   67639300   67640300      2       1  150064       3.2233   0.00063366
enh74601    5   67713600   67714600      4       2  150064       2.3337    0.0098054
enh74602    5   67714200   67715200      4       2  150064       1.8861     0.029642
enh74604    5   67729500   67730500      4       2  150064        1.871     0.030675
enh74607    5   67773900   67774900      3       2  150064       1.7132     0.043339
enh74639    5   70752800   70753800      1       1  150064       2.2458      0.01236
enh74678    5   71548200   71549200      1       1  150064       1.9273      0.02697
enh74680    5   71589200   71590200      1       1  150064       1.9013      0.02863
enh74712    5   71853200   71854200      1       1  150064       2.2165      0.01333
enh74750    5   73045300   73046300      4       1  150064       2.4151    0.0078664
enh74793    5   74808900   74809900      3       2  150064       1.8371     0.033098
enh74794    5   74814400   74815400      2       1  150064        1.701     0.044474
enh74835    5   77539000   77540000      3       2  150064       1.7975      0.03613
enh74836    5   77564100   77565100      3       1  150064       3.4448   0.00028571
enh74837    5   77569000   77570000      2       1  150064       3.5757   0.00017467
enh74838    5   77575800   77576800      5       1  150064       3.7041   0.00010608
enh74839    5   77583500   77584500     10       2  150064       4.3893   5.6848e-06
enh74840    5   77588800   77589800      4       2  150064       3.6686   0.00012193
enh74841    5   77591400   77592400      1       1  150064       2.6042     0.004604
enh74842    5   77654400   77655400      2       1  150064       1.9902     0.023287
enh74843    5   77657600   77658600      2       1  150064       1.6495      0.04952
enh74846    5   77792000   77793000      2       1  150064       1.9786     0.023933
enh74848    5   77800700   77801700      3       2  150064       2.5344     0.005632
enh74849    5   77804200   77805200      5       2  150064       2.1171     0.017126
enh74853    5   77820400   77821400      1       1  150064       1.8966      0.02894
enh74870    5   77905600   77906600      1       1  150064       1.7238      0.04237
enh74871    5   77906700   77907700      2       1  150064       1.7723      0.03817
enh74881    5   77955400   77956400      1       1  150064       2.0642       0.0195
enh74912    5   78886300   78887300      2       1  150064       2.0194     0.021723
enh74924    5   79039400   79040400      3       1  150064       1.8009     0.035863
enh74947    5   79478600   79479600      1       1  150064       1.9103      0.02805
enh74956    5   79512800   79513800      2       1  150064       1.8464     0.032419
enh74958    5   79516100   79517100      4       2  150064       2.0573     0.019829
enh75008    5   81069000   81070000      2       1  150064       3.2449   0.00058745
enh75009    5   81073800   81074800      4       2  150064       2.2007     0.013878
enh75010    5   81075300   81076300      2       1  150064       1.8606     0.031401
enh75011    5   81078600   81079600      5       3  150064       2.7483     0.002995
enh75014    5   81083700   81084700      1       1  150064       2.1489      0.01582
enh75021    5   81152500   81153500      4       2  150064       2.9541    0.0015679
enh75022    5   81153200   81154200      2       1  150064       1.8375     0.033064
enh75026    5   81443000   81444000      1       1  150064       2.3386     0.009679
enh75029    5   81568400   81569400      7       2  150064       2.6961     0.003508
enh75030    5   81572000   81573000      3       2  150064       2.9706    0.0014859
enh75052    5   82602400   82603400      3       1  150064       1.8634     0.031205
enh75069    5   87552400   87553400      1       1  150064       3.0454     0.001162
enh75070    5   87562800   87563800      1       1  150064       3.0352     0.001202
enh75071    5   87693000   87694000      2       1  150064       2.1329     0.016465
enh75074    5   88030200   88031200      3       2  150064       2.6058    0.0045826
enh75075    5   88032000   88033000      2       1  150064       2.3658    0.0089954
enh75076    5   88035700   88036700      3       1  150064       2.1371     0.016293
enh75077    5   88039600   88040600      3       1  150064       2.0882     0.018388
enh75078    5   88041600   88042600      6       2  150064       3.0538      0.00113
enh75080    5   88064700   88065700      6       2  150064       1.9415     0.026096
enh75083    5   88074000   88075000      2       1  150064        2.341    0.0096152
enh75085    5   88101000   88102000      3       1  150064       2.5969    0.0047037
enh75090    5   88118200   88119200      1       1  150064       1.8767      0.03028
enh75094    5   88136600   88137600      3       2  150064       2.8842    0.0019619
enh75095    5   88141600   88142600      1       1  150064        2.447     0.007203
enh75105    5   88181000   88182000      3       2  150064       2.3055     0.010569
enh75109    5   88191400   88192400      4       2  150064       2.2117     0.013493
enh75110    5   88197300   88198300      3       2  150064       2.8786    0.0019972
enh75111    5   88224600   88225600      1       1  150064       2.0895      0.01833
enh75113    5   88237400   88238400      3       1  150064       2.5526    0.0053455
enh75114    5   88238400   88239400      2       1  150064       2.4301    0.0075464
enh75117    5   88473900   88474900      3       2  150064       1.9093      0.02811
enh75122    5   88733500   88734500      1       1  150064        2.871     0.002046
enh75128    5   89352800   89353800      1       1  150064       3.2466    0.0005839
enh75131    5   89768200   89769200      2       1  150064       2.7491    0.0029882
enh75136    5   90312700   90313700      2       1  150064       2.2737     0.011491
enh75137    5   90406300   90407300      4       2  150064       1.7804     0.037502
enh75138    5   90410100   90411100      4       2  150064        2.533    0.0056553
enh75139    5   90415800   90416800      4       2  150064       2.1503     0.015764
enh75140    5   90418300   90419300      4       2  150064       1.8943     0.029091
enh75141    5   90420400   90421400      2       1  150064       2.2459     0.012355
enh75142    5   90422000   90423000      1       1  150064       1.9684      0.02451
enh75144    5   90440600   90441600      1       1  150064       2.9786     0.001448
enh75148    5   90507000   90508000      3       2  150064        1.818     0.034529
enh75154    5   90561700   90562700      2       1  150064       1.7203     0.042687
enh75165    5   90672000   90673000      1       1  150064       2.6307      0.00426
enh75183    5   93952400   93953400      2       1  150064       2.6652    0.0038477
enh75185    5   93957000   93958000      3       1  150064       2.4754    0.0066552
enh75226    5   95218700   95219700      4       2  150064        2.264     0.011786
enh75228    5   95237000   95238000      6       2  150064       1.7079      0.04383
enh75239    5   95290100   95291100      2       1  150064       1.8249     0.034011
enh75243    5   95414200   95415200      3       2  150064       2.1778     0.014709
enh75244    5   95416300   95417300      2       1  150064       2.2512     0.012187
enh75250    5   95651200   95652200      4       2  150064       2.7251    0.0032136
enh75253    5   95672800   95673800      3       2  150064       2.7115    0.0033492
enh75258    5   95984100   95985100      3       2  150064       1.9222     0.027292
enh75262    5   96005100   96006100      4       2  150064       2.7781    0.0027342
enh75263    5   96016100   96017100      5       2  150064        2.145     0.015976
enh75281    5   96083100   96084100      2       1  150064       2.5023      0.00617
enh75291    5   96221100   96222100      4       1  150064       2.0314     0.021106
enh75292    5   96244800   96245800      4       1  150064       2.4181    0.0078001
enh75293    5   96257200   96258200      2       1  150064       2.5102    0.0060331
enh75297    5   96273100   96274100      4       1  150064       2.5183    0.0058969
enh75298    5   96276000   96277000      4       1  150064       2.5433    0.0054911
enh75299    5   96279200   96280200      2       1  150064       1.8923     0.029225
enh75300    5   96287800   96288800      1       1  150064       2.4469     0.007204
enh75301    5   96288700   96289700      2       1  150064       2.2949     0.010869
enh75302    5   96292700   96293700      5       2  150064       2.2779     0.011366
enh75303    5   96293700   96294700      4       2  150064       2.1679     0.015082
enh75320    5   98246700   98247700      2       1  150064       2.1203     0.016991
enh75323    5   98267800   98268800      3       1  150064        2.181     0.014593
enh75324    5   98268400   98269400      2       1  150064        1.818     0.034534
enh75325    5   98269800   98270800      3       2  150064       2.4559    0.0070264
enh75326    5   98273700   98274700      2       1  150064       2.2805     0.011288
enh75328    5   98355800   98356800      3       1  150064       1.8829      0.02986
enh75339    5  101632000  101633000      2       1  150064       2.5896    0.0048051
enh75350    5  102153800  102154800      1       1  150064       2.6938     0.003532
enh75355    5  102211700  102212700      2       1  150064       1.7774     0.037752
enh75375    5  103521400  103522400      3       2  150064       2.7802    0.0027162
enh75376    5  106394000  106395000      7       4  150064       2.9154    0.0017762
enh75378    5  106439800  106440800      6       4  150064       2.8511    0.0021787
enh75382    5  106723800  106724800      3       1  150064       2.3799    0.0086579
enh75384    5  106768000  106769000      2       1  150064       2.2995     0.010739
enh75388    5  106867700  106868700      1       1  150064       3.2421    0.0005933
enh75390    5  106878000  106879000      1       1  150064       3.3924    0.0003464
enh75391    5  106885000  106886000      4       2  150064       2.9494    0.0015921
enh75392    5  106892600  106893600      5       2  150064       2.4607    0.0069342
enh75411    5  108644800  108645800      5       2  150064       3.3814   0.00036057
enh75412    5  108650600  108651600      2       1  150064       1.9365     0.026402
enh75413    5  108662600  108663600      2       1  150064       1.7936     0.036435
enh75414    5  108682700  108683700      3       2  150064       2.9834    0.0014253
enh75415    5  108723500  108724500      3       1  150064       2.1118      0.01735
enh75416    5  108730700  108731700      6       1  150064       1.7055     0.044054
enh75418    5  108742600  108743600      3       1  150064       3.2742   0.00052987
enh75419    5  108746900  108747900      7       3  150064       2.7151    0.0033128
enh75420    5  108748500  108749500      2       1  150064       2.2662      0.01172
enh75421    5  108790800  108791800      4       2  150064       2.7231    0.0032333
enh75423    5  108820400  108821400      3       2  150064        3.241   0.00059564
enh75425    5  109037100  109038100      7       4  150064       3.6239   0.00014507
enh75426    5  109038600  109039600      5       3  150064       3.9244   4.3467e-05
enh75427    5  109039300  109040300      4       2  150064        4.598   2.1327e-06
enh75428    5  109040700  109041700      4       2  150064        1.896     0.028977
enh75430    5  109044000  109045000      6       3  150064       2.6102    0.0045249
enh75431    5  109047000  109048000      5       3  150064       3.3835   0.00035789
enh75433    5  109049900  109050900      3       2  150064       4.4182   4.9774e-06
enh75434    5  109075400  109076400      3       2  150064       4.0192   2.9202e-05
enh75435    5  109078700  109079700      7       3  150064       2.5345    0.0056299
enh75437    5  109094600  109095600      6       3  150064       4.6175   1.9423e-06
enh75439    5  109141400  109142400      4       2  150064       4.1835    1.435e-05
enh75452    5  111016700  111017700      7       2  150064       1.8769     0.030267
enh75466    5  111296400  111297400      3       2  150064       1.6752     0.046949
enh75517    5  112314000  112315000      3       1  150064         2.09     0.018307
enh75535    5  112459000  112460000      4       2  150064        2.308     0.010499
enh75536    5  112460100  112461100      7       1  150064       2.7968    0.0025808
enh75537    5  112466900  112467900      5       3  150064            2     0.022752
enh75599    5  114701600  114702600      6       2  150064        2.902    0.0018541
enh75601    5  114728800  114729800      2       1  150064       1.8324     0.033444
enh75604    5  114759100  114760100      7       2  150064       1.6797     0.046512
enh75606    5  114770500  114771500      2       1  150064       1.7989     0.036019
enh75607    5  114785800  114786800      1       1  150064        2.184      0.01448
enh75608    5  114793400  114794400      7       2  150064       2.2708     0.011579
enh75641    5  115707700  115708700      3       2  150064        1.705     0.044101
enh75643    5  115713700  115714700      3       2  150064       2.0167     0.021866
enh75657    5  115879400  115880400      1       1  150064       2.4024     0.008145
enh75658    5  115881900  115882900      2       1  150064        1.794     0.036406
enh75698    5  118690500  118691500      3       2  150064       2.2301     0.012871
enh75699    5  118693000  118694000      3       1  150064       2.2814     0.011262
enh75700    5  118694300  118695300      2       1  150064       1.6976      0.04479
enh75704    5  118722000  118723000      1       1  150064       1.7184      0.04286
enh75710    5  119724200  119725200      1       1  150064        1.645      0.04998
enh75757    5  123855000  123856000      3       2  150064       2.3744    0.0087881
enh75760    5  123934700  123935700      4       2  150064       1.9146     0.027773
enh75762    5  123940900  123941900      4       2  150064       2.7943    0.0026007
enh75772    5  124004600  124005600      4       2  150064       1.8705     0.030704
enh75777    5  124021700  124022700      4       2  150064       1.7406     0.040876
enh75788    5  124057400  124058400      1       1  150064       2.0112      0.02215
enh75817    5  124827500  124828500      1       1  150064       1.8787      0.03014
enh75822    5  125055100  125056100      6       3  150064       1.6727     0.047189
enh75823    5  125170700  125171700      7       2  150064       2.5475    0.0054244
enh75824    5  125337900  125338900      6       2  150064       3.2834   0.00051284
enh75826    5  125615400  125616400      2       1  150064       2.8379    0.0022705
enh75827    5  125689600  125690600      3       2  150064       1.7999     0.035936
enh75830    5  125750300  125751300      3       1  150064       2.0887     0.018369
enh75831    5  125760700  125761700      3       1  150064       1.7735      0.03807
enh75845    5  125874200  125875200      6       2  150064       3.0359    0.0011991
enh75854    5  126202600  126203600      1       1  150064       2.5319     0.005673
enh75855    5  126204400  126205400      6       3  150064       3.6514   0.00013039
enh75861    5  126306800  126307800      4       1  150064       3.6967   0.00010922
enh75862    5  126308600  126309600      2       1  150064       3.1122   0.00092842
enh75863    5  126311900  126312900      3       2  150064       2.6731    0.0037577
enh75867    5  126334000  126335000      7       2  150064       2.2947     0.010876
enh75872    5  126346200  126347200      2       1  150064       2.9527    0.0015752
enh75889    5  126995500  126996500      4       2  150064        2.187     0.014373
enh75890    5  127002000  127003000      4       2  150064       1.9344     0.026529
enh75894    5  127193700  127194700      1       1  150064        3.928    4.283e-05
enh75895    5  127206900  127207900      1       1  150064       3.7499    8.844e-05
enh75896    5  127211100  127212100      2       1  150064       3.8921   4.9696e-05
enh75897    5  127220500  127221500      2       1  150064       3.8476   5.9637e-05
enh75898    5  127228400  127229400      1       1  150064       3.7947    7.391e-05
enh75899    5  127246000  127247000      4       2  150064       2.2999     0.010726
enh75905    5  127350000  127351000      2       1  150064       1.9125     0.027906
enh75906    5  127388600  127389600      2       1  150064       1.7209      0.04263
enh75907    5  127416400  127417400      3       1  150064       2.4229    0.0076987
enh75915    5  127600000  127601000      2       1  150064       2.6019     0.004636
enh75926    5  129362200  129363200      1       1  150064       1.7017      0.04441
enh75929    5  130598200  130599200      1       1  150064       1.6604      0.04842
enh75946    5  130945600  130946600      1       1  150064       1.7649      0.03879
enh76004    5  131779400  131780400      4       1  150064       2.1147     0.017229
enh76005    5  131781600  131782600      2       1  150064       2.1526     0.015675
enh76006    5  131783600  131784600      6       3  150064       1.7416     0.040788
enh76008    5  131793500  131794500      4       2  150064       2.4699    0.0067573
enh76054    5  132620900  132621900      3       2  150064       1.7707     0.038308
enh76133    5  133986500  133987500      2       1  150064       1.7075     0.043861
enh76158    5  134575000  134576000      7       3  150064        1.678     0.046669
enh76176    5  135149400  135150400      8       2  150064       2.5574    0.0052724
enh76177    5  135200300  135201300      2       1  150064       2.6419    0.0041226
enh76185    5  135342100  135343100      1       1  150064       1.6785      0.04662
enh76194    5  135372000  135373000      1       1  150064       2.2179      0.01328
enh76212    5  136478600  136479600      2       1  150064       2.0264     0.021363
enh76214    5  136541600  136542600      3       2  150064       2.2672      0.01169
enh76215    5  136544600  136545600      2       1  150064       2.1257     0.016765
enh76217    5  136604600  136605600      8       3  150064       2.4462    0.0072189
enh76218    5  136636000  136637000      3       1  150064       2.0415     0.020602
enh76220    5  136813300  136814300      2       1  150064       2.3769    0.0087286
enh76221    5  136815500  136816500      4       2  150064       2.0368     0.020836
enh76226    5  136966400  136967400      4       2  150064       1.6684     0.047615
enh76231    5  137069200  137070200      1       1  150064       3.2473    0.0005825
enh76234    5  137150600  137151600      1       1  150064       3.1433    0.0008354
enh76237    5  137169000  137170000      3       2  150064       2.3165     0.010265
enh76238    5  137177300  137178300      1       1  150064       2.9476     0.001601
enh76241    5  137194400  137195400      2       1  150064       2.2876      0.01108
enh76243    5  137223300  137224300      2       1  150064       2.6324    0.0042394
enh76244    5  137225200  137226200      2       1  150064       2.3254     0.010024
enh76246    5  137229100  137230100      2       1  150064       2.5267    0.0057576
enh76249    5  137358900  137359900      4       1  150064       2.1152     0.017208
enh76250    5  137365900  137366900      1       1  150064       1.7893      0.03678
enh76251    5  137369400  137370400      1       1  150064       1.7626      0.03898
enh76263    5  137672200  137673200      5       3  150064       4.9712   3.3275e-07
enh76264    5  137675500  137676500      3       1  150064       3.2208   0.00063924
enh76268    5  137705400  137706400      4       2  150064       2.0601     0.019694
enh76269    5  137707200  137708200      2       1  150064       2.9242    0.0017265
enh76270    5  137724900  137725900      3       2  150064       2.2569     0.012008
enh76273    5  137775200  137776200      3       2  150064       4.4343   4.6181e-06
enh76274    5  137785300  137786300      1       1  150064       3.4458    0.0002847
enh76275    5  137793900  137794900      4       2  150064       2.1181     0.017084
enh76276    5  137798600  137799600      3       2  150064       4.1241   1.8611e-05
enh76278    5  137840100  137841100      2       1  150064       5.0047    2.798e-07
enh76279    5  137856000  137857000      2       1  150064       3.7258   9.7348e-05
enh76282    5  137871900  137872900      2       1  150064       4.4589   4.1191e-06
enh76285    5  137908600  137909600      1       1  150064       3.1639    0.0007783
enh76287    5  137946300  137947300      4       2  150064       4.9276   4.1619e-07
enh76288    5  137947000  137948000      3       2  150064       4.2365   1.1353e-05
enh76341    5  138460300  138461300      1       1  150064       2.0783      0.01884
enh76369    5  138688100  138689100      2       1  150064       1.8913     0.029295
enh76384    5  138853400  138854400      1       1  150064       2.2705      0.01159
enh76389    5  138871900  138872900      1       1  150064       1.7968      0.03618
enh76392    5  138922400  138923400      2       1  150064       2.3016      0.01068
enh76403    5  138980700  138981700      2       1  150064       1.6744     0.047023
enh76410    5  139036600  139037600      3       1  150064       2.3431    0.0095613
enh76411    5  139043800  139044800      1       1  150064       2.9032     0.001847
enh76412    5  139051900  139052900      1       1  150064       3.7447     9.03e-05
enh76413    5  139053000  139054000      3       2  150064       2.3951    0.0083068
enh76414    5  139054300  139055300      3       1  150064       3.2007   0.00068544
enh76415    5  139057200  139058200      4       1  150064       3.2573   0.00056239
enh76416    5  139059000  139060000      3       1  150064       3.6264   0.00014369
enh76417    5  139066400  139067400      2       1  150064       3.6259   0.00014401
enh76418    5  139072100  139073100      1       1  150064       3.8942    4.926e-05
enh76420    5  139077800  139078800      1       1  150064       4.2077     1.29e-05
enh76421    5  139080500  139081500      1       1  150064       3.8986    4.837e-05
enh76432    5  139243000  139244000      2       1  150064       2.2927     0.010932
enh76433    5  139259800  139260800      1       1  150064       1.7424      0.04072
enh76437    5  139348100  139349100      2       1  150064       3.0735    0.0010579
enh76441    5  139379800  139380800      1       1  150064       2.7763     0.002749
enh76452    5  139488800  139489800      1       1  150064       3.3836    0.0003577
enh76458    5  139520300  139521300      1       1  150064       1.7849      0.03714
enh76460    5  139536000  139537000      2       1  150064       3.5479   0.00019415
enh76462    5  139559600  139560600      2       1  150064       1.9778     0.023978
enh76464    5  139565100  139566100      3       1  150064       1.6909     0.045427
enh76465    5  139566600  139567600      2       1  150064       2.8047    0.0025181
enh76467    5  139570100  139571100      1       1  150064       3.4022    0.0003342
enh76469    5  139576200  139577200      1       1  150064       1.7828      0.03731
enh76470    5  139580700  139581700      5       3  150064       2.8342    0.0022971
enh76473    5  139599100  139600100      3       1  150064       2.2296     0.012885
enh76474    5  139607000  139608000      1       1  150064       3.3893    0.0003503
enh76475    5  139615000  139616000      2       1  150064       2.8002    0.0025533
enh76482    5  139637200  139638200      1       1  150064       3.5465    0.0001952
enh76490    5  139664300  139665300      6       3  150064       1.7188     0.042822
enh76492    5  139680700  139681700      1       1  150064       3.6524    0.0001299
enh76493    5  139691000  139692000      3       2  150064       2.0504     0.020161
enh76499    5  139728400  139729400      1       1  150064       4.0598    2.456e-05
enh76503    5  139779200  139780200      1       1  150064       3.8515    5.871e-05
enh76504    5  139783800  139784800      3       2  150064       2.3455    0.0095016
enh76507    5  139803000  139804000      1       1  150064       4.0521    2.538e-05
enh76508    5  139812400  139813400      1       1  150064       2.7565     0.002921
enh76510    5  139927700  139928700      1       1  150064        3.529    0.0002086
enh76512    5  139933600  139934600      2       1  150064       2.7639    0.0028559
enh76521    5  140017800  140018800      3       2  150064       2.3221     0.010115
enh76523    5  140021900  140022900      1       1  150064       2.7897     0.002638
enh76524    5  140025400  140026400      4       2  150064       3.1794    0.0007378
enh76525    5  140028000  140029000      2       1  150064       3.9582   3.7763e-05
enh76526    5  140042900  140043900      2       1  150064       3.6706     0.000121
enh76527    5  140045400  140046400      2       1  150064       2.3365    0.0097317
enh76528    5  140051800  140052800      1       1  150064       4.0009    3.155e-05
enh76529    5  140069400  140070400      5       2  150064       4.2883   9.0009e-06
enh76530    5  140071900  140072900      7       2  150064       4.2648   1.0006e-05
enh76531    5  140079000  140080000      1       1  150064         4.26    1.022e-05
enh76532    5  140080800  140081800      2       1  150064       3.9675   3.6313e-05
enh76565    5  141062400  141063400      2       1  150064         1.93     0.026806
enh76573    5  141215000  141216000      3       1  150064       2.4179    0.0078043
enh76574    5  141218400  141219400      3       1  150064       2.4162    0.0078411
enh76597    5  141474700  141475700      3       1  150064       1.7614     0.039089
enh76611    5  141659500  141660500      4       1  150064        1.947     0.025769
enh76616    5  141706600  141707600      3       2  150064       3.2217   0.00063713
enh76618    5  141735300  141736300      3       2  150064       2.0771     0.018895
enh76619    5  141737500  141738500      4       2  150064       2.1426     0.016072
enh76627    5  141820700  141821700      4       1  150064       1.7112     0.043523
enh76658    5  142125800  142126800      1       1  150064        1.886      0.02965
enh76659    5  142132700  142133700      2       1  150064       1.8334      0.03337
enh76663    5  142158300  142159300      2       1  150064        2.664    0.0038605
enh76774    5  142628500  142629500      1       1  150064       2.6736     0.003752
enh76782    5  142707200  142708200      3       2  150064       2.0277     0.021295
enh76784    5  142718200  142719200      3       2  150064       1.9724     0.024281
enh76785    5  142721700  142722700      2       1  150064       2.0366     0.020844
enh76796    5  142753900  142754900      1       1  150064        2.215      0.01338
enh76806    5  142850700  142851700      3       1  150064       1.9789     0.023914
enh76823    5  143185900  143186900      1       1  150064       1.7473      0.04029
enh76911    5  147848600  147849600      3       1  150064       2.4654    0.0068427
enh76926    5  148235600  148236600      3       2  150064       1.8989     0.028787
enh76980    5  148655200  148656200      2       1  150064       2.8133    0.0024521
enh76982    5  148661900  148662900      2       1  150064       2.4975    0.0062529
enh76983    5  148666000  148667000      3       1  150064       2.7805    0.0027141
enh76984    5  148668100  148669100      2       1  150064       2.0391     0.020722
enh76985    5  148670100  148671100      9       2  150064       2.3006     0.010708
enh76986    5  148672100  148673100      7       3  150064       2.6282    0.0042915
enh76993    5  148700000  148701000      5       3  150064       1.9198      0.02744
enh76996    5  148725800  148726800      3       1  150064       2.2633     0.011808
enh76997    5  148736800  148737800      3       2  150064        2.071     0.019178
enh77000    5  148750600  148751600      2       1  150064       1.8278     0.033789
enh77001    5  148764600  148765600      3       1  150064       2.5902    0.0047955
enh77006    5  148808100  148809100      2       1  150064       2.4416    0.0073104
enh77007    5  148809800  148810800      3       2  150064       2.1632     0.015263
enh77047    5  149073200  149074200      2       1  150064       1.6777     0.046701
enh77053    5  149123600  149124600      6       4  150064       3.0084    0.0013133
enh77054    5  149125100  149126100      2       1  150064       2.1302     0.016576
enh77059    5  149142200  149143200      2       1  150064       2.1835       0.0145
enh77062    5  149148700  149149700      2       1  150064       1.8998     0.028727
enh77063    5  149152500  149153500      6       3  150064       2.3702    0.0088884
enh77065    5  149169400  149170400      2       1  150064        1.804     0.035613
enh77067    5  149184500  149185500      2       1  150064       2.4139    0.0078918
enh77069    5  149195900  149196900      8       3  150064       2.5809    0.0049276
enh77072    5  149218800  149219800      2       1  150064       2.6021    0.0046333
enh77073    5  149221100  149222100      5       3  150064       2.2764      0.01141
enh77103    5  149678700  149679700      2       1  150064       1.9516      0.02549
enh77104    5  149682200  149683200      1       1  150064       2.9254      0.00172
enh77139    5  149921200  149922200      1       1  150064       1.8539      0.03188
enh77264    5  151708600  151709600      1       1  150064       1.9663      0.02463
enh77268    5  153008000  153009000      4       2  150064       1.7945     0.036363
enh77271    5  153381300  153382300      4       2  150064       2.3666     0.008977
enh77272    5  153416200  153417200      1       1  150064       3.3471    0.0004083
enh77273    5  153416800  153417800      1       1  150064       3.3858    0.0003548
enh77274    5  153419500  153420500      3       2  150064       2.9312    0.0016885
enh77275    5  153421700  153422700      1       1  150064       3.2758    0.0005269
enh77276    5  153423500  153424500      1       1  150064        3.657    0.0001276
enh77277    5  153424200  153425200      2       1  150064       3.3895   0.00035009
enh77279    5  153437900  153438900      2       1  150064       2.7124      0.00334
enh77280    5  153451400  153452400      2       1  150064       3.2966   0.00048932
enh77281    5  153457300  153458300      4       2  150064       2.7149    0.0033144
enh77282    5  153470800  153471800      2       1  150064       3.3227   0.00044569
enh77283    5  153518300  153519300      3       2  150064       3.0169    0.0012768
enh77287    5  153573700  153574700      2       1  150064       2.1697     0.015015
enh77288    5  153576700  153577700      3       2  150064       1.6819     0.046297
enh77290    5  153618400  153619400      3       1  150064       3.3166   0.00045556
enh77291    5  153621700  153622700      3       2  150064       2.9454    0.0016125
enh77292    5  153644000  153645000      3       1  150064       4.7744   9.0107e-07
enh77293    5  153652800  153653800      5       2  150064       3.9053   4.7051e-05
enh77294    5  153656500  153657500      4       2  150064       5.2003   9.9473e-08
enh77295    5  153666100  153667100      4       2  150064       3.3795   0.00036311
enh77296    5  153681300  153682300      4       2  150064       2.8536    0.0021613
enh77299    5  153750300  153751300      1       1  150064       2.1367      0.01631
enh77300    5  153784500  153785500      5       2  150064       2.2828     0.011221
enh77313    5  154071400  154072400      6       3  150064       1.7405     0.040889
enh77341    5  154319600  154320600      2       1  150064       1.8015     0.035813
enh77351    5  154860200  154861200      4       2  150064       1.9868     0.023473
enh77354    5  155191000  155192000      3       2  150064       1.9917     0.023203
enh77357    5  155600800  155601800      5       3  150064       1.7619      0.03904
enh77360    5  155752600  155753600      1       1  150064       2.4165     0.007836
enh77362    5  155757300  155758300      3       1  150064       1.7253     0.042236
enh77363    5  155762200  155763200      6       3  150064       2.8043    0.0025216
enh77366    5  155792800  155793800      3       2  150064       2.9929    0.0013817
enh77368    5  155807500  155808500      1       1  150064       3.0233      0.00125
enh77369    5  155810100  155811100      8       3  150064       3.1588   0.00079223
enh77372    5  155832700  155833700      3       1  150064       3.3589   0.00039125
enh77373    5  155838000  155839000      2       1  150064       2.8659    0.0020789
enh77375    5  155858000  155859000      4       2  150064       2.9388    0.0016473
enh77376    5  155868400  155869400      2       1  150064       2.7656    0.0028409
enh77377    5  155901600  155902600      4       1  150064        1.837     0.033108
enh77392    5  156570600  156571600      2       1  150064       1.6565     0.048815
enh77404    5  156900200  156901200      4       2  150064       1.7662     0.038682
enh77427    5  157255600  157256600      3       1  150064       1.9981     0.022853
enh77470    5  158301900  158302900      1       1  150064        2.026      0.02138
enh77491    5  158446900  158447900      3       2  150064       1.8624     0.031273
enh77505    5  158607500  158608500      2       1  150064       2.4224     0.007709
enh77506    5  158608900  158609900      2       1  150064       1.6717      0.04729
enh77507    5  158609800  158610800      1       1  150064       2.5004     0.006203
enh77509    5  158612500  158613500      2       1  150064       2.4428    0.0072876
enh77510    5  158616000  158617000      1       1  150064       2.4105     0.007966
enh77512    5  158632400  158633400      4       2  150064        1.803     0.035697
enh77521    5  159199400  159200400      2       1  150064        2.014     0.022005
enh77527    5  159305400  159306400      1       1  150064       1.8001      0.03592
enh77541    5  159596100  159597100      5       1  150064       2.0813     0.018705
enh77582    5  167376900  167377900      3       2  150064       2.3741     0.008795
enh77595    5  167914400  167915400      2       1  150064       2.0713     0.019165
enh77596    5  167979000  167980000      1       1  150064       2.0701      0.01922
enh77597    5  168002500  168003500      1       1  150064       2.0306      0.02115
enh77598    5  168004000  168005000      1       1  150064       2.2049      0.01373
enh77604    5  168161700  168162700      1       1  150064       1.6944      0.04509
enh77634    5  169780000  169781000      3       2  150064       1.8391     0.032949
enh77635    5  169782200  169783200      5       2  150064       1.9751     0.024126
enh77650    5  170845200  170846200      3       1  150064       1.7977     0.036113
enh77678    5  171372600  171373600      5       3  150064       1.7239     0.042367
enh77705    5  171589800  171590800      6       2  150064       1.6458     0.049899
enh77733    5  171923600  171924600      3       1  150064       1.9439     0.025951
enh77734    5  171930800  171931800      2       1  150064       2.2841     0.011181
enh77735    5  171935600  171936600      6       3  150064       2.1629     0.015275
enh77736    5  171954800  171955800      5       2  150064       2.1701     0.015001
enh77737    5  171958200  171959200      1       1  150064       2.2665      0.01171
enh77747    5  172029800  172030800      2       1  150064       1.7825     0.037338
enh77814    5  172358300  172359300      4       2  150064       1.9138     0.027824
enh77819    5  172409700  172410700      4       1  150064       2.9947    0.0013734
enh77820    5  172411800  172412800      7       2  150064       2.3265    0.0099963
enh77826    5  172455900  172456900      4       2  150064       2.4613    0.0069219
enh77830    5  172485600  172486600      6       2  150064       2.2279     0.012944
enh77832    5  172505600  172506600      1       1  150064        1.847      0.03237
enh77835    5  172592000  172593000      4       2  150064       2.6161    0.0044468
enh77856    5  173052300  173053300      3       2  150064       1.7189     0.042813
enh77860    5  173116600  173117600      6       3  150064       1.7609     0.039128
enh77871    5  173260300  173261300      3       1  150064       2.0547     0.019952
enh77875    5  173305000  173306000      2       1  150064        2.029      0.02123
enh77890    5  173355200  173356200      1       1  150064       1.7068      0.04393
enh77893    5  173360600  173361600      2       1  150064       1.7105     0.043587
enh77900    5  173400400  173401400      2       1  150064       1.7728     0.038129
enh77915    5  175114900  175115900      3       1  150064       1.8098     0.035164
enh77928    5  175821800  175822800      1       1  150064       2.2147      0.01339
enh77930    5  175829200  175830200      2       1  150064        1.748     0.040235
enh77933    5  175837700  175838700      2       1  150064       1.8565     0.031689
enh77935    5  175843800  175844800      4       2  150064       2.1044     0.017671
enh78017    5  176935300  176936300      4       2  150064        3.155   0.00080248
enh78018    5  176936700  176937700      2       1  150064       2.9439    0.0016206
enh78023    5  176965800  176966800      1       1  150064       3.0105     0.001304
enh78024    5  176967100  176968100      2       1  150064       3.3785   0.00036438
enh78025    5  176970100  176971100      2       1  150064       2.5569    0.0052804
enh78026    5  176971800  176972800      3       1  150064       2.7995    0.0025592
enh78027    5  176973300  176974300      1       1  150064       3.0734     0.001058
enh78028    5  176974900  176975900      2       1  150064        2.483    0.0065141
enh78029    5  176976200  176977200      1       1  150064       3.0229     0.001252
enh78031    5  176982100  176983100      3       1  150064       3.0297    0.0012238
enh78032    5  176983800  176984800      1       1  150064       3.0843      0.00102
enh78049    5  177642000  177643000      5       2  150064       1.8106     0.035098
enh78050    5  177650600  177651600      5       2  150064       2.5036    0.0061471
enh78062    5  177887600  177888600      4       1  150064        1.744     0.040583
enh78064    5  177894800  177895800      5       3  150064       1.9751     0.024129
enh78078    5  178667800  178668800      4       2  150064       2.8477    0.0022016
enh78079    5  178669400  178670400      2       1  150064       2.6315    0.0042508
enh78081    5  178696900  178697900      4       2  150064       1.7676     0.038561
enh78084    5  178712500  178713500      1       1  150064        3.353    0.0003997
enh78088    5  178744000  178745000      2       1  150064       2.3992    0.0082164
enh78095    5  178987000  178988000      4       2  150064        1.926      0.02705
enh78105    5  179158200  179159200      1       1  150064       1.7517      0.03991
enh78109    5  179173700  179174700      2       1  150064        2.379    0.0086801
enh78110    5  179181400  179182400      1       1  150064       1.8827      0.02987
enh78111    5  179186300  179187300      4       2  150064       1.8363      0.03316
enh78112    5  179189600  179190600      1       1  150064       1.8839      0.02979
enh78117    5  179234700  179235700      2       1  150064       1.8454     0.032487
enh78127    5  179327500  179328500      6       3  150064       2.0496       0.0202
enh78170    5  180624900  180625900      5       2  150064       1.8624      0.03127
enh78171    5  180626600  180627600      6       2  150064       1.7864     0.037021
enh78172    5  180629800  180630800      5       2  150064       1.9065     0.028291
enh78182    5  180682200  180683200      2       1  150064       2.4896    0.0063945
enh78183    5  180684500  180685500      3       2  150064       2.1326     0.016477
enh78228    6    1903600    1904600      1       1  150064       1.7854       0.0371
enh78274    6    2947400    2948400      1       1  150064       2.4005     0.008186
enh78276    6    2957700    2958700     13       3  150064       2.3404    0.0096326
enh78277    6    2960300    2961300      5       2  150064       2.0789     0.018814
enh78283    6    2972200    2973200      7       2  150064       1.9215     0.027336
enh78298    6    3139100    3140100      1       1  150064       2.4976     0.006251
enh78312    6    3295200    3296200      7       2  150064        1.841     0.032809
enh78342    6    3724600    3725600      2       1  150064       2.3502    0.0093822
enh78343    6    3732500    3733500      4       2  150064       2.0654     0.019441
enh78344    6    3739200    3740200      9       4  150064        2.721    0.0032546
enh78346    6    3742000    3743000      3       2  150064       2.2372     0.012638
enh78347    6    3745500    3746500      2       1  150064       2.8735    0.0020295
enh78348    6    3752900    3753900      1       1  150064       3.2207    0.0006394
enh78367    6    3869200    3870200      3       1  150064         1.84     0.032883
enh78387    6    4023700    4024700      4       2  150064       2.2073     0.013646
enh78392    6    4055200    4056200      1       1  150064       1.8429      0.03267
enh78394    6    4100900    4101900      2       1  150064       2.3579    0.0091904
enh78397    6    4125900    4126900      3       1  150064       2.3035     0.010625
enh78400    6    4253600    4254600      7       2  150064       1.7431     0.040658
enh78402    6    4287800    4288800      6       3  150064       2.8012    0.0025455
enh78412    6    4397700    4398700      8       2  150064       1.7677     0.038555
enh78434    6    4804100    4805100      3       2  150064       2.2084     0.013607
enh78435    6    4806300    4807300      4       2  150064       1.7337     0.041489
enh78444    6    4907800    4908800      3       1  150064        2.493    0.0063334
enh78445    6    4914200    4915200      3       2  150064       2.4501    0.0071411
enh78469    6    5294500    5295500      6       3  150064       1.9155     0.027717
enh78472    6    5359400    5360400      2       1  150064       1.9816     0.023764
enh78531    6    6885800    6886800      6       2  150064        2.446     0.007223
enh78532    6    6892200    6893200      3       2  150064       1.7296     0.041853
enh78550    6    7053100    7054100      2       1  150064       1.9897     0.023315
enh78552    6    7058300    7059300      7       4  150064       2.2024      0.01382
enh78563    6    7130400    7131400      4       2  150064        2.148     0.015857
enh78571    6    7145100    7146100      2       1  150064       1.7154     0.043138
enh78591    6    7242400    7243400      1       1  150064       2.1028      0.01774
enh78645    6   11194800   11195800      5       2  150064       2.3009     0.010698
enh78659    6   11236000   11237000      6       3  150064       2.4194    0.0077741
enh78679    6   11434900   11435900      7       4  150064        2.294     0.010896
enh78681    6   11472800   11473800      9       4  150064        2.512    0.0060032
enh78684    6   11525400   11526400      3       1  150064        2.972    0.0014795
enh78688    6   11609400   11610400      4       2  150064       2.1913     0.014214
enh78689    6   11614500   11615500      2       1  150064       1.7724     0.038161
enh78709    6   11938400   11939400      4       2  150064       1.7393     0.040991
enh78713    6   12013900   12014900      4       2  150064       1.9707      0.02438
enh78715    6   12033200   12034200      5       3  150064       1.8677     0.030901
enh78717    6   12036800   12037800      6       2  150064       2.1347     0.016394
enh78757    6   13327100   13328100      2       1  150064       1.7815     0.037414
enh78776    6   13452500   13453500      2       1  150064       2.0314     0.021105
enh78777    6   13454700   13455700      3       1  150064       2.0997     0.017878
enh78792    6   13611500   13612500      2       1  150064       1.7088     0.043746
enh78795    6   13660800   13661800      2       1  150064        2.582    0.0049121
enh78798    6   13694600   13695600      3       1  150064       2.0397     0.020691
enh78801    6   13700000   13701000      1       1  150064       2.4325     0.007498
enh78805    6   13707800   13708800      2       1  150064       2.7686    0.0028147
enh78806    6   13712900   13713900      3       1  150064       1.6542     0.049039
enh78826    6   14540000   14541000      5       1  150064       1.7085      0.04377
enh78827    6   14550900   14551900      5       2  150064       2.4167    0.0078316
enh78829    6   14640000   14641000      3       2  150064       2.7205    0.0032587
enh78830    6   14655300   14656300      5       2  150064       1.9658     0.024659
enh78865    6   15288100   15289100      4       2  150064       2.0303     0.021163
enh78871    6   15299700   15300700      2       1  150064       2.0929     0.018181
enh78885    6   15351900   15352900      3       1  150064        1.858     0.031587
enh78887    6   15356900   15357900      1       1  150064       2.0375       0.0208
enh78958    6   15879800   15880800      7       3  150064       2.3943     0.008326
enh78959    6   15897100   15898100      3       2  150064       1.9535     0.025378
enh78974    6   16146100   16147100      2       1  150064       1.7475     0.040277
enh78981    6   16229300   16230300      4       2  150064       2.4206    0.0077484
enh78983    6   16242800   16243800      4       2  150064       2.2989     0.010756
enh78991    6   16320000   16321000      2       1  150064       1.7937     0.036429
enh78993    6   16331800   16332800      2       1  150064       3.0729    0.0010599
enh78995    6   16334800   16335800      2       1  150064        2.782    0.0027009
enh78997    6   16342500   16343500      2       1  150064       2.4297    0.0075546
enh79005    6   16409700   16410700      3       1  150064       1.8456     0.032472
enh79008    6   16433300   16434300      4       2  150064        1.802     0.035773
enh79035    6   16683800   16684800      6       2  150064       2.0326     0.021046
enh79038    6   16688800   16689800      2       1  150064       1.8746     0.030421
enh79049    6   16719700   16720700      3       1  150064       2.3883    0.0084633
enh79050    6   16721900   16722900      2       1  150064       3.4734   0.00025699
enh79051    6   16724800   16725800      2       1  150064       3.0784    0.0010407
enh79052    6   16728200   16729200      4       2  150064       2.6978    0.0034898
enh79053    6   16731000   16732000      5       3  150064       2.3972    0.0082609
enh79054    6   16731500   16732500      2       1  150064       2.7002    0.0034648
enh79059    6   16752000   16753000      4       2  150064       2.2159     0.013348
enh79061    6   16754400   16755400      3       2  150064       2.6405    0.0041389
enh79062    6   16758000   16759000      4       2  150064       2.3419    0.0095929
enh79077    6   17045200   17046200      5       2  150064       2.2729     0.011516
enh79084    6   17226000   17227000      2       1  150064        1.691     0.045414
enh79101    6   17413200   17414200      2       1  150064       1.9132     0.027858
enh79102    6   17415400   17416400      4       1  150064       1.8512     0.032069
enh79103    6   17418100   17419100      1       1  150064       2.0206      0.02166
enh79129    6   17865400   17866400      7       3  150064       1.7571     0.039449
enh79172    6   18102800   18103800     10       2  150064       2.4946    0.0063051
enh79173    6   18109800   18110800      2       1  150064       2.8756    0.0020162
enh79176    6   18153100   18154100      1       1  150064       1.6843      0.04606
enh79178    6   18171500   18172500      1       1  150064       1.7597      0.03923
enh79190    6   18391200   18392200      2       1  150064       1.9256     0.027079
enh79205    6   18457000   18458000      5       3  150064       1.6986     0.044696
enh79206    6   18458200   18459200      7       3  150064         2.27     0.011604
enh79207    6   18503200   18504200      6       3  150064       2.0508     0.020143
enh79211    6   19035600   19036600      3       2  150064       1.8572      0.03164
enh79214    6   19303300   19304300      4       2  150064       1.7558     0.039562
enh79240    6   20528600   20529600      9       3  150064       2.3776     0.008712
enh79241    6   20535700   20536700      7       2  150064        2.651     0.004013
enh79246    6   20662200   20663200      7       2  150064       2.1276     0.016687
enh79252    6   20804600   20805600      1       1  150064       2.9363     0.001661
enh79255    6   20877400   20878400      3       2  150064       2.2916     0.010964
enh79256    6   20952300   20953300      2       1  150064       2.2172     0.013305
enh79271    6   21753400   21754400      4       2  150064       2.0364     0.020854
enh79273    6   21769900   21770900      2       1  150064       1.9337     0.026577
enh79274    6   21771600   21772600      5       2  150064       2.6543    0.0039733
enh79275    6   21801600   21802600      4       2  150064       1.8416     0.032764
enh79298    6   22145700   22146700      1       1  150064       2.1187      0.01706
enh79305    6   22828600   22829600      4       2  150064       1.8406      0.03284
enh79316    6   24360400   24361400      4       2  150064       2.9419    0.0016308
enh79317    6   24394900   24395900      6       2  150064       2.8606    0.0021145
enh79320    6   24495900   24496900      4       2  150064       1.6969      0.04486
enh79321    6   24664500   24665500      3       2  150064       2.5375    0.0055828
enh79324    6   24715400   24716400      2       1  150064       2.7478    0.0029999
enh79329    6   24883400   24884400      4       2  150064       1.8962     0.028964
enh79331    6   24901500   24902500      2       1  150064       2.0359      0.02088
enh79338    6   25006500   25007500      5       3  150064       2.1167     0.017145
enh79339    6   25015100   25016100      4       2  150064       1.9661     0.024645
enh79342    6   25086400   25087400      4       2  150064       2.0619     0.019611
enh79346    6   25174600   25175600      4       2  150064       4.8982   4.8348e-07
enh79347    6   25179200   25180200      6       3  150064       2.9724    0.0014774
enh79348    6   25193400   25194400      3       1  150064       3.4464   0.00028404
enh79349    6   25278100   25279100      2       1  150064       1.8306     0.033582
enh79351    6   25296500   25297500      3       2  150064       2.0213     0.021625
enh79352    6   25302400   25303400      7       3  150064       2.4348    0.0074508
enh79359    6   25414200   25415200      7       3  150064       3.4905   0.00024105
enh79362    6   25960200   25961200      4       2  150064       3.2142   0.00065402
enh79363    6   25961500   25962500      2       1  150064       6.3781   8.9657e-11
enh79364    6   25964600   25965600      2       1  150064       1.7255     0.042215
enh79370    6   25993700   25994700      2       1  150064       6.2143   2.5779e-10
enh79371    6   26025400   26026400      1       1  150064       7.9707    7.886e-16
enh79372    6   26027700   26028700      1       1  150064       1.9967      0.02293
enh79374    6   26053600   26054600      2       1  150064       6.3284   1.2385e-10
enh79376    6   26088800   26089800      2       1  150064       2.8914    0.0019177
enh79377    6   26127900   26128900      6       2  150064       6.0856   5.8012e-10
enh79380    6   26133600   26134600      2       1  150064       4.9955   2.9343e-07
enh79381    6   26141000   26142000      1       1  150064       1.7931      0.03648
enh79383    6   26156900   26157900      5       3  150064       6.7545   7.1677e-12
enh79384    6   26160200   26161200      2       1  150064       3.8021   7.1728e-05
enh79385    6   26170900   26171900      1       1  150064       2.4731     0.006697
enh79386    6   26173500   26174500      1       1  150064       4.3734    6.117e-06
enh79389    6   26206400   26207400      7       2  150064       2.2903     0.011002
enh79395    6   26282200   26283200      4       2  150064       4.4342   4.6214e-06
enh79396    6   26282900   26283900      1       1  150064       4.3395    7.139e-06
enh79398    6   26295100   26296100      3       1  150064       4.5472   2.7183e-06
enh79399    6   26296600   26297600      5       3  150064       2.4227     0.007702
enh79402    6   26311200   26312200      9       2  150064       3.4629   0.00026719
enh79404    6   26363800   26364800      4       2  150064       7.2604   1.9301e-13
enh79407    6   26420500   26421500      7       2  150064       3.9502    3.904e-05
enh79408    6   26422600   26423600      5       2  150064       2.2864     0.011115
enh79413    6   26461400   26462400     10       5  150064       5.0839   1.8487e-07
enh79414    6   26475000   26476000      3       2  150064       1.9359     0.026443
enh79415    6   26523100   26524100      2       1  150064       2.4674     0.006805
enh79416    6   26534700   26535700      5       3  150064       3.1172   0.00091295
enh79417    6   26535900   26536900      1       1  150064       3.2398    0.0005981
enh79418    6   26539600   26540600      4       1  150064       3.2499   0.00057725
enh79421    6   27046100   27047100      3       2  150064       5.0522    2.184e-07
enh79424    6   27155000   27156000      8       2  150064       1.7751     0.037938
enh79425    6   27341600   27342600      1       1  150064       2.2678      0.01167
enh79426    6   27343200   27344200      5       3  150064       3.6113   0.00015232
enh79427    6   27355400   27356400      5       2  150064       4.8663   5.6857e-07
enh79428    6   27357000   27358000      7       3  150064       7.6119   1.3503e-14
enh79429    6   27438600   27439600      8       2  150064       3.8031   7.1434e-05
enh79431    6   27469800   27470800      4       2  150064       3.6383    0.0001372
enh79432    6   27654700   27655700      5       3  150064       2.7978    0.0025729
enh79433    6   27739800   27740800      5       2  150064       5.4194   2.9901e-08
enh79434    6   27760500   27761500      1       1  150064       2.1576      0.01548
enh79435    6   27774000   27775000      1       1  150064       8.8834    3.243e-19
enh79437    6   27863200   27864200      2       1  150064       2.2789     0.011336
enh79438    6   28091200   28092200      1       1  150064       10.693     5.47e-27
enh79440    6   28105900   28106900      6       1  150064        5.105   1.6539e-07
enh79441    6   28110700   28111700      3       2  150064       5.8429    2.565e-09
enh79442    6   28129600   28130600     11       4  150064       7.7395   4.9906e-15
enh79443    6   28184800   28185800      1       1  150064       1.9624      0.02486
enh79444    6   28193800   28194800      3       2  150064       4.8767   5.3943e-07
enh79445    6   28194600   28195600      2       1  150064       4.2708   9.7404e-06
enh79446    6   28218000   28219000      1       1  150064       8.4397    1.591e-17
enh79450    6   28250200   28251200      6       3  150064        8.258   7.4081e-17
enh79451    6   28302100   28303100      5       1  150064       3.3114   0.00046421
enh79452    6   28304600   28305600      4       1  150064       5.5346   1.5598e-08
enh79453    6   28318800   28319800      2       1  150064       6.5656   2.5912e-11
enh79454    6   28320600   28321600      4       2  150064       6.7955   5.3973e-12
enh79455    6   28322200   28323200      4       2  150064       5.8151   3.0292e-09
enh79456    6   28324000   28325000      3       2  150064       8.0768   3.3256e-16
enh79457    6   28365600   28366600      3       2  150064       7.9338   1.0627e-15
enh79458    6   28411400   28412400      8       4  150064       6.9996   1.2834e-12
enh79459    6   28832100   28833100      4       2  150064        7.417   5.9918e-14
enh79460    6   28833600   28834600      8       3  150064       4.5189   3.1087e-06
enh79464    6   28892200   28893200      3       2  150064       3.6582   0.00012699
enh79465    6   28909600   28910600      3       1  150064       2.4369    0.0074072
enh79467    6   28947800   28948800      2       1  150064       7.8022   3.0407e-15
enh79468    6   28950400   28951400      2       1  150064        3.324   0.00044365
enh79469    6   28953400   28954400      4       2  150064       6.7566   7.0649e-12
enh79473    6   29623500   29624500      5       3  150064       5.4551   2.4469e-08
enh79702    6   33172900   33173900      5       2  150064       2.1848     0.014453
enh79703    6   33174000   33175000      2       1  150064       2.2488     0.012262
enh79704    6   33174600   33175600      3       1  150064       2.4514    0.0071155
enh79713    6   33258000   33259000      1       1  150064       4.0471    2.593e-05
enh79714    6   33268000   33269000      1       1  150064       2.0321      0.02107
enh79716    6   33283300   33284300      1       1  150064       4.7028    1.283e-06
enh79719    6   33287600   33288600      3       1  150064       2.3168     0.010258
enh79721    6   33291600   33292600      1       1  150064       4.0833     2.22e-05
enh79722    6   33312500   33313500      2       1  150064       2.7061    0.0034043
enh79723    6   33342500   33343500      1       1  150064       4.1667    1.545e-05
enh79724    6   33358100   33359100      3       1  150064       4.0536   2.5222e-05
enh79725    6   33376800   33377800      2       1  150064       3.6535   0.00012932
enh79726    6   33379500   33380500      1       1  150064       3.6921    0.0001112
enh79727    6   33383400   33384400      2       1  150064        2.976      0.00146
enh79729    6   33392000   33393000      1       1  150064        3.638    0.0001374
enh79730    6   33394100   33395100      1       1  150064          5.1    1.698e-07
enh79732    6   33398500   33399500      1       1  150064       3.0433      0.00117
enh79733    6   33401000   33402000      4       2  150064       5.8471   2.5017e-09
enh79735    6   33422900   33423900      1       1  150064       2.9616      0.00153
enh79736    6   33476600   33477600      5       2  150064       2.4812    0.0065462
enh79737    6   33539500   33540500      2       1  150064       4.2654    9.977e-06
enh79738    6   33544900   33545900      2       1  150064        4.572   2.4155e-06
enh79739    6   33553100   33554100      2       1  150064       1.9522     0.025456
enh79741    6   33560600   33561600      4       2  150064       3.8285    6.447e-05
enh79742    6   33565200   33566200      4       2  150064       2.8979    0.0018781
enh79743    6   33566900   33567900      7       4  150064       3.5956    0.0001618
enh79744    6   33577400   33578400      2       1  150064       2.6555      0.00396
enh79746    6   33591500   33592500      2       1  150064       2.8957    0.0018913
enh79748    6   33599800   33600800      3       1  150064       2.9817    0.0014333
enh79749    6   33602200   33603200      2       1  150064       1.7908      0.03666
enh79750    6   33640400   33641400      4       2  150064       2.4582    0.0069812
enh79751    6   33662100   33663100      5       2  150064        4.754   9.9701e-07
enh79752    6   33666600   33667600      2       1  150064       3.0282    0.0012301
enh79753    6   33667900   33668900      5       3  150064       4.4111   5.1418e-06
enh79754    6   33675800   33676800      4       1  150064       2.8725    0.0020359
enh79755    6   33676900   33677900      7       4  150064       2.4005    0.0081863
enh79756    6   33685300   33686300      5       3  150064       3.7888   7.5686e-05
enh79758    6   33691200   33692200      2       1  150064       2.8466    0.0022095
enh79760    6   33705600   33706600      5       2  150064       2.5589    0.0052506
enh79761    6   33708100   33709100      6       3  150064       3.9585   3.7708e-05
enh79762    6   33709400   33710400      5       2  150064        4.357   6.5926e-06
enh79763    6   33710000   33711000      7       3  150064         5.82    2.943e-09
enh79764    6   33717100   33718100      8       4  150064       3.2037   0.00067826
enh79765    6   33729400   33730400      6       2  150064       4.2371   1.1319e-05
enh79766    6   33738600   33739600      1       1  150064       3.5212    0.0002148
enh79767    6   33749000   33750000      7       1  150064       2.3215      0.01013
enh79769    6   33796100   33797100     11       3  150064       3.0679     0.001078
enh79772    6   33853000   33854000      6       2  150064       3.5841   0.00016913
enh79773    6   33853800   33854800      4       2  150064        2.869    0.0020587
enh79781    6   34214600   34215600      3       2  150064       2.0094     0.022246
enh79814    6   34337700   34338700      1       1  150064       2.1414      0.01612
enh79820    6   34356500   34357500      1       1  150064       2.3809     0.008635
enh79821    6   34357700   34358700      1       1  150064       2.1859      0.01441
enh79828    6   34559500   34560500      4       2  150064       2.7202    0.0032617
enh79833    6   34577300   34578300      3       2  150064       2.0154     0.021929
enh79869    6   34884500   34885500      1       1  150064       1.9431        0.026
enh79876    6   34925200   34926200      1       1  150064       1.6956      0.04498
enh79881    6   34983300   34984300      3       2  150064       2.0782     0.018844
enh79891    6   35057000   35058000      4       2  150064       2.2978     0.010787
enh79895    6   35133400   35134400      3       2  150064       2.0032     0.022578
enh79900    6   35216700   35217700      1       1  150064       1.9601      0.02499
enh79993    6   35885300   35886300      2       1  150064       1.6486      0.04961
enh80052    6   36733400   36734400      4       2  150064       1.7136     0.043297
enh80098    6   37150400   37151400      4       2  150064       1.9845     0.023603
enh80120    6   37750500   37751500      3       2  150064       1.8247     0.034022
enh80122    6   37758800   37759800      1       1  150064       2.0272      0.02132
enh80125    6   37785400   37786400      3       2  150064       2.1637     0.015242
enh80127    6   37794500   37795500      3       1  150064       2.3151     0.010304
enh80128    6   37798300   37799300      5       2  150064       2.0486     0.020248
enh80129    6   37813200   37814200      2       1  150064        2.311     0.010415
enh80130    6   37817300   37818300      5       2  150064       2.3878    0.0084751
enh80132    6   37819600   37820600      4       2  150064       2.1075     0.017538
enh80136    6   37834400   37835400      2       1  150064       1.9808     0.023806
enh80137    6   37835800   37836800      5       3  150064       1.6998     0.044587
enh80138    6   37845300   37846300      2       1  150064       2.0577     0.019809
enh80145    6   37884100   37885100      1       1  150064       1.9252       0.0271
enh80146    6   37887600   37888600      3       1  150064       1.6688     0.047576
enh80147    6   37894800   37895800      1       1  150064       1.8773      0.03024
enh80148    6   37896200   37897200      5       2  150064       1.7913     0.036624
enh80150    6   37906400   37907400      4       2  150064       1.8872     0.029565
enh80151    6   37907400   37908400      3       2  150064        2.937    0.0016572
enh80153    6   37913600   37914600      1       1  150064       2.1489      0.01582
enh80154    6   37920100   37921100      4       2  150064       2.3321    0.0098488
enh80155    6   37920800   37921800      3       2  150064       2.3791    0.0086772
enh80157    6   37928800   37929800      3       2  150064       1.7339      0.04147
enh80159    6   37948100   37949100      1       1  150064       2.6455     0.004078
enh80164    6   37962000   37963000      2       1  150064       2.2941     0.010893
enh80169    6   38022600   38023600      2       1  150064       2.6134    0.0044822
enh80179    6   38180100   38181100      2       1  150064       2.0138     0.022018
enh80183    6   38237000   38238000      2       1  150064       2.8437    0.0022299
enh80184    6   38274000   38275000      3       2  150064       1.7753     0.037925
enh80193    6   38449600   38450600      1       1  150064       1.8459      0.03245
enh80195    6   38477400   38478400      3       2  150064       2.9682    0.0014976
enh80287    6   41527500   41528500      7       2  150064       1.9825     0.023713
enh80290    6   41545700   41546700      1       1  150064       2.0529      0.02004
enh80291    6   41548900   41549900      1       1  150064       1.9584      0.02509
enh80292    6   41551500   41552500      6       2  150064       2.4731    0.0066981
enh80293    6   41570200   41571200      4       1  150064       1.8836     0.029812
enh80316    6   41756200   41757200      1       1  150064       1.7191       0.0428
enh80319    6   41863700   41864700      4       2  150064       1.7129     0.043362
enh80340    6   42019200   42020200      5       3  150064        1.654     0.049068
enh80341    6   42035700   42036700      2       1  150064       2.5305    0.0056945
enh80350    6   42108000   42109000      2       1  150064       1.7067     0.043942
enh80357    6   42228100   42229100      2       1  150064        2.027     0.021332
enh80378    6   42515600   42516600      1       1  150064       1.6976      0.04479
enh80383    6   42540100   42541100      1       1  150064       2.6098      0.00453
enh80388    6   42661800   42662800      3       2  150064         2.39    0.0084232
enh80389    6   42664200   42665200      5       2  150064       1.8732     0.030522
enh80391    6   42693300   42694300      1       1  150064        1.991      0.02324
enh80395    6   42738400   42739400      2       1  150064       1.8914     0.029286
enh80396    6   42748200   42749200      2       1  150064       1.9747     0.024153
enh80439    6   43081800   43082800      2       1  150064       2.1082     0.017508
enh80443    6   43095400   43096400      5       1  150064       2.0862     0.018479
enh80444    6   43110900   43111900      3       2  150064        3.013    0.0012933
enh80445    6   43114700   43115700      6       3  150064        2.902    0.0018538
enh80447    6   43143100   43144100      2       1  150064       2.9843    0.0014211
enh80449    6   43150700   43151700      3       1  150064       3.7162   0.00010113
enh80455    6   43238000   43239000      5       2  150064       2.9515    0.0015814
enh80456    6   43245100   43246100      8       2  150064       2.7678    0.0028215
enh80458    6   43334900   43335900      1       1  150064       2.9902     0.001394
enh80459    6   43337700   43338700      2       1  150064       4.3415   7.0759e-06
enh80460    6   43394200   43395200      6       4  150064       3.5148   0.00022005
enh80463    6   43421800   43422800      1       1  150064       1.8228      0.03417
enh80464    6   43444200   43445200      4       1  150064       3.5735   0.00017612
enh80465    6   43446300   43447300      1       1  150064       2.0111      0.02216
enh80466    6   43449100   43450100      2       1  150064       2.9715    0.0014818
enh80467    6   43457000   43458000      3       2  150064       3.0894    0.0010028
enh80469    6   43463300   43464300      2       1  150064       3.2564   0.00056416
enh80471    6   43474200   43475200      3       2  150064       2.6343    0.0042157
enh80472    6   43478300   43479300      2       1  150064       3.5429   0.00019785
enh80473    6   43479700   43480700      1       1  150064       3.5598    0.0001856
enh80474    6   43482600   43483600      5       2  150064       3.3797   0.00036277
enh80475    6   43485800   43486800      3       1  150064       2.7744     0.002765
enh80479    6   43593900   43594900      1       1  150064       2.7006     0.003461
enh80482    6   43605000   43606000      2       1  150064       2.2983     0.010771
enh80484    6   43612200   43613200      1       1  150064       2.7161     0.003303
enh80487    6   43640100   43641100      5       2  150064       1.6564     0.048815
enh80490    6   43653600   43654600      2       1  150064       2.8194    0.0024055
enh80491    6   43663200   43664200      5       1  150064        2.305     0.010584
enh80492    6   43666400   43667400      4       2  150064       2.9805    0.0014391
enh80495    6   43676700   43677700      2       1  150064       2.2436      0.01243
enh80498    6   43736300   43737300      2       1  150064       2.6733    0.0037554
enh80499    6   43744100   43745100      2       1  150064       2.6352    0.0042045
enh80522    6   44032000   44033000      1       1  150064       1.7555      0.03959
enh80526    6   44054500   44055500      5       3  150064       2.8381    0.0022695
enh80527    6   44067600   44068600      1       1  150064       3.9317    4.217e-05
enh80529    6   44072800   44073800      4       2  150064       2.6017    0.0046386
enh80531    6   44078500   44079500      2       1  150064       2.0577     0.019812
enh80533    6   44086300   44087300      3       1  150064       3.5662   0.00018111
enh80536    6   44100900   44101900      5       2  150064       3.6863   0.00011377
enh80570    6   44622900   44623900      5       3  150064       2.3675    0.0089533
enh80572    6   45343800   45344800      3       2  150064       2.4826    0.0065206
enh80596    6   45919000   45920000      5       2  150064       1.7496     0.040091
enh80601    6   45927700   45928700      3       2  150064         2.24     0.012546
enh80624    6   46185000   46186000      2       1  150064       2.8703    0.0020505
enh80666    6   46816700   46817700      3       1  150064        1.822     0.034225
enh80668    6   46870400   46871400      4       2  150064       1.9871     0.023458
enh80724    6   52194800   52195800      4       2  150064       1.7819     0.037379
enh80725    6   52216900   52217900      6       2  150064       1.9604     0.024976
enh80744    6   52414400   52415400      2       1  150064       1.8705     0.030705
enh80752    6   52432500   52433500      7       3  150064       1.9311     0.026736
enh80760    6   52536100   52537100      2       1  150064       2.2549     0.012069
enh80775    6   53128600   53129600      2       1  150064       2.4606    0.0069348
enh80781    6   53166000   53167000      3       2  150064        3.117   0.00091336
enh80784    6   53175200   53176200      4       2  150064       2.1811     0.014587
enh80790    6   53191100   53192100      2       1  150064       2.0628     0.019565
enh80793    6   53209100   53210100      2       1  150064       2.0559     0.019895
enh80797    6   53225900   53226900      5       2  150064       2.5792    0.0049515
enh80829    6   53876100   53877100      3       2  150064       1.9752     0.024124
enh80861    6   54879100   54880100      3       2  150064       1.9041     0.028446
enh80877    6   56356200   56357200      4       1  150064       2.4692    0.0067715
enh80878    6   56370200   56371200      1       1  150064       2.2038      0.01377
enh80884    6   56389900   56390900      1       1  150064       2.1615      0.01533
enh80885    6   56392900   56393900      3       1  150064       2.5146     0.005958
enh80886    6   56401200   56402200      3       2  150064       1.7603     0.039174
enh80887    6   56401600   56402600      3       2  150064       1.7603     0.039174
enh80891    6   56412600   56413600      7       2  150064       2.5405    0.0055351
enh80892    6   56414900   56415900      4       1  150064       1.7467     0.040341
enh80893    6   56416300   56417300      1       1  150064       2.3983     0.008236
enh80894    6   56419900   56420900      3       1  150064       2.0844      0.01856
enh80895    6   56507300   56508300      1       1  150064       2.3901     0.008423
enh80896    6   56511600   56512600      2       1  150064       2.0748     0.019002
enh80897    6   56514300   56515300      1       1  150064       2.2052      0.01372
enh80898    6   56516300   56517300      2       1  150064       2.3338    0.0098027
enh80899    6   56520600   56521600      1       1  150064       2.7301     0.003166
enh80900    6   56523200   56524200      1       1  150064       2.7416     0.003057
enh80901    6   56524500   56525500      4       1  150064       2.5543    0.0053199
enh80903    6   56528600   56529600      2       1  150064       2.1127     0.017312
enh80906    6   56537200   56538200      3       1  150064        2.504    0.0061401
enh80907    6   56538600   56539600      1       1  150064       3.3062    0.0004729
enh80908    6   56542200   56543200      1       1  150064       2.3404     0.009632
enh80910    6   56545800   56546800      1       1  150064       2.7249     0.003216
enh80912    6   56549200   56550200      1       1  150064       4.2627     1.01e-05
enh80913    6   56551600   56552600      2       1  150064       3.5499   0.00019268
enh80914    6   56553000   56554000      1       1  150064       4.1916    1.385e-05
enh80915    6   56557900   56558900      1       1  150064       4.2692    9.807e-06
enh80916    6   56562400   56563400      5       1  150064       3.9822   3.4141e-05
enh80918    6   56573600   56574600      4       1  150064       3.9839   3.3897e-05
enh80919    6   56574200   56575200      3       1  150064       4.0005   3.1601e-05
enh80920    6   56578900   56579900      3       1  150064       3.0014    0.0013438
enh80921    6   56584300   56585300      4       2  150064       2.7072    0.0033929
enh80922    6   56589000   56590000      1       1  150064       3.1034    0.0009566
enh80923    6   56589600   56590600      3       2  150064       2.3781    0.0087021
enh80924    6   56592100   56593100      1       1  150064       3.0858     0.001015
enh80926    6   56604700   56605700      2       1  150064       3.0829    0.0010248
enh80927    6   56606200   56607200      1       1  150064       3.1529    0.0008083
enh80928    6   56606900   56607900      2       1  150064       3.1738   0.00075231
enh80930    6   56613500   56614500      1       1  150064       3.3806    0.0003617
enh80933    6   56622400   56623400      3       1  150064       3.1247   0.00088995
enh80935    6   56631100   56632100      1       1  150064       3.3159    0.0004567
enh80936    6   56634000   56635000      2       1  150064       3.0808    0.0010321
enh80939    6   56661100   56662100      1       1  150064       3.8187    6.709e-05
enh80940    6   56667300   56668300      2       1  150064       3.1161   0.00091639
enh80941    6   56668200   56669200      4       1  150064       3.5901   0.00016525
enh80942    6   56671600   56672600      3       1  150064       3.7407   9.1763e-05
enh80943    6   56678600   56679600      1       1  150064       3.8387    6.184e-05
enh80944    6   56679400   56680400      1       1  150064       3.8462    5.998e-05
enh80945    6   56680000   56681000      4       1  150064       3.6202   0.00014718
enh80946    6   56685100   56686100      1       1  150064       4.0533    2.525e-05
enh80948    6   56695800   56696800      2       1  150064       3.1707   0.00076029
enh80950    6   56702800   56703800      5       3  150064       4.1631   1.5697e-05
enh80951    6   56704500   56705500      1       1  150064       4.0042    3.112e-05
enh80952    6   56709300   56710300      2       1  150064       3.6453   0.00013354
enh80954    6   56716800   56717800      2       1  150064       3.6229   0.00014564
enh80956    6   56820400   56821400      2       1  150064       2.9815    0.0014343
enh80975    6   57169500   57170500      2       1  150064       2.6304    0.0042642
enh80980    6   64157000   64158000      1       1  150064       3.2094    0.0006651
enh80982    6   64185500   64186500      2       1  150064       3.3316   0.00043168
enh80983    6   64219800   64220800      3       1  150064       3.3171   0.00045477
enh80984    6   64237400   64238400      1       1  150064       3.3347     0.000427
[truncated: 707,286 more chars]
