# Supplementary material for: Identifying enhancer properties associated with genetic risk for complex traits using regulome-wide association studies
Source: PLoS Comput Biol. 2022 Sep 7;18(9):e1010430. doi: 10.1371/journal.pcbi.1010430 (PMC9484640; doi:10.1371/journal.pcbi.1010430)
Supplement: S3 Table — Sample names are as described in the ROADMAP epigenomics project integrative analysis portal: https://egg2.wustl.edu/roadmap/web_portal/meta.html. (ZIP) [file pcbi.1010430.s010.zip › supplemental_table3/E036blood_sig_enhancers05.gcov.out]

GENE       CHR      START       STOP  NSNPS  NPARAM       N        ZSTAT            P
enh44389     1     847700     848700      3       1  150064       1.7332     0.041531
enh44390     1     890600     891600      2       1  150064       1.7844     0.037181
enh44415     1    1146000    1147000      3       1  150064       1.9244     0.027151
enh44418     1    1168800    1169800      4       1  150064       2.0071     0.022368
enh44419     1    1185900    1186900      4       2  150064       1.9041     0.028447
enh44468     1    1705900    1706900      5       3  150064       1.9829     0.023689
enh44488     1    1941700    1942700      6       1  150064       2.2755     0.011437
enh44492     1    2043100    2044100      4       1  150064       2.5425    0.0055028
enh44494     1    2058800    2059800      1       1  150064       3.2129    0.0006569
enh44495     1    2063100    2064100      3       2  150064       3.1698   0.00076283
enh44497     1    2070900    2071900      5       2  150064       3.2169   0.00064792
enh44499     1    2077300    2078300      3       2  150064       3.0268    0.0012358
enh44500     1    2081600    2082600      6       2  150064       2.8837     0.001965
enh44505     1    2126900    2127900      2       1  150064       2.5265    0.0057606
enh44509     1    2137100    2138100      3       2  150064       2.1045     0.017666
enh44512     1    2155300    2156300      3       2  150064       1.9472     0.025756
enh44523     1    2211300    2212300      3       1  150064       2.1734     0.014875
enh44529     1    2233900    2234900      3       1  150064       1.8512      0.03207
enh44530     1    2235900    2236900      5       3  150064       2.5458    0.0054515
enh44543     1    2365400    2366400      2       1  150064       1.8649     0.031099
enh44546     1    2437500    2438500      4       1  150064       1.6633     0.048122
enh44555     1    2510000    2511000      3       1  150064       1.9027      0.02854
enh44559     1    2524600    2525600      7       2  150064       2.8255    0.0023604
enh44560     1    2542200    2543200      1       1  150064       2.6463     0.004069
enh44561     1    2554300    2555300      3       1  150064       2.7955    0.0025906
enh44570     1    2784700    2785700      4       2  150064       2.7048    0.0034175
enh44599     1    3123600    3124600      3       1  150064       3.2339    0.0006105
enh44600     1    3131900    3132900      1       1  150064       2.7633     0.002861
enh44601     1    3134300    3135300      4       2  150064       2.2463     0.012341
enh44602     1    3137800    3138800      7       3  150064       1.9337     0.026575
enh44668     1    5582000    5583000      2       1  150064       1.8408     0.032826
enh44669     1    5611300    5612300      6       3  150064       1.8044     0.035583
enh44676     1    5831300    5832300      6       2  150064       2.7305    0.0031624
enh44700     1    6260200    6261200      1       1  150064       1.7453      0.04047
enh44718     1    6551700    6552700      3       1  150064       1.9459     0.025835
enh44719     1    6555000    6556000      3       1  150064       2.1548      0.01559
enh44720     1    6566800    6567800      1       1  150064       2.3208      0.01015
enh44721     1    6569200    6570200      4       1  150064       2.4525    0.0070927
enh44728     1    6644700    6645700      1       1  150064       3.4842    0.0002468
enh44732     1    6657900    6658900      7       4  150064       2.1107     0.017398
enh44735     1    6675600    6676600      3       1  150064       2.1533     0.015649
enh44736     1    6684200    6685200      2       1  150064       2.1264     0.016733
enh44738     1    6759000    6760000      3       1  150064       3.9444   3.9992e-05
enh44739     1    6759700    6760700      2       1  150064       3.5669   0.00018061
enh44747     1    6846900    6847900      3       1  150064       1.7795     0.037581
enh44798     1    7829800    7830800      1       1  150064       1.8858      0.02966
enh44810     1    8002800    8003800      2       1  150064       2.0947     0.018098
enh44840     1    8408700    8409700      4       2  150064       2.7903    0.0026329
enh44841     1    8429200    8430200      2       1  150064       2.5693    0.0050949
enh44843     1    8438900    8439900      1       1  150064       5.5166    1.728e-08
enh44846     1    8444400    8445400      2       1  150064       4.8974   4.8548e-07
enh44848     1    8447600    8448600      2       1  150064       4.7983    8.002e-07
enh44849     1    8450700    8451700      2       1  150064       3.1862   0.00072075
enh44850     1    8454300    8455300      2       1  150064       3.3185   0.00045251
enh44851     1    8457300    8458300      2       1  150064       2.5465    0.0054401
enh44853     1    8467800    8468800      2       1  150064       4.9569   3.5806e-07
enh44856     1    8487700    8488700      1       1  150064       5.7199     5.33e-09
enh44859     1    8501000    8502000      2       1  150064       4.5893   2.2235e-06
enh44863     1    8524500    8525500      2       1  150064       2.4679    0.0067951
enh44865     1    8536700    8537700      3       1  150064       3.2444   0.00058856
enh44866     1    8557000    8558000      2       1  150064       2.8573    0.0021361
enh44871     1    8582600    8583600      2       1  150064       1.9051     0.028382
enh44874     1    8614800    8615800      2       1  150064       3.0698    0.0010711
enh44875     1    8621000    8622000      1       1  150064       2.5716     0.005062
enh44876     1    8622900    8623900      3       2  150064       2.3761    0.0087482
enh44878     1    8647000    8648000      3       2  150064       2.2438     0.012422
enh44879     1    8650600    8651600      3       2  150064       2.5933    0.0047533
enh44880     1    8658000    8659000      6       2  150064       2.9865    0.0014112
enh44881     1    8658700    8659700      3       1  150064       2.9559     0.001559
enh44882     1    8663500    8664500      1       1  150064       2.8826     0.001972
enh44889     1    8711900    8712900      1       1  150064       2.6695     0.003798
enh44890     1    8719200    8720200      1       1  150064       2.4949       0.0063
enh44892     1    8722300    8723300      1       1  150064       2.2886      0.01105
enh44893     1    8725600    8726600      1       1  150064       2.9385     0.001649
enh44895     1    8730100    8731100      3       2  150064       2.5074    0.0060804
enh44896     1    8733400    8734400      1       1  150064       2.1292      0.01662
enh44900     1    8744400    8745400      1       1  150064       2.2705      0.01159
enh44904     1    8757800    8758800      1       1  150064       2.7985     0.002567
enh44907     1    8767000    8768000      4       2  150064       2.4406    0.0073308
enh44909     1    8773500    8774500      2       1  150064       3.8708   5.4233e-05
enh44913     1    8787700    8788700      3       2  150064       3.4642   0.00026589
enh44915     1    8814900    8815900      1       1  150064       1.9749      0.02414
enh44920     1    8843700    8844700      2       1  150064       2.4847    0.0064836
enh44923     1    8871300    8872300      5       3  150064       2.2859     0.011131
enh44929     1    8907600    8908600      1       1  150064        1.827      0.03385
enh44933     1    8917400    8918400      4       1  150064       1.7982     0.036075
enh44938     1    8932100    8933100      2       1  150064       1.6928     0.045245
enh44941     1    8963200    8964200      5       2  150064        2.408    0.0080203
enh44943     1    8970800    8971800      4       2  150064       2.1078     0.017526
enh44945     1    8985900    8986900      4       2  150064       2.5407     0.005531
enh45013     1    9651400    9652400      1       1  150064       1.8634       0.0312
enh45020     1    9698900    9699900      4       2  150064       1.8653     0.031072
enh45063     1    9959500    9960500      4       1  150064       1.7508     0.039988
enh45066     1    9965400    9966400      5       2  150064        1.786     0.037048
enh45105     1   10449000   10450000      2       1  150064       1.8793     0.030099
enh45111     1   10489200   10490200      3       2  150064       1.6593      0.04853
enh45203     1   11868500   11869500      6       2  150064       1.7804     0.037507
enh45210     1   11953200   11954200      3       1  150064       1.6978     0.044768
enh45216     1   11995200   11996200      4       2  150064       2.1177     0.017102
enh45217     1   11998100   11999100      1       1  150064       2.7935     0.002607
enh45228     1   12107000   12108000      1       1  150064       3.1955    0.0006979
enh45230     1   12129100   12130100      3       2  150064       2.1155     0.017193
enh45231     1   12135200   12136200      5       2  150064       2.1026      0.01775
enh45232     1   12147300   12148300      3       2  150064       2.2788     0.011338
enh45300     1   14028700   14029700      3       2  150064       2.6984    0.0034838
enh45303     1   14034700   14035700      4       2  150064       1.9076     0.028222
enh45304     1   14050800   14051800      3       2  150064       2.0983     0.017938
enh45307     1   14074200   14075200      2       1  150064       1.6562     0.048838
enh45342     1   15210900   15211900      3       1  150064       1.7955      0.03629
enh45426     1   16151900   16152900      8       1  150064        1.908     0.028199
enh45459     1   16352900   16353900      5       3  150064       2.0835     0.018603
enh45473     1   16478200   16479200      3       1  150064       1.8023     0.035746
enh45479     1   16542100   16543100      5       2  150064       1.9718     0.024318
enh45482     1   16564000   16565000      2       1  150064       2.7283    0.0031827
enh45483     1   16570400   16571400      1       1  150064        2.126      0.01675
enh45484     1   16574900   16575900      1       1  150064       2.3933     0.008348
enh45485     1   16593500   16594500      4       1  150064       2.1579     0.015469
enh45488     1   16620200   16621200      3       2  150064       1.7625     0.038992
enh45489     1   16644900   16645900      3       1  150064       2.0685     0.019295
enh45492     1   16679500   16680500      1       1  150064       2.0801      0.01876
enh45493     1   16691300   16692300      1       1  150064       2.0558       0.0199
enh45495     1   16697200   16698200      2       1  150064       1.6637     0.048085
enh45496     1   16698400   16699400      2       1  150064       1.7669     0.038622
enh45499     1   16703100   16704100      4       1  150064       1.9451     0.025883
enh45500     1   16711300   16712300      3       1  150064       1.7799     0.037547
enh45501     1   16714100   16715100      2       1  150064       1.7653      0.03876
enh45503     1   16723100   16724100      2       1  150064       1.8779     0.030194
enh45505     1   16824300   16825300      3       1  150064       1.8836     0.029809
enh45506     1   16826800   16827800      3       1  150064        2.091     0.018265
enh45534     1   17309300   17310300      4       2  150064       2.0141     0.022001
enh45535     1   17310800   17311800      3       2  150064        4.112   1.9615e-05
enh45538     1   17342300   17343300      5       2  150064       2.0112     0.022154
enh45539     1   17349700   17350700      6       3  150064       1.9207     0.027385
enh45540     1   17371500   17372500      7       2  150064       2.3144     0.010324
enh45541     1   17378200   17379200      3       2  150064       2.7772    0.0027413
enh45542     1   17385900   17386900      4       2  150064       2.9968     0.001364
enh45543     1   17388400   17389400      3       2  150064       2.0825     0.018647
enh45544     1   17393000   17394000      1       1  150064       2.6458     0.004075
enh45545     1   17401400   17402400     12       2  150064       2.2544     0.012087
enh45546     1   17408100   17409100      6       2  150064        2.498    0.0062444
enh45553     1   17454400   17455400      1       1  150064       1.8736      0.03049
enh45606     1   18486600   18487600      1       1  150064       2.9971     0.001363
enh45616     1   19256400   19257400      4       2  150064       1.7413     0.040819
enh45638     1   19636400   19637400      6       3  150064       1.7159     0.043089
enh45639     1   19640400   19641400      2       1  150064       2.3414    0.0096047
enh45677     1   19835400   19836400      6       2  150064       1.6627     0.048186
enh45685     1   19939200   19940200      1       1  150064       1.7696       0.0384
enh45686     1   19966700   19967700      1       1  150064       2.3371     0.009718
enh45700     1   20497500   20498500      1       1  150064       1.9738       0.0242
enh45701     1   20819900   20820900      1       1  150064       1.7361      0.04127
enh45723     1   21059900   21060900      1       1  150064       2.8655     0.002082
enh45725     1   21114700   21115700      1       1  150064       2.5834     0.004892
enh45727     1   21276400   21277400      5       2  150064       2.4372    0.0074011
enh45730     1   21314000   21315000      4       2  150064       2.0886     0.018372
enh45732     1   21324600   21325600      3       2  150064       1.7454     0.040457
enh45733     1   21329700   21330700      1       1  150064       2.1596       0.0154
enh45734     1   21346100   21347100      2       1  150064       1.8425     0.032699
enh45735     1   21347200   21348200      4       2  150064        2.876    0.0020136
enh45737     1   21349200   21350200      3       1  150064       2.0656     0.019431
enh45738     1   21354600   21355600      2       1  150064       1.8582     0.031568
enh45740     1   21367000   21368000      6       3  150064       2.2555      0.01205
enh45741     1   21369300   21370300      5       3  150064       2.6484    0.0040443
enh45743     1   21377800   21378800      3       2  150064        3.157   0.00079714
enh45746     1   21395600   21396600      2       1  150064       1.9849      0.02358
enh45748     1   21402800   21403800      3       1  150064       2.1445     0.015997
enh45749     1   21415800   21416800      3       1  150064       2.7094    0.0033702
enh45750     1   21417200   21418200      2       1  150064       2.9799    0.0014419
enh45752     1   21438300   21439300      1       1  150064       2.3689     0.008921
enh45757     1   21452000   21453000      6       2  150064        2.404    0.0081081
enh45759     1   21475200   21476200      4       2  150064       2.6318    0.0042469
enh45760     1   21476400   21477400      4       2  150064       1.7142     0.043247
enh45761     1   21477900   21478900      2       1  150064       2.7957    0.0025891
enh45763     1   21483100   21484100      1       1  150064       2.7054     0.003411
enh45764     1   21489200   21490200      2       1  150064        2.621    0.0043839
enh45765     1   21491800   21492800      4       2  150064       2.5446    0.0054697
enh45766     1   21497500   21498500      3       1  150064       2.9716     0.001481
enh45767     1   21500000   21501000      1       1  150064       2.4774     0.006618
enh45816     1   21992100   21993100      6       3  150064        2.125     0.016793
enh45819     1   22029800   22030800      1       1  150064       2.4769     0.006627
enh45820     1   22032000   22033000      1       1  150064       2.5496     0.005393
enh45822     1   22047800   22048800      2       1  150064       2.2302     0.012868
enh45823     1   22083000   22084000      1       1  150064        2.047      0.02033
enh45825     1   22085500   22086500      5       2  150064        1.674     0.047065
enh45831     1   22100000   22101000      4       2  150064       2.7729    0.0027783
enh45863     1   22349400   22350400      2       1  150064       2.5516    0.0053615
enh45864     1   22353100   22354100     10       3  150064       2.9377    0.0016535
enh45869     1   22369200   22370200      1       1  150064       3.2129     0.000657
enh45871     1   22374800   22375800      2       1  150064       3.2572   0.00056259
enh45874     1   22386400   22387400      5       3  150064       2.5419    0.0055127
enh45879     1   22414000   22415000      2       1  150064       2.5869    0.0048423
enh45882     1   22454300   22455300      8       3  150064       3.3291   0.00043557
enh45911     1   23438100   23439100      1       1  150064       2.0492      0.02022
enh45953     1   23938800   23939800      2       1  150064       1.9468     0.025782
enh46006     1   24691300   24692300      3       2  150064       1.7634     0.038918
enh46010     1   24720000   24721000      2       1  150064       2.3716    0.0088561
enh46014     1   24744300   24745300      2       1  150064       2.1965     0.014027
enh46019     1   24812800   24813800      4       1  150064       2.3417    0.0095974
enh46021     1   24830100   24831100      2       1  150064       1.9913     0.023224
enh46022     1   24833300   24834300      2       1  150064       1.7526     0.039832
enh46023     1   24862100   24863100      4       2  150064       2.4306    0.0075369
enh46024     1   24867300   24868300      6       2  150064       2.8995    0.0018685
enh46091     1   25311000   25312000      1       1  150064       2.2718      0.01155
enh46093     1   25317600   25318600      7       3  150064       3.8449    6.031e-05
enh46094     1   25323000   25324000      2       1  150064       1.9249     0.027119
enh46264     1   26701800   26702800      5       2  150064       1.7922     0.036551
enh46268     1   26712400   26713400      2       1  150064       2.0498      0.02019
enh46285     1   26900700   26901700      8       3  150064       2.7432    0.0030419
enh46297     1   27017400   27018400      1       1  150064       1.9503      0.02557
enh46299     1   27033500   27034500      2       1  150064       2.6037    0.0046111
enh46300     1   27039000   27040000      2       1  150064        2.036     0.020876
enh46302     1   27047600   27048600      2       1  150064       2.6519    0.0040023
enh46303     1   27052700   27053700      1       1  150064       2.6789     0.003693
enh46306     1   27068600   27069600      3       1  150064       2.6378    0.0041719
enh46307     1   27071800   27072800      1       1  150064       2.7083     0.003381
enh46308     1   27076500   27077500      1       1  150064       2.7081     0.003383
enh46309     1   27093800   27094800      1       1  150064       2.0566      0.01986
enh46310     1   27097600   27098600      1       1  150064       2.7473     0.003004
enh46311     1   27105000   27106000      1       1  150064         2.95     0.001589
enh46314     1   27117700   27118700      1       1  150064       2.6875     0.003599
enh46317     1   27146700   27147700      1       1  150064       2.1783      0.01469
enh46324     1   27160900   27161900      1       1  150064       1.8565      0.03169
enh46327     1   27214700   27215700      1       1  150064       2.4794      0.00658
enh46330     1   27247000   27248000      2       1  150064       2.7103    0.0033606
enh46331     1   27249700   27250700      1       1  150064        2.512     0.006003
enh46332     1   27298400   27299400      2       1  150064       2.1812     0.014585
enh46344     1   27424300   27425300      1       1  150064       1.8901      0.02937
enh46346     1   27432200   27433200      1       1  150064       2.2751      0.01145
enh46349     1   27445000   27446000      4       1  150064       1.8783     0.030168
enh46350     1   27448700   27449700      1       1  150064       2.1775      0.01472
enh46370     1   27601900   27602900      6       3  150064       2.6146    0.0044671
enh46375     1   27666900   27667900      4       2  150064       1.7856     0.037081
enh46432     1   27900100   27901100      2       1  150064       1.9362     0.026424
enh46440     1   27941800   27942800      3       1  150064       1.7467     0.040346
enh46441     1   27944400   27945400      1       1  150064       1.8623      0.03128
enh46442     1   27945600   27946600      2       1  150064       1.7194     0.042767
enh46444     1   27953800   27954800      3       1  150064       1.7172     0.042971
enh46446     1   27958200   27959200      4       2  150064        2.328    0.0099565
enh46448     1   27970100   27971100      2       1  150064       1.7707     0.038307
enh46481     1   28268700   28269700      2       1  150064       1.8109     0.035074
enh46499     1   28461900   28462900      3       2  150064       3.0157     0.001282
enh46501     1   28470300   28471300      1       1  150064       3.7192    9.994e-05
enh46522     1   28588200   28589200      3       1  150064        2.265     0.011756
enh46523     1   28608900   28609900      5       3  150064       1.8461     0.032436
enh46528     1   28649800   28650800      1       1  150064       1.7757      0.03789
enh46532     1   28697600   28698600      1       1  150064       2.0562      0.01988
enh46533     1   28699800   28700800      2       1  150064       2.2181     0.013274
enh46535     1   28721400   28722400      5       1  150064       1.7638     0.038882
enh46537     1   28736100   28737100      8       3  150064       2.2663     0.011716
enh46538     1   28739000   28740000      4       1  150064       2.2293     0.012896
enh46540     1   28747300   28748300      5       2  150064       2.1592     0.015416
enh46541     1   28750100   28751100      5       2  150064       1.7488     0.040165
enh46542     1   28751800   28752800      1       1  150064       2.1095      0.01745
enh46543     1   28754000   28755000      2       1  150064       2.7225    0.0032394
enh46546     1   28767700   28768700      7       2  150064       2.1582     0.015457
enh46547     1   28768800   28769800      1       1  150064       2.4035      0.00812
enh46549     1   28781900   28782900      2       1  150064       1.8159     0.034693
enh46555     1   28837400   28838400      6       3  150064       2.5989    0.0046767
enh46559     1   28847800   28848800      1       1  150064       2.8219     0.002387
enh46560     1   28878200   28879200      1       1  150064       2.8194     0.002406
enh46563     1   28905200   28906200      2       1  150064       2.7673    0.0028261
enh46565     1   28916500   28917500      3       1  150064       2.7318    0.0031493
enh46568     1   28967200   28968200      2       1  150064       2.2745     0.011467
enh46569     1   28970900   28971900      1       1  150064       2.3123      0.01038
enh46570     1   28973600   28974600      2       1  150064       2.0484     0.020261
enh46585     1   29125000   29126000      1       1  150064       1.9175      0.02759
enh46589     1   29211600   29212600      5       1  150064       2.1952     0.014076
enh46595     1   29252300   29253300      1       1  150064       2.0678      0.01933
enh46596     1   29255300   29256300      3       1  150064        2.455    0.0070442
enh46609     1   29528100   29529100      2       1  150064       2.3593    0.0091552
enh46611     1   29555800   29556800      3       1  150064       2.0326     0.021045
enh46612     1   29557600   29558600      3       1  150064       2.1232     0.016867
enh46614     1   29575500   29576500      4       2  150064       2.1119     0.017348
enh46625     1   30446400   30447400      3       2  150064       1.9486     0.025671
enh46626     1   30457600   30458600      5       2  150064       4.9039   4.6976e-07
enh46627     1   30485100   30486100      3       2  150064       3.0953   0.00098315
enh46637     1   30852200   30853200      2       1  150064       2.1618     0.015317
enh46643     1   31216000   31217000      1       1  150064       1.9473      0.02575
enh46664     1   31448900   31449900      2       1  150064       1.7234     0.042407
enh46681     1   31688500   31689500      8       2  150064       3.0987   0.00097178
enh46682     1   31761700   31762700      6       2  150064       3.9806   3.4366e-05
enh46684     1   31771000   31772000      1       1  150064       3.4255    0.0003068
enh46685     1   31772000   31773000      6       2  150064       3.9116   4.5846e-05
enh46687     1   31846700   31847700      2       1  150064        1.886     0.029645
enh46688     1   31866500   31867500      3       1  150064       2.9803    0.0014397
enh46689     1   31867600   31868600      2       1  150064       2.8315    0.0023167
enh46690     1   31869600   31870600      3       1  150064       3.4974    0.0002349
enh46691     1   31895700   31896700      4       2  150064       2.1082     0.017508
enh46692     1   31898200   31899200      6       2  150064       3.1493   0.00081833
enh46730     1   32261600   32262600      1       1  150064       1.7442      0.04056
enh46789     1   32707500   32708500      3       1  150064       1.7063     0.043974
enh46790     1   32712600   32713600      1       1  150064       1.6948      0.04506
enh46801     1   32810700   32811700      1       1  150064        2.932     0.001684
enh46807     1   32856700   32857700      1       1  150064       2.0082      0.02231
enh46837     1   33229200   33230200      4       2  150064       2.0103     0.022201
enh46838     1   33232300   33233300      4       2  150064       2.1185     0.017068
enh46857     1   33460700   33461700      1       1  150064       1.8371       0.0331
enh46863     1   33502600   33503600      2       1  150064       1.8687     0.030829
enh46879     1   33618500   33619500      2       1  150064       1.9122     0.027923
enh46880     1   33626400   33627400      2       1  150064       1.6613     0.048329
enh46911     1   33934800   33935800      4       2  150064       2.4314    0.0075212
enh46912     1   33937000   33938000      2       1  150064       2.4899    0.0063881
enh46928     1   35322800   35323800      4       2  150064        1.898     0.028849
enh46944     1   35585700   35586700      2       1  150064       1.7055      0.04405
enh46953     1   35741800   35742800      2       1  150064       1.7345      0.04141
enh46980     1   36101800   36102800      2       1  150064       3.6011   0.00015847
enh46987     1   36184900   36185900      1       1  150064       4.0281    2.811e-05
enh46993     1   36266000   36267000      1       1  150064       1.8066      0.03541
enh46998     1   36313300   36314300      3       2  150064       3.8886   5.0412e-05
enh46999     1   36325600   36326600      2       1  150064        2.732    0.0031477
enh47000     1   36330700   36331700      2       1  150064       3.2816   0.00051609
enh47008     1   36400900   36401900      1       1  150064       3.4205    0.0003125
enh47009     1   36407700   36408700      1       1  150064       3.3364    0.0004243
enh47014     1   36553200   36554200      1       1  150064       3.1405    0.0008432
enh47015     1   36555600   36556600      3       2  150064        3.192   0.00070642
enh47017     1   36565300   36566300      6       2  150064       2.5158     0.005938
enh47018     1   36574000   36575000      4       2  150064       1.7725     0.038158
enh47019     1   36574700   36575700      1       1  150064       2.3702      0.00889
enh47020     1   36580900   36581900      2       1  150064       1.8026     0.035725
enh47021     1   36585100   36586100      1       1  150064       2.5357     0.005611
enh47022     1   36587600   36588600      4       2  150064       2.3105      0.01043
enh47023     1   36600500   36601500      2       1  150064       3.3181   0.00045322
enh47024     1   36605800   36606800      1       1  150064       3.1162     0.000916
enh47025     1   36607500   36608500      2       1  150064       3.3975   0.00034006
enh47026     1   36613000   36614000      3       1  150064       3.8801   5.2202e-05
enh47031     1   36631300   36632300      2       1  150064       3.9408   4.0604e-05
enh47032     1   36631800   36632800      1       1  150064       4.5166    3.142e-06
enh47035     1   36653200   36654200      4       2  150064       2.5472    0.0054291
enh47109     1   38271700   38272700      4       2  150064       2.3417     0.009599
enh47112     1   38285500   38286500      4       2  150064       2.4588      0.00697
enh47113     1   38290800   38291800      2       1  150064       2.3771    0.0087255
enh47114     1   38309800   38310800      3       2  150064       2.4182    0.0077988
enh47116     1   38318500   38319500      2       1  150064       3.0089    0.0013111
enh47120     1   38322600   38323600      1       1  150064       3.1702    0.0007616
enh47121     1   38348900   38349900      2       1  150064       2.6212    0.0043812
enh47122     1   38355900   38356900      4       2  150064       3.1962   0.00069617
enh47127     1   38385300   38386300      3       2  150064       1.6788     0.046593
enh47128     1   38386900   38387900      5       2  150064         2.43    0.0075498
enh47129     1   38389900   38390900      3       2  150064        2.572    0.0050559
enh47130     1   38392100   38393100      1       1  150064       2.5346     0.005629
enh47132     1   38394900   38395900      3       2  150064       2.4198    0.0077641
enh47136     1   38453400   38454400      1       1  150064        2.104      0.01769
enh47164     1   39339600   39340600      4       2  150064       1.7634     0.038915
enh47167     1   39490800   39491800      2       1  150064       1.8507     0.032107
enh47168     1   39493000   39494000      5       2  150064       1.7435     0.040624
enh47189     1   39651100   39652100      2       1  150064       2.1225     0.016899
enh47208     1   39696700   39697700      1       1  150064       1.7105      0.04359
enh47221     1   39862000   39863000      1       1  150064       2.2334      0.01276
enh47222     1   39863000   39864000      4       2  150064       2.4163    0.0078392
enh47230     1   39974700   39975700      5       3  150064       2.0765     0.018926
enh47231     1   39991100   39992100      4       2  150064       2.5017    0.0061795
enh47233     1   40018700   40019700      3       2  150064       1.8609     0.031378
enh47258     1   40371000   40372000      3       2  150064       3.2811   0.00051709
enh47259     1   40373000   40374000      2       1  150064       2.2891     0.011037
enh47313     1   40842500   40843500      4       2  150064       2.3464    0.0094777
enh47322     1   40863200   40864200      2       1  150064       2.7706     0.002798
enh47323     1   40864000   40865000      3       2  150064        2.095     0.018086
enh47335     1   40998200   40999200      3       2  150064       1.9022     0.028572
enh47338     1   41057600   41058600      2       1  150064       2.4379    0.0073854
enh47350     1   41155600   41156600      3       2  150064       2.3236     0.010073
enh47351     1   41159400   41160400      4       2  150064       2.4007     0.008182
enh47353     1   41164500   41165500      2       1  150064       2.6446    0.0040899
enh47355     1   41177900   41178900      3       2  150064       2.4566    0.0070136
enh47356     1   41179300   41180300      3       2  150064       2.5635    0.0051813
enh47357     1   41207500   41208500      3       2  150064       2.6411    0.0041321
enh47363     1   41274800   41275800      6       2  150064       3.1941   0.00070143
enh47378     1   41407200   41408200      5       3  150064       1.9137     0.027829
enh47380     1   41432900   41433900      8       3  150064       1.9368     0.026387
enh47382     1   41447200   41448200      1       1  150064       1.7389      0.04103
enh47384     1   41469000   41470000      4       2  150064       2.4395    0.0073532
enh47385     1   41480100   41481100      3       1  150064       1.7402      0.04091
enh47390     1   41574600   41575600      4       2  150064       2.1731     0.014886
enh47391     1   41617500   41618500      2       1  150064         2.58    0.0049407
enh47395     1   41700100   41701100      5       3  150064       2.1505     0.015759
enh47399     1   41740100   41741100      2       1  150064       2.0405     0.020651
enh47408     1   41853000   41854000      2       1  150064       1.9565     0.025206
enh47411     1   41898100   41899100      6       3  150064       2.2582     0.011965
enh47415     1   41950200   41951200      7       4  150064       2.8808    0.0019834
enh47416     1   41962200   41963200      4       2  150064       3.8047   7.0975e-05
enh47420     1   41981200   41982200      1       1  150064       1.7727      0.03814
enh47463     1   42317200   42318200      2       1  150064       1.8417     0.032759
enh47555     1   43415500   43416500      6       2  150064       2.5459    0.0054494
enh47577     1   43739400   43740400      2       1  150064        2.174     0.014854
enh47578     1   43740100   43741100      5       3  150064       1.9049     0.028398
enh47584     1   43799800   43800800      2       1  150064       2.8855    0.0019537
enh47585     1   43803400   43804400      1       1  150064       1.6898      0.04553
enh47587     1   43814800   43815800      1       1  150064       3.5554    0.0001887
enh47588     1   43816700   43817700      1       1  150064        2.873     0.002033
enh47590     1   43826700   43827700      1       1  150064       2.7397     0.003075
enh47592     1   43830800   43831800      2       1  150064       1.9653     0.024692
enh47596     1   43856500   43857500      3       1  150064       3.6146   0.00015038
enh47598     1   43920300   43921300      3       2  150064       4.1734   1.5006e-05
enh47601     1   43941000   43942000      3       1  150064       3.6843   0.00011465
enh47603     1   44008400   44009400      2       1  150064       1.8901     0.029374
enh47604     1   44013100   44014100      4       2  150064       2.8549    0.0021527
enh47605     1   44015400   44016400      3       1  150064       2.0885     0.018378
enh47606     1   44024000   44025000      2       1  150064       2.6016    0.0046399
enh47608     1   44040600   44041600      2       1  150064       3.2223   0.00063573
enh47609     1   44113900   44114900      3       1  150064       3.3624   0.00038635
enh47610     1   44117400   44118400      1       1  150064       4.3591    6.529e-06
enh47611     1   44118400   44119400      3       1  150064       2.3334    0.0098147
enh47614     1   44154000   44155000      1       1  150064       3.5304    0.0002075
enh47615     1   44171200   44172200      2       1  150064       2.8891     0.001932
enh47618     1   44197600   44198600      2       1  150064        4.844   6.3641e-07
enh47619     1   44228800   44229800      1       1  150064       3.2448    0.0005877
enh47620     1   44231800   44232800      1       1  150064       3.3254    0.0004415
enh47621     1   44241700   44242700      2       1  150064       2.4065    0.0080536
enh47622     1   44247800   44248800      3       2  150064       3.1074   0.00094358
enh47623     1   44251800   44252800      2       1  150064       2.3699    0.0088966
enh47624     1   44255100   44256100      3       1  150064       2.7864    0.0026647
enh47629     1   44289800   44290800      2       1  150064       2.3578     0.009191
enh47631     1   44301200   44302200      1       1  150064       2.9436     0.001622
enh47634     1   44319000   44320000      3       1  150064       3.9946   3.2404e-05
enh47635     1   44326400   44327400      3       2  150064       2.4522    0.0071002
enh47637     1   44333500   44334500      2       1  150064       2.8449    0.0022214
enh47638     1   44346900   44347900      4       2  150064       3.7759   7.9701e-05
enh47639     1   44348700   44349700      3       2  150064       3.4751   0.00025532
enh47642     1   44378800   44379800      5       2  150064       2.1326     0.016479
enh47643     1   44400200   44401200      2       1  150064       2.2372     0.012635
enh47644     1   44402200   44403200      4       2  150064        2.011      0.02216
enh47646     1   44413900   44414900      5       2  150064       3.6271    0.0001433
enh47647     1   44429600   44430600      1       1  150064       2.3325     0.009836
enh47650     1   44439000   44440000      2       1  150064       1.9816     0.023762
enh47651     1   44442900   44443900      5       2  150064       2.5588    0.0052521
enh47652     1   44446100   44447100      4       2  150064       1.9799      0.02386
enh47654     1   44456000   44457000      1       1  150064       2.0898      0.01832
enh47655     1   44458200   44459200      1       1  150064       2.9213     0.001743
enh47668     1   44677600   44678600      1       1  150064       2.7892     0.002642
enh47669     1   44680100   44681100      2       1  150064       1.8408     0.032822
enh47670     1   44685800   44686800      2       1  150064       2.0377     0.020791
enh47673     1   44704500   44705500      2       1  150064       2.6077    0.0045579
enh47678     1   44747800   44748800      2       1  150064       2.7045      0.00342
enh47713     1   45060200   45061200      2       1  150064       1.7146     0.043208
enh47766     1   45581500   45582500      2       1  150064       1.7951     0.036323
enh47783     1   45877800   45878800      1       1  150064       2.1121      0.01734
enh47860     1   46985600   46986600      2       1  150064       2.3716     0.008855
enh47861     1   46987600   46988600      1       1  150064       1.7331      0.04154
enh47882     1   47640600   47641600      4       2  150064       1.8457     0.032464
enh47915     1   48324400   48325400      2       1  150064       2.1084       0.0175
enh47933     1   49240200   49241200      2       1  150064       2.0617     0.019617
enh47935     1   49256200   49257200      1       1  150064        1.976      0.02408
enh47939     1   50576300   50577300      1       1  150064       2.0337      0.02099
enh47940     1   50588600   50589600      3       2  150064       1.6931     0.045214
enh47973     1   51761600   51762600      4       2  150064       1.7318     0.041651
enh47995     1   51985600   51986600      4       2  150064       1.6839     0.046102
enh48050     1   52988800   52989800      2       1  150064        2.073     0.019085
enh48085     1   53661100   53662100      1       1  150064       2.0792       0.0188
enh48088     1   53702100   53703100      4       2  150064       2.5829    0.0048987
enh48091     1   53751600   53752600      2       1  150064       2.4234    0.0076881
enh48093     1   53772200   53773200      4       2  150064       2.7235      0.00323
enh48103     1   53851200   53852200      1       1  150064       3.1141    0.0009225
enh48104     1   53855800   53856800      4       2  150064       2.0828     0.018636
enh48143     1   54441800   54442800      5       1  150064       1.9512     0.025516
enh48144     1   54447400   54448400      1       1  150064       2.3782     0.008699
enh48145     1   54448000   54449000      1       1  150064       2.3145      0.01032
enh48163     1   54667400   54668400      1       1  150064       2.2007      0.01388
enh48164     1   54686600   54687600      4       2  150064       1.7595     0.039246
enh48165     1   54694500   54695500      2       1  150064       2.0398     0.020687
enh48197     1   54837000   54838000      1       1  150064       2.1367      0.01631
enh48200     1   54845800   54846800      4       2  150064       1.7313     0.041702
enh48201     1   54850900   54851900      4       1  150064       1.9154     0.027719
enh48245     1   55325300   55326300      9       5  150064       1.9076     0.028224
enh48246     1   55326500   55327500      9       3  150064       2.0259     0.021389
enh48286     1   56184100   56185100      1       1  150064       1.9724      0.02428
enh48337     1   58556500   58557500      1       1  150064       1.6528      0.04919
enh48340     1   58576900   58577900      1       1  150064       2.0387      0.02074
enh48359     1   59165800   59166800      2       1  150064       2.3789    0.0086815
enh48362     1   59184600   59185600      1       1  150064       1.8184       0.0345
enh48364     1   59201100   59202100      7       2  150064       1.6707     0.047395
enh48410     1   59612600   59613600      3       1  150064       1.7397     0.040958
enh48453     1   60568700   60569700      3       2  150064       1.8787     0.030141
enh48460     1   61039100   61040100      1       1  150064       3.0103     0.001305
enh48464     1   61224700   61225700      4       2  150064       3.5726   0.00017674
enh48466     1   61335600   61336600      3       2  150064       1.9662     0.024635
enh48468     1   61355900   61356900      5       2  150064       2.0167     0.021865
enh48469     1   61377200   61378200      5       3  150064       1.8739     0.030474
enh48476     1   61455400   61456400      2       1  150064       2.5657    0.0051491
enh48501     1   61709500   61710500      3       1  150064       2.0719     0.019136
enh48512     1   61809100   61810100      2       1  150064       1.7714     0.038245
enh48514     1   61869000   61870000      3       1  150064       2.1261     0.016747
enh48515     1   61869800   61870800      2       1  150064       1.7685      0.03849
enh48521     1   61917200   61918200      2       1  150064       1.9357     0.026452
enh48525     1   62071300   62072300      1       1  150064       2.1604      0.01537
enh48533     1   62136000   62137000      2       1  150064        2.183     0.014519
enh48557     1   62891100   62892100      4       2  150064       1.8417     0.032761
enh48629     1   65235100   65236100      4       2  150064       1.7729     0.038123
enh48631     1   65294400   65295400      2       1  150064       2.9775     0.001453
enh48637     1   65360700   65361700      4       2  150064       1.8959     0.028987
enh48641     1   65376600   65377600      3       1  150064       2.6756    0.0037299
enh48642     1   65379300   65380300      2       1  150064        1.913     0.027875
enh48645     1   65391200   65392200      1       1  150064       2.8801     0.001988
enh48648     1   65398100   65399100      3       1  150064       2.3488    0.0094178
enh48649     1   65400200   65401200      3       2  150064       3.3548   0.00039706
enh48650     1   65402400   65403400      3       2  150064       3.1377   0.00085137
enh48651     1   65405400   65406400      3       2  150064        3.289   0.00050272
enh48653     1   65412500   65413500      2       1  150064       2.8544    0.0021562
enh48656     1   65421000   65422000      7       3  150064       2.3126     0.010373
enh48657     1   65423200   65424200      6       2  150064       2.2221     0.013139
enh48674     1   65525500   65526500      2       1  150064       2.2948     0.010872
enh48678     1   65579000   65580000      2       1  150064       2.4646     0.006858
enh48679     1   65606700   65607700      4       2  150064       1.8617     0.031322
enh48680     1   65615400   65616400      2       1  150064       2.3592    0.0091569
enh48688     1   65639800   65640800      5       1  150064       1.8082     0.035289
enh48689     1   65655500   65656500      3       1  150064       1.9476     0.025732
enh48690     1   65661500   65662500      4       2  150064       2.7628    0.0028658
enh48712     1   66153100   66154100      4       2  150064       2.8438    0.0022287
enh48713     1   66156400   66157400      6       2  150064       1.8876     0.029542
enh48714     1   66277600   66278600      1       1  150064       1.6821      0.04627
enh48715     1   66286700   66287700      2       1  150064       2.1129     0.017305
enh48716     1   66418200   66419200      2       1  150064       2.4171    0.0078227
enh48717     1   66425400   66426400      5       2  150064       2.1822     0.014548
enh48727     1   66732900   66733900      1       1  150064       2.4753     0.006656
enh48728     1   66735700   66736700      6       3  150064       2.7852     0.002675
enh48730     1   66740200   66741200      2       1  150064       2.2364     0.012662
enh48731     1   66742800   66743800      2       1  150064       2.2796     0.011315
enh48733     1   66765800   66766800      8       2  150064       2.1848     0.014452
enh48735     1   66773100   66774100      3       1  150064       2.2616      0.01186
enh48737     1   66794700   66795700      3       2  150064        2.047      0.02033
enh48749     1   66832400   66833400      1       1  150064       3.2356     0.000607
enh48756     1   66878100   66879100      1       1  150064       2.5143     0.005964
enh48757     1   66881200   66882200      4       2  150064       2.5285    0.0057276
enh48761     1   66903400   66904400      3       1  150064       2.6641    0.0038593
enh48763     1   66907600   66908600      1       1  150064       2.8615     0.002108
enh48764     1   66910100   66911100      3       2  150064         1.89     0.029382
enh48816     1   67802200   67803200      4       1  150064       1.8486     0.032258
enh48829     1   68084200   68085200      3       2  150064       2.2176     0.013291
enh48836     1   68155000   68156000      5       2  150064       2.4228    0.0077013
enh48837     1   68165800   68166800      4       2  150064       1.9657     0.024668
enh48840     1   68188900   68189900      1       1  150064       1.9403      0.02617
enh48845     1   68214500   68215500      3       1  150064       2.0568      0.01985
enh48846     1   68219800   68220800      2       1  150064       1.7258     0.042194
enh48849     1   68257600   68258600      4       2  150064       3.7431   9.0892e-05
enh48851     1   68362700   68363700      7       3  150064       3.3266   0.00043953
enh48866     1   68946000   68947000      6       2  150064       2.1405     0.016156
enh48898     1   71230500   71231500      1       1  150064       1.9101      0.02806
enh48902     1   71373900   71374900      5       2  150064        2.367    0.0089656
enh48910     1   72099000   72100000      1       1  150064        2.046      0.02038
enh48912     1   72171600   72172600      1       1  150064       4.2587    1.028e-05
enh48914     1   72195400   72196400      5       3  150064       2.9248    0.0017236
enh48915     1   72198000   72199000      3       2  150064       2.3346    0.0097817
enh48917     1   72235300   72236300      2       1  150064       2.9827    0.0014285
enh48937     1   72411200   72412200      3       2  150064       1.6755      0.04692
enh48950     1   72751500   72752500      4       2  150064       2.2144     0.013402
enh48951     1   72754600   72755600      4       2  150064       1.8431     0.032654
enh48961     1   74058700   74059700      3       1  150064       2.6569    0.0039432
enh48962     1   74102600   74103600      1       1  150064       2.7162     0.003302
enh49003     1   76976600   76977600      4       2  150064       1.6841     0.046078
enh49006     1   77464400   77465400      5       2  150064        2.126     0.016754
enh49030     1   78011200   78012200      3       2  150064       1.9604     0.024975
enh49046     1   78353200   78354200      9       4  150064       2.5601    0.0052325
enh49050     1   78446500   78447500      1       1  150064        2.645     0.004084
enh49062     1   79114500   79115500      1       1  150064       2.3844     0.008554
enh49076     1   81381900   81382900      5       2  150064       1.7715     0.038238
enh49084     1   81779600   81780600      7       2  150064        1.711     0.043536
enh49092     1   82168600   82169600      3       2  150064       2.3327    0.0098317
enh49111     1   84284300   84285300      2       1  150064       3.7057   0.00010539
enh49118     1   84541800   84542800      1       1  150064       1.8123      0.03497
enh49120     1   84556000   84557000      1       1  150064       1.8436      0.03262
enh49127     1   84621700   84622700      2       1  150064       2.1147     0.017226
enh49130     1   84639400   84640400      1       1  150064        1.923      0.02724
enh49138     1   84762900   84763900      1       1  150064        2.096      0.01804
enh49170     1   85320000   85321000      2       1  150064       1.8872     0.029564
enh49176     1   85528000   85529000      3       2  150064       2.2418     0.012488
enh49185     1   85722800   85723800      5       3  150064       1.9157     0.027704
enh49193     1   85779700   85780700      1       1  150064       2.0292      0.02122
enh49194     1   85785700   85786700      3       1  150064       2.0561     0.019889
enh49200     1   85893200   85894200      5       2  150064        1.994     0.023076
enh49282     1   87811600   87812600      3       1  150064       1.7206     0.042657
enh49285     1   87972200   87973200      1       1  150064       2.9815     0.001434
enh49288     1   88103800   88104800      3       2  150064       2.1277      0.01668
enh49290     1   88148300   88149300      4       2  150064       2.0967     0.018008
enh49297     1   88306600   88307600      1       1  150064       2.5421      0.00551
enh49303     1   88353200   88354200      1       1  150064       1.8741      0.03046
enh49364     1   89828600   89829600      2       1  150064       1.8371     0.033094
enh49375     1   90015800   90016800      2       1  150064       1.6699     0.047472
enh49388     1   90132800   90133800      2       1  150064         2.09     0.018307
enh49391     1   90158500   90159500      2       1  150064       1.6794     0.046541
enh49393     1   90163900   90164900      1       1  150064       1.7523      0.03986
enh49408     1   90264400   90265400      6       1  150064       1.8912     0.029301
enh49409     1   90265600   90266600      2       1  150064       1.6899     0.045522
enh49410     1   90270100   90271100      5       2  150064       1.9993     0.022786
enh49423     1   90307000   90308000      2       1  150064       1.7625     0.038994
enh49424     1   90307400   90308400      4       2  150064       2.1993      0.01393
enh49432     1   90342400   90343400      2       1  150064       1.8484     0.032275
enh49468     1   91045700   91046700      3       1  150064       2.5233    0.0058137
enh49470     1   91389200   91390200      3       1  150064       2.3581    0.0091846
enh49471     1   91391000   91392000      2       1  150064       2.1155     0.017195
enh49472     1   91449100   91450100      1       1  150064       1.7466      0.04035
enh49475     1   91481200   91482200      2       1  150064       1.7401      0.04092
enh49477     1   91488000   91489000      3       1  150064       2.4412    0.0073191
enh49484     1   91964800   91965800      7       4  150064       2.1623     0.015299
enh49489     1   92021000   92022000      5       1  150064        1.719      0.04281
enh49521     1   92766200   92767200      3       2  150064       1.8755     0.030364
enh49523     1   92780600   92781600      1       1  150064       1.7483      0.04021
enh49527     1   92813600   92814600      2       1  150064       2.4401    0.0073424
enh49532     1   92846100   92847100      4       2  150064       2.8046    0.0025191
enh49535     1   92889700   92890700      2       1  150064       2.8082    0.0024909
enh49539     1   92929300   92930300      2       1  150064       2.7356    0.0031133
enh49541     1   92942400   92943400      1       1  150064       2.0772      0.01889
enh49542     1   92944800   92945800      2       1  150064       2.0316     0.021098
enh49543     1   92960600   92961600      2       1  150064       1.8883     0.029496
enh49544     1   92969900   92970900      2       1  150064       3.2028   0.00068054
enh49545     1   92980900   92981900      2       1  150064       2.4617    0.0069145
enh49547     1   93009100   93010100      2       1  150064       2.9625    0.0015255
enh49548     1   93016700   93017700      3       1  150064       2.1289     0.016632
enh49550     1   93028400   93029400      1       1  150064       3.5756    0.0001747
enh49554     1   93248800   93249800      3       2  150064       1.6915      0.04537
enh49559     1   93324500   93325500      1       1  150064        1.779      0.03762
enh49560     1   93348400   93349400      2       1  150064        1.731     0.041726
enh49564     1   93416200   93417200      2       1  150064        1.846     0.032449
enh49565     1   93418300   93419300      1       1  150064       2.1765      0.01476
enh49571     1   93438300   93439300      1       1  150064       1.6825      0.04624
enh49580     1   93507200   93508200      3       2  150064       2.0066     0.022395
enh49677     1   94896400   94897400      2       1  150064       1.9714     0.024341
enh49717     1   95319500   95320500      2       1  150064        1.685     0.045994
enh49721     1   95348800   95349800      4       2  150064        2.534    0.0056383
enh49730     1   95447900   95448900      1       1  150064       1.8509      0.03209
enh49732     1   95532400   95533400      1       1  150064       2.2138      0.01342
enh49734     1   95644600   95645600      2       1  150064       1.7002     0.044545
enh49737     1   95727800   95728800      2       1  150064       3.3795   0.00036305
enh49747     1   97185900   97186900      2       1  150064       1.7221     0.042524
enh49748     1   97189500   97190500      5       2  150064       3.8273   6.4774e-05
enh49749     1   97195900   97196900      4       2  150064        3.075    0.0010527
enh49750     1   97206500   97207500      3       1  150064       2.4378    0.0073895
enh49752     1   97212200   97213200      2       1  150064       1.8213      0.03428
enh49753     1   97213100   97214100      2       1  150064       2.1013     0.017805
enh49755     1   97273300   97274300      3       1  150064       2.2841     0.011183
enh49761     1   97665900   97666900      1       1  150064       2.8796     0.001991
enh49764     1   98126000   98127000      3       1  150064       3.4072   0.00032811
enh49765     1   98224100   98225100      1       1  150064       2.9854     0.001416
enh49769     1   98315200   98316200      1       1  150064       6.4331    6.251e-11
enh49770     1   98318500   98319500      1       1  150064       6.1318    4.344e-10
enh49772     1   98329700   98330700      1       1  150064       5.8004    3.307e-09
enh49774     1   98366000   98367000      2       1  150064       2.4364     0.007418
enh49778     1   98382000   98383000      3       1  150064       5.9479    1.358e-09
enh49780     1   98403200   98404200      1       1  150064       5.2412    7.977e-08
enh49783     1   98484600   98485600      5       1  150064       6.2768   1.7281e-10
enh49784     1   98629800   98630800      3       2  150064       3.3797   0.00036284
enh49795     1   98863300   98864300      3       1  150064         3.22   0.00064101
enh49796     1   98864200   98865200      1       1  150064       3.1699    0.0007624
enh49797     1   98869500   98870500      1       1  150064       3.1958    0.0006971
enh49798     1   98917300   98918300      3       1  150064       2.8029    0.0025322
enh49800     1   98932400   98933400      1       1  150064       1.7209      0.04263
enh49879     1  101348100  101349100      1       1  150064       2.9451     0.001614
enh49883     1  101395700  101396700      3       2  150064       1.7905     0.036689
enh49895     1  101549300  101550300      1       1  150064       2.2921      0.01095
enh49907     1  101656300  101657300     10       2  150064       2.0074     0.022352
enh49914     1  101748500  101749500      1       1  150064       1.7898      0.03674
enh49931     1  101918800  101919800      3       2  150064       2.1347     0.016393
enh49938     1  102426800  102427800      3       2  150064       1.7661     0.038692
enh49948     1  105746800  105747800      4       2  150064       1.9276      0.02695
enh49962     1  108281500  108282500      6       3  150064       2.5686    0.0051056
enh49969     1  108347700  108348700      7       3  150064       2.5772    0.0049802
enh49970     1  108353000  108354000      5       1  150064       2.5131    0.0059845
enh49971     1  108357000  108358000      9       3  150064       2.1509     0.015744
enh49973     1  108361900  108362900      5       2  150064       1.9456     0.025849
enh49974     1  108363000  108364000      2       1  150064       2.2574      0.01199
enh49975     1  108364200  108365200      5       2  150064       2.3515    0.0093494
enh49976     1  108368600  108369600      2       1  150064        1.695     0.045037
enh49977     1  108372600  108373600      2       1  150064       1.9747     0.024151
enh49982     1  108396200  108397200      1       1  150064       1.9217      0.02732
enh49992     1  108437500  108438500      5       2  150064       1.9113     0.027982
enh49993     1  108441900  108442900      5       1  150064       2.0115     0.022135
enh49995     1  108451700  108452700      2       1  150064       1.9691     0.024469
enh50013     1  108508600  108509600      7       3  150064       2.7762    0.0027501
enh50030     1  108668900  108669900      4       2  150064       3.0046    0.0013295
enh50032     1  108683700  108684700      2       1  150064       2.8179    0.0024169
enh50033     1  108740200  108741200      6       2  150064       2.6406    0.0041376
enh50134     1  110088400  110089400      3       2  150064       1.7333     0.041525
enh50143     1  110146500  110147500      3       2  150064        1.883     0.029853
enh50148     1  110178600  110179600      4       2  150064        2.074     0.019042
enh50149     1  110182600  110183600      1       1  150064       1.8088      0.03524
enh50151     1  110186100  110187100      2       1  150064       2.0658     0.019423
enh50168     1  110357900  110358900      2       1  150064        1.885     0.029718
enh50192     1  110545500  110546500      1       1  150064        1.927      0.02699
enh50197     1  110575700  110576700      2       1  150064       1.8614     0.031341
enh50203     1  110745500  110746500      2       1  150064       2.1063     0.017588
enh50210     1  110809700  110810700      3       1  150064       1.7029     0.044289
enh50214     1  110886700  110887700      4       2  150064       2.0536     0.020009
enh50216     1  110922400  110923400      4       2  150064       1.8111     0.035066
enh50218     1  110926100  110927100      4       2  150064         2.06     0.019699
enh50228     1  111032900  111033900      4       2  150064       1.8117     0.035017
enh50248     1  111322900  111323900      5       2  150064       2.6028    0.0046239
enh50249     1  111325800  111326800      7       4  150064       2.4061     0.008061
enh50251     1  111330600  111331600      7       3  150064       3.5402   0.00019988
enh50256     1  111430200  111431200      6       1  150064         1.72      0.04272
enh50257     1  111432800  111433800      2       1  150064       1.8508     0.032096
enh50282     1  111994200  111995200      2       1  150064       2.2203     0.013199
enh50300     1  112166900  112167900      5       3  150064       1.7179     0.042905
enh50301     1  112171000  112172000      4       2  150064       2.1289     0.016632
enh50302     1  112172900  112173900      1       1  150064       2.4923     0.006346
enh50306     1  112196400  112197400      6       4  150064       1.6884     0.045671
enh50326     1  112439600  112440600      5       2  150064       2.8611    0.0021108
enh50327     1  112462600  112463600      3       1  150064       2.4432    0.0072786
enh50328     1  112490900  112491900      4       2  150064       1.7928     0.036501
enh50330     1  112595400  112596400      4       1  150064       2.4883    0.0064175
enh50335     1  112936600  112937600      4       1  150064       1.8506     0.032113
enh50337     1  112946200  112947200      1       1  150064        2.414     0.007889
enh50338     1  112973200  112974200      3       1  150064       2.3021     0.010664
enh50342     1  113086700  113087700      4       1  150064       3.1044   0.00095343
enh50344     1  113159400  113160400      3       2  150064       3.7995   7.2484e-05
enh50347     1  113169400  113170400      6       3  150064       2.3759    0.0087541
enh50349     1  113178700  113179700      1       1  150064       3.2955    0.0004912
enh50350     1  113215800  113216800      2       1  150064       3.0364    0.0011973
enh50351     1  113218800  113219800      2       1  150064       2.7755    0.0027562
enh50352     1  113241000  113242000      2       1  150064       3.6358   0.00013855
enh50353     1  113243000  113244000      2       1  150064       2.8446    0.0022237
enh50382     1  113734400  113735400      2       1  150064       2.0063     0.022412
enh50384     1  113742000  113743000      2       1  150064       1.9305     0.026772
enh50385     1  113752400  113753400      3       2  150064       1.7353     0.041341
enh50387     1  114067400  114068400      1       1  150064       1.7411      0.04083
enh50440     1  114853000  114854000      2       1  150064       2.0404     0.020656
enh50441     1  114876400  114877400      1       1  150064       2.7274     0.003192
enh50442     1  114883300  114884300      2       1  150064       2.1314     0.016528
enh50443     1  114885300  114886300      1       1  150064       3.1794    0.0007378
enh50448     1  115024900  115025900      4       2  150064       1.7484     0.040195
enh50451     1  115047100  115048100      5       3  150064       1.8815     0.029955
enh50452     1  115050000  115051000      1       1  150064       2.5298     0.005706
enh50460     1  115257500  115258500      2       1  150064       1.7788     0.037633
enh50462     1  115295600  115296600      4       2  150064       2.5736     0.005033
enh50466     1  115380700  115381700      1       1  150064       1.7126      0.04339
enh50467     1  115605700  115606700      7       4  150064       2.9337    0.0016747
enh50468     1  115611400  115612400      5       2  150064       2.2915     0.010966
enh50471     1  115618400  115619400      6       2  150064       3.2091   0.00066582
enh50472     1  115628700  115629700      1       1  150064       4.2765    9.491e-06
enh50473     1  115633900  115634900      6       2  150064       3.6668   0.00012282
enh50476     1  115643000  115644000      4       2  150064       3.7716   8.1087e-05
enh50478     1  115655000  115656000      8       4  150064       3.5527   0.00019065
enh50481     1  115685300  115686300      4       2  150064       1.6527     0.049196
enh50482     1  115710800  115711800      2       1  150064       1.9822     0.023726
enh50483     1  115883300  115884300      3       2  150064       1.8375     0.033067
enh50485     1  116004800  116005800      4       1  150064       2.9715    0.0014816
enh50493     1  116186100  116187100      1       1  150064       2.1895      0.01428
enh50502     1  116219400  116220400      3       2  150064       1.9971     0.022909
enh50508     1  116368400  116369400      3       1  150064       1.8552     0.031787
enh50567     1  117298800  117299800      3       2  150064       1.8884     0.029486
enh50569     1  117305900  117306900      3       2  150064       2.1517     0.015709
enh50570     1  117311000  117312000      2       1  150064       2.2577     0.011981
enh50571     1  117320300  117321300      3       1  150064       3.3991   0.00033806
enh50572     1  117337100  117338100      3       1  150064       2.7356    0.0031134
enh50573     1  117341200  117342200      4       1  150064       3.0804    0.0010337
enh50575     1  117358500  117359500      1       1  150064       3.5666    0.0001808
enh50577     1  117375500  117376500      4       2  150064       2.8936    0.0019043
enh50589     1  117550800  117551800      4       2  150064       1.7898      0.03674
enh50616     1  118206800  118207800      2       1  150064       1.7397     0.040953
enh50826     1  145587900  145588900      3       1  150064       1.9471     0.025762
enh50832     1  146509000  146510000     12       4  150064       1.8373     0.033085
enh50833     1  146516200  146517200      2       1  150064       1.7417     0.040778
enh50836     1  146640000  146641000      1       1  150064       2.1682      0.01507
enh50837     1  146640800  146641800      4       1  150064       2.0503     0.020167
enh50838     1  146645400  146646400      6       2  150064       2.0747     0.019009
enh50839     1  146675500  146676500     10       2  150064       2.2323     0.012798
enh50841     1  146695500  146696500      2       1  150064       2.2792     0.011327
enh50842     1  146697600  146698600      5       3  150064       2.3168     0.010258
enh50843     1  146708400  146709400      3       1  150064       2.6577    0.0039338
enh50844     1  146713000  146714000      2       1  150064       3.1524   0.00080975
enh50845     1  146716200  146717200      4       2  150064       2.1871     0.014367
enh50846     1  146717500  146718500     13       3  150064       2.4297    0.0075549
enh50848     1  146721400  146722400      2       1  150064       1.9927      0.02315
enh50851     1  146849300  146850300      4       2  150064       2.3498    0.0093907
enh50874     1  147234500  147235500      1       1  150064        2.155      0.01558
enh50875     1  147256200  147257200      1       1  150064       2.1794      0.01465
enh50877     1  147306100  147307100      4       2  150064       2.5168    0.0059206
enh50911     1  149897500  149898500      4       2  150064       1.7368     0.041216
enh50915     1  150025700  150026700      5       2  150064       5.5329   1.5753e-08
enh50916     1  150037300  150038300      1       1  150064       5.5334     1.57e-08
enh50918     1  150061800  150062800      2       1  150064       4.6673   1.5257e-06
enh50919     1  150066500  150067500      1       1  150064       5.9354    1.466e-09
enh50921     1  150090400  150091400      1       1  150064       5.7411    4.702e-09
enh50923     1  150118900  150119900      3       1  150064       5.2081   9.5414e-08
enh50924     1  150126600  150127600      1       1  150064       2.7587     0.002902
enh50925     1  150129500  150130500      3       1  150064       5.8984   1.8355e-09
enh50927     1  150137600  150138600      3       1  150064       5.1269   1.4729e-07
enh50932     1  150158200  150159200      3       2  150064       4.7642   9.4794e-07
enh50933     1  150159500  150160500      1       1  150064       5.4736    2.205e-08
enh50934     1  150185000  150186000      3       2  150064       4.6806   1.4303e-06
enh50936     1  150196100  150197100      1       1  150064       2.0627      0.01957
enh50939     1  150242000  150243000      3       1  150064       4.9797   3.1842e-07
enh50943     1  150267200  150268200      2       1  150064       1.9883     0.023391
enh50945     1  150294900  150295900      5       2  150064       5.3544   4.2929e-08
enh50946     1  150334800  150335800      5       2  150064       4.6395   1.7465e-06
enh50947     1  150339500  150340500      3       2  150064       4.0739   2.3115e-05
enh50949     1  150359400  150360400      2       1  150064       4.2877   9.0281e-06
enh50950     1  150381400  150382400      2       1  150064       3.9694   3.6027e-05
enh50951     1  150449400  150450400      5       2  150064       2.8322    0.0023113
enh50952     1  150460700  150461700      3       1  150064       4.5462   2.7315e-06
enh50953     1  150479900  150480900      5       2  150064       1.8588      0.03153
enh50954     1  150481100  150482100      3       2  150064        4.157   1.6125e-05
enh50955     1  150486800  150487800      2       1  150064       4.1525   1.6446e-05
enh50956     1  150488800  150489800      2       1  150064       4.4767   3.7907e-06
enh50957     1  150520400  150521400      4       2  150064       2.8151    0.0024382
enh50964     1  150544800  150545800      5       2  150064       2.0594     0.019729
enh50965     1  150545900  150546900      6       3  150064       1.7778     0.037718
enh50980     1  150765500  150766500      3       1  150064       2.2093     0.013578
enh50982     1  150778800  150779800      2       1  150064       1.7807     0.037479
enh50985     1  150825400  150826400      2       1  150064       1.8476     0.032332
enh50991     1  150947900  150948900      1       1  150064       1.9752      0.02412
enh50995     1  150967900  150968900      3       2  150064       3.7924     7.46e-05
enh50997     1  150973100  150974100      5       3  150064       3.8209   6.6484e-05
enh51001     1  151021000  151022000      1       1  150064       3.8789    5.247e-05
enh51004     1  151035000  151036000      2       1  150064       1.8598     0.031455
enh51006     1  151041400  151042400      4       2  150064       2.9276    0.0017081
enh51011     1  151115500  151116500      7       2  150064       2.8513    0.0021769
enh51012     1  151119600  151120600      3       2  150064       2.7149    0.0033143
enh51020     1  151168600  151169600      3       2  150064       2.5066    0.0060947
enh51024     1  151228200  151229200      2       1  150064       3.4523   0.00027791
enh51041     1  151373200  151374200      1       1  150064       3.3175    0.0004542
enh51042     1  151416400  151417400      2       1  150064       2.1019      0.01778
enh51044     1  151427800  151428800      1       1  150064       3.2691    0.0005394
enh51046     1  151445000  151446000      1       1  150064       2.5897     0.004803
enh51065     1  151675700  151676700      1       1  150064       2.5736     0.005032
enh51066     1  151679000  151680000      5       2  150064       1.7184     0.042865
enh51087     1  151892900  151893900      1       1  150064       2.3451     0.009512
enh51154     1  153601000  153602000      1       1  150064       2.0689      0.01928
enh51162     1  153641300  153642300      2       1  150064       1.6588     0.048581
enh51164     1  153669600  153670600      1       1  150064       2.0054      0.02246
enh51175     1  153761200  153762200      1       1  150064       2.5081     0.006069
enh51178     1  153777100  153778100      3       1  150064       3.8478   5.9588e-05
enh51179     1  153821700  153822700      2       1  150064       3.0358    0.0011996
enh51180     1  153826100  153827100      2       1  150064        2.106     0.017602
enh51182     1  153852700  153853700      2       1  150064       3.3154   0.00045762
enh51185     1  153890600  153891600      1       1  150064       2.1213      0.01695
enh51189     1  153920400  153921400      1       1  150064       2.1835       0.0145
enh51191     1  153931700  153932700      4       2  150064       1.9594     0.025031
enh51193     1  153937000  153938000      3       1  150064       2.1985     0.013955
enh51194     1  153937600  153938600      3       1  150064       1.8292     0.033688
enh51195     1  153941400  153942400      3       1  150064       2.4604    0.0069387
enh51197     1  153947800  153948800      2       1  150064       2.2278     0.012946
enh51204     1  154121200  154122200      2       1  150064       3.0302    0.0012219
enh51205     1  154127000  154128000      4       2  150064       1.9295     0.026836
enh51215     1  154243400  154244400      1       1  150064       1.8912       0.0293
enh51223     1  154318500  154319500      1       1  150064        2.704     0.003426
enh51224     1  154319300  154320300      4       2  150064       2.9783    0.0014491
enh51225     1  154323900  154324900      3       2  150064       2.1166     0.017146
enh51227     1  154357900  154358900      1       1  150064       1.6588      0.04858
enh51235     1  154395300  154396300      4       2  150064       2.1786      0.01468
enh51239     1  154406400  154407400      2       1  150064       2.2077     0.013634
enh51240     1  154411200  154412200      5       3  150064        1.824     0.034075
enh51241     1  154413900  154414900      5       2  150064       3.0415    0.0011769
enh51242     1  154417100  154418100      3       2  150064       2.3498    0.0093908
enh51243     1  154426600  154427600      2       1  150064       2.1665     0.015135
enh51249     1  154457600  154458600      1       1  150064       1.6633      0.04813
enh51254     1  154528000  154529000      2       1  150064       2.1382     0.016251
enh51259     1  154591500  154592500      3       2  150064       1.7115     0.043494
enh51260     1  154595600  154596600      3       1  150064       1.9576     0.025138
enh51264     1  154687400  154688400      2       1  150064        1.853      0.03194
enh51280     1  154832400  154833400      3       1  150064       3.0179    0.0012726
enh51282     1  154842800  154843800      1       1  150064       3.8504    5.896e-05
enh51283     1  154856900  154857900      1       1  150064       3.8497    5.914e-05
enh51287     1  154911200  154912200      6       1  150064       3.6931   0.00011076
enh51288     1  154912900  154913900      6       2  150064       3.8872   5.0703e-05
enh51289     1  154915800  154916800      5       2  150064       4.0097   3.0401e-05
enh51291     1  154923100  154924100      1       1  150064       2.0133      0.02204
enh51296     1  154940900  154941900      1       1  150064        2.829     0.002335
enh51303     1  154987100  154988100      1       1  150064       3.9339    4.179e-05
enh51304     1  154990600  154991600      1       1  150064       2.3559      0.00924
enh51305     1  154995000  154996000      2       1  150064       3.2291   0.00062084
enh51306     1  155001200  155002200      2       1  150064       3.7949   7.3861e-05
enh51308     1  155017100  155018100      2       1  150064       2.4019    0.0081556
enh51313     1  155042000  155043000      1       1  150064       1.8595      0.03148
enh51314     1  155044000  155045000      1       1  150064       2.5649     0.005161
enh51316     1  155059000  155060000      2       1  150064        2.524    0.0058022
enh51320     1  155083100  155084100      6       2  150064       1.7835     0.037253
enh51324     1  155110900  155111900      2       1  150064       1.7452     0.040475
enh51330     1  155148200  155149200      3       2  150064       1.8078     0.035319
enh51331     1  155151000  155152000      3       1  150064       2.0673     0.019351
enh51332     1  155157500  155158500      3       1  150064       1.8637     0.031178
enh51337     1  155189400  155190400      2       1  150064       2.2491     0.012254
enh51339     1  155193200  155194200      3       2  150064       1.6693     0.047528
enh51344     1  155214800  155215800      1       1  150064       2.2046      0.01374
enh51345     1  155219200  155220200      4       1  150064       2.1246     0.016811
enh51347     1  155222800  155223800      1       1  150064       2.1998      0.01391
enh51349     1  155229800  155230800      2       1  150064       2.0295     0.021205
enh51351     1  155241200  155242200      2       1  150064       2.0835     0.018604
enh51353     1  155248100  155249100      2       1  150064       2.2396     0.012558
enh51354     1  155277000  155278000      2       1  150064       2.5297     0.005708
enh51355     1  155280700  155281700      1       1  150064       1.8809      0.02999
enh51356     1  155289500  155290500      2       1  150064       1.8741      0.03046
enh51359     1  155369200  155370200      2       1  150064       2.1066     0.017577
enh51365     1  155477400  155478400      1       1  150064       2.3163      0.01027
enh51369     1  155505600  155506600      1       1  150064        2.431     0.007528
enh51375     1  155605800  155606800      1       1  150064       2.7108     0.003356
enh51378     1  155618000  155619000      1       1  150064       2.5906      0.00479
enh51389     1  155878900  155879900      1       1  150064       1.9714      0.02434
enh51391     1  155900400  155901400      1       1  150064        1.938      0.02631
enh51392     1  155904600  155905600      1       1  150064       2.0349      0.02093
enh51393     1  155907800  155908800      2       1  150064       2.6992    0.0034752
enh51402     1  155958200  155959200      1       1  150064       2.4907     0.006375
enh51403     1  155960200  155961200      1       1  150064       2.0103       0.0222
enh51405     1  155974500  155975500      3       2  150064       3.6245   0.00014478
enh51409     1  156039400  156040400      1       1  150064       2.1843      0.01447
enh51412     1  156059700  156060700      3       1  150064       1.9285     0.026897
enh51422     1  156116800  156117800      2       1  150064       2.0195     0.021717
enh51423     1  156120700  156121700      3       2  150064       2.1271     0.016705
enh51426     1  156131000  156132000      4       2  150064       3.1085   0.00094024
enh51428     1  156161000  156162000      4       2  150064       1.9547     0.025312
enh51469     1  156493100  156494100      3       2  150064       1.6938     0.045151
enh51487     1  156709200  156710200      3       2  150064        1.714     0.043261
enh51488     1  156712700  156713700      2       1  150064       1.8149      0.03477
enh51491     1  156724800  156725800      4       2  150064       1.8307     0.033574
enh51498     1  156770800  156771800      2       1  150064       1.8357     0.033201
enh51589     1  158244500  158245500      2       1  150064       1.6839     0.046103
enh51608     1  158770100  158771100      3       1  150064       1.8923     0.029222
enh51632     1  159269600  159270600      5       3  150064       2.1241     0.016829
enh51633     1  159271700  159272700      1       1  150064       1.9286      0.02689
enh51638     1  159410700  159411700      3       1  150064       1.7721     0.038191
enh51639     1  159564400  159565400      3       2  150064       2.6332    0.0042298
enh51644     1  159717100  159718100      4       2  150064       2.9911      0.00139
enh51680     1  160045600  160046600      6       2  150064       1.7638     0.038883
enh51683     1  160069300  160070300      1       1  150064       2.4918     0.006355
enh51691     1  160162400  160163400      4       2  150064       1.6516     0.049309
enh51692     1  160162800  160163800      7       2  150064       2.1637     0.015243
enh51693     1  160173300  160174300      1       1  150064       3.0586     0.001112
enh51694     1  160176400  160177400      1       1  150064       2.5915     0.004778
enh51696     1  160226000  160227000      1       1  150064       2.5212     0.005847
enh51698     1  160232800  160233800      2       1  150064       2.3101     0.010442
enh51701     1  160308400  160309400      2       1  150064       2.8672    0.0020704
enh51702     1  160310300  160311300      1       1  150064       2.7614     0.002878
enh51703     1  160314200  160315200      1       1  150064       2.4281     0.007589
enh51704     1  160315400  160316400      2       1  150064       1.9329     0.026622
enh51705     1  160316800  160317800      5       2  150064       2.2817     0.011253
enh51708     1  160346000  160347000      6       2  150064       2.4663    0.0068263
enh51717     1  160424600  160425600      2       1  150064         2.08     0.018761
enh51719     1  160440500  160441500      4       1  150064       2.6336    0.0042243
enh51721     1  160458500  160459500      3       1  150064       2.8612    0.0021105
enh51753     1  160654500  160655500      2       1  150064       2.3982    0.0082382
enh51779     1  160837600  160838600      5       1  150064       2.1511     0.015734
enh51780     1  160846100  160847100      5       2  150064       1.7312     0.041705
enh51830     1  161179200  161180200      1       1  150064       2.1338      0.01643
enh51831     1  161183200  161184200      2       1  150064       1.8556     0.031753
enh51834     1  161197900  161198900      1       1  150064       1.9315      0.02671
enh51835     1  161211600  161212600      6       2  150064       1.7395     0.040972
enh51836     1  161237000  161238000      2       1  150064         1.81     0.035149
enh51856     1  161472400  161473400      2       1  150064       2.7648    0.0028477
enh51857     1  161474200  161475200      3       2  150064       1.8705     0.030707
enh51920     1  162508600  162509600      1       1  150064       3.0066     0.001321
enh51921     1  162529800  162530800      2       1  150064       1.9254      0.02709
enh51931     1  163289800  163290800      2       1  150064       1.8664     0.030993
enh51933     1  163735400  163736400      1       1  150064       3.4846    0.0002464
enh51969     1  164955500  164956500      3       2  150064       1.6791     0.046562
enh51978     1  165598600  165599600      8       2  150064       1.8212     0.034289
enh51985     1  165616800  165617800      5       3  150064       1.6932     0.045208
enh51995     1  165739400  165740400      3       2  150064       2.0668     0.019375
enh52000     1  165808300  165809300      3       1  150064       1.8236     0.034105
enh52002     1  165810600  165811600      2       1  150064       2.1065      0.01758
enh52005     1  165821200  165822200      2       1  150064       2.2819     0.011247
enh52006     1  165822200  165823200      3       1  150064       2.2727     0.011523
enh52030     1  166843500  166844500      2       1  150064       3.4847   0.00024635
enh52033     1  166871200  166872200      1       1  150064        3.555     0.000189
enh52059     1  167127400  167128400      3       2  150064       1.8823     0.029897
enh52060     1  167131300  167132300      6       3  150064       1.9784     0.023943
enh52062     1  167165100  167166100      2       1  150064       2.1517      0.01571
enh52063     1  167187800  167188800      1       1  150064       2.7692      0.00281
enh52070     1  167216800  167217800      3       2  150064       2.2084      0.01361
enh52079     1  167240400  167241400      3       1  150064       2.1164     0.017156
enh52081     1  167244500  167245500      2       1  150064       2.3092     0.010467
enh52086     1  167263500  167264500      2       1  150064       1.7579     0.039379
enh52110     1  167470700  167471700      4       1  150064       1.6964     0.044905
enh52170     1  168053900  168054900      1       1  150064       2.2271      0.01297
enh52174     1  168115300  168116300      3       1  150064       1.6773      0.04674
enh52185     1  168355900  168356900      2       1  150064       2.0245     0.021461
enh52190     1  168408800  168409800      2       1  150064       2.0125     0.022083
enh52224     1  169071400  169072400      4       2  150064       1.7244     0.042318
enh52247     1  169432200  169433200      1       1  150064       2.0488      0.02024
enh52266     1  169608400  169609400      2       1  150064       1.6666     0.047795
enh52277     1  169685100  169686100      5       2  150064       2.4512    0.0071193
enh52278     1  169691700  169692700      3       2  150064       2.0532     0.020027
enh52283     1  169848200  169849200      4       2  150064       2.1013     0.017808
enh52290     1  170010600  170011600      2       1  150064       1.8894     0.029421
enh52292     1  170036100  170037100      4       1  150064       1.6496     0.049507
enh52294     1  170041800  170042800      4       2  150064       1.8922     0.029229
enh52316     1  171404200  171405200      6       2  150064       1.8904     0.029352
enh52322     1  171566000  171567000      3       2  150064       2.3031     0.010636
enh52328     1  171735400  171736400      6       3  150064       1.9233     0.027224
enh52332     1  171762900  171763900      2       1  150064       1.7148     0.043193
enh52347     1  171942300  171943300      4       2  150064       2.3204      0.01016
enh52361     1  172188900  172189900      3       1  150064       1.6917     0.045356
enh52362     1  172193500  172194500      3       1  150064       1.7833     0.037265
enh52366     1  172311900  172312900      1       1  150064       2.2672      0.01169
enh52368     1  172328900  172329900      1       1  150064       1.8053      0.03551
enh52372     1  172352100  172353100      1       1  150064       2.5269     0.005753
enh52373     1  172359600  172360600      5       2  150064       2.3137     0.010341
enh52374     1  172362800  172363800      5       2  150064       1.6454      0.04994
enh52375     1  172368100  172369100      3       2  150064       1.9916     0.023205
enh52388     1  172499800  172500800      3       2  150064       1.6888     0.045631
enh52431     1  172864400  172865400      1       1  150064       1.8182      0.03452
enh52438     1  172916400  172917400      2       1  150064       2.4995    0.0062178
enh52466     1  173391300  173392300      5       2  150064       2.0802     0.018753
enh52467     1  173397800  173398800      4       2  150064       2.3375    0.0097071
enh52469     1  173428700  173429700      3       2  150064       1.9085     0.028166
enh52470     1  173443300  173444300      4       2  150064       1.7862     0.037036
enh52475     1  173683000  173684000      1       1  150064       3.4023    0.0003341
enh52476     1  173685800  173686800      1       1  150064       3.4989    0.0002336
enh52479     1  173794700  173795700      1       1  150064       3.4042    0.0003318
enh52482     1  173869900  173870900      1       1  150064       3.6167    0.0001492
enh52483     1  173929700  173930700      3       2  150064       2.9826    0.0014292
enh52485     1  173967100  173968100      3       1  150064       3.5217   0.00021441
enh52486     1  173969400  173970400      1       1  150064       3.4298     0.000302
enh52487     1  173974100  173975100      2       1  150064       2.9816    0.0014339
enh52488     1  173976500  173977500      2       1  150064       2.7269    0.0031967
enh52489     1  173978100  173979100      2       1  150064       2.9118    0.0017968
enh52490     1  173986700  173987700      3       1  150064       3.3595   0.00039041
enh52491     1  173988300  173989300      1       1  150064       3.5227    0.0002136
enh52495     1  174129600  174130600      2       1  150064       3.0947   0.00098495
enh52496     1  174141200  174142200      3       2  150064        3.517   0.00021822
enh52497     1  174173500  174174500      1       1  150064       2.4562     0.007021
enh52498     1  174175400  174176400      4       2  150064       2.4521    0.0071003
enh52499     1  174201600  174202600      2       1  150064       2.0705     0.019201
enh52500     1  174293700  174294700      3       1  150064        2.569    0.0050992
enh52503     1  174711800  174712800      3       2  150064       2.8619    0.0021054
enh52507     1  174843000  174844000      2       1  150064       2.9805    0.0014387
enh52517     1  174936000  174937000      1       1  150064       2.9175     0.001764
enh52518     1  174938600  174939600      3       2  150064       2.9005    0.0018629
enh52520     1  174958500  174959500      2       1  150064       1.7845     0.037175
enh52521     1  174959800  174960800      1       1  150064       2.5691     0.005098
enh52527     1  174998200  174999200      1       1  150064       2.4331     0.007486
enh52535     1  175153100  175154100      3       1  150064        3.839   6.1762e-05
enh52536     1  175155800  175156800      5       2  150064       3.5617   0.00018423
enh52537     1  175158800  175159800      3       1  150064        3.323   0.00044526
enh52538     1  175162300  175163300      6       1  150064       3.3997   0.00033735
enh52545     1  175256500  175257500      1       1  150064        1.899      0.02878
enh52546     1  175288300  175289300      4       2  150064       1.6744     0.047027
enh52554     1  175518900  175519900      6       3  150064       1.7407     0.040867
enh52562     1  176172400  176173400      2       1  150064        2.864    0.0020919
enh52564     1  176177600  176178600      1       1  150064       2.2069      0.01366
enh52567     1  176625500  176626500      3       2  150064       1.8445     0.032556
enh52569     1  177243800  177244800      1       1  150064       1.7228      0.04246
enh52595     1  178419100  178420100      2       1  150064       2.6014    0.0046418
enh52596     1  178454300  178455300      1       1  150064       2.5219     0.005836
enh52597     1  178456000  178457000      4       2  150064       3.2125   0.00065795
enh52610     1  178942500  178943500      2       1  150064       2.2512     0.012186
enh52624     1  179096000  179097000      2       1  150064       1.6824      0.04625
enh52626     1  179098000  179099000      4       2  150064       1.7121     0.043439
enh52630     1  179171100  179172100      7       3  150064       2.0531     0.020031
enh52634     1  179199200  179200200      1       1  150064       1.8435      0.03263
enh52640     1  179333800  179334800      5       3  150064       2.8804    0.0019862
enh52643     1  179783000  179784000      2       1  150064       1.8026     0.035728
enh52646     1  179844300  179845300      1       1  150064       1.9217      0.02732
enh52652     1  179938200  179939200      3       1  150064       1.7133     0.043328
enh52670     1  180360400  180361400      1       1  150064       2.1802      0.01462
enh52672     1  180366000  180367000      2       1  150064       1.7879     0.036896
enh52673     1  180371300  180372300      3       2  150064       2.2616     0.011861
enh52685     1  180586500  180587500      1       1  150064       1.9612      0.02493
enh52687     1  180602900  180603900      3       2  150064       2.4954    0.0062902
enh52688     1  180739000  180740000      2       1  150064       4.0654   2.3972e-05
enh52692     1  180862500  180863500      3       1  150064       2.3148     0.010311
enh52730     1  181105300  181106300      1       1  150064       2.4147     0.007875
enh52747     1  182116200  182117200      4       2  150064         2.35    0.0093856
enh52758     1  182349600  182350600      5       2  150064       2.0469     0.020335
enh52760     1  182362200  182363200      1       1  150064       1.9317       0.0267
enh52761     1  182363600  182364600      3       1  150064       2.2594      0.01193
enh52801     1  183443700  183444700      2       1  150064       3.0031    0.0013362
enh52803     1  183449600  183450600      2       1  150064       2.6416    0.0041252
enh52809     1  183534000  183535000      4       2  150064       2.7655    0.0028417
enh52811     1  183537200  183538200      6       2  150064       2.0017     0.022659
enh52813     1  183546200  183547200      3       2  150064       2.6038    0.0046102
enh52814     1  183547100  183548100      2       1  150064       2.0604      0.01968
enh52849     1  184120100  184121100      1       1  150064       2.2839      0.01119
enh52852     1  184133800  184134800      2       1  150064       1.7684     0.038496
enh52855     1  184228900  184229900      6       2  150064       3.2979   0.00048701
enh52858     1  184332200  184333200      3       2  150064       2.3661    0.0089886
enh52869     1  184430500  184431500      3       2  150064       1.7562     0.039529
enh52870     1  184449400  184450400      6       3  150064       2.0442     0.020468
enh52874     1  184476300  184477300      1       1  150064       2.4618     0.006913
enh52878     1  184516600  184517600      4       2  150064       1.7399     0.040936
enh52880     1  184524800  184525800      3       2  150064       2.2077     0.013634
enh52892     1  184714800  184715800      4       2  150064       2.0694     0.019256
enh52895     1  184724800  184725800      3       1  150064       2.1648       0.0152
enh52912     1  184886400  184887400      4       2  150064       1.6541     0.049055
enh52915     1  184908000  184909000      1       1  150064        2.336     0.009745
enh52918     1  184939600  184940600      2       1  150064       2.7954    0.0025919
enh52927     1  185127400  185128400      1       1  150064       1.9047      0.02841
enh53000     1  186802100  186803100      6       3  150064       1.7332     0.041527
enh53016     1  187986800  187987800      3       2  150064       2.3073     0.010519
enh53018     1  188209700  188210700      6       3  150064        2.496    0.0062806
enh53019     1  188371700  188372700      3       2  150064       2.1269     0.016713
enh53020     1  188392100  188393100      5       2  150064       1.7233     0.042422
enh53023     1  191103600  191104600      3       1  150064       1.6616       0.0483
enh53024     1  191143100  191144100      3       2  150064       2.8034     0.002528
enh53041     1  192116900  192117900      1       1  150064       2.8335     0.002302
enh53044     1  192131600  192132600      1       1  150064       2.4243     0.007668
enh53045     1  192136900  192137900      2       1  150064       2.7442    0.0030327
enh53054     1  192503100  192504100      3       1  150064       2.0964     0.018022
enh53057     1  192521000  192522000      3       1  150064       1.8649     0.031098
enh53065     1  192608300  192609300      3       1  150064       1.8552     0.031783
enh53070     1  192837800  192838800      3       1  150064       2.9676    0.0015004
enh53071     1  192844400  192845400      4       2  150064       2.7566    0.0029199
enh53073     1  192873000  192874000      3       1  150064       2.7826    0.0026963
enh53084     1  193072200  193073200      1       1  150064       3.0838     0.001022
enh53085     1  193074800  193075800      5       2  150064       2.2378     0.012616
enh53088     1  193089800  193090800      2       1  150064       3.0646    0.0010898
enh53089     1  193093200  193094200      2       1  150064       3.2285   0.00062229
enh53090     1  193147600  193148600      4       2  150064       2.9224    0.0017369
enh53094     1  193159200  193160200      1       1  150064       3.2848    0.0005103
enh53105     1  193538200  193539200      3       1  150064       1.7659     0.038705
enh53106     1  193558200  193559200      3       1  150064       1.6962     0.044926
enh53117     1  194269800  194270800      2       1  150064        1.814     0.034838
enh53118     1  194504100  194505100      2       1  150064       1.9781     0.023957
enh53127     1  196369700  196370700      1       1  150064       2.2115       0.0135
enh53128     1  196619300  196620300      2       1  150064       3.0322    0.0012139
enh53131     1  196991100  196992100      3       1  150064       1.7369     0.041203
enh53143     1  197600800  197601800      2       1  150064       2.4383    0.0073784
enh53145     1  197711300  197712300      2       1  150064       1.9128     0.027889
enh53150     1  197737900  197738900      3       1  150064       2.4005    0.0081861
enh53152     1  197739800  197740800      1       1  150064       2.3156      0.01029
enh53153     1  197745700  197746700      2       1  150064       2.0544     0.019967
enh53154     1  197747400  197748400      1       1  150064        2.516     0.005934
enh53155     1  197751300  197752300      1       1  150064       2.6317     0.004248
enh53213     1  198573000  198574000      4       2  150064       1.8039     0.035622
enh53234     1  198638700  198639700      5       3  150064       1.9004     0.028692
enh53238     1  198650500  198651500      4       2  150064       2.1116     0.017359
enh53243     1  198715600  198716600      5       3  150064       1.8277     0.033796
enh53247     1  198757900  198758900      1       1  150064       1.7767      0.03781
enh53248     1  198806300  198807300      3       2  150064       2.6222    0.0043678
enh53307     1  199369300  199370300     10       3  150064       2.0639     0.019515
enh53308     1  199372700  199373700      5       2  150064       2.9564    0.0015563
enh53309     1  199519800  199520800      3       1  150064       1.8234     0.034118
enh53310     1  199541700  199542700      2       1  150064       2.1527     0.015671
enh53322     1  199847300  199848300      4       2  150064       1.7882     0.036869
enh53332     1  200143400  200144400      3       1  150064       2.4196    0.0077679
enh53338     1  200201200  200202200      3       1  150064       2.5893    0.0048082
enh53343     1  200270100  200271100      2       1  150064       1.8872     0.029566
enh53347     1  200311300  200312300      4       1  150064       3.0806    0.0010329
enh53349     1  200323100  200324100      3       1  150064       2.7011    0.0034555
enh53350     1  200328800  200329800      6       1  150064       2.8948    0.0018972
enh53351     1  200332300  200333300      1       1  150064       2.5665     0.005136
enh53352     1  200336400  200337400      2       1  150064       2.7351    0.0031178
enh53355     1  200406200  200407200      1       1  150064       3.4739    0.0002565
enh53356     1  200456500  200457500      4       2  150064       2.7754    0.0027565
enh53357     1  200494400  200495400      3       2  150064       2.3663    0.0089839
enh53377     1  200868100  200869100      1       1  150064       2.8023     0.002537
enh53378     1  200874400  200875400      4       1  150064       3.5285   0.00020897
enh53381     1  200961700  200962700      4       2  150064       4.1023    2.045e-05
enh53383     1  200982600  200983600      3       2  150064       3.1954   0.00069808
enh53384     1  200987800  200988800      3       2  150064       1.7939     0.036411
enh53385     1  200995200  200996200      1       1  150064       2.3237      0.01007
enh53391     1  201361900  201362900      4       2  150064        2.698    0.0034882
enh53398     1  201435200  201436200      4       2  150064       2.2423     0.012472
enh53402     1  201451100  201452100      7       2  150064       2.0246     0.021452
enh53450     1  201725900  201726900      4       2  150064       2.1384     0.016244
enh53452     1  201796900  201797900      3       2  150064       2.6745    0.0037417
enh53453     1  201800100  201801100      7       3  150064       1.6652     0.047941
enh53454     1  201810200  201811200      3       2  150064       2.0744      0.01902
enh53455     1  201811300  201812300      4       2  150064       2.3203     0.010162
enh53459     1  201864900  201865900      1       1  150064       1.6949      0.04505
enh53504     1  202585200  202586200      1       1  150064        1.812      0.03499
enh53506     1  202688300  202689300      3       2  150064       1.8286      0.03373
enh53539     1  203016000  203017000      2       1  150064       1.9891     0.023343
enh53541     1  203027600  203028600      1       1  150064       2.0665      0.01939
enh53544     1  203051500  203052500      2       1  150064       1.7998     0.035948
enh53620     1  203651200  203652200      6       1  150064       1.7335     0.041505
enh53643     1  204049300  204050300      2       1  150064       1.6922     0.045304
enh53644     1  204057400  204058400      2       1  150064        3.731    9.535e-05
enh53646     1  204063700  204064700      4       2  150064       3.5485   0.00019371
enh53664     1  204195100  204196100      4       1  150064       1.9709     0.024366
enh53694     1  204415400  204416400      2       1  150064       1.9149     0.027755
enh53696     1  204425500  204426500      4       2  150064       2.7256    0.0032094
enh53699     1  204434800  204435800      2       1  150064       1.7308     0.041745
enh53700     1  204444900  204445900      3       1  150064       1.7076     0.043853
enh53702     1  204452700  204453700      3       2  150064       2.8009    0.0025478
enh53704     1  204460200  204461200      1       1  150064       3.1976     0.000693
enh53705     1  204465000  204466000      4       2  150064       2.8373    0.0022752
enh53710     1  204480000  204481000      1       1  150064       2.8704      0.00205
enh53711     1  204482300  204483300      1       1  150064       3.2963    0.0004899
enh53713     1  204488400  204489400      2       1  150064       3.3959   0.00034197
enh53714     1  204491100  204492100      4       1  150064       3.1156    0.0009179
enh53717     1  204567200  204568200      2       1  150064       2.9368    0.0016579
enh53718     1  204592900  204593900      1       1  150064       3.3053    0.0004743
enh53719     1  204599100  204600100      7       2  150064       2.8487    0.0021949
enh53731     1  204940500  204941500      2       1  150064        2.686    0.0036155
enh53736     1  204962200  204963200      5       2  150064        2.409    0.0079984
enh53738     1  205030300  205031300      4       2  150064       3.9784   3.4688e-05
enh53741     1  205110500  205111500      4       2  150064       3.4959   0.00023627
enh53742     1  205140300  205141300      4       2  150064       4.3154   7.9645e-06
enh53743     1  205144300  205145300      2       1  150064       4.1479   1.6775e-05
enh53745     1  205158200  205159200      2       1  150064       3.5047   0.00022854
enh53747     1  205168500  205169500      4       2  150064       4.1241   1.8606e-05
enh53748     1  205172800  205173800      3       1  150064       3.7427   9.1036e-05
enh53749     1  205178300  205179300      2       1  150064       3.9688   3.6121e-05
enh53750     1  205181600  205182600      2       1  150064       3.2557    0.0005656
enh53751     1  205183700  205184700      1       1  150064       2.0825      0.01865
enh53755     1  205206000  205207000      5       2  150064       2.8765    0.0020109
enh53756     1  205212800  205213800      3       2  150064       2.6513    0.0040088
enh53758     1  205224800  205225800      3       2  150064       2.1051      0.01764
enh53759     1  205227400  205228400      2       1  150064       2.1628      0.01528
enh53764     1  205242400  205243400      2       1  150064       1.7414     0.040805
enh53769     1  205263200  205264200      2       1  150064        1.951     0.025529
enh53771     1  205269000  205270000      1       1  150064       2.0397      0.02069
enh53778     1  205338300  205339300      5       2  150064       1.6992     0.044645
enh53791     1  205488600  205489600      7       3  150064       1.7195     0.042763
enh53792     1  205490600  205491600      4       2  150064       2.2843     0.011177
enh53795     1  205551200  205552200      4       2  150064       1.6664     0.047813
enh53809     1  205641200  205642200      2       1  150064       1.8798     0.030065
enh53813     1  205661000  205662000      5       2  150064       1.7577     0.039397
enh53815     1  205674300  205675300      3       2  150064       1.6914     0.045383
enh53827     1  205774400  205775400      3       1  150064       1.7156     0.043116
enh53830     1  205780100  205781100      1       1  150064       2.4157     0.007853
enh53868     1  206652600  206653600      2       1  150064       1.9277     0.026945
enh53947     1  207218700  207219700      1       1  150064       3.3826     0.000359
enh53948     1  207221100  207222100      6       4  150064       2.4248    0.0076584
enh53949     1  207224800  207225800      3       1  150064       3.1904    0.0007105
enh53951     1  207231600  207232600      1       1  150064       3.0695     0.001072
enh53953     1  207244100  207245100      2       1  150064        2.691    0.0035617
enh53995     1  207922600  207923600      3       2  150064        3.773   8.0646e-05
enh53996     1  207929100  207930100      3       2  150064       2.9144    0.0017819
enh53997     1  207971700  207972700      2       1  150064       3.4269   0.00030525
enh53998     1  207974800  207975800      1       1  150064       2.3208      0.01015
enh53999     1  207979300  207980300      2       1  150064       3.2204   0.00063997
enh54000     1  207981300  207982300      1       1  150064       2.4355     0.007435
enh54002     1  207994200  207995200      2       1  150064       3.7437    9.065e-05
enh54003     1  208002000  208003000      1       1  150064       4.9466    3.777e-07
enh54004     1  208003900  208004900      2       1  150064       1.6881     0.045692
enh54005     1  208006700  208007700      4       2  150064       4.6652   1.5417e-06
enh54006     1  208010900  208011900      4       2  150064       2.7935    0.0026074
enh54007     1  208014400  208015400      4       2  150064       3.3004   0.00048271
enh54008     1  208017100  208018100      7       3  150064       5.1324     1.43e-07
enh54009     1  208020400  208021400      5       2  150064       3.0427    0.0011722
enh54010     1  208021900  208022900      4       2  150064       1.7699     0.038369
enh54011     1  208024400  208025400      3       2  150064       1.8867       0.0296
enh54012     1  208027400  208028400      4       1  150064       3.3141   0.00045963
enh54013     1  208030800  208031800      5       2  150064       4.1601   1.5908e-05
enh54014     1  208033700  208034700      4       2  150064       3.5683   0.00017964
enh54015     1  208035400  208036400      6       3  150064       3.7508   8.8118e-05
enh54016     1  208038700  208039700      4       2  150064       3.6523   0.00012997
enh54017     1  208044200  208045200      6       3  150064       1.9837     0.023647
enh54018     1  208048500  208049500      1       1  150064        2.825     0.002364
enh54044     1  208305000  208306000      2       1  150064       3.2442   0.00058896
enh54047     1  208338000  208339000      6       2  150064        1.831     0.033548
enh54056     1  208380700  208381700      3       1  150064       1.9987     0.022822
enh54059     1  208386300  208387300      2       1  150064       2.0546     0.019961
enh54063     1  208406600  208407600      9       3  150064       1.8826     0.029878
enh54087     1  209571600  209572600      1       1  150064       2.1746      0.01483
enh54140     1  211421100  211422100      3       2  150064       2.3593    0.0091543
enh54142     1  211434600  211435600      6       3  150064       3.0256    0.0012408
enh54145     1  211498600  211499600      1       1  150064       2.8602     0.002117
enh54152     1  211514100  211515100      2       1  150064       1.8677     0.030902
enh54153     1  211516300  211517300      3       2  150064       2.0689     0.019277
enh54156     1  211527200  211528200      3       2  150064       1.9709      0.02437
enh54162     1  211642100  211643100      1       1  150064       2.3134      0.01035
enh54163     1  211665600  211666600      1       1  150064        1.891      0.02931
enh54169     1  211703600  211704600     10       3  150064       1.7886     0.036837
enh54175     1  211781000  211782000      5       3  150064       2.2041     0.013757
enh54188     1  211911900  211912900      1       1  150064        1.815      0.03476
enh54229     1  212412600  212413600      1       1  150064       1.6857      0.04593
enh54231     1  212420100  212421100      3       1  150064       1.9822      0.02373
enh54242     1  212589100  212590100      2       1  150064       2.4702    0.0067513
enh54243     1  212604500  212605500      4       2  150064       1.9842     0.023618
enh54244     1  212607300  212608300      1       1  150064       2.1962      0.01404
enh54261     1  212769800  212770800      7       4  150064       1.6967     0.044873
enh54262     1  212787500  212788500      1       1  150064       1.7017      0.04441
enh54307     1  213843000  213844000     10       3  150064       2.1185     0.017066
enh54326     1  214591600  214592600      2       1  150064       1.8624     0.031272
enh54334     1  214687800  214688800      2       1  150064       2.2557     0.012044
enh54338     1  214731100  214732100      2       1  150064       2.1024     0.017761
enh54381     1  220161300  220162300      8       3  150064       1.8813     0.029965
enh54386     1  220266500  220267500      2       1  150064        2.041     0.020624
enh54387     1  220268500  220269500      3       2  150064       1.6464     0.049836
enh54392     1  220442100  220443100      2       1  150064       1.7508      0.03999
enh54458     1  221917500  221918500      3       2  150064       2.3343    0.0097911
enh54462     1  221939000  221940000      2       1  150064       1.9257      0.02707
enh54467     1  221973900  221974900      4       2  150064       1.7769     0.037792
enh54494     1  222593600  222594600      9       2  150064       1.7287     0.041928
enh54495     1  222627700  222628700      3       1  150064       2.8637    0.0020939
enh54496     1  222628600  222629600      2       1  150064       2.4603    0.0069407
enh54502     1  222763800  222764800      2       1  150064       1.9374     0.026347
enh54504     1  222792500  222793500      1       1  150064       1.6887      0.04564
enh54506     1  222816200  222817200      1       1  150064       2.1669      0.01512
enh54507     1  222818600  222819600      1       1  150064       2.1321       0.0165
enh54511     1  222940000  222941000      5       2  150064       2.0044     0.022514
enh54512     1  222944400  222945400      3       1  150064       2.0187     0.021758
enh54513     1  222946300  222947300      4       1  150064       2.1318      0.01651
enh54535     1  223373400  223374400      3       2  150064       1.8852     0.029705
enh54544     1  223888200  223889200      1       1  150064       1.9712      0.02435
enh54545     1  223892400  223893400      3       2  150064       3.1024   0.00095976
enh54548     1  223903000  223904000      5       2  150064       2.4249    0.0076568
enh54549     1  223905200  223906200      5       3  150064       3.2641    0.0005491
enh54550     1  223909200  223910200      7       1  150064       2.9523    0.0015773
enh54551     1  223913100  223914100      1       1  150064       2.8498     0.002187
enh54552     1  223914000  223915000      1       1  150064       2.9057     0.001832
enh54553     1  223914800  223915800      1       1  150064       2.6463     0.004069
enh54556     1  223935700  223936700      1       1  150064       1.9807      0.02381
enh54557     1  223936600  223937600      3       1  150064       2.5361    0.0056044
enh54558     1  223959200  223960200      4       2  150064       3.7196   9.9754e-05
enh54559     1  223963400  223964400      2       1  150064       2.9646    0.0015153
enh54561     1  224010500  224011500      4       1  150064       3.4388   0.00029213
enh54562     1  224012400  224013400      1       1  150064       3.5115    0.0002228
enh54563     1  224014600  224015600      1       1  150064       3.5115    0.0002228
enh54564     1  224018800  224019800      7       3  150064       3.2545   0.00056798
enh54566     1  224022000  224023000      5       2  150064       2.7638    0.0028567
enh54568     1  224030300  224031300      1       1  150064       3.5734    0.0001762
enh54590     1  224566100  224567100      2       1  150064       2.3251     0.010032
enh54591     1  224570800  224571800      2       1  150064       2.4663    0.0068258
enh54592     1  224617200  224618200      2       1  150064       2.3121     0.010386
enh54593     1  224623600  224624600      2       1  150064       2.0591     0.019744
enh54596     1  224644300  224645300      4       2  150064       1.9456     0.025854
enh54597     1  224646600  224647600      3       1  150064       2.5168    0.0059212
enh54599     1  224686700  224687700      6       3  150064       2.2552     0.012062
enh54608     1  224905700  224906700      3       1  150064       2.0684     0.019302
enh54621     1  225623000  225624000      1       1  150064       1.6963      0.04491
enh54641     1  225951600  225952600      3       2  150064       1.6786     0.046611
enh54648     1  226001000  226002000      1       1  150064       1.9914      0.02322
enh54650     1  226013000  226014000      3       2  150064       2.0645     0.019485
enh54654     1  226053000  226054000      1       1  150064       2.0725      0.01911
enh54656     1  226065100  226066100      4       1  150064       2.1929     0.014158
enh54683     1  226254400  226255400      2       1  150064       2.7206    0.0032585
enh54684     1  226269900  226270900      2       1  150064       2.3561    0.0092342
enh54690     1  226310600  226311600      1       1  150064       2.5982     0.004686
enh54701     1  226497800  226498800      2       1  150064       2.6384    0.0041644
enh54709     1  226595800  226596800      7       3  150064       2.1342     0.016412
enh54714     1  226644600  226645600      2       1  150064        1.995      0.02302
enh54716     1  226763000  226764000      3       2  150064       2.5286    0.0057258
enh54721     1  226832600  226833600      1       1  150064       3.0217     0.001257
enh54735     1  226871700  226872700      4       2  150064       1.9986     0.022825
enh54742     1  226895500  226896500      1       1  150064       2.5517      0.00536
enh54743     1  226898500  226899500      1       1  150064       2.4902     0.006384
enh54744     1  226900800  226901800      1       1  150064       1.9876      0.02343
enh54748     1  226912700  226913700      1       1  150064       1.7832      0.03728
enh54749     1  226919100  226920100      4       2  150064        2.085     0.018535
enh54750     1  226928000  226929000      2       1  150064       2.1571     0.015498
enh54753     1  227014700  227015700      5       2  150064       2.1254     0.016775
enh54757     1  227062100  227063100      5       3  150064       1.9217     0.027321
enh54759     1  227079500  227080500      7       2  150064       2.3018     0.010672
enh54777     1  227544600  227545600      5       2  150064        2.537    0.0055896
enh54841     1  228873100  228874100      5       3  150064        1.764     0.038863
enh54853     1  229034200  229035200      3       1  150064       1.8462     0.032434
enh54860     1  229096200  229097200      4       2  150064        1.865      0.03109
enh54935     1  230234700  230235700      3       2  150064       1.7195     0.042762
enh54936     1  230236500  230237500      8       2  150064       3.6223   0.00014602
enh54937     1  230238100  230239100      4       2  150064       3.4987   0.00023379
enh54938     1  230243600  230244600      6       2  150064       4.0423   2.6468e-05
enh54939     1  230246000  230247000      4       2  150064       3.5479   0.00019418
enh54940     1  230246700  230247700      5       2  150064       3.8264   6.5009e-05
enh54941     1  230249000  230250000      1       1  150064       3.8676    5.495e-05
enh54942     1  230253200  230254200      5       2  150064       3.6674   0.00012249
enh54944     1  230262800  230263800      5       2  150064       3.0848    0.0010184
enh54945     1  230263900  230264900      7       3  150064       3.7245   9.7857e-05
enh54947     1  230275700  230276700      5       3  150064       2.1215     0.016938
enh54961     1  230309800  230310800      9       3  150064       1.8754     0.030372
enh54962     1  230311300  230312300      5       3  150064       2.1821     0.014552
enh54963     1  230312900  230313900      3       1  150064       1.7817     0.037402
enh54964     1  230320300  230321300      4       2  150064       1.9264     0.027027
enh54965     1  230324300  230325300      4       2  150064       1.8146      0.03479
enh54992     1  230843400  230844400     12       4  150064       1.9071     0.028252
enh55032     1  231596200  231597200      1       1  150064       2.5729     0.005043
enh55050     1  231798200  231799200      2       1  150064       1.9346     0.026517
enh55078     1  232607100  232608100      5       1  150064       2.5311    0.0056851
enh55134     1  233426000  233427000      4       2  150064       2.5724    0.0050502
enh55142     1  234238000  234239000      3       1  150064       1.8301     0.033619
enh55145     1  234306600  234307600      1       1  150064       1.9483      0.02569
enh55155     1  234461500  234462500      4       2  150064       2.0248     0.021445
enh55157     1  234465400  234466400      3       1  150064       2.2548     0.012074
enh55170     1  234626500  234627500      9       5  150064       2.6977    0.0034906
enh55171     1  234634200  234635200      8       3  150064       2.7698    0.0028044
enh55172     1  234636100  234637100      3       2  150064       1.8352     0.033238
enh55173     1  234638500  234639500      6       2  150064       2.6636    0.0038659
enh55174     1  234640900  234641900      4       2  150064       1.8159     0.034691
enh55176     1  234647500  234648500      3       1  150064       1.8606     0.031399
enh55178     1  234651500  234652500      4       1  150064       2.6331    0.0042308
enh55209     1  234895700  234896700      3       2  150064       1.7982     0.036074
enh55226     1  235015400  235016400      1       1  150064       2.3267      0.00999
enh55244     1  235108000  235109000      4       1  150064       1.6533     0.049134
enh55303     1  235587100  235588100      1       1  150064       2.2959      0.01084
enh55307     1  235731700  235732700      4       2  150064       1.9189     0.027499
enh55312     1  235805800  235806800      7       2  150064       1.9266     0.027012
enh55315     1  236000700  236001700      1       1  150064        2.169      0.01504
enh55355     1  236446300  236447300      1       1  150064       2.1571       0.0155
enh55382     1  238095300  238096300      1       1  150064       2.7774      0.00274
enh55404     1  239161700  239162700      5       2  150064       2.1651     0.015188
enh55407     1  239439100  239440100      6       2  150064       2.2121     0.013478
enh55412     1  239568300  239569300      2       1  150064       2.0224     0.021566
enh55424     1  239710800  239711800      2       1  150064       1.8447     0.032543
enh55427     1  239720100  239721100      2       1  150064       2.2016     0.013848
enh55432     1  239794000  239795000      5       2  150064       2.8721    0.0020386
enh55436     1  239867400  239868400      4       1  150064        1.672     0.047258
enh55443     1  239905400  239906400      3       2  150064       1.9111     0.027998
enh55457     1  240314100  240315100      8       2  150064        2.552    0.0053546
enh55474     1  241775300  241776300      5       3  150064       1.6733     0.047139
enh55475     1  241790600  241791600      6       2  150064       2.5618    0.0052061
enh55476     1  241791200  241792200      4       2  150064       1.9516     0.025495
enh55488     1  243277300  243278300      2       1  150064       2.1798     0.014634
enh55490     1  243410600  243411600      4       2  150064       3.2022   0.00068191
enh55491     1  243414300  243415300      2       1  150064        3.639   0.00013685
enh55492     1  243421400  243422400      3       2  150064       3.5384   0.00020131
enh55496     1  243431500  243432500      1       1  150064       4.8918    4.997e-07
enh55497     1  243433100  243434100      2       1  150064       4.4701   3.9099e-06
enh55498     1  243449000  243450000      1       1  150064       4.8785    5.346e-07
enh55499     1  243451800  243452800      5       3  150064       4.6916   1.3551e-06
enh55504     1  243518000  243519000      2       1  150064       3.4178    0.0003157
enh55507     1  243578700  243579700      2       1  150064       3.0687    0.0010751
enh55514     1  243614900  243615900     10       3  150064       4.3299   7.4576e-06
enh55515     1  243622000  243623000      1       1  150064       2.9015     0.001857
enh55518     1  243640500  243641500      3       1  150064       4.5811   2.3125e-06
enh55519     1  243645100  243646100      1       1  150064       4.8235    7.053e-07
enh55520     1  243646500  243647500      3       1  150064       3.6675   0.00012246
enh55522     1  243659800  243660800      1       1  150064       2.4736     0.006688
enh55524     1  243759700  243760700      1       1  150064       1.9669       0.0246
enh55525     1  243761400  243762400      3       1  150064       4.7549   9.9264e-07
enh55526     1  243826600  243827600      1       1  150064       5.0694    1.995e-07
enh55527     1  243891500  243892500      1       1  150064       4.6893    1.371e-06
enh55530     1  243936600  243937600      1       1  150064       3.5083    0.0002255
enh55531     1  243963000  243964000      2       1  150064       4.3661    6.323e-06
enh55532     1  243966700  243967700      2       1  150064       4.3381   7.1872e-06
enh55533     1  243990400  243991400      3       1  150064       4.3839   5.8276e-06
enh55536     1  244010200  244011200      1       1  150064        4.007    3.075e-05
enh55537     1  244011200  244012200      2       1  150064       3.4812   0.00024957
enh55538     1  244015000  244016000      2       1  150064       4.6307   1.8219e-06
enh55539     1  244087600  244088600      1       1  150064       4.2458    1.089e-05
enh55540     1  244094100  244095100      1       1  150064       2.6135     0.004481
enh55541     1  244102100  244103100      4       1  150064        2.703    0.0034356
enh55556     1  244372800  244373800      8       2  150064       2.6228      0.00436
enh55557     1  244377100  244378100      8       3  150064       2.3082     0.010495
enh55561     1  244409300  244410300      1       1  150064       2.1434      0.01604
enh55562     1  244415800  244416800      2       1  150064       2.2996     0.010735
enh55586     1  244602500  244603500      4       2  150064       2.1017     0.017792
enh55587     1  244608500  244609500      2       1  150064       2.3236     0.010074
enh55590     1  244623400  244624400      3       2  150064       1.7861     0.037045
enh55629     1  245541000  245542000      4       2  150064       2.0151     0.021945
enh55655     1  246163100  246164100      5       2  150064       2.3211     0.010142
enh55658     1  246200900  246201900      4       2  150064       2.2742     0.011478
enh55675     1  246370100  246371100      3       2  150064       1.7737     0.038057
enh55676     1  246372700  246373700      4       1  150064       1.7479      0.04024
enh55677     1  246378000  246379000     13       2  150064       2.2121     0.013481
enh55678     1  246382200  246383200      8       2  150064       2.5859     0.004856
enh55681     1  246446900  246447900      3       2  150064       2.4047    0.0080937
enh55690     1  246660500  246661500      2       1  150064        2.001     0.022697
enh55692     1  246670800  246671800     13       5  150064       2.4524    0.0070952
enh55693     1  246690500  246691500      8       4  150064       1.8793     0.030102
enh55701     1  246760300  246761300      2       1  150064       1.7267     0.042114
enh55703     1  246771900  246772900      2       1  150064       2.2501      0.01222
enh55704     1  246773800  246774800      4       2  150064       2.0202     0.021684
enh55705     1  246776100  246777100      5       2  150064       2.0101     0.022209
enh55711     1  246866600  246867600      5       1  150064       2.6397    0.0041486
enh55712     1  246868200  246869200      2       1  150064       1.8139     0.034848
enh55717     1  246946400  246947400      4       2  150064       1.9212     0.027356
enh55760     1  247572400  247573400      5       3  150064       2.4112    0.0079505
enh55815     1  249134900  249135900      2       1  150064       1.8202     0.034368
enh55826     1  249199100  249200100      1       1  150064       1.7708       0.0383
enh63384     2     826400     827400      3       2  150064       2.5051    0.0061206
enh63390     2     969700     970700      6       2  150064       1.9771     0.024014
enh63391     2     974700     975700      9       2  150064       2.0979     0.017959
enh63394     2    1006000    1007000      3       2  150064       1.7095     0.043681
enh63410     2    1734700    1735700      6       3  150064       2.0286     0.021248
enh63411     2    1745500    1746500      8       2  150064       2.2944     0.010884
enh63438     2    2372000    2373000      5       3  150064       1.8068     0.035395
enh63445     2    2717600    2718600      5       2  150064        2.671    0.0037813
enh63451     2    3217700    3218700      5       1  150064       1.9629     0.024831
enh63452     2    3226600    3227600      4       1  150064       2.5833    0.0048931
enh63455     2    3307100    3308100      4       1  150064       2.7783    0.0027318
enh63473     2    3621500    3622500      1       1  150064       2.0286      0.02125
enh63490     2    6321600    6322600      2       1  150064       1.7199     0.042729
enh63493     2    6394200    6395200      8       3  150064       1.8238     0.034094
enh63494     2    6395600    6396600      7       2  150064       1.9156     0.027709
enh63510     2    7050000    7051000      7       3  150064       3.0608    0.0011036
enh63512     2    7053900    7054900      4       2  150064       3.9046   4.7186e-05
enh63513     2    7054600    7055600      1       1  150064       2.1003      0.01785
enh63514     2    7056400    7057400      3       2  150064       2.8319    0.0023136
enh63515     2    7059800    7060800      4       2  150064        2.114     0.017259
enh63516     2    7061500    7062500      4       2  150064        2.317     0.010252
enh63517     2    7062900    7063900      9       2  150064        3.055    0.0011254
enh63518     2    7063800    7064800      3       1  150064       2.9754    0.0014629
enh63519     2    7066400    7067400      5       3  150064       2.2311     0.012837
enh63521     2    7070900    7071900      4       2  150064       1.9314     0.026716
enh63543     2    7197500    7198500      2       1  150064       1.8773      0.03024
enh63549     2    7473200    7474200      2       1  150064       2.0974     0.017979
enh63556     2    7832600    7833600      1       1  150064       1.9468      0.02578
enh63560     2    7936200    7937200      1       1  150064        2.905     0.001836
enh63607     2    8543600    8544600      7       3  150064       1.7001     0.044555
enh63619     2    8582100    8583100      3       1  150064       2.2977     0.010789
enh63648     2    8783700    8784700      2       1  150064       1.8655     0.031053
enh63649     2    8784900    8785900      6       3  150064       2.9691    0.0014933
enh63653     2    8825800    8826800      3       1  150064       1.8469     0.032377
enh63655     2    8961600    8962600      2       1  150064       2.3217     0.010124
enh63660     2    8989000    8990000      3       2  150064       1.9191     0.027485
enh63681     2    9246100    9247100      4       2  150064       1.6687     0.047593
enh63692     2    9355700    9356700      3       1  150064       2.9002    0.0018646
enh63693     2    9369900    9370900      2       1  150064       3.1013   0.00096349
enh63695     2    9374800    9375800      3       2  150064       2.6613    0.0038922
enh63697     2    9388700    9389700      1       1  150064       1.8078      0.03532
enh63698     2    9391500    9392500      7       2  150064        3.044    0.0011674
enh63700     2    9400500    9401500      2       1  150064       2.4285    0.0075798
enh63702     2    9403800    9404800      4       2  150064       2.2769     0.011396
enh63762     2   10159400   10160400      9       3  150064       2.6114     0.004508
enh63764     2   10170400   10171400      4       2  150064       1.6918     0.045344
enh63810     2   10542000   10543000      4       2  150064       1.7464     0.040367
enh63813     2   10547400   10548400      5       2  150064       1.8294     0.033672
enh63828     2   10953200   10954200      6       3  150064       2.0708     0.019191
enh63832     2   11004800   11005800      4       2  150064       1.7637      0.03889
enh63883     2   11883300   11884300      5       3  150064       1.7708     0.038296
enh63885     2   11891600   11892600      1       1  150064       2.1268      0.01672
enh63887     2   11901800   11902800      1       1  150064       2.2805      0.01129
enh63890     2   11914600   11915600      4       2  150064       2.0882     0.018391
enh63917     2   12236300   12237300      3       1  150064       1.6993     0.044627
enh63920     2   12267300   12268300      2       1  150064       1.7633     0.038926
enh63924     2   12333200   12334200      4       2  150064       1.9062     0.028315
enh63925     2   12341100   12342100      6       2  150064       1.7198     0.042734
enh63934     2   12559600   12560600      1       1  150064        2.065      0.01946
enh63944     2   12640300   12641300      5       2  150064       1.7864     0.037014
enh63945     2   12642500   12643500      4       2  150064       2.0144     0.021983
enh63947     2   12654100   12655100      1       1  150064       2.5336     0.005645
enh63949     2   12695300   12696300      2       1  150064       1.8598     0.031459
enh63978     2   15412800   15413800      3       1  150064       1.9469     0.025775
enh63980     2   15440900   15441900      2       1  150064       2.0292     0.021221
enh63985     2   15658400   15659400      4       1  150064       1.6619     0.048269
enh63986     2   15661700   15662700      7       1  150064       1.7417     0.040779
enh63988     2   15698300   15699300      2       1  150064       1.7773     0.037757
enh63990     2   15714300   15715300      2       1  150064       1.8461     0.032439
enh64006     2   16106000   16107000      3       2  150064       2.5587    0.0052525
enh64046     2   16798600   16799600      4       2  150064       1.6607     0.048384
enh64067     2   17042600   17043600      1       1  150064       2.5688     0.005103
enh64084     2   17933000   17934000      1       1  150064       2.0415       0.0206
enh64085     2   17937600   17938600      1       1  150064       2.0909      0.01827
enh64086     2   17940600   17941600      3       2  150064         2.06       0.0197
enh64089     2   17985600   17986600      5       2  150064       1.7924     0.036535
enh64091     2   18002800   18003800      2       1  150064       1.7553     0.039602
enh64101     2   19519300   19520300      2       1  150064       3.4949   0.00023714
enh64103     2   19673300   19674300      3       2  150064       1.8886      0.02947
enh64119     2   20242500   20243500      2       1  150064       1.9731      0.02424
enh64120     2   20247200   20248200      4       2  150064       2.3541    0.0092827
enh64127     2   20366000   20367000      2       1  150064       1.6935     0.045183
enh64129     2   20406300   20407300      3       2  150064       2.6101    0.0045264
enh64150     2   20767200   20768200      4       2  150064       2.0887     0.018367
enh64151     2   20777500   20778500      7       2  150064       2.3497    0.0093949
enh64153     2   20793000   20794000      8       4  150064       3.6853    0.0001142
enh64157     2   20813900   20814900      6       2  150064       1.6763     0.046836
enh64158     2   20816900   20817900     11       3  150064       1.8937     0.029129
enh64161     2   20841700   20842700      4       2  150064       2.0273     0.021318
enh64186     2   23726300   23727300      4       2  150064        4.587   2.2486e-06
enh64194     2   23984400   23985400      6       3  150064       1.9142     0.027798
enh64201     2   24124800   24125800      1       1  150064       2.0809      0.01872
enh64202     2   24127300   24128300      2       1  150064       2.0112     0.022153
enh64204     2   24140100   24141100      2       1  150064       1.7218     0.042551
enh64207     2   24151300   24152300      2       1  150064       1.9116     0.027966
enh64208     2   24161500   24162500      1       1  150064       2.2362      0.01267
enh64219     2   24347200   24348200      2       1  150064       1.6722     0.047238
enh64238     2   24658600   24659600      4       2  150064       2.9918    0.0013869
enh64246     2   24720200   24721200      4       2  150064        2.538    0.0055742
enh64285     2   25346200   25347200      4       1  150064       3.6785   0.00011729
enh64286     2   25351500   25352500      6       3  150064        4.357    6.593e-06
enh64288     2   25384200   25385200      3       1  150064       4.1609   1.5851e-05
enh64289     2   25420400   25421400      2       1  150064       2.6263    0.0043163
enh64290     2   25424700   25425700      2       1  150064       3.2021   0.00068214
enh64291     2   25426700   25427700      4       1  150064       3.5761   0.00017437
enh64293     2   25431900   25432900      4       1  150064       3.5311   0.00020692
enh64294     2   25433600   25434600      1       1  150064       3.5184    0.0002171
enh64295     2   25438000   25439000      1       1  150064       3.4723     0.000258
enh64296     2   25439400   25440400      2       1  150064       3.4026   0.00033375
enh64297     2   25445100   25446100      3       1  150064       3.1951   0.00069892
enh64298     2   25452300   25453300      5       2  150064       4.0983   2.0809e-05
enh64303     2   25500700   25501700      1       1  150064       1.8921      0.02924
enh64307     2   25513900   25514900      3       2  150064       1.8063     0.035438
enh64312     2   25529500   25530500      3       1  150064       3.6665   0.00012296
enh64313     2   25536500   25537500      1       1  150064       2.8611     0.002111
enh64314     2   25538800   25539800      2       1  150064       2.5207    0.0058563
enh64321     2   25598700   25599700      2       1  150064        4.143   1.7136e-05
enh64344     2   25840700   25841700      1       1  150064       2.0558       0.0199
enh64346     2   25887100   25888100      2       1  150064       1.8753     0.030376
enh64351     2   25934900   25935900      4       2  150064       1.8488     0.032246
enh64354     2   25979300   25980300      1       1  150064       1.8352      0.03324
enh64358     2   26075400   26076400      3       1  150064       2.2035     0.013779
enh64367     2   26202600   26203600      1       1  150064       2.0723      0.01912
enh64368     2   26205600   26206600      2       1  150064       1.6586     0.048595
enh64369     2   26213700   26214700      2       1  150064       2.3868    0.0084985
enh64370     2   26214500   26215500      4       2  150064       3.7867   7.6332e-05
enh64372     2   26225700   26226700      3       1  150064       2.3154     0.010296
enh64373     2   26231400   26232400      5       1  150064         1.72     0.042716
enh64376     2   26249200   26250200      3       2  150064        2.245     0.012384
enh64379     2   26267300   26268300      3       1  150064       2.7318    0.0031492
enh64390     2   26309000   26310000      5       2  150064       1.9481       0.0257
enh64399     2   26492000   26493000      2       1  150064       2.1871     0.014367
enh64401     2   26520300   26521300      2       1  150064       1.9096     0.028091
enh64412     2   26699900   26700900      5       3  150064       2.7109    0.0033545
enh64422     2   26963500   26964500      3       1  150064        3.665   0.00012365
enh64425     2   26986000   26987000      1       1  150064       3.3389    0.0004206
enh64428     2   26990200   26991200      3       1  150064       3.0209      0.00126
enh64430     2   26994100   26995100      4       2  150064       3.3436   0.00041347
enh64431     2   27003000   27004000      1       1  150064       3.2379     0.000602
enh64434     2   27033000   27034000      2       1  150064       3.5217   0.00021442
enh64435     2   27045200   27046200      4       2  150064        3.382   0.00035974
enh64436     2   27103200   27104200      1       1  150064       3.1922     0.000706
enh64438     2   27139700   27140700      7       1  150064       3.0348    0.0012034
enh64440     2   27182100   27183100      3       1  150064       2.9757    0.0014618
enh64441     2   27184400   27185400      4       2  150064       2.9554    0.0015615
enh64444     2   27197500   27198500      1       1  150064       3.3102    0.0004662
enh64446     2   27204500   27205500      2       1  150064       2.6912    0.0035593
enh64449     2   27232600   27233600      1       1  150064       3.2453    0.0005866
enh64451     2   27243000   27244000      2       1  150064       3.4073   0.00032802
enh64452     2   27254200   27255200      1       1  150064       3.0193     0.001267
enh64454     2   27271700   27272700      1       1  150064       2.9272      0.00171
enh64455     2   27275300   27276300      2       1  150064       2.6178    0.0044244
enh64456     2   27292200   27293200      3       1  150064       3.2354   0.00060736
enh64458     2   27299400   27300400      1       1  150064         2.94     0.001641
enh64460     2   27307400   27308400      2       1  150064       2.5213    0.0058457
enh64461     2   27310100   27311100      2       1  150064       2.2794     0.011321
enh64462     2   27315100   27316100      2       1  150064       2.8774    0.0020051
enh64465     2   27345000   27346000      1       1  150064       3.0392     0.001186
enh64470     2   27432500   27433500      6       3  150064       2.5913    0.0047811
enh64474     2   27441500   27442500      6       3  150064       2.6812    0.0036678
enh64476     2   27472700   27473700      1       1  150064       2.5646     0.005165
enh64479     2   27513500   27514500      3       2  150064       1.9023     0.028569
enh64481     2   27525700   27526700      2       1  150064       2.4601    0.0069449
enh64483     2   27543700   27544700      2       1  150064       1.9898     0.023304
enh64488     2   27595400   27596400      3       1  150064       2.8339    0.0022989
enh64490     2   27604100   27605100      1       1  150064       3.0578     0.001115
enh64492     2   27632800   27633800      2       1  150064       2.0799     0.018769
enh64496     2   27683800   27684800      1       1  150064        3.141     0.000842
enh64497     2   27711200   27712200      4       2  150064       3.6298   0.00014183
enh64498     2   27712800   27713800      2       1  150064        2.505    0.0061232
enh64500     2   27807500   27808500      3       2  150064       2.7382    0.0030892
enh64502     2   27852600   27853600      4       2  150064       1.6601     0.048445
enh64512     2   27958700   27959700      2       1  150064       3.4552   0.00027493
enh64514     2   27977300   27978300      1       1  150064       2.4741     0.006678
enh64516     2   27988000   27989000      1       1  150064       4.1169     1.92e-05
enh64517     2   27988800   27989800      3       2  150064       4.4211   4.9099e-06
enh64518     2   27993400   27994400      1       1  150064       3.8587      5.7e-05
enh64521     2   28018900   28019900      5       1  150064        4.499    3.413e-06
enh64522     2   28021800   28022800      2       1  150064       4.0494   2.5671e-05
enh64526     2   28081400   28082400      2       1  150064       3.2544   0.00056815
enh64530     2   28136800   28137800      3       1  150064       1.6963     0.044918
enh64531     2   28143200   28144200      1       1  150064       3.5243    0.0002123
enh64533     2   28152200   28153200      1       1  150064       3.2345    0.0006092
enh64535     2   28156400   28157400      2       1  150064       2.9356    0.0016642
enh64538     2   28169100   28170100      1       1  150064       3.4674    0.0002628
enh64540     2   28172200   28173200      2       1  150064       3.6143   0.00015056
enh64541     2   28173400   28174400      2       1  150064       3.0786    0.0010399
enh64543     2   28179900   28180900      2       1  150064       2.8508    0.0021806
enh64544     2   28181800   28182800      2       1  150064       4.3615   6.4582e-06
enh64545     2   28183800   28184800      2       1  150064       3.1366    0.0008547
enh64547     2   28188600   28189600      2       1  150064       3.2003   0.00068634
enh64549     2   28202600   28203600      2       1  150064         4.51   3.2416e-06
enh64558     2   28324900   28325900      1       1  150064       2.2133      0.01344
enh64571     2   28548200   28549200      2       1  150064       2.0314     0.021108
enh64572     2   28550600   28551600      3       2  150064       1.7387     0.041045
enh64585     2   28609700   28610700      4       2  150064       1.9901      0.02329
enh64586     2   28612000   28613000      1       1  150064        2.969     0.001494
enh64587     2   28622300   28623300      3       1  150064       2.4454    0.0072354
enh64588     2   28628700   28629700      3       1  150064       2.4675    0.0068037
enh64590     2   28632200   28633200      3       2  150064       1.9241     0.027169
enh64592     2   28633800   28634800      3       2  150064       2.4714    0.0067293
enh64593     2   28636000   28637000      2       1  150064       1.9748     0.024147
enh64594     2   28645600   28646600      3       1  150064       2.0936     0.018146
enh64595     2   28647600   28648600      4       2  150064       3.4242    0.0003083
enh64596     2   28650900   28651900      2       1  150064        2.569    0.0050992
enh64597     2   28653300   28654300      2       1  150064       1.6477     0.049711
enh64599     2   28660700   28661700      4       2  150064       2.5494    0.0053949
enh64600     2   28668100   28669100      4       2  150064        2.542    0.0055112
enh64625     2   28985000   28986000      1       1  150064        2.729     0.003176
enh64627     2   28992600   28993600      3       2  150064       2.3535    0.0092993
enh64628     2   28997900   28998900      3       2  150064       2.5028    0.0061607
enh64629     2   29024800   29025800      1       1  150064       2.8096      0.00248
enh64631     2   29032400   29033400      3       1  150064       3.1758   0.00074719
enh64636     2   29173200   29174200      5       2  150064       2.0035     0.022562
enh64645     2   29257300   29258300      5       2  150064       1.7446      0.04053
enh64651     2   29411800   29412800      4       2  150064       3.0628    0.0010964
enh64663     2   29645700   29646700      3       1  150064       3.4892   0.00024225
enh64665     2   29671800   29672800      6       2  150064       2.3251     0.010034
enh64666     2   29678100   29679100      4       2  150064       2.1187     0.017056
enh64687     2   30446400   30447400      3       1  150064        1.922     0.027304
enh64699     2   30589000   30590000      1       1  150064       1.8188      0.03447
enh64717     2   31155600   31156600      6       3  150064       2.0969     0.018002
enh64734     2   31547500   31548500      2       1  150064       1.6604     0.048421
enh64741     2   32180800   32181800      3       2  150064       1.9233     0.027224
enh64742     2   32182700   32183700      1       1  150064        2.742     0.003053
enh64743     2   32184100   32185100      2       1  150064       2.6698    0.0037949
enh64745     2   32205100   32206100      2       1  150064       1.7042     0.044168
enh64798     2   33546200   33547200      2       1  150064       2.0047     0.022498
enh64815     2   33715700   33716700      2       1  150064       1.9894     0.023329
enh64836     2   36429900   36430900      3       2  150064       1.7553     0.039606
enh64852     2   36617100   36618100      7       3  150064       1.9511     0.025524
enh64854     2   36632000   36633000      6       3  150064        2.015     0.021951
enh64857     2   36667700   36668700      3       1  150064       2.0334     0.021005
enh64860     2   36688100   36689100      2       1  150064       2.0103     0.022198
enh64863     2   36712900   36713900      2       1  150064       1.9432     0.025999
enh64866     2   36768900   36769900      3       1  150064       1.6648     0.047981
enh64872     2   36822600   36823600      7       2  150064       2.0295     0.021202
enh64875     2   36932600   36933600      4       2  150064       2.1082     0.017508
enh64879     2   37016300   37017300      2       1  150064       1.9155     0.027712
enh64880     2   37020000   37021000      2       1  150064        2.504    0.0061392
enh64881     2   37116700   37117700      2       1  150064       2.0112     0.022153
enh64883     2   37153600   37154600      3       2  150064       2.7715    0.0027901
enh64886     2   37178200   37179200      5       3  150064       1.6727      0.04719
enh64890     2   37232100   37233100      3       2  150064       1.9022     0.028573
enh64898     2   37384600   37385600      3       1  150064       1.7418      0.04077
enh64900     2   37422600   37423600      1       1  150064       3.5202    0.0002156
enh64901     2   37425200   37426200      3       2  150064       3.0176    0.0012741
enh64906     2   37460000   37461000      5       2  150064        3.157   0.00079709
enh64908     2   37542200   37543200      4       2  150064       3.3774   0.00036586
enh64910     2   37548400   37549400      4       1  150064       3.5043   0.00022889
enh64911     2   37552900   37553900      3       2  150064       3.5159   0.00021917
enh64912     2   37570100   37571100      5       2  150064       3.8456   6.0128e-05
enh64913     2   37572500   37573500      7       4  150064       2.4225    0.0077074
enh64914     2   37576500   37577500      4       1  150064       2.9335    0.0016756
enh64919     2   37641800   37642800      3       2  150064       2.0303     0.021161
enh64978     2   38151100   38152100      4       2  150064       1.9939     0.023079
enh64994     2   38419700   38420700      7       3  150064       1.8005     0.035887
enh64998     2   38605000   38606000      5       3  150064       1.8909     0.029318
enh65024     2   38948800   38949800      3       1  150064       2.1391     0.016214
enh65025     2   38964500   38965500      2       1  150064       2.4299    0.0075516
enh65028     2   38980600   38981600      3       1  150064       1.8303     0.033603
enh65029     2   38981600   38982600      5       3  150064       2.2255     0.013022
enh65030     2   39004300   39005300      3       1  150064       2.0829     0.018631
enh65032     2   39058200   39059200      5       1  150064       2.0829      0.01863
enh65039     2   39322100   39323100      1       1  150064       1.6606       0.0484
enh65047     2   39366800   39367800      3       2  150064       2.1444     0.016001
enh65049     2   39370000   39371000      4       2  150064       2.7414     0.003059
enh65050     2   39443800   39444800      1       1  150064       2.2862      0.01112
enh65051     2   39454700   39455700      3       2  150064       1.8022     0.035754
enh65074     2   39718800   39719800      2       1  150064        1.773     0.038111
enh65079     2   39767600   39768600      4       2  150064       2.3227     0.010098
enh65080     2   39820700   39821700      2       1  150064       2.5822    0.0049083
enh65087     2   39955400   39956400      2       1  150064       2.1194     0.017027
enh65090     2   39999400   40000400      4       2  150064       2.0368     0.020835
enh65091     2   40000600   40001600      2       1  150064       1.9537     0.025369
enh65093     2   40003500   40004500      1       1  150064       2.1843      0.01447
enh65106     2   40266400   40267400      6       2  150064       2.6815    0.0036645
enh65111     2   40406100   40407100      6       2  150064       2.0659     0.019418
enh65117     2   40558600   40559600      6       2  150064       2.2824     0.011234
enh65118     2   40579600   40580600      3       2  150064       2.3671     0.008964
enh65123     2   40662200   40663200      4       2  150064       2.1945     0.014101
enh65124     2   40667700   40668700      5       2  150064       2.0459     0.020383
enh65128     2   40698300   40699300      3       2  150064       2.9671    0.0015031
enh65131     2   40709600   40710600      2       1  150064       2.5531    0.0053387
enh65132     2   40715000   40716000      4       2  150064       1.9466     0.025791
enh65134     2   40738200   40739200      2       1  150064        2.759     0.002899
enh65136     2   40895600   40896600      3       2  150064       1.7715      0.03824
enh65140     2   40986400   40987400      7       1  150064       2.1524     0.015683
enh65151     2   41364000   41365000      2       1  150064       1.7911     0.036642
enh65155     2   41682900   41683900      2       1  150064       1.7707     0.038309
enh65166     2   42006900   42007900      2       1  150064       1.8853     0.029693
enh65168     2   42067200   42068200      2       1  150064        2.308       0.0105
enh65169     2   42068600   42069600      5       1  150064       2.4789    0.0065887
enh65222     2   42952300   42953300      5       2  150064       1.7538     0.039732
enh65238     2   43072000   43073000      4       2  150064       1.9494     0.025626
enh65246     2   43134400   43135400      5       2  150064       1.9513     0.025513
enh65253     2   43183900   43184900      9       3  150064       1.9327     0.026638
enh65261     2   43233600   43234600      4       2  150064       1.7101      0.04362
enh65264     2   43246600   43247600      6       3  150064       1.7558     0.039558
enh65285     2   43379900   43380900      5       2  150064       1.9536     0.025374
enh65343     2   43792800   43793800      3       1  150064       1.6593     0.048524
enh65355     2   44324800   44325800      3       2  150064       2.0409     0.020633
enh65357     2   44334300   44335300      6       3  150064       1.8173     0.034588
enh65369     2   44410500   44411500      4       1  150064       1.8272     0.033834
enh65436     2   45951200   45952200      5       2  150064       1.7947     0.036351
enh65452     2   46063500   46064500      6       2  150064       2.3969    0.0082667
enh65461     2   46116100   46117100      1       1  150064       2.2402      0.01254
enh65462     2   46121200   46122200      5       3  150064       2.4702    0.0067519
enh65466     2   46149400   46150400      4       1  150064        1.812     0.034993
enh65472     2   46206500   46207500      5       2  150064       1.8998     0.028732
enh65473     2   46212500   46213500      3       2  150064       2.2696     0.011615
enh65480     2   46350100   46351100      2       1  150064       2.4922    0.0063486
enh65481     2   46369400   46370400      4       2  150064        2.003     0.022586
enh65520     2   46727400   46728400      3       2  150064        1.713     0.043354
enh65521     2   46747900   46748900      6       3  150064       1.6783      0.04664
enh65524     2   46773000   46774000      1       1  150064       1.6782      0.04665
enh65531     2   46794200   46795200      2       1  150064       1.7672     0.038598
enh65552     2   47056500   47057500      4       2  150064       2.1911     0.014222
enh65608     2   47444900   47445900      5       2  150064       2.3375    0.0097073
enh65613     2   47500000   47501000      2       1  150064       1.6877     0.045732
enh65615     2   47516000   47517000      1       1  150064        1.907      0.02826
enh65624     2   47563600   47564600      3       1  150064       1.6973     0.044819
enh65633     2   47978900   47979900      3       2  150064       1.6925     0.045279
enh65634     2   47994600   47995600      3       2  150064        2.471    0.0067377
enh65636     2   48011800   48012800      8       3  150064       2.0826     0.018645
enh65640     2   48095000   48096000      4       1  150064       2.4624    0.0069011
enh65641     2   48115500   48116500      5       3  150064       3.1409   0.00084206
enh65642     2   48118500   48119500      6       3  150064       2.1698     0.015012
enh65643     2   48122900   48123900      5       2  150064       2.1744     0.014838
enh65645     2   48128800   48129800      1       1  150064       2.9361     0.001662
enh65647     2   48144400   48145400      3       1  150064       2.6283    0.0042902
enh65649     2   48211000   48212000      5       2  150064       2.8847    0.0019592
enh65654     2   48340700   48341700      1       1  150064       2.0415       0.0206
enh65656     2   48372200   48373200      1       1  150064       1.9537      0.02537
enh65657     2   48375600   48376600      3       1  150064       3.8638   5.5821e-05
enh65664     2   48447300   48448300      3       2  150064       2.8733    0.0020308
enh65667     2   48468300   48469300      2       1  150064        2.833    0.0023054
enh65668     2   48475700   48476700      2       1  150064       2.3554    0.0092516
enh65674     2   48539800   48540800      5       2  150064       2.7155    0.0033084
enh65675     2   48546200   48547200      1       1  150064       2.7125     0.003339
enh65678     2   48551500   48552500      2       1  150064       2.8114     0.002466
enh65679     2   48552600   48553600      5       2  150064       2.6788    0.0036946
enh65680     2   48555400   48556400      3       2  150064       1.8866      0.02961
enh65681     2   48557700   48558700     10       4  150064       2.6078    0.0045565
enh65682     2   48559500   48560500      4       2  150064       3.5398   0.00020018
enh65683     2   48568300   48569300      5       2  150064       3.0855    0.0010161
enh65685     2   48571600   48572600      5       2  150064       2.2334     0.012762
enh65686     2   48573100   48574100      2       1  150064        3.744   9.0567e-05
enh65687     2   48578900   48579900      3       2  150064       1.6704     0.047424
enh65688     2   48580700   48581700      3       2  150064       1.7453     0.040469
enh65690     2   48583800   48584800      6       3  150064       2.2021     0.013828
enh65692     2   48622700   48623700      4       2  150064       2.1457     0.015947
enh65694     2   48633200   48634200      6       3  150064       2.1109     0.017392
enh65696     2   48641500   48642500      3       1  150064       3.5723   0.00017695
enh65697     2   48643000   48644000      6       3  150064       2.1638     0.015239
enh65699     2   48646900   48647900      5       3  150064       1.6782      0.04665
enh65700     2   48647800   48648800      2       1  150064       2.9427    0.0016269
enh65701     2   48657600   48658600      7       3  150064       2.2236     0.013088
enh65704     2   48674700   48675700      3       2  150064       2.2722     0.011538
enh65714     2   48801500   48802500      3       1  150064       2.2654     0.011744
enh65728     2   50256200   50257200      4       2  150064       2.9645    0.0015158
enh65730     2   50292600   50293600      1       1  150064        2.003      0.02259
enh65734     2   51240100   51241100      1       1  150064       2.1981      0.01397
enh65749     2   53993400   53994400      4       2  150064       2.2791      0.01133
enh65750     2   53996100   53997100      2       1  150064       2.3208     0.010149
enh65752     2   54010800   54011800      2       1  150064        3.487   0.00024424
enh65753     2   54015700   54016700      2       1  150064       2.2842     0.011179
enh65756     2   54166700   54167700      1       1  150064       2.5182     0.005898
enh65757     2   54172400   54173400      2       1  150064       1.7235     0.042399
enh65759     2   54187700   54188700      3       2  150064       1.7952      0.03631
enh65762     2   54194300   54195300      5       2  150064       2.2426     0.012463
enh65764     2   54221400   54222400      2       1  150064       1.8484     0.032274
enh65767     2   54240300   54241300      4       2  150064       2.0878     0.018408
enh65768     2   54242700   54243700      1       1  150064       2.2655      0.01174
enh65769     2   54304100   54305100      3       2  150064       3.6043   0.00015649
enh65770     2   54330800   54331800      4       2  150064       2.5832    0.0048945
enh65771     2   54333600   54334600      2       1  150064       3.4716   0.00025872
enh65772     2   54341100   54342100      5       2  150064       2.5012    0.0061887
enh65777     2   54649000   54650000      3       2  150064       2.8959    0.0018906
enh65779     2   54667000   54668000      1       1  150064       2.5264     0.005762
enh65786     2   54720600   54721600      3       2  150064       1.8134     0.034882
enh65796     2   54773300   54774300      3       2  150064       2.1938     0.014124
enh65802     2   54790000   54791000      3       2  150064        1.831      0.03355
enh65804     2   54793800   54794800      2       1  150064       2.2905     0.010997
enh65807     2   54807600   54808600     11       2  150064       2.2459     0.012354
enh65810     2   54816500   54817500      3       2  150064       2.2802     0.011298
enh65811     2   54819500   54820500      3       2  150064       1.7639     0.038876
enh65812     2   54822200   54823200      5       3  150064       2.3515     0.009349
enh65813     2   54823700   54824700      4       2  150064       1.9645     0.024737
enh65815     2   54830400   54831400      9       4  150064       2.9333    0.0016769
enh65818     2   54837000   54838000      3       2  150064        1.991     0.023239
enh65819     2   54845400   54846400      5       3  150064       2.6875    0.0035999
enh65820     2   54861400   54862400      6       4  150064       2.7386    0.0030848
enh65822     2   54896400   54897400      1       1  150064       1.6458       0.0499
enh65825     2   54907600   54908600      6       3  150064       2.0535     0.020011
enh65830     2   55093500   55094500      6       3  150064       2.4583     0.006979
enh65834     2   55172400   55173400      5       2  150064       3.4998    0.0002328
enh65841     2   55225100   55226100      2       1  150064       1.9118     0.027951
enh65846     2   55244700   55245700      4       2  150064       1.9155     0.027717
enh65850     2   55267200   55268200      3       2  150064       2.0004     0.022729
enh65864     2   55346900   55347900      6       4  150064       2.4025    0.0081422
enh65868     2   55379300   55380300      4       2  150064       3.1275   0.00088147
enh65871     2   55395100   55396100      6       2  150064       1.7607     0.039146
enh65885     2   55636000   55637000      7       2  150064       1.6988     0.044674
enh65901     2   56098300   56099300      1       1  150064       1.9554      0.02527
enh65913     2   57947800   57948800      2       1  150064       3.8989   4.8315e-05
enh65914     2   57986400   57987400      1       1  150064       4.5121     3.21e-06
enh65915     2   57987200   57988200      4       2  150064        6.132   4.3395e-10
enh65916     2   58119800   58120800      3       2  150064        4.514   3.1815e-06
enh65917     2   58135900   58136900      2       1  150064       3.7392     9.23e-05
enh65920     2   58269200   58270200      1       1  150064       2.7708     0.002796
enh65922     2   58275400   58276400      2       1  150064       3.6076   0.00015451
enh65924     2   58325800   58326800      3       2  150064       4.7726    9.093e-07
enh65925     2   58334700   58335700      3       2  150064       3.6433   0.00013457
enh65926     2   58339500   58340500      1       1  150064       3.5187    0.0002168
enh65927     2   58465000   58466000      3       1  150064       4.2932   8.8053e-06
enh65928     2   58468600   58469600      2       1  150064       2.0489     0.020238
enh65929     2   58653700   58654700      2       1  150064       2.7799    0.0027188
enh65930     2   58656000   58657000      4       2  150064       1.8312     0.033534
enh65940     2   58883800   58884800      3       2  150064       2.3748    0.0087782
enh65941     2   58893900   58894900      3       2  150064       2.0111     0.022156
enh65942     2   58913300   58914300      5       2  150064       2.5957    0.0047198
enh65951     2   58950800   58951800      4       2  150064       2.2665      0.01171
enh65956     2   58980900   58981900      4       1  150064       2.4043    0.0081019
enh65959     2   58989600   58990600      3       2  150064       1.8361     0.033173
enh65966     2   59021800   59022800      4       2  150064       3.2495   0.00057797
enh65967     2   59023100   59024100      1       1  150064       2.1375      0.01628
enh65968     2   59066600   59067600      2       1  150064       1.9828     0.023697
enh65970     2   59121800   59122800      1       1  150064       1.8992      0.02877
enh65971     2   59126500   59127500      3       1  150064       2.2278     0.012946
enh65977     2   59260900   59261900      1       1  150064       2.7218     0.003246
enh65993     2   60113800   60114800      4       2  150064       1.7552      0.03961
enh65997     2   60165000   60166000      1       1  150064       1.9799      0.02386
enh66006     2   60291700   60292700      2       1  150064       3.1996   0.00068807
enh66007     2   60298300   60299300      1       1  150064       2.1217      0.01693
enh66008     2   60303900   60304900      3       2  150064       2.6796    0.0036851
enh66009     2   60325800   60326800      3       1  150064        1.777     0.037781
enh66011     2   60352400   60353400      3       2  150064       1.9754     0.024113
enh66013     2   60386300   60387300      2       1  150064       2.6062     0.004578
enh66014     2   60440400   60441400      3       2  150064        2.635    0.0042066
enh66018     2   60486600   60487600      9       3  150064          2.2     0.013903
enh66025     2   60580100   60581100      4       2  150064       2.4433    0.0072764
enh66026     2   60583700   60584700      5       3  150064       3.3879   0.00035221
enh66028     2   60588300   60589300      9       3  150064       2.2591     0.011938
enh66034     2   60618400   60619400      3       1  150064        2.879    0.0019949
enh66035     2   60624800   60625800      4       1  150064       3.2296   0.00061987
enh66046     2   60681500   60682500      3       2  150064       2.0152     0.021944
enh66050     2   60705000   60706000      2       1  150064        3.395   0.00034316
enh66051     2   60707000   60708000      6       2  150064       3.2685   0.00054063
enh66052     2   60709600   60710600      1       1  150064       3.9625    3.709e-05
enh66053     2   60713100   60714100      1       1  150064       4.8862     5.14e-07
enh66054     2   60715000   60716000      1       1  150064       4.0884    2.172e-05
enh66055     2   60717500   60718500      2       1  150064       4.2271   1.1836e-05
enh66057     2   60722200   60723200      1       1  150064        3.876     5.31e-05
enh66058     2   60723200   60724200      5       2  150064       3.3545   0.00039751
enh66059     2   60726200   60727200      1       1  150064       3.8466    5.988e-05
enh66061     2   60737500   60738500      7       2  150064       3.0958   0.00098151
enh66062     2   60742000   60743000      3       1  150064       2.1955     0.014064
enh66063     2   60744000   60745000      5       3  150064         1.94     0.026191
enh66064     2   60745300   60746300      1       1  150064       2.3964     0.008279
enh66075     2   60788000   60789000      1       1  150064       1.7762      0.03785
enh66076     2   60792100   60793100      2       1  150064       2.1935     0.014137
enh66078     2   60838900   60839900      3       2  150064       1.8942     0.029099
enh66079     2   60888700   60889700      2       1  150064       2.4333    0.0074801
enh66118     2   61465200   61466200      2       1  150064       2.3692    0.0089127
enh66124     2   61663100   61664100      3       2  150064        2.757     0.002917
enh66130     2   61692200   61693200      3       2  150064       2.6498    0.0040264
enh66179     2   62432000   62433000      2       1  150064       1.8729     0.030541
enh66186     2   62491700   62492700      2       1  150064       2.4811    0.0065487
enh66193     2   62531500   62532500      5       3  150064        1.967     0.024592
enh66194     2   62534300   62535300      3       1  150064       1.8191      0.03445
enh66195     2   62537400   62538400      2       1  150064       1.6968     0.044871
enh66205     2   62625100   62626100      4       2  150064       2.0457     0.020395
enh66206     2   62631900   62632900      7       3  150064       2.1625     0.015289
enh66211     2   62683200   62684200      1       1  150064       1.9283      0.02691
enh66212     2   62684400   62685400      1       1  150064       1.9612      0.02493
enh66213     2   62692600   62693600      2       1  150064       2.5123    0.0059976
enh66217     2   62726300   62727300      5       2  150064       1.9787     0.023924
enh66218     2   62728800   62729800      4       2  150064       2.7348     0.003121
enh66219     2   62731800   62732800      2       1  150064       1.7793     0.037599
enh66220     2   62733700   62734700      3       2  150064       1.9632     0.024809
enh66225     2   62886900   62887900      3       1  150064       2.1314     0.016529
enh66229     2   62938400   62939400      2       1  150064       1.8861     0.029644
enh66246     2   64064000   64065000      2       1  150064       1.8105     0.035108
enh66265     2   64291300   64292300      3       2  150064       2.0792     0.018798
enh66277     2   64429000   64430000      1       1  150064       1.6741      0.04706
enh66314     2   64814100   64815100      5       2  150064       1.8407      0.03283
enh66317     2   64833200   64834200      1       1  150064       2.7279     0.003187
enh66440     2   65630400   65631400      1       1  150064       2.0333      0.02101
enh66477     2   66743000   66744000      1       1  150064        2.156      0.01554
enh66478     2   66752100   66753100      3       2  150064       2.3975    0.0082545
enh66480     2   66761800   66762800      5       2  150064       2.0532     0.020028
enh66481     2   66769800   66770800      2       1  150064       2.7063    0.0034024
enh66482     2   66772900   66773900      3       1  150064       1.9378     0.026322
enh66483     2   66779000   66780000      3       2  150064       2.0058     0.022439
enh66487     2   66794600   66795600      1       1  150064        1.728      0.04199
enh66503     2   67623400   67624400      1       1  150064       1.8751      0.03039
enh66514     2   68052000   68053000      1       1  150064       1.7294      0.04187
enh66524     2   68348700   68349700      3       2  150064       1.7271     0.042072
enh66528     2   68386300   68387300      3       2  150064       3.0763     0.001048
enh66531     2   68415600   68416600      2       1  150064       2.5703    0.0050809
enh66533     2   68422400   68423400      6       3  150064       1.8107      0.03509
enh66535     2   68433700   68434700      3       2  150064       2.7654    0.0028423
enh66537     2   68445100   68446100      3       1  150064       2.7141    0.0033227
enh66542     2   68470400   68471400      2       1  150064       2.9638    0.0015191
enh66543     2   68482100   68483100      5       3  150064       2.0079     0.022329
enh66562     2   68643500   68644500      2       1  150064        1.852      0.03201
enh66625     2   69534500   69535500      1       1  150064       2.2815      0.01126
enh66626     2   69536300   69537300      1       1  150064       1.9178      0.02757
enh66664     2   69909500   69910500      4       2  150064       2.1894     0.014283
enh66684     2   70017000   70018000      5       2  150064       1.7414     0.040805
enh66685     2   70022900   70023900      1       1  150064       2.7858      0.00267
enh66688     2   70054800   70055800      3       1  150064        1.947      0.02577
enh66689     2   70059400   70060400      4       2  150064        1.822     0.034231
enh66690     2   70062700   70063700      5       2  150064       1.7778     0.037719
enh66691     2   70120000   70121000      3       1  150064       1.6926     0.045261
enh66696     2   70145600   70146600      5       1  150064       1.7858     0.037066
enh66697     2   70153900   70154900      3       1  150064       1.7061     0.043991
enh66700     2   70163700   70164700      1       1  150064        1.687       0.0458
enh66703     2   70179500   70180500      3       1  150064       2.0795     0.018786
enh66704     2   70184800   70185800      2       1  150064       2.1927     0.014166
enh66705     2   70199800   70200800      2       1  150064        1.876     0.030326
enh66708     2   70212600   70213600      1       1  150064       1.6722      0.04724
enh66710     2   70229300   70230300      1       1  150064       1.7059      0.04401
enh66715     2   70261900   70262900      2       1  150064       1.6648     0.047979
enh66741     2   70485900   70486900      1       1  150064       1.7425      0.04071
enh66742     2   70487200   70488200      2       1  150064       1.6595     0.048504
enh66745     2   70527400   70528400      2       1  150064       2.0229     0.021543
enh66771     2   71289400   71290400      5       2  150064       1.8067     0.035403
enh66788     2   71561800   71562800      3       1  150064       2.2041     0.013757
enh66790     2   71644800   71645800      2       1  150064       2.6902    0.0035708
enh66791     2   71679100   71680100      2       1  150064       2.3736    0.0088076
enh66803     2   72343000   72344000      3       2  150064        2.485    0.0064784
enh66808     2   72713300   72714300      1       1  150064       2.6456     0.004077
enh66811     2   72803200   72804200      1       1  150064       1.7126      0.04339
enh66821     2   73261000   73262000      4       2  150064       4.6879   1.3799e-06
enh66822     2   73271400   73272400      3       2  150064       3.3061   0.00047302
enh66824     2   73295100   73296100      3       1  150064       3.5055   0.00022786
enh66826     2   73311300   73312300      2       1  150064       2.6832    0.0036458
enh66827     2   73316200   73317200      2       1  150064       2.7022    0.0034439
enh66828     2   73318500   73319500      3       1  150064       3.0385    0.0011887
enh66829     2   73319500   73320500      2       1  150064       3.1168   0.00091398
enh66830     2   73329700   73330700      5       2  150064       3.1086   0.00094002
enh66831     2   73334300   73335300      2       1  150064       3.4372   0.00029392
enh66832     2   73439700   73440700      2       1  150064       3.9133   4.5522e-05
enh66836     2   73480400   73481400      4       2  150064       3.1598   0.00078949
enh66837     2   73484700   73485700      2       1  150064       3.1902   0.00071077
enh66840     2   73611400   73612400      2       1  150064       3.7349   9.3901e-05
enh66841     2   73614500   73615500      1       1  150064       3.1555    0.0008012
enh66851     2   73973300   73974300      1       1  150064       1.6516      0.04931
enh66857     2   74071100   74072100      2       1  150064       2.3956    0.0082958
enh66868     2   74199400   74200400      3       2  150064       1.7914     0.036612
enh66881     2   74252400   74253400      3       2  150064       2.5212    0.0058484
enh66883     2   74256400   74257400      2       1  150064       2.1161     0.017167
enh66885     2   74262700   74263700      3       1  150064       2.2928      0.01093
enh66886     2   74266200   74267200      1       1  150064        3.108    0.0009418
enh66887     2   74269300   74270300      2       1  150064       2.0478     0.020291
enh66888     2   74280200   74281200      2       1  150064       2.3656    0.0090003
enh66890     2   74298800   74299800      3       1  150064       2.7658     0.002839
enh66892     2   74299800   74300800      1       1  150064       2.5865     0.004848
enh66893     2   74306800   74307800      1       1  150064       2.8324      0.00231
enh66899     2   74407800   74408800      2       1  150064       2.0891      0.01835
enh66924     2   74697600   74698600      1       1  150064       2.0558       0.0199
enh66939     2   74789100   74790100      3       2  150064        1.786     0.037053
enh66944     2   74811000   74812000      1       1  150064        1.784      0.03721
enh66945     2   74812900   74813900      1       1  150064        1.748      0.04023
enh66951     2   74967300   74968300      2       1  150064       2.4491    0.0071609
enh66987     2   75438400   75439400      8       3  150064       1.6855     0.045942
enh66988     2   75514800   75515800      3       2  150064       1.9207     0.027386
enh66995     2   75659800   75660800      4       2  150064       1.7215     0.042577
enh67014     2   79356800   79357800      1       1  150064       1.7848      0.03715
enh67019     2   80469400   80470400      4       1  150064       1.6988     0.044679
enh67033     2   84198400   84199400      5       2  150064       2.2676     0.011678
enh67092     2   85518000   85519000      2       1  150064       1.8685     0.030843
enh67101     2   85619400   85620400      4       2  150064       2.0482     0.020271
enh67103     2   85629000   85630000      5       3  150064       2.6116    0.0045063
enh67108     2   85642100   85643100      1       1  150064       2.3193      0.01019
enh67109     2   85644400   85645400      5       3  150064        2.246     0.012351
enh67110     2   85646800   85647800      5       3  150064       1.9963     0.022953
enh67112     2   85650500   85651500      2       1  150064       2.2434     0.012434
enh67139     2   85828000   85829000      2       1  150064       1.7732     0.038094
enh67144     2   85844700   85845700      1       1  150064       2.0794      0.01879
enh67162     2   85999000   86000000      2       1  150064       2.0752     0.018985
enh67195     2   86295500   86296500      4       2  150064       1.6464      0.04984
enh67227     2   86859300   86860300      4       2  150064       1.6547     0.048997
enh67280     2   88928100   88929100      2       1  150064       2.2154     0.013366
enh67367     2   96365800   96366800      1       1  150064       2.7962     0.002585
enh67374     2   96807800   96808800      1       1  150064       1.7112      0.04352
enh67376     2   96814500   96815500      2       1  150064       1.8478     0.032316
enh67377     2   96816700   96817700      1       1  150064       3.0243     0.001246
enh67379     2   96824500   96825500      2       1  150064       1.6976      0.04479
enh67382     2   96865400   96866400      1       1  150064       3.9562    3.808e-05
enh67384     2   96871900   96872900      2       1  150064       2.6324    0.0042391
enh67385     2   96875600   96876600      1       1  150064       3.9123    4.571e-05
enh67386     2   96880000   96881000      1       1  150064       3.3584     0.000392
enh67391     2   96911900   96912900      3       2  150064        2.309     0.010472
enh67393     2   96919600   96920600      2       1  150064       3.3406   0.00041796
enh67395     2   96924500   96925500      3       2  150064       3.7121   0.00010279
enh67396     2   96927400   96928400      1       1  150064        3.299    0.0004851
enh67399     2   96969500   96970500      1       1  150064       3.4386    0.0002924
enh67401     2   96983700   96984700      1       1  150064       3.3702    0.0003755
enh67402     2   96988000   96989000      1       1  150064       2.8722     0.002038
enh67410     2   97063100   97064100      2       1  150064       2.5724      0.00505
enh67415     2   97154800   97155800      2       1  150064        2.035     0.020924
enh67420     2   97187300   97188300      1       1  150064       2.0437      0.02049
enh67424     2   97205400   97206400      1       1  150064       1.9382       0.0263
enh67426     2   97219700   97220700      2       1  150064       2.6151    0.0044602
enh67427     2   97260000   97261000      1       1  150064       1.6771      0.04676
enh67431     2   97288800   97289800      1       1  150064       2.8336     0.002301
enh67437     2   97359700   97360700      1       1  150064       3.8016    7.187e-05
enh67439     2   97406000   97407000      1       1  150064       1.9779      0.02397
enh67440     2   97413000   97414000      2       1  150064       3.9458   3.9765e-05
enh67441     2   97424700   97425700      3       1  150064        2.197     0.014011
enh67442     2   97430600   97431600      1       1  150064        2.061      0.01965
enh67444     2   97434000   97435000      1       1  150064       2.3494     0.009401
enh67446     2   97438200   97439200      2       1  150064       2.9396    0.0016433
enh67447     2   97439900   97440900      2       1  150064       2.1376     0.016273
enh67450     2   97467500   97468500      1       1  150064       2.3141      0.01033
enh67454     2   97498400   97499400      1       1  150064       2.0026      0.02261
enh67455     2   97504300   97505300      1       1  150064       2.0077      0.02234
enh67457     2   97521700   97522700      1       1  150064       2.0007      0.02271
enh67461     2   97539000   97540000      1       1  150064       3.1536    0.0008064
enh67465     2   97558200   97559200      2       1  150064       2.7447    0.0030286
enh67466     2   97561300   97562300      6       2  150064       2.3819    0.0086126
enh67467     2   97569100   97570100      4       2  150064       3.6646   0.00012388
enh67468     2   97578200   97579200      2       1  150064       3.0262    0.0012384
enh67472     2   97606400   97607400      2       1  150064       3.1987   0.00069024
enh67479     2   97761000   97762000      5       1  150064       2.6068      0.00457
enh67480     2   97866200   97867200      1       1  150064       3.2656    0.0005461
enh67482     2   98260800   98261800      2       1  150064       2.3703    0.0088868
enh67484     2   98277000   98278000      3       2  150064       2.5713    0.0050661
enh67491     2   98327100   98328100      3       1  150064       1.6724     0.047225
enh67492     2   98328600   98329600      5       2  150064       1.7645     0.038823
enh67493     2   98332500   98333500      5       3  150064       3.2016   0.00068343
enh67494     2   98335800   98336800      4       2  150064       2.1749      0.01482
enh67498     2   98375300   98376300      1       1  150064       2.3365     0.009732
enh67502     2   98390800   98391800      5       2  150064       1.6812     0.046365
enh67507     2   98546900   98547900      1       1  150064       2.0043      0.02252
enh67510     2   98567400   98568400      3       2  150064       2.3493    0.0094037
enh67512     2   98585400   98586400      3       1  150064       2.8673      0.00207
enh67513     2   98596300   98597300      4       2  150064       2.0347     0.020938
enh67515     2   98609100   98610100      1       1  150064       2.9188     0.001757
enh67516     2   98612800   98613800      3       1  150064       2.9854     0.001416
enh67524     2   98750200   98751200      1       1  150064       1.9206      0.02739
enh67528     2   99063600   99064600      2       1  150064       1.7943     0.036386
enh67529     2   99064800   99065800      2       1  150064       1.6915     0.045375
enh67530     2   99066400   99067400      1       1  150064       1.8293      0.03368
enh67531     2   99068600   99069600      1       1  150064         1.78      0.03754
enh67533     2   99074700   99075700      1       1  150064        1.831      0.03355
enh67534     2   99078100   99079100      2       1  150064       1.7664     0.038666
enh67535     2   99078800   99079800      1       1  150064         1.86      0.03144
enh67537     2   99084700   99085700      4       1  150064       1.7108     0.043559
enh67539     2   99087500   99088500      1       1  150064        1.792      0.03657
enh67544     2   99099400   99100400      2       1  150064       1.7773     0.037758
enh67546     2   99105100   99106100      6       1  150064       1.8135     0.034879
enh67552     2   99132400   99133400      4       1  150064       1.7534     0.039765
enh67553     2   99133400   99134400      1       1  150064        1.882      0.02992
enh67560     2   99222500   99223500      2       1  150064       1.8082     0.035286
enh67567     2   99279800   99280800      1       1  150064       2.0208      0.02165
enh67584     2   99422200   99423200      3       1  150064       1.7118      0.04347
enh67622     2  100345300  100346300      4       2  150064       2.1264     0.016734
enh67629     2  100443600  100444600      3       1  150064       2.2485     0.012274
enh67630     2  100453900  100454900      3       1  150064        2.007     0.022373
enh67631     2  100457300  100458300      1       1  150064        1.704      0.04419
enh67632     2  100479100  100480100      1       1  150064       3.0025     0.001339
enh67673     2  101364200  101365200      4       2  150064       2.3063     0.010548
enh67676     2  101396800  101397800      3       2  150064        2.002     0.022641
enh67679     2  101494200  101495200      5       2  150064       2.0443      0.02046
enh67681     2  101617600  101618600      3       1  150064       2.4478    0.0071861
enh67697     2  101792200  101793200      2       1  150064        1.956      0.02523
enh67704     2  101867800  101868800      4       2  150064        1.782     0.037378
enh67710     2  101920000  101921000      2       1  150064       1.7964     0.036218
enh67714     2  101945800  101946800      1       1  150064       1.7149      0.04318
enh67724     2  102063200  102064200      5       2  150064        1.656     0.048866
enh67804     2  102668900  102669900      3       2  150064       1.8461     0.032438
enh67808     2  102690500  102691500      4       1  150064       1.6649     0.047969
enh67811     2  102711100  102712100      2       1  150064       2.2969     0.010812
enh67813     2  102721200  102722200      7       3  150064       2.2223      0.01313
enh67814     2  102742400  102743400      2       1  150064       1.8628     0.031247
enh67815     2  102745400  102746400      3       2  150064       2.5946    0.0047349
enh67818     2  102782800  102783800      2       1  150064       1.7915     0.036605
enh67819     2  102788600  102789600      3       2  150064       1.7765     0.037828
enh67848     2  103221000  103222000      2       1  150064        1.996     0.022969
enh67852     2  103351200  103352200      3       1  150064       2.6778    0.0037058
enh67853     2  103354100  103355100      2       1  150064       1.7864     0.037021
enh67869     2  104995600  104996600      1       1  150064       2.8963     0.001888
enh67883     2  105348200  105349200      1       1  150064       1.7166      0.04303
enh67909     2  105929300  105930300      4       2  150064       2.1966     0.014025
enh67920     2  105976800  105977800      2       1  150064       2.1951      0.01408
enh67946     2  106349500  106350500      7       2  150064       1.9295     0.026834
enh67948     2  106359800  106360800      3       2  150064        1.892     0.029247
enh67950     2  106369400  106370400      4       2  150064       2.3451    0.0095116
enh67951     2  106371500  106372500      4       1  150064       1.8943      0.02909
enh68038     2  107464800  107465800      5       3  150064       2.1001      0.01786
enh68063     2  108965100  108966100      3       1  150064       2.0201     0.021687
enh68064     2  108979400  108980400      2       1  150064       1.9394     0.026227
enh68067     2  109053000  109054000      2       1  150064       2.1626     0.015288
enh68072     2  109149000  109150000      1       1  150064        1.995      0.02302
enh68079     2  109200000  109201000      3       2  150064       2.3212     0.010138
enh68081     2  109208300  109209300      7       3  150064       2.2184     0.013264
enh68096     2  109248800  109249800      1       1  150064       2.0836       0.0186
enh68132     2  109703700  109704700      1       1  150064       1.9216      0.02733
enh68172     2  110264300  110265300      5       2  150064       2.1194      0.01703
enh68173     2  110267200  110268200      3       2  150064       3.9002    4.806e-05
enh68174     2  110271600  110272600      2       1  150064       3.3942   0.00034421
enh68175     2  110394200  110395200      6       3  150064       3.4916   0.00024003
enh68176     2  110401900  110402900      3       2  150064       2.6335    0.0042256
enh68180     2  110906800  110907800      2       1  150064        2.578    0.0049685
enh68184     2  110970200  110971200      3       1  150064       2.1607     0.015358
enh68189     2  111472000  111473000      2       1  150064       1.9187     0.027509
enh68190     2  111483600  111484600      3       2  150064       1.8113     0.035044
enh68193     2  111506700  111507700      4       2  150064       1.6704     0.047416
enh68196     2  111584800  111585800      3       2  150064       3.2695   0.00053868
enh68219     2  111906000  111907000      5       3  150064       2.5458     0.005451
enh68242     2  112249100  112250100      3       1  150064       1.8719     0.030608
enh68244     2  112253200  112254200      2       1  150064       2.6208    0.0043864
enh68269     2  112661200  112662200      3       1  150064       2.0154      0.02193
enh68272     2  112676900  112677900      3       1  150064       2.1929     0.014157
enh68422     2  114634400  114635400      4       2  150064       2.8604    0.0021153
enh68424     2  114650800  114651800      7       2  150064       2.3926    0.0083658
enh68425     2  114654900  114655900      3       1  150064       1.9474     0.025744
enh68428     2  114667700  114668700      5       2  150064       2.1569     0.015506
enh68443     2  118844600  118845600      4       2  150064       2.2752     0.011448
enh68448     2  118856300  118857300      2       1  150064       2.2813     0.011266
enh68449     2  118862700  118863700      1       1  150064       3.1163    0.0009157
enh68451     2  118926500  118927500      3       1  150064       1.9362     0.026422
enh68471     2  119982300  119983300     10       3  150064        1.799      0.03601
enh68472     2  119983200  119984200      2       1  150064       1.7257     0.042198
enh68543     2  121075500  121076500      1       1  150064        2.012      0.02211
enh68544     2  121077600  121078600      2       1  150064         1.86     0.031444
enh68549     2  121303200  121304200      2       1  150064       1.9769     0.024025
enh68551     2  121381900  121382900      3       1  150064       1.6802     0.046458
enh68579     2  122060800  122061800      1       1  150064       1.8367      0.03313
enh68592     2  122290300  122291300      2       1  150064        2.287     0.011099
enh68614     2  122511500  122512500      1       1  150064       1.8269      0.03386
enh68617     2  122572300  122573300      3       2  150064       2.5095    0.0060455
enh68618     2  122575900  122576900      2       1  150064       2.7734    0.0027733
enh68619     2  122577200  122578200      3       2  150064       2.3318    0.0098543
enh68630     2  122766600  122767600      1       1  150064       2.9712     0.001483
enh68631     2  122777000  122778000      2       1  150064       1.9756       0.0241
enh68685     2  127584600  127585600      2       1  150064       1.9724     0.024284
enh68702     2  127845800  127846800      5       2  150064       2.7014    0.0034526
enh68703     2  127848900  127849900      6       4  150064       3.0038    0.0013331
enh68706     2  127860400  127861400      2       1  150064       2.5088    0.0060573
enh68708     2  127885800  127886800      5       1  150064       2.0111     0.022158
enh68710     2  127903000  127904000      7       4  150064       1.8756     0.030356
enh68711     2  127916200  127917200      2       1  150064       1.8935     0.029145
enh68776     2  128612300  128613300      4       2  150064       1.6489     0.049579
enh68783     2  128783000  128784000      1       1  150064         1.67      0.04746
enh68784     2  128786500  128787500      2       1  150064       1.7097     0.043657
enh68806     2  129153200  129154200     10       2  150064       2.0164     0.021882
enh68807     2  129160500  129161500     12       2  150064       1.9059     0.028329
enh68808     2  129165900  129166900      7       4  150064       2.1544     0.015605
enh68810     2  129171800  129172800      1       1  150064       1.8864      0.02962
enh68852     2  129918400  129919400      4       1  150064       1.7149     0.043186
enh68875     2  131131900  131132900      1       1  150064       2.2907      0.01099
enh68876     2  131133900  131134900      3       2  150064       1.7561     0.039535
enh68880     2  131149400  131150400      1       1  150064       2.1072      0.01755
enh68886     2  131799300  131800300      1       1  150064       3.4002    0.0003367
enh68887     2  131848900  131849900      1       1  150064       2.5573     0.005274
enh68889     2  131861200  131862200      4       2  150064        3.335   0.00042656
enh68890     2  131864600  131865600      2       1  150064        2.684    0.0036368
enh68892     2  131913700  131914700      2       1  150064        3.269   0.00053969
enh68913     2  134880400  134881400      2       1  150064       2.8151    0.0024384
enh68914     2  134883600  134884600      2       1  150064       2.1814     0.014578
enh68916     2  134889000  134890000      1       1  150064       2.7632     0.002862
enh68917     2  134893300  134894300      1       1  150064       2.5116     0.006009
enh68918     2  134895500  134896500      2       1  150064       3.4136    0.0003206
enh68919     2  134897600  134898600      3       1  150064       3.9582   3.7754e-05
enh68920     2  134899000  134900000      5       2  150064       3.9182   4.4597e-05
enh68988     2  135674000  135675000      1       1  150064       3.0217     0.001257
enh68991     2  135691600  135692600      2       1  150064       1.7384     0.041068
enh68992     2  135700600  135701600      2       1  150064       1.7693     0.038419
enh69009     2  136530900  136531900      1       1  150064       1.8062      0.03544
enh69038     2  136788200  136789200      2       1  150064       2.1752     0.014809
enh69049     2  136940400  136941400      2       1  150064       2.2504     0.012213
enh69051     2  136962800  136963800      3       1  150064       1.8469     0.032384
enh69074     2  137686800  137687800      5       1  150064       1.9558     0.025245
enh69085     2  139211400  139212400      1       1  150064        3.362    0.0003869
enh69086     2  139227000  139228000      3       2  150064       3.0919   0.00099427
enh69103     2  141952800  141953800      4       2  150064       2.1323     0.016492
enh69142     2  143908800  143909800      4       1  150064       2.0726     0.019104
enh69144     2  143911500  143912500      1       1  150064       1.7942      0.03639
enh69145     2  143914600  143915600      1       1  150064       1.8709      0.03068
enh69147     2  143917700  143918700      1       1  150064       1.9852      0.02356
enh69149     2  143921200  143922200      1       1  150064       1.9663      0.02463
enh69159     2  144014000  144015000      1       1  150064       1.9506      0.02555
enh69171     2  144457700  144458700      1       1  150064       2.6579     0.003932
enh69175     2  144660500  144661500      2       1  150064       2.4385    0.0073732
enh69188     2  144995400  144996400      3       2  150064       2.2039     0.013765
enh69193     2  145087400  145088400      2       1  150064       2.3347    0.0097797
enh69194     2  145090400  145091400      1       1  150064       3.2093    0.0006652
enh69196     2  145116300  145117300      1       1  150064       3.3639    0.0003842
enh69198     2  145129300  145130300      2       1  150064         2.57    0.0050854
enh69202     2  145183300  145184300      1       1  150064       4.6396    1.745e-06
enh69204     2  145196100  145197100      1       1  150064       4.5173    3.132e-06
enh69205     2  145199300  145200300      1       1  150064       2.5062     0.006102
enh69206     2  145202000  145203000      1       1  150064       4.3878    5.724e-06
enh69225     2  145305400  145306400      1       1  150064       2.0249      0.02144
enh69251     2  146168000  146169000      2       1  150064       1.9855     0.023547
enh69253     2  146304800  146305800      2       1  150064       1.8312     0.033532
enh69255     2  146402000  146403000      2       1  150064       2.8347    0.0022935
enh69256     2  146439900  146440900      2       1  150064       5.0361   2.3756e-07
enh69272     2  148257800  148258800      2       1  150064       2.0445     0.020451
enh69286     2  148633900  148634900      1       1  150064       2.3904     0.008414
enh69290     2  148747500  148748500      1       1  150064       2.3766     0.008736
enh69291     2  148775500  148776500      2       1  150064       2.2751     0.011451
enh69294     2  149095900  149096900      3       2  150064       2.0302     0.021168
enh69295     2  149115000  149116000      3       2  150064       1.6514     0.049328
enh69296     2  149251400  149252400      4       1  150064       2.2418     0.012486
enh69297     2  149268300  149269300      2       1  150064       3.0428    0.0011718
enh69300     2  149296300  149297300      5       2  150064       1.8624     0.031271
enh69302     2  149309500  149310500      2       1  150064       2.9679     0.001499
enh69304     2  149324800  149325800      8       3  150064       2.4718    0.0067209
enh69308     2  149404200  149405200      3       1  150064       2.5582    0.0052609
enh69309     2  149405000  149406000      2       1  150064       3.0023    0.0013396
enh69321     2  149684600  149685600      3       2  150064       2.2262     0.012999
enh69329     2  149875400  149876400      2       1  150064       2.2297     0.012884
enh69330     2  149888100  149889100      1       1  150064       3.2314     0.000616
enh69336     2  149985900  149986900      6       2  150064       1.9774     0.023998
enh69343     2  150392900  150393900      5       2  150064       2.2969     0.010811
enh69347     2  150453700  150454700      3       2  150064       2.2572     0.011997
enh69350     2  150715100  150716100      2       1  150064       2.3679     0.008944
enh69391     2  152691700  152692700      1       1  150064       2.4332     0.007484
enh69416     2  153024100  153025100      3       2  150064       3.3056   0.00047391
enh69417     2  153025600  153026600      1       1  150064       3.1589    0.0007919
enh69419     2  153029800  153030800      3       2  150064       3.2124   0.00065821
enh69421     2  153056800  153057800      2       1  150064       3.3625   0.00038614
enh69422     2  153060000  153061000      3       1  150064        2.705    0.0034149
enh69423     2  153079700  153080700      1       1  150064       2.8087     0.002487
enh69426     2  153274900  153275900      6       3  150064       1.7015     0.044429
enh69427     2  153277600  153278600      2       1  150064       2.4095    0.0079867
enh69430     2  153323400  153324400      3       1  150064       1.7491     0.040137
enh69431     2  153325700  153326700      1       1  150064        2.779     0.002726
enh69442     2  153468700  153469700      5       2  150064       1.8902     0.029367
enh69445     2  153577400  153578400      3       1  150064       3.3606   0.00038885
enh69446     2  153586000  153587000      6       3  150064        2.297      0.01081
enh69447     2  153587400  153588400      3       1  150064        1.949     0.025646
enh69450     2  155087500  155088500      1       1  150064       2.7743     0.002766
enh69454     2  155293400  155294400      3       1  150064        2.371    0.0088691
enh69455     2  155311900  155312900      5       3  150064       3.2764   0.00052574
enh69459     2  155838200  155839200      5       2  150064       3.8296   6.4178e-05
enh69469     2  157254900  157255900      2       1  150064       1.9594     0.025035
enh69545     2  158767700  158768700      1       1  150064        2.704     0.003425
enh69549     2  158863200  158864200      1       1  150064        1.912      0.02794
enh69551     2  158867700  158868700      4       2  150064       1.9431     0.026002
enh69555     2  158972000  158973000      1       1  150064       2.3109      0.01042
enh69557     2  158977400  158978400      3       2  150064       2.6398    0.0041475
enh69568     2  159316100  159317100      5       3  150064        2.406    0.0080642
enh69569     2  159317800  159318800      1       1  150064       3.0743     0.001055
enh69570     2  159333500  159334500      1       1  150064       3.0841     0.001021
enh69571     2  159349600  159350600      6       2  150064       2.8574    0.0021356
enh69573     2  159395200  159396200      2       1  150064       2.8233    0.0023768
enh69627     2  160374000  160375000      3       2  150064       3.3424   0.00041536
enh69630     2  160441400  160442400      7       2  150064       2.6657    0.0038411
enh69631     2  160452100  160453100      2       1  150064       2.1157     0.017185
enh69632     2  160461200  160462200      7       2  150064       2.7786    0.0027299
enh69633     2  160462200  160463200      5       2  150064       2.5663    0.0051388
enh69634     2  160466400  160467400      2       1  150064       2.9439    0.0016207
enh69635     2  160467900  160468900      5       3  150064       2.3694    0.0089091
enh69636     2  160474100  160475100      2       1  150064       3.4676   0.00026257
enh69637     2  160476700  160477700      3       2  150064       1.8384     0.033002
enh69638     2  160491400  160492400      5       3  150064       2.4369     0.007407
enh69639     2  160552300  160553300      3       1  150064       2.5828    0.0048997
enh69641     2  160566600  160567600      5       2  150064       2.1417     0.016107
enh69643     2  160573200  160574200      4       2  150064       1.9237     0.027193
enh69645     2  160584400  160585400      5       1  150064       2.5835    0.0048895
enh69650     2  160634700  160635700      5       2  150064       3.5751   0.00017507
enh69651     2  160640800  160641800      3       2  150064       2.2611     0.011878
enh69652     2  160646600  160647600      6       3  150064       3.1621   0.00078319
enh69653     2  160648400  160649400      2       1  150064       2.3471    0.0094594
enh69656     2  160655000  160656000      3       1  150064       2.7305    0.0031624
enh69657     2  160657700  160658700      4       2  150064       2.6276    0.0042991
enh69659     2  160673300  160674300      2       1  150064       3.3778   0.00036528
enh69678     2  161061400  161062400      2       1  150064       1.9352     0.026481
enh69680     2  161064500  161065500      1       1  150064       2.3001      0.01072
enh69692     2  161201300  161202300      3       2  150064       1.9094     0.028103
enh69732     2  161507900  161508900      3       1  150064       1.8646      0.03112
enh69733     2  161517000  161518000      4       2  150064       2.1767     0.014751
enh69736     2  161560400  161561400      4       2  150064       1.6628     0.048171
enh69749     2  162018600  162019600      1       1  150064       2.3141      0.01033
enh69761     2  162803800  162804800      2       1  150064       2.9546    0.0015653
enh69762     2  162810700  162811700      2       1  150064       4.2023    1.321e-05
enh69763     2  162822100  162823100      5       3  150064       4.0677    2.374e-05
enh69764     2  162831700  162832700      3       2  150064       4.6092   2.0207e-06
enh69767     2  162850000  162851000      1       1  150064       2.5897     0.004803
enh69768     2  162851900  162852900      1       1  150064       3.3511    0.0004025
enh69769     2  162854800  162855800      2       1  150064       3.0845    0.0010196
enh69771     2  162868400  162869400      2       1  150064       4.5545   2.6258e-06
enh69836     2  166005900  166006900      4       1  150064       2.6703    0.0037891
enh69848     2  166354100  166355100      2       1  150064       1.6459     0.049888
enh69856     2  166652300  166653300      5       2  150064        2.989    0.0013995
enh69857     2  166659200  166660200      5       2  150064       2.9552    0.0015624
enh69858     2  166733600  166734600      5       3  150064       2.0492     0.020222
enh69860     2  166753900  166754900      2       1  150064       1.9638     0.024775
enh69862     2  166786700  166787700      3       2  150064       1.9531     0.025401
enh69866     2  166810900  166811900      2       1  150064       3.2935   0.00049468
enh69868     2  166949000  166950000      2       1  150064       3.1161   0.00091616
enh69869     2  167005400  167006400      4       2  150064       2.2714     0.011562
enh69870     2  167199800  167200800      3       2  150064       2.7631    0.0028626
enh69871     2  167222200  167223200      3       1  150064       2.1947     0.014093
enh69874     2  167244700  167245700      3       2  150064       2.7953    0.0025926
enh69878     2  167424600  167425600      4       2  150064       2.0725     0.019108
enh69881     2  167534400  167535400      2       1  150064       1.6502     0.049448
enh69882     2  167639800  167640800      1       1  150064       2.5306     0.005693
enh69930     2  169315700  169316700      1       1  150064       2.1558      0.01555
enh69936     2  169326800  169327800      1       1  150064       2.2774      0.01138
enh69941     2  169374800  169375800      3       1  150064       2.1259     0.016756
enh69942     2  169377700  169378700      2       1  150064       1.8727     0.030553
enh69944     2  169385300  169386300      2       1  150064       1.7795      0.03758
enh69945     2  169387700  169388700      1       1  150064       1.8059      0.03547
enh69948     2  169406900  169407900      4       2  150064       2.4677    0.0067991
enh69959     2  169482300  169483300      5       2  150064       3.2136   0.00065548
enh69962     2  169495400  169496400      3       1  150064        2.075     0.018993
enh69981     2  169708200  169709200      4       2  150064       1.9742     0.024181
enh69990     2  169872100  169873100      4       2  150064       1.8551     0.031788
enh70005     2  169975600  169976600      3       1  150064       1.6999     0.044573
enh70009     2  170221400  170222400      3       1  150064        1.691     0.045415
enh70010     2  170335000  170336000      1       1  150064       1.7735      0.03807
enh70012     2  170426200  170427200      1       1  150064       2.3874     0.008483
enh70043     2  170782500  170783500      2       1  150064       2.5604    0.0052276
enh70045     2  170837000  170838000      1       1  150064       1.6803      0.04645
enh70082     2  171943200  171944200      2       1  150064       2.5562    0.0052908
enh70084     2  171991000  171992000      3       1  150064         2.14     0.016177
enh70088     2  172003200  172004200      2       1  150064       1.9482     0.025695
enh70127     2  172543200  172544200      4       2  150064       3.5842   0.00016909
enh70130     2  172650800  172651800      1       1  150064       3.1278    0.0008806
enh70131     2  172654800  172655800      1       1  150064       4.1125    1.957e-05
enh70132     2  172663600  172664600      3       2  150064       1.9055     0.028358
enh70134     2  172734800  172735800      1       1  150064       4.1989    1.341e-05
enh70141     2  172812100  172813100      6       3  150064       2.5539    0.0053257
enh70143     2  172865300  172866300      5       2  150064       3.2481   0.00058082
enh70144     2  172877100  172878100      2       1  150064       3.7264   9.7134e-05
enh70145     2  172881200  172882200      1       1  150064        4.006    3.088e-05
enh70148     2  172910400  172911400      2       1  150064       3.8556    5.773e-05
enh70149     2  172916300  172917300      3       2  150064       2.6666    0.0038317
enh70169     2  173139100  173140100      5       2  150064       1.9082     0.028183
enh70170     2  173146600  173147600      2       1  150064       2.0769     0.018907
enh70172     2  173158400  173159400      5       2  150064       2.2216     0.013155
enh70173     2  173160300  173161300      4       1  150064       2.0125     0.022085
enh70177     2  173176000  173177000      2       1  150064       1.8297     0.033646
enh70229     2  173943000  173944000      6       3  150064       2.7866    0.0026633
enh70231     2  173988400  173989400      2       1  150064       2.2677     0.011672
enh70232     2  173991200  173992200      3       1  150064       1.6904     0.045479
enh70234     2  174000800  174001800      2       1  150064       1.6468       0.0498
enh70235     2  174024700  174025700      3       2  150064       1.7499     0.040064
enh70236     2  174074900  174075900      6       3  150064       2.7938    0.0026043
enh70237     2  174080000  174081000      3       2  150064       1.8036     0.035645
enh70238     2  174083000  174084000      3       2  150064       2.1942     0.014112
enh70256     2  174762800  174763800      4       1  150064       2.2603     0.011901
enh70257     2  174787100  174788100      3       1  150064       1.9503      0.02557
enh70258     2  174790000  174791000      3       1  150064       2.4107    0.0079618
enh70262     2  174806000  174807000      4       2  150064       1.8617      0.03132
enh70263     2  174814100  174815100      4       1  150064       2.2132     0.013443
enh70273     2  174871600  174872600      2       1  150064       1.6938     0.045152
enh70276     2  174878900  174879900      2       1  150064       1.7088     0.043747
enh70277     2  174885800  174886800      1       1  150064       2.1001      0.01786
enh70279     2  174892400  174893400      4       2  150064       1.7098     0.043648
enh70280     2  174896200  174897200      5       2  150064       2.0304     0.021158
enh70287     2  174936400  174937400      4       2  150064       2.5067     0.006094
enh70288     2  175018000  175019000      2       1  150064       2.2785     0.011348
enh70289     2  175022300  175023300      1       1  150064       1.7323      0.04161
enh70290     2  175075600  175076600      2       1  150064       3.0957   0.00098186
enh70291     2  175110900  175111900      2       1  150064       2.6259    0.0043211
enh70292     2  175113600  175114600      3       2  150064       2.9971    0.0013628
enh70293     2  175147000  175148000      3       2  150064       1.7806     0.037488
enh70298     2  175352300  175353300      1       1  150064       3.7024    0.0001068
enh70309     2  175463100  175464100      2       1  150064       1.7884     0.036859
enh70310     2  175465500  175466500      3       1  150064       2.2027     0.013809
enh70311     2  175467600  175468600      3       1  150064       2.0291     0.021226
enh70312     2  175470900  175471900      2       1  150064       2.4229     0.007698
enh70313     2  175472700  175473700      2       1  150064       1.7895     0.036768
enh70314     2  175474700  175475700      2       1  150064       2.2738      0.01149
enh70315     2  175475600  175476600      2       1  150064       2.4378    0.0073886
enh70325     2  175528600  175529600      2       1  150064        2.035     0.020925
enh70344     2  175901100  175902100      6       2  150064       1.9787     0.023922
enh70365     2  177147600  177148600      1       1  150064       1.9747      0.02415
enh70366     2  177156100  177157100      2       1  150064       1.8023     0.035745
enh70367     2  177161400  177162400      2       1  150064       2.0144     0.021985
enh70442     2  178976200  178977200      2       1  150064       1.9619     0.024889
enh70443     2  178978400  178979400      2       1  150064       2.7261    0.0032045
enh70489     2  180275100  180276100      5       3  150064        1.868     0.030881
enh70490     2  180307500  180308500      4       2  150064       1.9119     0.027947
enh70491     2  180324700  180325700      4       2  150064       4.9311    4.089e-07
enh70495     2  180990000  180991000      1       1  150064       3.4796    0.0002511
enh70556     2  182655500  182656500      4       2  150064       1.6796     0.046515
enh70562     2  182686000  182687000      4       2  150064       2.0187     0.021761
enh70574     2  183386000  183387000      4       1  150064       2.5403    0.0055374
enh70575     2  183387800  183388800      2       1  150064       2.1855     0.014426
enh70590     2  185442200  185443200      3       2  150064       3.1448   0.00083109
enh70591     2  185460700  185461700      3       1  150064       3.7616   8.4424e-05
enh70592     2  185466000  185467000      5       2  150064        1.841     0.032812
enh70593     2  185497500  185498500      5       3  150064       4.6136   1.9792e-06
enh70594     2  185499000  185500000      4       2  150064       4.8963   4.8818e-07
enh70597     2  185621300  185622300      1       1  150064       1.9963      0.02295
enh70599     2  185633400  185634400      4       2  150064       2.1928     0.014159
enh70607     2  187408600  187409600      2       1  150064       2.5653    0.0051545
enh70639     2  188419400  188420400      2       1  150064       1.9497     0.025604
enh70649     2  189167700  189168700      4       2  150064       2.0068     0.022387
enh70652     2  189651100  189652100      2       1  150064       2.6071    0.0045662
enh70671     2  190433600  190434600      2       1  150064       2.1181     0.017084
enh70692     2  190734800  190735800      2       1  150064       2.1946     0.014096
enh70703     2  191217400  191218400      2       1  150064       1.8348      0.03327
enh70704     2  191220600  191221600      1       1  150064       1.7229      0.04245
enh70707     2  191245500  191246500      3       1  150064       2.9183      0.00176
enh70710     2  191277500  191278500      1       1  150064       1.8367      0.03313
enh70714     2  191289600  191290600      1       1  150064       2.2815      0.01126
enh70719     2  191329100  191330100      4       2  150064       2.2627     0.011828
enh70725     2  191393500  191394500      4       2  150064       1.6727     0.047197
enh70726     2  191439400  191440400      6       4  150064       1.8707     0.030695
enh70728     2  191463600  191464600      4       2  150064       2.4188    0.0077868
enh70730     2  191492900  191493900      2       1  150064       2.4091    0.0079953
enh70734     2  191511900  191512900      7       2  150064       1.7545     0.039669
enh70746     2  191712200  191713200      1       1  150064       1.6837      0.04612
enh70749     2  191741800  191742800      3       1  150064       1.8173     0.034586
enh70756     2  191850900  191851900      2       1  150064        1.812     0.034991
enh70759     2  191883900  191884900      2       1  150064       2.0985     0.017931
enh70760     2  191886700  191887700      5       3  150064       2.0585     0.019771
enh70764     2  191897000  191898000      1       1  150064       2.2945      0.01088
enh70767     2  191916700  191917700      2       1  150064       1.6677     0.047691
enh70844     2  194096000  194097000      1       1  150064       1.8065      0.03542
enh70846     2  194136000  194137000      1       1  150064       1.6921      0.04531
enh70850     2  194340600  194341600      2       1  150064       4.0819   2.2338e-05
enh70852     2  194440400  194441400      5       2  150064       4.2998   8.5478e-06
enh70853     2  194447800  194448800      2       1  150064       1.9149     0.027752
enh70873     2  196397800  196398800      5       2  150064       3.1702   0.00076169
enh70874     2  196401000  196402000      2       1  150064        3.222   0.00063643
enh70875     2  196408100  196409100      1       1  150064       3.5268    0.0002103
enh70877     2  196423300  196424300      4       1  150064       3.6486   0.00013186
enh70878     2  196426700  196427700      3       2  150064        2.282     0.011246
enh70880     2  196434300  196435300      1       1  150064       2.4217     0.007723
enh70885     2  196465700  196466700      2       1  150064       2.4135    0.0079001
enh70890     2  196513200  196514200      2       1  150064       1.6552     0.048937
enh70899     2  196707300  196708300      2       1  150064       2.1338     0.016428
enh70900     2  196727900  196728900      1       1  150064        2.513     0.005986
enh70902     2  196849900  196850900      1       1  150064       2.4596     0.006954
enh70903     2  196910500  196911500      2       1  150064       3.6587   0.00012676
enh70907     2  196944300  196945300      1       1  150064       1.8707      0.03069
enh70910     2  196977000  196978000      3       1  150064       2.0962      0.01803
enh70911     2  196977900  196978900      3       2  150064       2.2846     0.011167
enh70914     2  197026200  197027200      2       1  150064       1.8671     0.030943
enh70917     2  197038800  197039800      1       1  150064       2.3356     0.009755
enh70918     2  197040800  197041800      2       1  150064        2.422    0.0077182
enh70920     2  197059700  197060700      1       1  150064       2.0723      0.01912
enh70940     2  197153400  197154400      8       2  150064       3.3337   0.00042853
enh70956     2  197789100  197790100      1       1  150064       2.0893      0.01834
enh70960     2  197853900  197854900      1       1  150064       2.8042     0.002522
enh70961     2  197875700  197876700      3       1  150064       3.2402   0.00059718
enh70962     2  197892600  197893600      2       1  150064       3.0305    0.0012208
enh70964     2  197896400  197897400      3       2  150064        2.774    0.0027686
enh70968     2  197936200  197937200      2       1  150064       2.0929     0.018181
enh70969     2  197945800  197946800      3       2  150064       2.1822     0.014548
enh70975     2  197994700  197995700      1       1  150064       2.5018     0.006178
enh70978     2  198006300  198007300      3       1  150064       2.0145      0.02198
enh70980     2  198016700  198017700      3       1  150064       2.2758     0.011429
enh70983     2  198026400  198027400      2       1  150064       2.2899     0.011013
enh71004     2  198114300  198115300      3       1  150064       2.5013     0.006186
enh71005     2  198117200  198118200      2       1  150064       3.0028    0.0013376
enh71007     2  198122400  198123400      2       1  150064       1.9182      0.02754
enh71015     2  198143300  198144300      7       4  150064       3.3909   0.00034833
enh71016     2  198145800  198146800      3       2  150064       5.3461   4.4943e-08
enh71019     2  198159600  198160600      1       1  150064       5.3695    3.947e-08
enh71020     2  198162900  198163900      3       1  150064       4.9258   4.2004e-07
enh71021     2  198166700  198167700      2       1  150064       4.7655    9.417e-07
enh71022     2  198169000  198170000      4       2  150064       5.1597   1.2367e-07
enh71025     2  198188000  198189000      1       1  150064       4.4575    4.147e-06
enh71029     2  198243100  198244100      1       1  150064       4.7819    8.681e-07
enh71032     2  198294800  198295800      2       1  150064       1.7139     0.043274
enh71033     2  198307400  198308400      2       1  150064        4.865   5.7234e-07
enh71035     2  198316000  198317000      1       1  150064       5.3856    3.611e-08
enh71043     2  198568700  198569700      1       1  150064       4.1225    1.874e-05
enh71044     2  198573200  198574200      2       1  150064        4.101   2.0565e-05
enh71046     2  198575400  198576400      3       2  150064        4.768   9.3011e-07
enh71047     2  198667900  198668900      3       2  150064       5.3473   4.4647e-08
enh71048     2  198670900  198671900      3       2  150064       4.4429   4.4376e-06
enh71050     2  198712200  198713200      4       1  150064        4.907   4.6243e-07
enh71053     2  198753700  198754700      2       1  150064       4.2409   1.1133e-05
enh71054     2  198759100  198760100      3       2  150064       4.2094   1.2801e-05
enh71056     2  198818400  198819400      2       1  150064       4.5688   2.4524e-06
enh71057     2  198860300  198861300      3       2  150064        5.072   1.9685e-07
enh71058     2  198906500  198907500      2       1  150064       5.1918   1.0412e-07
enh71073     2  200678500  200679500      2       1  150064       3.2866   0.00050696
enh71075     2  200714300  200715300      2       1  150064       4.4982   3.4271e-06
enh71076     2  200716000  200717000      1       1  150064       7.4192     5.89e-14
enh71078     2  200774600  200775600      1       1  150064       7.1749    3.618e-13
enh71079     2  200777800  200778800      4       2  150064       5.6966   6.1128e-09
enh71081     2  200817800  200818800      2       1  150064       5.8308   2.7575e-09
enh71084     2  200850200  200851200      4       2  150064       4.2116   1.2676e-05
enh71086     2  200852800  200853800      3       2  150064        1.968     0.024532
enh71091     2  201173200  201174200      2       1  150064       3.8492   5.9244e-05
enh71092     2  201180600  201181600      1       1  150064       2.5725     0.005049
enh71095     2  201228600  201229600      3       1  150064       4.8698   5.5857e-07
enh71098     2  201247400  201248400      5       2  150064       4.4118   5.1248e-06
enh71100     2  201270200  201271200      3       1  150064       3.3255   0.00044135
enh71101     2  201272300  201273300      3       2  150064       2.5622    0.0052006
enh71102     2  201291000  201292000      3       2  150064       3.6226    0.0001458
enh71103     2  201320300  201321300      3       1  150064       3.6447   0.00013385
enh71106     2  201351000  201352000      1       1  150064       1.7708       0.0383
enh71107     2  201373000  201374000      5       3  150064       2.0277     0.021297
enh71109     2  201392300  201393300      1       1  150064       2.5746     0.005018
enh71110     2  201449700  201450700      1       1  150064       1.9686       0.0245
enh71113     2  201499800  201500800      4       2  150064        1.781     0.037459
enh71119     2  201561400  201562400      5       2  150064       2.0591     0.019743
enh71125     2  201606500  201607500      6       2  150064        2.019     0.021745
enh71142     2  201886500  201887500      1       1  150064       2.4643     0.006865
enh71159     2  202046600  202047600      1       1  150064       1.8405      0.03285
enh71168     2  202093900  202094900      1       1  150064       2.3302     0.009897
enh71175     2  202118600  202119600      8       3  150064       2.9621    0.0015277
enh71176     2  202129700  202130700      4       2  150064       2.6636    0.0038657
enh71209     2  202765600  202766600      1       1  150064       2.1469       0.0159
enh71216     2  202829500  202830500      4       2  150064       1.7568     0.039472
enh71217     2  202834400  202835400      4       1  150064        2.104      0.01769
enh71246     2  203453100  203454100      2       1  150064       1.7147     0.043196
enh71253     2  203510900  203511900      1       1  150064       1.7649      0.03879
enh71255     2  203530200  203531200      2       1  150064       2.2925     0.010937
enh71256     2  203627500  203628500      2       1  150064       1.6936     0.045175
enh71263     2  203830000  203831000      5       3  150064       1.9563     0.025218
enh71264     2  203859000  203860000      4       2  150064       2.3501    0.0093833
enh71265     2  203862000  203863000      3       2  150064       2.1389     0.016222
enh71266     2  203877800  203878800      1       1  150064       2.9017     0.001856
enh71269     2  204105200  204106200      3       1  150064        2.359    0.0091633
enh71270     2  204176200  204177200      3       1  150064       1.7943     0.036382
enh71273     2  204211700  204212700      3       1  150064       1.7276     0.042027
enh71276     2  204316000  204317000      2       1  150064       2.4105    0.0079651
enh71278     2  204366200  204367200      4       2  150064       1.6829     0.046198
enh71285     2  204524100  204525100      1       1  150064       1.8369      0.03311
enh71307     2  204762000  204763000      2       1  150064       2.0595     0.019722
enh71337     2  205918400  205919400      1       1  150064       1.7133      0.04333
enh71365     2  206863100  206864100      1       1  150064        1.671      0.04736
enh71370     2  206957700  206958700      2       1  150064       1.6583     0.048629
enh71377     2  207106300  207107300      1       1  150064       2.1137      0.01727
enh71404     2  207911200  207912200      3       2  150064       1.8611     0.031363
enh71409     2  207970800  207971800      3       2  150064       1.9937     0.023094
enh71440     2  208259200  208260200      7       4  150064       1.7489     0.040155
enh71442     2  208345600  208346600      3       1  150064       2.1836     0.014497
enh71448     2  208398400  208399400      2       1  150064       3.6579   0.00012715
enh71449     2  208402700  208403700      2       1  150064       3.4493     0.000281
enh71451     2  208467200  208468200      3       2  150064       2.7626    0.0028669
enh71452     2  208484200  208485200      1       1  150064       4.1235    1.866e-05
enh71454     2  208497700  208498700      1       1  150064       4.1488    1.671e-05
enh71455     2  208500500  208501500      2       1  150064        3.416   0.00031777
enh71456     2  208526900  208527900      1       1  150064        3.379    0.0003637
enh71487     2  208929200  208930200      5       2  150064       2.3919    0.0083816
enh71500     2  209078000  209079000      1       1  150064       1.8089      0.03523
enh71548     2  213641500  213642500      4       1  150064       1.8196     0.034408
enh71549     2  213680000  213681000      2       1  150064       1.7741     0.038024
enh71554     2  213839300  213840300      3       2  150064       1.9201      0.02742
enh71555     2  213843900  213844900      4       2  150064       1.8332     0.033389
enh71568     2  213986300  213987300      1       1  150064       2.0575      0.01982
enh71596     2  216035700  216036700      2       1  150064       1.6919     0.045331
enh71619     2  216636400  216637400      4       2  150064       1.6504      0.04943
enh71637     2  216871900  216872900      7       3  150064       1.7053     0.044068
enh71639     2  216880200  216881200      2       1  150064       1.7857     0.037073
enh71657     2  217171400  217172400      2       1  150064       1.9992     0.022796
enh71665     2  217278000  217279000      3       1  150064       2.8614    0.0021086
enh71671     2  217351800  217352800      4       2  150064       2.6821    0.0036579
enh71675     2  217360200  217361200      4       2  150064       1.8798     0.030068
enh71677     2  217366700  217367700      3       2  150064       2.8024    0.0025361
enh71689     2  217529100  217530100      4       1  150064       2.3021     0.010664
enh71703     2  218025400  218026400      2       1  150064       2.3866    0.0085019
enh71720     2  218621200  218622200      4       2  150064       1.7297     0.041843
enh71723     2  218653700  218654700      9       3  150064       2.5614    0.0052127
enh71724     2  218654900  218655900      1       1  150064       2.4451      0.00724
enh71733     2  218776200  218777200      4       2  150064       1.7179     0.042911
enh71734     2  218784000  218785000     13       3  150064       2.4827    0.0065204
enh71790     2  219199200  219200200      1       1  150064       1.7213       0.0426
enh71828     2  219950100  219951100      3       1  150064       2.2284     0.012927
enh71830     2  219973200  219974200      2       1  150064       1.9416     0.026094
enh71833     2  219992800  219993800      1       1  150064       2.9174     0.001765
enh71834     2  220025700  220026700      2       1  150064       2.6891    0.0035818
enh71838     2  220047400  220048400      1       1  150064       4.1234    1.867e-05
enh71844     2  220091900  220092900      2       1  150064       1.9286     0.026889
enh71881     2  222308500  222309500      4       1  150064       1.6987     0.044684
enh71882     2  222312700  222313700      7       2  150064       2.0132     0.022048
enh71888     2  222383900  222384900      3       2  150064       2.6792      0.00369
enh71889     2  222392400  222393400      1       1  150064       2.9163     0.001771
enh71890     2  222394700  222395700      2       1  150064       2.0275     0.021306
enh71894     2  223269000  223270000      1       1  150064       2.0033      0.02257
enh71920     2  223728800  223729800      2       1  150064       1.8571     0.031651
enh71964     2  225085500  225086500      3       1  150064       2.1185     0.017066
enh71968     2  225260600  225261600      2       1  150064       3.0013     0.001344
enh71969     2  225262700  225263700      4       1  150064       2.8314    0.0023175
enh71970     2  225270200  225271200      5       1  150064       2.8005    0.0025512
enh71971     2  225293500  225294500      4       2  150064       2.0365     0.020852
enh71972     2  225306200  225307200     10       3  150064       2.4501    0.0071408
enh71973     2  225307400  225308400      5       1  150064       1.9937     0.023093
enh71976     2  225381900  225382900      1       1  150064       2.3599     0.009139
enh71978     2  225384600  225385600      3       2  150064       3.6737   0.00011953
enh71979     2  225387500  225388500      2       1  150064       4.7669   9.3537e-07
enh71982     2  225391200  225392200      2       1  150064       4.9536   3.6421e-07
enh71983     2  225426000  225427000      5       3  150064       3.4056   0.00033006
enh71984     2  225434600  225435600      1       1  150064       1.6773      0.04674
enh71985     2  225437000  225438000      5       2  150064       4.4131   5.0947e-06
enh71986     2  225439100  225440100      4       1  150064        3.491   0.00024058
enh71987     2  225441200  225442200      3       2  150064       4.4226   4.8759e-06
enh71989     2  225445500  225446500      1       1  150064       2.4706     0.006744
enh71992     2  225455600  225456600      2       1  150064       3.6033    0.0001571
enh71993     2  225466600  225467600      3       1  150064       2.0072     0.022362
enh71994     2  225467400  225468400      6       3  150064       4.4939   3.4963e-06
enh71995     2  225502600  225503600      5       3  150064       2.4031    0.0081289
enh72001     2  225758200  225759200      1       1  150064       2.1609      0.01535
enh72002     2  225774500  225775500      7       3  150064       2.0494     0.020212
enh72010     2  225813500  225814500      1       1  150064       2.1633      0.01526
enh72029     2  225902100  225903100      1       1  150064        3.889    5.032e-05
enh72031     2  225917300  225918300      2       1  150064       1.9264     0.027026
enh72032     2  225920000  225921000      2       1  150064       1.9606     0.024963
enh72034     2  225984500  225985500      7       2  150064       1.8001     0.035925
enh72035     2  226029000  226030000      5       2  150064       1.9009     0.028658
enh72040     2  226604000  226605000      1       1  150064       1.7779      0.03771
enh72065     2  227689200  227690200      2       1  150064       2.6493    0.0040326
enh72066     2  227698700  227699700      3       1  150064       2.0206     0.021659
enh72067     2  227702900  227703900      4       1  150064       1.7842     0.037195
enh72070     2  227770700  227771700      3       1  150064       1.9183     0.027537
enh72073     2  227842400  227843400      2       1  150064       1.9317     0.026699
enh72088     2  228262400  228263400      6       2  150064       2.6837    0.0036411
enh72090     2  228275400  228276400      3       2  150064       2.3231     0.010086
enh72098     2  228329000  228330000      9       4  150064       2.2791     0.011329
enh72102     2  228347400  228348400      3       2  150064       1.9634     0.024799
enh72113     2  230147200  230148200      1       1  150064        1.951      0.02553
enh72116     2  230165100  230166100      2       1  150064       1.6727     0.047192
enh72117     2  230176400  230177400      4       2  150064       1.6508     0.049395
enh72118     2  230196300  230197300      5       2  150064       1.7285     0.041945
enh72143     2  231069700  231070700      2       1  150064       2.2384     0.012597
enh72146     2  231074100  231075100      3       1  150064       1.7516     0.039924
enh72155     2  231190200  231191200      6       2  150064       1.9679     0.024542
enh72178     2  231337700  231338700      2       1  150064       1.7103     0.043601
enh72185     2  231466200  231467200      4       2  150064       2.7809    0.0027101
enh72266     2  232264500  232265500      1       1  150064       2.3044       0.0106
enh72270     2  232325800  232326800      1       1  150064       2.7003     0.003464
enh72271     2  232333900  232334900      9       4  150064       2.1134     0.017282
enh72273     2  232346600  232347600      5       3  150064        1.763     0.038954
enh72286     2  232469900  232470900      1       1  150064       2.0699      0.01923
enh72288     2  232481300  232482300      2       1  150064       1.8207     0.034329
enh72297     2  232528400  232529400      3       1  150064       2.1975     0.013994
enh72298     2  232532100  232533100      1       1  150064       2.7311     0.003156
enh72301     2  232542000  232543000      5       3  150064       1.8461     0.032437
enh72326     2  233101900  233102900      1       1  150064       1.6755      0.04692
enh72332     2  233174400  233175400      3       2  150064       2.1342     0.016413
enh72339     2  233234000  233235000     12       6  150064       2.4141    0.0078881
enh72341     2  233255900  233256900      4       2  150064       1.9258     0.027068
enh72343     2  233276900  233277900      3       2  150064       2.2176      0.01329
enh72344     2  233277900  233278900      7       2  150064       2.5975    0.0046956
enh72345     2  233294400  233295400      5       2  150064       2.2528     0.012136
enh72346     2  233297100  233298100      5       2  150064       2.5456    0.0054541
enh72352     2  233457300  233458300      1       1  150064       2.1019      0.01778
enh72354     2  233554000  233555000      6       3  150064       4.4505   4.2842e-06
enh72356     2  233565700  233566700      3       2  150064        5.358   4.2063e-08
enh72357     2  233585900  233586900      4       2  150064       5.6095   1.0148e-08
enh72358     2  233605700  233606700      2       1  150064       2.4936    0.0063224
enh72360     2  233704500  233705500      2       1  150064       2.7775    0.0027391
enh72361     2  233717800  233718800      1       1  150064       6.2265    2.385e-10
enh72362     2  233736000  233737000      5       2  150064       5.3525   4.3385e-08
enh72364     2  233765800  233766800      7       3  150064       1.7602     0.039183
enh72366     2  233916100  233917100      4       2  150064       1.8241     0.034069
enh72368     2  233923000  233924000      1       1  150064       2.5285     0.005727
enh72428     2  234473600  234474600      1       1  150064       2.1638      0.01524
enh72463     2  235280500  235281500      3       2  150064       2.7706    0.0027976
enh72470     2  235354100  235355100      7       2  150064        1.982     0.023741
enh72517     2  236179300  236180300      6       2  150064       2.4309    0.0075312
enh72525     2  236860300  236861300      2       1  150064       1.7569     0.039468
enh72549     2  237677800  237678800      3       1  150064       2.1965     0.014027
enh72558     2  237897000  237898000      3       1  150064       1.6607     0.048387
enh72613     2  238649000  238650000      4       1  150064       1.7396     0.040963
enh72614     2  238652000  238653000      8       2  150064       1.8747     0.030416
enh72617     2  238765100  238766100      2       1  150064       2.0891      0.01835
enh72786     2  240877700  240878700     10       2  150064       1.8107     0.035091
enh72788     2  240884900  240885900      7       3  150064       1.7081     0.043805
enh72793     2  240930500  240931500      1       1  150064       1.7514      0.03994
enh72804     2  241329200  241330200      5       3  150064       1.9257     0.027071
enh72805     2  241331700  241332700      6       2  150064       2.1182     0.017078
enh72840     2  241948100  241949100      4       2  150064       1.9416     0.026094
enh72844     2  242027900  242028900      4       2  150064       1.9384     0.026284
enh72850     2  242049600  242050600      8       1  150064       1.6949     0.045045
enh72857     2  242150500  242151500      3       1  150064       1.6709     0.047373
enh72881     2  242555500  242556500      2       1  150064       2.3737    0.0088059
enh72883     2  242574100  242575100      3       2  150064       1.8432     0.032647
enh72884     2  242578200  242579200      2       1  150064       2.3238     0.010069
enh72886     2  242604400  242605400      2       1  150064       1.8155      0.03472
enh72919     2  242907200  242908200      2       1  150064       1.7049     0.044102
enh72943     3    3198100    3199100      5       2  150064       1.6932     0.045206
enh72946     3    3221400    3222400      4       2  150064       1.7359     0.041293
enh72947     3    3231700    3232700      3       2  150064       1.8889     0.029456
enh72948     3    3236000    3237000      4       2  150064       1.7438     0.040599
enh72974     3    4347800    4348800      3       2  150064       2.4356    0.0074327
enh72975     3    4350500    4351500      1       1  150064        1.671      0.04736
enh73052     3    4891700    4892700      1       1  150064       2.5974     0.004697
enh73053     3    4896200    4897200     10       2  150064       2.1144      0.01724
enh73054     3    4907800    4908800      2       1  150064       1.7891     0.036799
enh73059     3    4985200    4986200      4       2  150064       1.8066     0.035414
enh73070     3    5068600    5069600      7       2  150064       2.3887    0.0084543
enh73078     3    5175000    5176000      2       1  150064         1.65     0.049467
enh73084     3    5209800    5210800      2       1  150064        1.761     0.039116
enh73116     3    5810200    5811200      6       2  150064       1.8351     0.033243
enh73124     3    7332700    7333700      1       1  150064       2.2805      0.01129
enh73125     3    7349200    7350200      5       2  150064       2.2987      0.01076
enh73138     3    8398400    8399400      3       2  150064       1.8143     0.034814
enh73169     3    9222600    9223600      3       2  150064        2.042     0.020577
enh73174     3    9403500    9404500      2       1  150064       2.4557    0.0070301
enh73176     3    9414800    9415800      2       1  150064       2.3867    0.0084996
enh73184     3    9462300    9463300      2       1  150064       2.5539    0.0053266
enh73185     3    9463600    9464600      4       2  150064       2.7018    0.0034483
enh73186     3    9464900    9465900      3       2  150064       1.6915     0.045367
enh73246     3   10240300   10241300      2       1  150064       1.7216     0.042573
enh73272     3   10411600   10412600      3       2  150064        3.313    0.0004615
enh73275     3   10437300   10438300      3       2  150064       2.4979    0.0062463
enh73276     3   10478000   10479000      5       2  150064        2.524    0.0058011
enh73279     3   10589600   10590600      3       2  150064        3.177   0.00074402
enh73280     3   10593500   10594500      3       1  150064       2.2016     0.013848
enh73316     3   11433200   11434200      1       1  150064       2.2728      0.01152
enh73327     3   11612000   11613000      3       2  150064       2.1981      0.01397
enh73337     3   11680500   11681500      5       3  150064       1.9744      0.02417
enh73338     3   11685500   11686500      2       1  150064       3.9925   3.2686e-05
enh73340     3   11703000   11704000      2       1  150064       3.0804    0.0010335
enh73345     3   11806100   11807100      4       2  150064       2.6584    0.0039256
enh73348     3   11826200   11827200      2       1  150064         1.94     0.026187
enh73349     3   11885700   11886700      4       1  150064       2.4669    0.0068148
enh73350     3   11888600   11889600      1       1  150064       2.3023      0.01066
enh73351     3   12161300   12162300      2       1  150064       1.7678     0.038544
enh73354     3   12219200   12220200      1       1  150064       2.1998      0.01391
enh73355     3   12227600   12228600      1       1  150064       1.7216      0.04257
enh73356     3   12230400   12231400      5       2  150064       1.6497     0.049505
enh73365     3   12392200   12393200      3       1  150064       1.9513     0.025513
enh73376     3   12500500   12501500      5       3  150064       1.9652     0.024693
enh73377     3   12504000   12505000      5       2  150064       1.7035     0.044238
enh73378     3   12512300   12513300      3       2  150064       2.5137    0.0059735
enh73379     3   12521000   12522000      3       1  150064       2.2586     0.011955
enh73380     3   12524100   12525100      2       1  150064       1.9554     0.025269
enh73384     3   12549300   12550300      4       2  150064       2.2149     0.013384
enh73385     3   12600500   12601500      4       1  150064       2.0649     0.019466
enh73386     3   12601800   12602800      3       1  150064       2.3248     0.010042
enh73391     3   12663500   12664500      2       1  150064       1.8685     0.030845
enh73392     3   12666300   12667300      2       1  150064       2.4203    0.0077547
enh73398     3   12697700   12698700      1       1  150064       2.2325      0.01279
enh73400     3   12717400   12718400      5       2  150064       2.2935     0.010909
enh73401     3   12723100   12724100      1       1  150064       2.3974     0.008255
enh73402     3   12748500   12749500      4       2  150064       2.1782     0.014694
enh73403     3   12760800   12761800      1       1  150064       1.7088      0.04374
enh73404     3   12761400   12762400      5       1  150064       2.2083      0.01361
enh73415     3   12919400   12920400      2       1  150064       1.6711     0.047353
enh73418     3   12943300   12944300      2       1  150064       1.9512      0.02552
enh73433     3   13041200   13042200      2       1  150064       1.6889     0.045623
enh73440     3   13081500   13082500      5       2  150064       1.9808     0.023806
enh73441     3   13086900   13087900      7       3  150064       2.9542    0.0015673
enh73445     3   13128700   13129700      6       4  150064       2.2992     0.010746
enh73447     3   13136500   13137500      5       2  150064       2.2969     0.010813
enh73455     3   13295500   13296500     10       4  150064       1.7497     0.040088
enh73456     3   13304200   13305200      5       2  150064       1.8675     0.030917
enh73458     3   13342500   13343500      1       1  150064       1.7837      0.03724
enh73459     3   13356200   13357200      2       1  150064       1.8181     0.034525
enh73460     3   13387800   13388800      3       2  150064       1.9655     0.024676
enh73462     3   13395200   13396200      2       1  150064       2.7756    0.0027549
enh73464     3   13427600   13428600      6       2  150064       2.4449    0.0072446
enh73465     3   13438100   13439100      5       2  150064       1.6576     0.048704
enh73470     3   13462600   13463600      2       1  150064        1.901      0.02865
enh73527     3   14419000   14420000     10       2  150064       2.5294    0.0057131
enh73528     3   14425400   14426400      8       3  150064       2.8756    0.0020165
enh73551     3   14690400   14691400      3       1  150064       1.7636     0.038897
enh73567     3   14890100   14891100      5       2  150064       2.2687     0.011642
enh73572     3   14962300   14963300      2       1  150064       2.6052    0.0045911
enh73583     3   15138200   15139200      2       1  150064       1.7907     0.036672
enh73584     3   15138600   15139600      2       1  150064       1.7907     0.036672
enh73650     3   15678600   15679600      1       1  150064         2.33     0.009902
enh73663     3   15832000   15833000      3       2  150064       1.9923     0.023167
enh73677     3   16024400   16025400      4       2  150064       1.6832     0.046164
enh73686     3   16144500   16145500      4       2  150064       1.6756     0.046913
enh73699     3   16353100   16354100      3       1  150064       1.7802      0.03752
enh73729     3   16557900   16558900      2       1  150064         1.85     0.032154
enh73737     3   16842500   16843500      3       1  150064       2.6329    0.0042324
enh73738     3   16852000   16853000      4       2  150064        3.253   0.00057094
enh73739     3   16865300   16866300      3       1  150064       3.3366   0.00042409
enh73740     3   16879000   16880000      2       1  150064       2.6737    0.0037508
enh73741     3   16879800   16880800      1       1  150064       1.8239      0.03408
enh73743     3   16886400   16887400      3       1  150064       1.6568     0.048781
enh73745     3   16891500   16892500      6       2  150064       2.1343      0.01641
enh73752     3   16937100   16938100      2       1  150064       2.2511      0.01219
enh73757     3   16948300   16949300      3       2  150064       1.6755      0.04692
enh73758     3   16951400   16952400      4       2  150064       3.5827   0.00017003
enh73760     3   16957500   16958500      8       3  150064       3.9742   3.5311e-05
enh73761     3   16969800   16970800      3       2  150064       2.2143     0.013404
enh73762     3   16971900   16972900      2       1  150064       2.9489    0.0015943
enh73768     3   17046200   17047200      5       2  150064       1.9261     0.027044
enh73769     3   17047500   17048500      2       1  150064       2.2391     0.012573
enh73770     3   17072000   17073000      3       2  150064        2.117     0.017129
enh73771     3   17075700   17076700      4       1  150064        1.666     0.047852
enh73772     3   17080500   17081500      3       1  150064       2.1731     0.014887
enh73773     3   17093300   17094300      3       1  150064       2.4889    0.0064066
enh73774     3   17118200   17119200      4       2  150064       1.7193     0.042784
enh73775     3   17193100   17194100      5       2  150064       2.7512    0.0029687
enh73776     3   17231700   17232700      1       1  150064       4.6319    1.812e-06
enh73777     3   17237200   17238200      1       1  150064       4.7199     1.18e-06
enh73778     3   17275600   17276600      3       1  150064       4.2376   1.1297e-05
enh73779     3   17341500   17342500      1       1  150064       1.8395      0.03292
enh73780     3   17345200   17346200      1       1  150064       4.0175    2.941e-05
enh73781     3   17361400   17362400      1       1  150064       4.6052     2.06e-06
enh73782     3   17363700   17364700      1       1  150064       3.4059    0.0003297
enh73784     3   17380300   17381300      2       1  150064       1.8394     0.032925
enh73787     3   17443200   17444200      5       1  150064       2.8105    0.0024729
enh73789     3   17668000   17669000      1       1  150064       5.0136    2.671e-07
enh73790     3   17671200   17672200      1       1  150064       1.7576      0.03941
enh73791     3   17673400   17674400      3       2  150064       3.3203   0.00044954
enh73792     3   17686300   17687300      3       2  150064       3.7255   9.7464e-05
enh73793     3   17697200   17698200      3       1  150064       4.4147   5.0579e-06
enh73794     3   17706100   17707100      3       1  150064       4.6598   1.5828e-06
enh73795     3   17719400   17720400      4       1  150064       4.6646   1.5463e-06
enh73796     3   17771400   17772400      2       1  150064       3.7124   0.00010265
enh73797     3   17773800   17774800      2       1  150064        5.115   1.5685e-07
enh73798     3   17774900   17775900      3       2  150064       3.2869   0.00050644
enh73799     3   17779400   17780400      3       1  150064       4.3239   7.6642e-06
enh73800     3   17785000   17786000      3       1  150064       2.7814    0.0027066
enh73801     3   17788400   17789400      3       1  150064        4.218   1.2322e-05
enh73802     3   17790600   17791600      1       1  150064       3.0272     0.001234
enh73803     3   17791200   17792200      2       1  150064       3.8504    5.896e-05
enh73804     3   17816100   17817100      1       1  150064       4.8777    5.367e-07
enh73805     3   17821100   17822100      2       1  150064       4.0065   3.0815e-05
enh73806     3   17881900   17882900      3       2  150064        4.385   5.7995e-06
enh73807     3   17944100   17945100      5       3  150064       2.3542    0.0092805
enh73808     3   17950900   17951900      3       1  150064       1.7291     0.041897
enh73811     3   17972600   17973600      1       1  150064       3.0849     0.001018
enh73813     3   17988500   17989500      3       2  150064       1.6505     0.049421
enh73828     3   18153800   18154800      3       2  150064       1.8452     0.032503
enh73830     3   18174000   18175000      4       2  150064       1.8281     0.033764
enh73833     3   18250500   18251500      1       1  150064       3.1714    0.0007586
enh73834     3   18256800   18257800      2       1  150064       2.7986    0.0025662
enh73839     3   18293100   18294100      5       2  150064       2.3884    0.0084603
enh73851     3   18467900   18468900      2       1  150064       1.8385     0.032998
enh73892     3   19942900   19943900      1       1  150064       2.6904     0.003568
enh73896     3   19990700   19991700      6       3  150064       2.0977     0.017964
enh73919     3   21824900   21825900      8       4  150064       3.3525   0.00040046
enh73920     3   21867600   21868600      5       3  150064       1.6926     0.045264
enh73921     3   22003500   22004500     11       3  150064        2.796    0.0025871
enh73936     3   22577700   22578700      2       1  150064       1.8546     0.031824
enh73960     3   23443900   23444900      2       1  150064       1.8741     0.030459
enh73971     3   23768600   23769600      4       2  150064       2.3047      0.01059
enh73980     3   23853300   23854300      1       1  150064       2.4984     0.006238
enh73982     3   23857800   23858800      6       2  150064       1.6866     0.045837
enh73983     3   23861000   23862000      4       2  150064       2.7034    0.0034315
enh73985     3   23870200   23871200      4       2  150064       2.4245    0.0076653
enh73989     3   23878400   23879400      2       1  150064       1.7563     0.039518
enh73991     3   23886600   23887600      4       2  150064       1.7073      0.04388
enh73992     3   23897300   23898300      2       1  150064       1.8287     0.033724
enh74004     3   23969700   23970700      3       2  150064       1.9361     0.026425
enh74007     3   23988700   23989700      6       3  150064       1.8885     0.029481
enh74014     3   24079700   24080700      2       1  150064       2.2743     0.011475
enh74019     3   24200100   24201100      3       2  150064       2.8376     0.002273
enh74020     3   24227000   24228000      6       2  150064       1.7418     0.040776
enh74024     3   24304600   24305600      2       1  150064       2.0712     0.019172
enh74025     3   24339800   24340800      5       2  150064       2.3722    0.0088401
enh74035     3   24524900   24525900      4       2  150064        2.138     0.016259
enh74036     3   24538100   24539100      4       2  150064       2.0111     0.022158
enh74037     3   24539800   24540800      3       1  150064        2.389    0.0084479
enh74040     3   24623600   24624600      1       1  150064       2.2362      0.01267
enh74050     3   25197400   25198400      1       1  150064        1.898      0.02885
enh74060     3   25701000   25702000      3       1  150064       1.6595     0.048508
enh74063     3   25730400   25731400      4       1  150064        1.969     0.024476
enh74065     3   25821700   25822700      3       1  150064       1.7892     0.036792
enh74098     3   27811900   27812900      8       2  150064       2.1103     0.017418
enh74126     3   29194900   29195900      2       1  150064       1.8816     0.029945
enh74135     3   29482100   29483100      8       4  150064       1.9267     0.027011
enh74140     3   29736000   29737000      5       1  150064       2.2673     0.011686
enh74141     3   29800600   29801600      1       1  150064       3.0275     0.001233
enh74142     3   30048700   30049700      2       1  150064       3.7869   7.6273e-05
enh74143     3   30154000   30155000      4       2  150064       2.6909    0.0035629
enh74150     3   30273100   30274100      3       2  150064       1.8928      0.02919
enh74151     3   30275400   30276400      3       2  150064       1.6913     0.045391
enh74152     3   30304800   30305800      3       1  150064       2.4518    0.0071077
enh74153     3   30327000   30328000      5       3  150064       2.5083    0.0060659
enh74155     3   30333400   30334400      2       1  150064       2.1266     0.016727
enh74156     3   30356000   30357000      3       1  150064        2.041     0.020626
enh74157     3   30373600   30374600      3       2  150064        2.272     0.011544
enh74159     3   30390800   30391800      5       2  150064       1.8535     0.031905
enh74191     3   30706400   30707400      1       1  150064       2.8953     0.001894
enh74209     3   31095000   31096000      2       1  150064       1.7512     0.039954
enh74232     3   31411000   31412000      2       1  150064       1.7529     0.039807
enh74236     3   31458400   31459400      2       1  150064       2.2637     0.011797
enh74237     3   31480600   31481600      1       1  150064       2.4513     0.007118
enh74238     3   31489900   31490900      2       1  150064        1.684     0.046087
enh74239     3   31497300   31498300      6       2  150064       2.2302     0.012866
enh74241     3   31507100   31508100      2       1  150064       2.2745     0.011469
enh74242     3   31526200   31527200      3       1  150064       2.5891    0.0048116
enh74244     3   31548600   31549600      1       1  150064       2.0589      0.01975
enh74246     3   31563900   31564900      5       2  150064       1.7426     0.040703
enh74248     3   31581200   31582200      1       1  150064       1.6725      0.04721
enh74262     3   31675600   31676600      2       1  150064       2.6739    0.0037483
enh74278     3   32132500   32133500      6       2  150064       2.0718      0.01914
enh74281     3   32153000   32154000      4       1  150064       1.6956     0.044978
enh74293     3   32324200   32325200      4       2  150064       1.8832      0.02984
enh74294     3   32326600   32327600      7       3  150064       1.7843     0.037187
enh74298     3   32344500   32345500      5       2  150064       2.2564     0.012023
enh74299     3   32353100   32354100      4       2  150064        2.272     0.011543
enh74353     3   32744500   32745500      6       3  150064        1.715     0.043169
enh74357     3   32854400   32855400      4       2  150064       2.0734      0.01907
enh74358     3   32856300   32857300      1       1  150064       2.3422     0.009586
enh74360     3   32864200   32865200      6       3  150064       1.6992     0.044642
enh74364     3   32888700   32889700      7       4  150064       1.9318     0.026692
enh74389     3   33359300   33360300      2       1  150064        1.648     0.049672
enh74390     3   33413900   33414900      1       1  150064       3.0412     0.001178
enh74391     3   33426800   33427800      3       2  150064       2.6673    0.0038233
enh74392     3   33461600   33462600      4       2  150064       2.8883    0.0019365
enh74393     3   33470800   33471800      2       1  150064       2.2573     0.011995
enh74394     3   33473100   33474100      3       2  150064       3.3894   0.00035028
enh74395     3   33474900   33475900      6       3  150064       2.9285    0.0017031
enh74397     3   33478000   33479000      4       2  150064        3.137   0.00085329
enh74398     3   33483200   33484200      6       3  150064       2.7076    0.0033882
enh74423     3   34097900   34098900      3       2  150064       1.7724     0.038162
enh74437     3   34297400   34298400      2       1  150064         1.92     0.027431
enh74439     3   34309200   34310200      2       1  150064       1.6788     0.046592
enh74442     3   34824500   34825500      5       2  150064       1.6712     0.047337
enh74444     3   35037600   35038600      8       4  150064       2.4511    0.0071201
enh74449     3   35699800   35700800      2       1  150064       1.8635     0.031194
enh74461     3   36343600   36344600      5       2  150064        1.934     0.026558
enh74473     3   36884700   36885700      2       1  150064       5.3195   5.2032e-08
enh74474     3   36905500   36906500      1       1  150064       2.9618     0.001529
enh74476     3   36909900   36910900      2       1  150064       3.0448    0.0011641
enh74477     3   36916900   36917900      2       1  150064       2.9571    0.0015525
enh74478     3   36918700   36919700      1       1  150064       6.0847    5.836e-10
enh74479     3   36935400   36936400      3       1  150064       2.8818    0.0019771
enh74480     3   36942200   36943200      2       1  150064       2.6908    0.0035639
enh74481     3   36946100   36947100      1       1  150064       2.6066     0.004572
enh74483     3   36952800   36953800      4       2  150064       4.1104   1.9746e-05
enh74485     3   36959300   36960300      4       2  150064       5.3805   3.7134e-08
enh74486     3   36963900   36964900      3       1  150064         5.24   8.0268e-08
enh74489     3   36986600   36987600      4       2  150064       3.3887   0.00035117
enh74490     3   36999200   37000200      1       1  150064       2.6176     0.004428
enh74491     3   37006400   37007400      3       1  150064       2.8852    0.0019558
enh74492     3   37010700   37011700      2       1  150064       2.8671     0.002071
enh74495     3   37036000   37037000      2       1  150064       1.8574      0.03163
enh74496     3   37065800   37066800      3       1  150064       2.7628    0.0028651
enh74497     3   37071700   37072700      2       1  150064       2.8235    0.0023755
enh74498     3   37095400   37096400      3       2  150064       2.6262    0.0043168
enh74501     3   37144600   37145600      1       1  150064       2.9363     0.001661
enh74504     3   37172900   37173900      1       1  150064       3.0572     0.001117
enh74505     3   37180600   37181600      2       1  150064       2.7607    0.0028837
enh74506     3   37186500   37187500      1       1  150064       3.0522     0.001136
enh74507     3   37188200   37189200      1       1  150064       2.9771     0.001455
enh74509     3   37196400   37197400      2       1  150064       2.8978    0.0018791
enh74510     3   37204400   37205400      3       1  150064       3.0441    0.0011669
enh74511     3   37210700   37211700      3       1  150064       2.9165      0.00177
enh74512     3   37213700   37214700      2       1  150064       2.8519     0.002173
enh74513     3   37220300   37221300      4       2  150064       3.0927   0.00099164
enh74514     3   37223000   37224000      1       1  150064       2.2626      0.01183
enh74515     3   37224900   37225900      6       2  150064       2.7555    0.0029299
enh74518     3   37254400   37255400      2       1  150064       2.1823     0.014545
enh74526     3   37343800   37344800      1       1  150064       1.8619      0.03131
enh74537     3   37536000   37537000      6       2  150064       1.7874     0.036935
enh74543     3   37572000   37573000      7       1  150064        2.422    0.0077182
enh74544     3   37577900   37578900      6       2  150064        2.655     0.003965
enh74552     3   37747000   37748000      4       2  150064       2.2577     0.011982
enh74555     3   37771900   37772900      4       2  150064       1.7547     0.039658
enh74556     3   37777500   37778500      4       2  150064       3.2076   0.00066934
enh74559     3   37828600   37829600      2       1  150064       2.2195     0.013226
enh74569     3   37936400   37937400      6       2  150064       1.7156     0.043114
enh74571     3   37951400   37952400      2       1  150064       3.4042   0.00033181
enh74572     3   37963000   37964000      2       1  150064       3.6835     0.000115
enh74573     3   37972300   37973300      4       2  150064       2.4987    0.0062324
enh74574     3   37977000   37978000      3       2  150064        3.341    0.0004174
enh74577     3   37993200   37994200      3       1  150064       2.2105     0.013535
enh74581     3   38015900   38016900      3       2  150064       1.6536     0.049107
enh74582     3   38021100   38022100      2       1  150064       1.9269     0.026994
enh74586     3   38038000   38039000      4       2  150064       1.6572     0.048739
enh74621     3   38462300   38463300      2       1  150064       3.2344    0.0006095
enh74622     3   38468100   38469100      3       1  150064        3.113   0.00092601
enh74623     3   38479000   38480000      2       1  150064       3.1451   0.00083004
enh74624     3   38481700   38482700      4       2  150064       2.6579    0.0039318
enh74625     3   38497400   38498400      3       1  150064       3.1542   0.00080478
enh74626     3   38514200   38515200      2       1  150064       2.3891    0.0084459
enh74627     3   38525200   38526200      5       2  150064       3.0166    0.0012781
enh74630     3   38589500   38590500      1       1  150064       3.2215    0.0006375
enh74643     3   39092200   39093200      1       1  150064       2.7488     0.002991
enh74648     3   39149900   39150900      6       3  150064       2.1038     0.017697
enh74702     3   40002200   40003200      3       2  150064       1.6959     0.044949
enh74725     3   40732000   40733000      2       1  150064        1.661     0.048356
enh74726     3   40754700   40755700      4       2  150064       1.8068     0.035397
enh74728     3   40759400   40760400      1       1  150064       2.1459      0.01594
enh74729     3   40783000   40784000      2       1  150064       1.9293     0.026846
enh74751     3   41390500   41391500      1       1  150064       3.1459    0.0008278
enh74794     3   42189700   42190700      3       1  150064       2.5561    0.0052933
enh74797     3   42202500   42203500      1       1  150064       1.7506      0.04001
enh74799     3   42205400   42206400      2       1  150064       1.7237     0.042378
enh74802     3   42220600   42221600      3       2  150064       2.2817     0.011253
enh74803     3   42233700   42234700      6       2  150064       1.9939     0.023082
enh74805     3   42257700   42258700      2       1  150064       1.9044     0.028428
enh74809     3   42417200   42418200      4       1  150064       2.5323    0.0056658
enh74828     3   42644200   42645200      3       2  150064       1.7247     0.042289
enh74831     3   42692700   42693700      2       1  150064       2.1973     0.013999
enh74873     3   43358300   43359300      2       1  150064       1.7782     0.037685
enh74882     3   43434900   43435900      3       2  150064       2.4605    0.0069373
enh74895     3   43680100   43681100      1       1  150064       1.7368      0.04121
enh74900     3   43737300   43738300      3       2  150064       2.6056    0.0045861
enh74904     3   43800600   43801600      3       2  150064       2.8163    0.0024292
enh74910     3   43951900   43952900      1       1  150064       2.4027     0.008138
enh74911     3   43964900   43965900      4       2  150064       1.8774     0.030228
enh74913     3   44067400   44068400      4       2  150064       1.8273      0.03383
enh74917     3   44225500   44226500      4       2  150064       2.3715    0.0088578
enh74918     3   44264300   44265300      4       2  150064         2.35    0.0093877
enh74923     3   44360100   44361100      2       1  150064       2.2485     0.012274
enh74927     3   44396800   44397800      5       2  150064        2.871    0.0020458
enh74931     3   44513200   44514200      2       1  150064       3.0276    0.0012327
enh74938     3   44554800   44555800      2       1  150064       2.9627    0.0015246
enh74941     3   44597700   44598700      1       1  150064       3.0287     0.001228
enh74981     3   45153800   45154800      2       1  150064       2.5526    0.0053462
enh74982     3   45154800   45155800      5       3  150064       2.4326    0.0074964
enh74984     3   45164800   45165800      1       1  150064       1.7014      0.04443
enh74986     3   45180400   45181400      7       4  150064       2.1191      0.01704
enh74995     3   45314900   45315900      3       2  150064       3.7135   0.00010222
enh74999     3   45414400   45415400      4       2  150064       1.7833     0.037269
enh75074     3   46029100   46030100      4       2  150064       1.9097     0.028084
enh75079     3   46100100   46101100     10       3  150064       1.7431     0.040658
enh75194     3   47123900   47124900      1       1  150064       1.9232      0.02723
enh75240     3   47764100   47765100      2       1  150064       1.7917     0.036591
enh75242     3   47824300   47825300      2       1  150064       1.6567     0.048795
enh75248     3   47931400   47932400      2       1  150064       1.8561     0.031721
enh75257     3   48131100   48132100      1       1  150064       1.7805       0.0375
enh75258     3   48153300   48154300      1       1  150064       1.8158       0.0347
enh75262     3   48235700   48236700      1       1  150064       2.3208      0.01015
enh75263     3   48258700   48259700      3       1  150064       2.1006     0.017839
enh75265     3   48274100   48275100      2       1  150064       2.8184    0.0024135
enh75267     3   48281200   48282200      1       1  150064       2.3351      0.00977
enh75272     3   48343600   48344600      4       1  150064        1.983     0.023681
enh75273     3   48348200   48349200      1       1  150064       2.0548      0.01995
enh75274     3   48375500   48376500      4       2  150064       1.9624     0.024857
enh75281     3   48479700   48480700      1       1  150064       1.6544      0.04902
enh75308     3   48661100   48662100      1       1  150064        2.289      0.01104
enh75309     3   48670800   48671800      2       1  150064       2.3217     0.010125
enh75314     3   48724000   48725000      1       1  150064       2.3709     0.008872
enh75315     3   48732100   48733100      3       1  150064       1.7828     0.037309
enh75316     3   48752000   48753000      1       1  150064       2.2268      0.01298
enh75317     3   48754800   48755800      1       1  150064       2.1125      0.01732
enh75321     3   48800200   48801200      1       1  150064        1.794      0.03641
enh75325     3   48849500   48850500      2       1  150064        1.655     0.048962
enh75328     3   48891000   48892000      1       1  150064       1.8124      0.03496
enh75340     3   49030300   49031300      1       1  150064       1.9595      0.02503
enh75346     3   49067300   49068300      1       1  150064       1.6834      0.04615
enh75351     3   49156000   49157000      2       1  150064       2.1108     0.017397
enh75355     3   49200000   49201000      3       1  150064       2.4053    0.0080805
enh75358     3   49210800   49211800      2       1  150064       2.0481     0.020276
enh75361     3   49275800   49276800      5       2  150064       1.7737     0.038055
enh75368     3   49334300   49335300      4       2  150064       1.8961     0.028972
enh75370     3   49375000   49376000      1       1  150064       1.7766      0.03782
enh75374     3   49410700   49411700      1       1  150064       2.1821      0.01455
enh75379     3   49423800   49424800      5       3  150064       2.2637     0.011796
enh75380     3   49425500   49426500      1       1  150064       2.3171      0.01025
enh75381     3   49433000   49434000      1       1  150064       2.2265      0.01299
enh75383     3   49437100   49438100      4       2  150064       2.0955     0.018063
enh75385     3   49443100   49444100      2       1  150064        2.571    0.0050703
enh75391     3   49458600   49459600      3       1  150064       2.1882     0.014328
enh75394     3   49465300   49466300      2       1  150064       2.3632    0.0090586
enh75398     3   49502900   49503900      2       1  150064        1.769     0.038446
enh75402     3   49532200   49533200      2       1  150064       1.7921     0.036557
enh75403     3   49537900   49538900      1       1  150064       1.9572      0.02516
enh75407     3   49589400   49590400      1       1  150064       1.8786      0.03015
enh75416     3   49740700   49741700      1       1  150064       1.8435      0.03263
enh75417     3   49749500   49750500      5       3  150064       1.8556     0.031757
enh75423     3   49821600   49822600      3       2  150064        2.037     0.020826
enh75427     3   49845600   49846600      1       1  150064       2.3799     0.008658
enh75429     3   49851700   49852700      2       1  150064       2.4112      0.00795
enh75430     3   49865600   49866600      3       2  150064        1.757     0.039463
enh75431     3   49868300   49869300      7       2  150064       1.8031     0.035683
enh75433     3   49876600   49877600      1       1  150064       1.9625      0.02485
enh75435     3   49892400   49893400      2       1  150064       2.2205     0.013191
enh75436     3   49894200   49895200      2       1  150064       2.0486     0.020249
enh75437     3   49910200   49911200      3       2  150064       1.9178     0.027566
enh75442     3   49965200   49966200      3       2  150064       1.7315      0.04168
enh75443     3   49967800   49968800      1       1  150064       3.0538      0.00113
enh75445     3   49978700   49979700      2       1  150064        2.531    0.0056873
enh75446     3   49979700   49980700      3       2  150064       2.2091     0.013584
enh75450     3   50112100   50113100      4       2  150064       3.0641    0.0010915
enh75452     3   50119100   50120100      5       2  150064       2.0649     0.019467
enh75453     3   50120300   50121300      1       1  150064       2.0716      0.01915
enh75454     3   50125200   50126200      4       2  150064       2.2616     0.011861
enh75455     3   50128400   50129400      3       1  150064       2.8875    0.0019418
enh75461     3   50202100   50203100      5       3  150064       2.7117     0.003347
enh75475     3   50286800   50287800      3       1  150064       2.5802    0.0049365
enh75479     3   50301400   50302400      3       2  150064       3.0689    0.0010743
enh75510     3   50518300   50519300      2       1  150064       2.6644    0.0038561
enh75513     3   50531000   50532000      1       1  150064       3.2789     0.000521
enh75514     3   50552100   50553100      1       1  150064         2.99     0.001395
enh75545     3   51377400   51378400      1       1  150064       2.2801       0.0113
enh75551     3   51437200   51438200      3       1  150064       2.0431     0.020523
enh75553     3   51505600   51506600      1       1  150064       2.1873      0.01436
enh75555     3   51555900   51556900      1       1  150064       2.0131      0.02205
enh75559     3   51598600   51599600      1       1  150064       1.8849      0.02972
enh75560     3   51600900   51601900      1       1  150064       1.8852       0.0297
enh75561     3   51602700   51603700      1       1  150064       1.8619      0.03131
enh75565     3   51639700   51640700      2       1  150064        3.417   0.00031658
enh75566     3   51655200   51656200      1       1  150064       1.7551      0.03962
enh75569     3   51707100   51708100      1       1  150064        2.137       0.0163
enh75572     3   51721600   51722600      1       1  150064       2.6726     0.003763
enh75576     3   51768300   51769300      5       2  150064       2.2642     0.011782
enh75577     3   51776400   51777400      2       1  150064       2.0905     0.018286
enh75592     3   52029800   52030800      4       2  150064        2.469     0.006775
enh75599     3   52077300   52078300      1       1  150064       1.8495      0.03219
enh75608     3   52141800   52142800      1       1  150064       2.0807      0.01873
enh75609     3   52143600   52144600      1       1  150064       2.0967      0.01801
enh75610     3   52153400   52154400      1       1  150064       2.1241      0.01683
enh75613     3   52168600   52169600      1       1  150064       1.7772      0.03777
enh75618     3   52219600   52220600      2       1  150064       3.1391   0.00084731
enh75619     3   52223300   52224300      1       1  150064       3.4801    0.0002506
enh75620     3   52228100   52229100      4       2  150064       3.6389   0.00013689
enh75621     3   52230000   52231000      2       1  150064       3.5017   0.00023113
enh75623     3   52237500   52238500      1       1  150064       3.8591    5.691e-05
enh75625     3   52252600   52253600      2       1  150064       3.3917   0.00034733
enh75627     3   52265200   52266200      4       2  150064        2.411     0.007955
enh75628     3   52269300   52270300      4       2  150064         2.35    0.0093863
enh75633     3   52288200   52289200      1       1  150064       5.5327    1.577e-08
enh75634     3   52289100   52290100      1       1  150064       3.7843    7.706e-05
enh75637     3   52307000   52308000      3       1  150064       3.0683    0.0010763
enh75643     3   52341300   52342300      1       1  150064       2.9234     0.001731
enh75645     3   52347400   52348400      2       1  150064       2.8812     0.001981
enh75647     3   52374900   52375900      2       1  150064       3.1389   0.00084786
enh75648     3   52406600   52407600      3       2  150064       4.0901   2.1562e-05
enh75655     3   52478400   52479400      2       1  150064       2.5522    0.0053525
enh75658     3   52488000   52489000      3       2  150064       3.1092   0.00093793
enh75659     3   52491300   52492300      3       2  150064       3.2098   0.00066409
enh75667     3   52533200   52534200      1       1  150064       3.1157    0.0009176
enh75669     3   52564400   52565400      3       1  150064       3.3555   0.00039616
enh75670     3   52573400   52574400      3       1  150064       3.1335   0.00086361
enh75671     3   52595400   52596400      1       1  150064       4.9831    3.129e-07
enh75672     3   52684500   52685500      2       1  150064       4.5663   2.4821e-06
enh75676     3   52716400   52717400      4       1  150064       4.5002   3.3949e-06
enh75677     3   52717400   52718400      2       1  150064       4.4416   4.4639e-06
enh75678     3   52721600   52722600      2       1  150064       4.9234   4.2524e-07
enh75679     3   52730700   52731700      3       1  150064       4.3841   5.8224e-06
enh75680     3   52737600   52738600      1       1  150064       4.5918    2.197e-06
enh75681     3   52741700   52742700      3       1  150064       5.1293   1.4544e-07
enh75682     3   52749000   52750000      1       1  150064       4.6541    1.627e-06
enh75683     3   52754900   52755900      3       1  150064       3.5828   0.00016997
enh75685     3   52796800   52797800      1       1  150064       5.0263      2.5e-07
enh75686     3   52802900   52803900      1       1  150064       5.0609    2.086e-07
enh75688     3   52809100   52810100      2       1  150064       4.7884   8.4064e-07
enh75692     3   52877800   52878800      1       1  150064       5.6423    8.392e-09
enh75693     3   52880300   52881300      4       2  150064       5.3065   5.5881e-08
enh75695     3   52906800   52907800      2       1  150064       5.0297    2.456e-07
enh75696     3   52907400   52908400      1       1  150064       5.6131    9.939e-09
enh75697     3   52924400   52925400      1       1  150064       1.7474      0.04028
enh75699     3   52928400   52929400      2       1  150064       2.3767     0.008734
enh75700     3   52931800   52932800      2       1  150064        4.483   3.6795e-06
enh75701     3   52948600   52949600      3       1  150064       4.0519     2.54e-05
enh75702     3   52949200   52950200      1       1  150064       1.9802      0.02384
enh75704     3   52957400   52958400      2       1  150064       1.9618     0.024895
enh75705     3   53017100   53018100      1       1  150064       6.1808    3.188e-10
enh75709     3   53105700   53106700      2       1  150064       2.1692     0.015032
enh75711     3   53117700   53118700      2       1  150064       2.4634     0.006881
enh75715     3   53148300   53149300      3       2  150064       1.7711     0.038274
enh75725     3   53209000   53210000      4       2  150064       1.6499     0.049486
enh75727     3   53213100   53214100      3       1  150064       1.7167     0.043018
enh75729     3   53224200   53225200      1       1  150064       2.1213      0.01695
enh75730     3   53230000   53231000      4       2  150064       3.2444    0.0005884
enh75731     3   53251800   53252800      3       2  150064       2.1746     0.014829
enh75732     3   53269300   53270300     10       2  150064       2.3101     0.010442
enh75733     3   53270700   53271700      7       2  150064       1.9452     0.025874
enh75734     3   53272000   53273000      5       2  150064       3.0313    0.0012175
enh75735     3   53276200   53277200      6       2  150064       2.9045    0.0018391
enh75736     3   53281400   53282400      4       2  150064       2.2884     0.011057
enh75737     3   53282400   53283400      2       1  150064       2.4855     0.006469
enh75738     3   53290000   53291000      4       2  150064       2.6459    0.0040737
enh75745     3   53361800   53362800      6       2  150064       3.6342   0.00013943
enh75748     3   53384500   53385500      2       1  150064       3.3363    0.0004245
enh75749     3   53388700   53389700      2       1  150064       3.5769   0.00017387
enh75752     3   53519600   53520600      3       2  150064       3.0764    0.0010477
enh75763     3   53914000   53915000      1       1  150064       2.2603       0.0119
enh75765     3   53923600   53924600      2       1  150064       1.9728     0.024257
enh75795     3   56713500   56714500      4       1  150064       2.3096     0.010455
enh75798     3   56751400   56752400      3       1  150064       1.9995     0.022779
enh75818     3   56857600   56858600      4       2  150064       2.1592     0.015418
enh75819     3   56866800   56867800      5       2  150064       1.7768     0.037805
enh75821     3   56873400   56874400      3       1  150064       2.7889    0.0026446
enh75822     3   56889800   56890800      2       1  150064         1.66     0.048452
enh75945     3   58105000   58106000      4       2  150064        1.765     0.038785
enh75962     3   58331400   58332400      4       2  150064       2.1141     0.017251
enh75969     3   58373600   58374600      8       2  150064       2.2356     0.012689
enh75970     3   58399900   58400900      2       1  150064       1.8105     0.035106
enh75971     3   58404000   58405000      5       2  150064       2.3778    0.0087073
enh75972     3   58417700   58418700      2       1  150064       2.2582     0.011967
enh75973     3   58419800   58420800      7       3  150064       2.2351     0.012706
enh75980     3   58470600   58471600      1       1  150064       2.2319      0.01281
enh76030     3   59437000   59438000     10       2  150064        1.937     0.026371
enh76041     3   59786000   59787000      1       1  150064       2.1566      0.01552
enh76043     3   59842400   59843400      2       1  150064       1.9123     0.027921
enh76044     3   59851500   59852500      8       2  150064       1.6766      0.04681
enh76048     3   59892800   59893800      6       3  150064       1.9141     0.027807
enh76052     3   59966200   59967200     10       3  150064        1.793     0.036485
enh76053     3   59971000   59972000      5       3  150064       1.7747     0.037975
enh76054     3   59974000   59975000      4       2  150064       2.1684     0.015064
enh76062     3   60050600   60051600     13       2  150064       1.9264      0.02703
enh76063     3   60061600   60062600      6       2  150064       1.9222     0.027292
enh76066     3   60080500   60081500      4       2  150064       1.9336      0.02658
enh76071     3   60245200   60246200      6       3  150064       2.1142     0.017248
enh76073     3   60279800   60280800      6       2  150064       3.4452   0.00028528
enh76076     3   60311100   60312100      3       2  150064       2.2836     0.011198
enh76077     3   60318900   60319900      2       1  150064        1.827     0.033849
enh76081     3   60705800   60706800      3       2  150064       2.0794      0.01879
enh76091     3   61143700   61144700     10       4  150064       2.6513    0.0040091
enh76092     3   61158100   61159100      6       3  150064       2.8228    0.0023806
enh76093     3   61186200   61187200      8       2  150064        2.363    0.0090635
enh76095     3   61237600   61238600      4       2  150064       1.7454     0.040454
enh76097     3   61833800   61834800      4       1  150064       2.2022     0.013826
enh76112     3   63840900   63841900      2       1  150064       3.5977   0.00016054
enh76113     3   63844200   63845200      2       1  150064       2.4633    0.0068825
enh76115     3   63850800   63851800      4       2  150064       2.2454      0.01237
enh76117     3   63880800   63881800      2       1  150064       3.4688   0.00026138
enh76118     3   63895700   63896700      4       2  150064       2.3692    0.0089141
enh76121     3   63913300   63914300      1       1  150064       3.3083    0.0004693
enh76122     3   63917300   63918300      2       1  150064        4.117    1.919e-05
enh76126     3   63946400   63947400      1       1  150064       2.7057     0.003408
enh76127     3   63950200   63951200      5       3  150064       2.7735    0.0027728
enh76128     3   63951600   63952600      2       1  150064       4.1676   1.5389e-05
enh76132     3   63967600   63968600      2       1  150064       2.5015    0.0061833
enh76133     3   63993700   63994700      4       2  150064       4.6468    1.686e-06
enh76134     3   64006600   64007600      4       2  150064       1.9426     0.026032
enh76136     3   64016000   64017000      4       2  150064       1.7161      0.04307
enh76138     3   64135900   64136900      5       3  150064       2.9951     0.001372
enh76139     3   64173400   64174400      3       1  150064        2.646    0.0040728
enh76148     3   64447500   64448500      4       2  150064       2.8093    0.0024821
enh76149     3   64452600   64453600      2       1  150064        1.934      0.02656
enh76191     3   67133300   67134300      2       1  150064       1.8972     0.028898
enh76192     3   67342600   67343600      5       2  150064       2.2449     0.012386
enh76193     3   67386000   67387000      4       2  150064       1.7794     0.037589
enh76196     3   67652600   67653600      1       1  150064        2.766     0.002837
enh76213     3   69247100   69248100      3       1  150064       1.6533     0.049134
enh76222     3   69355000   69356000      2       1  150064       2.7099    0.0033647
enh76226     3   69382400   69383400      2       1  150064       2.0759     0.018954
enh76228     3   69390400   69391400      3       1  150064       3.1836   0.00072735
enh76229     3   69392000   69393000      5       2  150064       1.7021     0.044365
enh76230     3   69403300   69404300      3       1  150064       2.4815    0.0065406
enh76231     3   69406300   69407300      8       3  150064       2.6796     0.003686
enh76232     3   69409000   69410000      2       1  150064       3.0624    0.0010979
enh76233     3   69413200   69414200     10       2  150064       3.0746    0.0010539
enh76234     3   69417400   69418400      9       1  150064       3.0057    0.0013247
enh76236     3   69432600   69433600      7       2  150064       2.8478    0.0022011
enh76241     3   69463200   69464200      6       3  150064       1.7579     0.039383
enh76242     3   69482400   69483400      4       1  150064       1.9613     0.024924
enh76245     3   69507800   69508800      2       1  150064       2.0727     0.019098
enh76253     3   69797000   69798000      3       1  150064       3.3623   0.00038646
enh76254     3   69799800   69800800      1       1  150064       3.1668    0.0007706
enh76255     3   69811200   69812200      2       1  150064       2.6073    0.0045633
enh76258     3   69826200   69827200      1       1  150064       3.2131    0.0006565
enh76259     3   69840400   69841400      2       1  150064       3.6867   0.00011358
enh76260     3   69850400   69851400      3       1  150064       3.4752    0.0002552
enh76261     3   69852500   69853500      1       1  150064       2.4621     0.006907
enh76262     3   69865500   69866500      1       1  150064        2.924     0.001728
enh76271     3   70787200   70788200      3       1  150064       2.3822    0.0086042
enh76279     3   71080400   71081400      2       1  150064       1.7281     0.041988
enh76289     3   71126300   71127300      2       1  150064        2.487     0.006442
enh76290     3   71128500   71129500      1       1  150064       1.7362      0.04126
enh76291     3   71131800   71132800      4       2  150064       2.0501     0.020176
enh76295     3   71158300   71159300      1       1  150064        2.213      0.01345
enh76296     3   71166700   71167700      1       1  150064       3.1354    0.0008581
enh76297     3   71173800   71174800      4       2  150064       3.2681   0.00054128
enh76298     3   71175500   71176500      5       2  150064       2.1267     0.016723
enh76299     3   71181000   71182000      1       1  150064       1.7229      0.04245
enh76301     3   71191600   71192600      3       1  150064       1.6807      0.04641
enh76303     3   71223000   71224000      3       2  150064       2.7312    0.0031551
enh76308     3   71255700   71256700      4       2  150064       3.9136   4.5465e-05
enh76310     3   71274500   71275500      4       2  150064       3.4814   0.00024942
enh76311     3   71276800   71277800      2       1  150064       1.8749     0.030405
enh76314     3   71288800   71289800      2       1  150064       3.6057   0.00015566
enh76317     3   71302900   71303900      2       1  150064       1.9283     0.026909
enh76319     3   71311800   71312800      1       1  150064       2.4199     0.007763
enh76320     3   71318800   71319800      7       3  150064       2.3719    0.0088473
enh76321     3   71334200   71335200      2       1  150064       3.6357   0.00013862
enh76322     3   71345400   71346400      4       2  150064       3.2622   0.00055273
enh76324     3   71355400   71356400      3       2  150064       1.8741     0.030461
enh76325     3   71359100   71360100      3       1  150064       3.1417   0.00083982
enh76326     3   71364400   71365400      3       1  150064        3.604   0.00015671
enh76328     3   71371400   71372400      1       1  150064       4.5201    3.091e-06
enh76329     3   71388000   71389000      1       1  150064       3.8679    5.489e-05
enh76330     3   71397200   71398200      2       1  150064       4.5228    3.051e-06
enh76331     3   71432600   71433600      5       3  150064       2.1991     0.013937
enh76333     3   71437900   71438900      3       2  150064       3.2663   0.00054491
enh76338     3   71465800   71466800      1       1  150064       2.1696      0.01502
enh76339     3   71472000   71473000      3       2  150064        2.349    0.0094126
enh76340     3   71474600   71475600      2       1  150064       1.7318     0.041655
enh76341     3   71477100   71478100      2       1  150064       1.6827     0.046221
enh76343     3   71482500   71483500      8       3  150064       2.1356     0.016357
enh76346     3   71494400   71495400      5       3  150064       3.9054    4.704e-05
enh76348     3   71499300   71500300      1       1  150064       2.3185      0.01021
enh76349     3   71506400   71507400      4       2  150064       2.5819    0.0049124
enh76350     3   71512800   71513800      6       4  150064        2.298     0.010781
enh76351     3   71516200   71517200      2       1  150064       2.9705    0.0014867
enh76353     3   71527600   71528600      2       1  150064       3.0197    0.0012651
enh76354     3   71534600   71535600      4       2  150064        4.597   2.1427e-06
enh76355     3   71536600   71537600      3       1  150064       2.3986    0.0082282
enh76356     3   71541900   71542900      1       1  150064       4.7729    9.079e-07
enh76357     3   71542900   71543900      2       1  150064       4.1547   1.6286e-05
enh76358     3   71543400   71544400      3       1  150064       4.5614   2.5403e-06
enh76359     3   71545700   71546700      5       1  150064       2.6258     0.004322
enh76360     3   71548200   71549200      4       1  150064       3.0141    0.0012888
enh76361     3   71553000   71554000      1       1  150064       4.9105    4.543e-07
enh76363     3   71563200   71564200      3       1  150064       4.7037   1.2777e-06
enh76364     3   71564000   71565000      2       1  150064       4.1978   1.3478e-05
enh76365     3   71571400   71572400      4       1  150064       4.6564   1.6087e-06
enh76366     3   71573900   71574900      1       1  150064       4.8473    6.259e-07
enh76368     3   71582200   71583200      5       2  150064       4.2435   1.1001e-05
enh76369     3   71585100   71586100      1       1  150064       3.1928    0.0007044
enh76370     3   71586000   71587000      3       2  150064       3.5472   0.00019469
enh76371     3   71589300   71590300      4       2  150064       3.1653   0.00077465
enh76375     3   71603600   71604600      1       1  150064       3.0188     0.001269
enh76380     3   71635500   71636500      2       1  150064       2.5988    0.0046776
enh76381     3   71640000   71641000      2       1  150064       2.8545    0.0021555
enh76382     3   71678500   71679500      4       2  150064       4.1094   1.9831e-05
enh76391     3   71770300   71771300      2       1  150064       2.3574    0.0092028
enh76393     3   71778500   71779500      6       2  150064       2.4784    0.0065989
enh76395     3   71829800   71830800      3       2  150064       2.7792    0.0027244
enh76438     3   72235000   72236000      5       2  150064       2.0673     0.019352
enh76448     3   72339600   72340600      3       1  150064       2.0694     0.019255
enh76449     3   72347900   72348900      4       2  150064       2.1796     0.014643
enh76455     3   72372400   72373400      3       2  150064       1.9217     0.027321
enh76465     3   72424500   72425500      1       1  150064       1.9315      0.02671
enh76484     3   72531200   72532200      4       1  150064       1.9651     0.024701
enh76489     3   72568700   72569700      1       1  150064        3.011     0.001302
enh76490     3   72571900   72572900      1       1  150064       2.6395     0.004152
enh76491     3   72582500   72583500      3       1  150064       1.9803     0.023835
enh76493     3   72597900   72598900      2       1  150064       1.8494     0.032197
enh76494     3   72599000   72600000      2       1  150064       2.3116       0.0104
enh76497     3   72631100   72632100      3       2  150064       2.9279    0.0017061
enh76516     3   72810200   72811200      1       1  150064       1.6918      0.04534
enh76531     3   73069000   73070000      1       1  150064       2.0716      0.01915
enh76532     3   73070100   73071100      3       1  150064       1.9903     0.023281
enh76533     3   73077800   73078800      4       2  150064       1.7161     0.043076
enh76534     3   73086500   73087500      2       1  150064       1.9033     0.028498
enh76535     3   73105000   73106000      1       1  150064       1.6871      0.04579
enh76558     3   78694100   78695100      2       1  150064       1.9279     0.026937
enh76568     3   81541000   81542000      1       1  150064       2.0674      0.01935
enh76570     3   81634100   81635100      3       1  150064       2.0197     0.021706
enh76571     3   81699900   81700900      3       1  150064       1.8513      0.03206
enh76573     3   81792400   81793400      5       2  150064       1.9278     0.026937
enh76580     3   81872400   81873400      2       1  150064       1.8272     0.033837
enh76584     3   81912700   81913700      1       1  150064       1.7963      0.03622
enh76591     3   82285000   82286000      4       2  150064       2.4499    0.0071453
enh76602     3   84838200   84839200      5       2  150064       2.8037    0.0025258
enh76620     3   87864700   87865700      2       1  150064        1.735      0.04137
enh76663     3   93798900   93799900      2       1  150064       2.0702     0.019216
enh76672     3   93951500   93952500      2       1  150064       2.2691     0.011632
enh76673     3   94025200   94026200      1       1  150064       1.9029      0.02853
enh76682     3   95641700   95642700      3       2  150064       1.9964     0.022946
enh76686     3   97484200   97485200      1       1  150064       2.5832     0.004895
enh76692     3   97676100   97677100      2       1  150064       1.9477     0.025724
enh76723     3   98411600   98412600      1       1  150064       2.4857     0.006465
enh76820     3  100571300  100572300      5       3  150064        2.098     0.017952
enh76821     3  100583000  100584000      1       1  150064       2.9529     0.001574
enh76825     3  100611700  100612700      5       2  150064       1.7459     0.040412
enh76907     3  101924500  101925500      3       1  150064       1.8469     0.032381
enh76917     3  104859400  104860400      3       1  150064       1.7049     0.044109
enh76918     3  105071000  105072000      4       2  150064       1.8549     0.031806
enh76919     3  105071800  105072800      1       1  150064       2.2165      0.01333
enh76925     3  105136400  105137400      4       1  150064        2.016     0.021899
enh76926     3  105149300  105150300      5       3  150064       2.3717    0.0088533
enh76928     3  105441800  105442800      5       3  150064       2.0345     0.020953
enh76929     3  105448400  105449400      6       3  150064       1.6823     0.046258
enh76936     3  105524700  105525700      4       2  150064       3.0575    0.0011159
enh76940     3  105584000  105585000      3       1  150064       2.1942     0.014109
enh76948     3  105894100  105895100      1       1  150064       2.2371      0.01264
enh76952     3  105949300  105950300      7       1  150064       1.9104     0.028041
enh76989     3  107245400  107246400      1       1  150064       2.1432      0.01605
enh76990     3  107296500  107297500      4       1  150064       2.0645     0.019487
enh76994     3  107339500  107340500      5       2  150064       1.9535     0.025381
enh76998     3  107380400  107381400      1       1  150064       2.2708      0.01158
enh77011     3  107725200  107726200      5       2  150064       1.9316     0.026707
enh77015     3  107780700  107781700      4       2  150064       1.7687     0.038476
enh77016     3  107802200  107803200      1       1  150064       3.2007    0.0006854
enh77017     3  107804400  107805400      2       1  150064        2.139     0.016216
enh77018     3  107810900  107811900      3       2  150064       2.6597    0.0039109
enh77019     3  107816600  107817600      4       2  150064       2.4201    0.0077572
enh77020     3  107820600  107821600      3       2  150064       2.5812    0.0049226
enh77022     3  107840100  107841100      5       3  150064       2.2087     0.013599
enh77023     3  107846900  107847900      5       2  150064       3.4566   0.00027349
enh77026     3  107899300  107900300      8       2  150064       3.3485   0.00040618
enh77027     3  107901800  107902800      9       2  150064       3.3527    0.0004002
enh77028     3  107921600  107922600      5       1  150064       3.2664   0.00054454
enh77029     3  107934500  107935500      7       3  150064       2.7484    0.0029945
enh77030     3  107938300  107939300      3       1  150064       2.5331    0.0056531
enh77041     3  108113200  108114200      6       2  150064       2.1175      0.01711
enh77042     3  108125500  108126500      3       2  150064        1.662     0.048259
enh77044     3  108185200  108186200      1       1  150064        2.569     0.005099
enh77095     3  111041600  111042600      4       1  150064       1.7117     0.043478
enh77133     3  111685800  111686800      3       1  150064       2.3979    0.0082449
enh77142     3  111846300  111847300      2       1  150064       1.9087     0.028152
enh77143     3  111853300  111854300      3       2  150064        1.738     0.041103
enh77174     3  112186200  112187200      2       1  150064       1.6624     0.048212
enh77178     3  112196800  112197800      2       1  150064        1.792     0.036563
enh77224     3  112821600  112822600      3       2  150064       2.1145     0.017234
enh77270     3  113617400  113618400      5       3  150064       2.0123     0.022093
enh77271     3  113631200  113632200      6       3  150064       1.8725     0.030566
enh77272     3  113646100  113647100      3       1  150064       2.0923     0.018207
enh77290     3  114173600  114174600      1       1  150064       3.2368    0.0006044
enh77335     3  114982800  114983800      6       2  150064       1.9219     0.027309
enh77338     3  115219500  115220500      4       2  150064       1.6896     0.045554
enh77348     3  116582600  116583600      4       1  150064       1.7704      0.03833
enh77362     3  117603400  117604400      3       2  150064       2.7674    0.0028249
enh77364     3  117612000  117613000      2       1  150064       3.2314   0.00061583
enh77365     3  117863900  117864900      4       2  150064       1.7879     0.036897
enh77366     3  117866100  117867100      5       3  150064       2.3167     0.010261
enh77391     3  119186500  119187500      4       2  150064       1.6637     0.048088
enh77394     3  119219300  119220300      4       2  150064       1.7291     0.041899
enh77398     3  119277900  119278900      7       2  150064       2.1004     0.017848
enh77400     3  119288900  119289900      2       1  150064       2.0502     0.020173
enh77403     3  119304600  119305600      4       2  150064       1.7398     0.040947
enh77446     3  120069200  120070200      1       1  150064       1.7053      0.04407
enh77448     3  120137100  120138100      1       1  150064       1.8344       0.0333
enh77456     3  120286000  120287000      5       3  150064        2.852    0.0021725
enh77457     3  120287300  120288300      8       3  150064       2.2451     0.012381
enh77458     3  120314000  120315000      6       2  150064        2.292     0.010953
enh77459     3  120316700  120317700     10       3  150064       2.3195     0.010183
enh77490     3  121632100  121633100      6       2  150064       2.1712     0.014958
enh77495     3  121716100  121717100      2       1  150064       2.4384    0.0073755
enh77530     3  122103700  122104700      2       1  150064       1.8218     0.034241
enh77559     3  122397000  122398000      8       3  150064       1.6724     0.047221
enh77561     3  122439900  122440900      8       4  150064       2.1387     0.016229
enh77565     3  122508600  122509600      2       1  150064       2.1499     0.015783
enh77567     3  122608900  122609900      2       1  150064       2.9809    0.0014368
enh77568     3  122611800  122612800      7       4  150064       2.4694    0.0067662
enh77578     3  122787400  122788400      4       2  150064       2.6812    0.0036676
enh77579     3  122790500  122791500      4       2  150064       2.1361     0.016334
enh77581     3  122799600  122800600      1       1  150064       2.5913     0.004781
enh77585     3  122829700  122830700      1       1  150064       3.0637     0.001093
enh77596     3  123301700  123302700      1       1  150064       2.1419       0.0161
enh77610     3  123439100  123440100      1       1  150064       2.1504      0.01576
enh77619     3  123725400  123726400      2       1  150064       1.8253      0.03398
enh77620     3  123968000  123969000      4       2  150064       3.1738   0.00075217
enh77622     3  124034600  124035600      4       2  150064       3.6635   0.00012439
enh77624     3  124156600  124157600      3       2  150064       3.0234    0.0012499
enh77657     3  124693500  124694500     11       1  150064       1.7791     0.037611
enh77658     3  124704100  124705100      1       1  150064       1.8041      0.03561
enh77666     3  124771900  124772900      4       2  150064       1.7076     0.043852
enh77671     3  124844400  124845400      7       3  150064       2.9921    0.0013853
enh77672     3  124848300  124849300      8       4  150064       1.7713     0.038252
enh77678     3  124874000  124875000      7       4  150064       1.8525     0.031979
enh77695     3  125237000  125238000      6       3  150064       1.7114     0.043499
enh77699     3  125308400  125309400      1       1  150064       2.3574     0.009202
enh77700     3  125309700  125310700      2       1  150064       2.4667     0.006818
enh77702     3  125315000  125316000      5       3  150064       1.9109     0.028007
enh77722     3  126184500  126185500      3       1  150064       1.6735     0.047116
enh77774     3  127389700  127390700      1       1  150064        1.789      0.03681
enh77815     3  127543800  127544800      3       2  150064       2.1528     0.015667
enh77820     3  127729800  127730800      4       2  150064       3.0073    0.0013178
enh77821     3  127769400  127770400      3       2  150064       1.7282     0.041973
enh77828     3  127863600  127864600      1       1  150064       3.8908    4.996e-05
enh77830     3  127874100  127875100      2       1  150064       1.7007       0.0445
enh77832     3  127887600  127888600      5       2  150064       3.3464   0.00040935
enh77835     3  127901100  127902100      4       2  150064       4.0767   2.2838e-05
enh77836     3  127914200  127915200      3       1  150064       3.4563   0.00027381
enh77844     3  128067400  128068400      2       1  150064       1.8786     0.030149
enh77846     3  128106200  128107200      6       2  150064       3.0056    0.0013255
enh77856     3  128242200  128243200      4       1  150064       2.2096     0.013568
enh77860     3  128277100  128278100      3       1  150064       1.8238     0.034091
enh77890     3  128454800  128455800      3       2  150064        2.149     0.015817
enh77897     3  128503300  128504300      3       2  150064       2.2573     0.011994
enh77921     3  128711800  128712800      2       1  150064       2.5048    0.0061269
enh77923     3  128717700  128718700      3       2  150064       2.3433    0.0095579
enh77937     3  128805700  128806700      1       1  150064       2.0976      0.01797
enh77940     3  128841600  128842600      2       1  150064       1.7523      0.03986
enh77950     3  128930100  128931100      1       1  150064        2.084      0.01858
enh77951     3  128942700  128943700      1       1  150064       2.3885     0.008458
enh77958     3  128994500  128995500      3       2  150064       3.4107   0.00032393
enh77959     3  128996000  128997000      2       1  150064       3.1611   0.00078597
enh77960     3  128998800  128999800      2       1  150064         3.13   0.00087403
enh77961     3  129000800  129001800      3       1  150064       3.2125   0.00065798
enh77969     3  129067800  129068800      3       1  150064       1.8739      0.03047
enh77987     3  129208400  129209400      2       1  150064       1.7095     0.043675
enh77989     3  129244500  129245500      2       1  150064       2.5855    0.0048625
enh78001     3  129338200  129339200      4       1  150064       1.7636     0.038896
enh78002     3  129341200  129342200      2       1  150064       1.7592      0.03927
enh78009     3  129511900  129512900      1       1  150064         1.87      0.03074
enh78023     3  129677100  129678100      8       1  150064       1.6665     0.047804
enh78039     3  130395800  130396800      1       1  150064       1.7117      0.04348
enh78041     3  130467400  130468400      1       1  150064       1.9268        0.027
enh78043     3  130490800  130491800      1       1  150064       2.0131      0.02205
enh78061     3  130746000  130747000      3       2  150064       1.8342     0.033309
enh78079     3  131324400  131325400      3       2  150064        2.213     0.013448
enh78080     3  131348500  131349500      4       1  150064       2.2928     0.010929
enh78088     3  131898600  131899600      5       2  150064       2.4066    0.0080499
enh78091     3  131961500  131962500      5       2  150064       1.9785     0.023937
enh78093     3  131964400  131965400      2       1  150064       2.4296    0.0075577
enh78124     3  132387900  132388900      2       1  150064       2.4994    0.0062202
enh78133     3  133074000  133075000      8       3  150064       3.0309     0.001219
enh78134     3  133082600  133083600      3       2  150064       1.8017       0.0358
enh78137     3  133160300  133161300      2       1  150064       1.7137     0.043293
enh78146     3  133259500  133260500      2       1  150064       1.7055     0.044052
enh78163     3  133683400  133684400      3       2  150064       1.8209     0.034311
enh78164     3  133698000  133699000      3       2  150064       2.6293    0.0042781
enh78165     3  133705500  133706500      3       1  150064       1.8963     0.028962
enh78233     3  135710100  135711100      3       1  150064       3.2944   0.00049319
enh78234     3  135768800  135769800      6       2  150064       3.5752   0.00017499
enh78236     3  135823800  135824800      2       1  150064       1.9757     0.024092
enh78248     3  135907200  135908200      3       2  150064       3.4055   0.00033025
enh78249     3  135917000  135918000      2       1  150064       3.4912   0.00024044
enh78251     3  136235000  136236000      3       2  150064       5.1467   1.3256e-07
enh78253     3  136264400  136265400      2       1  150064       1.9973     0.022896
enh78256     3  136335100  136336100      2       1  150064       2.5686    0.0051059
enh78257     3  136338900  136339900      2       1  150064       2.6233     0.004354
enh78268     3  136435000  136436000      3       2  150064       4.7931   8.2119e-07
enh78269     3  136444300  136445300      2       1  150064       4.9473   3.7617e-07
enh78272     3  136449700  136450700      2       1  150064       2.5073    0.0060829
enh78274     3  136455600  136456600      3       1  150064        2.456    0.0070252
enh78275     3  136464400  136465400      2       1  150064         2.49     0.006388
enh78276     3  136466000  136467000      5       2  150064       3.7947   7.3912e-05
enh78277     3  136467200  136468200      4       2  150064        2.843    0.0022346
enh78278     3  136472800  136473800      2       1  150064       5.1965   1.0152e-07
enh78283     3  136516800  136517800      5       2  150064       4.1002    2.064e-05
enh78286     3  136539200  136540200      2       1  150064       2.7808    0.0027115
enh78287     3  136556000  136557000      1       1  150064       2.7071     0.003394
enh78290     3  136577000  136578000      3       2  150064       4.0592   2.4621e-05
enh78291     3  136578000  136579000      1       1  150064       3.0867     0.001012
enh78292     3  136578600  136579600      2       1  150064       2.9288    0.0017013
enh78293     3  136582400  136583400      5       1  150064       2.9045    0.0018392
enh78294     3  136602000  136603000      1       1  150064       3.0454     0.001162
enh78295     3  136603500  136604500      3       1  150064       2.9127    0.0017919
enh78296     3  136605200  136606200      2       1  150064        3.284   0.00051173
enh78297     3  136612600  136613600      1       1  150064       3.0285     0.001229
enh78298     3  136617500  136618500      2       1  150064       2.4929    0.0063349
enh78299     3  136620400  136621400      4       2  150064       2.7962    0.0025853
enh78300     3  136625400  136626400      2       1  150064       2.5703    0.0050805
enh78302     3  136632900  136633900      2       1  150064       2.4977    0.0062507
enh78303     3  136634800  136635800      3       2  150064       2.5181    0.0059003
enh78305     3  136637800  136638800      1       1  150064       2.8617     0.002107
enh78308     3  136648500  136649500      4       1  150064        2.867    0.0020716
enh78309     3  136651400  136652400      4       2  150064       3.1736   0.00075286
enh78311     3  136661400  136662400      2       1  150064       2.4908    0.0063731
enh78312     3  136668500  136669500      2       1  150064        2.893    0.0019076
enh78313     3  136671000  136672000      4       2  150064       3.7924   7.4608e-05
enh78315     3  136703200  136704200      4       1  150064       3.8156   6.7914e-05
enh78318     3  136733200  136734200      1       1  150064       4.5297    2.954e-06
enh78328     3  137904600  137905600      2       1  150064       1.9238     0.027192
enh78335     3  137940500  137941500      1       1  150064       2.0349      0.02093
enh78343     3  138089900  138090900      1       1  150064       1.9296      0.02683
enh78356     3  138403800  138404800      1       1  150064       2.0058      0.02244
enh78363     3  138499600  138500600      2       1  150064       1.8633     0.031212
enh78365     3  138501800  138502800      4       2  150064       1.9116     0.027964
enh78368     3  138536600  138537600      1       1  150064       1.8135      0.03488
enh78373     3  138561100  138562100      3       1  150064       1.7759     0.037874
enh78374     3  138563700  138564700      1       1  150064       1.8789      0.03013
enh78378     3  138594300  138595300      2       1  150064       1.6938     0.045156
enh78409     3  140432200  140433200      5       1  150064       2.2369     0.012646
enh78410     3  140435000  140436000      8       3  150064       3.0033    0.0013353
enh78411     3  140472900  140473900      1       1  150064       2.2808      0.01128
enh78422     3  140794700  140795700      3       1  150064       1.9477     0.025724
enh78439     3  141022100  141023100      5       3  150064       1.7786     0.037652
enh78453     3  141131700  141132700      1       1  150064       1.8946      0.02907
enh78464     3  141220800  141221800      1       1  150064        2.099      0.01791
enh78544     3  142722800  142723800      4       2  150064       1.7109     0.043548
enh78558     3  142996000  142997000      3       1  150064       1.8086     0.035258
enh78562     3  143049800  143050800      4       2  150064       1.6506     0.049412
enh78573     3  143149100  143150100      5       3  150064       1.6786     0.046618
enh78591     3  143470100  143471100      1       1  150064       1.6684      0.04762
enh78617     3  144220200  144221200      4       2  150064       2.7288    0.0031782
enh78646     3  147016400  147017400      2       1  150064       1.8204     0.034351
enh78653     3  148545800  148546800      5       3  150064       2.8309    0.0023209
enh78658     3  148596000  148597000      1       1  150064       2.2058       0.0137
enh78675     3  148915000  148916000      4       1  150064       2.1274     0.016692
enh78676     3  148917000  148918000      1       1  150064       2.3391     0.009664
enh78678     3  148921200  148922200      2       1  150064       1.9905     0.023267
enh78689     3  149013800  149014800      6       2  150064       2.3683    0.0089353
enh78770     3  150457300  150458300      3       1  150064       1.9566       0.0252
enh78783     3  150616300  150617300      3       1  150064        1.979     0.023909
enh78786     3  150702200  150703200      1       1  150064       1.9302      0.02679
enh78849     3  151584200  151585200      2       1  150064       1.6751     0.046956
enh78913     3  152092600  152093600      1       1  150064       2.2571        0.012
enh78927     3  152180000  152181000      2       1  150064       2.3736    0.0088076
enh78929     3  152190000  152191000      3       2  150064       1.7883     0.036867
enh78931     3  152223300  152224300      8       3  150064       1.8313     0.033525
enh78933     3  152307100  152308100      1       1  150064       2.5977     0.004693
enh78934     3  152311000  152312000      3       2  150064       2.4228    0.0077008
enh78935     3  152313100  152314100      3       1  150064       2.0084       0.0223
enh78939     3  152367500  152368500      6       2  150064       1.9222     0.027292
enh78940     3  152373300  152374300      3       2  150064       2.2526     0.012143
enh78943     3  152389100  152390100      5       3  150064       2.3344    0.0097862
enh78945     3  152436400  152437400      1       1  150064        2.134      0.01642
enh78946     3  152456000  152457000      3       2  150064       2.0715     0.019155
enh78948     3  152542400  152543400      1       1  150064       2.6045       0.0046
enh78949     3  152551300  152552300      4       1  150064       2.9377    0.0016532
enh78950     3  152555200  152556200      1       1  150064       2.5405     0.005534
enh78962     3  152855800  152856800      1       1  150064       1.6826      0.04623
enh78976     3  153155500  153156500      3       1  150064       2.4859    0.0064616
enh78978     3  153339600  153340600      1       1  150064        1.663      0.04816
enh78980     3  153345700  153346700      5       2  150064       2.0212     0.021629
enh78987     3  153942000  153943000      2       1  150064       1.6774     0.046735
enh78991     3  154034600  154035600      1       1  150064       2.4845     0.006486
enh78992     3  154037700  154038700      1       1  150064       2.4668     0.006817
enh79020     3  154811200  154812200      3       2  150064       1.7917     0.036593
enh79034     3  155266400  155267400      2       1  150064       3.3568   0.00039422
enh79039     3  155320800  155321800      6       3  150064       1.7215     0.042582
enh79042     3  155382000  155383000      1       1  150064       1.9564      0.02521
enh79047     3  155455000  155456000      1       1  150064        2.304      0.01061
enh79048     3  155455600  155456600      1       1  150064        2.304      0.01061
enh79087     3  156353600  156354600      1       1  150064       2.2869       0.0111
enh79107     3  156438800  156439800      3       1  150064       1.8154     0.034729
enh79124     3  156808300  156809300      1       1  150064       1.7382      0.04109
enh79179     3  159479600  159480600      4       2  150064       1.7059     0.044012
enh79193     3  159563600  159564600      1       1  150064       2.0262      0.02137
enh79207     3  159620500  159621500      2       1  150064        1.968     0.024534
enh79208     3  159622300  159623300      1       1  150064       2.5785     0.004961
enh79214     3  159645700  159646700      3       2  150064       1.7976     0.036124
enh79248     3  160022600  160023600      4       2  150064       2.1229      0.01688
enh79258     3  160192600  160193600      1       1  150064          2.9     0.001866
enh79271     3  160475300  160476300      3       1  150064       1.6923     0.045292
enh79273     3  160497700  160498700      5       2  150064       2.4402    0.0073397
enh79274     3  160519100  160520100      3       1  150064       2.0256     0.021403
enh79287     3  160819700  160820700      3       2  150064       2.0964     0.018022
enh79288     3  160821600  160822600      2       1  150064       2.4988    0.0062306
enh79289     3  160823100  160824100      3       2  150064       2.1065     0.017582
enh79293     3  161028600  161029600      1       1  150064       3.4231    0.0003096
enh79296     3  161111700  161112700      1       1  150064        2.381     0.008633
enh79299     3  161133500  161134500      1       1  150064       2.3963      0.00828
enh79300     3  161206600  161207600      8       2  150064       2.9984    0.0013568
enh79303     3  161400300  161401300      4       2  150064       2.5225    0.0058265
enh79304     3  161454800  161455800      7       3  150064       3.2356   0.00060701
enh79305     3  161464600  161465600      4       2  150064       4.3745   6.0844e-06
enh79306     3  161488300  161489300      4       2  150064       4.9974   2.9047e-07
enh79307     3  161498800  161499800      2       1  150064       1.8589      0.03152
enh79308     3  161506800  161507800      1       1  150064       3.7674    8.248e-05
enh79309     3  161657700  161658700      3       2  150064       3.8084   6.9938e-05
enh79311     3  161758600  161759600      7       3  150064       4.3464     6.92e-06
enh79312     3  161851900  161852900      2       1  150064       2.9236      0.00173
enh79313     3  162056200  162057200      1       1  150064       1.7352      0.04135
enh79314     3  162071000  162072000      4       2  150064       1.9375     0.026341
enh79326     3  165877400  165878400      7       3  150064       1.9879     0.023409
enh79327     3  165927000  165928000      3       2  150064       2.3747    0.0087823
enh79342     3  167454400  167455400      1       1  150064       2.9064     0.001828
enh79345     3  167546900  167547900      3       2  150064       3.0341    0.0012061
enh79346     3  167561200  167562200      3       1  150064         3.27   0.00053765
enh79347     3  167577200  167578200      5       2  150064       2.3465    0.0094755
enh79348     3  167579500  167580500      6       3  150064       3.5677   0.00018009
enh79350     3  167594400  167595400      3       2  150064        1.731      0.04173
enh79352     3  167616800  167617800      3       2  150064       1.7173     0.042959
enh79353     3  167659000  167660000      3       1  150064       2.1983     0.013965
enh79362     3  167805900  167806900      3       1  150064       2.2753     0.011444
enh79364     3  167809400  167810400      5       1  150064       2.1498     0.015786
enh79365     3  167814500  167815500      2       1  150064       2.0918      0.01823
enh79366     3  167859200  167860200      5       2  150064       1.7406     0.040874
enh79368     3  167874800  167875800      1       1  150064       1.8849      0.02972
enh79369     3  167879700  167880700      4       2  150064        1.961     0.024941
enh79386     3  168293800  168294800      3       2  150064       1.8197     0.034404
enh79389     3  168301300  168302300      6       2  150064       2.2338     0.012749
enh79399     3  168757700  168758700      1       1  150064       2.0958      0.01805
enh79408     3  168876600  168877600      5       2  150064       1.9453     0.025871
enh79411     3  168930800  168931800      4       2  150064       1.8774     0.030234
enh79416     3  168982200  168983200      3       1  150064       1.8295     0.033663
enh79425     3  169080900  169081900      3       2  150064       1.6456     0.049924
enh79440     3  169464600  169465600      2       1  150064       2.4651    0.0068491
enh79441     3  169476700  169477700      1       1  150064       2.5392     0.005555
enh79442     3  169480900  169481900      1       1  150064       2.2445       0.0124
enh79444     3  169492500  169493500      1       1  150064       2.6313     0.004253
enh79459     3  169688500  169689500      2       1  150064       2.0416     0.020596
enh79460     3  169689600  169690600      3       1  150064       2.2084      0.01361
enh79461     3  169697000  169698000      2       1  150064       2.0614     0.019632
enh79462     3  169697700  169698700      1       1  150064       2.1757      0.01479
enh79463     3  169701900  169702900      1       1  150064        2.197      0.01401
enh79464     3  169720300  169721300      2       1  150064       2.3225     0.010104
enh79470     3  169763000  169764000      1       1  150064       2.0343      0.02096
enh79474     3  169846800  169847800      1       1  150064       2.5028     0.006161
enh79477     3  169889000  169890000      4       2  150064       2.1034     0.017717
enh79478     3  169889900  169890900      2       1  150064       2.0471     0.020324
enh79497     3  170715700  170716700      2       1  150064       3.1957    0.0006974
enh79499     3  170891400  170892400      2       1  150064       1.6851     0.045987
enh79513     3  170987200  170988200      2       1  150064       1.7063     0.043972
enh79515     3  171002100  171003100      4       1  150064         2.01     0.022216
enh79536     3  171174200  171175200      2       1  150064        1.803     0.035695
enh79547     3  171472400  171473400      3       1  150064       1.9209     0.027375
enh79556     3  171530200  171531200      3       2  150064        1.732     0.041635
enh79643     3  172231500  172232500      5       2  150064        2.203     0.013797
enh79658     3  172311600  172312600      5       2  150064       2.3041     0.010608
enh79659     3  172313800  172314800      6       2  150064       2.8667    0.0020741
enh79675     3  172426600  172427600      1       1  150064       2.6366     0.004187
enh79679     3  172470300  172471300      2       1  150064       1.8441     0.032581
enh79687     3  173514400  173515400      6       2  150064       4.5386    2.831e-06
enh79688     3  173534400  173535400      2       1  150064       1.8468      0.03239
enh79692     3  173655800  173656800      2       1  150064       1.8661     0.031013
enh79700     3  174160000  174161000      1       1  150064       1.8057      0.03548
enh79723     3  176758800  176759800      1       1  150064        2.666     0.003838
enh79724     3  176768800  176769800      3       1  150064       2.7462    0.0030147
enh79726     3  176779700  176780700      1       1  150064        2.688     0.003594
enh79728     3  176804200  176805200      3       2  150064        2.718    0.0032843
enh79729     3  176807100  176808100      5       2  150064       1.9272     0.026976
enh79732     3  176828000  176829000      2       1  150064        2.588    0.0048272
enh79735     3  176846000  176847000      3       1  150064       2.2848     0.011162
enh79737     3  176851100  176852100      5       2  150064       1.6699     0.047465
enh79739     3  176853900  176854900      5       2  150064       1.9299      0.02681
enh79743     3  176866300  176867300      2       1  150064       2.4719    0.0067194
enh79768     3  177059600  177060600      4       2  150064       2.1387     0.016229
enh79778     3  177143200  177144200      9       4  150064       1.7395     0.040971
enh79793     3  177332600  177333600      5       3  150064       2.8736    0.0020291
enh79796     3  177359100  177360100      5       2  150064       3.6287   0.00014244
enh79811     3  177553100  177554100      3       2  150064       1.6687     0.047587
enh79829     3  177873700  177874700      6       2  150064       2.4852    0.0064745
enh79830     3  177877100  177878100      4       2  150064       1.9701     0.024416
enh79831     3  177887400  177888400      1       1  150064       2.3127      0.01037
enh79833     3  177919700  177920700      5       2  150064       2.8924    0.0019118
enh79895     3  180628900  180629900      2       1  150064       5.4446   2.5956e-08
enh79896     3  180632900  180633900      1       1  150064       6.2898    1.589e-10
enh79898     3  180708200  180709200      1       1  150064       5.9882    1.061e-09
enh79899     3  181204600  181205600      3       2  150064       3.0336    0.0012083
enh79900     3  181252000  181253000      1       1  150064       2.0397      0.02069
enh79905     3  181723200  181724200      1       1  150064       1.8962      0.02897
enh79919     3  182631600  182632600      1       1  150064       2.1667      0.01513
enh79928     3  182695500  182696500      2       1  150064       2.5543      0.00532
enh79929     3  182698800  182699800      1       1  150064       1.6873      0.04577
enh79935     3  182903000  182904000      2       1  150064       2.0109     0.022167
enh80000     3  183497800  183498800      2       1  150064       2.4411    0.0073214
enh80009     3  183599800  183600800      2       1  150064       2.0495     0.020209
enh80081     3  184474700  184475700      6       3  150064       2.0598     0.019708
enh80091     3  184531200  184532200      2       1  150064       2.2819     0.011248
enh80095     3  184699700  184700700      3       2  150064       1.8281     0.033766
enh80098     3  184810400  184811400      1       1  150064       2.3827     0.008593
enh80111     3  185217000  185218000      1       1  150064       1.9695      0.02445
enh80128     3  185426000  185427000      2       1  150064       2.3257     0.010018
enh80129     3  185426700  185427700      1       1  150064       2.6721     0.003769
enh80133     3  185446500  185447500      2       1  150064       1.8029     0.035703
enh80147     3  185483900  185484900      2       1  150064       2.0968     0.018005
enh80153     3  185514600  185515600      2       1  150064       2.4146    0.0078752
enh80165     3  185660300  185661300      2       1  150064       2.0431      0.02052
enh80167     3  185676600  185677600      3       1  150064       2.4954    0.0062905
enh80191     3  186076700  186077700      1       1  150064       2.5434     0.005489
enh80270     3  187087400  187088400      3       2  150064       1.9813     0.023779
enh80273     3  187453500  187454500      1       1  150064       2.1962      0.01404
enh80277     3  187491800  187492800      1       1  150064       1.7711      0.03827
enh80282     3  187529300  187530300      1       1  150064       1.6763      0.04684
enh80311     3  187865700  187866700      4       2  150064       2.0225     0.021561
enh80312     3  187869900  187870900      2       1  150064       1.7929     0.036493
enh80315     3  187875200  187876200      5       3  150064       1.8275     0.033815
enh80317     3  187881000  187882000      2       1  150064       3.0138    0.0012898
enh80318     3  187881700  187882700      1       1  150064       1.6793      0.04655
enh80324     3  187907900  187908900      6       3  150064       2.1357      0.01635
enh80325     3  187913700  187914700      2       1  150064       1.6561     0.048853
enh80339     3  188079400  188080400     12       3  150064        1.983     0.023684
enh80343     3  188117900  188118900      4       1  150064       1.9962     0.022959
enh80344     3  188135200  188136200      2       1  150064       1.9766     0.024041
enh80374     3  188618700  188619700      4       2  150064       1.8019     0.035784
enh80407     3  189704200  189705200      4       2  150064       1.8084     0.035269
enh80408     3  189734900  189735900      5       2  150064       2.0192     0.021735
enh80433     3  190293000  190294000      7       3  150064       1.6997     0.044592
enh80434     3  190298600  190299600      3       2  150064       2.0301     0.021171
enh80463     3  193164500  193165500      5       3  150064       2.8241    0.0023703
enh80478     3  193491000  193492000      3       2  150064       2.1136     0.017276
enh80480     3  193505700  193506700      6       2  150064       1.9465     0.025797
enh80488     3  193549300  193550300      2       1  150064       1.6609     0.048366
enh80489     3  193551800  193552800      1       1  150064       1.9577      0.02513
enh80492     3  193563600  193564600      2       1  150064       2.4636    0.0068776
enh80497     3  193587900  193588900     11       2  150064       1.8098     0.035164
enh80514     3  193785500  193786500      3       2  150064       1.9036     0.028483
enh80517     3  193807300  193808300      6       3  150064       2.1967     0.014021
enh80519     3  193815800  193816800      3       2  150064       1.9177     0.027575
enh80564     3  194305700  194306700      2       1  150064       2.1376     0.016275
enh80652     3  194981700  194982700      1       1  150064       2.3337     0.009805
enh80673     3  195271800  195272800      2       1  150064       1.8003     0.035906
enh80722     3  195921200  195922200      6       3  150064       2.4633    0.0068826
enh80726     3  195945000  195946000      2       1  150064       3.1926   0.00070487
enh80731     3  196005100  196006100      7       3  150064       2.3365    0.0097315
enh80732     3  196007000  196008000      1       1  150064        1.836      0.03318
enh80734     3  196015200  196016200      6       2  150064        2.365    0.0090155
enh80736     3  196045500  196046500      6       2  150064       2.7976    0.0025743
enh80738     3  196065700  196066700      2       1  150064       2.5092    0.0060504
enh80741     3  196141000  196142000      1       1  150064       3.0899     0.001001
enh80742     3  196142900  196143900      4       2  150064       2.9565    0.0015558
enh80745     3  196156500  196157500      3       2  150064       1.8914     0.029284
enh80746     3  196160000  196161000      2       1  150064       3.1878   0.00071689
enh80747     3  196170900  196171900      2       1  150064       1.6772     0.046751
enh80749     3  196225600  196226600      1       1  150064       1.7678      0.03855
enh80784     3  196465400  196466400      2       1  150064       1.8384     0.033001
enh80786     3  196470100  196471100      3       2  150064        1.783     0.037289
enh80787     3  196480300  196481300      5       2  150064       1.7487     0.040169
enh80788     3  196481600  196482600      3       2  150064       2.7108    0.0033566
enh80790     3  196502500  196503500      3       1  150064        2.762    0.0028724
enh80792     3  196519500  196520500      5       2  150064       2.5748    0.0050152
enh80807     3  196907200  196908200      2       1  150064       2.2705      0.01159
enh80808     3  196908300  196909300      2       1  150064       1.8588     0.031526
enh80810     3  196931300  196932300      6       3  150064       1.7827     0.037321
enh80812     3  196980700  196981700      4       2  150064       1.9439     0.025954
enh80814     3  197020100  197021100      6       1  150064       2.4726    0.0067068
enh80822     3  197173000  197174000      9       3  150064        2.282     0.011244
enh80823     3  197183800  197184800      3       2  150064       1.9565     0.025205
enh80824     3  197210000  197211000      6       1  150064       1.9122     0.027923
enh80828     3  197247100  197248100      3       1  150064       1.9673     0.024574
enh80829     3  197248200  197249200      5       2  150064       1.6626     0.048195
enh80887     4     658300     659300      2       1  150064       1.9555     0.025263
enh80892     4     683600     684600      3       2  150064       3.1472   0.00082408
enh80895     4     701000     702000     11       3  150064       2.5933    0.0047528
enh80896     4     702100     703100      4       2  150064       3.1694   0.00076368
enh80897     4     714400     715400      2       1  150064       2.0964     0.018022
enh80898     4     717500     718500      1       1  150064       1.9425      0.02604
enh80899     4     718900     719900      3       1  150064       2.0285     0.021256
enh80927     4    1160200    1161200      4       2  150064       1.7705     0.038321
enh80932     4    1196800    1197800      4       2  150064        1.677     0.046773
enh80935     4    1211200    1212200      3       2  150064       2.4722    0.0067149
enh80936     4    1213000    1214000      3       2  150064       1.9262     0.027041
enh80946     4    1317100    1318100      3       2  150064       1.8965      0.02895
enh80948     4    1328300    1329300      4       2  150064       1.8211     0.034298
enh80949     4    1330300    1331300      8       2  150064       1.7531     0.039792
enh80950     4    1338400    1339400      5       2  150064       2.1289     0.016632
enh80951     4    1342300    1343300      4       2  150064       1.9268     0.027005
enh80952     4    1345200    1346200      6       3  150064       2.5424    0.0055042
enh80953     4    1546200    1547200      6       2  150064       1.7186     0.042839
enh80982     4    1862900    1863900      1       1  150064       1.8425       0.0327
enh80989     4    1883300    1884300      2       1  150064       1.8136     0.034869
enh81006     4    2297100    2298100      3       2  150064       1.8353      0.03323
enh81024     4    2555000    2556000      1       1  150064       1.6737      0.04709
enh81025     4    2569100    2570100      2       1  150064        1.652     0.049268
enh81117     4    3343700    3344700      3       2  150064       1.9176      0.02758
enh81143     4    4541300    4542300      5       2  150064       2.5781    0.0049674
enh81152     4    4945400    4946400     15       5  150064       2.0045     0.022507
enh81177     4    5749200    5750200     13       3  150064       1.9039     0.028461
enh81207     4    6689700    6690700     10       4  150064       2.2895     0.011024
enh81247     4    6938600    6939600      8       3  150064       1.9237     0.027198
enh81248     4    6942400    6943400      4       2  150064       2.9523     0.001577
enh81249     4    6943200    6944200      4       2  150064       1.7765     0.037823
enh81251     4    6953300    6954300      1       1  150064       1.9286      0.02689
enh81252     4    6955400    6956400      7       2  150064       1.8253     0.033977
enh81272     4    7136500    7137500      8       3  150064       2.1365     0.016321
enh81273     4    7170600    7171600      7       4  150064       1.9708     0.024375
enh81285     4    7745300    7746300      3       2  150064       3.3344   0.00042748
enh81307     4    8210700    8211700      1       1  150064       2.4696     0.006763
enh81329     4    8404400    8405400      8       3  150064       1.8413      0.03279
enh81333     4    8430400    8431400      3       1  150064         1.77     0.038365
enh81335     4    8437800    8438800      1       1  150064       1.6643      0.04803
enh81337     4    8440300    8441300      5       3  150064       2.1675     0.015099
enh81377     4   10146200   10147200     10       2  150064       2.1432     0.016048
enh81410     4   10956300   10957300      5       3  150064        1.924      0.02718
enh81411     4   10975000   10976000      4       2  150064       2.5645     0.005166
enh81433     4   12111800   12112800      3       1  150064       2.5283    0.0057304
enh81438     4   13090600   13091600      3       1  150064       1.8035     0.035655
enh81482     4   14346600   14347600      4       2  150064       3.2187   0.00064385
enh81536     4   15703200   15704200      2       1  150064       1.6474      0.04974
enh81537     4   15720500   15721500      3       2  150064       1.7313     0.041701
enh81590     4   16208200   16209200     11       4  150064       2.1296       0.0166
enh81591     4   16210300   16211300      4       2  150064       1.8191     0.034445
enh81592     4   16214300   16215300      2       1  150064       1.8259     0.033931
enh81593     4   16218100   16219100      5       2  150064       2.1984     0.013959
enh81602     4   16599700   16600700      3       2  150064       1.7895     0.036765
enh81610     4   17329600   17330600      5       2  150064       2.3933    0.0083495
enh81612     4   17449800   17450800      4       1  150064       1.7577       0.0394
enh81617     4   17514300   17515300      1       1  150064        2.006      0.02243
enh81618     4   17577500   17578500      5       1  150064       2.1161      0.01717
enh81619     4   17581000   17582000      1       1  150064       2.2825      0.01123
enh81621     4   17614700   17615700      3       1  150064       2.2254     0.013028
enh81622     4   17619000   17620000      2       1  150064        2.287     0.011097
enh81623     4   17620800   17621800      3       1  150064       2.1167     0.017142
enh81624     4   17664000   17665000      3       2  150064       2.2003     0.013891
enh81625     4   17666000   17667000      2       1  150064         2.36     0.009138
enh81628     4   17788200   17789200      2       1  150064       1.7006     0.044505
enh81629     4   17808100   17809100      1       1  150064       1.9182      0.02754
enh81630     4   17816000   17817000      1       1  150064        2.077       0.0189
enh81632     4   18013100   18014100      1       1  150064       2.2473      0.01231
enh81633     4   18020700   18021700      3       1  150064       2.2682     0.011659
enh81636     4   19680400   19681400      3       2  150064        1.844     0.032595
enh81637     4   19695400   19696400      4       2  150064       2.3985    0.0082317
enh81639     4   19731500   19732500      2       1  150064        2.417    0.0078249
enh81646     4   20626200   20627200      1       1  150064       3.2885    0.0005037
enh81649     4   20702900   20703900      3       1  150064       1.6879     0.045719
enh81661     4   22704200   22705200      4       2  150064       2.0262     0.021371
enh81666     4   23293300   23294300     10       2  150064        2.188     0.014335
enh81668     4   23325500   23326500      4       1  150064       2.3645    0.0090262
enh81685     4   24807400   24808400      3       1  150064       2.5955    0.0047233
enh81686     4   24913300   24914300      2       1  150064       1.7957     0.036271
enh81713     4   25423400   25424400      1       1  150064       1.8773      0.03024
enh81721     4   25860700   25861700      2       1  150064       2.6848    0.0036285
enh81722     4   25862400   25863400      2       1  150064       1.9291     0.026861
enh81723     4   25865200   25866200      3       1  150064       2.9199    0.0017506
enh81726     4   25929900   25930900      3       2  150064       2.8159    0.0024318
enh81748     4   26319800   26320800      2       1  150064       2.0537     0.020002
enh81753     4   26357100   26358100      2       1  150064       2.2508       0.0122
enh81757     4   26378800   26379800      1       1  150064       2.2668       0.0117
enh81765     4   26624400   26625400      1       1  150064       3.4906     0.000241
enh81766     4   26726000   26727000      1       1  150064       3.1342    0.0008615
enh81767     4   26750500   26751500      2       1  150064       2.7641    0.0028541
enh81770     4   26782900   26783900      3       2  150064       4.2996   8.5547e-06
enh81772     4   26794100   26795100      1       1  150064        2.624     0.004345
enh81773     4   26813200   26814200      2       1  150064       2.4518    0.0071075
enh81774     4   26813600   26814600      2       1  150064       2.4518    0.0071075
enh81782     4   26869400   26870400      1       1  150064       1.6794      0.04654
enh81784     4   26874700   26875700      2       1  150064       1.8768     0.030271
enh81792     4   26905900   26906900      2       1  150064       1.7489     0.040153
enh81796     4   26917500   26918500      1       1  150064       2.1236      0.01685
enh81799     4   27004900   27005900      2       1  150064       1.7483     0.040209
enh81806     4   29338100   29339100      3       1  150064       1.7049     0.044104
enh81808     4   30762100   30763100      4       1  150064        2.497    0.0062621
enh81809     4   30766300   30767300      2       1  150064       1.8415     0.032777
enh81812     4   30878800   30879800      5       2  150064       3.1417   0.00083995
enh81817     4   33698100   33699100      2       1  150064        2.603    0.0046204
enh81834     4   36226500   36227500      2       1  150064       1.8163      0.03466
enh81852     4   36349700   36350700      5       3  150064       2.0454     0.020408
enh81855     4   37141400   37142400      4       1  150064       2.2618     0.011854
enh81882     4   37817500   37818500      1       1  150064       2.5094     0.006046
enh81883     4   37826300   37827300      2       1  150064       1.7997     0.035952
enh81885     4   37837700   37838700      4       2  150064       1.7869     0.036975
enh81894     4   37947900   37948900      4       2  150064       2.2642      0.01178
enh81903     4   38004200   38005200      5       3  150064       1.6897     0.045545
enh81904     4   38006400   38007400      7       2  150064       2.1032     0.017726
enh81905     4   38025200   38026200      5       2  150064       2.0339     0.020979
enh81907     4   38031400   38032400      3       1  150064       1.6882     0.045688
enh81908     4   38052100   38053100      6       2  150064       1.7916     0.036598
enh81968     4   38725200   38726200      3       2  150064       1.6803      0.04645
enh81982     4   38822000   38823000      3       1  150064       1.6667     0.047784
enh81987     4   38860000   38861000      8       2  150064       2.2189     0.013245
enh82032     4   39599100   39600100      3       2  150064       2.4906    0.0063767
enh82033     4   39625400   39626400      2       1  150064       2.1503     0.015766
enh82035     4   39637000   39638000      2       1  150064       2.5878    0.0048293
enh82036     4   39637400   39638400      2       1  150064       2.5878    0.0048293
enh82037     4   39641600   39642600      1       1  150064       2.5731      0.00504
enh82061     4   40177900   40178900      1       1  150064       2.1956      0.01406
enh82064     4   40187300   40188300      3       2  150064        1.797     0.036168
enh82090     4   40303700   40304700      1       1  150064       1.8937      0.02913
enh82118     4   40624200   40625200      2       1  150064       2.3974    0.0082553
enh82153     4   41382900   41383900      2       1  150064       1.7332     0.041529
enh82154     4   41386000   41387000      4       2  150064        1.987     0.023462
enh82183     4   42128900   42129900      3       2  150064       1.6855     0.045949
enh82184     4   42145800   42146800      2       1  150064       2.3142     0.010329
enh82185     4   42161100   42162100      6       2  150064       2.0282     0.021268
enh82191     4   42629700   42630700      3       2  150064       2.3649    0.0090165
enh82226     4   47369800   47370800      2       1  150064       2.0369     0.020829
enh82228     4   47434400   47435400      3       2  150064       2.6604    0.0039023
enh82229     4   47443800   47444800      7       3  150064       2.1757     0.014787
enh82236     4   47488400   47489400      5       3  150064        2.309     0.010473
enh82243     4   47566700   47567700      6       2  150064       1.7795      0.03758
enh82253     4   48135600   48136600      1       1  150064       1.9899       0.0233
enh82292     4   48362800   48363800      3       2  150064       1.9401     0.026185
enh82293     4   48371400   48372400      3       2  150064       2.2483     0.012277
enh82296     4   48382400   48383400      1       1  150064       3.0226     0.001253
enh82297     4   48540200   48541200      1       1  150064       2.3947     0.008318
enh82298     4   48540900   48541900      1       1  150064       2.3947     0.008318
enh82299     4   48590000   48591000      2       1  150064       2.3801    0.0086542
enh82303     4   48644800   48645800      2       1  150064       2.3586    0.0091724
enh82307     4   48669800   48670800      1       1  150064       2.3414     0.009606
enh82313     4   48724500   48725500      1       1  150064       2.2173       0.0133
enh82317     4   48748500   48749500      1       1  150064       2.4588      0.00697
enh82324     4   48777100   48778100      1       1  150064       2.1063      0.01759
enh82325     4   48783200   48784200      1       1  150064        2.482     0.006533
enh82326     4   48817200   48818200      1       1  150064       1.8633      0.03121
enh82381     4   54413800   54414800      5       2  150064       1.6892      0.04559
enh82410     4   55010800   55011800      2       1  150064       2.3174     0.010242
enh82411     4   55037700   55038700      4       2  150064       1.7174     0.042957
enh82412     4   55063500   55064500      3       2  150064       1.7467     0.040344
enh82413     4   55083200   55084200      1       1  150064       2.3698       0.0089
enh82419     4   55250700   55251700      5       3  150064       2.8869    0.0019453
enh82424     4   55306300   55307300      2       1  150064       2.8683    0.0020632
enh82426     4   55312700   55313700      2       1  150064       3.1918   0.00070685
enh82435     4   55528200   55529200      5       3  150064       2.2753     0.011444
enh82437     4   55542600   55543600      6       1  150064        2.153     0.015661
enh82448     4   55684900   55685900      2       1  150064       1.9454     0.025864
enh82474     4   56265500   56266500      2       1  150064       1.7153     0.043149
enh82475     4   56275600   56276600      2       1  150064       1.7429     0.040677
enh82476     4   56292400   56293400      4       2  150064       2.7622     0.002871
enh82478     4   56308700   56309700      1       1  150064       1.9233      0.02722
enh82479     4   56311800   56312800      4       2  150064       1.6956     0.044981
enh82480     4   56313400   56314400      2       1  150064       2.0901     0.018304
enh82486     4   56731900   56732900      4       2  150064       2.0486     0.020248
enh82487     4   56733100   56734100      2       1  150064       1.8203     0.034358
enh82513     4   57095400   57096400      5       2  150064       1.8827     0.029873
enh82523     4   57304300   57305300      4       2  150064       1.7068     0.043926
enh82526     4   57335900   57336900      3       2  150064       1.8242     0.034062
enh82527     4   57372600   57373600      5       2  150064       1.7336     0.041494
enh82542     4   57587200   57588200      3       1  150064       1.6971     0.044843
enh82545     4   57597800   57598800      2       1  150064        1.761     0.039122
enh82555     4   57670900   57671900      2       1  150064       1.7345     0.041413
enh82559     4   57688000   57689000     14       4  150064       1.7148     0.043192
enh82581     4   57964300   57965300      1       1  150064        1.673      0.04716
enh82583     4   57968800   57969800      1       1  150064        2.077       0.0189
enh82584     4   57970800   57971800      1       1  150064       2.2907      0.01099
enh82585     4   57972700   57973700      1       1  150064        1.734      0.04146
enh82590     4   59167200   59168200      1       1  150064       2.2439      0.01242
enh82593     4   60419400   60420400      1       1  150064       1.6928      0.04525
enh82596     4   60431000   60432000      4       2  150064       1.9279     0.026935
enh82597     4   60463300   60464300      5       2  150064       2.4413    0.0073173
enh82605     4   62636600   62637600      2       1  150064       1.7458     0.040422
enh82617     4   65689000   65690000      3       1  150064       2.2037     0.013772
enh82625     4   65916000   65917000      3       2  150064       1.9598     0.025008
enh82627     4   66316200   66317200      3       1  150064        3.113   0.00092611
enh82631     4   68069500   68070500      2       1  150064       1.8111     0.035064
enh82648     4   68498700   68499700      2       1  150064       2.6896    0.0035765
enh82649     4   68503700   68504700      3       1  150064       2.7397    0.0030746
enh82650     4   68505700   68506700      2       1  150064       1.7762     0.037848
enh82651     4   68563700   68564700      5       2  150064       2.9866    0.0014107
enh82652     4   68564600   68565600      3       1  150064       2.7744    0.0027653
enh82653     4   68567800   68568800      5       2  150064        3.129   0.00087715
enh82654     4   68579000   68580000      3       1  150064       3.3149    0.0004584
enh82757     4   73432400   73433400      2       1  150064       2.8718    0.0020405
enh82759     4   73840100   73841100      1       1  150064       2.2688      0.01164
enh82770     4   74119300   74120300      1       1  150064       1.6631      0.04815
enh82773     4   74140200   74141200      1       1  150064       1.7348      0.04139
enh82782     4   74486200   74487200      2       1  150064       2.1555     0.015562
enh82835     4   75022000   75023000      1       1  150064       2.1452      0.01597
enh82880     4   76435200   76436200      3       1  150064       1.7819     0.037384
enh82903     4   76829300   76830300      3       2  150064       1.6465     0.049836
enh82904     4   76843900   76844900      5       2  150064       1.6582     0.048638
enh82910     4   76932600   76933600      4       2  150064       2.0613     0.019638
enh82925     4   77128500   77129500      1       1  150064       1.9197      0.02745
enh82927     4   77136000   77137000      4       2  150064       1.7845     0.037167
enh82930     4   77176500   77177500      8       3  150064        1.868     0.030882
enh82935     4   77298200   77299200      2       1  150064       1.7072     0.043889
enh82937     4   77351400   77352400      2       1  150064       2.4122    0.0079277
enh82944     4   77528200   77529200      2       1  150064       1.8516     0.032039
enh83020     4   79087300   79088300      3       2  150064       2.3883    0.0084643
enh83021     4   79217900   79218900      2       1  150064       1.9539     0.025354
enh83032     4   79550800   79551800      2       1  150064       1.8117     0.035015
enh83043     4   79592900   79593900      2       1  150064       1.9845     0.023601
enh83049     4   79670800   79671800      1       1  150064       2.3241      0.01006
enh83074     4   80119600   80120600      1       1  150064       2.2949      0.01087
enh83082     4   80435200   80436200      2       1  150064       1.6734     0.047127
enh83101     4   80990100   80991100      1       1  150064       3.0418     0.001176
enh83107     4   81093500   81094500      3       2  150064       2.0269     0.021339
enh83108     4   81102200   81103200      5       2  150064       1.8637     0.031183
enh83109     4   81124800   81125800      5       2  150064       2.5745    0.0050198
enh83140     4   82403300   82404300      5       1  150064       1.7226     0.042484
enh83141     4   82413900   82414900      1       1  150064       1.8406      0.03284
enh83155     4   82645900   82646900      3       2  150064       1.8738      0.03048
enh83172     4   83150700   83151700      2       1  150064       2.9005    0.0018628
enh83173     4   83188500   83189500      5       2  150064       2.1694     0.015026
enh83174     4   83189400   83190400      2       1  150064       2.8699    0.0020533
enh83181     4   83284800   83285800      2       1  150064       2.0983     0.017941
enh83195     4   83732900   83733900      1       1  150064         1.89      0.02938
enh83206     4   83909800   83910800      3       1  150064       2.5001    0.0062081
enh83207     4   83929200   83930200      3       2  150064       2.1887      0.01431
enh83221     4   84072400   84073400      5       2  150064       2.0811     0.018713
enh83222     4   84074100   84075100      3       1  150064       1.9275     0.026959
enh83243     4   84218500   84219500      2       1  150064       2.1569     0.015507
enh83262     4   84469200   84470200      2       1  150064       2.1792     0.014659
enh83264     4   84478400   84479400      7       2  150064       2.3846    0.0085479
enh83265     4   84482200   84483200      2       1  150064       2.1692     0.015034
enh83267     4   84490700   84491700      3       1  150064       1.8037     0.035641
enh83268     4   84503100   84504100      3       1  150064       2.7951     0.002594
enh83269     4   84507000   84508000      2       1  150064       2.6532    0.0039866
enh83270     4   84539700   84540700      2       1  150064       2.2656     0.011738
enh83271     4   84548400   84549400      6       2  150064       3.0128    0.0012943
enh83272     4   84551700   84552700      2       1  150064       1.8953     0.029027
enh83282     4   86289700   86290700      3       1  150064       2.1928     0.014162
enh83305     4   86850200   86851200      3       2  150064       2.2056     0.013707
enh83307     4   86862800   86863800      3       1  150064       1.8385     0.032996
enh83309     4   86945300   86946300      2       1  150064       1.7857     0.037076
enh83313     4   87051000   87052000      3       1  150064       3.0679     0.001078
enh83328     4   87486100   87487100      5       3  150064       1.8549     0.031804
enh83332     4   87812200   87813200      2       1  150064       2.7537    0.0029461
enh83333     4   87813700   87814700      4       1  150064       2.5698    0.0050886
enh83344     4   87876700   87877700      6       3  150064        2.635    0.0042072
enh83347     4   87884200   87885200      2       1  150064       2.5695    0.0050921
enh83349     4   87887100   87888100      3       2  150064       2.4889    0.0064068
enh83350     4   87889300   87890300      3       2  150064       2.1956      0.01406
enh83351     4   87892400   87893400      1       1  150064       3.5507    0.0001921
enh83352     4   87895100   87896100      1       1  150064       2.7898     0.002637
enh83354     4   87899500   87900500      2       1  150064       1.6459     0.049892
enh83359     4   87931700   87932700      4       2  150064       2.6129    0.0044888
enh83362     4   87941200   87942200      3       2  150064       1.6569     0.048774
enh83366     4   87950300   87951300      2       1  150064       2.1782     0.014696
enh83367     4   87953800   87954800      1       1  150064       2.7191     0.003273
enh83369     4   87964000   87965000      1       1  150064       2.6265     0.004313
enh83373     4   87979500   87980500      3       1  150064       1.6901     0.045501
enh83384     4   88024500   88025500      3       1  150064       1.7177     0.042927
enh83385     4   88032800   88033800      1       1  150064       1.9804      0.02383
enh83386     4   88042100   88043100      2       1  150064       1.8055     0.035501
enh83387     4   88064800   88065800      1       1  150064        1.716      0.04308
enh83391     4   88156200   88157200      1       1  150064       1.7099      0.04364
enh83395     4   88308400   88309400      1       1  150064       2.1365      0.01632
enh83443     4   89152600   89153600      5       2  150064       1.9786     0.023933
enh83453     4   89376400   89377400      1       1  150064        1.896      0.02898
enh83458     4   89447300   89448300      1       1  150064       1.8682      0.03087
enh83506     4   90238800   90239800      4       2  150064       2.5009    0.0061944
enh83508     4   90252400   90253400      3       1  150064       1.7911      0.03664
enh83522     4   90629900   90630900      3       1  150064       2.7836    0.0026883
enh83523     4   90674100   90675100      3       2  150064       1.9803     0.023833
enh83527     4   90750900   90751900      3       1  150064       1.8755     0.030362
enh83528     4   90755300   90756300      6       2  150064       1.8414     0.032783
enh83530     4   90759300   90760300      4       2  150064       1.9092     0.028116
enh83531     4   90776000   90777000      4       2  150064        1.709     0.043724
enh83535     4   90817600   90818600      7       2  150064       1.9879     0.023411
enh83540     4   90876000   90877000      3       1  150064       2.6282    0.0042925
enh83541     4   90877700   90878700      5       2  150064       2.7346    0.0031225
enh83542     4   90946600   90947600      5       2  150064       2.3112      0.01041
enh83543     4   90948300   90949300      5       2  150064       3.0417    0.0011761
enh83544     4   90992600   90993600      3       1  150064       2.9403    0.0016395
enh83545     4   90995400   90996400      3       1  150064       2.9126    0.0017923
enh83565     4   95130800   95131800      1       1  150064       1.8048      0.03555
enh83568     4   95259600   95260600      1       1  150064       2.0099      0.02222
enh83569     4   95262100   95263100      1       1  150064       2.0772      0.01889
enh83572     4   95271100   95272100      3       1  150064       1.8246     0.034027
enh83573     4   95274500   95275500      9       3  150064       1.8008     0.035867
enh83611     4   96460400   96461400      3       2  150064       1.7131     0.043346
enh83623     4   97272800   97273800      4       2  150064       1.6488     0.049591
enh83628     4   97598300   97599300      2       1  150064       2.0538     0.019997
enh83629     4   97657000   97658000      6       2  150064        4.278   9.4302e-06
enh83631     4   97736600   97737600      4       2  150064       1.9794     0.023884
enh83632     4   97756500   97757500      2       1  150064       2.2238     0.013082
enh83634     4   97873500   97874500      5       3  150064       2.1485     0.015835
enh83637     4   98076800   98077800      4       2  150064        1.737     0.041193
enh83709     4  100741200  100742200      4       2  150064       2.1898      0.01427
enh83710     4  100743800  100744800      4       2  150064       2.7287    0.0031789
enh83712     4  100767300  100768300      3       1  150064       1.6981     0.044747
enh83719     4  100815900  100816900      6       2  150064       1.7416     0.040791
enh83721     4  101014500  101015500      2       1  150064        2.258     0.011974
enh83735     4  101707500  101708500      1       1  150064       2.2368      0.01265
enh83739     4  101902400  101903400      1       1  150064       2.2511      0.01219
enh83743     4  102004100  102005100      2       1  150064       1.9804     0.023828
enh83745     4  102024100  102025100      1       1  150064         2.09      0.01831
enh83749     4  102112800  102113800      3       1  150064       1.9254     0.027088
enh83750     4  102119200  102120200      2       1  150064        1.864     0.031164
enh83754     4  102159800  102160800      3       1  150064       1.7503     0.040034
enh83776     4  102722600  102723600      5       2  150064       1.9146      0.02777
enh83778     4  102739500  102740500      7       2  150064       1.9924     0.023162
enh83779     4  102902600  102903600      1       1  150064       4.7338    1.102e-06
enh83780     4  102914100  102915100      2       1  150064       2.2093     0.013577
enh83782     4  103100900  103101900      6       1  150064       2.3412    0.0096112
enh83784     4  103219800  103220800      2       1  150064       3.2456   0.00058603
enh83819     4  103678400  103679400      2       1  150064       2.3234     0.010078
enh83820     4  103682600  103683600      2       1  150064       2.6844    0.0036333
enh83821     4  103699900  103700900      3       1  150064       3.5593   0.00018593
enh83822     4  103710200  103711200      2       1  150064       3.5247   0.00021202
enh83823     4  103731100  103732100      4       2  150064       4.2069   1.2943e-05
enh83825     4  103753100  103754100      2       1  150064       3.6335   0.00013978
enh83826     4  103782800  103783800      2       1  150064       2.9254    0.0017199
enh83827     4  103785600  103786600      6       1  150064       3.7274   9.6733e-05
enh83828     4  103786500  103787500      2       1  150064       3.5653   0.00018174
enh83829     4  103792800  103793800      1       1  150064       3.8469     5.98e-05
enh83830     4  103799300  103800300      3       1  150064       3.6459   0.00013324
enh83831     4  103939400  103940400      2       1  150064       3.5984   0.00016012
enh83832     4  103941300  103942300      3       2  150064       1.6808     0.046402
enh83875     4  106083000  106084000      2       1  150064       1.6467     0.049805
enh83898     4  106631100  106632100      3       1  150064        1.696     0.044939
enh83929     4  108834000  108835000      1       1  150064       2.1253      0.01678
enh83930     4  108851400  108852400      3       1  150064        2.431    0.0075285
enh83931     4  108853400  108854400      4       1  150064       1.8969     0.028921
enh83941     4  109030800  109031800      2       1  150064       2.0822     0.018663
enh83942     4  109031200  109032200      2       1  150064       2.0822     0.018663
enh83954     4  109267000  109268000      3       1  150064       2.0821     0.018666
enh83965     4  109423000  109424000      1       1  150064       1.7172      0.04297
enh83977     4  109544100  109545100      1       1  150064       2.0204      0.02167
enh84016     4  110550800  110551800      2       1  150064       1.6981     0.044746
enh84019     4  110604500  110605500      1       1  150064         1.76       0.0392
enh84028     4  110833300  110834300      1       1  150064       3.3573    0.0003935
enh84030     4  110845700  110846700      5       2  150064       3.0382      0.00119
enh84032     4  110891200  110892200      5       2  150064       3.1119   0.00092958
enh84033     4  110899700  110900700      1       1  150064       2.9251     0.001722
enh84034     4  110911400  110912400      2       1  150064       2.4565    0.0070154
enh84052     4  111120400  111121400      1       1  150064       1.6484      0.04964
enh84054     4  111285800  111286800      1       1  150064       1.6798       0.0465
enh84070     4  113077300  113078300      3       2  150064       2.2328     0.012782
enh84086     4  113221600  113222600      3       2  150064       1.8261     0.033915
enh84110     4  114587500  114588500      5       2  150064       1.7596     0.039235
enh84114     4  114613800  114614800      2       1  150064       1.7332     0.041527
enh84137     4  116245300  116246300      5       2  150064       2.0559     0.019895
enh84142     4  116702000  116703000      2       1  150064       2.1495     0.015796
enh84147     4  118055100  118056100      4       2  150064       2.4964    0.0062723
enh84150     4  118862600  118863600      4       1  150064       3.6187   0.00014805
enh84151     4  118904000  118905000      1       1  150064        3.628    0.0001428
enh84169     4  119909700  119910700      2       1  150064       2.0822     0.018663
enh84196     4  120974300  120975300      3       2  150064       1.7692     0.038428
enh84202     4  121051500  121052500      2       1  150064       1.6529     0.049174
enh84204     4  121579600  121580600      6       1  150064       2.1599      0.01539
enh84205     4  121636000  121637000      2       1  150064       1.9946     0.023042
enh84210     4  121694300  121695300      1       1  150064       1.9491      0.02564
enh84227     4  122720500  122721500      3       1  150064       2.0174     0.021828
enh84232     4  122794300  122795300      2       1  150064       1.6911     0.045409
enh84235     4  122898800  122899800      1       1  150064       2.4591     0.006964
enh84238     4  123084500  123085500      1       1  150064       1.6831      0.04618
enh84241     4  123379700  123380700      2       1  150064       1.7955     0.036284
enh84244     4  123476000  123477000      4       2  150064       1.6951     0.045033
enh84247     4  123652500  123653500      1       1  150064       1.7892      0.03679
enh84250     4  123667300  123668300      2       1  150064       1.6922     0.045306
enh84255     4  123845400  123846400     10       4  150064       2.0634     0.019539
enh84256     4  123946800  123947800      3       1  150064       2.0419     0.020579
enh84257     4  123988900  123989900      7       2  150064       2.5972    0.0046998
enh84279     4  124322400  124323400      1       1  150064       1.6747        0.047
enh84284     4  124363700  124364700      5       3  150064       1.9122     0.027923
enh84288     4  124373800  124374800      2       1  150064       1.6871      0.04579
enh84299     4  124523700  124524700      1       1  150064       2.1457      0.01595
enh84300     4  124527800  124528800      5       2  150064       2.0066     0.022398
enh84303     4  124552900  124553900      1       1  150064       1.9374      0.02635
enh84317     4  124777600  124778600      1       1  150064       1.6813      0.04635
enh84347     4  128421900  128422900      6       3  150064       1.9024     0.028561
enh84363     4  129210300  129211300      1       1  150064       1.9004      0.02869
enh84367     4  129243600  129244600      2       1  150064        1.865     0.031091
enh84371     4  129314200  129315200      6       3  150064       2.0561     0.019886
enh84372     4  129389400  129390400      2       1  150064       1.8834     0.029823
enh84373     4  129404700  129405700      2       1  150064       1.9534     0.025388
enh84375     4  129449900  129450900      5       2  150064       1.7111     0.043528
enh84404     4  130182400  130183400      3       2  150064       2.4362    0.0074213
enh84420     4  134727200  134728200      2       1  150064       2.3875    0.0084817
enh84424     4  136697200  136698200      5       1  150064        2.014     0.022004
enh84437     4  139327100  139328100      3       2  150064       2.0384     0.020756
enh84454     4  139938200  139939200      3       2  150064       2.7232     0.003233
enh84455     4  139940600  139941600      1       1  150064       3.2762    0.0005261
enh84456     4  139951300  139952300      2       1  150064        2.766    0.0028376
enh84459     4  139998900  139999900      2       1  150064       2.9255    0.0017195
enh84461     4  140006500  140007500      1       1  150064       1.7745      0.03799
enh84465     4  140066000  140067000      2       1  150064         2.44    0.0073429
enh84467     4  140085200  140086200      1       1  150064       2.5525     0.005348
enh84469     4  140093100  140094100      3       2  150064       1.9157     0.027702
enh84471     4  140095300  140096300      7       3  150064       2.1879      0.01434
enh84472     4  140099800  140100800      4       2  150064       1.9009     0.028657
enh84474     4  140128900  140129900      2       1  150064       2.0973     0.017983
enh84475     4  140135000  140136000      2       1  150064       1.9669     0.024596
enh84478     4  140187900  140188900      2       1  150064       1.8131     0.034907
enh84494     4  140471900  140472900      1       1  150064       2.9567     0.001555
enh84498     4  140492400  140493400      1       1  150064       1.6597      0.04849
enh84509     4  140610000  140611000      1       1  150064       2.1735      0.01487
enh84524     4  140724100  140725100      3       2  150064       1.9842     0.023616
enh84526     4  140735600  140736600      4       1  150064       3.1349   0.00085947
enh84546     4  140891600  140892600      3       1  150064       1.7464     0.040368
enh84550     4  140904800  140905800      1       1  150064       1.7483      0.04021
enh84556     4  140958600  140959600      2       1  150064       1.7342     0.041446
enh84574     4  141023900  141024900      4       2  150064       1.8056     0.035493
enh84613     4  141444100  141445100      1       1  150064       1.7094      0.04369
enh84627     4  141855700  141856700      5       3  150064       2.4825     0.006524
enh84637     4  142232600  142233600      4       1  150064       1.7917      0.03659
enh84661     4  143195400  143196400      2       1  150064       2.0442     0.020469
enh84663     4  143203800  143204800      4       1  150064       1.8687     0.030831
enh84686     4  143488200  143489200      2       1  150064       2.0438     0.020486
enh84691     4  143606500  143607500      3       2  150064       1.9419     0.026076
enh84698     4  143673000  143674000      5       3  150064       1.7903     0.036706
enh84704     4  143732900  143733900      5       3  150064       1.8127     0.034938
enh84705     4  143736700  143737700      5       2  150064       2.0333      0.02101
enh84712     4  143881100  143882100      4       1  150064        2.856    0.0021451
enh84713     4  143882500  143883500      2       1  150064       2.8809    0.0019825
enh84727     4  144281600  144282600      8       3  150064       2.1037     0.017703
enh84729     4  144290600  144291600      2       1  150064       1.6468     0.049805
enh84730     4  144296400  144297400      2       1  150064       1.7799     0.037544
enh84733     4  144302900  144303900      3       1  150064       1.8508       0.0321
enh84735     4  144326200  144327200      4       2  150064       2.4579     0.006988
enh84739     4  144479100  144480100      3       1  150064       2.1312     0.016538
enh84741     4  144539500  144540500      4       2  150064        1.884     0.029782
enh84751     4  144828000  144829000      3       1  150064       1.7133      0.04333
enh84787     4  146413800  146414800      1       1  150064       1.7686      0.03848
enh84820     4  146804100  146805100      1       1  150064       1.7237      0.04238
enh84850     4  147896500  147897500      1       1  150064       1.9165      0.02765
enh84852     4  148024100  148025100      5       2  150064       3.1704   0.00076123
enh84886     4  148977900  148978900      1       1  150064       2.1399      0.01618
enh84889     4  149137400  149138400      3       2  150064       1.8136     0.034867
enh84907     4  151157600  151158600      5       1  150064        1.741      0.04084
enh84908     4  151165500  151166500      4       2  150064       2.2945     0.010882
enh84911     4  151204400  151205400      4       2  150064       1.6575     0.048709
enh84928     4  151871600  151872600      2       1  150064         1.79     0.036729
enh84940     4  151927900  151928900      1       1  150064       2.4163      0.00784
enh84944     4  151951600  151952600      1       1  150064       2.1058      0.01761
enh84948     4  152018600  152019600      1       1  150064       1.8068       0.0354
enh84958     4  152645400  152646400      2       1  150064       1.6804     0.046439
enh84988     4  153320300  153321300      1       1  150064       1.7942      0.03639
enh85087     4  154668500  154669500      2       1  150064        1.702     0.044382
enh85100     4  155562200  155563200      1       1  150064       1.6988      0.04468
enh85104     4  155797800  155798800      8       3  150064        2.164     0.015233
enh85119     4  156550300  156551300     10       2  150064       2.0854     0.018517
enh85131     4  156633100  156634100      5       2  150064       1.9699     0.024427
enh85142     4  156884800  156885800      4       2  150064       1.8516      0.03204
enh85149     4  157218500  157219500      4       2  150064       2.1448     0.015986
enh85150     4  157233200  157234200      2       1  150064       1.6516     0.049311
enh85158     4  157515500  157516500      4       2  150064       1.7702     0.038347
enh85221     4  159152000  159153000      1       1  150064       1.6646        0.048
enh85243     4  159688100  159689100      1       1  150064       2.2991      0.01075
enh85244     4  159692300  159693300      2       1  150064       1.6637     0.048088
enh85248     4  159699600  159700600      3       1  150064        1.769     0.038449
enh85250     4  159704700  159705700      1       1  150064       2.3787     0.008688
enh85252     4  159726200  159727200      4       1  150064       2.0716      0.01915
enh85261     4  159778200  159779200      1       1  150064       2.2938       0.0109
enh85265     4  159826500  159827500      2       1  150064       2.2928      0.01093
enh85277     4  160037700  160038700      1       1  150064       1.7265      0.04213
enh85322     4  160232200  160233200      3       1  150064       1.6612     0.048338
enh85328     4  160321300  160322300      3       1  150064       1.7785     0.037658
enh85332     4  162340900  162341900      4       2  150064       1.6616     0.048299
enh85333     4  162438700  162439700      3       1  150064       1.7503      0.04003
enh85368     4  165898800  165899800      2       1  150064       1.8408     0.032823
enh85371     4  166050900  166051900      3       2  150064       1.7797     0.037566
enh85373     4  166125400  166126400      1       1  150064       2.8207     0.002396
enh85377     4  166169100  166170100      6       3  150064       2.2874     0.011085
enh85387     4  166280100  166281100      4       1  150064       1.6937     0.045157
enh85397     4  167261800  167262800      1       1  150064       2.9948     0.001373
enh85404     4  168527400  168528400      2       1  150064       2.0277     0.021294
enh85423     4  169531900  169532900      3       1  150064       1.9776     0.023989
enh85444     4  169989200  169990200      8       3  150064       2.1235     0.016857
enh85449     4  170037100  170038100      2       1  150064       2.9329    0.0016788
enh85459     4  170162300  170163300      4       2  150064       1.7415     0.040796
enh85461     4  170165500  170166500      1       1  150064       2.3403     0.009635
enh85468     4  170184800  170185800      1       1  150064       1.7104       0.0436
enh85474     4  170215100  170216100      4       2  150064       4.3729   6.1302e-06
enh85475     4  170216800  170217800      3       2  150064       3.2966   0.00048937
enh85476     4  170236700  170237700      4       1  150064       4.5618   2.5354e-06
enh85477     4  170283500  170284500      1       1  150064       4.0093    3.045e-05
enh85478     4  170331900  170332900      4       1  150064       4.3186   7.8508e-06
enh85480     4  170525600  170526600      3       2  150064       4.3039   8.3909e-06
enh85481     4  170531300  170532300      5       2  150064       1.6846     0.046029
enh85484     4  170543700  170544700      2       1  150064        3.486   0.00024516
enh85485     4  170570600  170571600      4       2  150064       2.0193     0.021727
enh85486     4  170579700  170580700      1       1  150064       5.0246    2.523e-07
enh85487     4  170582200  170583200      3       2  150064       3.3682   0.00037826
enh85488     4  170585300  170586300      1       1  150064       4.3017    8.475e-06
enh85489     4  170586900  170587900      1       1  150064       4.3031    8.421e-06
enh85494     4  170847100  170848100     11       1  150064       2.7615    0.0028765
enh85500     4  170935600  170936600      3       1  150064       2.0702     0.019217
enh85501     4  171040400  171041400     12       5  150064       2.8159    0.0024323
enh85502     4  171046000  171047000      8       3  150064       2.0321     0.021072
enh85504     4  171593300  171594300      3       2  150064       1.6748      0.04699
enh85505     4  171595600  171596600     10       2  150064       2.0163     0.021885
enh85545     4  174042000  174043000      3       2  150064       1.6765     0.046823
enh85591     4  174413200  174414200      2       1  150064       2.1333     0.016451
enh85592     4  174830700  174831700      5       2  150064       1.7959     0.036256
enh85615     4  176333700  176334700      1       1  150064       1.8115      0.03503
enh85617     4  176867000  176868000      2       1  150064       3.8721   5.3961e-05
enh85618     4  176868300  176869300      4       2  150064        5.101   1.6895e-07
enh85619     4  176934500  176935500      4       2  150064       2.5055    0.0061141
enh85620     4  176973700  176974700      7       4  150064       3.6027   0.00015749
enh85637     4  178157700  178158700      1       1  150064       1.9703       0.0244
enh85647     4  178361200  178362200      4       2  150064       1.8573     0.031637
enh85659     4  180522500  180523500     10       4  150064       1.9144     0.027786
enh85672     4  181709400  181710400      5       3  150064       2.5226    0.0058251
enh85685     4  183750200  183751200      6       2  150064        2.153     0.015661
enh85687     4  183757300  183758300      4       2  150064       1.9739     0.024196
enh85697     4  183896600  183897600      7       3  150064       1.9956     0.022991
enh85700     4  184066200  184067200      2       1  150064       1.9779     0.023971
enh85704     4  184183000  184184000      2       1  150064       1.7548     0.039651
enh85711     4  184327800  184328800      7       2  150064       2.1191     0.017041
enh85724     4  184492200  184493200      8       2  150064       2.2386      0.01259
enh85736     4  184796700  184797700      3       1  150064       2.4408    0.0073274
enh85747     4  185063000  185064000      4       2  150064       1.8616     0.031327
enh85753     4  185186500  185187500      2       1  150064       2.2319     0.012811
enh85769     4  185285100  185286100      9       3  150064        2.422    0.0077187
enh85775     4  185321700  185322700      3       2  150064       2.4114    0.0079458
enh85777     4  185330100  185331100      6       3  150064       2.1175     0.017109
enh85778     4  185334100  185335100      2       1  150064       1.6822     0.046263
enh85779     4  185338300  185339300      7       3  150064       1.7993     0.035985
enh85781     4  185342600  185343600      3       2  150064       1.9515       0.0255
enh85791     4  185380500  185381500      3       2  150064        1.652     0.049269
enh85794     4  185391100  185392100      6       2  150064       2.2286     0.012921
enh85795     4  185392200  185393200      4       1  150064        2.034     0.020978
enh85812     4  185566400  185567400      2       1  150064       1.8073     0.035355
enh85813     4  185572000  185573000      3       1  150064       1.7089     0.043735
enh85815     4  185585700  185586700      1       1  150064       2.3109      0.01042
enh85822     4  185647700  185648700      9       2  150064       1.7722     0.038181
enh85824     4  185652100  185653100      8       2  150064       2.0459     0.020383
enh85825     4  185655800  185656800      3       2  150064       1.9207     0.027383
enh85847     4  185788100  185789100      6       2  150064       1.6849        0.046
enh85865     4  186187000  186188000      3       1  150064       1.8555      0.03176
enh85866     4  186201500  186202500      1       1  150064       2.1615      0.01533
enh85867     4  186226800  186227800      1       1  150064       2.4069     0.008044
enh85888     4  186988800  186989800      3       2  150064       2.5305    0.0056955
enh85894     4  188049400  188050400      8       2  150064       1.7059     0.044012
enh85899     4  190220600  190221600      1       1  150064          2.4     0.008198
enh85900     4  190225700  190226700      1       1  150064       2.7313     0.003154
enh85936     5     376800     377800      1       1  150064       2.1051      0.01764
enh85937     5     378800     379800      2       1  150064       1.9204     0.027405
enh85974     5    1098000    1099000      4       2  150064       2.6691    0.0038024
enh85975     5    1100200    1101200      4       2  150064       1.6579     0.048669
enh85998     5    1517000    1518000     10       3  150064       2.5466    0.0054389
enh86020     5    3091100    3092100      8       3  150064       2.5298    0.0057064
enh86025     5    3739000    3740000      4       2  150064       2.0306     0.021148
enh86061     5    5420400    5421400      7       2  150064       2.6778    0.0037053
enh86062     5    5424500    5425500      1       1  150064       2.8418     0.002243
enh86063     5    5431900    5432900      3       2  150064       3.3522   0.00040091
enh86064     5    5492300    5493300      1       1  150064       3.6504    0.0001309
enh86065     5    5493900    5494900      3       2  150064       2.4642    0.0068667
enh86066     5    5497500    5498500      3       2  150064       3.0244    0.0012457
enh86067     5    5505500    5506500      3       1  150064       2.2528     0.012136
enh86078     5    6630800    6631800      2       1  150064       2.2091     0.013584
enh86079     5    6634900    6635900      8       3  150064       1.9633     0.024804
enh86080     5    6645000    6646000      5       2  150064       1.6742      0.04705
enh86081     5    6704300    6705300      4       2  150064       2.4971    0.0062599
enh86083     5    6718900    6719900      2       1  150064       2.9566    0.0015553
enh86084     5    6723000    6724000     10       4  150064       2.0833     0.018611
enh86085     5    6727900    6728900      5       2  150064       2.3127     0.010369
enh86086     5    6731600    6732600      7       3  150064       2.9876    0.0014058
enh86087     5    6760400    6761400      3       2  150064       2.0139     0.022013
enh86088     5    6765400    6766400      3       2  150064       1.7152     0.043156
enh86098     5    7247000    7248000      2       1  150064       2.3702    0.0088884
enh86103     5    7815500    7816500      2       1  150064       2.4416    0.0073109
enh86135     5    9596700    9597700      1       1  150064       2.1635      0.01525
enh86201     5   10626000   10627000      1       1  150064       1.6877      0.04573
enh86204     5   10632700   10633700      9       2  150064       2.1557     0.015555
enh86205     5   10634400   10635400      7       2  150064       2.2618     0.011855
enh86206     5   10635800   10636800      8       2  150064       2.3466    0.0094734
enh86207     5   10644100   10645100      6       1  150064       2.6628    0.0038747
enh86230     5   11025600   11026600      1       1  150064       1.7916       0.0366
enh86236     5   11224300   11225300      1       1  150064       1.8676      0.03091
enh86252     5   12910600   12911600      1       1  150064       2.0249      0.02144
enh86278     5   14200300   14201300      3       2  150064       1.8269     0.033859
enh86314     5   14494900   14495900      5       3  150064       1.7603     0.039176
enh86329     5   14660200   14661200      1       1  150064       2.5045     0.006131
enh86337     5   14706200   14707200      2       1  150064       1.9555     0.025264
enh86367     5   16713300   16714300      1       1  150064       2.8418     0.002243
enh86385     5   17212800   17213800     10       3  150064        2.005     0.022483
enh86394     5   17257400   17258400      2       1  150064       2.4341    0.0074654
enh86432     5   24525300   24526300      3       2  150064       1.7752     0.037934
enh86490     5   31769400   31770400      3       2  150064       2.2018     0.013838
enh86528     5   32206800   32207800      1       1  150064       1.9061      0.02832
enh86532     5   32232400   32233400      3       2  150064       1.6769     0.046783
enh86559     5   32540100   32541100      1       1  150064        2.225      0.01304
enh86560     5   32542200   32543200      2       1  150064       2.1437     0.016029
enh86565     5   32596800   32597800      4       2  150064       1.6836     0.046132
enh86604     5   33306600   33307600      3       1  150064       1.7282     0.041974
enh86606     5   33320100   33321100      5       2  150064       2.3209     0.010147
enh86607     5   33330300   33331300      7       2  150064       2.3161     0.010277
enh86626     5   34523200   34524200      4       1  150064       1.7583      0.03935
enh86627     5   34526600   34527600      9       4  150064       2.2125     0.013466
enh86653     5   35476000   35477000      4       2  150064       1.8932     0.029165
enh86654     5   35478600   35479600      2       1  150064       1.6872     0.045786
enh86655     5   35479500   35480500      1       1  150064       2.0371      0.02082
enh86698     5   36304000   36305000      1       1  150064       2.3836     0.008573
enh86700     5   36357400   36358400      4       2  150064       1.9599     0.025004
enh86723     5   36677600   36678600      4       1  150064       1.7612     0.039099
enh86732     5   36743600   36744600      2       1  150064       2.1859     0.014412
enh86742     5   36881500   36882500      3       2  150064        1.863     0.031234
enh86765     5   37737700   37738700      1       1  150064       1.6496      0.04951
enh86775     5   39021200   39022200      2       1  150064       2.8522     0.002171
enh86782     5   39062200   39063200      4       2  150064       2.6778    0.0037057
enh86784     5   39077500   39078500      1       1  150064       2.0619      0.01961
enh86785     5   39080400   39081400      4       1  150064        1.973     0.024247
enh86799     5   39195300   39196300      3       2  150064       2.0049     0.022485
enh86810     5   39231800   39232800      4       2  150064       1.6737     0.047095
enh86817     5   39268000   39269000      1       1  150064       1.7573      0.03943
enh86819     5   39271700   39272700      2       1  150064       2.1365      0.01632
enh86821     5   39282900   39283900      5       2  150064       1.8298     0.033642
enh86826     5   39421400   39422400      2       1  150064       2.1297       0.0166
enh86827     5   39425800   39426800      8       3  150064       1.9242     0.027162
enh86868     5   40506800   40507800      1       1  150064        1.872       0.0306
enh86870     5   40516600   40517600      3       1  150064       1.7963     0.036225
enh86883     5   40672300   40673300      4       2  150064        1.677     0.046768
enh86922     5   42812200   42813200      1       1  150064        1.685      0.04599
enh86954     5   43397300   43398300      1       1  150064       1.9824      0.02372
enh86964     5   44807600   44808600      3       1  150064        3.754   8.7012e-05
enh86966     5   49660000   49661000      5       2  150064       4.0186   2.9269e-05
enh86968     5   49712200   49713200      1       1  150064       3.6949      0.00011
enh86969     5   49719400   49720400      3       1  150064       3.8669   5.5112e-05
enh86972     5   49732200   49733200      2       1  150064       3.9241   4.3524e-05
enh86974     5   49734600   49735600      2       1  150064       4.0829    2.224e-05
enh86975     5   49738300   49739300      3       1  150064       4.0244   2.8561e-05
enh86976     5   49741000   49742000      2       1  150064       3.9237   4.3591e-05
enh86977     5   49797100   49798100      3       2  150064        2.697    0.0034985
enh86978     5   49849100   49850100      3       2  150064       1.9941     0.023072
enh86981     5   49887700   49888700      1       1  150064       1.6552      0.04894
enh86982     5   49930000   49931000      1       1  150064       2.3657     0.008999
enh86985     5   49943500   49944500      7       2  150064       1.7048     0.044116
enh86986     5   49949800   49950800      3       2  150064       2.6171    0.0044338
enh86990     5   49975000   49976000      1       1  150064         3.17    0.0007622
enh86992     5   49998300   49999300      1       1  150064       1.6669      0.04777
enh87000     5   50038600   50039600      3       2  150064       1.7821     0.037367
enh87030     5   52323500   52324500      3       2  150064       2.7149    0.0033147
enh87032     5   52336700   52337700      8       2  150064       2.5712    0.0050671
enh87039     5   52619400   52620400      1       1  150064       2.2675      0.01168
enh87041     5   52657300   52658300      2       1  150064       2.4074    0.0080333
enh87044     5   52855400   52856400      1       1  150064       1.7387      0.04104
enh87052     5   53237000   53238000      1       1  150064       1.7711      0.03827
enh87061     5   53545100   53546100      6       2  150064       1.7964     0.036215
enh87064     5   53597600   53598600      1       1  150064       1.7055      0.04405
enh87066     5   53603800   53604800      1       1  150064       2.0056      0.02245
enh87067     5   53607500   53608500      2       1  150064        1.647     0.049777
enh87084     5   53886100   53887100      7       4  150064       2.4155    0.0078568
enh87085     5   53897500   53898500      4       2  150064       2.3674    0.0089562
enh87087     5   53911800   53912800      4       2  150064       1.9067      0.02828
enh87102     5   54081700   54082700      3       2  150064       2.1013     0.017806
enh87104     5   54140500   54141500      6       2  150064       2.5919    0.0047731
enh87105     5   54162700   54163700      1       1  150064         1.97      0.02442
enh87149     5   55156000   55157000      6       3  150064       1.8967     0.028935
enh87150     5   55160500   55161500      3       2  150064        3.039    0.0011868
enh87151     5   55199000   55200000      1       1  150064       3.2814    0.0005164
enh87154     5   55219300   55220300      5       3  150064       2.6588    0.0039205
enh87178     5   55453900   55454900      1       1  150064       1.6549      0.04897
enh87179     5   55459900   55460900      3       1  150064       1.6582     0.048637
enh87180     5   55461700   55462700      1       1  150064        1.818      0.03453
enh87181     5   55463300   55464300      6       2  150064       1.6819     0.046295
enh87256     5   56482200   56483200      3       1  150064       1.6511     0.049364
enh87265     5   56594800   56595800      7       4  150064       2.5164    0.0059281
enh87285     5   57137200   57138200      2       1  150064         1.93     0.026806
enh87291     5   57384500   57385500      7       2  150064       2.5294    0.0057132
enh87292     5   57389200   57390200      9       2  150064        2.104     0.017689
enh87293     5   57501000   57502000      4       2  150064       3.2134    0.0006558
enh87300     5   57762500   57763500      6       3  150064       2.3088     0.010478
enh87301     5   57765600   57766600      8       3  150064       2.1598     0.015394
enh87303     5   57780200   57781200      4       2  150064       2.2841     0.011183
enh87309     5   57840200   57841200      1       1  150064       1.7272      0.04207
enh87317     5   58207800   58208800      3       2  150064       1.8447     0.032538
enh87318     5   58218200   58219200      1       1  150064       1.9632      0.02481
enh87323     5   58301300   58302300      8       2  150064       2.1049     0.017652
enh87325     5   58329900   58330900      2       1  150064       2.2708     0.011579
enh87335     5   58484400   58485400      5       2  150064       1.7684     0.038493
enh87344     5   58816900   58817900      3       1  150064       2.5117    0.0060078
enh87345     5   58858400   58859400      2       1  150064       2.6337    0.0042232
enh87347     5   58883600   58884600      2       1  150064       1.6588     0.048579
enh87350     5   58904800   58905800      6       2  150064       1.7955     0.036284
enh87355     5   58955700   58956700      1       1  150064        1.657      0.04876
enh87361     5   59090900   59091900      1       1  150064       2.8243     0.002369
enh87365     5   59105600   59106600      3       1  150064       2.3249     0.010038
enh87368     5   59526600   59527600      8       3  150064       2.4349    0.0074485
enh87372     5   59573600   59574600      1       1  150064       1.6657      0.04789
enh87377     5   59836800   59837800      5       2  150064       2.8516    0.0021749
enh87384     5   59939100   59940100      4       2  150064       1.9714     0.024341
enh87385     5   59941800   59942800      4       2  150064       3.3283    0.0004369
enh87387     5   59968800   59969800      3       2  150064       2.5084    0.0060632
enh87388     5   59973100   59974100      4       2  150064       2.6219    0.0043717
enh87390     5   60116600   60117600      5       2  150064       3.8825   5.1685e-05
enh87391     5   60122100   60123100      2       1  150064       2.1779     0.014708
enh87395     5   60315100   60316100      3       2  150064       2.7292     0.003174
enh87396     5   60359800   60360800      4       2  150064       1.9838      0.02364
enh87398     5   60372300   60373300      3       1  150064       2.5134    0.0059795
enh87402     5   60455600   60456600      3       2  150064       3.4759   0.00025456
enh87404     5   60476100   60477100      6       3  150064       2.6645    0.0038548
enh87405     5   60476700   60477700      4       2  150064       2.3597    0.0091451
enh87406     5   60477900   60478900      4       2  150064       1.7333     0.041517
enh87407     5   60508000   60509000      5       2  150064       3.4338   0.00029763
enh87408     5   60525100   60526100      3       2  150064       5.0517   2.1896e-07
enh87409     5   60541100   60542100      1       1  150064       2.8933     0.001906
enh87410     5   60559600   60560600      3       2  150064       2.7323    0.0031451
enh87411     5   60564200   60565200      3       1  150064       3.5397   0.00020029
enh87412     5   60565000   60566000      1       1  150064       3.7125    0.0001026
enh87413     5   60569600   60570600      5       3  150064        2.545    0.0054636
enh87414     5   60572800   60573800      4       2  150064       3.9699   3.5957e-05
enh87415     5   60575900   60576900      4       1  150064       3.9375   4.1163e-05
enh87416     5   60585100   60586100      2       1  150064       3.9038   4.7339e-05
enh87417     5   60586400   60587400      3       2  150064       5.5566   1.3758e-08
enh87418     5   60597600   60598600      2       1  150064       6.0168   8.8954e-10
enh87420     5   60614100   60615100      3       2  150064       5.7393   4.7535e-09
enh87423     5   60624200   60625200      1       1  150064       6.6855    1.151e-11
enh87427     5   60697400   60698400      1       1  150064       4.2633    1.007e-05
enh87429     5   60703300   60704300      1       1  150064       2.5525     0.005347
enh87430     5   60705300   60706300      4       2  150064       2.4344     0.007458
enh87432     5   60830200   60831200      2       1  150064       1.9272     0.026977
enh87435     5   60893700   60894700      4       2  150064       3.1388   0.00084832
enh87438     5   60922600   60923600      3       2  150064       2.1421     0.016091
enh87445     5   61373400   61374400      4       2  150064        2.394    0.0083326
enh87448     5   61500300   61501300      2       1  150064        2.726    0.0032056
enh87449     5   61503500   61504500      1       1  150064       2.5255     0.005776
enh87453     5   61526100   61527100      1       1  150064       2.3964     0.008278
enh87454     5   61549600   61550600      1       1  150064       3.1007    0.0009653
enh87455     5   61552000   61553000      4       2  150064       3.3868   0.00035361
enh87456     5   61556600   61557600      5       2  150064       2.7748    0.0027615
enh87457     5   61561500   61562500      1       1  150064        3.225    0.0006299
enh87459     5   61572800   61573800      2       1  150064       2.9984    0.0013569
enh87461     5   61582600   61583600      3       1  150064       3.1015   0.00096257
enh87462     5   61592500   61593500      4       2  150064       2.8789    0.0019953
enh87463     5   61600500   61601500      1       1  150064       2.9993     0.001353
enh87465     5   61606700   61607700      2       1  150064       2.2548     0.012072
enh87466     5   61609700   61610700      2       1  150064       1.7238     0.042374
enh87469     5   61615700   61616700      2       1  150064       1.6954     0.044997
enh87474     5   61628900   61629900      4       2  150064       3.8507   5.8899e-05
enh87478     5   61700400   61701400      4       2  150064       1.7066     0.043953
enh87479     5   61709900   61710900      1       1  150064        1.827      0.03385
enh87488     5   61897400   61898400      1       1  150064       1.9079       0.0282
enh87490     5   61948900   61949900      1       1  150064       1.9829      0.02369
enh87496     5   62028000   62029000      1       1  150064       1.8986      0.02881
enh87510     5   64315900   64316900      4       2  150064        2.141     0.016136
enh87511     5   64322600   64323600      1       1  150064       2.7858      0.00267
enh87512     5   64330200   64331200      4       1  150064       2.6771    0.0037133
enh87521     5   64779200   64780200      4       2  150064       1.9537     0.025369
enh87523     5   64856800   64857800      1       1  150064       2.0131      0.02205
enh87524     5   64860400   64861400      3       2  150064       2.4384    0.0073765
enh87525     5   64917600   64918600      5       2  150064       2.1254     0.016777
enh87563     5   65916600   65917600      3       2  150064       2.6331    0.0042302
enh87595     5   66356900   66357900      4       1  150064       2.5357    0.0056119
enh87600     5   66390600   66391600      1       1  150064       2.8054     0.002513
enh87658     5   67509300   67510300      2       1  150064       2.2348     0.012715
enh87659     5   67515600   67516600      3       2  150064       1.7567     0.039487
enh87662     5   67527500   67528500      2       1  150064        2.198     0.013976
enh87669     5   67557700   67558700      9       4  150064       1.9816     0.023762
enh87680     5   67587900   67588900      3       2  150064       2.0796     0.018783
enh87683     5   67627000   67628000      2       1  150064       1.9025     0.028553
enh87685     5   67643100   67644100      1       1  150064       1.8639      0.03117
enh87691     5   67680800   67681800      3       2  150064       2.7437    0.0030379
enh87693     5   67702700   67703700      2       1  150064       1.7568     0.039477
enh87694     5   67710600   67711600      3       2  150064        3.186   0.00072128
enh87695     5   67716200   67717200      3       1  150064       2.5658    0.0051472
enh87696     5   67720800   67721800      4       2  150064       1.9984     0.022835
enh87697     5   67729100   67730100      3       2  150064       1.7046     0.044137
enh87698     5   67731100   67732100      3       2  150064       2.9911    0.0013901
enh87754     5   71577600   71578600      1       1  150064       1.6511      0.04936
enh87755     5   71578400   71579400      4       1  150064       1.9137     0.027828
enh87756     5   71589200   71590200      1       1  150064       1.9013      0.02863
enh87759     5   71602400   71603400      1       1  150064        2.217      0.01331
enh87761     5   71613600   71614600      2       1  150064       2.1543     0.015607
enh87807     5   73047300   73048300      3       2  150064        2.641     0.004133
enh87833     5   73680200   73681200      3       2  150064       1.7188     0.042823
enh87860     5   74229500   74230500      1       1  150064        2.615     0.004461
enh87882     5   74757600   74758600      2       1  150064        2.085     0.018535
enh87884     5   74761500   74762500      1       1  150064       1.8882       0.0295
enh87885     5   74796400   74797400      4       2  150064       2.2525     0.012145
enh87887     5   74809500   74810500      4       2  150064       1.7841     0.037207
enh87891     5   74853600   74854600      2       1  150064       1.9101     0.028063
enh87897     5   74876700   74877700      1       1  150064         2.09      0.01831
enh87899     5   74902900   74903900      2       1  150064       2.0016     0.022663
enh87901     5   74915700   74916700      2       1  150064       2.1466     0.015913
enh87905     5   74965800   74966800      2       1  150064        1.994     0.023076
enh87906     5   74973800   74974800      6       1  150064       3.1254   0.00088772
enh87988     5   75834800   75835800      1       1  150064       3.1679    0.0007676
enh88047     5   76412900   76413900      5       2  150064       2.0347     0.020939
enh88048     5   76441000   76442000      4       2  150064       2.3232     0.010085
enh88062     5   77068700   77069700      2       1  150064       2.2772     0.011386
enh88065     5   77101800   77102800      4       2  150064       2.8055     0.002512
enh88066     5   77160700   77161700      2       1  150064       2.2658     0.011732
enh88074     5   77517600   77518600      4       2  150064       1.6508     0.049394
enh88075     5   77563200   77564200      1       1  150064       2.3897      0.00843
enh88076     5   77564400   77565400      3       1  150064       3.4448   0.00028571
enh88077     5   77579300   77580300      4       2  150064       3.6058   0.00015561
enh88078     5   77581900   77582900      8       3  150064       3.9171   4.4815e-05
enh88079     5   77585000   77586000      5       2  150064        2.692    0.0035516
enh88080     5   77585500   77586500      5       1  150064        3.645    0.0001337
enh88081     5   77587800   77588800      4       2  150064       3.1666   0.00077111
enh88082     5   77654000   77655000      3       2  150064       1.6627      0.04819
enh88083     5   77658000   77659000      2       1  150064       1.9719     0.024308
enh88084     5   77769400   77770400      2       1  150064       2.9674    0.0015015
enh88085     5   77780200   77781200      2       1  150064       2.3128     0.010367
enh88087     5   77795300   77796300      4       2  150064       2.2321     0.012804
enh88088     5   77798000   77799000      1       1  150064       2.3662     0.008986
enh88090     5   77801100   77802100      2       1  150064       1.8644      0.03113
enh88091     5   77807600   77808600      8       4  150064       1.7058     0.044022
enh88121     5   78402600   78403600      4       2  150064       2.1632     0.015263
enh88163     5   79486400   79487400      2       1  150064       2.2432     0.012442
enh88166     5   79490300   79491300      4       2  150064       1.7543     0.039693
enh88168     5   79500300   79501300      5       3  150064       1.9979     0.022865
enh88170     5   79507700   79508700      5       3  150064       1.9571     0.025165
enh88175     5   79516200   79517200      4       2  150064       2.0573     0.019829
enh88269     5   81075600   81076600      2       1  150064       1.8606     0.031401
enh88270     5   81078900   81079900      5       3  150064       2.7483     0.002995
enh88278     5   81134000   81135000      1       1  150064       2.8126     0.002457
enh88281     5   81152700   81153700      4       2  150064       2.9541    0.0015679
enh88287     5   81365300   81366300      2       1  150064       1.7018       0.0444
enh88294     5   81521000   81522000      1       1  150064       2.6016      0.00464
enh88295     5   81571600   81572600     10       4  150064        3.041    0.0011791
enh88296     5   81575100   81576100      2       1  150064       1.7553     0.039604
enh88298     5   81609700   81610700      4       2  150064        2.369     0.008917
enh88301     5   81635900   81636900      3       2  150064       1.9606     0.024965
enh88334     5   82280800   82281800      3       1  150064       2.1806     0.014608
enh88347     5   82602000   82603000      3       1  150064       1.8634     0.031205
enh88364     5   83221400   83222400      6       3  150064       2.7324    0.0031433
enh88365     5   83233200   83234200      3       2  150064       2.2285     0.012924
enh88367     5   83260500   83261500      5       2  150064       2.3086     0.010482
[truncated: 872,643 more chars]
