# Supplementary material for: Identifying enhancer properties associated with genetic risk for complex traits using regulome-wide association studies
Source: PLoS Comput Biol. 2022 Sep 7;18(9):e1010430. doi: 10.1371/journal.pcbi.1010430 (PMC9484640; doi:10.1371/journal.pcbi.1010430)
Supplement: S3 Table — Sample names are as described in the ROADMAP epigenomics project integrative analysis portal: https://egg2.wustl.edu/roadmap/web_portal/meta.html. (ZIP) [file pcbi.1010430.s010.zip › supplemental_table3/E047blood_sig_enhancers05.gcov.out]

GENE      CHR      START       STOP  NSNPS  NPARAM       N        ZSTAT            P
enh33950    1    1168800    1169800      4       1  150064       2.0071     0.022368
enh33951    1    1185300    1186300      5       2  150064       1.6699      0.04747
enh33952    1    1186600    1187600      3       2  150064        1.799     0.036009
enh33954    1    1205200    1206200      2       1  150064       1.6686     0.047598
enh34007    1    1706800    1707800      3       2  150064       2.5144    0.0059618
enh34023    1    1837400    1838400      2       1  150064       1.7009     0.044484
enh34025    1    1841200    1842200      3       1  150064       2.0797     0.018775
enh34035    1    2046300    2047300      3       1  150064       1.7997     0.035957
enh34036    1    2057800    2058800      2       1  150064       2.6994    0.0034735
enh34037    1    2063200    2064200      1       1  150064       2.0727       0.0191
enh34038    1    2065100    2066100      5       2  150064       3.2658   0.00054572
enh34039    1    2071000    2072000      5       2  150064       3.2169   0.00064792
enh34041    1    2080700    2081700      3       1  150064       3.3234   0.00044456
enh34047    1    2126900    2127900      2       1  150064       2.5265    0.0057606
enh34051    1    2137100    2138100      3       2  150064       2.1045     0.017666
enh34058    1    2173500    2174500      2       1  150064       3.3947   0.00034357
enh34061    1    2181600    2182600      4       2  150064       1.7417     0.040784
enh34066    1    2214900    2215900      5       3  150064       1.7983     0.036064
enh34070    1    2234000    2235000      3       2  150064       1.6627     0.048189
enh34071    1    2235700    2236700      4       2  150064       1.9129     0.027883
enh34079    1    2398000    2399000      5       2  150064       4.5017   3.3707e-06
enh34088    1    2485900    2486900      1       1  150064       2.5752     0.005009
enh34090    1    2491800    2492800      1       1  150064        2.422     0.007717
enh34094    1    2524000    2525000      7       1  150064       3.0401    0.0011826
enh34095    1    2554000    2555000      4       2  150064       3.0552    0.0011244
enh34159    1    5448700    5449700      1       1  150064       1.6795      0.04653
enh34187    1    6260300    6261300      1       1  150064       1.7453      0.04047
enh34201    1    6519100    6520100      2       1  150064       2.6046     0.004599
enh34202    1    6523700    6524700      2       1  150064       1.7104     0.043593
enh34208    1    6555200    6556200      3       1  150064       2.1548      0.01559
enh34215    1    6644600    6645600      1       1  150064       3.4842    0.0002468
enh34221    1    6675900    6676900      3       1  150064       2.1533     0.015649
enh34224    1    6716800    6717800      4       2  150064       2.8901    0.0019255
enh34225    1    6759800    6760800      2       1  150064       3.5669   0.00018061
enh34228    1    6846900    6847900      3       1  150064       1.7795     0.037581
enh34231    1    6851000    6852000      4       2  150064       1.8562     0.031711
enh34236    1    6862700    6863700      1       1  150064       1.6802      0.04646
enh34267    1    8002500    8003500      2       1  150064       2.0947     0.018098
enh34286    1    8377100    8378100      1       1  150064       3.5064    0.0002271
enh34287    1    8408700    8409700      4       2  150064       2.7903    0.0026329
enh34288    1    8427300    8428300      1       1  150064       2.9348     0.001669
enh34291    1    8436100    8437100      4       2  150064       4.3432   7.0227e-06
enh34292    1    8439500    8440500      2       1  150064       4.8415   6.4436e-07
enh34294    1    8444400    8445400      2       1  150064       4.8974   4.8548e-07
enh34296    1    8447600    8448600      2       1  150064       4.7983    8.002e-07
enh34297    1    8449900    8450900      3       2  150064       2.6929    0.0035421
enh34298    1    8450900    8451900      3       2  150064       2.9505    0.0015861
enh34299    1    8454300    8455300      2       1  150064       3.3185   0.00045251
enh34301    1    8458000    8459000      1       1  150064       2.3545     0.009273
enh34302    1    8464500    8465500      2       1  150064       4.6602   1.5796e-06
enh34304    1    8467700    8468700      2       1  150064       4.9569   3.5806e-07
enh34308    1    8488100    8489100      1       1  150064       5.7199     5.33e-09
enh34314    1    8537200    8538200      1       1  150064       3.4961    0.0002361
enh34315    1    8556300    8557300      2       1  150064       2.3078     0.010506
enh34316    1    8569000    8570000      2       1  150064       2.9289    0.0017009
enh34318    1    8574800    8575800      2       1  150064       2.9651     0.001513
enh34319    1    8579100    8580100      2       1  150064       2.4006    0.0081847
enh34322    1    8599700    8600700      2       1  150064       2.4961    0.0062787
enh34324    1    8620900    8621900      1       1  150064       2.5716     0.005062
enh34325    1    8663100    8664100      1       1  150064       2.8826     0.001972
enh34327    1    8691700    8692700      1       1  150064        2.875      0.00202
enh34330    1    8730000    8731000      3       2  150064       2.5074    0.0060804
enh34331    1    8740900    8741900      2       1  150064         2.38    0.0086572
enh34332    1    8744200    8745200      1       1  150064       2.2705      0.01159
enh34335    1    8772500    8773500      1       1  150064       1.7195      0.04276
enh34343    1    8931700    8932700      1       1  150064       1.8274      0.03382
enh34346    1    8959400    8960400      4       2  150064       2.2143     0.013406
enh34348    1    8977500    8978500      1       1  150064        2.476     0.006643
enh34351    1    8987600    8988600      8       2  150064       1.7037     0.044217
enh34352    1    9001600    9002600      6       3  150064       2.9046    0.0018385
enh34387    1    9427900    9428900      3       2  150064       2.2137     0.013426
enh34453    1    9910600    9911600      3       2  150064       1.7286      0.04194
enh34478    1   10367700   10368700      3       1  150064       1.7143     0.043237
enh34534    1   11351300   11352300      2       1  150064       1.8014     0.035822
enh34554    1   11716500   11717500      6       2  150064       1.6739     0.047073
enh34560    1   11778300   11779300      1       1  150064       1.7455      0.04045
enh34587    1   12106900   12107900      1       1  150064       3.1955    0.0006979
enh34588    1   12111900   12112900      2       1  150064       2.0047     0.022498
enh34591    1   12147200   12148200      3       2  150064       2.2788     0.011338
enh34647    1   14032800   14033800      9       5  150064       1.9076      0.02822
enh34648    1   14034600   14035600      4       2  150064       1.9076     0.028222
enh34651    1   14039300   14040300      7       3  150064       1.6943     0.045108
enh34652    1   14051500   14052500      2       1  150064       1.7969     0.036178
enh34657    1   14074200   14075200      2       1  150064       1.6562     0.048838
enh34754    1   16352900   16353900      5       3  150064       2.0835     0.018603
enh34773    1   16541900   16542900      5       2  150064        1.812     0.034996
enh34776    1   16564100   16565100      2       1  150064       2.7283    0.0031827
enh34777    1   16570400   16571400      1       1  150064        2.126      0.01675
enh34779    1   16592600   16593600      3       1  150064       2.1759      0.01478
enh34780    1   16594300   16595300      2       1  150064       1.6956     0.044977
enh34781    1   16644800   16645800      3       1  150064       2.0685     0.019295
enh34783    1   16650600   16651600      2       1  150064       1.7495       0.0401
enh34785    1   16662400   16663400      1       1  150064       2.0898      0.01832
enh34786    1   16673500   16674500      4       1  150064       1.9569      0.02518
enh34788    1   16679500   16680500      1       1  150064       2.0801      0.01876
enh34790    1   16697200   16698200      2       1  150064       1.6637     0.048085
enh34791    1   16703000   16704000      4       1  150064       1.9451     0.025883
enh34794    1   16711200   16712200      3       1  150064       1.7799     0.037547
enh34795    1   16714400   16715400      2       1  150064       1.7653      0.03876
enh34801    1   16824100   16825100      3       1  150064       1.8836     0.029809
enh34802    1   16826400   16827400      3       1  150064        2.091     0.018265
enh34804    1   16839500   16840500      1       1  150064       2.1937      0.01413
enh34830    1   17371700   17372700      7       1  150064       2.4055    0.0080747
enh34831    1   17372200   17373200      4       1  150064       2.2589     0.011946
enh34832    1   17378300   17379300      2       1  150064       2.7791    0.0027255
enh34857    1   19234200   19235200      2       1  150064       1.6468       0.0498
enh34880    1   19641000   19642000      3       1  150064       2.1377     0.016271
enh34914    1   19835300   19836300      5       2  150064       1.8503     0.032138
enh34918    1   19925000   19926000      5       2  150064       1.7858     0.037066
enh34919    1   19930800   19931800      3       2  150064       2.4057    0.0080702
enh34948    1   20819900   20820900      1       1  150064       1.7361      0.04127
enh34961    1   21059800   21060800      2       1  150064       2.8097    0.0024792
enh34964    1   21114400   21115400      3       1  150064       2.8778    0.0020023
enh34968    1   21416700   21417700      2       1  150064       2.7388    0.0030831
enh34969    1   21491900   21492900      4       2  150064       2.5446    0.0054697
enh34970    1   21500200   21501200      2       1  150064       2.3653    0.0090067
enh35006    1   22069700   22070700      3       1  150064       1.7798     0.037553
enh35007    1   22085800   22086800      2       1  150064       2.0773     0.018885
enh35008    1   22087900   22088900      6       3  150064       1.7796     0.037573
enh35009    1   22089200   22090200      5       2  150064       1.7174     0.042958
enh35010    1   22091600   22092600      5       2  150064       2.2327     0.012784
enh35011    1   22095200   22096200      1       1  150064       2.0355       0.0209
enh35012    1   22097000   22098000      7       3  150064       2.3658    0.0089957
enh35017    1   22104700   22105700      7       3  150064       1.9024     0.028559
enh35031    1   22349300   22350300      3       2  150064       2.4102    0.0079729
enh35032    1   22353400   22354400     13       3  150064       2.9813    0.0014354
enh35034    1   22361300   22362300      8       2  150064       1.6811     0.046376
enh35036    1   22369300   22370300      1       1  150064       3.2129     0.000657
enh35037    1   22374700   22375700      2       1  150064       3.2572   0.00056259
enh35042    1   22404500   22405500      1       1  150064       3.3584     0.000392
enh35044    1   22412200   22413200      2       1  150064       2.6649     0.003851
enh35048    1   22429700   22430700      1       1  150064       3.5485    0.0001937
enh35049    1   22432200   22433200      5       2  150064       1.9261     0.027046
enh35068    1   23437700   23438700      2       1  150064       1.9202     0.027415
enh35111    1   23947600   23948600      6       3  150064       1.6605     0.048406
enh35125    1   24073800   24074800      1       1  150064       2.1532      0.01565
enh35156    1   24677900   24678900      1       1  150064       2.2798      0.01131
enh35158    1   24717300   24718300      5       2  150064       1.7514     0.039939
enh35159    1   24719400   24720400      3       1  150064       2.3825    0.0085973
enh35171    1   24803200   24804200      2       1  150064       2.3252     0.010032
enh35173    1   24810600   24811600      3       1  150064       2.4448    0.0072467
enh35175    1   24818200   24819200      1       1  150064       2.2907      0.01099
enh35176    1   24826100   24827100      1       1  150064       2.3138      0.01034
enh35179    1   24835600   24836600      2       1  150064       1.9884     0.023382
enh35180    1   24840000   24841000      1       1  150064       2.6534     0.003984
enh35184    1   24854000   24855000      4       1  150064       2.4896    0.0063935
enh35185    1   24861700   24862700      4       1  150064       2.6269    0.0043077
enh35187    1   24871400   24872400      4       1  150064       3.1935   0.00070269
enh35191    1   24967400   24968400      2       1  150064       2.5702    0.0050815
enh35389    1   26864600   26865600      1       1  150064       2.1879      0.01434
enh35392    1   26874500   26875500      1       1  150064        1.665      0.04796
enh35400    1   27016900   27017900      1       1  150064       2.4913     0.006363
enh35403    1   27033500   27034500      2       1  150064       2.6037    0.0046111
enh35404    1   27035800   27036800      3       1  150064        2.498    0.0062456
enh35405    1   27041000   27042000      2       1  150064       1.8779     0.030197
enh35406    1   27047500   27048500      3       1  150064         2.63    0.0042697
enh35407    1   27050200   27051200      2       1  150064        2.294     0.010895
enh35408    1   27053100   27054100      1       1  150064       2.7026      0.00344
enh35411    1   27067900   27068900      2       1  150064       2.3583    0.0091803
enh35412    1   27073000   27074000      1       1  150064       2.7082     0.003382
enh35413    1   27078000   27079000      1       1  150064        2.749     0.002989
enh35418    1   27146600   27147600      1       1  150064       2.1783      0.01469
enh35422    1   27160900   27161900      1       1  150064       1.8565      0.03169
enh35426    1   27204000   27205000      1       1  150064       2.0777      0.01887
enh35427    1   27213300   27214300      3       1  150064       2.4157    0.0078529
enh35428    1   27214600   27215600      1       1  150064       2.4794      0.00658
enh35431    1   27246900   27247900      2       1  150064       2.7103    0.0033606
enh35432    1   27249700   27250700      1       1  150064        2.512     0.006003
enh35439    1   27425400   27426400      1       1  150064         2.29      0.01101
enh35441    1   27432900   27433900      1       1  150064       1.8883      0.02949
enh35466    1   27666200   27667200      5       3  150064        2.244     0.012418
enh35471    1   27685000   27686000      1       1  150064       1.7819      0.03738
enh35475    1   27695500   27696500      1       1  150064       2.9448     0.001616
enh35522    1   27899200   27900200      3       1  150064       1.7057      0.04403
enh35527    1   27924100   27925100      2       1  150064       1.7612     0.039101
enh35529    1   27932800   27933800      2       1  150064       1.9507     0.025546
enh35534    1   27949000   27950000      3       2  150064       2.0594     0.019727
enh35535    1   27950300   27951300      2       1  150064       1.9898     0.023307
enh35536    1   27953100   27954100      4       1  150064       1.7661     0.038689
enh35539    1   27957500   27958500      7       3  150064       1.8081     0.035298
enh35542    1   27970100   27971100      2       1  150064       1.7707     0.038307
enh35556    1   28110700   28111700      2       1  150064       2.2493     0.012248
enh35606    1   28575800   28576800      2       1  150064       1.7769     0.037792
enh35608    1   28588100   28589100      3       1  150064        2.265     0.011756
enh35613    1   28697800   28698800      2       1  150064       1.9834     0.023663
enh35614    1   28699800   28700800      2       1  150064       2.2181     0.013274
enh35615    1   28741600   28742600      2       1  150064       2.0323     0.021061
enh35616    1   28743900   28744900      4       1  150064       2.0635     0.019532
enh35619    1   28782000   28783000      2       1  150064       1.8159     0.034693
enh35624    1   28845600   28846600      1       1  150064       2.4689     0.006776
enh35625    1   28878100   28879100      1       1  150064       2.8194     0.002406
enh35627    1   28905200   28906200      2       1  150064       2.7673    0.0028261
enh35630    1   28918200   28919200      1       1  150064       1.8519      0.03202
enh35631    1   28967000   28968000      2       1  150064       2.2745     0.011467
enh35632    1   28970900   28971900      1       1  150064       2.3123      0.01038
enh35633    1   28973500   28974500      2       1  150064       2.0484     0.020261
enh35644    1   29111200   29112200      1       1  150064       2.4417      0.00731
enh35648    1   29211000   29212000      4       2  150064       2.8853    0.0019554
enh35650    1   29216600   29217600      2       1  150064       1.8534     0.031915
enh35654    1   29248600   29249600      2       1  150064       2.7158    0.0033057
enh35655    1   29250200   29251200      4       2  150064       3.5038   0.00022932
enh35656    1   29251700   29252700      1       1  150064       2.0678      0.01933
enh35659    1   29263200   29264200      3       2  150064       2.8306     0.002323
enh35661    1   29266600   29267600      4       2  150064        3.476   0.00025447
enh35673    1   29306000   29307000      3       1  150064       3.6601   0.00012604
enh35685    1   29555800   29556800      3       1  150064       2.0326     0.021045
enh35686    1   29557600   29558600      3       1  150064       2.1232     0.016867
enh35688    1   30516300   30517300      2       1  150064       3.2835   0.00051257
enh35698    1   31214800   31215800      3       1  150064       2.6617    0.0038868
enh35710    1   31449200   31450200      1       1  150064       1.7721      0.03819
enh35725    1   31771800   31772800      5       2  150064       3.9229   4.3737e-05
enh35726    1   31845100   31846100      3       2  150064       2.0867     0.018456
enh35727    1   31846500   31847500      2       1  150064        1.886     0.029645
enh35728    1   31867600   31868600      2       1  150064       2.8315    0.0023167
enh35755    1   32312900   32313900      4       2  150064       1.8803     0.030033
enh35769    1   32391400   32392400      2       1  150064       2.0527      0.02005
enh35772    1   32411100   32412100      2       1  150064       2.0879     0.018402
enh35818    1   32707600   32708600      3       1  150064       1.7063     0.043974
enh35819    1   32711700   32712700      3       1  150064       1.7052     0.044077
enh35844    1   32810800   32811800      1       1  150064        2.932     0.001684
enh35888    1   33502600   33503600      2       1  150064       1.8687     0.030829
enh35906    1   33760600   33761600      3       2  150064       1.7552     0.039615
enh35911    1   33811300   33812300      1       1  150064       1.7861      0.03704
enh35920    1   33936200   33937200      3       1  150064       1.7455     0.040446
enh35923    1   35318200   35319200      4       2  150064       1.8872     0.029566
enh35924    1   35322900   35323900      4       2  150064        1.898     0.028849
enh35940    1   35585700   35586700      2       1  150064       1.7055      0.04405
enh35962    1   36002100   36003100      2       1  150064       3.0799    0.0010355
enh35968    1   36038100   36039100      1       1  150064       3.8032    7.142e-05
enh35972    1   36101900   36102900      2       1  150064       3.6011   0.00015847
enh35977    1   36184600   36185600      3       1  150064       3.8464    5.994e-05
enh35980    1   36269800   36270800      2       1  150064       3.7614    8.448e-05
enh35982    1   36276000   36277000      1       1  150064       1.7772      0.03777
enh35986    1   36398300   36399300      1       1  150064        3.492    0.0002397
enh35988    1   36400600   36401600      2       1  150064       2.7758    0.0027532
enh35990    1   36407700   36408700      1       1  150064       3.3364    0.0004243
enh35991    1   36555700   36556700      3       2  150064        3.192   0.00070642
enh35992    1   36565000   36566000      6       2  150064       2.3137     0.010343
enh35993    1   36574600   36575600      1       1  150064       2.3702      0.00889
enh35994    1   36591900   36592900      4       2  150064       3.5271   0.00021004
enh35995    1   36607500   36608500      2       1  150064       3.3975   0.00034006
enh35997    1   36609800   36610800      1       1  150064       3.3327      0.00043
enh35998    1   36610600   36611600      4       2  150064       3.2803    0.0005184
enh35999    1   36613000   36614000      3       1  150064       3.8801   5.2202e-05
enh36005    1   36653100   36654100      3       1  150064       2.6234    0.0043531
enh36054    1   37169100   37170100      1       1  150064        2.832     0.002313
enh36074    1   38271200   38272200      4       1  150064       2.2458     0.012358
enh36076    1   38291100   38292100      2       1  150064       2.6184    0.0044174
enh36082    1   38323400   38324400      1       1  150064       3.1702    0.0007616
enh36084    1   38355800   38356800      3       2  150064       2.5011    0.0061909
enh36086    1   38388400   38389400      2       1  150064       1.9326     0.026641
enh36088    1   38392000   38393000      1       1  150064       2.5346     0.005629
enh36090    1   38395000   38396000      4       2  150064       2.5493    0.0053965
enh36092    1   38411300   38412300      6       3  150064       2.3065     0.010541
enh36094    1   38453300   38454300      1       1  150064        2.104      0.01769
enh36109    1   39313200   39314200      3       2  150064       1.9752     0.024123
enh36122    1   39490800   39491800      2       1  150064       1.8507     0.032107
enh36123    1   39493000   39494000      5       2  150064       1.7435     0.040624
enh36124    1   39493800   39494800      4       1  150064       2.0431      0.02052
enh36125    1   39498400   39499400      5       2  150064       2.0762     0.018938
enh36126    1   39505100   39506100      5       1  150064       2.1919     0.014192
enh36127    1   39516400   39517400      4       2  150064        2.238      0.01261
enh36130    1   39568300   39569300      1       1  150064        1.984      0.02363
enh36133    1   39648700   39649700      2       1  150064       1.8156     0.034712
enh36134    1   39650800   39651800      2       1  150064       2.1225     0.016899
enh36140    1   39668900   39669900      2       1  150064       1.7404     0.040897
enh36142    1   39673600   39674600      2       1  150064       2.1629     0.015274
enh36167    1   39859900   39860900      2       1  150064       1.7647     0.038809
enh36168    1   39862000   39863000      1       1  150064       2.2334      0.01276
enh36169    1   39863700   39864700      2       1  150064       1.6897     0.045544
enh36178    1   39974700   39975700      5       3  150064       2.0765     0.018926
enh36179    1   39991000   39992000      4       2  150064       2.5017    0.0061795
enh36187    1   40119000   40120000      3       2  150064       2.0009     0.022701
enh36199    1   40341200   40342200      1       1  150064       1.8639      0.03117
enh36201    1   40345800   40346800      3       1  150064       2.1568     0.015512
enh36251    1   40864100   40865100      3       2  150064        2.095     0.018086
enh36262    1   40973100   40974100      3       2  150064       1.7554     0.039594
enh36266    1   40998100   40999100      3       2  150064       1.9022     0.028572
enh36273    1   41155700   41156700      3       2  150064       2.3236     0.010073
enh36274    1   41159800   41160800      4       2  150064       2.3642    0.0090353
enh36275    1   41164600   41165600      3       1  150064        2.891    0.0019199
enh36276    1   41169600   41170600      6       2  150064       2.6329    0.0042328
enh36278    1   41177900   41178900      3       2  150064       2.4566    0.0070136
enh36279    1   41179000   41180000      3       2  150064       2.5635    0.0051813
enh36282    1   41188100   41189100      3       2  150064       2.6826    0.0036529
enh36286    1   41206400   41207400      2       1  150064       2.3034     0.010628
enh36292    1   41274600   41275600      4       2  150064       3.0359    0.0011992
enh36305    1   41447100   41448100      2       1  150064       2.1477     0.015868
enh36306    1   41468700   41469700      5       2  150064        2.221     0.013176
enh36416    1   43416100   43417100      5       2  150064       2.8117    0.0024641
enh36417    1   43419600   43420600      3       2  150064       2.1424      0.01608
enh36420    1   43426900   43427900      7       2  150064       2.4583    0.0069804
enh36433    1   43739400   43740400      2       1  150064        2.174     0.014854
enh36435    1   43760700   43761700      1       1  150064       2.8936     0.001904
enh36439    1   43825600   43826600      3       2  150064       3.7678   8.2356e-05
enh36440    1   43831300   43832300      3       2  150064       1.9251     0.027108
enh36442    1   43856600   43857600      2       1  150064       3.2894   0.00050194
enh36445    1   44015700   44016700      3       1  150064       2.0885     0.018378
enh36447    1   44031500   44032500      3       2  150064       3.2668   0.00054392
enh36448    1   44114300   44115300      5       2  150064       4.0012   3.1507e-05
enh36449    1   44117600   44118600      3       2  150064       4.0608   2.4453e-05
enh36453    1   44255200   44256200      3       1  150064       2.7864    0.0026647
enh36455    1   44318800   44319800      3       1  150064       3.9946   3.2404e-05
enh36456    1   44344400   44345400      2       1  150064       3.9801   3.4443e-05
enh36458    1   44413900   44414900      5       2  150064       3.6271    0.0001433
enh36461    1   44439100   44440100      2       1  150064       1.9816     0.023762
enh36462    1   44442700   44443700      5       2  150064       2.5588    0.0052521
enh36463    1   44445900   44446900      4       2  150064       1.9799      0.02386
enh36464    1   44456100   44457100      1       1  150064       2.0898      0.01832
enh36471    1   44677600   44678600      1       1  150064       2.7892     0.002642
enh36472    1   44680100   44681100      2       1  150064       1.8408     0.032822
enh36480    1   44821000   44822000      2       1  150064       1.9614     0.024916
enh36496    1   45184700   45185700      1       1  150064       1.8209      0.03431
enh36596    1   46998100   46999100      1       1  150064       2.0505      0.02016
enh36598    1   47015100   47016100      3       2  150064       1.9002     0.028706
enh36634    1   49240100   49241100      2       1  150064       2.0617     0.019617
enh36636    1   50916900   50917900      4       2  150064       1.9096     0.028095
enh36643    1   51382600   51383600      2       1  150064       2.0839     0.018585
enh36685    1   51981300   51982300      8       3  150064       1.7506     0.040007
enh36686    1   51985600   51986600      4       2  150064       1.6839     0.046102
enh36730    1   52988900   52989900      2       1  150064        2.073     0.019085
enh36736    1   53012900   53013900      1       1  150064       1.7137      0.04329
enh36773    1   53661200   53662200      1       1  150064       2.0792       0.0188
enh36775    1   53684300   53685300      2       1  150064       2.1388     0.016228
enh36777    1   53702000   53703000      2       1  150064       2.4523    0.0070978
enh36779    1   53759900   53760900      2       1  150064       1.9559     0.025236
enh36780    1   53771800   53772800      4       2  150064       2.1252     0.016783
enh36804    1   54451700   54452700      2       1  150064       2.2225     0.013124
enh36810    1   54667600   54668600      4       2  150064       2.4067    0.0080495
enh36812    1   54695800   54696800      2       1  150064       1.7162     0.043064
enh36835    1   54800500   54801500      2       1  150064       1.8083     0.035278
enh36842    1   54819000   54820000      2       1  150064       2.3288    0.0099338
enh36844    1   54825100   54826100      1       1  150064       1.7084      0.04378
enh36845    1   54827700   54828700      2       1  150064       1.7732     0.038097
enh36848    1   54839600   54840600      4       2  150064       1.9022     0.028575
enh36849    1   54844900   54845900      5       2  150064       1.7986     0.036041
enh36850    1   54850400   54851400      1       1  150064       2.1615      0.01533
enh36894    1   55673300   55674300      3       1  150064       1.6451     0.049979
enh36917    1   59165800   59166800      2       1  150064       2.3789    0.0086815
enh36926    1   59323900   59324900      4       2  150064       1.9851     0.023568
enh36951    1   59612600   59613600      3       1  150064       1.7397     0.040958
enh37012    1   64710500   64711500      1       1  150064       2.1165      0.01715
enh37023    1   65235500   65236500      3       2  150064       1.8311     0.033542
enh37032    1   65389900   65390900      3       1  150064       2.5278    0.0057395
enh37033    1   65396600   65397600      4       2  150064       2.0038     0.022545
enh37034    1   65398200   65399200      3       1  150064       2.3488    0.0094178
enh37035    1   65400100   65401100      3       2  150064       3.3548   0.00039706
enh37036    1   65401800   65402800      4       2  150064       1.7347     0.041401
enh37037    1   65404900   65405900      3       2  150064       3.1147    0.0009206
enh37040    1   65413900   65414900      5       2  150064        2.281     0.011274
enh37041    1   65419400   65420400      3       1  150064       2.0133     0.022042
enh37042    1   65424200   65425200      3       1  150064       2.3492     0.009407
enh37043    1   65426800   65427800      4       2  150064       2.0246     0.021452
enh37052    1   65525300   65526300      2       1  150064       2.2948     0.010872
enh37055    1   65529400   65530400      3       2  150064       1.7161     0.043068
enh37066    1   66153200   66154200      5       2  150064       2.7778    0.0027366
enh37067    1   66277700   66278700      1       1  150064       1.6821      0.04627
enh37079    1   66765600   66766600      5       1  150064       2.1653     0.015182
enh37085    1   66794800   66795800      1       1  150064       2.9779     0.001451
enh37092    1   66829800   66830800      1       1  150064       2.3297     0.009912
enh37099    1   66878000   66879000      1       1  150064       2.5143     0.005964
enh37101    1   66910100   66911100      3       2  150064         1.89     0.029382
enh37134    1   67802000   67803000      4       1  150064        1.806      0.03546
enh37200    1   76976800   76977800      2       1  150064       2.1659     0.015161
enh37238    1   78134500   78135500      3       2  150064       2.3802     0.008651
enh37257    1   78353200   78354200      9       4  150064       2.5601    0.0052325
enh37259    1   78393200   78394200      1       1  150064       1.8534      0.03191
enh37262    1   78446200   78447200      3       2  150064       1.9066     0.028289
enh37272    1   79114500   79115500      1       1  150064       2.3844     0.008554
enh37277    1   84048800   84049800      4       2  150064       2.5368     0.005594
enh37279    1   84157700   84158700      3       2  150064       2.2405     0.012529
enh37282    1   84235300   84236300      2       1  150064       2.8771    0.0020066
enh37286    1   84556800   84557800      1       1  150064       1.8547      0.03182
enh37287    1   84600700   84601700      1       1  150064       1.9241      0.02717
enh37292    1   84623700   84624700      1       1  150064       1.8672      0.03094
enh37295    1   84627400   84628400      1       1  150064       1.8787      0.03014
enh37302    1   84639500   84640500      1       1  150064        1.923      0.02724
enh37327    1   85077300   85078300      3       1  150064       1.6537     0.049095
enh37341    1   85319800   85320800      3       1  150064       2.2982     0.010774
enh37348    1   85440100   85441100      4       1  150064       2.0542     0.019976
enh37352    1   85492500   85493500      1       1  150064       2.3189       0.0102
enh37363    1   85738400   85739400      4       2  150064       1.8228     0.034165
enh37464    1   89777100   89778100      2       1  150064       2.6612    0.0038928
enh37466    1   89828600   89829600      2       1  150064       1.8371     0.033094
enh37502    1   90125700   90126700      2       1  150064        2.303     0.010639
enh37513    1   90184700   90185700      1       1  150064       1.6991      0.04465
enh37530    1   90322000   90323000      3       2  150064       1.9575     0.025147
enh37536    1   90342800   90343800      2       1  150064       1.8484     0.032275
enh37547    1   91374600   91375600      7       2  150064       2.2043      0.01375
enh37549    1   91388600   91389600      1       1  150064       2.1654      0.01518
enh37554    1   91410600   91411600      1       1  150064       2.1571       0.0155
enh37557    1   91417500   91418500      2       1  150064       1.7628      0.03897
enh37559    1   91423000   91424000      2       1  150064       1.9565     0.025204
enh37561    1   91427900   91428900      4       2  150064       2.1388     0.016224
enh37563    1   91448700   91449700      2       1  150064       2.4807    0.0065562
enh37571    1   91475400   91476400      3       1  150064         2.03     0.021181
enh37573    1   91488400   91489400      3       1  150064       2.4412    0.0073191
enh37578    1   91965200   91966200      3       2  150064       2.3068     0.010532
enh37586    1   92020800   92021800      5       1  150064        1.719      0.04281
enh37627    1   92667600   92668600      3       1  150064       1.8685     0.030845
enh37630    1   92766100   92767100      3       2  150064       1.8755     0.030364
enh37633    1   92788700   92789700      1       1  150064       3.1456    0.0008286
enh37634    1   92831400   92832400      4       2  150064       2.5807    0.0049295
enh37639    1   92929300   92930300      2       1  150064       2.7356    0.0031133
enh37641    1   92942000   92943000      2       1  150064       3.1959   0.00069705
enh37642    1   92946600   92947600      3       1  150064       2.8588    0.0021261
enh37643    1   92953100   92954100      1       1  150064       2.0676      0.01934
enh37644    1   92955700   92956700      2       1  150064       1.6579     0.048666
enh37645    1   92957000   92958000      2       1  150064       2.0154     0.021932
enh37646    1   92960400   92961400      2       1  150064       3.1371   0.00085328
enh37647    1   92969600   92970600      1       1  150064       2.0413      0.02061
enh37655    1   93319600   93320600      2       1  150064       2.1632     0.015261
enh37663    1   93369000   93370000      1       1  150064       1.7266      0.04212
enh37664    1   93392400   93393400      1       1  150064       1.7921      0.03656
enh37665    1   93395000   93396000      1       1  150064       1.6959      0.04495
enh37666    1   93400400   93401400      3       1  150064        1.798     0.036085
enh37671    1   93415500   93416500      1       1  150064       1.8858      0.02966
enh37672    1   93418000   93419000      1       1  150064       2.1765      0.01476
enh37679    1   93440700   93441700      3       2  150064       1.8648     0.031102
enh37680    1   93445300   93446300      2       1  150064       1.8883      0.02949
enh37745    1   94896300   94897300      3       2  150064       1.6553     0.048935
enh37752    1   95348900   95349900      4       2  150064        2.534    0.0056383
enh37759    1   95459800   95460800      2       1  150064       1.8498     0.032171
enh37760    1   95508400   95509400      7       2  150064       1.9798     0.023862
enh37762    1   95698200   95699200      5       3  150064       1.8727     0.030558
enh37766    1   97189200   97190200      3       1  150064       3.8812   5.1973e-05
enh37767    1   97190300   97191300      2       1  150064       3.6351   0.00013893
enh37768    1   97194500   97195500      1       1  150064       2.4805     0.006559
enh37769    1   97205300   97206300      6       2  150064       2.2434     0.012437
enh37771    1   97213200   97214200      2       1  150064       2.1013     0.017805
enh37772    1   98096300   98097300      1       1  150064       2.5085     0.006062
enh37773    1   98097300   98098300      1       1  150064       3.1292    0.0008763
enh37775    1   98257200   98258200      4       2  150064       2.6124    0.0044949
enh37776    1   98330000   98331000      2       1  150064        5.147   1.3237e-07
enh37777    1   98351400   98352400      2       1  150064       4.9823   3.1417e-07
enh37779    1   98366000   98367000      2       1  150064       2.4364     0.007418
enh37782    1   98369400   98370400      3       1  150064       5.6293   9.0464e-09
enh37784    1   98374700   98375700      2       1  150064       5.7233   5.2251e-09
enh37785    1   98375600   98376600      5       3  150064        6.175   3.3082e-10
enh37786    1   98376500   98377500      2       1  150064       6.3348   1.1883e-10
enh37788    1   98378200   98379200      3       2  150064       6.4671   4.9965e-11
enh37791    1   98383600   98384600      2       1  150064        1.972     0.024303
enh37793    1   98399800   98400800      3       1  150064       6.1877   3.0528e-10
enh37795    1   98473600   98474600      1       1  150064       7.4729    3.923e-14
enh37796    1   98698100   98699100      2       1  150064       3.0845    0.0010196
enh37798    1   98853500   98854500      3       2  150064        1.968     0.024534
enh37799    1   98867800   98868800      2       1  150064       2.7218    0.0032465
enh37800    1   98870900   98871900      4       1  150064       3.0149    0.0012854
enh37856    1  100892800  100893800      1       1  150064       1.8105      0.03511
enh37923    1  101918200  101919200      6       3  150064       2.5781    0.0049671
enh37937    1  108337400  108338400      9       5  150064       1.7692      0.03843
enh37938    1  108347000  108348000      8       3  150064       2.6676    0.0038199
enh37948    1  108437700  108438700      6       2  150064       1.9954     0.023001
enh37950    1  108440400  108441400      3       1  150064       1.8382     0.033014
enh37951    1  108442300  108443300      2       1  150064        2.171     0.014964
enh37953    1  108462500  108463500      4       2  150064       1.8569      0.03166
enh37958    1  108492200  108493200      4       2  150064       2.1863     0.014395
enh37972    1  108740500  108741500      5       2  150064       2.2112     0.013513
enh38048    1  110088300  110089300      3       2  150064       1.7333     0.041525
enh38062    1  110182600  110183600      1       1  150064       1.8088      0.03524
enh38075    1  110357800  110358800      1       1  150064       1.8634       0.0312
enh38080    1  110438000  110439000      6       2  150064       1.9746     0.024159
enh38088    1  110530700  110531700      1       1  150064       2.2206      0.01319
enh38090    1  110545800  110546800      1       1  150064        1.927      0.02699
enh38095    1  110575800  110576800      2       1  150064       1.8614     0.031341
enh38098    1  110745600  110746600      1       1  150064       2.2414       0.0125
enh38108    1  110926000  110927000      4       2  150064         2.06     0.019699
enh38131    1  111323100  111324100      4       2  150064       2.3344    0.0097885
enh38132    1  111327000  111328000      7       4  150064       2.7755     0.002756
enh38139    1  111433500  111434500      2       1  150064       1.8525     0.031976
enh38141    1  111440300  111441300      1       1  150064       2.0107      0.02218
enh38159    1  111726100  111727100      3       2  150064       2.0564     0.019871
enh38195    1  112134300  112135300      3       2  150064       2.8477     0.002202
enh38199    1  112165400  112166400     10       5  150064       2.4791    0.0065861
enh38200    1  112167000  112168000      5       3  150064       1.7179     0.042905
enh38208    1  112203200  112204200      3       1  150064        1.984     0.023625
enh38212    1  112230000  112231000      5       3  150064       1.6634     0.048117
enh38213    1  112231300  112232300      2       1  150064       1.8443     0.032567
enh38224    1  112936800  112937800      3       1  150064       1.8802     0.030041
enh38228    1  113159100  113160100      3       2  150064       2.4232     0.007692
enh38229    1  113165500  113166500      3       2  150064       2.1612     0.015339
enh38230    1  113173300  113174300      1       1  150064       3.3565    0.0003947
enh38231    1  113181500  113182500      2       1  150064       4.2597   1.0237e-05
enh38233    1  113187600  113188600      2       1  150064       2.5255    0.0057771
enh38235    1  113215800  113216800      2       1  150064       3.0364    0.0011973
enh38236    1  113219300  113220300      1       1  150064       3.3091     0.000468
enh38240    1  113246200  113247200      5       2  150064       2.2074     0.013643
enh38265    1  113675600  113676600      3       1  150064       1.7474     0.040282
enh38266    1  113683100  113684100      1       1  150064       1.6575      0.04871
enh38268    1  113689400  113690400      3       1  150064       1.7311     0.041719
enh38313    1  114874700  114875700      2       1  150064       1.6684     0.047614
enh38314    1  114883500  114884500      2       1  150064       2.1314     0.016528
enh38315    1  114886900  114887900      3       2  150064       1.7633     0.038923
enh38318    1  115000400  115001400      2       1  150064       2.0958     0.018052
enh38323    1  115024700  115025700      1       1  150064       2.4711     0.006735
enh38325    1  115031900  115032900      7       2  150064       1.9976      0.02288
enh38326    1  115039000  115040000      4       2  150064       2.1748     0.014821
enh38327    1  115041800  115042800      4       1  150064       1.8763     0.030306
enh38329    1  115047100  115048100      5       3  150064       1.8815     0.029955
enh38330    1  115049900  115050900      1       1  150064       2.5298     0.005706
enh38334    1  115257400  115258400      2       1  150064       1.7788     0.037633
enh38335    1  115259500  115260500      2       1  150064       1.9462     0.025816
enh38337    1  115294700  115295700      2       1  150064       2.6518    0.0040031
enh38338    1  115321200  115322200      1       1  150064       1.8218      0.03424
enh38341    1  115605200  115606200      3       1  150064       1.9966     0.022936
enh38342    1  115614600  115615600      7       2  150064       1.6777       0.0467
enh38343    1  115627600  115628600      3       2  150064         3.46   0.00027013
enh38345    1  115632700  115633700      5       2  150064       1.8358     0.033193
enh38347    1  115642900  115643900      4       2  150064       3.7716   8.1087e-05
enh38349    1  115655100  115656100      7       4  150064       3.7919   7.4742e-05
enh38351    1  116004800  116005800      4       1  150064       2.9715    0.0014816
enh38352    1  116185600  116186600      4       1  150064       2.7837     0.002687
enh38371    1  116859300  116860300      2       1  150064       2.2212     0.013169
enh38410    1  117300500  117301500      2       1  150064       3.0064     0.001322
enh38411    1  117302500  117303500      4       2  150064        1.669     0.047559
enh38412    1  117309100  117310100      2       1  150064       1.9971     0.022909
enh38414    1  117320300  117321300      3       1  150064       3.3991   0.00033806
enh38415    1  117334200  117335200      1       1  150064       3.0493     0.001147
enh38416    1  117337900  117338900      4       1  150064       2.8357    0.0022864
enh38418    1  117358600  117359600      1       1  150064       3.5666    0.0001808
enh38438    1  117551100  117552100      6       4  150064       1.7985     0.036048
enh38455    1  117934400  117935400      1       1  150064        1.911        0.028
enh38456    1  117936000  117937000      6       3  150064       1.6715     0.047309
enh38490    1  119840900  119841900      1       1  150064       1.9752      0.02412
enh38645    1  145588000  145589000      3       1  150064       1.9471     0.025762
enh38661    1  146641400  146642400      6       2  150064       2.3072     0.010523
enh38662    1  146645100  146646100      5       1  150064       2.1289     0.016633
enh38663    1  146697400  146698400      6       3  150064       2.6682    0.0038132
enh38665    1  146716400  146717400      5       2  150064       2.2623     0.011838
enh38666    1  146718700  146719700      5       3  150064       1.7537     0.039744
enh38667    1  146721600  146722600      4       1  150064       2.1444        0.016
enh38668    1  146745100  146746100      6       3  150064       2.5136    0.0059761
enh38686    1  147234400  147235400      2       1  150064       1.7329     0.041556
enh38735    1  149897400  149898400      4       2  150064       1.7368     0.041216
enh38737    1  149909200  149910200      1       1  150064       1.7142      0.04325
enh38745    1  150047900  150048900      1       1  150064       5.7603    4.197e-09
enh38746    1  150062400  150063400      2       1  150064       4.6673   1.5257e-06
enh38747    1  150064200  150065200      1       1  150064       5.5301      1.6e-08
enh38748    1  150066500  150067500      1       1  150064       5.9354    1.466e-09
enh38752    1  150090500  150091500      1       1  150064       5.7411    4.702e-09
enh38754    1  150118800  150119800      3       1  150064       5.2081   9.5414e-08
enh38757    1  150130700  150131700      3       2  150064        4.487   3.6125e-06
enh38758    1  150133600  150134600      1       1  150064       5.8413    2.589e-09
enh38760    1  150159000  150160000      1       1  150064       5.4736    2.205e-08
enh38761    1  150185000  150186000      3       2  150064       4.6806   1.4303e-06
enh38763    1  150204900  150205900      2       1  150064       4.2775   9.4514e-06
enh38764    1  150209000  150210000      2       1  150064       1.9992     0.022793
enh38767    1  150241800  150242800      3       1  150064       4.9797   3.1842e-07
enh38770    1  150264900  150265900      5       2  150064       4.0209   2.8991e-05
enh38771    1  150267300  150268300      2       1  150064       1.9883     0.023391
enh38773    1  150295300  150296300      8       3  150064       4.9237   4.2462e-07
enh38775    1  150334800  150335800      5       2  150064       4.6395   1.7465e-06
enh38776    1  150339800  150340800      2       1  150064       1.7546     0.039661
enh38778    1  150345100  150346100      3       2  150064       5.3554   4.2673e-08
enh38779    1  150354900  150355900      6       3  150064       4.5799   2.3258e-06
enh38780    1  150356000  150357000      2       1  150064       3.9827   3.4068e-05
enh38781    1  150358500  150359500      4       2  150064        4.064   2.4116e-05
enh38782    1  150361600  150362600      3       2  150064       4.0914   2.1441e-05
enh38783    1  150364600  150365600      3       1  150064       4.8597   5.8793e-07
enh38784    1  150375400  150376400      3       1  150064        3.477   0.00025348
enh38785    1  150377500  150378500      3       2  150064       1.8845     0.029749
enh38786    1  150382100  150383100      2       1  150064       3.9829   3.4041e-05
enh38787    1  150387600  150388600      8       3  150064       4.9398   3.9109e-07
enh38788    1  150436600  150437600      3       2  150064       4.9256   4.2054e-07
enh38789    1  150449600  150450600      4       2  150064       4.7494   1.0199e-06
enh38790    1  150486800  150487800      2       1  150064       4.1525   1.6446e-05
enh38791    1  150488900  150489900      2       1  150064       4.4767   3.7907e-06
enh38811    1  150813300  150814300      3       1  150064          1.8     0.035927
enh38812    1  150824700  150825700      2       1  150064       1.8476     0.032332
enh38816    1  150842200  150843200      2       1  150064       2.3228     0.010094
enh38825    1  150948200  150949200      1       1  150064       1.9752      0.02412
enh38828    1  150967900  150968900      3       2  150064       3.7924     7.46e-05
enh38835    1  151015200  151016200      2       1  150064       3.2311   0.00061648
enh38839    1  151035000  151036000      2       1  150064       1.8598     0.031455
enh38840    1  151041500  151042500      3       2  150064       3.2928   0.00049598
enh38841    1  151044300  151045300      6       4  150064       2.3316    0.0098612
enh38844    1  151117300  151118300      3       2  150064       3.6025   0.00015761
enh38845    1  151119600  151120600      3       2  150064       2.7149    0.0033143
enh38848    1  151134400  151135400      1       1  150064       3.7454    9.006e-05
enh38855    1  151168400  151169400      4       2  150064       1.8421     0.032727
enh38862    1  151228100  151229100      2       1  150064       3.4523   0.00027791
enh38878    1  151370600  151371600      4       2  150064       2.5627    0.0051925
enh38879    1  151373400  151374400      1       1  150064       3.3175    0.0004542
enh38881    1  151411200  151412200      2       1  150064       2.9299    0.0016954
enh38882    1  151417100  151418100      2       1  150064        2.118     0.017088
enh38885    1  151428200  151429200      2       1  150064       2.7419    0.0030543
enh38887    1  151444900  151445900      1       1  150064       2.5897     0.004803
enh38892    1  151513600  151514600      2       1  150064       2.5056    0.0061127
enh38903    1  151675400  151676400      2       1  150064       1.7804     0.037503
enh38946    1  153317100  153318100      4       2  150064       2.2461      0.01235
enh38969    1  153640900  153641900      1       1  150064       2.2344      0.01273
enh38971    1  153670300  153671300      1       1  150064       2.0054      0.02246
enh38972    1  153702300  153703300      2       1  150064       1.9206     0.027394
enh38979    1  153768500  153769500      5       2  150064        3.378   0.00036509
enh38980    1  153777300  153778300      3       1  150064       3.8478   5.9588e-05
enh38981    1  153805400  153806400      3       2  150064        3.258   0.00056092
enh38983    1  153810000  153811000      1       1  150064       2.2206      0.01319
enh38984    1  153816000  153817000      4       2  150064       2.3847    0.0085454
enh38985    1  153822000  153823000      1       1  150064       2.1923      0.01418
enh38986    1  153826000  153827000      2       1  150064        2.106     0.017602
enh38987    1  153838900  153839900      1       1  150064       2.2649      0.01176
enh38989    1  153845400  153846400      6       2  150064       1.6544     0.049022
enh38991    1  153850300  153851300      1       1  150064       2.2464      0.01234
enh38992    1  153853100  153854100      3       2  150064       3.1039   0.00095481
enh38996    1  153868000  153869000      2       1  150064       2.0912     0.018253
enh38997    1  153872600  153873600      3       2  150064       2.1709     0.014969
enh38998    1  153874700  153875700      3       2  150064       2.7786      0.00273
enh38999    1  153877300  153878300      1       1  150064       2.1651      0.01519
enh39001    1  153886600  153887600      3       1  150064       2.1027     0.017744
enh39002    1  153890300  153891300      1       1  150064       2.1213      0.01695
enh39005    1  153900700  153901700      3       1  150064       2.9317    0.0016856
enh39007    1  153919300  153920300      2       1  150064       2.1054     0.017629
enh39008    1  153926800  153927800      2       1  150064       2.1156     0.017188
enh39010    1  153933700  153934700      2       1  150064       2.7014    0.0034523
enh39011    1  153937700  153938700      3       1  150064       1.8292     0.033688
enh39012    1  153941000  153942000      1       1  150064       2.3237      0.01007
enh39019    1  153965700  153966700      5       3  150064       3.1034   0.00095657
enh39020    1  154087000  154088000      1       1  150064       1.8501      0.03215
enh39021    1  154120900  154121900      2       1  150064       3.0302    0.0012219
enh39025    1  154148300  154149300      3       2  150064       3.1236   0.00089326
enh39030    1  154212700  154213700      1       1  150064       2.7173     0.003291
enh39032    1  154237400  154238400      3       1  150064       3.6341   0.00013947
enh39033    1  154243400  154244400      1       1  150064       1.8912       0.0293
enh39035    1  154280100  154281100      1       1  150064       2.8761     0.002013
enh39040    1  154319900  154320900      2       1  150064       2.2463     0.012343
enh39042    1  154323800  154324800      2       1  150064         1.93     0.026801
enh39052    1  154395500  154396500      4       2  150064       2.1786      0.01468
enh39058    1  154416200  154417200      5       2  150064       2.4765    0.0066341
enh39062    1  154450500  154451500      2       1  150064       2.4608    0.0069308
enh39065    1  154528300  154529300      1       1  150064       2.2665      0.01171
enh39067    1  154571800  154572800      3       2  150064       1.7237     0.042382
enh39080    1  154733000  154734000      2       1  150064       2.2439      0.01242
enh39083    1  154792800  154793800      6       3  150064       4.3864    5.763e-06
enh39086    1  154912100  154913100      5       2  150064       3.7478    8.919e-05
enh39094    1  154941000  154942000      1       1  150064        2.829     0.002335
enh39100    1  154987200  154988200      1       1  150064       3.9339    4.179e-05
enh39101    1  154989500  154990500      2       1  150064       3.6849   0.00011439
enh39102    1  154990600  154991600      1       1  150064       2.3559      0.00924
enh39104    1  154995100  154996100      2       1  150064       3.2291   0.00062084
enh39105    1  155017300  155018300      2       1  150064       2.4019    0.0081556
enh39110    1  155042100  155043100      1       1  150064       1.8595      0.03148
enh39111    1  155043800  155044800      2       1  150064       2.7308    0.0031594
enh39119    1  155111100  155112100      2       1  150064       1.7452     0.040475
enh39123    1  155148200  155149200      3       2  150064       1.8078     0.035319
enh39130    1  155195200  155196200      1       1  150064        2.079      0.01881
enh39134    1  155214800  155215800      1       1  150064       2.2046      0.01374
enh39135    1  155219400  155220400      3       1  150064       2.0681     0.019317
enh39137    1  155223200  155224200      1       1  150064       2.2083      0.01361
enh39139    1  155229800  155230800      2       1  150064       2.0295     0.021205
enh39141    1  155241300  155242300      2       1  150064       2.0835     0.018604
enh39143    1  155248000  155249000      2       1  150064       2.2396     0.012558
enh39144    1  155277100  155278100      2       1  150064       2.5297     0.005708
enh39145    1  155280000  155281000      1       1  150064       2.7019     0.003447
enh39149    1  155433400  155434400      1       1  150064        2.346     0.009487
enh39150    1  155436800  155437800      2       1  150064       1.7855      0.03709
enh39151    1  155439000  155440000      1       1  150064        2.506     0.006106
enh39163    1  155500800  155501800      2       1  150064       1.9459     0.025832
enh39165    1  155508200  155509200      3       1  150064       2.2359     0.012678
enh39167    1  155513200  155514200      2       1  150064       2.3933    0.0083496
enh39177    1  155605800  155606800      1       1  150064       2.7108     0.003356
enh39179    1  155651800  155652800      2       1  150064        2.468    0.0067941
enh39194    1  155862900  155863900      1       1  150064       3.1041    0.0009543
enh39195    1  155879000  155880000      1       1  150064       1.9714      0.02434
enh39197    1  155900100  155901100      1       1  150064       2.1215      0.01694
enh39199    1  155904600  155905600      1       1  150064       2.0349      0.02093
enh39200    1  155913300  155914300      1       1  150064       1.8293      0.03368
enh39203    1  155935100  155936100      1       1  150064       2.1464      0.01592
enh39205    1  155941000  155942000      1       1  150064        2.449     0.007163
enh39208    1  155958400  155959400      2       1  150064       2.2436      0.01243
enh39209    1  155959500  155960500      1       1  150064       2.4914     0.006362
enh39210    1  155974300  155975300      3       2  150064       3.7577   8.5757e-05
enh39212    1  155995500  155996500      5       3  150064       1.6783      0.04664
enh39220    1  156060100  156061100      2       1  150064       1.8362     0.033167
enh39221    1  156066300  156067300      1       1  150064       1.6961      0.04493
enh39223    1  156073500  156074500      1       1  150064       1.7129      0.04337
enh39226    1  156088200  156089200      2       1  150064       1.6642     0.048041
enh39227    1  156089500  156090500      7       2  150064       1.7515     0.039928
enh39233    1  156117100  156118100      1       1  150064       2.4498     0.007147
enh39234    1  156120200  156121200      3       1  150064       2.5126    0.0059922
enh39239    1  156131200  156132200      3       1  150064       3.3314   0.00043213
enh39285    1  156709200  156710200      3       2  150064        1.714     0.043261
enh39286    1  156711400  156712400      4       2  150064       2.4346    0.0074544
enh39292    1  156770800  156771800      2       1  150064       1.8357     0.033201
enh39336    1  158921600  158922600      8       3  150064       1.7384     0.041068
enh39364    1  159878900  159879900      1       1  150064       2.4956     0.006287
enh39381    1  160173700  160174700      1       1  150064       3.0586     0.001112
enh39382    1  160176300  160177300      1       1  150064       2.5915     0.004778
enh39384    1  160226400  160227400      2       1  150064       2.4212    0.0077354
enh39386    1  160229300  160230300      3       2  150064       2.3705    0.0088829
enh39387    1  160233000  160234000      3       1  150064       2.7284    0.0031825
enh39392    1  160314100  160315100      1       1  150064       2.4281     0.007589
enh39393    1  160316200  160317200      3       1  150064       2.5981    0.0046871
enh39394    1  160344900  160345900      2       1  150064       1.9713     0.024342
enh39395    1  160346000  160347000      6       2  150064       2.4663    0.0068263
enh39396    1  160399400  160400400      2       1  150064       2.7478    0.0029994
enh39400    1  160416000  160417000      2       1  150064       1.8769     0.030264
enh39401    1  160422400  160423400      5       3  150064       2.5409    0.0055288
enh39403    1  160432800  160433800      2       1  150064       3.0556    0.0011231
enh39404    1  160436200  160437200      2       1  150064       3.0109    0.0013024
enh39405    1  160440700  160441700      2       1  150064       3.3307   0.00043317
enh39407    1  160450600  160451600      1       1  150064       3.0858     0.001015
enh39408    1  160453100  160454100      3       1  150064       1.8653     0.031068
enh39409    1  160458300  160459300      2       1  150064       2.8797    0.0019903
enh39443    1  160654200  160655200      2       1  150064       2.3982    0.0082382
enh39481    1  160846400  160847400      3       1  150064       1.7194     0.042771
enh39527    1  161179100  161180100      1       1  150064       2.1338      0.01643
enh39532    1  161195000  161196000      1       1  150064        1.863      0.03123
enh39586    1  162529800  162530800      2       1  150064       1.9254      0.02709
enh39590    1  163290000  163291000      1       1  150064       1.7976      0.03612
enh39601    1  165598800  165599800      8       2  150064       1.7086     0.043758
enh39604    1  165611000  165612000      4       1  150064        2.027     0.021334
enh39610    1  165721100  165722100      3       2  150064       2.7885    0.0026476
enh39611    1  165733000  165734000      2       1  150064       2.1885     0.014316
enh39613    1  165739300  165740300      2       1  150064       2.3176     0.010235
enh39617    1  165811700  165812700      5       2  150064       2.1259     0.016755
enh39618    1  165820100  165821100      2       1  150064       1.7741      0.03802
enh39619    1  165823000  165824000      1       1  150064       2.4075     0.008032
enh39632    1  166843400  166844400      2       1  150064       3.4847   0.00024635
enh39649    1  167132200  167133200      6       3  150064       2.1106     0.017403
enh39650    1  167188000  167189000      1       1  150064       2.7692      0.00281
enh39656    1  167217200  167218200      1       1  150064       1.8166      0.03464
enh39727    1  168053900  168054900      1       1  150064       2.2271      0.01297
enh39741    1  168355800  168356800      1       1  150064       2.0929      0.01818
enh39742    1  168356800  168357800      3       2  150064       2.2573     0.011995
enh39748    1  168409000  168410000      2       1  150064       2.0125     0.022083
enh39777    1  169339700  169340700      1       1  150064        1.799      0.03601
enh39791    1  169608400  169609400      2       1  150064       1.6666     0.047795
enh39800    1  169645500  169646500      2       1  150064       1.8175     0.034568
enh39810    1  169857600  169858600      1       1  150064       2.0229      0.02154
enh39816    1  170040100  170041100      3       2  150064       2.3451    0.0095099
enh39818    1  170041900  170042900      4       2  150064       1.8922     0.029229
enh39823    1  170503000  170504000      1       1  150064       2.1321       0.0165
enh39839    1  171762900  171763900      2       1  150064       1.7148     0.043193
enh39849    1  172312300  172313300      2       1  150064       1.8722     0.030589
enh39852    1  172326000  172327000      3       2  150064       1.7834     0.037264
enh39853    1  172329100  172330100      1       1  150064       1.8053      0.03551
enh39854    1  172344000  172345000      1       1  150064       1.8636      0.03119
enh39856    1  172348500  172349500      2       1  150064       2.0178     0.021807
enh39858    1  172359400  172360400      6       2  150064       2.4499    0.0071439
enh39869    1  172500100  172501100      3       2  150064       1.6888     0.045631
enh39926    1  173389200  173390200      3       1  150064       2.0669     0.019374
enh39927    1  173398000  173399000      4       2  150064       2.3375    0.0097071
enh39928    1  173399600  173400600      3       2  150064       3.0303    0.0012215
enh39931    1  173428900  173429900      3       2  150064       2.2358     0.012683
enh39933    1  173448500  173449500      2       1  150064       2.3992    0.0082164
enh39938    1  173657300  173658300      2       1  150064       2.6819    0.0036601
enh39939    1  173683000  173684000      1       1  150064       3.4023    0.0003341
enh39940    1  173686200  173687200      1       1  150064       3.4989    0.0002336
enh39942    1  173714600  173715600      1       1  150064       3.4282    0.0003038
enh39945    1  173794400  173795400      1       1  150064       3.4042    0.0003318
enh39947    1  173838700  173839700      2       1  150064       3.0471    0.0011552
enh39948    1  173841000  173842000      2       1  150064        3.363    0.0003855
enh39949    1  173856400  173857400      3       1  150064       2.2726     0.011525
enh39951    1  173967200  173968200      3       1  150064       3.5217   0.00021441
enh39952    1  173968300  173969300      1       1  150064       3.4307     0.000301
enh39953    1  173969900  173970900      2       1  150064       3.2422   0.00059298
enh39954    1  173974600  173975600      1       1  150064       3.4302    0.0003016
enh39956    1  173980600  173981600      1       1  150064       3.4179    0.0003155
enh39957    1  173983100  173984100      3       2  150064       2.3355    0.0097578
enh39958    1  173984600  173985600      1       1  150064       3.1996    0.0006881
enh39959    1  173987000  173988000      5       2  150064       3.6225   0.00014591
enh39960    1  173992400  173993400      2       1  150064       2.9267    0.0017129
enh39962    1  174121900  174122900      2       1  150064       3.8232   6.5877e-05
enh39964    1  174130500  174131500      2       1  150064       2.4974    0.0062558
enh39966    1  174135300  174136300      1       1  150064       2.9457     0.001611
enh39967    1  174137200  174138200      1       1  150064       2.8627       0.0021
enh39975    1  174767600  174768600      1       1  150064       3.2494    0.0005783
enh39977    1  174843000  174844000      2       1  150064       2.9805    0.0014387
enh39983    1  174885400  174886400      3       2  150064       2.4054    0.0080766
enh39994    1  174959800  174960800      1       1  150064       2.5691     0.005098
enh39999    1  174998400  174999400      2       1  150064       1.9851     0.023567
enh40003    1  175124200  175125200      4       2  150064       3.3483   0.00040662
enh40004    1  175139200  175140200      3       1  150064       3.2591   0.00055889
enh40005    1  175142800  175143800      2       1  150064        3.186   0.00072129
enh40006    1  175152200  175153200      3       2  150064       2.9979    0.0013592
enh40007    1  175162300  175163300      6       1  150064       3.3997   0.00033735
enh40015    1  175288200  175289200      3       1  150064       1.6749     0.046977
enh40016    1  175307100  175308100      4       2  150064       2.3173     0.010244
enh40022    1  176156400  176157400      3       2  150064       2.1309     0.016549
enh40023    1  176161400  176162400      2       1  150064       2.4004     0.008188
enh40024    1  176163500  176164500      2       1  150064       2.1658     0.015164
enh40027    1  176177500  176178500      1       1  150064       2.2069      0.01366
enh40041    1  179097500  179098500      2       1  150064       1.8925     0.029213
enh40042    1  179099200  179100200      3       1  150064       1.6662     0.047834
enh40043    1  179110900  179111900      1       1  150064       1.9879      0.02341
enh40053    1  179333600  179334600      4       2  150064         2.81    0.0024768
enh40057    1  179782900  179783900      1       1  150064        2.367     0.008966
enh40061    1  179844600  179845600      1       1  150064       1.9217      0.02732
enh40068    1  179932800  179933800      1       1  150064       1.8921      0.02924
enh40069    1  179938300  179939300      3       1  150064       1.7133     0.043328
enh40073    1  179944000  179945000      2       1  150064       1.8354     0.033223
enh40088    1  180603000  180604000      3       2  150064       2.4954    0.0062902
enh40090    1  180739000  180740000      2       1  150064       4.0654   2.3972e-05
enh40093    1  180862500  180863500      3       1  150064       2.3148     0.010311
enh40136    1  181392700  181393700      3       1  150064       2.1937     0.014128
enh40139    1  181906000  181907000      3       2  150064       2.0606     0.019672
enh40145    1  182118300  182119300      2       1  150064       2.1035     0.017711
enh40150    1  182357500  182358500      2       1  150064       2.2742     0.011478
enh40158    1  182571900  182572900      1       1  150064       1.6695      0.04751
enh40164    1  182601600  182602600      3       1  150064       1.9619     0.024889
enh40165    1  182619400  182620400      3       1  150064       1.7712     0.038261
enh40217    1  184460700  184461700      4       2  150064       2.2105     0.013535
enh40219    1  184714500  184715500      3       2  150064       2.3694    0.0089078
enh40223    1  184724800  184725800      3       1  150064       2.1648       0.0152
enh40231    1  184864200  184865200      5       3  150064       3.5003   0.00023238
enh40234    1  184937500  184938500      4       1  150064       1.9199     0.027436
enh40236    1  184944300  184945300      2       1  150064       2.4802     0.006566
enh40265    1  185508100  185509100      6       1  150064       1.6836     0.046132
enh40283    1  186289800  186290800      3       1  150064       1.6621     0.048246
enh40287    1  186346000  186347000      1       1  150064       1.7256      0.04221
enh40295    1  192129400  192130400      2       1  150064       2.0749     0.018997
enh40305    1  192520300  192521300      1       1  150064       2.2984      0.01077
enh40317    1  193032800  193033800      1       1  150064       2.7888     0.002645
enh40318    1  193035000  193036000      2       1  150064       3.5098   0.00022425
enh40319    1  193036900  193037900      4       2  150064       2.4109    0.0079566
enh40321    1  193040100  193041100      5       3  150064       2.1824     0.014539
enh40322    1  193072100  193073100      1       1  150064       3.0838     0.001022
enh40323    1  193074600  193075600      6       2  150064       2.6346    0.0042121
enh40324    1  193089800  193090800      2       1  150064       3.0646    0.0010898
enh40325    1  193093900  193094900      1       1  150064       3.2099     0.000664
enh40326    1  193095700  193096700      3       2  150064       2.2278     0.012945
enh40329    1  193144000  193145000      2       1  150064       2.5716     0.005062
enh40331    1  193146400  193147400      1       1  150064       3.3111    0.0004646
enh40332    1  193147200  193148200      3       1  150064       2.9891     0.001399
enh40334    1  193152000  193153000      5       2  150064       3.0463    0.0011584
enh40336    1  193154300  193155300      2       1  150064       2.6921    0.0035497
enh40339    1  193159400  193160400      1       1  150064       3.2848    0.0005103
enh40340    1  193169600  193170600      3       1  150064        1.893     0.029176
enh40342    1  193209500  193210500      3       2  150064       2.4746     0.006669
enh40343    1  193253100  193254100      3       2  150064       2.6975    0.0034934
enh40344    1  193279800  193280800      1       1  150064       3.0684     0.001076
enh40346    1  193337600  193338600      4       2  150064        1.924      0.02718
enh40353    1  193423200  193424200      4       2  150064       1.7393     0.040993
enh40354    1  193428900  193429900      2       1  150064       2.6538    0.0039795
enh40355    1  193447100  193448100      1       1  150064       2.1402      0.01617
enh40357    1  193462500  193463500      5       2  150064       2.3615    0.0091002
enh40362    1  193538200  193539200      3       1  150064       1.7659     0.038705
enh40377    1  196622600  196623600      1       1  150064       4.0574    2.481e-05
enh40378    1  197069700  197070700      3       1  150064       1.8012     0.035834
enh40402    1  197732800  197733800      2       1  150064       2.4774    0.0066165
enh40403    1  197733600  197734600      2       1  150064       2.5775    0.0049764
enh40408    1  197746600  197747600      3       1  150064       2.3095     0.010459
enh40423    1  198165300  198166300      6       3  150064       1.6452     0.049961
enh40451    1  198573000  198574000      4       2  150064       1.8039     0.035622
enh40453    1  198585000  198586000      1       1  150064       1.6688      0.04758
enh40462    1  198639200  198640200      7       3  150064       2.6745    0.0037425
enh40466    1  198650500  198651500      4       2  150064       2.1116     0.017359
enh40484    1  198719900  198720900      1       1  150064       2.2559      0.01204
enh40485    1  198730600  198731600      4       1  150064       3.0679    0.0010777
enh40487    1  198757100  198758100      1       1  150064         2.26      0.01191
enh40518    1  200143400  200144400      3       1  150064       2.4196    0.0077679
enh40522    1  200270100  200271100      2       1  150064       1.8872     0.029566
enh40525    1  200306300  200307300      3       2  150064       1.7202     0.042696
enh40526    1  200320100  200321100      1       1  150064       2.8818     0.001977
enh40527    1  200322100  200323100      4       1  150064       2.8377    0.0022719
enh40529    1  200375200  200376200      1       1  150064       2.4823     0.006527
enh40530    1  200379600  200380600      2       1  150064         2.31     0.010443
enh40531    1  200406200  200407200      1       1  150064       3.4739    0.0002565
enh40532    1  200442300  200443300      3       1  150064       2.9337    0.0016746
enh40533    1  200457300  200458300      3       2  150064       2.6382    0.0041671
enh40534    1  200498400  200499400      4       2  150064       1.7705     0.038323
enh40535    1  200500500  200501500      6       3  150064        2.157     0.015505
enh40556    1  200874400  200875400      4       1  150064       3.5285   0.00020897
enh40558    1  200980500  200981500      5       2  150064       2.0632     0.019546
enh40559    1  200987700  200988700      4       2  150064       2.0677     0.019334
enh40561    1  201011600  201012600      7       3  150064         3.71   0.00010363
enh40563    1  201084300  201085300      3       2  150064       2.1248     0.016802
enh40573    1  201451100  201452100      7       2  150064       2.0246     0.021452
enh40582    1  201797200  201798200      3       2  150064       2.6745    0.0037417
enh40586    1  201811400  201812400      4       2  150064       2.3203     0.010162
enh40587    1  201814300  201815300      2       1  150064       1.7378      0.04112
enh40589    1  201864800  201865800      1       1  150064       1.6949      0.04505
enh40595    1  202111000  202112000      6       2  150064       2.0488     0.020239
enh40615    1  202584700  202585700      1       1  150064        1.812      0.03499
enh40636    1  202927800  202928800      2       1  150064       1.6632     0.048132
enh40698    1  203666200  203667200      1       1  150064       1.6886      0.04565
enh40714    1  204056900  204057900      3       2  150064       2.5643    0.0051699
enh40731    1  204415300  204416300      2       1  150064       1.9149     0.027755
enh40732    1  204420700  204421700      2       1  150064       2.0769     0.018907
enh40733    1  204423400  204424400      4       2  150064       3.3562   0.00039506
enh40734    1  204432100  204433100      3       1  150064       2.0149     0.021958
enh40736    1  204457200  204458200      2       1  150064        3.035    0.0012027
enh40738    1  204460500  204461500      1       1  150064       3.1976     0.000693
enh40739    1  204464800  204465800      4       2  150064       3.3404   0.00041835
enh40743    1  204480700  204481700      4       1  150064       3.3507   0.00040297
enh40744    1  204483600  204484600      5       2  150064        1.922     0.027301
enh40745    1  204488600  204489600      3       1  150064        3.505   0.00022827
enh40746    1  204491100  204492100      4       1  150064       3.1156    0.0009179
enh40748    1  204513200  204514200      2       1  150064       2.7219    0.0032453
enh40751    1  204547200  204548200      3       2  150064       2.5157    0.0059397
enh40752    1  204548900  204549900      4       1  150064       3.5749   0.00017516
enh40753    1  204553700  204554700      3       2  150064        2.054     0.019987
enh40760    1  205030300  205031300      4       2  150064       3.9784   3.4688e-05
enh40761    1  205084700  205085700      3       1  150064       3.5555   0.00018865
enh40762    1  205088200  205089200      1       1  150064         1.98      0.02385
enh40763    1  205110500  205111500      4       2  150064       3.4959   0.00023627
enh40764    1  205140100  205141100      3       2  150064       4.0385   2.6902e-05
enh40765    1  205152800  205153800      6       2  150064       4.5969   2.1439e-06
enh40766    1  205155400  205156400      2       1  150064       3.6958   0.00010959
enh40767    1  205158500  205159500      1       1  150064       3.7135    0.0001022
enh40768    1  205168600  205169600      4       2  150064       3.8386   6.1877e-05
enh40770    1  205171800  205172800      2       1  150064        3.512   0.00022241
enh40771    1  205173200  205174200      2       1  150064       4.3115   8.1069e-06
enh40774    1  205181300  205182300      2       1  150064       3.1831   0.00072844
enh40775    1  205198800  205199800      5       2  150064       2.9599    0.0015387
enh40776    1  205204600  205205600      4       2  150064       2.9141    0.0017836
enh40777    1  205206600  205207600      5       3  150064       3.2408   0.00059605
enh40779    1  205242100  205243100      2       1  150064       1.7414     0.040805
enh40781    1  205249500  205250500      4       2  150064       2.2529     0.012133
enh40783    1  205260700  205261700      6       2  150064       2.0618     0.019613
enh40787    1  205280000  205281000      1       1  150064       1.9549       0.0253
enh40805    1  205551200  205552200      4       2  150064       1.6664     0.047813
enh40807    1  205563000  205564000      6       2  150064       1.7132     0.043337
enh40808    1  205574000  205575000      3       1  150064       1.7221     0.042524
enh40852    1  206646300  206647300      5       2  150064       2.8872    0.0019434
enh40853    1  206652300  206653300      4       2  150064            2     0.022752
enh40898    1  207038100  207039100      3       2  150064       3.4827   0.00024819
enh40911    1  207220800  207221800      4       2  150064       1.7642      0.03885
enh40912    1  207224900  207225900      3       1  150064       3.1904    0.0007105
enh40914    1  207243700  207244700      2       1  150064       2.9267    0.0017129
enh40945    1  207903000  207904000      2       1  150064       2.7375    0.0030958
enh40946    1  207911400  207912400      5       2  150064        2.977    0.0014554
enh40947    1  207922600  207923600      3       2  150064        3.773   8.0646e-05
enh40948    1  207928000  207929000      1       1  150064       3.3754    0.0003685
enh40949    1  207971600  207972600      2       1  150064       3.4269   0.00030525
enh40951    1  207979400  207980400      1       1  150064       3.8534    5.825e-05
enh40953    1  207987800  207988800      3       2  150064       2.0122     0.022101
enh40954    1  207993200  207994200      6       3  150064        4.336   7.2564e-06
enh40955    1  208001400  208002400      1       1  150064       4.9466    3.777e-07
enh40958    1  208013300  208014300      2       1  150064       3.8955   4.8994e-05
enh40959    1  208014900  208015900      3       2  150064       3.7542    8.695e-05
enh40960    1  208015900  208016900      1       1  150064       1.8442      0.03258
enh40961    1  208018000  208019000      6       2  150064       4.6423   1.7229e-06
enh40962    1  208020400  208021400      5       2  150064       3.0427    0.0011722
enh40963    1  208024400  208025400      3       2  150064       1.8867       0.0296
enh40964    1  208027900  208028900      3       2  150064       2.7525    0.0029569
enh40965    1  208030800  208031800      5       2  150064       4.1601   1.5908e-05
enh40966    1  208033700  208034700      4       2  150064       3.5683   0.00017964
enh40967    1  208035900  208036900      6       2  150064        3.093   0.00099081
enh40968    1  208038700  208039700      4       2  150064       3.6523   0.00012997
enh40969    1  208044200  208045200      6       3  150064       1.9837     0.023647
enh40970    1  208047500  208048500      6       3  150064       2.1419     0.016099
enh40971    1  208049300  208050300      2       1  150064       1.9472     0.025756
enh40972    1  208055400  208056400      4       2  150064       2.3794    0.0086709
enh40973    1  208057400  208058400      5       3  150064       1.7956     0.036276
enh40974    1  208058200  208059200      4       1  150064       2.3278    0.0099622
enh40980    1  208408900  208409900      5       2  150064        2.023     0.021538
enh41023    1  211402000  211403000      2       1  150064       1.8533      0.03192
enh41024    1  211434400  211435400      6       4  150064       2.5508    0.0053739
enh41027    1  211498600  211499600      1       1  150064       2.8602     0.002117
enh41029    1  211507100  211508100      5       2  150064       2.0906     0.018284
enh41032    1  211524700  211525700      1       1  150064        2.402     0.008153
enh41033    1  211528900  211529900      3       2  150064       1.7434      0.04063
enh41045    1  211780400  211781400      6       3  150064        1.904     0.028456
enh41056    1  211912000  211913000      1       1  150064        1.815      0.03476
enh41080    1  212417300  212418300      2       1  150064       1.9624     0.024861
enh41083    1  212431800  212432800      1       1  150064       2.0529      0.02004
enh41087    1  212474500  212475500      2       1  150064       1.8451     0.032513
enh41089    1  212483400  212484400      1       1  150064       2.2238      0.01308
enh41101    1  212607100  212608100      1       1  150064       2.1962      0.01404
enh41107    1  212769700  212770700      6       3  150064       1.8899     0.029383
enh41138    1  213843400  213844400     10       3  150064       1.8883     0.029495
enh41142    1  214022000  214023000      1       1  150064       2.0693      0.01926
enh41143    1  214025400  214026400      2       1  150064       1.6726     0.047199
enh41145    1  214049600  214050600      4       2  150064       1.7873     0.036945
enh41153    1  214475400  214476400      4       2  150064       2.3357    0.0097526
enh41157    1  214601400  214602400      6       2  150064       1.7049     0.044102
enh41162    1  214790400  214791400      3       1  150064       1.8882     0.029497
enh41192    1  220286300  220287300      9       5  150064       1.9243     0.027161
enh41195    1  220392400  220393400      3       2  150064       2.7045    0.0034205
enh41221    1  221916800  221917800      5       2  150064       3.1988   0.00068992
enh41228    1  221973800  221974800      4       2  150064       1.7769     0.037792
enh41240    1  222577500  222578500      5       2  150064       2.1601     0.015381
enh41243    1  222627900  222628900      3       1  150064       2.8637    0.0020939
enh41249    1  222763700  222764700      1       1  150064       2.1165      0.01715
enh41251    1  222792900  222793900      3       1  150064       1.7014     0.044431
enh41252    1  222793600  222794600      6       2  150064       1.8347     0.033273
enh41253    1  222819600  222820600      2       1  150064       1.7015     0.044428
enh41260    1  222880100  222881100      1       1  150064       2.4154     0.007859
enh41266    1  222945500  222946500      3       1  150064       2.5563    0.0052903
enh41292    1  223421800  223422800      1       1  150064       1.8133      0.03489
enh41301    1  223894900  223895900      3       1  150064       1.6618     0.048278
enh41302    1  223898400  223899400      5       2  150064       3.5449    0.0001964
enh41304    1  223905900  223906900      9       3  150064       3.3236   0.00044438
enh41305    1  223908600  223909600      6       2  150064       3.0468    0.0011563
enh41306    1  223910800  223911800      1       1  150064       2.8163     0.002429
enh41307    1  223913000  223914000      1       1  150064       2.8498     0.002187
enh41308    1  223914000  223915000      1       1  150064       2.9057     0.001832
enh41309    1  223914900  223915900      1       1  150064       2.6463     0.004069
enh41311    1  223935600  223936600      1       1  150064       1.9807      0.02381
enh41312    1  223936600  223937600      3       1  150064       2.5361    0.0056044
enh41313    1  223963300  223964300      2       1  150064       2.9646    0.0015153
enh41314    1  224000700  224001700      2       1  150064       3.2094   0.00066507
enh41315    1  224010400  224011400      5       2  150064       3.6324   0.00014041
enh41317    1  224017000  224018000      2       1  150064       2.7647    0.0028489
enh41318    1  224019200  224020200      4       2  150064       3.2273   0.00062475
enh41319    1  224021100  224022100      6       2  150064       2.6392    0.0041545
enh41321    1  224027600  224028600      2       1  150064       2.4756     0.006651
enh41322    1  224028900  224029900      1       1  150064       3.7148    0.0001017
enh41323    1  224029700  224030700      2       1  150064       2.9574    0.0015512
enh41346    1  224546900  224547900      4       2  150064        2.912    0.0017959
enh41347    1  224549000  224550000      3       2  150064       2.8597      0.00212
enh41349    1  224552200  224553200      1       1  150064       2.8208     0.002395
enh41352    1  224572200  224573200      2       1  150064       2.3403    0.0096331
enh41354    1  224589600  224590600      3       1  150064       2.3592    0.0091578
enh41356    1  224615000  224616000      1       1  150064       2.2869       0.0111
enh41357    1  224617200  224618200      2       1  150064       2.3121     0.010386
enh41359    1  224624100  224625100      2       1  150064       2.4151    0.0078663
enh41360    1  224644200  224645200      4       2  150064       1.9456     0.025854
enh41361    1  224653100  224654100      3       1  150064       2.3639    0.0090409
enh41363    1  224690500  224691500      2       1  150064       2.2192     0.013236
enh41366    1  224810600  224811600      4       2  150064       1.7083      0.04379
enh41369    1  224922400  224923400      3       2  150064        2.023     0.021536
enh41373    1  225628700  225629700      1       1  150064       1.9171      0.02761
enh41387    1  225969400  225970400      2       1  150064       1.8323     0.033456
enh41393    1  226052800  226053800      1       1  150064       2.0343      0.02096
enh41394    1  226055300  226056300      1       1  150064        2.326      0.01001
enh41395    1  226060900  226061900      3       2  150064        1.975     0.024134
enh41396    1  226064300  226065300      3       1  150064       2.8898    0.0019273
enh41400    1  226085100  226086100      5       2  150064       1.6593     0.048525
enh41410    1  226145700  226146700      2       1  150064       2.3785    0.0086909
enh41415    1  226184600  226185600      2       1  150064       1.8909     0.029316
enh41416    1  226188500  226189500      2       1  150064       1.7091     0.043712
enh41420    1  226269800  226270800      2       1  150064       2.3561    0.0092342
enh41427    1  226310700  226311700      1       1  150064       2.5982     0.004686
enh41437    1  226591300  226592300      2       1  150064       2.2468     0.012325
enh41438    1  226596000  226597000      5       2  150064       1.6976     0.044794
enh41444    1  226644200  226645200      2       1  150064        1.995      0.02302
enh41446    1  226673700  226674700      1       1  150064       2.5454     0.005457
enh41450    1  226828700  226829700      1       1  150064       2.8036     0.002527
enh41451    1  226835900  226836900      6       3  150064       1.7143     0.043236
enh41452    1  226846500  226847500      2       1  150064       2.5549    0.0053116
enh41455    1  226858000  226859000      2       1  150064       1.8933     0.029158
enh41464    1  226895100  226896100      2       1  150064       2.8475    0.0022033
enh41467    1  226908500  226909500      5       3  150064       1.8933     0.029156
enh41468    1  226928500  226929500      4       2  150064       2.5752    0.0050089
enh41469    1  226935600  226936600      1       1  150064       2.4835     0.006505
enh41471    1  226951900  226952900      1       1  150064       2.1459      0.01594
enh41473    1  226985700  226986700      2       1  150064       1.9547     0.025307
enh41477    1  227014500  227015500      4       1  150064        1.984      0.02363
enh41481    1  227069200  227070200      3       1  150064       2.1711     0.014964
enh41551    1  228677400  228678400      1       1  150064       1.6749      0.04698
enh41558    1  228870000  228871000      2       1  150064       1.8273     0.033824
enh41559    1  228873100  228874100      5       3  150064        1.764     0.038863
enh41571    1  229056800  229057800      5       3  150064       1.6806     0.046416
enh41575    1  229162500  229163500      4       2  150064       1.8643     0.031138
enh41635    1  230220300  230221300      1       1  150064       2.5527     0.005344
enh41636    1  230238800  230239800      4       1  150064       3.4778   0.00025282
enh41637    1  230241100  230242100      6       2  150064       4.1406    1.732e-05
enh41638    1  230243200  230244200      5       3  150064       3.2921    0.0004972
enh41639    1  230245100  230246100      5       2  150064        3.781   7.8086e-05
enh41640    1  230247500  230248500      3       2  150064       4.1016   2.0518e-05
enh41641    1  230260500  230261500      1       1  150064       2.6648     0.003852
enh41642    1  230263100  230264100     10       3  150064       3.2148   0.00065264
enh41644    1  230275600  230276600      8       4  150064       3.1945   0.00070042
enh41650    1  230305400  230306400      3       2  150064       1.7605     0.039163
enh41651    1  230310500  230311500      7       2  150064       1.9523     0.025453
enh41653    1  230321700  230322700      3       2  150064       1.7646     0.038818
enh41659    1  230406000  230407000      2       1  150064       2.0144     0.021985
enh41706    1  231558600  231559600      2       1  150064       2.0492     0.020222
enh41739    1  232593200  232594200      6       3  150064       2.1428     0.016063
enh41772    1  234306200  234307200      1       1  150064       1.9483      0.02569
enh41775    1  234395900  234396900      2       1  150064       2.3582    0.0091814
enh41793    1  234610600  234611600      9       2  150064       1.9318     0.026689
enh41797    1  234626500  234627500      9       5  150064       2.6977    0.0034906
enh41798    1  234634900  234635900      7       3  150064       2.7021    0.0034456
enh41882    1  235587000  235588000      1       1  150064       2.2959      0.01084
enh41890    1  235805900  235806900      7       2  150064       1.9266     0.027012
enh41892    1  236000200  236001200      3       2  150064       1.8341     0.033317
enh41938    1  236665600  236666600      1       1  150064       1.7372      0.04118
enh41955    1  237575000  237576000      8       3  150064       2.3584    0.0091774
enh41960    1  239711400  239712400      4       2  150064       2.6604    0.0039025
enh41988    1  241790400  241791400      5       3  150064       2.6293    0.0042779
enh41996    1  243264000  243265000      1       1  150064       2.3843     0.008556
enh41998    1  243407400  243408400      1       1  150064       3.8631    5.598e-05
enh41999    1  243409900  243410900      2       1  150064       2.6922    0.0035494
enh42000    1  243414500  243415500      2       1  150064        3.639   0.00013685
enh42001    1  243420500  243421500      2       1  150064       4.0095   3.0424e-05
enh42002    1  243421400  243422400      3       2  150064       3.5384   0.00020131
enh42007    1  243450100  243451100      1       1  150064       4.8728    5.502e-07
enh42009    1  243517700  243518700      3       1  150064       2.5039    0.0061416
enh42011    1  243578900  243579900      1       1  150064       3.9443    4.001e-05
enh42015    1  243645000  243646000      2       1  150064       4.1066   2.0075e-05
enh42016    1  243646400  243647400      2       1  150064       3.7261   9.7221e-05
enh42019    1  243759900  243760900      1       1  150064       1.9669       0.0246
enh42021    1  243876800  243877800      1       1  150064       2.1802      0.01462
enh42026    1  243914600  243915600      2       1  150064        3.559   0.00018614
enh42029    1  243954600  243955600      3       2  150064       2.0206     0.021663
enh42030    1  243955800  243956800      2       1  150064       4.4078   5.2215e-06
enh42031    1  243957800  243958800      1       1  150064       3.3098    0.0004668
enh42032    1  243966400  243967400      2       1  150064       3.3144   0.00045925
enh42034    1  243990400  243991400      3       1  150064       4.3839   5.8276e-06
enh42035    1  243994300  243995300      2       1  150064       4.3574   6.5813e-06
enh42039    1  244008500  244009500      1       1  150064         3.42    0.0003131
enh42040    1  244010000  244011000      1       1  150064        4.007    3.075e-05
enh42042    1  244014800  244015800      1       1  150064       3.3251     0.000442
enh42051    1  244236900  244237900      3       2  150064       1.9286     0.026888
enh42055    1  244402500  244403500      1       1  150064       2.0913      0.01825
enh42065    1  244602600  244603600      4       2  150064       2.1017     0.017792
enh42069    1  244623200  244624200      1       1  150064       1.7102      0.04361
enh42104    1  246660500  246661500      2       1  150064        2.001     0.022697
enh42105    1  246670800  246671800     13       5  150064       2.4524    0.0070952
enh42106    1  246690500  246691500      8       4  150064       1.8793     0.030102
enh42113    1  246746600  246747600      3       2  150064         1.74     0.040928
enh42116    1  246753300  246754300      2       1  150064       1.8041     0.035605
enh42121    1  246770600  246771600      2       1  150064       1.8193     0.034432
enh42122    1  246772000  246773000      2       1  150064       2.2501      0.01222
enh42123    1  246773700  246774700      3       1  150064       1.9938     0.023087
enh42124    1  246774600  246775600      5       3  150064       1.8969      0.02892
enh42128    1  246861600  246862600      6       3  150064        1.869     0.030814
enh42129    1  246862400  246863400      5       3  150064       1.6525     0.049218
enh42182    1  249134700  249135700      1       1  150064       2.4173     0.007817
enh42189    1  249199100  249200100      1       1  150064       1.7708       0.0383
enh47590    2     184000     185000      4       2  150064       1.8216     0.034254
enh47622    2     969700     970700      6       2  150064       1.9771     0.024014
enh47623    2     974700     975700      9       2  150064       2.0979     0.017959
enh47648    2    2685400    2686400      4       2  150064       2.3318    0.0098564
enh47654    2    3221000    3222000      4       1  150064       1.9517     0.025488
enh47655    2    3226600    3227600      4       1  150064       2.5833    0.0048931
enh47656    2    3244600    3245600      6       2  150064       1.8705      0.03071
enh47658    2    3307200    3308200      4       1  150064       2.7783    0.0027318
enh47672    2    3621700    3622700      1       1  150064       2.0286      0.02125
enh47689    2    7050600    7051600      5       2  150064       3.1018   0.00096177
enh47690    2    7060700    7061700      7       3  150064       1.9392     0.026238
enh47691    2    7066200    7067200      5       3  150064       2.2311     0.012837
enh47702    2    7152200    7153200      4       2  150064       1.7902     0.036708
enh47707    2    7197700    7198700      2       1  150064       1.8773      0.03024
enh47712    2    7571500    7572500      1       1  150064       1.9847      0.02359
enh47716    2    7591400    7592400      2       1  150064       2.5784    0.0049632
enh47717    2    7608600    7609600      8       2  150064       3.0633    0.0010945
enh47718    2    7638700    7639700      4       2  150064       2.0583     0.019781
enh47719    2    7655800    7656800      4       2  150064       2.3873    0.0084854
enh47720    2    7657500    7658500      4       2  150064       2.2946     0.010879
enh47731    2    7832100    7833100      1       1  150064       2.0731      0.01908
enh47734    2    7883900    7884900      2       1  150064       2.3309    0.0098806
enh47760    2    8549000    8550000      8       5  150064        1.647     0.049783
enh47765    2    8581800    8582800      2       1  150064       1.8783      0.03017
enh47772    2    8657400    8658400      1       1  150064       2.2907      0.01099
enh47773    2    8665500    8666500      2       1  150064       1.6534     0.049129
enh47785    2    8784500    8785500      4       2  150064        1.822     0.034225
enh47786    2    8797000    8798000      5       2  150064        2.271     0.011575
enh47799    2    9400700    9401700      2       1  150064       2.4285    0.0075798
enh47815    2    9751200    9752200      2       1  150064       1.7277     0.042019
enh47850    2   10106400   10107400      1       1  150064       1.9689      0.02448
enh47906    2   10541800   10542800      4       2  150064       1.7464     0.040367
enh47907    2   10547900   10548900     11       3  150064       2.0387     0.020738
enh47928    2   10953200   10954200      6       3  150064       2.0708     0.019191
enh47931    2   11004500   11005500      6       3  150064       1.7829     0.037303
enh47953    2   11595700   11596700      3       1  150064       1.6591     0.048552
enh47954    2   11602400   11603400      4       1  150064       1.8165     0.034648
enh47968    2   11914900   11915900      4       2  150064       2.0882     0.018391
enh47969    2   11918400   11919400      1       1  150064       2.5252     0.005782
enh47976    2   12084900   12085900      7       3  150064       2.1826     0.014533
enh47996    2   12427300   12428300      7       2  150064       1.6758      0.04689
enh48005    2   12559600   12560600      1       1  150064        2.065      0.01946
enh48022    2   12654700   12655700      4       2  150064       2.4754    0.0066548
enh48024    2   12695500   12696500      2       1  150064       1.8598     0.031459
enh48028    2   12765000   12766000      2       1  150064       2.7038    0.0034275
enh48029    2   12773600   12774600      2       1  150064       2.5566    0.0052857
enh48030    2   12776800   12777800      1       1  150064       3.2707    0.0005364
enh48052    2   15441100   15442100      3       1  150064       2.0644     0.019492
enh48057    2   15699000   15700000      4       1  150064       1.8447     0.032539
enh48062    2   16105300   16106300      2       1  150064       1.6605      0.04841
enh48077    2   17932900   17933900      1       1  150064       2.0415       0.0206
enh48078    2   17936600   17937600      1       1  150064       2.1711      0.01496
enh48079    2   18002400   18003400      6       3  150064       3.6459   0.00013324
enh48085    2   19673300   19674300      3       2  150064       1.8886      0.02947
enh48100    2   20517400   20518400      1       1  150064        1.685      0.04599
enh48105    2   20540700   20541700      2       1  150064       1.7302     0.041794
enh48114    2   20775500   20776500      4       2  150064       2.6957    0.0035118
enh48115    2   20776700   20777700      7       2  150064       2.1842     0.014475
enh48118    2   20841800   20842800      2       1  150064       2.2271      0.01297
enh48137    2   23984000   23985000      7       3  150064       2.1233     0.016864
enh48139    2   24114500   24115500      6       3  150064       1.9138     0.027824
enh48141    2   24123200   24124200      3       2  150064       1.7043     0.044158
enh48142    2   24124800   24125800      1       1  150064       2.0809      0.01872
enh48143    2   24127200   24128200      2       1  150064       2.0112     0.022153
enh48146    2   24136200   24137200      4       2  150064       2.3261     0.010007
enh48147    2   24139400   24140400      4       2  150064       2.2374      0.01263
enh48149    2   24143000   24144000      5       2  150064       2.3917     0.008386
enh48152    2   24151200   24152200      2       1  150064       1.9116     0.027966
enh48153    2   24161500   24162500      1       1  150064       2.2362      0.01267
enh48181    2   24729200   24730200      3       2  150064       2.1438     0.016025
enh48188    2   24766900   24767900      3       2  150064       1.8898     0.029392
enh48190    2   24791000   24792000      2       1  150064       1.6719     0.047272
enh48193    2   24809200   24810200      1       1  150064       2.3914     0.008392
enh48194    2   24835900   24836900      2       1  150064       1.8495     0.032195
enh48195    2   24847200   24848200      1       1  150064       2.5504      0.00538
enh48197    2   24962600   24963600      1       1  150064       1.7705      0.03832
enh48209    2   25351400   25352400      6       3  150064        4.357    6.593e-06
enh48211    2   25384400   25385400      3       1  150064       4.1609   1.5851e-05
enh48213    2   25424800   25425800      2       1  150064       3.2021   0.00068214
enh48214    2   25426600   25427600      4       1  150064       3.5761   0.00017437
enh48215    2   25427000   25428000      2       1  150064       3.4872   0.00024409
enh48217    2   25432800   25433800      4       2  150064       3.6585   0.00012683
enh48218    2   25437900   25438900      1       1  150064       3.4723     0.000258
enh48219    2   25439300   25440300      2       1  150064       3.4026   0.00033375
enh48224    2   25482900   25483900      4       2  150064       3.1155   0.00091811
enh48227    2   25495200   25496200      2       1  150064        2.054     0.019988
enh48228    2   25497600   25498600      1       1  150064       2.1462      0.01593
enh48230    2   25509500   25510500      2       1  150064       2.1409      0.01614
enh48231    2   25514300   25515300      4       2  150064       2.7012    0.0034546
enh48233    2   25520500   25521500      1       1  150064       2.2963      0.01083
enh48234    2   25525700   25526700      2       1  150064       2.2775     0.011379
enh48235    2   25529100   25530100      3       1  150064       3.6665   0.00012296
enh48236    2   25530800   25531800      3       1  150064       3.5939   0.00016288
enh48237    2   25532600   25533600      3       2  150064       2.7455    0.0030207
enh48238    2   25535300   25536300      3       1  150064       2.2809     0.011276
enh48240    2   25539000   25540000      2       1  150064        2.055      0.01994
enh48252    2   25598700   25599700      2       1  150064        4.143   1.7136e-05
enh48257    2   25676000   25677000      2       1  150064       1.6521     0.049258
enh48270    2   25989800   25990800      2       1  150064       2.3221     0.010113
enh48280    2   26054200   26055200      3       2  150064        1.725     0.042263
enh48282    2   26075800   26076800      2       1  150064       2.3922    0.0083738
enh48283    2   26083600   26084600      1       1  150064       1.8203      0.03436
enh48284    2   26084900   26085900      2       1  150064       1.7809     0.037462
enh48285    2   26086800   26087800      5       3  150064       2.6119    0.0045023
enh48296    2   26213700   26214700      2       1  150064       2.3868    0.0084985
enh48297    2   26214300   26215300      3       1  150064        3.715   0.00010161
enh48298    2   26255100   26256100      2       1  150064        2.286     0.011128
enh48299    2   26260700   26261700      4       2  150064       2.8396    0.0022588
enh48301    2   26267400   26268400      2       1  150064       3.1104   0.00093416
enh48305    2   26277400   26278400      2       1  150064       1.9301     0.026799
enh48309    2   26303900   26304900      2       1  150064       1.9867     0.023479
enh48310    2   26308900   26309900      4       2  150064       2.0709     0.019183
enh48312    2   26320800   26321800      2       1  150064       2.9095      0.00181
enh48324    2   26523500   26524500      4       2  150064       2.0879     0.018405
enh48339    2   26963400   26964400      3       1  150064        3.665   0.00012365
enh48340    2   26985900   26986900      2       1  150064       3.1708   0.00076023
enh48342    2   26989800   26990800      4       2  150064       3.0451     0.001163
enh48343    2   26991900   26992900      2       1  150064       3.1258   0.00088647
enh48345    2   26995500   26996500      1       1  150064       3.3202    0.0004497
enh48348    2   27030500   27031500      2       1  150064       3.2377   0.00060239
enh48349    2   27033100   27034100      2       1  150064       3.5217   0.00021442
enh48352    2   27254100   27255100      1       1  150064       3.0193     0.001267
enh48354    2   27271800   27272800      2       1  150064       3.4335   0.00029787
enh48356    2   27291600   27292600      1       1  150064       3.7026    0.0001067
enh48357    2   27295300   27296300      1       1  150064       2.9142     0.001783
enh48358    2   27297500   27298500      3       1  150064       2.5994    0.0046699
enh48361    2   27307500   27308500      2       1  150064       2.5213    0.0058457
enh48362    2   27310200   27311200      2       1  150064       2.2794     0.011321
enh48365    2   27345300   27346300      2       1  150064       2.6162    0.0044459
enh48370    2   27432300   27433300      6       3  150064       2.0871     0.018438
enh48375    2   27525400   27526400      1       1  150064       2.1382      0.01625
enh48376    2   27543900   27544900      2       1  150064       1.9898     0.023304
enh48380    2   27595000   27596000      2       1  150064       2.3713    0.0088636
enh48382    2   27604000   27605000      1       1  150064       3.0578     0.001115
enh48383    2   27614100   27615100      1       1  150064       3.3904    0.0003489
enh48384    2   27620300   27621300      2       1  150064       4.2295   1.1708e-05
enh48386    2   27626000   27627000      2       1  150064       3.0389    0.0011872
enh48388    2   27632800   27633800      2       1  150064       2.0799     0.018769
enh48391    2   27664800   27665800      1       1  150064       3.1687    0.0007655
enh48392    2   27711200   27712200      4       2  150064       3.6298   0.00014183
enh48395    2   27814300   27815300      7       3  150064       3.0288    0.0012278
enh48397    2   27850400   27851400      2       1  150064       1.8163      0.03466
enh48398    2   27852600   27853600      4       2  150064       1.6601     0.048445
enh48402    2   27906100   27907100      2       1  150064       1.7749     0.037961
enh48405    2   27958700   27959700      2       1  150064       3.4552   0.00027493
enh48406    2   27988000   27989000      1       1  150064       4.1169     1.92e-05
enh48407    2   27988800   27989800      3       2  150064       4.4211   4.9099e-06
enh48408    2   27993400   27994400      1       1  150064       3.8587      5.7e-05
enh48411    2   28000400   28001400      2       1  150064       3.7777   7.9155e-05
enh48414    2   28123600   28124600      2       1  150064       3.6683   0.00012207
enh48416    2   28142800   28143800      1       1  150064       3.6355    0.0001387
enh48421    2   28188300   28189300      4       2  150064       3.5218   0.00021435
enh48422    2   28202800   28203800      2       1  150064         4.51   3.2416e-06
enh48425    2   28261400   28262400      1       1  150064       1.8046      0.03557
enh48441    2   28601500   28602500      4       2  150064       2.2538     0.012105
enh48442    2   28612000   28613000      1       1  150064        2.969     0.001494
enh48444    2   28628400   28629400      4       2  150064        2.443    0.0072837
enh48446    2   28635200   28636200      1       1  150064       2.5742     0.005024
enh48447    2   28645400   28646400      2       1  150064       1.8966     0.028941
enh48448    2   28647700   28648700      2       1  150064       2.2103     0.013542
enh48449    2   28653100   28654100      1       1  150064       2.2089      0.01359
enh48450    2   28657100   28658100      2       1  150064       2.5168    0.0059216
enh48451    2   28670900   28671900      3       2  150064       1.8631     0.031227
enh48476    2   29032300   29033300      3       1  150064       3.1758   0.00074719
enh48478    2   29044000   29045000      4       2  150064       3.1709   0.00075972
enh48479    2   29086900   29087900      4       2  150064       3.0291    0.0012265
enh48480    2   29087600   29088600      5       1  150064       2.9588    0.0015444
enh48481    2   29089400   29090400      1       1  150064        2.516     0.005934
enh48482    2   29093800   29094800      4       2  150064       1.9209      0.02737
enh48498    2   29411700   29412700      3       2  150064       3.2793   0.00052031
enh48508    2   30445700   30446700      3       1  150064        1.705     0.044093
enh48509    2   30450100   30451100      1       1  150064       2.0427      0.02054
enh48538    2   30588900   30589900      1       1  150064       1.8188      0.03447
enh48586    2   32183100   32184100      2       1  150064       1.9374     0.026349
enh48595    2   32236500   32237500      3       2  150064       2.2825     0.011229
enh48657    2   36688100   36689100      2       1  150064       2.0103     0.022198
enh48659    2   36776800   36777800      3       2  150064       1.6493      0.04954
enh48661    2   36822800   36823800      5       2  150064       2.1206     0.016979
enh48663    2   37011800   37012800      1       1  150064        1.806      0.03546
enh48664    2   37026200   37027200      2       1  150064        1.936     0.026436
enh48665    2   37027500   37028500      5       3  150064       2.7098    0.0033659
enh48666    2   37031000   37032000      3       1  150064       1.7029     0.044296
enh48668    2   37116700   37117700      2       1  150064       2.0112     0.022153
enh48669    2   37148200   37149200      2       1  150064       1.8453       0.0325
enh48670    2   37153500   37154500      3       2  150064       2.0538     0.019999
enh48671    2   37178800   37179800      3       2  150064       2.6045    0.0046003
enh48675    2   37188200   37189200      1       1  150064       3.0221     0.001255
enh48678    2   37194500   37195500      1       1  150064       2.9809     0.001437
enh48679    2   37231900   37232900      4       2  150064       2.3685    0.0089302
enh48680    2   37238100   37239100      5       2  150064       2.4336    0.0074752
enh48681    2   37240200   37241200      2       1  150064       2.7251    0.0032146
enh48687    2   37379600   37380600      3       2  150064       1.7334     0.041516
enh48689    2   37384600   37385600      3       1  150064       1.7418      0.04077
enh48691    2   37422600   37423600      1       1  150064       3.5202    0.0002156
enh48692    2   37425000   37426000      5       3  150064       2.8351    0.0022909
enh48696    2   37453600   37454600      6       3  150064       3.1935   0.00070269
enh48698    2   37460000   37461000      5       2  150064        3.157   0.00079709
enh48699    2   37470600   37471600      1       1  150064       3.2918    0.0004978
enh48700    2   37531800   37532800      6       3  150064       3.5524   0.00019087
enh48702    2   37534300   37535300      6       3  150064       3.5374   0.00020204
enh48703    2   37538900   37539900      4       2  150064       4.2399   1.1183e-05
enh48704    2   37539900   37540900      3       2  150064       3.2762   0.00052607
enh48706    2   37548400   37549400      4       1  150064       3.5043   0.00022889
enh48707    2   37570900   37571900      5       3  150064       2.4303    0.0075439
enh48708    2   37572500   37573500      7       4  150064       2.4225    0.0077074
enh48712    2   37641400   37642400      4       2  150064       2.1762      0.01477
enh48749    2   38209100   38210100      2       1  150064        1.731     0.041726
enh48762    2   38605000   38606000      5       3  150064       1.8909     0.029318
enh48799    2   38926300   38927300      2       1  150064       1.7783     0.037677
enh48803    2   38949100   38950100      1       1  150064       2.1091      0.01747
enh48804    2   38951300   38952300      1       1  150064       1.8634       0.0312
enh48807    2   38967800   38968800      1       1  150064       2.2486      0.01227
enh48808    2   38971900   38972900      1       1  150064       2.2543      0.01209
enh48810    2   38980500   38981500      3       1  150064       1.8303     0.033603
enh48811    2   38981700   38982700      5       3  150064       2.2255     0.013022
enh48812    2   39004300   39005300      3       1  150064       2.0829     0.018631
enh48820    2   39299800   39300800      3       2  150064       1.7475     0.040276
enh48824    2   39320300   39321300      3       1  150064       1.6751     0.046955
enh48839    2   39363200   39364200      1       1  150064       2.0915      0.01824
enh48840    2   39367100   39368100      4       2  150064        2.851    0.0021789
enh48843    2   39443700   39444700      1       1  150064       2.2862      0.01112
enh48844    2   39454800   39455800      3       2  150064       1.8022     0.035754
enh48857    2   39636200   39637200      3       1  150064       1.9603     0.024983
enh48866    2   39999400   40000400      4       2  150064       2.0368     0.020835
enh48869    2   40003500   40004500      1       1  150064       2.1843      0.01447
enh48873    2   40715000   40716000      4       2  150064       1.9466     0.025791
enh48877    2   42067200   42068200      2       1  150064        2.308       0.0105
enh48878    2   42068600   42069600      5       1  150064       2.4789    0.0065887
enh48966    2   43254300   43255300      4       1  150064       1.6729     0.047175
enh49018    2   43792800   43793800      3       1  150064       1.6593     0.048524
enh49045    2   44410000   44411000      4       1  150064       1.8436     0.032623
enh49046    2   44415700   44416700      4       2  150064       1.6708     0.047376
enh49047    2   44422400   44423400      2       1  150064       1.8623     0.031283
enh49051    2   44426600   44427600      1       1  150064       1.8898      0.02939
enh49122    2   46704500   46705500      5       3  150064       1.8053     0.035511
enh49124    2   46727500   46728500      2       1  150064       2.1232     0.016868
enh49133    2   46791200   46792200      4       2  150064       1.8325     0.033439
enh49179    2   47399400   47400400      3       2  150064       2.0307     0.021143
enh49187    2   47571600   47572600      2       1  150064        3.579   0.00017249
enh49193    2   47748800   47749800      3       2  150064       1.8383     0.033008
enh49194    2   47994700   47995700      2       1  150064       2.2832     0.011209
enh49195    2   48012000   48013000      7       3  150064       2.4957    0.0062859
enh49197    2   48016300   48017300      4       2  150064       3.0558    0.0011225
enh49198    2   48069800   48070800      1       1  150064       2.0264      0.02136
enh49202    2   48077900   48078900      8       5  150064       2.4247    0.0076611
enh49205    2   48083600   48084600      2       1  150064       1.7494     0.040112
enh49208    2   48092300   48093300      3       1  150064       2.5359    0.0056078
enh49209    2   48096900   48097900      3       1  150064        2.669    0.0038038
enh49212    2   48128500   48129500      1       1  150064       2.9361     0.001662
enh49214    2   48144400   48145400      3       1  150064       2.6283    0.0042902
enh49218    2   48340800   48341800      1       1  150064       2.0415       0.0206
enh49220    2   48371900   48372900      1       1  150064       1.9537      0.02537
enh49221    2   48448000   48449000      3       2  150064       1.7069     0.043918
enh49222    2   48462800   48463800      3       2  150064       1.6542     0.049045
enh49224    2   48539200   48540200      3       1  150064       2.7455    0.0030207
enh49225    2   48546100   48547100      1       1  150064       2.7125     0.003339
enh49227    2   48552000   48553000      2       1  150064       2.8979    0.0018782
enh49228    2   48557300   48558300      4       2  150064       3.1608   0.00078656
enh49230    2   48565000   48566000      4       1  150064       2.3437    0.0095477
enh49231    2   48567900   48568900      4       2  150064        2.177      0.01474
enh49232    2   48571800   48572800      6       2  150064       2.0167     0.021866
enh49233    2   48573000   48574000      4       2  150064       4.5346   2.8856e-06
enh49234    2   48578900   48579900      3       2  150064       1.6704     0.047424
enh49238    2   48622800   48623800      4       2  150064       2.1457     0.015947
enh49239    2   48624800   48625800      3       2  150064       1.7071     0.043902
enh49240    2   48642400   48643400      6       4  150064       2.5081    0.0060695
enh49242    2   48646900   48647900      5       3  150064       1.6782      0.04665
enh49243    2   48647700   48648700      3       2  150064       2.8124    0.0024586
enh49245    2   48671000   48672000      6       2  150064        1.709     0.043722
enh49246    2   48674500   48675500      3       2  150064       2.2722     0.011538
enh49248    2   48736100   48737100      2       1  150064       2.8269      0.00235
enh49251    2   48801700   48802700      6       3  150064       1.8939     0.029118
enh49253    2   50719000   50720000      1       1  150064       3.0002     0.001349
enh49255    2   53966400   53967400      1       1  150064       2.3887     0.008455
enh49256    2   53995800   53996800      3       2  150064       2.2672      0.01169
enh49257    2   54003800   54004800      1       1  150064       1.6788       0.0466
enh49258    2   54011200   54012200      2       1  150064       2.7562    0.0029238
enh49259    2   54015400   54016400      4       1  150064       2.2744     0.011472
enh49260    2   54017400   54018400      1       1  150064       2.8188      0.00241
enh49263    2   54172200   54173200      2       1  150064       1.7235     0.042399
enh49264    2   54176500   54177500      4       2  150064       2.1102     0.017419
enh49265    2   54179300   54180300      1       1  150064       1.7323      0.04161
enh49267    2   54184200   54185200      2       1  150064       2.3289    0.0099325
enh49268    2   54185200   54186200      4       2  150064       1.7495     0.040102
enh49269    2   54186200   54187200      2       1  150064       2.8725    0.0020362
enh49270    2   54187400   54188400      4       2  150064       2.1225     0.016899
enh49271    2   54188200   54189200      2       1  150064       2.4166    0.0078321
enh49274    2   54193800   54194800      5       2  150064       2.6941    0.0035286
enh49279    2   54240500   54241500      3       1  150064       2.1849     0.014448
enh49280    2   54267800   54268800      1       1  150064       3.6393    0.0001367
enh49281    2   54275100   54276100      2       1  150064       2.0324     0.021057
enh49282    2   54280700   54281700      2       1  150064       2.1753     0.014802
enh49283    2   54319900   54320900      4       1  150064       2.1843     0.014469
enh49285    2   54330700   54331700      4       2  150064       2.5832    0.0048945
enh49286    2   54341300   54342300      5       2  150064        2.161     0.015346
enh49289    2   54648700   54649700      3       1  150064       2.7942    0.0026017
enh49291    2   54749500   54750500      4       2  150064       2.0293     0.021213
enh49292    2   54756700   54757700      5       3  150064       2.1516     0.015715
enh49298    2   54802900   54803900      3       1  150064       1.7448      0.04051
enh49300    2   54807600   54808600     11       2  150064       2.2459     0.012354
enh49301    2   54809400   54810400      2       1  150064       1.8623     0.031278
enh49305    2   54816500   54817500      3       2  150064       2.2802     0.011298
enh49307    2   54819800   54820800      2       1  150064       2.1912     0.014219
enh49308    2   54822100   54823100      4       2  150064       2.6606    0.0038995
enh49311    2   54829200   54830200      3       1  150064       2.1001      0.01786
enh49312    2   54830400   54831400      9       4  150064       2.9333    0.0016769
enh49313    2   54831000   54832000      3       2  150064       2.2871     0.011096
enh49315    2   54835600   54836600      3       2  150064       1.6892     0.045594
enh49317    2   54845600   54846600      6       3  150064       2.3302    0.0098971
enh49318    2   54861200   54862200      6       3  150064       2.3214     0.010132
enh49320    2   54907500   54908500      7       3  150064       2.0777     0.018869
enh49325    2   55172400   55173400      5       2  150064       3.4998    0.0002328
enh49332    2   55231900   55232900      2       1  150064       3.3961   0.00034171
enh49337    2   55264000   55265000      3       2  150064       1.7492     0.040128
enh49377    2   57947700   57948700      2       1  150064       3.8989   4.8315e-05
enh49378    2   57986500   57987500      1       1  150064       4.5121     3.21e-06
enh49379    2   57987100   57988100      3       2  150064       5.7603   4.1982e-09
enh49380    2   58115200   58116200      1       1  150064       2.6913     0.003559
enh49381    2   58134600   58135600      5       2  150064       5.6496   8.0408e-09
enh49382    2   58135800   58136800      3       2  150064       5.3352   4.7723e-08
enh49383    2   58250000   58251000      3       1  150064       3.1527   0.00080881
enh49385    2   58269200   58270200      1       1  150064       2.7708     0.002796
enh49386    2   58271800   58272800      3       1  150064       3.2036   0.00067864
enh49387    2   58275200   58276200      1       1  150064       4.4393    4.513e-06
enh49390    2   58464600   58465600      2       1  150064       4.6671   1.5271e-06
enh49391    2   58466300   58467300      3       2  150064        3.836   6.2534e-05
enh49393    2   60113800   60114800      4       2  150064       1.7552      0.03961
enh49406    2   60738900   60739900      2       1  150064       2.3596    0.0091477
enh49407    2   60742000   60743000      3       1  150064       2.1955     0.014064
enh49408    2   60743300   60744300      1       1  150064       2.4357     0.007432
enh49440    2   61372800   61373800      2       1  150064       1.6976     0.044788
enh49442    2   61406400   61407400      6       4  150064       1.8196     0.034408
enh49443    2   61409000   61410000      1       1  150064       2.4981     0.006243
enh49445    2   61465500   61466500      2       1  150064       2.3692    0.0089127
enh49447    2   61583100   61584100      3       2  150064       2.6574     0.003937
enh49448    2   61583800   61584800      3       2  150064       2.0802     0.018755
enh49453    2   61641200   61642200      2       1  150064       3.0287     0.001228
enh49458    2   61658000   61659000      1       1  150064       3.1069    0.0009454
enh49463    2   61676000   61677000      3       2  150064       2.8444    0.0022248
enh49469    2   61699400   61700400      1       1  150064        1.971      0.02436
enh49498    2   62444500   62445500      2       1  150064        1.837     0.033105
enh49507    2   62638700   62639700      2       1  150064       1.9074     0.028233
enh49509    2   62701800   62702800      1       1  150064       2.9232     0.001732
enh49510    2   62702700   62703700      3       2  150064       2.7505    0.0029754
enh49512    2   62733400   62734400      3       1  150064       2.8021    0.0025387
enh49515    2   62938500   62939500      2       1  150064       1.8861     0.029644
enh49518    2   63026800   63027800      2       1  150064       1.9388     0.026264
enh49544    2   64291300   64292300      3       2  150064       2.0792     0.018798
enh49580    2   64749400   64750400      2       1  150064        1.778     0.037704
enh49593    2   64833200   64834200      1       1  150064       2.7279     0.003187
enh49684    2   67623400   67624400      1       1  150064       1.8751      0.03039
enh49696    2   68386300   68387300      3       2  150064       3.0763     0.001048
enh49698    2   68415700   68416700      3       2  150064       2.1759     0.014782
enh49700    2   68423000   68424000      7       3  150064       2.1992     0.013933
enh49701    2   68427600   68428600      3       2  150064       2.3011     0.010693
enh49704    2   68436600   68437600      2       1  150064       2.6633    0.0038691
enh49706    2   68453700   68454700      2       1  150064       2.9208    0.0017455
enh49709    2   68482600   68483600      2       1  150064        2.236     0.012677
enh49726    2   68679700   68680700      4       2  150064       2.3063     0.010547
enh49753    2   69030200   69031200      4       2  150064        2.521    0.0058519
enh49765    2   69534500   69535500      1       1  150064       2.2815      0.01126
enh49814    2   69969800   69970800      3       1  150064        2.275     0.011453
enh49819    2   69997000   69998000      1       1  150064       1.7877      0.03691
enh49822    2   70016800   70017800      5       2  150064       1.7414     0.040805
enh49824    2   70031200   70032200      2       1  150064       2.2369     0.012646
enh49826    2   70055300   70056300      4       2  150064       2.1088      0.01748
enh49827    2   70059700   70060700      4       2  150064       1.8116     0.035027
enh49828    2   70062700   70063700      5       2  150064       1.7778     0.037719
enh49829    2   70120000   70121000      3       1  150064       1.6926     0.045261
enh49831    2   70124800   70125800      2       1  150064       1.8553     0.031778
enh49832    2   70128300   70129300      2       1  150064       1.9686       0.0245
enh49835    2   70144900   70145900      3       1  150064       1.8214      0.03427
enh49836    2   70150100   70151100      2       1  150064       1.6862      0.04588
enh49840    2   70191300   70192300      1       1  150064       2.1937      0.01413
enh49842    2   70229300   70230300      1       1  150064       1.7059      0.04401
enh49846    2   70295900   70296900      3       1  150064       1.9434     0.025981
enh49872    2   70469900   70470900      2       1  150064       1.7034     0.044247
enh49873    2   70486100   70487100      1       1  150064       1.7425      0.04071
enh49874    2   70487200   70488200      2       1  150064       1.6595     0.048504
enh49875    2   70491600   70492600      1       1  150064       1.7083      0.04379
enh49894    2   70883400   70884400      6       3  150064        2.599    0.0046749
enh49908    2   71250600   71251600      7       2  150064       1.7123     0.043419
enh49921    2   71564400   71565400      3       2  150064       1.7109     0.043547
enh49923    2   71579900   71580900      1       1  150064       3.1556    0.0008008
enh49924    2   71645100   71646100      6       2  150064       3.1964   0.00069578
enh49925    2   71646900   71647900      6       2  150064       1.8407     0.032834
enh49926    2   71676200   71677200      3       2  150064       3.3264   0.00043991
enh49930    2   72789500   72790500      3       1  150064        1.676     0.046866
enh49938    2   73295800   73296800      1       1  150064       3.5033    0.0002298
enh49940    2   73330200   73331200      6       2  150064       2.8494    0.0021902
enh49941    2   73334200   73335200      2       1  150064       3.4372   0.00029392
enh49942    2   73336200   73337200      5       2  150064       2.2832     0.011209
enh49944    2   73439500   73440500      2       1  150064       3.9133   4.5522e-05
enh49947    2   73465200   73466200      2       1  150064       1.6809     0.046393
enh49948    2   73484700   73485700      2       1  150064       3.1902   0.00071077
enh49953    2   73611600   73612600      2       1  150064       3.7349   9.3901e-05
enh49954    2   73614700   73615700      1       1  150064       3.1555    0.0008012
enh49960    2   74057600   74058600      3       1  150064       2.5124    0.0059954
enh49961    2   74059500   74060500      1       1  150064       2.7245      0.00322
enh49975    2   74196500   74197500      2       1  150064       2.1182     0.017078
enh49987    2   74247700   74248700      1       1  150064       2.1868      0.01438
enh49989    2   74252500   74253500      5       2  150064       3.2561   0.00056485
enh49991    2   74256900   74257900      3       2  150064        3.014    0.0012892
enh49994    2   74279600   74280600      5       2  150064       1.9519     0.025474
enh49997    2   74306700   74307700      1       1  150064       2.8324      0.00231
enh50004    2   74408900   74409900      1       1  150064       2.1993      0.01393
enh50005    2   74412900   74413900      2       1  150064        1.979     0.023908
enh50025    2   74697600   74698600      1       1  150064       2.0558       0.0199
enh50081    2   84877600   84878600      2       1  150064        2.002      0.02264
enh50092    2   84984100   84985100      1       1  150064       1.6735      0.04711
enh50100    2   85056700   85057700      4       2  150064       2.6001    0.0046595
enh50157    2   85518000   85519000      2       1  150064       1.8685     0.030843
enh50172    2   85637900   85638900      3       1  150064       2.8256    0.0023599
enh50173    2   85639600   85640600      3       2  150064       1.7379     0.041116
enh50175    2   85644600   85645600      5       2  150064       3.2498   0.00057749
enh50176    2   85646700   85647700      5       3  150064       1.9963     0.022953
enh50191    2   85828200   85829200      1       1  150064       1.6695      0.04751
enh50195    2   85844700   85845700      1       1  150064       2.0794      0.01879
enh50199    2   85907200   85908200      2       1  150064       2.2377     0.012621
enh50202    2   85921500   85922500      3       2  150064       1.6785     0.046622
enh50205    2   85941500   85942500      2       1  150064       1.9572     0.025163
enh50213    2   86088700   86089700      5       2  150064       1.8439     0.032596
enh50228    2   86295400   86296400      2       1  150064       2.0611     0.019645
enh50267    2   86973500   86974500      2       1  150064       3.8222   6.6125e-05
enh50268    2   86974800   86975800      2       1  150064       2.5472    0.0054289
enh50270    2   87009700   87010700      4       2  150064       2.0195     0.021716
enh50271    2   87013000   87014000      1       1  150064       2.3294     0.009919
enh50272    2   87021600   87022600      4       1  150064       1.7121     0.043443
enh50275    2   87046400   87047400      2       1  150064        2.082     0.018673
enh50277    2   87056900   87057900      4       2  150064       2.8587    0.0021268
enh50331    2   88917300   88918300      2       1  150064       1.7497     0.040086
enh50357    2   95699200   95700200      1       1  150064       2.4341     0.007464
enh50383    2   96815900   96816900      1       1  150064       1.9135      0.02784
enh50384    2   96821900   96822900      1       1  150064       1.9965      0.02294
enh50386    2   96830700   96831700      1       1  150064        1.833       0.0334
enh50392    2   96871900   96872900      2       1  150064       2.6324    0.0042391
enh50393    2   96875500   96876500      1       1  150064       3.9123    4.571e-05
enh50398    2   96920600   96921600      2       1  150064       3.7326   9.4746e-05
enh50400    2   96927600   96928600      1       1  150064        3.299    0.0004851
enh50403    2   96969500   96970500      1       1  150064       3.4386    0.0002924
enh50406    2   96987900   96988900      1       1  150064       2.8722     0.002038
enh50409    2   96999400   97000400      3       2  150064       2.1756     0.014792
enh50425    2   97198300   97199300      3       2  150064       1.9101      0.02806
enh50427    2   97206000   97207000      3       2  150064       2.0361     0.020869
enh50431    2   97219600   97220600      2       1  150064       2.1345     0.016403
enh50432    2   97259700   97260700      1       1  150064       1.6771      0.04676
enh50435    2   97297800   97298800      1       1  150064        2.562     0.005203
enh50439    2   97404200   97405200      1       1  150064       1.9779      0.02397
enh50440    2   97406200   97407200      1       1  150064       1.9779      0.02397
enh50441    2   97408200   97409200      2       1  150064       2.0371     0.020821
enh50442    2   97424800   97425800      3       1  150064        2.197     0.014011
enh50443    2   97430400   97431400      1       1  150064        2.061      0.01965
enh50445    2   97433600   97434600      1       1  150064       2.3494     0.009401
enh50446    2   97438300   97439300      2       1  150064       2.9396    0.0016433
enh50447    2   97440000   97441000      3       1  150064       1.8033     0.035668
enh50451    2   97484400   97485400      3       1  150064       1.9841     0.023623
enh50453    2   97504700   97505700      1       1  150064       2.0077      0.02234
enh50454    2   97521500   97522500      1       1  150064       2.0007      0.02271
enh50456    2   97531900   97532900      1       1  150064       2.6807     0.003673
enh50457    2   97536500   97537500      2       1  150064       1.9317     0.026699
enh50458    2   97540000   97541000      2       1  150064        2.489    0.0064044
enh50461    2   97561300   97562300      6       2  150064       2.3819    0.0086126
enh50463    2   97577500   97578500      4       2  150064       3.6822   0.00011562
enh50468    2   97606300   97607300      2       1  150064       3.1987   0.00069024
enh50477    2   97761000   97762000      5       1  150064       2.6068      0.00457
enh50478    2   98260800   98261800      2       1  150064       2.3703    0.0088868
enh50483    2   98327100   98328100      3       1  150064       1.6724     0.047225
enh50485    2   98340600   98341600      2       1  150064        2.889    0.0019321
enh50486    2   98348300   98349300      1       1  150064       2.2639      0.01179
enh50488    2   98362300   98363300      3       1  150064       2.8343    0.0022961
enh50491    2   98423000   98424000      2       1  150064       2.0199     0.021697
enh50494    2   98487100   98488100      3       2  150064       1.7134     0.043321
enh50496    2   98545500   98546500      2       1  150064        1.712     0.043445
enh50497    2   98547000   98548000      1       1  150064       2.0043      0.02252
enh50499    2   98548800   98549800      2       1  150064        2.949    0.0015939
enh50500    2   98550600   98551600      2       1  150064       1.7451     0.040483
enh50503    2   98567500   98568500      3       2  150064       2.3493    0.0094037
enh50504    2   98569900   98570900      1       1  150064       2.0478      0.02029
enh50508    2   98579200   98580200      4       1  150064       1.8022     0.035761
enh50509    2   98585000   98586000      2       1  150064        2.231     0.012841
enh50510    2   98596200   98597200      4       2  150064       2.0347     0.020938
enh50511    2   98607100   98608100      2       1  150064       3.0585    0.0011121
enh50512    2   98609200   98610200      2       1  150064       2.7566    0.0029207
enh50513    2   98612900   98613900      3       1  150064       2.9854     0.001416
enh50514    2   98626500   98627500      1       1  150064       3.2918    0.0004978
enh50520    2   99029000   99030000      1       1  150064        1.811      0.03507
enh50521    2   99060200   99061200      2       1  150064        1.857     0.031655
enh50522    2   99064000   99065000      1       1  150064       1.8569      0.03166
enh50524    2   99069500   99070500      2       1  150064       1.7949     0.036333
enh50526    2   99074400   99075400      3       1  150064       1.8605     0.031409
enh50527    2   99078100   99079100      2       1  150064       1.7664     0.038666
enh50528    2   99078800   99079800      1       1  150064         1.86      0.03144
enh50530    2   99088900   99089900      1       1  150064       1.8722      0.03059
enh50533    2   99100300   99101300      1       1  150064       1.8484      0.03227
enh50535    2   99108800   99109800      2       1  150064       1.7642     0.038849
enh50545    2   99205000   99206000      1       1  150064       1.8569      0.03166
enh50547    2   99226900   99227900      1       1  150064       1.8062      0.03544
enh50549    2   99237300   99238300      2       1  150064        1.716     0.043077
enh50584    2   99449600   99450600      4       1  150064       1.8383     0.033011
enh50619    2  100443600  100444600      3       1  150064       2.2485     0.012274
enh50653    2  101540900  101541900      4       2  150064       1.7805     0.037497
enh50665    2  101867700  101868700      3       2  150064       1.9112     0.027987
enh50669    2  101916300  101917300      1       1  150064       2.3882     0.008465
enh50675    2  101966500  101967500      1       1  150064       1.6514      0.04933
enh50736    2  102697800  102698800      3       2  150064       1.9792     0.023897
enh50738    2  102720600  102721600      7       4  150064       2.7341    0.0031273
enh50739    2  102731000  102732000      2       1  150064       2.1521     0.015695
enh50740    2  102754700  102755700      1       1  150064       2.8171     0.002423
enh50742    2  102801400  102802400      6       2  150064       2.1637     0.015243
enh50743    2  102803800  102804800      4       2  150064       2.1688     0.015049
enh50744    2  102813800  102814800      6       2  150064       1.9777     0.023982
enh50772    2  103351100  103352100      3       1  150064       2.6778    0.0037058
enh50773    2  103354000  103355000      2       1  150064       1.7864     0.037021
enh50776    2  104995700  104996700      2       1  150064       2.1938     0.014123
enh50777    2  105050400  105051400      3       2  150064       2.0566     0.019861
enh50802    2  105977300  105978300      5       3  150064        1.705     0.044093
enh50808    2  106084600  106085600      2       1  150064       1.6794     0.046533
enh50819    2  106368100  106369100      2       1  150064       1.8798     0.030067
enh50848    2  106478800  106479800      1       1  150064       1.6642      0.04804
enh50917    2  109200200  109201200      4       2  150064       2.1656     0.015173
enh50962    2  109703800  109704800      1       1  150064       1.9216      0.02733
enh50995    2  111584700  111585700      3       2  150064       3.2695   0.00053868
enh50997    2  111600900  111601900      6       3  150064       1.6819     0.046296
enh51002    2  111630900  111631900      1       1  150064       1.8392      0.03294
enh51011    2  111905800  111906800      4       2  150064       2.3252     0.010032
enh51014    2  111919900  111920900      1       1  150064       1.6997      0.04459
enh51021    2  112253000  112254000      2       1  150064       2.6208    0.0043864
enh51041    2  112931200  112932200      1       1  150064       1.6661      0.04785
enh51108    2  113936500  113937500      3       1  150064       1.6714     0.047326
enh51137    2  114634500  114635500      4       2  150064       2.8604    0.0021153
enh51141    2  114672300  114673300      4       2  150064       1.7576     0.039405
enh51145    2  114681000  114682000      8       3  150064       2.4525    0.0070934
enh51158    2  118926400  118927400      3       1  150064       1.9362     0.026422
enh51163    2  119066500  119067500      1       1  150064       2.1578      0.01547
enh51164    2  119068200  119069200      3       2  150064       3.8082   6.9992e-05
enh51229    2  120984000  120985000      3       1  150064        1.749     0.040145
enh51251    2  122289500  122290500      6       2  150064       1.8393     0.032938
enh51252    2  122290200  122291200      2       1  150064        2.287     0.011099
enh51281    2  122511700  122512700      1       1  150064       1.8269      0.03386
enh51299    2  127533200  127534200      5       3  150064       1.6631     0.048149
enh51305    2  127825200  127826200      1       1  150064        1.886      0.02965
enh51306    2  127828100  127829100      2       1  150064       1.8456     0.032474
enh51309    2  127841100  127842100      5       3  150064       2.4838    0.0064992
enh51310    2  127844200  127845200      3       1  150064       2.5877    0.0048316
enh51311    2  127850700  127851700      1       1  150064       3.4108    0.0003239
enh51312    2  127942400  127943400      2       1  150064       1.8874     0.029551
enh51362    2  128612300  128613300      4       2  150064       1.6489     0.049579
enh51368    2  128782800  128783800      1       1  150064         1.67      0.04746
enh51369    2  128786400  128787400      2       1  150064       1.7097     0.043657
enh51401    2  131131900  131132900      1       1  150064       2.2907      0.01099
enh51402    2  131134100  131135100      3       2  150064       1.7561     0.039535
enh51405    2  131149400  131150400      1       1  150064       2.1072      0.01755
enh51413    2  131797800  131798800      1       1  150064        3.423    0.0003097
enh51415    2  131848400  131849400      3       2  150064       3.0545    0.0011272
enh51418    2  131860900  131861900      3       2  150064        2.808    0.0024925
enh51421    2  131872800  131873800      1       1  150064       3.2685    0.0005406
enh51423    2  131913800  131914800      2       1  150064        3.269   0.00053969
enh51435    2  134861900  134862900      1       1  150064       2.7339     0.003129
enh51439    2  134893300  134894300      1       1  150064       2.5116     0.006009
enh51440    2  134895400  134896400      3       1  150064       3.9695   3.6018e-05
enh51441    2  134897500  134898500      1       1  150064       4.2027    1.319e-05
enh51442    2  134900200  134901200      2       1  150064       3.3207   0.00044901
enh51449    2  134916700  134917700      4       2  150064       2.4706    0.0067452
enh51457    2  134945500  134946500      7       3  150064       1.6896     0.045554
enh51511    2  135674000  135675000      1       1  150064       3.0217     0.001257
enh51516    2  135706900  135707900      1       1  150064        1.674      0.04707
enh51570    2  136929300  136930300      4       2  150064       2.3631    0.0090609
enh51574    2  136969500  136970500      3       2  150064       1.8839     0.029787
enh51605    2  143894000  143895000      3       1  150064       2.3383    0.0096869
enh51607    2  143908500  143909500      4       2  150064       1.7781     0.037693
enh51610    2  143921200  143922200      1       1  150064       1.9663      0.02463
enh51611    2  143922600  143923600      1       1  150064       1.9937      0.02309
enh51613    2  143924900  143925900      1       1  150064       2.3334     0.009814
enh51622    2  143943800  143944800      4       2  150064       1.6945     0.045082
enh51637    2  144037000  144038000      2       1  150064       1.8525     0.031976
enh51642    2  144086000  144087000      5       3  150064       1.7306     0.041765
enh51646    2  144101800  144102800      3       2  150064       1.7734     0.038081
enh51681    2  144995000  144996000      1       1  150064       2.0335        0.021
enh51690    2  145090400  145091400      1       1  150064       3.2093    0.0006652
enh51691    2  145139700  145140700      1       1  150064       4.5198    3.095e-06
enh51693    2  145184400  145185400      2       1  150064       3.1832   0.00072837
enh51695    2  145198300  145199300      6       3  150064       2.3436    0.0095487
enh51729    2  148248200  148249200      4       2  150064       2.1811     0.014586
enh51730    2  148257200  148258200      1       1  150064       2.7453     0.003023
enh51741    2  148607300  148608300      3       1  150064       2.6279    0.0042959
enh51742    2  148616700  148617700      2       1  150064       2.2004     0.013891
enh51744    2  148620200  148621200      2       1  150064       1.6453     0.049952
enh51753    2  148741700  148742700      2       1  150064       2.1022     0.017766
enh51754    2  148747400  148748400      2       1  150064        1.652     0.049272
enh51756    2  148757800  148758800      3       1  150064       1.9071     0.028251
enh51761    2  148775800  148776800      2       1  150064       2.2751     0.011451
enh51771    2  149291300  149292300      2       1  150064       2.8176    0.0024192
enh51772    2  149296200  149297200      5       2  150064       1.8624     0.031271
enh51775    2  149309500  149310500      2       1  150064       2.9679     0.001499
enh51777    2  149325200  149326200      8       4  150064       2.9033    0.0018464
enh51781    2  149411800  149412800      2       1  150064       4.6748   1.4713e-06
enh51799    2  149521500  149522500      2       1  150064       2.2395     0.012561
enh51803    2  149684800  149685800      2       1  150064        2.635    0.0042066
enh51808    2  150392900  150393900      5       2  150064       2.2969     0.010811
enh51813    2  150453900  150454900      3       2  150064       2.2572     0.011997
enh51828    2  152471000  152472000      1       1  150064       2.3234      0.01008
enh51843    2  153022800  153023800      2       1  150064       2.3388    0.0096724
enh51844    2  153024300  153025300      3       2  150064       2.4514    0.0071142
enh51846    2  153029800  153030800      3       2  150064       3.2124   0.00065821
enh51848    2  153193400  153194400      4       1  150064       1.7064     0.043969
enh51849    2  153263500  153264500      1       1  150064       2.1467      0.01591
enh51850    2  153325400  153326400      1       1  150064        2.779     0.002726
enh51851    2  153450600  153451600      3       1  150064       1.8641     0.031157
enh51852    2  153468300  153469300      4       1  150064       2.1423     0.016087
enh51855    2  153551600  153552600      2       1  150064        2.609    0.0045403
enh51857    2  153555200  153556200      5       3  150064       3.4662   0.00026396
enh51859    2  153561800  153562800      4       2  150064       3.4166   0.00031708
enh51861    2  153577200  153578200      2       1  150064       3.6058   0.00015559
enh51862    2  153586600  153587600      4       2  150064       2.7664    0.0028339
enh51867    2  157200000  157201000      1       1  150064       2.1432      0.01605
enh51868    2  157254500  157255500      1       1  150064       2.2442      0.01241
enh51934    2  159315400  159316400      2       1  150064        2.915    0.0017787
enh51935    2  159333500  159334500      1       1  150064       3.0841     0.001021
enh51936    2  159402700  159403700      5       3  150064       3.2124   0.00065824
enh51959    2  160373000  160374000      1       1  150064       2.9792     0.001445
enh51961    2  160575600  160576600      5       3  150064       2.3316    0.0098609
enh51962    2  160582100  160583100      5       2  150064        2.821    0.0023939
enh51963    2  160584400  160585400      5       1  150064       2.5835    0.0048895
enh51964    2  160596500  160597500      3       1  150064       2.6406    0.0041377
enh51966    2  160651700  160652700      1       1  150064       2.7293     0.003173
enh51967    2  160747700  160748700      2       1  150064       1.9506     0.025554
enh51968    2  160752100  160753100      4       2  150064       1.8617     0.031321
enh51974    2  161064300  161065300      2       1  150064       2.0777     0.018867
enh52023    2  161317600  161318600      4       2  150064       2.3572    0.0092059
enh52024    2  161318200  161319200      2       1  150064       2.6589    0.0039201
enh52025    2  161320200  161321200      2       1  150064       2.3861    0.0085146
enh52026    2  161320900  161321900      3       2  150064       1.9361      0.02643
enh52044    2  161508100  161509100      2       1  150064       1.7171     0.042984
enh52046    2  161560400  161561400      4       2  150064       1.6628     0.048171
enh52053    2  161960300  161961300      5       2  150064       2.3596    0.0091481
enh52058    2  162018600  162019600      1       1  150064       2.3141      0.01033
enh52067    2  162071100  162072100      1       1  150064       1.7095      0.04368
enh52071    2  162097500  162098500      2       1  150064       1.9745      0.02416
enh52081    2  162811000  162812000      2       1  150064       4.2023    1.321e-05
enh52082    2  162831800  162832800      2       1  150064       2.4165    0.0078348
enh52083    2  162835700  162836700      1       1  150064       4.8645    5.737e-07
enh52085    2  162851200  162852200      2       1  150064       2.8887    0.0019339
enh52086    2  162854900  162855900      1       1  150064        3.502    0.0002309
enh52088    2  162867400  162868400      3       1  150064       3.2388   0.00060024
enh52089    2  162871500  162872500      2       1  150064       3.3759   0.00036783
enh52095    2  162919000  162920000      2       1  150064       1.7131     0.043345
enh52102    2  162982800  162983800      2       1  150064       1.6709     0.047374
enh52117    2  166733700  166734700      5       3  150064       2.0492     0.020222
enh52118    2  166754100  166755100      2       1  150064       1.9638     0.024775
enh52122    2  166811300  166812300      4       2  150064       2.9072    0.0018232
enh52155    2  169289400  169290400      3       1  150064         1.85      0.03216
enh52160    2  169315100  169316100      3       2  150064       2.2001     0.013901
enh52174    2  169374800  169375800      3       1  150064       2.1259     0.016756
enh52175    2  169377700  169378700      2       1  150064       1.8727     0.030553
enh52176    2  169387400  169388400      2       1  150064       2.0834     0.018607
enh52177    2  169399100  169400100      2       1  150064       2.7052    0.0034133
enh52189    2  169482200  169483200      4       2  150064       3.0976   0.00097563
enh52190    2  169489000  169490000      4       2  150064       2.4168     0.007829
enh52191    2  169491200  169492200      4       2  150064       3.3854   0.00035542
enh52207    2  170221400  170222400      3       1  150064        1.691     0.045415
enh52211    2  170428800  170429800      2       1  150064        1.851     0.032082
enh52244    2  171795700  171796700      2       1  150064       1.7012     0.044449
enh52254    2  171937200  171938200      4       1  150064        1.844     0.032591
enh52257    2  171944100  171945100      3       1  150064       2.1465     0.015916
enh52258    2  171951700  171952700      4       2  150064        1.851     0.032086
enh52260    2  171963200  171964200      2       1  150064       2.3019      0.01067
enh52262    2  171967400  171968400      1       1  150064       2.3939     0.008335
enh52263    2  171976100  171977100      1       1  150064       2.3789     0.008682
enh52273    2  172002400  172003400      3       1  150064       2.1945       0.0141
enh52295    2  172560100  172561100      3       2  150064       4.1165   1.9238e-05
enh52297    2  172651100  172652100      1       1  150064       3.1278    0.0008806
enh52306    2  172821800  172822800      1       1  150064       2.3525     0.009325
enh52308    2  172865300  172866300      5       2  150064       3.2481   0.00058082
enh52323    2  173138500  173139500      4       2  150064       2.4307    0.0075348
enh52324    2  173150200  173151200      7       2  150064       1.7886      0.03684
enh52366    2  173999100  174000100      4       2  150064       1.8704     0.030713
enh52367    2  174001000  174002000      2       1  150064       3.1152   0.00091915
enh52368    2  174083100  174084100      3       2  150064       2.1942     0.014112
enh52375    2  174763000  174764000      4       2  150064       1.8982     0.028836
enh52376    2  174784600  174785600      4       1  150064       2.2755     0.011437
enh52377    2  174786600  174787600      4       2  150064       2.4199    0.0077623
enh52378    2  174791600  174792600      4       2  150064       2.5257     0.005774
enh52379    2  174795400  174796400      4       1  150064        2.487    0.0064411
enh52380    2  174811000  174812000      4       2  150064       2.1899     0.014266
enh52381    2  174825200  174826200      5       3  150064        2.588    0.0048265
enh52388    2  175108300  175109300      2       1  150064       2.0202     0.021682
enh52389    2  175111300  175112300      2       1  150064       2.6259    0.0043211
enh52390    2  175113600  175114600      3       2  150064       2.9971    0.0013628
enh52404    2  175427900  175428900      4       2  150064       1.7464     0.040366
enh52410    2  175456900  175457900      3       1  150064       1.6638     0.048076
enh52411    2  175465100  175466100      2       1  150064       2.1031     0.017731
enh52413    2  175467800  175468800      2       1  150064       2.3623      0.00908
enh52415    2  175479300  175480300      1       1  150064       1.9596      0.02502
enh52429    2  175552200  175553200      3       2  150064       2.5857    0.0048595
enh52445    2  175901100  175902100      6       2  150064       1.9787     0.023922
enh52462    2  177147600  177148600      1       1  150064       1.9747      0.02415
enh52464    2  177155900  177156900      2       1  150064       1.8023     0.035745
enh52513    2  178978500  178979500      2       1  150064       2.7261    0.0032045
enh52525    2  179694300  179695300      3       2  150064       1.9507     0.025549
enh52542    2  180862000  180863000      5       2  150064       4.3163   7.9343e-06
enh52543    2  180864900  180865900      2       1  150064       2.6308    0.0042587
enh52544    2  180868200  180869200      9       4  150064       2.3082     0.010493
enh52546    2  180872000  180873000      7       3  150064       3.1971    0.0006941
enh52547    2  180990100  180991100      1       1  150064       3.4796    0.0002511
enh52549    2  181455500  181456500      2       1  150064       1.7404     0.040897
enh52615    2  183579200  183580200      2       1  150064       2.4001    0.0081953
enh52618    2  183893900  183894900      4       2  150064       2.0579     0.019801
enh52636    2  188418800  188419800      2       1  150064       1.9497     0.025604
enh52656    2  190433500  190434500      2       1  150064       2.1181     0.017084
enh52687    2  191225700  191226700      4       1  150064       2.1581     0.015459
enh52688    2  191271200  191272200      5       2  150064       2.4158    0.0078514
enh52690    2  191279500  191280500      2       1  150064        1.876     0.030327
enh52691    2  191282000  191283000      3       2  150064       1.8238     0.034087
enh52692    2  191284600  191285600      3       2  150064       2.9428    0.0016261
enh52693    2  191286600  191287600      4       2  150064       2.3222     0.010111
enh52694    2  191289700  191290700      1       1  150064       2.2815      0.01126
enh52695    2  191297800  191298800      2       1  150064       2.4507    0.0071288
enh52705    2  191348400  191349400      3       2  150064       2.4532    0.0070796
enh52712    2  191400600  191401600      3       2  150064       1.7662     0.038684
enh52715    2  191439800  191440800      3       2  150064       2.1005     0.017841
enh52717    2  191463400  191464400      3       2  150064       2.2466     0.012334
enh52718    2  191488400  191489400      1       1  150064       2.8485     0.002196
enh52720    2  191492900  191493900      2       1  150064       2.4091    0.0079953
enh52721    2  191511500  191512500      5       2  150064       1.9909     0.023245
enh52739    2  191741700  191742700      3       1  150064       1.8173     0.034586
enh52745    2  191800800  191801800      1       1  150064       1.8984      0.02882
enh52748    2  191832300  191833300      2       1  150064       2.4833    0.0065078
enh52753    2  191851300  191852300      3       2  150064        2.726    0.0032049
enh52755    2  191866300  191867300      3       2  150064       1.9588     0.025068
enh52764    2  191916700  191917700      2       1  150064       1.6677     0.047691
enh52765    2  191918900  191919900      1       1  150064       1.7824      0.03734
enh52770    2  191953900  191954900      5       2  150064       2.6042    0.0046044
enh52834    2  196395600  196396600      2       1  150064        3.614   0.00015078
enh52835    2  196399600  196400600      2       1  150064       1.9021     0.028581
enh52836    2  196402600  196403600      1       1  150064       2.3019      0.01067
enh52837    2  196407900  196408900      1       1  150064       3.5268    0.0002103
enh52838    2  196410400  196411400      4       2  150064        3.295   0.00049214
enh52840    2  196422600  196423600      1       1  150064        3.813    6.865e-05
enh52842    2  196434200  196435200      1       1  150064       2.4217     0.007723
enh52843    2  196436500  196437500      3       2  150064       1.8756     0.030354
enh52846    2  196442900  196443900      4       2  150064       2.9032     0.001847
enh52849    2  196513800  196514800      2       1  150064       1.6515     0.049317
enh52855    2  196541900  196542900      3       2  150064       2.0852     0.018527
enh52859    2  196561800  196562800      2       1  150064       2.2761     0.011419
enh52860    2  196707200  196708200      2       1  150064       2.1338     0.016428
enh52862    2  196932000  196933000      4       2  150064       1.7793     0.037596
enh52866    2  196953400  196954400      3       1  150064       1.8977     0.028865
enh52867    2  196965800  196966800      3       1  150064       1.9611     0.024932
enh52869    2  196977800  196978800      3       2  150064       2.2846     0.011167
enh52870    2  197002400  197003400      3       1  150064       2.3742    0.0087936
enh52873    2  197011800  197012800      5       2  150064       1.9119     0.027944
enh52874    2  197016200  197017200      3       1  150064       1.9494     0.025626
enh52875    2  197019000  197020000      5       2  150064       2.2506     0.012204
enh52876    2  197020500  197021500      6       1  150064       1.8854     0.029689
enh52877    2  197042700  197043700      3       1  150064       2.3926    0.0083639
enh52879    2  197054400  197055400      1       1  150064        1.724      0.04235
enh52880    2  197059700  197060700      1       1  150064       2.0723      0.01912
enh52894    2  197139600  197140600      7       4  150064       1.9491     0.025639
enh52895    2  197149200  197150200      1       1  150064       2.4366     0.007413
enh52896    2  197153200  197154200      6       2  150064       3.4206   0.00031241
enh52897    2  197156300  197157300      3       1  150064       3.1197   0.00090516
enh52902    2  197647900  197648900      2       1  150064       1.6848     0.046012
enh52903    2  197662200  197663200      1       1  150064       2.2505      0.01221
enh52906    2  197740100  197741100      3       1  150064       2.0438     0.020487
enh52907    2  197779100  197780100      3       2  150064       2.5595     0.005241
enh52909    2  197788700  197789700      1       1  150064       2.0893      0.01834
enh52910    2  197792600  197793600      2       1  150064       1.7068     0.043934
enh52914    2  197853600  197854600      1       1  150064       2.8042     0.002522
enh52915    2  197892800  197893800      2       1  150064       3.0305    0.0012208
enh52916    2  197897700  197898700      2       1  150064        2.408     0.008021
enh52918    2  197926900  197927900      5       2  150064       2.3348    0.0097772
enh52919    2  197937300  197938300      4       2  150064       2.3221     0.010113
enh52920    2  197956800  197957800      3       2  150064        2.643    0.0041089
enh52923    2  197980100  197981100      3       2  150064       2.1945       0.0141
enh52926    2  197995000  197996000      1       1  150064       2.5018     0.006178
enh52927    2  198000300  198001300      1       1  150064       2.0579       0.0198
enh52931    2  198018800  198019800      4       2  150064       3.0053    0.0013264
enh52932    2  198026700  198027700      3       1  150064       2.0424     0.020554
enh52934    2  198037200  198038200      3       2  150064       2.9771    0.0014552
enh52953    2  198122900  198123900      2       1  150064       1.9162      0.02767
enh52962    2  198146400  198147400      1       1  150064       4.5234    3.043e-06
enh52963    2  198148800  198149800      1       1  150064       4.5004    3.392e-06
enh52965    2  198154400  198155400      2       1  150064       5.3195   5.2021e-08
enh52966    2  198163800  198164800      2       1  150064       4.9399   3.9076e-07
enh52971    2  198188900  198189900      3       2  150064       5.1302   1.4475e-07
enh52975    2  198223300  198224300      1       1  150064       4.2718    9.697e-06
enh52977    2  198243000  198244000      1       1  150064       4.7819    8.681e-07
enh52989    2  198394900  198395900      3       1  150064       5.5296   1.6047e-08
enh52992    2  198399000  198400000      2       1  150064       4.9014   4.7569e-07
enh52994    2  198479100  198480100      1       1  150064         5.97    1.186e-09
enh52995    2  198568600  198569600      1       1  150064       4.1225    1.874e-05
enh52996    2  198573300  198574300      2       1  150064        4.101   2.0565e-05
enh52998    2  198575800  198576800      3       2  150064        4.768   9.3011e-07
enh52999    2  198577600  198578600      1       1  150064        1.939      0.02625
enh53000    2  198667800  198668800      3       2  150064       5.3473   4.4647e-08
enh53001    2  198673100  198674100      3       1  150064       4.7274    1.137e-06
enh53003    2  198701500  198702500      2       1  150064       2.3539    0.0092895
enh53004    2  198704100  198705100      1       1  150064       5.1701     1.17e-07
enh53005    2  198706800  198707800      3       2  150064       3.1602   0.00078825
enh53007    2  198721300  198722300      4       2  150064       5.0414   2.3109e-07
enh53008    2  198726900  198727900      4       2  150064       4.9277   4.1599e-07
enh53009    2  198734300  198735300      1       1  150064        4.283    9.218e-06
enh53010    2  198743400  198744400      3       1  150064       5.0854   1.8339e-07
enh53011    2  198755700  198756700      2       1  150064        3.961   3.7311e-05
enh53012    2  198768600  198769600      1       1  150064       5.6761     6.89e-09
enh53014    2  198779800  198780800      4       2  150064       4.8745   5.4533e-07
enh53017    2  198808800  198809800      5       2  150064        4.827   6.9297e-07
enh53019    2  198813800  198814800      1       1  150064       5.2839    6.324e-08
enh53020    2  198818500  198819500      2       1  150064       4.5688   2.4524e-06
enh53022    2  198858100  198859100      3       1  150064       4.6358   1.7775e-06
enh53023    2  198861200  198862200      1       1  150064       1.9634       0.0248
enh53025    2  198880400  198881400      4       1  150064       5.0063   2.7742e-07
enh53026    2  198892900  198893900      2       1  150064       3.9607   3.7371e-05
enh53027    2  198896300  198897300      3       1  150064       2.4865    0.0064498
enh53028    2  198906700  198907700      2       1  150064       5.1918   1.0412e-07
enh53034    2  200714600  200715600      3       2  150064        6.421   6.7675e-11
enh53035    2  200774800  200775800      3       2  150064       5.8052   3.2138e-09
enh53036    2  200777200  200778200      3       2  150064        5.733   4.9335e-09
enh53037    2  200778500  200779500      3       2  150064       3.7227   9.8536e-05
enh53038    2  200787200  200788200      5       2  150064       5.7762   3.8197e-09
enh53039    2  200817000  200818000      2       1  150064       2.4493    0.0071569
enh53040    2  200817700  200818700      2       1  150064       5.8308   2.7575e-09
enh53043    2  201172700  201173700      6       2  150064       6.1456   3.9822e-10
enh53044    2  201237200  201238200      2       1  150064       2.5634    0.0051829
enh53046    2  201244400  201245400      2       1  150064       3.7456   8.9975e-05
enh53048    2  201247600  201248600      2       1  150064        3.498   0.00023437
enh53049    2  201270000  201271000      3       1  150064       3.3255   0.00044135
enh53050    2  201291100  201292100      3       2  150064       2.5677    0.0051181
enh53051    2  201320100  201321100      1       1  150064       3.8819    5.182e-05
enh53053    2  201331900  201332900      2       1  150064       3.1392   0.00084705
enh53059    2  201449600  201450600      1       1  150064       1.9686       0.0245
enh53060    2  201450800  201451800      3       2  150064       2.1709     0.014968
enh53079    2  201886300  201887300      2       1  150064        2.026     0.021381
enh53094    2  202022100  202023100      3       2  150064       1.9268     0.027001
enh53096    2  202046800  202047800      1       1  150064       1.8405      0.03285
enh53112    2  202115100  202116100      9       5  150064       2.1426     0.016074
enh53113    2  202118200  202119200      7       2  150064        2.972    0.0014792
enh53114    2  202120400  202121400      1       1  150064       3.2319    0.0006148
enh53115    2  202133600  202134600      1       1  150064       1.7012      0.04445
enh53144    2  202829200  202830200      6       3  150064       2.2654     0.011743
enh53159    2  203453100  203454100      2       1  150064       1.7147     0.043196
enh53160    2  203492200  203493200      1       1  150064       1.8493      0.03221
enh53166    2  203510600  203511600      1       1  150064       1.7649      0.03879
enh53174    2  203528200  203529200      1       1  150064       1.7901      0.03672
enh53175    2  203530600  203531600      1       1  150064       2.8442     0.002226
enh53190    2  203587800  203588800      1       1  150064       2.7709     0.002795
enh53191    2  203600700  203601700      1       1  150064       1.7657      0.03872
enh53193    2  203627200  203628200      4       2  150064       2.3414    0.0096055
enh53194    2  203632500  203633500      2       1  150064       2.1823     0.014543
enh53201    2  203877700  203878700      1       1  150064       2.9017     0.001856
enh53205    2  204019700  204020700      2       1  150064        2.261      0.01188
enh53208    2  204105400  204106400      3       1  150064        2.359    0.0091633
enh53211    2  204348900  204349900      2       1  150064       2.4373    0.0073984
enh53215    2  204411800  204412800      2       1  150064       2.0237     0.021501
enh53218    2  204521300  204522300      6       2  150064       1.6772     0.046752
enh53222    2  204554500  204555500      1       1  150064       1.9738       0.0242
enh53242    2  204761800  204762800      1       1  150064       1.8551      0.03179
enh53259    2  204884200  204885200      5       2  150064       1.7042     0.044172
enh53284    2  205833800  205834800      2       1  150064       1.6911     0.045414
enh53302    2  206571100  206572100      1       1  150064       2.3354     0.009761
enh53331    2  207911300  207912300      3       2  150064       1.8611     0.031363
enh53344    2  208089700  208090700      3       2  150064       2.3381    0.0096897
enh53353    2  208217300  208218300      4       2  150064       2.1586      0.01544
enh53356    2  208339400  208340400      6       2  150064       3.3433   0.00041399
enh53357    2  208343500  208344500      4       1  150064       1.8783     0.030167
enh53358    2  208345900  208346900      3       1  150064       2.3708    0.0088748
enh53359    2  208363200  208364200      4       2  150064       2.3817    0.0086169
enh53361    2  208369500  208370500      2       1  150064       2.6081    0.0045524
enh53365    2  208408800  208409800      1       1  150064       4.1234    1.867e-05
enh53367    2  208418100  208419100      3       1  150064       3.7707   8.1411e-05
enh53368    2  208467800  208468800      2       1  150064       3.7693   8.1843e-05
enh53369    2  208484200  208485200      1       1  150064       4.1235    1.866e-05
enh53426    2  213987200  213988200      3       1  150064       2.1187     0.017056
enh53431    2  213999700  214000700      2       1  150064       1.7161     0.043076
enh53441    2  215547600  215548600      2       1  150064       2.1708     0.014972
enh53476    2  217041600  217042600      3       2  150064         2.13     0.016586
enh53482    2  217087300  217088300      1       1  150064       1.9552      0.02528
enh53491    2  217277800  217278800      3       1  150064       2.8614    0.0021086
enh53518    2  218619800  218620800      5       2  150064       1.8231     0.034142
enh53522    2  218655000  218656000      2       1  150064       2.4467    0.0072085
enh53589    2  219949200  219950200      3       1  150064       2.2603     0.011903
enh53592    2  220025600  220026600      2       1  150064       2.6891    0.0035818
enh53594    2  220039200  220040200      2       1  150064       3.3583   0.00039211
enh53596    2  220047200  220048200      2       1  150064       3.8422   6.0957e-05
enh53597    2  220048600  220049600     10       2  150064       3.9539   3.8448e-05
enh53603    2  220091900  220092900      2       1  150064       1.9286     0.026889
enh53621    2  220340700  220341700      1       1  150064       2.6716     0.003774
enh53636    2  222393100  222394100      3       1  150064       2.5562     0.005291
enh53650    2  223728500  223729500      2       1  150064       1.8571     0.031651
enh53678    2  224890000  224891000      6       3  150064       1.8193     0.034431
enh53683    2  225267000  225268000      5       2  150064       2.3298    0.0099079
enh53684    2  225271800  225272800      7       2  150064       2.5674    0.0051231
enh53685    2  225383900  225384900      3       2  150064       3.6455   0.00013343
enh53687    2  225391100  225392100      2       1  150064       4.9536   3.6421e-07
enh53689    2  225402800  225403800      4       2  150064       3.9622   3.7131e-05
enh53691    2  225408700  225409700      1       1  150064       2.3762     0.008746
enh53692    2  225411100  225412100      1       1  150064       2.1044      0.01767
enh53694    2  225427100  225428100      3       2  150064       2.5162     0.005931
enh53696    2  225442000  225443000      3       2  150064       4.1834   1.4362e-05
enh53697    2  225445500  225446500      1       1  150064       2.4706     0.006744
enh53699    2  225466800  225467800      3       1  150064       2.0072     0.022362
enh53704    2  225759000  225760000      4       2  150064       2.1264     0.016733
enh53706    2  225774900  225775900      6       2  150064       1.8325     0.033441
enh53736    2  225888900  225889900      2       1  150064       2.4868    0.0064455
enh53743    2  225928900  225929900      6       3  150064       1.9494     0.025624
enh53759    2  227698100  227699100      1       1  150064       2.0759      0.01895
enh53760    2  227703700  227704700      3       1  150064       1.8996      0.02874
enh53761    2  227705800  227706800      1       1  150064       1.7698      0.03838
enh53763    2  227727000  227728000      4       1  150064       2.3948    0.0083141
enh53765    2  227770300  227771300      3       1  150064       1.9244     0.027153
enh53766    2  227772600  227773600      3       1  150064       2.0618     0.019612
enh53767    2  227780800  227781800      2       1  150064       2.1147     0.017227
enh53769    2  227841800  227842800      1       1  150064       1.8402      0.03287
enh53773    2  228262000  228263000      6       2  150064       2.7527    0.0029553
enh53776    2  228275400  228276400      3       2  150064       2.3231     0.010086
enh53777    2  228324600  228325600      2       1  150064       2.2257     0.013016
enh53778    2  228329000  228330000      9       4  150064       2.2791     0.011329
enh53783    2  228347700  228348700      3       2  150064       1.9634     0.024799
enh53787    2  228356200  228357200      2       1  150064       2.0007      0.02271
enh53790    2  228366500  228367500      4       2  150064       1.9178     0.027568
enh53793    2  228383200  228384200      8       4  150064       2.3467    0.0094713
enh53795    2  228647300  228648300      5       2  150064       2.9803    0.0014401
enh53796    2  228648200  228649200      4       1  150064       2.7158    0.0033063
enh53813    2  230711900  230712900      4       2  150064        1.645     0.049989
enh53820    2  230732500  230733500      1       1  150064        1.876      0.03033
enh53823    2  230747100  230748100      2       1  150064       1.9591     0.025049
enh53832    2  230845000  230846000      1       1  150064        2.353     0.009312
enh53840    2  231067400  231068400      4       1  150064         2.22     0.013211
enh53841    2  231069900  231070900      2       1  150064       2.2384     0.012597
enh53843    2  231073700  231074700      3       1  150064       2.4627    0.0068951
enh53847    2  231092000  231093000      2       1  150064       1.8475     0.032338
enh53848    2  231096400  231097400      1       1  150064       1.9651       0.0247
enh53853    2  231133200  231134200      2       1  150064       1.7095      0.04368
enh53857    2  231190000  231191000      6       2  150064       1.9679     0.024542
enh53889    2  231466500  231467500      3       2  150064       2.9535     0.001571
enh53958    2  232256600  232257600      1       1  150064       1.8823       0.0299
enh53963    2  232325800  232326800      1       1  150064       2.7003     0.003464
enh53964    2  232334000  232335000      7       3  150064        2.351    0.0093617
enh53981    2  232481700  232482700      4       2  150064       1.7886     0.036836
enh53986    2  232527400  232528400      1       1  150064       2.3914     0.008391
enh53989    2  232539000  232540000      2       1  150064         2.13     0.016584
enh53990    2  232542000  232543000      5       3  150064       1.8461     0.032437
enh54011    2  232988100  232989100      4       2  150064       2.3755     0.008763
enh54013    2  233003200  233004200      1       1  150064       2.8294     0.002332
enh54016    2  233101400  233102400      3       1  150064       2.0301     0.021172
enh54037    2  233565700  233566700      3       2  150064        5.358   4.2063e-08
enh54038    2  233566900  233567900      4       2  150064       5.6986   6.0415e-09
enh54039    2  233580000  233581000      3       2  150064       3.7054   0.00010552
enh54040    2  233585800  233586800      3       2  150064       5.7821   3.6876e-09
enh54042    2  233636700  233637700      1       1  150064       6.1794    3.218e-10
enh54043    2  233646100  233647100      4       2  150064       4.2163    1.242e-05
enh54044    2  233702700  233703700      1       1  150064       3.5443    0.0001968
enh54045    2  233918500  233919500      1       1  150064       2.5708     0.005073
enh54046    2  233923400  233924400      3       1  150064       2.3692    0.0089144
enh54093    2  234267700  234268700      3       2  150064       1.8842     0.029772
enh54116    2  234473600  234474600      1       1  150064       2.1638      0.01524
enh54171    2  235353900  235354900      7       3  150064       1.8518     0.032027
enh54201    2  237463600  237464600      2       1  150064       1.7243     0.042323
enh54231    2  238572200  238573200      1       1  150064       2.0286      0.02125
enh54243    2  238649200  238650200      6       1  150064       1.8772     0.030242
enh54244    2  238651700  238652700      9       2  150064       1.7591     0.039279
enh54245    2  238653400  238654400      6       2  150064       1.6754     0.046924
enh54260    2  238880400  238881400      4       2  150064       1.8171     0.034602
enh54380    2  241331700  241332700      6       2  150064       2.1182     0.017078
enh54381    2  241342100  241343100      7       1  150064       2.5026    0.0061638
enh54383    2  241393400  241394400      3       1  150064       1.7794     0.037585
enh54413    2  242028000  242029000      3       2  150064       2.0268     0.021343
enh54415    2  242037600  242038600      1       1  150064       1.7538      0.03973
enh54438    2  242279700  242280700      2       1  150064       1.9294     0.026838
enh54439    2  242294200  242295200      5       3  150064       1.7971     0.036158
enh54449    2  242555500  242556500      2       1  150064       2.3737    0.0088059
enh54452    2  242574300  242575300      3       2  150064       1.8432     0.032647
enh54460    2  242669900  242670900      2       1  150064       1.6689     0.047569
enh54472    2  242785600  242786600      1       1  150064       1.8505      0.03212
enh54478    2  242820100  242821100      2       1  150064       1.9287     0.026884
enh54489    2  242907200  242908200      2       1  150064       1.7049     0.044102
enh54514    3    3210900    3211900      6       2  150064       1.6577     0.048684
enh54517    3    3221400    3222400      4       2  150064       1.7359     0.041293
enh54518    3    3231700    3232700      3       2  150064       1.8889     0.029456
enh54542    3    4575100    4576100      3       1  150064       1.7872     0.036951
enh54556    3    4888200    4889200      3       1  150064       1.9561     0.025227
enh54558    3    4907900    4908900      2       1  150064       1.7891     0.036799
enh54564    3    4948000    4949000      3       1  150064       1.6583     0.048631
enh54577    3    5068600    5069600      7       2  150064       2.3887    0.0084543
enh54604    3    5241400    5242400      1       1  150064       2.0006      0.02272
enh54613    3    8397500    8398500      3       2  150064        1.699     0.044663
enh54626    3    9220500    9221500      1       1  150064       1.6988      0.04468
enh54627    3    9222300    9223300      3       2  150064        2.042     0.020577
enh54630    3    9403400    9404400      2       1  150064       2.4557    0.0070301
enh54631    3    9405900    9406900      5       2  150064       1.7901     0.036716
enh54632    3    9414600    9415600      2       1  150064       2.3867    0.0084996
enh54633    3    9427200    9428200      4       2  150064       1.9852     0.023559
enh54635    3    9449200    9450200      5       2  150064       1.8429     0.032674
enh54638    3    9462300    9463300      2       1  150064       2.5539    0.0053266
enh54639    3    9464600    9465600      3       2  150064       1.6735     0.047116
enh54640    3    9493500    9494500      3       2  150064       2.1722     0.014919
enh54647    3    9778200    9779200      3       1  150064       2.2747     0.011463
enh54720    3   10431200   10432200      2       1  150064       2.8256    0.0023597
enh54721    3   10436500   10437500      5       3  150064        2.908    0.0018185
enh54725    3   10593500   10594500      3       1  150064       2.2016     0.013848
enh54726    3   10599000   10600000      3       2  150064       3.6693    0.0001216
enh54755    3   11664500   11665500      6       3  150064       1.9559     0.025236
enh54757    3   11672600   11673600      4       1  150064       2.5373    0.0055861
enh54758    3   11674200   11675200      2       1  150064       2.6237    0.0043495
enh54764    3   11806200   11807200      4       2  150064       2.6584    0.0039256
enh54767    3   11826300   11827300      2       1  150064         1.94     0.026187
enh54768    3   11885800   11886800      5       1  150064       2.4592    0.0069617
enh54777    3   12503700   12504700      3       1  150064       2.0879     0.018405
enh54778    3   12512300   12513300      3       2  150064       2.5137    0.0059735
enh54779    3   12521000   12522000      3       1  150064       2.2586     0.011955
enh54780    3   12524200   12525200      3       1  150064       1.9132     0.027863
enh54783    3   12601700   12602700      2       1  150064       2.2128     0.013457
enh54786    3   12663500   12664500      2       1  150064       1.8685     0.030845
enh54787    3   12665400   12666400      2       1  150064       2.1335      0.01644
enh54788    3   12666300   12667300      2       1  150064       2.4203    0.0077547
enh54795    3   12689600   12690600      3       1  150064       1.8254      0.03397
enh54797    3   12693600   12694600      1       1  150064       1.7256      0.04221
enh54799    3   12699500   12700500      2       1  150064       2.2026     0.013811
enh54802    3   12760800   12761800      1       1  150064       1.7088      0.04374
enh54803    3   12761400   12762400      5       1  150064       2.2083      0.01361
enh54820    3   13026500   13027500      4       1  150064       1.7152     0.043158
enh54824    3   13041200   13042200      2       1  150064       1.6889     0.045623
enh54831    3   13087700   13088700      3       1  150064       2.5621    0.0052018
enh54835    3   13128200   13129200      2       1  150064       1.9336     0.026581
enh54838    3   13191000   13192000      1       1  150064       2.3537     0.009295
enh54843    3   13378100   13379100      3       1  150064       2.0201     0.021688
enh54846    3   13427600   13428600      6       2  150064       2.4449    0.0072446
enh54847    3   13432900   13433900      2       1  150064       2.0531     0.020033
enh54848    3   13441800   13442800      1       1  150064       1.9969      0.02292
enh54851    3   13446700   13447700      2       1  150064       1.8698     0.030758
enh54858    3   13494000   13495000      3       2  150064        2.009     0.022266
enh54890    3   14418600   14419600     10       2  150064        2.414    0.0078903
enh54892    3   14442800   14443800      1       1  150064       1.7653      0.03876
enh54905    3   14691600   14692600      2       1  150064       1.7422     0.040736
enh54907    3   14845400   14846400      2       1  150064       1.8175     0.034573
enh54910    3   14962200   14963200      2       1  150064       2.6052    0.0045911
enh54927    3   15138600   15139600      2       1  150064       1.7907     0.036672
enh54984    3   15832300   15833300      3       2  150064       1.9923     0.023167
enh55008    3   16352300   16353300      4       1  150064       1.9718     0.024318
enh55009    3   16354200   16355200      3       1  150064       1.6869     0.045811
enh55011    3   16359000   16360000     10       3  150064       1.7269     0.042088
enh55026    3   16441100   16442100      7       3  150064       2.2601     0.011908
enh55043    3   16838400   16839400      8       2  150064       3.0417    0.0011761
enh55044    3   16842500   16843500      3       1  150064       2.6329    0.0042324
enh55045    3   16852200   16853200      6       3  150064       3.2394   0.00059899
enh55046    3   16865400   16866400      3       1  150064       3.3366   0.00042409
enh55047    3   16879600   16880600      1       1  150064       1.8239      0.03408
enh55049    3   16886400   16887400      3       1  150064       1.6568     0.048781
enh55051    3   16891200   16892200      7       3  150064       2.2331     0.012772
enh55061    3   16955100   16956100      3       2  150064       3.0528    0.0011336
enh55062    3   16957900   16958900      6       3  150064       4.1108   1.9714e-05
enh55063    3   16960700   16961700      3       2  150064       2.9651    0.0015131
enh55067    3   16964300   16965300      2       1  150064       3.2495   0.00057798
enh55068    3   16967000   16968000      1       1  150064       3.7882    7.587e-05
enh55070    3   16971300   16972300      3       2  150064       2.8634    0.0020958
enh55071    3   16974100   16975100      4       2  150064       1.9551     0.025286
enh55072    3   16977600   16978600      2       1  150064       2.3911    0.0083988
enh55079    3   17000000   17001000      2       1  150064       2.0347     0.020943
enh55082    3   17014800   17015800      4       2  150064       2.1659     0.015161
enh55083    3   17016500   17017500      4       2  150064       1.8021     0.035763
enh55086    3   17027000   17028000      1       1  150064       1.9738       0.0242
enh55095    3   17046800   17047800      5       2  150064       2.0693     0.019258
enh55097    3   17063600   17064600      3       2  150064       2.2439     0.012419
enh55098    3   17065800   17066800      1       1  150064       2.4104     0.007967
enh55102    3   17080400   17081400      3       1  150064       2.1731     0.014887
enh55107    3   17193900   17194900      2       1  150064       3.0444    0.0011658
enh55109    3   17220900   17221900      3       1  150064       4.2715   9.7099e-06
enh55112    3   17231900   17232900      1       1  150064       4.6319    1.812e-06
enh55113    3   17236500   17237500      2       1  150064       3.8841   5.1359e-05
enh55114    3   17237100   17238100      2       1  150064       3.8841   5.1359e-05
enh55115    3   17275900   17276900      3       1  150064       4.2376   1.1297e-05
enh55117    3   17364200   17365200      1       1  150064       3.4059    0.0003297
enh55118    3   17443200   17444200      5       1  150064       2.8105    0.0024729
enh55121    3   17667900   17668900      2       1  150064        4.586   2.2591e-06
enh55122    3   17672800   17673800      5       3  150064       3.0159    0.0012809
enh55123    3   17681000   17682000      1       1  150064       4.3788    5.968e-06
enh55124    3   17706100   17707100      3       1  150064       4.6598   1.5828e-06
enh55125    3   17734700   17735700      3       1  150064       4.4484   4.3257e-06
enh55126    3   17774300   17775300      1       1  150064        4.382     5.88e-06
enh55127    3   17779100   17780100      2       1  150064       4.0726   2.3248e-05
enh55128    3   17780800   17781800      5       2  150064       4.9003   4.7839e-07
enh55129    3   17784600   17785600      5       1  150064       2.6322    0.0042412
enh55130    3   17788600   17789600      3       1  150064       4.4783    3.762e-06
enh55131    3   17790500   17791500      1       1  150064       3.0272     0.001234
enh55132    3   17791200   17792200      2       1  150064       3.8504    5.896e-05
enh55133    3   17797000   17798000      1       1  150064       5.1533     1.28e-07
enh55134    3   17816100   17817100      1       1  150064       4.8777    5.367e-07
enh55135    3   17847700   17848700     13       3  150064       2.2212     0.013168
enh55136    3   17882200   17883200      2       1  150064       4.1648   1.5584e-05
enh55138    3   18256700   18257700      2       1  150064       2.7986    0.0025662
enh55141    3   18392300   18393300      4       2  150064       2.0938      0.01814
enh55153    3   18441600   18442600      5       2  150064       2.7362    0.0031072
enh55157    3   18457100   18458100      2       1  150064        2.424     0.007675
enh55199    3   20001300   20002300      6       3  150064       2.1231     0.016871
enh55203    3   20007800   20008800      3       2  150064       2.4032    0.0081263
enh55231    3   23277800   23278800      4       2  150064       1.6922     0.045301
enh55236    3   23443900   23444900      2       1  150064       1.8741     0.030459
enh55251    3   23863000   23864000      3       2  150064       2.1025     0.017754
enh55257    3   23880800   23881800      2       1  150064        1.821     0.034303
enh55277    3   25821400   25822400      4       1  150064       1.7056     0.044038
enh55280    3   25833200   25834200      1       1  150064        2.117      0.01713
enh55314    3   27811800   27812800      6       2  150064        2.048     0.020281
enh55350    3   30252000   30253000     17       5  150064       1.6494     0.049529
enh55352    3   30304300   30305300      2       1  150064       2.2289     0.012911
enh55354    3   30361000   30362000      3       2  150064       2.4201    0.0077592
enh55355    3   30372400   30373400      6       2  150064       1.9729     0.024255
enh55364    3   30519500   30520500      4       2  150064       1.7237     0.042379
enh55386    3   30722200   30723200      4       2  150064       1.8472      0.03236
enh55406    3   31484800   31485800      8       2  150064       2.0637     0.019523
enh55407    3   31489800   31490800      2       1  150064        1.684     0.046087
enh55410    3   31509100   31510100      9       2  150064        2.402    0.0081524
enh55411    3   31543800   31544800      6       2  150064       2.8591    0.0021242
enh55426    3   31623000   31624000      1       1  150064        3.196    0.0006967
enh55429    3   31649200   31650200      3       2  150064       2.1816      0.01457
enh55430    3   31652000   31653000      1       1  150064       1.7781      0.03769
enh55432    3   31654500   31655500      3       1  150064       2.7931    0.0026105
enh55433    3   31656300   31657300      2       1  150064       3.1614    0.0007852
enh55434    3   31677000   31678000      2       1  150064       1.6942     0.045115
enh55441    3   32050800   32051800      4       2  150064       3.2999   0.00048356
enh55442    3   32132600   32133600      6       2  150064       2.0718      0.01914
enh55448    3   32155300   32156300      9       1  150064       1.8971     0.028908
enh55449    3   32157400   32158400      5       1  150064       1.6686     0.047596
enh55451    3   32159400   32160400      3       1  150064       1.7009     0.044479
enh55452    3   32160500   32161500      3       1  150064       1.7174     0.042951
enh55462    3   32326600   32327600      7       3  150064       1.7843     0.037187
enh55465    3   32344400   32345400      5       2  150064       2.2564     0.012023
enh55514    3   32744700   32745700      5       3  150064       1.6734     0.047124
enh55525    3   33015900   33016900      5       2  150064       1.7315      0.04168
enh55531    3   33048700   33049700      5       2  150064       1.6612     0.048332
enh55541    3   33125200   33126200      1       1  150064       2.0718      0.01914
enh55550    3   33414000   33415000      2       1  150064       2.7776    0.0027379
enh55551    3   33468800   33469800      6       3  150064       2.6987     0.003481
enh55552    3   33472400   33473400      3       1  150064       3.1141   0.00092256
enh55554    3   33483200   33484200      6       3  150064       2.7076    0.0033882
enh55555    3   33619900   33620900      2       1  150064       1.6786     0.046615
enh55577    3   34290000   34291000      2       1  150064       2.0589     0.019751
enh55578    3   36884300   36885300      2       1  150064       5.1878   1.0642e-07
enh55580    3   36909900   36910900      2       1  150064       3.0448    0.0011641
enh55581    3   36916200   36917200      1       1  150064       3.2064     0.000672
enh55582    3   36919300   36920300      4       2  150064        5.249   7.6482e-08
enh55583    3   36935500   36936500      3       1  150064       2.8818    0.0019771
enh55584    3   36944800   36945800      3       2  150064       5.0975   1.7209e-07
enh55587    3   36958900   36959900      5       2  150064       5.5133    1.761e-08
enh55588    3   36964000   36965000      3       1  150064         5.24   8.0268e-08
enh55589    3   36964800   36965800      7       4  150064       2.3582    0.0091829
enh55591    3   36984700   36985700      3       1  150064       3.0717    0.0010642
enh55592    3   36986600   36987600      4       2  150064       3.3887   0.00035117
enh55593    3   36999500   37000500      2       1  150064       2.0392     0.020716
enh55594    3   37010900   37011900      2       1  150064       2.8671     0.002071
enh55597    3   37036000   37037000      2       1  150064       1.8574      0.03163
enh55599    3   37186900   37187900      4       2  150064       2.5639    0.0051751
enh55601    3   37196300   37197300      1       1  150064       3.0166     0.001278
enh55602    3   37204200   37205200      3       1  150064       3.0441    0.0011669
enh55605    3   37220700   37221700      5       3  150064       2.2979     0.010784
enh55606    3   37223300   37224300      2       1  150064       2.6543    0.0039731
enh55607    3   37254400   37255400      2       1  150064       2.1823     0.014545
enh55608    3   37258600   37259600      5       2  150064       2.4625    0.0068994
enh55621    3   37828900   37829900      4       2  150064       2.7717    0.0027882
enh55625    3   37948200   37949200      5       2  150064       1.9275     0.026959
enh55626    3   37997800   37998800      2       1  150064       2.0516     0.020107
enh55629    3   38038100   38039100      4       2  150064       1.6572     0.048739
enh55636    3   38079000   38080000      2       1  150064       2.2068     0.013665
enh55643    3   38190600   38191600      1       1  150064       1.7923      0.03654
enh55656    3   38462300   38463300      2       1  150064       3.2344    0.0006095
enh55657    3   38468700   38469700      1       1  150064       2.4316     0.007516
enh55658    3   38479500   38480500      1       1  150064       3.4312    0.0003005
enh55659    3   38494100   38495100      3       1  150064       3.1473   0.00082402
enh55660    3   38497400   38498400      3       1  150064       3.1542   0.00080478
enh55661    3   38513500   38514500      2       1  150064       3.2491    0.0005789
enh55662    3   38536800   38537800      4       2  150064       2.8552    0.0021503
enh55702    3   39368700   39369700      4       2  150064       2.1102     0.017421
enh55761    3   42189800   42190800      3       1  150064       2.5561    0.0052933
enh55763    3   42201800   42202800      1       1  150064       2.3561     0.009233
enh55764    3   42202400   42203400      1       1  150064       1.7506      0.04001
enh55765    3   42202900   42203900      1       1  150064       1.7506      0.04001
enh55767    3   42205200   42206200      3       2  150064        1.876      0.03033
enh55768    3   42214000   42215000      3       1  150064       2.0205     0.021668
enh55769    3   42232500   42233500      5       2  150064        2.633    0.0042319
enh55770    3   42233700   42234700      6       2  150064       1.9939     0.023082
enh55772    3   42256700   42257700      4       2  150064       1.9369     0.026381
enh55773    3   42288700   42289700      2       1  150064       1.7321     0.041624
enh55782    3   42561000   42562000      1       1  150064       2.3269     0.009984
enh55783    3   42570300   42571300      1       1  150064       2.8961     0.001889
enh55795    3   42652800   42653800      3       2  150064       1.9582     0.025106
enh55818    3   43070600   43071600      4       2  150064       1.7219      0.04254
enh55827    3   43223600   43224600      8       3  150064       1.7141     0.043255
enh55836    3   43346900   43347900      2       1  150064       1.9683     0.024515
enh55869    3   44249200   44250200      2       1  150064       3.1165    0.0009151
enh55882    3   44597500   44598500      1       1  150064       3.0287     0.001228
enh55887    3   44798600   44799600      2       1  150064       2.7127    0.0033369
enh55927    3   45642400   45643400      1       1  150064       1.7549      0.03964
enh56111    3   47939400   47940400      2       1  150064       2.2134     0.013434
enh56119    3   48099500   48100500      1       1  150064        1.666      0.04786
enh56121    3   48105400   48106400      1       1  150064        1.977      0.02402
enh56125    3   48130900   48131900      1       1  150064       1.7805       0.0375
enh56126    3   48153700   48154700      1       1  150064       1.8158       0.0347
enh56127    3   48211400   48212400      2       1  150064        1.689     0.045613
enh56131    3   48274000   48275000      2       1  150064       2.8184    0.0024135
enh56132    3   48281600   48282600      3       1  150064       2.1688     0.015048
enh56136    3   48340000   48341000      1       1  150064       2.0385      0.02075
enh56138    3   48343600   48344600      4       1  150064        1.983     0.023681
enh56139    3   48362000   48363000      4       1  150064       2.0024     0.022619
enh56140    3   48469100   48470100      1       1  150064       1.8731      0.03053
enh56165    3   48661400   48662400      1       1  150064        2.289      0.01104
enh56166    3   48670900   48671900      2       1  150064       2.3372    0.0097139
enh56175    3   48735100   48736100      4       2  150064       2.0676     0.019339
enh56178    3   48745400   48746400      1       1  150064       2.0145      0.02198
enh56179    3   48748900   48749900      4       1  150064       2.3221     0.010114
enh56180    3   48750100   48751100      1       1  150064       2.0126      0.02208
enh56182    3   48754800   48755800      1       1  150064       2.1125      0.01732
enh56194    3   48933600   48934600      1       1  150064       1.8011      0.03584
enh56200    3   49003900   49004900      1       1  150064       1.8945      0.02908
enh56209    3   49067000   49068000      1       1  150064       1.6834      0.04615
enh56219    3   49156100   49157100      2       1  150064       2.1108     0.017397
enh56222    3   49199200   49200200      1       1  150064       2.1543      0.01561
enh56231    3   49372700   49373700      1       1  150064        1.868      0.03088
enh56232    3   49374400   49375400      1       1  150064       1.7766      0.03782
enh56233    3   49375200   49376200      1       1  150064       1.7766      0.03782
enh56234    3   49379500   49380500      1       1  150064       1.7673      0.03859
enh56243    3   49425600   49426600      2       1  150064       2.6292    0.0042788
enh56246    3   49437000   49438000      3       2  150064       2.1673     0.015107
enh56252    3   49459300   49460300      1       1  150064       2.1956      0.01406
enh56254    3   49467200   49468200      1       1  150064        2.313      0.01036
enh56259    3   49535000   49536000      1       1  150064        2.107      0.01756
enh56268    3   49749900   49750900      2       1  150064       2.4028    0.0081358
enh56274    3   49808700   49809700      3       2  150064       2.4682      0.00679
enh56276    3   49819500   49820500      4       2  150064       2.0121     0.022104
enh56278    3   49821500   49822500      3       2  150064        2.037     0.020826
enh56282    3   49848900   49849900      1       1  150064       2.3804     0.008648
enh56283    3   49852000   49853000      2       1  150064       2.4112      0.00795
enh56284    3   49892600   49893600      2       1  150064       2.2205     0.013191
enh56285    3   49894200   49895200      2       1  150064       2.0486     0.020249
enh56286    3   49910000   49911000      4       2  150064       3.2529   0.00057118
enh56288    3   49942600   49943600      2       1  150064       1.6838     0.046107
enh56290    3   49967600   49968600      1       1  150064       3.0538      0.00113
enh56291    3   49978600   49979600      2       1  150064        2.531    0.0056873
enh56292    3   49979700   49980700      3       2  150064       2.2091     0.013584
enh56293    3   49980700   49981700      1       1  150064       2.1335      0.01644
enh56297    3   49997100   49998100      2       1  150064       2.9361    0.0016618
enh56298    3   50078200   50079200      2       1  150064       2.4036    0.0081174
enh56300    3   50125200   50126200      4       2  150064       2.2616     0.011861
enh56301    3   50128400   50129400      3       1  150064       2.8875    0.0019418
enh56310    3   50287100   50288100      2       1  150064       2.2916     0.010965
enh56311    3   50291400   50292400      4       2  150064       3.2288   0.00062158
enh56312    3   50296600   50297600      1       1  150064       2.6618     0.003886
enh56333    3   50409600   50410600      3       2  150064       3.0316    0.0012165
enh56341    3   50518900   50519900      4       2  150064       2.7236    0.0032291
enh56366    3   51008900   51009900      2       1  150064       2.0342     0.020965
enh56375    3   51424700   51425700      2       1  150064       2.0497     0.020197
enh56380    3   51475400   51476400      1       1  150064       1.8262      0.03391
enh56383    3   51531900   51532900      2       1  150064       1.8601     0.031432
enh56385    3   51535500   51536500      1       1  150064       2.2004      0.01389
enh56399    3   51754100   51755100      6       4  150064       2.0985     0.017932
enh56400    3   51768300   51769300      5       2  150064       2.2642     0.011782
enh56425    3   52236300   52237300      1       1  150064        3.771    8.131e-05
enh56427    3   52257800   52258800      1       1  150064        4.244    1.098e-05
enh56428    3   52267700   52268700      5       1  150064       2.5564    0.0052873
enh56429    3   52276500   52277500      4       2  150064       2.9148    0.0017798
enh56431    3   52290800   52291800      1       1  150064       4.7614    9.614e-07
enh56432    3   52295000   52296000      2       1  150064       4.6974   1.3177e-06
enh56441    3   52325000   52326000      3       2  150064       4.2851   9.1323e-06
enh56442    3   52332400   52333400      1       1  150064       3.7971     7.32e-05
enh56443    3   52341200   52342200      1       1  150064        4.945    3.807e-07
enh56445    3   52347400   52348400      2       1  150064       2.8812     0.001981
enh56449    3   52406800   52407800      4       2  150064       3.6841   0.00011474
enh56454    3   52478600   52479600      2       1  150064       2.5522    0.0053525
enh56457    3   52491000   52492000      3       1  150064       3.8496   5.9145e-05
enh56459    3   52565800   52566800      4       2  150064        4.764     9.49e-07
enh56460    3   52568100   52569100      2       1  150064       4.5023    3.361e-06
enh56462    3   52572100   52573100      3       1  150064       3.9099   4.6163e-05
enh56463    3   52573500   52574500      3       1  150064       3.1335   0.00086361
enh56467    3   52717600   52718600      2       1  150064       4.4416   4.4639e-06
enh56468    3   52721700   52722700      2       1  150064       4.9234   4.2524e-07
enh56469    3   52737600   52738600      1       1  150064       4.5918    2.197e-06
enh56470    3   52741500   52742500      2       1  150064       5.2219    8.853e-08
enh56472    3   52755500   52756500      3       2  150064       5.0964   1.7306e-07
enh56473    3   52803000   52804000      1       1  150064       5.0609    2.086e-07
enh56476    3   52909000   52910000      1       1  150064       5.0388    2.342e-07
enh56477    3   52925400   52926400      1       1  150064       4.9932    2.969e-07
enh56478    3   52928300   52929300      4       2  150064       5.2742   6.6653e-08
enh56479    3   52931800   52932800      2       1  150064        4.483   3.6795e-06
enh56480    3   52959500   52960500      2       1  150064        4.259   1.0268e-05
enh56481    3   52968500   52969500      2       1  150064       5.4771   2.1615e-08
enh56482    3   53016100   53017100      4       2  150064       5.1778   1.1223e-07
enh56484    3   53024300   53025300      1       1  150064       2.5911     0.004783
enh56488    3   53055200   53056200      4       1  150064       4.3668   6.3051e-06
enh56490    3   53060300   53061300      3       2  150064       5.2966   5.9004e-08
enh56493    3   53069600   53070600      3       2  150064       2.1356     0.016357
enh56494    3   53072400   53073400      1       1  150064       2.8509      0.00218
enh56495    3   53074300   53075300      2       1  150064       2.9567    0.0015545
enh56496    3   53076300   53077300      3       1  150064         4.32   7.8029e-06
enh56497    3   53080800   53081800      2       1  150064       2.4076    0.0080296
enh56498    3   53105400   53106400      2       1  150064       2.1692     0.015032
enh56511    3   53230500   53231500      4       2  150064       2.8982    0.0018767
enh56512    3   53277400   53278400     10       3  150064       2.3294    0.0099177
enh56514    3   53290000   53291000      4       2  150064       2.6459    0.0040737
enh56516    3   53357900   53358900      2       1  150064       1.8425     0.032701
enh56518    3   53363700   53364700      3       2  150064       3.3767   0.00036674
enh56525    3   53913800   53914800      1       1  150064       2.2603       0.0119
enh56539    3   56712000   56713000      3       1  150064       2.1749      0.01482
enh56543    3   56751700   56752700      3       1  150064       1.9995     0.022779
enh56544    3   56754900   56755900      3       1  150064       1.8986     0.028811
enh56545    3   56759900   56760900      6       2  150064        1.756     0.039548
enh56547    3   56769200   56770200      3       1  150064       1.9887     0.023368
enh56548    3   56777800   56778800      1       1  150064       1.9896      0.02332
enh56571    3   56881600   56882600      1       1  150064       1.6898      0.04553
enh56572    3   56889600   56890600      2       1  150064         1.66     0.048452
enh56576    3   56899300   56900300      2       1  150064       2.2749     0.011455
enh56603    3   57267400   57268400      2       1  150064       1.7063     0.043973
enh56608    3   57572200   57573200      4       2  150064       1.6587     0.048593
enh56635    3   57790300   57791300      2       1  150064       1.6791     0.046565
enh56684    3   58337400   58338400      2       1  150064       1.8801     0.030046
enh56687    3   58399900   58400900      2       1  150064       1.8105     0.035106
enh56688    3   58417600   58418600      2       1  150064       2.2582     0.011967
enh56689    3   58419800   58420800      7       3  150064       2.2351     0.012706
enh56692    3   58456300   58457300      2       1  150064       2.2212     0.013169
enh56709    3   59411100   59412100      6       2  150064       1.9188     0.027506
enh56721    3   59745600   59746600      5       2  150064       2.0826     0.018644
enh56725    3   59776400   59777400      3       2  150064       1.9436     0.025971
enh56729    3   59853600   59854600      2       1  150064       1.9658     0.024661
enh56737    3   59909300   59910300      3       2  150064       1.6542     0.049039
enh56746    3   59974100   59975100      4       2  150064       2.1684     0.015064
enh56757    3   60026600   60027600      3       2  150064       2.2568     0.012009
enh56759    3   60031900   60032900      4       2  150064       2.8173    0.0024214
enh56766    3   60076000   60077000      5       3  150064       2.0965      0.01802
enh56767    3   60080500   60081500      4       2  150064       1.9336      0.02658
enh56778    3   63841100   63842100      3       1  150064       3.8713   5.4135e-05
enh56779    3   63844600   63845600      2       1  150064       2.7238    0.0032273
enh56781    3   63850800   63851800      4       2  150064       2.2454      0.01237
enh56782    3   63856000   63857000      2       1  150064       2.5461    0.0054469
enh56783    3   63857700   63858700      2       1  150064       2.8442     0.002226
enh56784    3   63861900   63862900      2       1  150064       4.5035   3.3424e-06
enh56785    3   63866200   63867200      2       1  150064       2.5427    0.0054999
enh56787    3   63878600   63879600      2       1  150064       3.2231   0.00063416
enh56788    3   63880900   63881900      2       1  150064       3.4688   0.00026138
enh56789    3   63895700   63896700      4       2  150064       2.3692    0.0089141
enh56791    3   63906900   63907900      2       1  150064       2.1434     0.016042
enh56792    3   63912800   63913800      3       1  150064       3.1973   0.00069368
enh56793    3   63913800   63914800      2       1  150064       4.1739   1.4972e-05
enh56799    3   63947300   63948300      4       2  150064       4.3393   7.1459e-06
enh56800    3   63950200   63951200      5       3  150064       2.7735    0.0027728
enh56801    3   63951500   63952500      2       1  150064       4.1676   1.5389e-05
enh56803    3   63959500   63960500      3       2  150064       3.6189   0.00014794
enh56804    3   63961700   63962700      3       2  150064       3.0614    0.0011014
enh56806    3   63967400   63968400      3       2  150064       2.2201     0.013207
enh56807    3   63969700   63970700      4       2  150064       4.8091   7.5806e-07
enh56812    3   63993000   63994000      3       2  150064       2.1576     0.015478
enh56813    3   63997000   63998000      4       2  150064       3.2143   0.00065381
enh56814    3   64006400   64007400      4       2  150064       1.9426     0.026032
enh56815    3   64015700   64016700      4       2  150064       1.6919     0.045328
enh56828    3   66427800   66428800      4       2  150064       1.6945     0.045084
enh56848    3   67047400   67048400      2       1  150064       1.8736     0.030492
enh56855    3   67134200   67135200      8       3  150064       1.8798     0.030067
enh56862    3   67652700   67653700      3       1  150064       2.6431    0.0041071
enh56863    3   67680700   67681700      6       3  150064       2.0665     0.019389
enh56864    3   67685600   67686600      3       1  150064       1.7835     0.037251
enh56866    3   67688800   67689800      2       1  150064       1.7652     0.038767
enh56868    3   67693800   67694800      3       1  150064        1.906     0.028326
enh56869    3   67695500   67696500      2       1  150064       1.9942     0.023064
enh56870    3   67696900   67697900      3       1  150064       1.9435     0.025976
enh56871    3   67697500   67698500      2       1  150064       2.0366     0.020846
enh56872    3   67700400   67701400      3       2  150064       2.8317     0.002315
enh56879    3   67736200   67737200      2       1  150064       1.8153     0.034737
enh56884    3   67956600   67957600      1       1  150064       1.6615      0.04831
enh56886    3   67997100   67998100      5       2  150064       2.2263     0.012997
enh56908    3   69247000   69248000      3       1  150064       1.6533     0.049134
enh56916    3   69355000   69356000      2       1  150064       2.7099    0.0033647
enh56918    3   69375100   69376100      2       1  150064       2.6991    0.0034768
enh56920    3   69400500   69401500      9       3  150064       1.7479     0.040239
enh56921    3   69418300   69419300      5       1  150064        2.982     0.001432
enh56938    3   71092700   71093700      1       1  150064       1.8379      0.03304
enh56940    3   71099200   71100200      1       1  150064       1.9498       0.0256
enh56941    3   71102500   71103500      1       1  150064       1.8667      0.03097
enh56943    3   71123300   71124300      2       1  150064       1.8206     0.034335
enh56944    3   71132800   71133800      1       1  150064       2.0983      0.01794
enh56948    3   71141900   71142900      2       1  150064       1.6471     0.049774
enh56950    3   71155100   71156100      6       3  150064       3.2751   0.00052812
enh56951    3   71163300   71164300      2       1  150064       2.8482    0.0021984
enh56952    3   71164900   71165900      3       2  150064       2.1223     0.016908
enh56953    3   71166500   71167500      1       1  150064       3.1354    0.0008581
enh56954    3   71168000   71169000      1       1  150064       1.7172      0.04297
enh56955    3   71170700   71171700      2       1  150064       2.5844    0.0048772
enh56956    3   71174500   71175500      8       1  150064       2.3581    0.0091841
enh56959    3   71191700   71192700      3       1  150064       1.6807      0.04641
enh56960    3   71193000   71194000      2       1  150064        1.735     0.041373
enh56966    3   71210800   71211800      2       1  150064       1.7423     0.040724
enh56973    3   71253300   71254300      4       2  150064       2.7802     0.002716
enh56974    3   71254400   71255400      1       1  150064       5.1579    1.249e-07
enh56976    3   71263600   71264600      1       1  150064       2.1297       0.0166
enh56978    3   71268800   71269800      3       2  150064       1.7065     0.043954
enh56979    3   71274800   71275800      3       2  150064       2.3501    0.0093847
enh56981    3   71289000   71290000      5       1  150064       3.7249   9.7678e-05
enh56983    3   71294900   71295900      1       1  150064       2.5053     0.006117
enh56985    3   71301100   71302100      1       1  150064       1.9632      0.02481
enh56988    3   71311600   71312600      1       1  150064       2.4199     0.007763
enh56989    3   71314100   71315100      2       1  150064       4.1254   1.8505e-05
enh56990    3   71315600   71316600      3       2  150064       3.4087   0.00032642
enh56991    3   71320200   71321200      3       1  150064       3.1865   0.00072006
enh56993    3   71326800   71327800      3       2  150064       3.8341   6.3024e-05
enh56994    3   71330100   71331100      9       3  150064       1.8368     0.033122
enh56995    3   71331600   71332600      5       2  150064       3.3341   0.00042795
enh56996    3   71334200   71335200      2       1  150064       3.6357   0.00013862
enh56999    3   71339800   71340800      3       1  150064       4.0415   2.6557e-05
enh57000    3   71341900   71342900      3       1  150064       1.9223     0.027283
enh57001    3   71342600   71343600      5       2  150064       2.0765     0.018923
enh57002    3   71344400   71345400      1       1  150064       2.2616      0.01186
enh57003    3   71346600   71347600      3       1  150064       3.0233    0.0012501
enh57006    3   71359400   71360400      3       1  150064       3.1417   0.00083982
enh57007    3   71365900   71366900      4       2  150064       3.4888   0.00024257
enh57008    3   71368600   71369600      4       2  150064       2.3665    0.0089794
enh57009    3   71385500   71386500      6       1  150064       2.9844    0.0014207
enh57010    3   71388600   71389600      3       2  150064       3.8643   5.5708e-05
enh57011    3   71395000   71396000      3       2  150064       2.9057     0.001832
enh57012    3   71397100   71398100      2       1  150064       4.5228    3.051e-06
enh57013    3   71399500   71400500      6       2  150064        3.082    0.0010282
enh57014    3   71401600   71402600      3       1  150064       2.0761     0.018944
enh57034    3   71469600   71470600      1       1  150064       2.3373     0.009712
enh57035    3   71473800   71474800      5       2  150064       2.0277     0.021293
enh57045    3   71494800   71495800      6       3  150064       2.6684    0.0038108
enh57046    3   71498300   71499300      2       1  150064       3.8552   5.7813e-05
enh57049    3   71512900   71513900      6       4  150064       2.7251    0.0032146
enh57050    3   71514700   71515700      2       1  150064       2.0771     0.018897
enh57051    3   71516300   71517300      2       1  150064       2.9705    0.0014867
enh57053    3   71519300   71520300      1       1  150064       1.8693      0.03079
enh57054    3   71521700   71522700      3       2  150064       3.2125   0.00065789
enh57055    3   71523100   71524100      4       1  150064       2.0251     0.021429
enh57058    3   71527800   71528800      1       1  150064       1.6559      0.04887
enh57059    3   71532900   71533900      3       2  150064       2.9877    0.0014054
enh57061    3   71543900   71544900      2       1  150064       4.3418   7.0648e-06
enh57062    3   71545600   71546600      5       1  150064       2.6258     0.004322
enh57063    3   71547400   71548400      3       1  150064       3.5275   0.00020978
enh57064    3   71549300   71550300      1       1  150064       4.8591    5.895e-07
enh57065    3   71551200   71552200      4       2  150064       4.7021   1.2878e-06
enh57066    3   71553300   71554300      1       1  150064       4.8402    6.485e-07
enh57068    3   71578100   71579100      2       1  150064       4.4115   5.1324e-06
enh57069    3   71590200   71591200      3       2  150064       2.0609     0.019657
enh57071    3   71595000   71596000      2       1  150064       2.7593    0.0028959
enh57084    3   71770600   71771600      3       2  150064       2.5376    0.0055813
enh57085    3   71775500   71776500      1       1  150064       1.7146      0.04321
enh57086    3   71778200   71779200      4       1  150064       2.4847    0.0064834
enh57087    3   71828700   71829700      4       2  150064       1.8585     0.031547
enh57115    3   72424500   72425500      1       1  150064       1.9315      0.02671
enh57131    3   72531200   72532200      4       1  150064       1.9651     0.024701
enh57133    3   72572000   72573000      2       1  150064       1.7675     0.038576
enh57135    3   72599200   72600200      2       1  150064       2.3116       0.0104
enh57143    3   72810600   72811600      1       1  150064       1.6918      0.04534
enh57146    3   72893800   72894800      1       1  150064       1.8205      0.03434
enh57154    3   73044800   73045800      2       1  150064       2.0258     0.021392
enh57155    3   73050300   73051300      7       2  150064       1.8969     0.028919
enh57156    3   73052400   73053400      9       3  150064       1.8108     0.035089
enh57157    3   73055500   73056500      5       2  150064       1.9202     0.027419
enh57160    3   73070200   73071200      3       1  150064       1.9903     0.023281
enh57161    3   73080000   73081000      1       1  150064       1.9126       0.0279
enh57162    3   73091700   73092700      2       1  150064       1.8891     0.029442
enh57164    3   73104500   73105500      1       1  150064       1.6871      0.04579
enh57166    3   73134900   73135900      1       1  150064       2.1323      0.01649
enh57173    3   81792400   81793400      5       2  150064       1.9278     0.026937
enh57209    3   93779800   93780800      2       1  150064       2.5093    0.0060483
enh57219    3   97484300   97485300      1       1  150064       2.5832     0.004895
enh57317    3  101248300  101249300      2       1  150064       1.7206     0.042664
enh57393    3  105495900  105496900      2       1  150064       2.1862     0.014401
enh57394    3  105497600  105498600      3       2  150064       1.7143     0.043236
enh57396    3  105502200  105503200      2       1  150064       2.3491    0.0094087
enh57397    3  105504800  105505800      2       1  150064       1.6825     0.046234
enh57398    3  105510600  105511600      5       3  150064       2.1846      0.01446
enh57399    3  105514600  105515600      2       1  150064       1.6574     0.048723
enh57407    3  105542200  105543200      1       1  150064       1.7223      0.04251
enh57410    3  105559000  105560000      3       1  150064       2.1734     0.014875
enh57413    3  105572600  105573600      3       1  150064       2.1685      0.01506
enh57414    3  105576100  105577100      3       2  150064       1.8226      0.03418
enh57420    3  105601600  105602600      4       2  150064       2.1232     0.016868
enh57431    3  105894000  105895000      2       1  150064       2.2513     0.012185
enh57439    3  105949400  105950400      7       1  150064       1.9104     0.028041
enh57450    3  106143600  106144600      6       1  150064       2.0983     0.017941
enh57458    3  107245300  107246300      1       1  150064       2.1432      0.01605
enh57459    3  107256000  107257000      2       1  150064       3.2382   0.00060151
enh57460    3  107258800  107259800      1       1  150064       2.0936      0.01815
enh57461    3  107275000  107276000      1       1  150064       2.0454      0.02041
enh57463    3  107280600  107281600      3       1  150064        2.258     0.011971
enh57464    3  107296200  107297200      3       1  150064       2.1558      0.01555
enh57468    3  107322800  107323800      2       1  150064       1.6703     0.047434
enh57469    3  107338000  107339000      1       1  150064       1.6518      0.04929
enh57472    3  107369400  107370400      3       2  150064       1.6742     0.047048
enh57473    3  107370100  107371100      1       1  150064       1.6673      0.04773
enh57474    3  107379600  107380600      2       1  150064         2.44    0.0073433
enh57478    3  107403000  107404000      1       1  150064       2.6608     0.003898
enh57479    3  107409100  107410100      2       1  150064       3.1199   0.00090465
enh57490    3  107723000  107724000      2       1  150064       1.7046      0.04413
enh57496    3  107771900  107772900      1       1  150064       2.9289     0.001701
enh57499    3  107777100  107778100      2       1  150064       1.9807     0.023814
enh57501    3  107780400  107781400      4       2  150064       2.2681     0.011662
enh57505    3  107798900  107799900      2       1  150064       2.2335     0.012757
enh57506    3  107811500  107812500      1       1  150064       2.6782     0.003701
enh57508    3  107816600  107817600      4       2  150064       2.4201    0.0077572
enh57514    3  107856500  107857500      3       1  150064       2.2373     0.012632
enh57515    3  107871800  107872800      6       1  150064       3.5017   0.00023117
enh57516    3  107934600  107935600      8       3  150064       3.0147    0.0012861
enh57517    3  107938300  107939300      3       1  150064       2.5331    0.0056531
enh57523    3  108125300  108126300      2       1  150064       2.0892     0.018343
enh57590    3  111686000  111687000      2       1  150064        2.109     0.017473
enh57607    3  111854100  111855100      2       1  150064       1.8467     0.032396
enh57627    3  112206300  112207300      3       1  150064       1.6927     0.045258
enh57629    3  112215000  112216000      1       1  150064       1.8184       0.0345
enh57630    3  112217400  112218400      1       1  150064       2.0145      0.02198
enh57631    3  112218900  112219900      4       1  150064        1.978     0.023963
enh57656    3  112669300  112670300      4       2  150064       2.4014    0.0081654
enh57659    3  112696200  112697200      2       1  150064       1.8716     0.030634
enh57679    3  113264400  113265400      3       2  150064       1.7124     0.043413
enh57683    3  113268400  113269400      3       2  150064       1.6486     0.049616
enh57696    3  113467600  113468600      2       1  150064       2.1893     0.014287
enh57704    3  113631200  113632200      6       3  150064       1.8725     0.030566
enh57725    3  114047300  114048300      2       1  150064       2.0665      0.01939
enh57734    3  114173900  114174900      1       1  150064       3.2368    0.0006044
enh57761    3  115137100  115138100      3       1  150064       3.3057   0.00047374
enh57765    3  115411500  115412500      1       1  150064       1.9811      0.02379
enh57793    3  119186600  119187600      4       2  150064       1.6637     0.048088
enh57797    3  119226100  119227100      4       2  150064        1.815     0.034761
enh57799    3  119278000  119279000      7       2  150064        1.789     0.036811
enh57852    3  120055500  120056500      2       1  150064       1.9465     0.025794
enh57855    3  120068900  120069900      1       1  150064       1.7053      0.04407
enh57858    3  120137300  120138300      1       1  150064       1.8344       0.0333
enh57861    3  120285900  120286900      5       3  150064       2.2948     0.010871
enh57862    3  120314000  120315000      6       2  150064        2.292     0.010953
enh57875    3  121151000  121152000      2       1  150064       1.9809     0.023799
enh57877    3  121369100  121370100      1       1  150064       1.8644      0.03113
enh57892    3  121714100  121715100      2       1  150064        2.308     0.010499
enh57933    3  122507600  122508600      3       1  150064       1.7519       0.0399
enh57938    3  122608600  122609600      1       1  150064        3.126    0.0008861
enh57939    3  122611900  122612900      7       4  150064       2.4694    0.0067662
enh57943    3  122787200  122788200      2       1  150064       2.6726    0.0037634
enh57946    3  122803400  122804400      6       3  150064       2.1012     0.017813
enh57947    3  122809500  122810500      3       2  150064       1.9898     0.023309
enh57956    3  123301400  123302400      2       1  150064       2.8251    0.0023635
enh57962    3  124271900  124272900      2       1  150064       1.7218     0.042553
enh57993    3  124838200  124839200      5       2  150064       2.5925    0.0047644
enh57995    3  124844400  124845400      7       3  150064       2.9921    0.0013853
enh57996    3  124847300  124848300      4       2  150064       2.6189    0.0044107
enh58002    3  124873400  124874400      2       1  150064       2.5739    0.0050273
enh58006    3  125017600  125018600      1       1  150064       2.7501     0.002979
enh58008    3  125027400  125028400      2       1  150064       1.9349     0.026504
enh58012    3  125049700  125050700      1       1  150064       2.7366     0.003104
enh58018    3  125077700  125078700      1       1  150064       2.6884      0.00359
enh58020    3  125082500  125083500      3       1  150064       1.7705     0.038324
enh58033    3  125309700  125310700      2       1  150064       2.4667     0.006818
enh58034    3  125315000  125316000      5       3  150064       1.9109     0.028007
enh58036    3  125485500  125486500      9       2  150064       1.9262     0.027039
enh58040    3  125708100  125709100      3       1  150064       1.6931     0.045215
enh58042    3  125745200  125746200      4       2  150064       2.0673     0.019355
enh58055    3  126627300  126628300      3       2  150064        1.751     0.039973
enh58070    3  127389800  127390800      1       1  150064        1.789      0.03681
enh58085    3  127870900  127871900      1       1  150064       3.5232    0.0002132
enh58086    3  127873800  127874800      1       1  150064       1.6719      0.04727
enh58088    3  127894800  127895800      2       1  150064       3.3146   0.00045882
enh58090    3  127901000  127902000      3       2  150064       3.6388   0.00013693
enh58098    3  128036200  128037200      2       1  150064       2.7039    0.0034266
enh58114    3  128417400  128418400      1       1  150064       1.7012      0.04445
enh58135    3  128565200  128566200      3       2  150064        1.823      0.03415
enh58140    3  128711800  128712800      2       1  150064       2.5048    0.0061269
enh58156    3  128800500  128801500      5       2  150064       2.3759    0.0087525
enh58157    3  128805400  128806400      1       1  150064       2.0976      0.01797
enh58159    3  128819000  128820000      1       1  150064        3.657    0.0001276
enh58163    3  128832200  128833200      1       1  150064       1.6802      0.04646
enh58165    3  128841600  128842600      2       1  150064       1.7523      0.03986
enh58175    3  128949700  128950700      1       1  150064       2.8747     0.002022
enh58181    3  128970700  128971700      1       1  150064       3.0812     0.001031
enh58182    3  128996000  128997000      2       1  150064       3.1611   0.00078597
enh58183    3  128999900  129000900      1       1  150064       3.5042     0.000229
enh58184    3  129001900  129002900      2       1  150064       2.8918    0.0019149
enh58185    3  129023700  129024700      1       1  150064       3.6939    0.0001104
enh58186    3  129031600  129032600      1       1  150064       3.4849    0.0002462
enh58197    3  129208800  129209800      3       1  150064       1.7024     0.044341
enh58202    3  129310500  129311500      3       2  150064        2.111     0.017385
enh58203    3  129311700  129312700      2       1  150064       1.7392     0.040999
enh58205    3  129315500  129316500      3       1  150064       1.7622     0.039019
enh58240    3  130746000  130747000      3       2  150064       1.8342     0.033309
enh58268    3  132445000  132446000      2       1  150064       1.9251     0.027111
enh58270    3  133159800  133160800      1       1  150064       2.3398     0.009648
enh58294    3  133537300  133538300      2       1  150064       2.6357    0.0041987
enh58295    3  133600700  133601700      3       2  150064       3.1014    0.0009631
enh58298    3  133661100  133662100      4       2  150064       2.1518     0.015708
enh58322    3  135872400  135873400      1       1  150064        5.697    6.097e-09
enh58323    3  135875900  135876900      2       1  150064       3.4455   0.00028497
enh58329    3  135916500  135917500      2       1  150064       2.8409    0.0022496
enh58331    3  136000500  136001500      2       1  150064       4.8233   7.0616e-07
enh58333    3  136315000  136316000      3       2  150064       2.5589    0.0052502
enh58334    3  136351000  136352000      4       2  150064        1.773     0.038114
enh58335    3  136351800  136352800      2       1  150064       1.7074     0.043873
enh58341    3  136391000  136392000      2       1  150064       3.2731   0.00053179
enh58350    3  136435000  136436000      3       2  150064       4.7931   8.2119e-07
enh58351    3  136436000  136437000      2       1  150064        2.745    0.0030257
enh58354    3  136455400  136456400      3       1  150064        2.456    0.0070252
enh58355    3  136460900  136461900      4       2  150064        3.287   0.00050638
enh58357    3  136467200  136468200      4       2  150064        2.843    0.0022346
enh58358    3  136468100  136469100      2       1  150064       3.5238    0.0002127
enh58359    3  136472500  136473500      3       2  150064       3.2031   0.00067987
enh58360    3  136505400  136506400      2       1  150064        3.281   0.00051724
enh58361    3  136539000  136540000      3       1  150064       2.9199    0.0017506
enh58362    3  136557800  136558800      3       1  150064       3.4112   0.00032336
enh58363    3  136578500  136579500      2       1  150064       2.9288    0.0017013
enh58364    3  136582800  136583800      8       2  150064        3.056    0.0011215
enh58365    3  136584100  136585100      4       1  150064       2.8202    0.0023998
enh58367    3  136591300  136592300      3       1  150064       2.8814    0.0019794
enh58369    3  136595200  136596200      2       1  150064       2.5465    0.0054397
enh58370    3  136599100  136600100      3       1  150064        2.913    0.0017897
enh58371    3  136601800  136602800      1       1  150064       3.0454     0.001162
enh58372    3  136605600  136606600      4       1  150064          3.1   0.00096775
enh58373    3  136607200  136608200      1       1  150064       3.0309     0.001219
enh58375    3  136612000  136613000      3       1  150064       3.5169   0.00021833
enh58377    3  136620900  136621900      8       2  150064        3.072    0.0010632
enh58380    3  136632600  136633600      2       1  150064       2.4977    0.0062507
enh58381    3  136634700  136635700      3       2  150064       2.5181    0.0059003
enh58382    3  136639100  136640100      3       2  150064       2.8552    0.0021504
enh58383    3  136642800  136643800      3       1  150064       2.4275    0.0076024
enh58384    3  136643900  136644900      2       1  150064        2.872    0.0020397
enh58385    3  136648900  136649900      2       1  150064       2.9002    0.0018647
enh58386    3  136650800  136651800      4       2  150064       2.9057    0.0018319
enh58388    3  136659200  136660200      4       2  150064       2.9848    0.0014188
enh58389    3  136661300  136662300      2       1  150064       2.4908    0.0063731
enh58391    3  136703400  136704400      3       1  150064       3.8106   6.9308e-05
enh58392    3  136713200  136714200      2       1  150064       3.2724   0.00053313
enh58400    3  137904700  137905700      2       1  150064       1.9238     0.027192
enh58408    3  137940700  137941700      1       1  150064       2.0349      0.02093
enh58420    3  138488800  138489800      1       1  150064       1.8251      0.03399
enh58422    3  138499100  138500100      1       1  150064       1.9906      0.02326
enh58423    3  138500500  138501500      1       1  150064       1.9222      0.02729
enh58424    3  138502000  138503000      4       2  150064       1.9116     0.027964
enh58428    3  138526200  138527200      2       1  150064       1.9143      0.02779
enh58430    3  138532800  138533800      2       1  150064        1.766     0.038695
enh58432    3  138536600  138537600      1       1  150064       1.8135      0.03488
enh58436    3  138554400  138555400      1       1  150064       1.9341      0.02655
enh58449    3  140582100  140583100      3       2  150064       1.7084      0.04378
enh58457    3  140795100  140796100      2       1  150064       2.6936     0.003534
enh58478    3  141022100  141023100      5       3  150064       1.7786     0.037652
enh58492    3  141138600  141139600      5       2  150064       2.2662      0.01172
enh58507    3  141246500  141247500      1       1  150064       2.8461     0.002213
enh58508    3  141257200  141258200      4       2  150064       1.6502     0.049446
enh58555    3  142836800  142837800      3       1  150064       2.3647    0.0090226
enh58556    3  142842700  142843700      1       1  150064        1.767      0.03861
enh58568    3  143017700  143018700      1       1  150064       1.8767      0.03028
enh58577    3  143469200  143470200      2       1  150064       1.8598     0.031457
enh58675    3  150326300  150327300      3       2  150064       2.2344     0.012727
enh58745    3  151999600  152000600      2       1  150064       2.0564     0.019872
enh58756    3  152034900  152035900      3       2  150064       2.3324    0.0098396
enh58759    3  152049600  152050600      1       1  150064       2.1107       0.0174
enh58764    3  152062800  152063800      2       1  150064       1.6743     0.047032
enh58784    3  152142700  152143700      2       1  150064       1.8521     0.032009
enh58789    3  152169800  152170800      2       1  150064       2.0707     0.019194
enh58793    3  152179800  152180800      2       1  150064       2.3736    0.0088076
enh58795    3  152190200  152191200      3       2  150064       1.7883     0.036867
enh58816    3  153127900  153128900      5       2  150064       1.6833     0.046156
enh58817    3  153155200  153156200      2       1  150064       2.2525     0.012147
enh58819    3  153169600  153170600      6       2  150064       1.6666       0.0478
enh58824    3  153345800  153346800      3       1  150064        1.723     0.042441
enh58829    3  154036400  154037400      3       2  150064       2.0155     0.021926
enh58921    3  160256200  160257200      1       1  150064       2.8965     0.001887
enh58930    3  160519200  160520200      3       1  150064       2.0256     0.021403
enh58939    3  161067200  161068200      4       1  150064       2.0241     0.021481
enh58940    3  161111900  161112900      1       1  150064       2.0585      0.01977
enh58952    3  167454300  167455300      1       1  150064       2.9064     0.001828
enh58953    3  167467900  167468900      2       1  150064       3.3527   0.00040014
enh58956    3  167811100  167812100      2       1  150064       2.5665    0.0051368
enh58966    3  169492900  169493900      1       1  150064       2.6313     0.004253
enh58979    3  169687900  169688900      3       1  150064       1.9684     0.024509
enh58980    3  169720400  169721400      2       1  150064       2.3225     0.010104
enh58987    3  169762800  169763800      1       1  150064       2.0343      0.02096
enh58993    3  169869000  169870000      1       1  150064       2.5128     0.005989
enh59026    3  170585200  170586200      3       1  150064        2.065      0.01946
enh59029    3  170883400  170884400      2       1  150064       1.7317     0.041666
enh59040    3  170991600  170992600      4       2  150064       1.8686      0.03084
enh59042    3  170997500  170998500      2       1  150064       1.8245     0.034035
enh59055    3  171046500  171047500      1       1  150064       2.0855      0.01851
enh59056    3  171049800  171050800      3       2  150064       2.8073    0.0024977
enh59086    3  171138600  171139600      3       1  150064       1.7945     0.036364
enh59159    3  172311600  172312600      5       2  150064       2.3041     0.010608
enh59160    3  172313800  172314800      6       2  150064       2.8667    0.0020741
enh59168    3  172426500  172427500      1       1  150064       2.6366     0.004187
enh59172    3  176590000  176591000      2       1  150064       1.8537     0.031893
enh59173    3  176759200  176760200      1       1  150064        2.666     0.003838
enh59174    3  176768700  176769700      3       1  150064       2.7462    0.0030147
enh59178    3  176785500  176786500      2       1  150064       2.4777    0.0066108
enh59180    3  176798700  176799700      3       1  150064        2.788    0.0026515
enh59181    3  176803200  176804200      2       1  150064       2.4375    0.0073941
enh59182    3  176804500  176805500      2       1  150064       2.4872    0.0064371
enh59184    3  176806700  176807700      4       2  150064       1.6843     0.046064
enh59196    3  176846600  176847600      3       1  150064        2.104      0.01769
enh59200    3  176858700  176859700      4       2  150064       2.0359     0.020879
enh59225    3  177035300  177036300      4       2  150064       2.3067     0.010537
enh59248    3  177317200  177318200      1       1  150064       2.6197       0.0044
enh59252    3  177359400  177360400      5       2  150064       3.9735   3.5405e-05
enh59253    3  177362400  177363400      3       2  150064       2.7237    0.0032282
enh59254    3  177365000  177366000      2       1  150064       3.1881   0.00071604
enh59269    3  177713100  177714100      2       1  150064       1.9869     0.023465
enh59326    3  180626900  180627900      4       2  150064       5.4935   1.9706e-08
enh59327    3  180628800  180629800      2       1  150064       5.4446   2.5956e-08
enh59328    3  180633100  180634100      1       1  150064       6.2898    1.589e-10
enh59329    3  180636000  180637000      3       2  150064       5.9897   1.0513e-09
enh59334    3  180708200  180709200      1       1  150064       5.9882    1.061e-09
enh59338    3  182515300  182516300      1       1  150064        1.855       0.0318
enh59340    3  182523200  182524200      5       2  150064       1.8317     0.033498
enh59343    3  182527900  182528900      2       1  150064       1.7884      0.03686
enh59345    3  182530500  182531500      1       1  150064       2.0353      0.02091
enh59349    3  182542000  182543000      1       1  150064       2.0193      0.02173
enh59350    3  182626700  182627700      1       1  150064       1.7084      0.04378
enh59351    3  182630300  182631300      1       1  150064       2.1602      0.01538
enh59358    3  182699000  182700000      1       1  150064       1.6873      0.04577
enh59371    3  182993100  182994100      2       1  150064       2.0428     0.020535
enh59375    3  183060200  183061200      2       1  150064       2.1283     0.016658
enh59398    3  183305200  183306200      4       1  150064       1.7018     0.044392
enh59403    3  183379100  183380100      4       1  150064       1.9031     0.028512
enh59416    3  183600200  183601200      4       2  150064       1.9349       0.0265
enh59417    3  183602800  183603800      7       3  150064       1.8104     0.035115
enh59457    3  184531500  184532500      2       1  150064       2.2819     0.011248
enh59458    3  184533100  184534100      3       1  150064       1.6878     0.045722
enh59465    3  185217000  185218000      1       1  150064       1.9695      0.02445
enh59483    3  185677500  185678500      4       2  150064       2.3319    0.0098521
enh59513    3  186507000  186508000      3       2  150064       2.2538     0.012104
enh59605    3  187865700  187866700      4       2  150064       2.0225     0.021561
enh59606    3  187870200  187871200      2       1  150064       1.7929     0.036493
enh59608    3  187881700  187882700      1       1  150064       1.6793      0.04655
enh59609    3  187887900  187888900      6       3  150064       1.7779     0.037713
enh59615    3  187914000  187915000      3       2  150064       1.8591     0.031507
enh59627    3  188079700  188080700     10       3  150064       2.0514     0.020113
enh59631    3  188117700  188118700      3       1  150064       1.9363     0.026416
enh59633    3  188134700  188135700      1       1  150064       2.4189     0.007783
enh59657    3  188889700  188890700      4       1  150064       2.4417    0.0073088
enh59721    3  193801800  193802800      1       1  150064       2.2764      0.01141
enh59722    3  193807000  193808000      4       2  150064       2.4049    0.0080891
enh59779    3  194981700  194982700      1       1  150064       2.3337     0.009805
enh59784    3  195119500  195120500      2       1  150064       1.7614     0.039083
enh59791    3  195141600  195142600      4       1  150064         1.67     0.047456
enh59808    3  195282200  195283200      1       1  150064       1.7438       0.0406
enh59858    3  195930100  195931100      5       2  150064       2.2598     0.011916
enh59861    3  195945200  195946200      3       2  150064       2.5484    0.0054108
enh59862    3  195946500  195947500      3       2  150064       2.0706     0.019196
enh59865    3  196001700  196002700      3       1  150064       1.8968     0.028926
enh59866    3  196004900  196005900      5       2  150064       2.5027    0.0061624
enh59867    3  196005900  196006900      5       1  150064       1.7428     0.040681
enh59868    3  196006600  196007600      2       1  150064       1.6797      0.04651
enh59870    3  196009200  196010200      1       1  150064       3.2144    0.0006537
enh59871    3  196010200  196011200      1       1  150064       1.8952      0.02903
enh59873    3  196015200  196016200      6       2  150064        2.365    0.0090155
enh59875    3  196045400  196046400      3       2  150064       2.7881     0.002651
enh59877    3  196136400  196137400      2       1  150064       3.0442    0.0011666
enh59879    3  196141000  196142000      1       1  150064       3.0899     0.001001
enh59880    3  196143000  196144000      6       3  150064       2.6997    0.0034697
enh59882    3  196146000  196147000      3       2  150064       2.7846      0.00268
enh59885    3  196156700  196157700      3       2  150064       1.8914     0.029284
enh59886    3  196159900  196160900      1       1  150064       2.2209      0.01318
enh59898    3  196298800  196299800      5       3  150064       1.7352     0.041357
enh59926    3  196465600  196466600      4       2  150064       1.7618     0.039056
enh59927    3  196470000  196471000      3       2  150064        1.783     0.037289
enh59928    3  196475400  196476400      5       3  150064       2.4239    0.0076771
enh59930    3  196480900  196481900      3       1  150064       1.6564     0.048821
enh59931    3  196484900  196485900     11       4  150064       2.3885    0.0084587
enh59932    3  196489800  196490800      6       2  150064       2.0115     0.022139
enh59934    3  196499500  196500500      4       2  150064       1.7966     0.036198
enh59948    3  196670400  196671400      1       1  150064       2.0387      0.02074
enh59955    3  196908200  196909200      2       1  150064       1.8588     0.031526
enh59956    3  196927200  196928200      1       1  150064       2.1357      0.01635
enh59960    3  196936300  196937300      1       1  150064       2.2616      0.01186
enh59961    3  196941500  196942500      3       2  150064       1.8543     0.031846
enh59962    3  196954400  196955400      3       1  150064       3.0322    0.0012139
enh59963    3  196966300  196967300      2       1  150064       3.0283    0.0012296
enh59965    3  196980500  196981500      6       3  150064       2.2843     0.011177
enh59966    3  196983900  196984900      1       1  150064       2.9008     0.001861
enh59972    3  197001900  197002900      2       1  150064       1.7016     0.044412
enh59973    3  197020200  197021200      7       1  150064       2.6481     0.004047
enh59974    3  197022200  197023200      2       1  150064        2.091     0.018266
enh60007    3  197573700  197574700      1       1  150064       1.8297      0.03365
enh60033    4     658600     659600      2       1  150064       1.9035     0.028489
enh60034    4     666400     667400      3       2  150064        2.863    0.0020979
enh60037    4     677200     678200      2       1  150064       1.8302     0.033612
enh60038    4     683300     684300      4       2  150064       1.8117     0.035013
enh60040    4     698300     699300      7       3  150064       1.7202     0.042695
enh60041    4     700900     701900     11       3  150064       2.5933    0.0047528
enh60042    4     702100     703100      4       2  150064       3.1694   0.00076368
enh60057    4     928400     929400      1       1  150064       1.9019      0.02859
enh60072    4    1124200    1125200      3       2  150064       1.8339     0.033336
enh60083    4    1201900    1202900      1       1  150064       2.8411     0.002248
enh60085    4    1211200    1212200      3       2  150064       2.4722    0.0067149
enh60089    4    1260400    1261400      1       1  150064       2.8448     0.002222
enh60101    4    1331200    1332200      3       2  150064       2.2477     0.012297
enh60102    4    1338600    1339600      4       1  150064       2.2306     0.012855
enh60103    4    1342200    1343200      4       2  150064       1.9268     0.027005
enh60104    4    1345300    1346300      6       3  150064       2.1873      0.01436
enh60130    4    1863100    1864100      1       1  150064       1.8425       0.0327
enh60158    4    2322000    2323000      4       2  150064       1.7482     0.040214
enh60185    4    2544000    2545000      1       1  150064       1.6818       0.0463
enh60192    4    2569100    2570100      2       1  150064        1.652     0.049268
enh60244    4    2961400    2962400      4       2  150064       1.7763     0.037842
enh60267    4    3244400    3245400      1       1  150064       1.8225      0.03419
enh60272    4    3343600    3344600      2       1  150064       2.3758    0.0087544
enh60275    4    3359700    3360700      1       1  150064        1.664      0.04806
enh60296    4    4419900    4420900      1       1  150064       2.4349     0.007447
enh60298    4    4490000    4491000      2       1  150064       1.7919     0.036571
enh60304    4    4541000    4542000      3       1  150064       1.7663     0.038669
enh60310    4    4945000    4946000     12       4  150064       1.8935     0.029148
enh60316    4    6154300    6155300      6       2  150064       2.0047     0.022498
enh60387    4    6953200    6954200      2       1  150064       1.8657     0.031045
enh60405    4    7170600    7171600      7       4  150064       1.9708     0.024375
enh60412    4    7751400    7752400      4       2  150064       2.8798    0.0019899
enh60453    4    8428500    8429500      3       2  150064       2.0252     0.021422
enh60454    4    8430400    8431400      3       1  150064         1.77     0.038365
enh60456    4    8438000    8439000      2       1  150064       2.2102     0.013545
enh60458    4    8440300    8441300      5       3  150064       2.1675     0.015099
enh60490    4   10417700   10418700      2       1  150064       2.0076     0.022345
enh60492    4   10456700   10457700      1       1  150064       2.5717      0.00506
enh60493    4   10459300   10460300      1       1  150064       2.9006     0.001862
enh60504    4   10956100   10957100      6       3  150064       2.1005     0.017842
enh60506    4   11006500   11007500      3       1  150064       2.5162     0.005932
enh60554    4   15679400   15680400      1       1  150064       1.6784      0.04663
enh60576    4   16208100   16209100     10       4  150064       1.8707     0.030695
enh60578    4   16218200   16219200      5       3  150064       2.4832    0.0065105
enh60588    4   17386300   17387300      3       2  150064       1.9308     0.026754
enh60592    4   17577400   17578400      5       1  150064       2.0572     0.019832
enh60593    4   17580600   17581600      2       1  150064       1.8573     0.031635
enh60594    4   17581700   17582700      2       1  150064       2.1565     0.015523
enh60595    4   17614700   17615700      3       1  150064       2.2254     0.013028
enh60596    4   17619500   17620500      3       1  150064       2.2802     0.011298
enh60597    4   17638100   17639100      5       3  150064       2.3357     0.009754
enh60598    4   17652300   17653300      8       2  150064       2.4635      0.00688
enh60603    4   17815500   17816500      2       1  150064       1.8942     0.029097
enh60604    4   17818800   17819800      2       1  150064       1.7774     0.037751
enh60606    4   18020700   18021700      3       1  150064       2.2682     0.011659
enh60607    4   18024300   18025300      1       1  150064       2.1527      0.01567
enh60612    4   20702900   20703900      3       1  150064       1.6879     0.045719
enh60624    4   23293500   23294500     10       2  150064       2.1128     0.017308
enh60628    4   23336600   23337600      1       1  150064       1.7479      0.04024
enh60653    4   25853500   25854500      1       1  150064       2.5744      0.00502
enh60655    4   25861100   25862100      2       1  150064       2.6848    0.0036285
enh60656    4   25862400   25863400      2       1  150064       1.9291     0.026861
enh60657    4   25865000   25866000      3       1  150064       2.9199    0.0017506
enh60666    4   26133400   26134400      4       2  150064       2.7044    0.0034211
enh60677    4   26319900   26320900      1       1  150064       2.1165      0.01715
enh60686    4   26348600   26349600      4       2  150064       1.8537     0.031889
enh60688    4   26357100   26358100      2       1  150064       2.2508       0.0122
enh60692    4   26379000   26380000      1       1  150064       2.2668       0.0117
enh60697    4   26586700   26587700      1       1  150064       3.4971    0.0002352
enh60699    4   26613300   26614300      1       1  150064       3.5437    0.0001973
enh60703    4   26813600   26814600      2       1  150064       2.4518    0.0071075
enh60707    4   26867000   26868000      1       1  150064       1.6649      0.04797
enh60708    4   26870000   26871000      2       1  150064       2.8278    0.0023433
enh60719    4   26892200   26893200      4       2  150064       2.0372     0.020813
enh60724    4   26903100   26904100      2       1  150064       2.0252     0.021424
enh60729    4   26917000   26918000      2       1  150064       1.8039     0.035626
enh60749    4   27005100   27006100      1       1  150064       2.0792       0.0188
enh60752    4   27049800   27050800      2       1  150064       1.7341     0.041453
enh60764    4   36220200   36221200      4       2  150064        1.891     0.029311
enh60791    4   36350100   36351100      7       3  150064       2.0318     0.021088
enh60811    4   37817300   37818300      1       1  150064       2.5094     0.006046
enh60813    4   37826500   37827500      2       1  150064       1.7997     0.035952
enh60823    4   37947900   37948900      4       2  150064       2.2642      0.01178
enh60841    4   38073300   38074300      5       3  150064         1.89     0.029376
enh60885    4   38654600   38655600      3       2  150064       1.6814     0.046347
enh60886    4   38657400   38658400      1       1  150064       2.4126     0.007919
enh60891    4   38685900   38686900      2       1  150064       2.0673     0.019354
enh60892    4   38709000   38710000      4       2  150064       1.9806     0.023816
enh60893    4   38725500   38726500      3       2  150064       1.6803      0.04645
enh60901    4   38821500   38822500      1       1  150064       1.7412      0.04082
enh60914    4   39011600   39012600      4       2  150064       3.0708    0.0010676
enh60917    4   39044500   39045500      2       1  150064       1.7223     0.042507
enh60944    4   39637400   39638400      2       1  150064       2.5878    0.0048293
enh60945    4   39641500   39642500      1       1  150064       2.5731      0.00504
enh60950    4   39717300   39718300      6       3  150064       1.6956     0.044979
enh60958    4   39935500   39936500      7       4  150064       1.7555     0.039591
enh60976    4   40121400   40122400      3       2  150064       2.2248     0.013046
enh60981    4   40187200   40188200      3       2  150064        1.797     0.036168
enh61058    4   47453300   47454300      1       1  150064       2.3398     0.009647
enh61063    4   47488200   47489200      3       2  150064       1.9823     0.023722
enh61078    4   48081800   48082800      2       1  150064       1.8936     0.029138
enh61080    4   48105300   48106300      1       1  150064       1.9325      0.02665
enh61083    4   48111100   48112100      2       1  150064       1.6486     0.049611
enh61084    4   48114800   48115800      3       2  150064       1.6763     0.046839
enh61086    4   48131300   48132300      4       2  150064       1.7404     0.040897
enh61093    4   48341600   48342600      2       1  150064       1.8113     0.035048
enh61095    4   48349500   48350500      3       2  150064       2.6505    0.0040183
enh61102    4   48371900   48372900      3       1  150064       2.7516    0.0029649
enh61103    4   48432100   48433100      4       2  150064       3.2993   0.00048464
enh61104    4   48590100   48591100      2       1  150064       2.3801    0.0086542
enh61111    4   48644700   48645700      2       1  150064       1.8341     0.033319
enh61113    4   48648200   48649200      4       2  150064       2.2611     0.011877
enh61114    4   48653600   48654600      3       2  150064       2.7995    0.0025593
enh61117    4   48663300   48664300      3       1  150064       1.8806     0.030011
enh61118    4   48666500   48667500      3       2  150064       2.3788    0.0086836
enh61123    4   48686000   48687000      1       1  150064       2.2741      0.01148
enh61125    4   48691000   48692000      1       1  150064       2.3182      0.01022
enh61128    4   48696500   48697500      1       1  150064       3.3251     0.000442
enh61130    4   48703000   48704000      1       1  150064       2.2206      0.01319
enh61131    4   48724400   48725400      1       1  150064       2.2173       0.0133
enh61135    4   48738600   48739600      1       1  150064        2.189       0.0143
enh61138    4   48748800   48749800      1       1  150064       2.4588      0.00697
enh61141    4   48755900   48756900      2       1  150064       1.6966     0.044886
enh61142    4   48758400   48759400      2       1  150064       1.6802     0.046463
enh61143    4   48764200   48765200      1       1  150064       2.0644      0.01949
enh61144    4   48765000   48766000      3       1  150064       2.2521     0.012159
enh61147    4   48771300   48772300      2       1  150064       1.7624     0.038999
enh61149    4   48777800   48778800      1       1  150064       2.0972      0.01799
enh61150    4   48783200   48784200      1       1  150064        2.482     0.006533
enh61202    4   55010600   55011600      1       1  150064       2.4714      0.00673
enh61205    4   55499000   55500000     11       4  150064       1.6538     0.049087
enh61224    4   56313400   56314400      2       1  150064       2.0901     0.018304
enh61226    4   56404300   56405300      4       2  150064        1.896     0.028981
enh61227    4   56407400   56408400      3       1  150064       1.7537     0.039741
enh61231    4   56717800   56718800      3       2  150064       1.7581     0.039365
enh61233    4   56732600   56733600      1       1  150064       2.5589      0.00525
enh61251    4   57372400   57373400      7       3  150064       1.8124     0.034959
enh61263    4   57670500   57671500      1       1  150064       2.4485     0.007172
enh61264    4   57683900   57684900      1       1  150064       2.1962      0.01404
enh61276    4   65024100   65025100      2       1  150064       3.4403   0.00029054
enh61289    4   68550900   68551900      6       2  150064       2.4935    0.0063254
enh61290    4   68563500   68564500      3       1  150064       3.0826     0.001026
enh61291    4   68564700   68565700      4       2  150064       2.7657    0.0028397
enh61292    4   68568000   68569000      4       2  150064       3.1887    0.0007145
enh61307    4   70619000   70620000      6       3  150064       1.7183     0.042869
enh61308    4   70620600   70621600      2       1  150064       2.9392    0.0016453
enh61359    4   73932900   73933900      2       1  150064       1.7046     0.044138
enh61364    4   74043800   74044800      1       1  150064       2.1517      0.01571
enh61379    4   74113500   74114500      1       1  150064       2.4581     0.006984
enh61380    4   74114300   74115300      1       1  150064       2.4581     0.006984
enh61429    4   77135800   77136800      2       1  150064       1.7965     0.036211
enh61432    4   77228400   77229400      4       2  150064       1.9822     0.023728
enh61497    4   79563900   79564900      2       1  150064       1.8125     0.034958
enh61527    4   81045700   81046700      1       1  150064       1.6914      0.04538
enh61528    4   81048600   81049600      1       1  150064       1.7285      0.04195
enh61531    4   81075200   81076200      2       1  150064       1.8764     0.030298
enh61535    4   81102700   81103700      4       2  150064       1.9053     0.028372
enh61537    4   81122100   81123100      3       2  150064       2.5572    0.0052758
enh61538    4   81124500   81125500      6       2  150064       2.5269    0.0057538
enh61580    4   83188600   83189600      5       2  150064       2.1694     0.015026
enh61581    4   83189400   83190400      2       1  150064       2.8699    0.0020533
enh61582    4   83192800   83193800      5       3  150064       2.2037     0.013771
enh61602    4   83910000   83911000      4       1  150064        2.513    0.0059848
enh61603    4   83928600   83929600      3       2  150064       2.1887      0.01431
enh61621    4   84076100   84077100      4       2  150064       1.9718     0.024319
enh61622    4   84101200   84102200      1       1  150064       1.6485      0.04963
enh61650    4   84495000   84496000      4       1  150064       1.8221      0.03422
enh61651    4   84581500   84582500      4       2  150064       1.6582     0.048639
enh61658    4   87825200   87826200      4       2  150064        1.715     0.043176
enh61670    4   87887700   87888700      4       2  150064       2.0157     0.021916
enh61672    4   87895200   87896200      1       1  150064       2.7898     0.002637
enh61675    4   87898500   87899500      5       2  150064       2.8232    0.0023776
enh61684    4   87940300   87941300      3       2  150064       2.7115    0.0033494
enh61686    4   87944700   87945700      3       2  150064       1.6716     0.047306
enh61688    4   87952600   87953600      1       1  150064        2.715     0.003314
enh61690    4   87959400   87960400      3       2  150064       1.7312     0.041706
enh61692    4   87965900   87966900      2       1  150064       2.1474     0.015879
enh61697    4   87979100   87980100      4       1  150064       1.9778     0.023976
enh61731    4   89140000   89141000      3       2  150064        1.795      0.03633
enh61743    4   89376400   89377400      1       1  150064        1.896      0.02898
enh61748    4   89447300   89448300      1       1  150064       1.8682      0.03087
enh61770    4   89854200   89855200      5       2  150064       2.0709     0.019185
enh61773    4   89874400   89875400      1       1  150064       1.8885      0.02948
enh61793    4   90238300   90239300      2       1  150064       1.9592     0.025044
enh61803    4   90819400   90820400      7       3  150064       1.6915     0.045368
enh61805    4   90947800   90948800      2       1  150064       2.0819     0.018675
enh61807    4   95130400   95131400      1       1  150064       1.8048      0.03555
enh61808    4   95137500   95138500      2       1  150064       1.8446     0.032547
enh61810    4   95272800   95273800      3       1  150064       1.8077     0.035327
enh61822    4   96101800   96102800      2       1  150064       1.8314     0.033523
enh61826    4   96214200   96215200      1       1  150064       2.2517      0.01217
enh61841    4   99403700   99404700      2       1  150064       2.3598    0.0091432
enh61848    4   99465800   99466800      4       2  150064         2.49    0.0063874
enh61871    4   99585300   99586300      2       1  150064       3.3761   0.00036759
enh61914    4  100741900  100742900      4       2  150064       2.4745    0.0066703
enh61915    4  100745600  100746600      5       2  150064       1.8566     0.031683
enh61916    4  100746600  100747600      3       2  150064        2.045     0.020429
enh61917    4  100748700  100749700      7       3  150064       2.4576    0.0069927
enh61919    4  100767700  100768700      6       2  150064       2.5914    0.0047793
enh61926    4  100815900  100816900      6       2  150064       1.7416     0.040791
enh61930    4  100852600  100853600      3       1  150064        2.956    0.0015581
enh61938    4  101014700  101015700      3       2  150064       2.0019     0.022646
enh61943    4  101380000  101381000      3       1  150064        1.646     0.049884
enh61950    4  101930900  101931900      1       1  150064       1.7273      0.04206
enh61953    4  101949800  101950800      2       1  150064        2.558    0.0052645
enh61957    4  102058000  102059000      3       2  150064       2.1628      0.01528
enh61963    4  102108800  102109800      2       1  150064       2.0541     0.019985
enh61981    4  102256100  102257100      1       1  150064       1.7044      0.04415
enh62002    4  103426700  103427700      2       1  150064       2.0235     0.021513
enh62018    4  103511300  103512300      4       2  150064       1.8537     0.031888
enh62032    4  103608100  103609100      1       1  150064       2.4541     0.007062
enh62033    4  103655600  103656600      2       1  150064       2.1671     0.015114
enh62034    4  103678500  103679500      2       1  150064       2.3234     0.010078
enh62035    4  103679800  103680800      1       1  150064       2.4385     0.007374
enh62036    4  103682800  103683800      2       1  150064       2.6844    0.0036333
enh62037    4  103711000  103712000      2       1  150064       3.5081   0.00022565
enh62038    4  103721400  103722400      2       1  150064       3.2384   0.00060093
enh62039    4  103723900  103724900      3       2  150064       3.3966   0.00034111
enh62040    4  103731700  103732700      6       2  150064       4.0332   2.7515e-05
enh62041    4  103737300  103738300      3       1  150064       3.5027   0.00023031
enh62043    4  103750200  103751200      3       1  150064       3.5009   0.00023181
enh62044    4  103785400  103786400      5       1  150064       3.7567   8.6099e-05
enh62045    4  103787300  103788300      1       1  150064       3.8858      5.1e-05
enh62047    4  103939100  103940100      2       1  150064       3.5984   0.00016012
enh62048    4  103941400  103942400      3       2  150064       1.6808     0.046402
enh62063    4  106074500  106075500      4       2  150064       1.9302     0.026794
enh62065    4  106104400  106105400      1       1  150064       2.0798      0.01877
enh62088    4  108853600  108854600      2       1  150064       2.0506     0.020153
enh62093    4  108926900  108927900      3       2  150064       2.2929     0.010928
enh62103    4  109004000  109005000      2       1  150064       1.7406     0.040874
enh62106    4  109029700  109030700      3       1  150064       1.7745     0.037994
enh62118    4  109074800  109075800      2       1  150064       2.5297    0.0057078
enh62125    4  109235400  109236400      1       1  150064       2.3464     0.009477
enh62129    4  109267000  109268000      3       1  150064       2.0821     0.018666
enh62149    4  109539500  109540500      2       1  150064       1.8175     0.034573
enh62150    4  109544300  109545300      1       1  150064       2.0204      0.02167
enh62184    4  110514900  110515900      4       2  150064       2.5951    0.0047286
enh62192    4  110537300  110538300      2       1  150064       1.6495     0.049519
enh62196    4  110552300  110553300      1       1  150064       1.9644      0.02474
enh62198    4  110568700  110569700      8       2  150064       1.6778     0.046695
enh62199    4  110577800  110578800      5       2  150064       2.6798    0.0036833
enh62202    4  110590100  110591100      3       1  150064       1.6558     0.048886
enh62212    4  110890800  110891800      2       1  150064        3.004    0.0013321
enh62272    4  114604600  114605600      2       1  150064       1.7094     0.043685
enh62278    4  114621400  114622400      3       1  150064       2.2875     0.011084
enh62281    4  114648600  114649600      1       1  150064       2.4429     0.007284
enh62307    4  119198300  119199300      5       3  150064       1.6526     0.049202
enh62342    4  121712000  121713000      4       1  150064         1.84     0.032881
enh62380    4  122898800  122899800      1       1  150064       2.4591     0.006964
enh62381    4  123038400  123039400      1       1  150064       1.8861      0.02964
enh62383    4  123052500  123053500      3       2  150064       1.8386     0.032989
enh62393    4  123285900  123286900      1       1  150064       2.1727       0.0149
enh62394    4  123355200  123356200      3       2  150064       1.8949     0.029051
enh62397    4  123377200  123378200      2       1  150064       2.1959     0.014048
enh62398    4  123380000  123381000      1       1  150064       2.0196      0.02171
enh62404    4  123500400  123501400      6       3  150064       2.0937     0.018145
enh62408    4  123560300  123561300      6       3  150064       1.9115     0.027972
enh62413    4  123652500  123653500      1       1  150064       1.7892      0.03679
enh62417    4  123845400  123846400     10       4  150064       2.0634     0.019539
enh62418    4  123846100  123847100      5       3  150064       2.3037     0.010621
enh62433    4  124528000  124529000      6       3  150064       1.9699     0.024426
enh62446    4  129200500  129201500      1       1  150064       1.9384      0.02629
enh62450    4  129210300  129211300      1       1  150064       1.9004      0.02869
enh62481    4  139937800  139938800      3       1  150064       3.2198   0.00064145
enh62482    4  139939400  139940400      5       3  150064       2.0889      0.01836
enh62487    4  140065500  140066500      4       2  150064       2.3645    0.0090284
enh62490    4  140099800  140100800      4       2  150064       1.9009     0.028657
enh62491    4  140134900  140135900      3       2  150064       1.7847     0.037154
enh62493    4  140188000  140189000      2       1  150064       1.8131     0.034907
enh62513    4  140473200  140474200      3       2  150064       2.2174     0.013298
enh62516    4  140481300  140482300      2       1  150064       1.7002     0.044543
enh62522    4  140730200  140731200      2       1  150064        2.621    0.0043833
enh62527    4  140899100  140900100      1       1  150064       1.7377      0.04113
enh62533    4  140974700  140975700      5       2  150064       1.8339     0.033338
enh62539    4  141014200  141015200      3       2  150064       1.7285     0.041948
enh62542    4  141024400  141025400      3       1  150064       1.6972     0.044829
enh62560    4  141444000  141445000      1       1  150064       1.7094      0.04369
enh62572    4  142961200  142962200      8       1  150064       1.7168     0.043005
enh62580    4  143163200  143164200      1       1  150064       2.0266      0.02135
enh62587    4  143216000  143217000      3       2  150064       1.9145     0.027781
enh62607    4  143312800  143313800      3       1  150064       1.6703     0.047426
enh62639    4  144325900  144326900      3       1  150064       2.6162     0.004446
enh62641    4  144438500  144439500      2       1  150064       3.4932   0.00023862
enh62642    4  144479300  144480300      5       2  150064       2.8259    0.0023571
enh62723    4  148977100  148978100      2       1  150064       2.1007     0.017834
enh62727    4  149137200  149138200      4       2  150064       1.7993     0.035988
enh62732    4  149287400  149288400      5       2  150064       2.1853     0.014433
enh62733    4  149288800  149289800      3       2  150064         2.13     0.016585
enh62734    4  149290600  149291600      2       1  150064          2.2     0.013905
enh62735    4  149293900  149294900      6       4  150064       2.9715    0.0014816
enh62737    4  149297800  149298800      1       1  150064       3.2148    0.0006527
enh62738    4  149307600  149308600      5       1  150064       3.5256   0.00021124
enh62739    4  149313200  149314200      1       1  150064       3.3845    0.0003566
enh62740    4  149317900  149318900      1       1  150064       4.0893    2.163e-05
enh62755    4  151871600  151872600      2       1  150064         1.79     0.036729
enh62779    4  152881800  152882800      3       2  150064       2.4726    0.0067065
enh62795    4  153011000  153012000      3       2  150064       1.8864     0.029618
enh62800    4  153047300  153048300      6       2  150064       2.0138     0.022017
enh62801    4  153051500  153052500      2       1  150064       1.8783     0.030169
enh62802    4  153059400  153060400      3       1  150064       1.7803     0.037513
enh62901    4  154380000  154381000      6       2  150064       2.1597     0.015397
enh62937    4  154536400  154537400      3       2  150064       1.6584     0.048615
enh62942    4  154676200  154677200      3       1  150064       3.2249   0.00063016
enh62943    4  154730100  154731100      7       3  150064       2.0377      0.02079
enh62944    4  154828200  154829200      2       1  150064       1.9094     0.028104
enh62966    4  159688700  159689700      1       1  150064       1.8692       0.0308
enh62967    4  159692000  159693000      1       1  150064       1.9175      0.02759
enh62970    4  159699400  159700400      3       1  150064        1.769     0.038449
enh62971    4  159704400  159705400      2       1  150064       2.2641     0.011784
enh62979    4  159850900  159851900      3       1  150064       2.3928    0.0083608
enh63025    4  165898800  165899800      2       1  150064       1.8408     0.032823
enh63028    4  166112000  166113000      3       2  150064       3.1633   0.00077987
enh63029    4  166124800  166125800      1       1  150064       2.8207     0.002396
enh63034    4  166136500  166137500      4       2  150064         2.37    0.0088936
enh63037    4  166169100  166170100      6       3  150064       2.2874     0.011085
enh63039    4  166180900  166181900      9       4  150064        1.707     0.043914
enh63041    4  166207800  166208800      5       3  150064       2.0082     0.022309
enh63043    4  166215500  166216500      2       1  150064       2.2098     0.013559
enh63054    4  169240600  169241600      1       1  150064       1.9783      0.02395
enh63068    4  169989100  169990100      8       3  150064       2.1235     0.016857
enh63069    4  170000400  170001400      2       1  150064       1.9724     0.024281
enh63070    4  170001200  170002200      5       2  150064       1.9023     0.028564
enh63073    4  170332300  170333300      4       2  150064       4.1393   1.7421e-05
enh63074    4  170487300  170488300      1       1  150064       3.9073    4.667e-05
enh63075    4  170525700  170526700      3       2  150064       4.3039   8.3909e-06
enh63077    4  170531400  170532400      5       2  150064       1.6846     0.046029
enh63081    4  170544100  170545100      4       2  150064       2.5965    0.0047083
enh63084    4  170550900  170551900      2       1  150064       4.3465    6.916e-06
enh63085    4  170580000  170581000      3       2  150064       3.9536    3.849e-05
enh63086    4  170584800  170585800      4       2  150064       4.0911   2.1465e-05
enh63087    4  170585500  170586500      1       1  150064       4.3017    8.475e-06
enh63088    4  170586100  170587100      1       1  150064       4.3915    5.628e-06
enh63093    4  170948600  170949600      3       2  150064       2.4428     0.007286
enh63095    4  174041900  174042900      3       2  150064       1.6765     0.046823
enh63106    4  174185100  174186100      2       1  150064       2.0638      0.01952
enh63117    4  175199700  175200700      2       1  150064       1.8313     0.033529
enh63126    4  176867500  176868500      2       1  150064       4.2666   9.9257e-06
enh63127    4  176934600  176935600      3       1  150064       2.6858    0.0036183
enh63142    4  178237900  178238900      2       1  150064       2.2601     0.011908
enh63152    4  178361100  178362100      4       2  150064       2.0286     0.021251
enh63164    4  184183000  184184000      2       1  150064       1.7548     0.039651
enh63190    4  185185000  185186000      6       2  150064       2.8168    0.0024251
enh63197    4  185235000  185236000      1       1  150064       1.9182      0.02754
enh63198    4  185240100  185241100      4       2  150064       1.9096     0.028095
enh63209    4  185313500  185314500      3       2  150064       2.4742    0.0066775
enh63212    4  185329900  185330900      6       3  150064       2.1175     0.017109
enh63215    4  185342800  185343800      4       2  150064       2.8231    0.0023783
enh63217    4  185350800  185351800      3       2  150064       2.0809     0.018723
enh63232    4  185390400  185391400      3       2  150064        2.473    0.0066996
enh63244    4  185504800  185505800      4       2  150064       1.9503     0.025572
enh63250    4  185566200  185567200      2       1  150064       1.8073     0.035355
enh63285    4  186172600  186173600      4       2  150064       1.7015     0.044425
enh63286    4  186176100  186177100      4       1  150064       2.1744     0.014839
enh63288    4  186184400  186185400      4       1  150064       1.7598     0.039223
enh63290    4  186201400  186202400      1       1  150064       2.1615      0.01533
enh63303    4  186988700  186989700      3       2  150064       2.5305    0.0056955
enh63369    5    1099500    1100500      5       2  150064       2.1931     0.014149
enh63370    5    1102800    1103800      5       2  150064       2.1049     0.017649
enh63371    5    1104800    1105800      4       2  150064       2.3455    0.0095019
enh63372    5    1106300    1107300      1       1  150064       1.8357       0.0332
enh63399    5    1516500    1517500      4       2  150064       2.4959    0.0062821
enh63402    5    1534900    1535900      3       2  150064       1.6745     0.047013
enh63403    5    1537000    1538000      1       1  150064       1.6978      0.04477
enh63416    5    5420600    5421600      7       2  150064       2.9492     0.001593
enh63417    5    5424800    5425800      1       1  150064       2.8418     0.002243
enh63419    5    5429000    5430000      1       1  150064        3.608    0.0001543
enh63420    5    5430000    5431000      1       1  150064       2.9937     0.001378
enh63421    5    5432100    5433100      3       2  150064       2.7274    0.0031922
enh63422    5    5480900    5481900      3       2  150064       3.9667   3.6437e-05
enh63423    5    5492300    5493300      1       1  150064       3.6504    0.0001309
enh63424    5    5494200    5495200      2       1  150064       2.5335    0.0056464
enh63427    5    5523700    5524700      8       2  150064       1.7051     0.044084
enh63432    5    6634600    6635600      4       2  150064       1.6834     0.046145
enh63434    5    6719300    6720300      3       2  150064       2.9133    0.0017879
enh63435    5    6723400    6724400      9       4  150064       2.1037     0.017701
enh63437    5    6732200    6733200      4       2  150064       2.7483    0.0029951
enh63438    5    6736500    6737500      4       2  150064        2.891    0.0019198
enh63439    5    6766000    6767000      3       1  150064       1.8638     0.031175
enh63446    5    7815800    7816800      2       1  150064       2.4416    0.0073109
enh63482    5   10631600   10632600      9       2  150064       2.0574     0.019823
enh63483    5   10634300   10635300      5       2  150064       2.1144     0.017239
enh63526    5   14671600   14672600      1       1  150064       2.0484      0.02026
enh63534    5   14727200   14728200      4       2  150064       1.8735     0.030502
enh63558    5   16458700   16459700      1       1  150064       1.7102      0.04361
enh63561    5   16523600   16524600      3       1  150064       1.7058     0.044025
enh63562    5   16540400   16541400      2       1  150064       2.4877    0.0064293
enh63601    5   32019800   32020800      5       3  150064       1.7374     0.041161
enh63622    5   32286700   32287700      1       1  150064       1.7609      0.03913
enh63645    5   32542100   32543100      3       1  150064       2.1436     0.016033
enh63652    5   32596500   32597500      4       2  150064       1.6836     0.046132
enh63685    5   35478600   35479600      2       1  150064       1.6872     0.045786
enh63689    5   35657900   35658900      2       1  150064       1.6698     0.047483
enh63698    5   35784300   35785300      1       1  150064       1.6714      0.04732
enh63748    5   36980400   36981400      3       1  150064       2.5215    0.0058434
enh63762    5   37737400   37738400      1       1  150064       1.6496      0.04951
enh63770    5   39021300   39022300      3       2  150064       2.4869    0.0064434
enh63774    5   39044600   39045600      4       2  150064       2.3451    0.0095119
enh63779    5   39049600   39050600      1       1  150064       1.9836      0.02365
enh63808    5   39195800   39196800      3       2  150064       1.7075     0.043864
enh63814    5   39231300   39232300      3       2  150064       1.9878     0.023418
enh63819    5   39272000   39273000      2       1  150064       1.9128     0.027885
enh63822    5   39282800   39283800      4       1  150064       1.9919     0.023189
enh63853    5   40506800   40507800      1       1  150064        1.872       0.0306
enh63857    5   40591400   40592400      1       1  150064       2.1479      0.01586
enh63956    5   44807800   44808800      3       1  150064        3.754   8.7012e-05
enh63958    5   44875600   44876600      2       1  150064         3.96   3.7472e-05
enh63959    5   49624000   49625000      2       1  150064       3.2605   0.00055605
enh63960    5   49659400   49660400      1       1  150064       4.5486      2.7e-06
enh63961    5   49694100   49695100      4       2  150064       4.2375   1.1303e-05
enh63962    5   49702500   49703500      1       1  150064       2.9702     0.001488
enh63963    5   49705000   49706000      2       1  150064       3.5112   0.00022301
enh63964    5   49705900   49706900      1       1  150064       4.4595    4.108e-06
enh63966    5   49711900   49712900      1       1  150064       3.6949      0.00011
enh63967    5   49716000   49717000      2       1  150064       3.8362   6.2486e-05
enh63968    5   49718100   49719100      1       1  150064       4.4161    5.024e-06
enh63969    5   49719800   49720800      1       1  150064       3.6255    0.0001442
enh63975    5   49738200   49739200      3       1  150064       4.0244   2.8561e-05
enh63976    5   49741800   49742800      2       1  150064       3.2399   0.00059783
enh63977    5   49745200   49746200      3       2  150064       2.7406    0.0030662
enh63978    5   49754100   49755100      1       1  150064       3.7509    8.809e-05
enh63979    5   49785100   49786100      8       2  150064       4.5137   3.1846e-06
enh63980    5   49797000   49798000      3       2  150064        2.697    0.0034985
enh63981    5   49808200   49809200      2       1  150064       3.0576    0.0011155
enh63982    5   49849000   49850000      4       2  150064        2.023     0.021537
enh63983    5   49850400   49851400      3       2  150064       1.9706     0.024382
enh63989    5   49930200   49931200      2       1  150064       2.0777     0.018868
enh63991    5   49949800   49950800      3       2  150064       2.6171    0.0044338
enh64000    5   49980800   49981800      1       1  150064       2.2724      0.01153
enh64017    5   50034400   50035400      1       1  150064       3.1465    0.0008263
enh64018    5   50038100   50039100      3       1  150064       2.3157     0.010287
enh64054    5   52336300   52337300      8       2  150064       2.5714    0.0050641
enh64063    5   52855400   52856400      1       1  150064       1.7387      0.04104
enh64067    5   52864000   52865000      5       2  150064       1.7768     0.037805
enh64076    5   53597200   53598200      4       2  150064       2.4754    0.0066549
enh64077    5   53603700   53604700      1       1  150064       2.0056      0.02245
enh64078    5   53607600   53608600      2       1  150064        1.647     0.049777
enh64086    5   53905600   53906600      3       1  150064       1.9429     0.026015
enh64088    5   53933700   53934700      6       3  150064       2.1165     0.017151
enh64089    5   53940200   53941200      5       1  150064       1.6629     0.048165
enh64099    5   54140500   54141500      6       2  150064       2.5919    0.0047731
enh64100    5   54162600   54163600      1       1  150064         1.97      0.02442
enh64104    5   54289400   54290400      2       1  150064       1.7811     0.037452
enh64107    5   54321600   54322600      6       3  150064        1.832     0.033477
enh64145    5   55199000   55200000      1       1  150064       3.2814    0.0005164
enh64148    5   55219300   55220300      5       3  150064       2.6588    0.0039205
enh64181    5   55460000   55461000      3       1  150064       1.6582     0.048637
enh64182    5   55463300   55464300      6       2  150064       1.6819     0.046295
enh64194    5   55638200   55639200      2       1  150064       3.2818    0.0005158
enh64260    5   56619800   56620800      1       1  150064       1.8289      0.03371
enh64275    5   58293900   58294900      8       3  150064       2.0035      0.02256
enh64277    5   58298000   58299000     10       3  150064       2.4339    0.0074683
enh64278    5   58299200   58300200      3       1  150064       3.0316    0.0012164
enh64279    5   58300200   58301200      7       3  150064       2.2765     0.011409
enh64280    5   58301400   58302400      7       1  150064       2.1037     0.017703
enh64281    5   58302900   58303900      6       2  150064       1.7493     0.040123
enh64283    5   58316800   58317800      3       1  150064       2.6925    0.0035462
enh64284    5   58326400   58327400      2       1  150064       2.4598    0.0069502
enh64285    5   58329900   58330900      2       1  150064       2.2708     0.011579
enh64294    5   58427600   58428600      1       1  150064       1.7556      0.03958
enh64302    5   58858600   58859600      3       2  150064       2.7821    0.0027005
enh64303    5   58886400   58887400      2       1  150064       1.8385     0.032995
enh64304    5   58941000   58942000      3       2  150064       2.2486     0.012268
enh64308    5   59105400   59106400      3       1  150064       2.3249     0.010038
enh64315    5   60256000   60257000      4       1  150064         2.85     0.002186
enh64316    5   60455100   60456100      1       1  150064       4.1883    1.405e-05
enh64318    5   60564700   60565700      2       1  150064       3.6913   0.00011157
enh64319    5   60572300   60573300      3       2  150064       3.0787    0.0010396
enh64320    5   60614900   60615900      2       1  150064       5.5451   1.4693e-08
enh64322    5   60625100   60626100      2       1  150064       4.2215   1.2132e-05
enh64327    5   60697400   60698400      1       1  150064       4.2633    1.007e-05
enh64329    5   60705200   60706200      3       2  150064       2.8612    0.0021103
enh64330    5   60711600   60712600      2       1  150064       4.6132   1.9823e-06
enh64337    5   61553100   61554100      5       3  150064       2.8558    0.0021461
enh64338    5   61555700   61556700      4       1  150064       3.0867     0.001012
enh64340    5   61572600   61573600      2       1  150064       2.9984    0.0013569
enh64341    5   61582300   61583300      3       1  150064       3.1137   0.00092381
enh64342    5   61587500   61588500      4       2  150064       3.4018   0.00033474
enh64343    5   61593800   61594800      2       1  150064       2.8752     0.002019
enh64344    5   61600300   61601300      3       2  150064       1.9203     0.027412
enh64347    5   61619200   61620200      5       2  150064       1.7372     0.041178
enh64350    5   61629500   61630500      4       2  150064       2.9163    0.0017712
enh64360    5   61709900   61710900      1       1  150064        1.827      0.03385
enh64365    5   61901300   61902300      1       1  150064       2.0579       0.0198
enh64373    5   64317100   64318100      3       1  150064        2.624    0.0043447
enh64374    5   64322700   64323700      1       1  150064       2.7858      0.00267
enh64375    5   64330100   64331100      4       1  150064       2.6771    0.0037133
enh64380    5   64468100   64469100      3       2  150064       1.6879     0.045716
enh64382    5   64779200   64780200      4       2  150064       1.9537     0.025369
enh64383    5   64854400   64855400      5       1  150064       2.0237     0.021499
enh64384    5   64856100   64857100      3       2  150064       2.5622    0.0052008
enh64387    5   64914700   64915700      3       2  150064       1.7247     0.042289
enh64389    5   64917700   64918700      2       1  150064       1.8092     0.035211
enh64416    5   65265000   65266000      1       1  150064       1.6998      0.04458
enh64462    5   66646600   66647600      2       1  150064        2.205     0.013726
enh64474    5   67509500   67510500      3       2  150064       1.9903      0.02328
enh64475    5   67515600   67516600      3       2  150064       1.7567     0.039487
enh64484    5   67544800   67545800      3       2  150064       2.2079     0.013626
enh64494    5   67580900   67581900      1       1  150064       1.8169      0.03462
enh64498    5   67661000   67662000      1       1  150064       2.9092     0.001812
enh64502    5   67702600   67703600      2       1  150064       1.7568     0.039477
enh64503    5   67710900   67711900      2       1  150064        2.807    0.0025005
enh64504    5   67721000   67722000      5       2  150064       2.7397    0.0030752
enh64506    5   67730900   67731900      3       2  150064       2.9911    0.0013901
enh64509    5   67760700   67761700      6       3  150064       1.7552     0.039613
enh64536    5   70753000   70754000      2       1  150064       1.6903     0.045488
enh64549    5   71602600   71603600      1       1  150064        2.217      0.01331
enh64552    5   71613900   71614900      3       2  150064       1.9122     0.027927
enh64569    5   73047400   73048400      2       1  150064       2.4737    0.0066852
enh64595    5   74324100   74325100      5       1  150064        2.148     0.015855
enh64597    5   74340200   74341200      1       1  150064       1.7481      0.04022
enh64598    5   74344300   74345300      6       2  150064       1.7837     0.037235
enh64611    5   74631400   74632400      4       2  150064       1.8005     0.035893
enh64617    5   74809200   74810200      2       1  150064       1.8546      0.03183
enh64624    5   74895800   74896800      1       1  150064        2.054      0.01999
enh64626    5   74965200   74966200      2       1  150064        2.081     0.018715
enh64627    5   74973300   74974300      4       1  150064       3.1484   0.00082071
enh64681    5   75834300   75835300      3       2  150064        1.943     0.026009
enh64711    5   76441000   76442000      4       2  150064       2.3232     0.010085
enh64719    5   77015300   77016300      1       1  150064       2.2165      0.01333
enh64722    5   77052600   77053600      3       2  150064       1.8351     0.033249
enh64724    5   77061000   77062000      6       3  150064       1.6541     0.049057
enh64728    5   77101700   77102700      4       2  150064       2.8055     0.002512
enh64731    5   77564000   77565000      3       1  150064       3.4448   0.00028571
enh64732    5   77577600   77578600      5       2  150064       3.7096   0.00010379
enh64733    5   77579200   77580200      6       2  150064       4.2714   9.7107e-06
enh64734    5   77582000   77583000      8       3  150064       3.9171   4.4815e-05
enh64735    5   77583700   77584700     11       3  150064       4.4403   4.4912e-06
enh64736    5   77585100   77586100      6       2  150064       3.1505   0.00081503
enh64737    5   77586700   77587700      4       1  150064       3.6518   0.00013022
enh64738    5   77588000   77589000      5       2  150064       2.7975    0.0025754
enh64740    5   77657800   77658800      3       2  150064       1.6667     0.047784
enh64741    5   77665800   77666800      2       1  150064       3.2353    0.0006075
enh64742    5   77683000   77684000      5       2  150064       3.0565    0.0011197
enh64744    5   77779000   77780000      3       1  150064       2.2771     0.011391
enh64759    5   78549000   78550000      1       1  150064       1.6646        0.048
enh64791    5   79445900   79446900      1       1  150064       2.7618     0.002874
enh64798    5   79478500   79479500      1       1  150064       1.9103      0.02805
enh64799    5   79480400   79481400      2       1  150064       1.7585     0.039334
enh64810    5   79506600   79507600      2       1  150064       2.1979     0.013978
enh64813    5   79516400   79517400      3       1  150064       2.1703     0.014991
enh64814    5   79518500   79519500      5       2  150064       1.9105     0.028033
enh64828    5   79562000   79563000      3       2  150064       1.6599     0.048465
enh64893    5   81073800   81074800      4       2  150064       2.2007     0.013878
enh64894    5   81075600   81076600      2       1  150064       1.8606     0.031401
enh64897    5   81115000   81116000      3       2  150064       2.4719    0.0067198
enh64898    5   81134000   81135000      1       1  150064       2.8126     0.002457
enh64906    5   81520900   81521900      1       1  150064       2.6016      0.00464
enh64907    5   81572000   81573000      3       2  150064       2.9706    0.0014859
enh64908    5   81574900   81575900      5       2  150064       1.9943     0.023058
enh64917    5   82374200   82375200      2       1  150064       1.7557      0.03957
enh64929    5   86375600   86376600      6       1  150064       1.7482     0.040218
enh64970    5   87500000   87501000      1       1  150064        2.592     0.004771
enh64971    5   87539600   87540600      2       1  150064       2.2636     0.011799
enh64972    5   87546400   87547400      2       1  150064       2.2372     0.012636
enh64973    5   87561200   87562200      3       2  150064        1.711     0.043543
enh64975    5   87562800   87563800      1       1  150064       3.0352     0.001202
enh64976    5   87566300   87567300      1       1  150064       2.5414      0.00552
enh64977    5   87566800   87567800      1       1  150064        2.725     0.003215
enh64980    5   88030400   88031400      3       2  150064       2.6058    0.0045826
enh64981    5   88120400   88121400      2       1  150064       1.8157     0.034705
enh64982    5   88121000   88122000      1       1  150064       1.8627      0.03125
enh64983    5   88123600   88124600      1       1  150064       1.8892      0.02943
enh64993    5   90169000   90170000      3       1  150064       1.8746     0.030424
enh64994    5   90458100   90459100      4       2  150064       2.3577    0.0091942
enh64996    5   90564600   90565600      4       2  150064       2.0909      0.01827
enh65001    5   90627600   90628600      2       1  150064       2.1104     0.017413
enh65004    5   90671900   90672900      2       1  150064       2.5763    0.0049932
enh65007    5   92958000   92959000      2       1  150064       1.9086     0.028155
enh65018    5   93911800   93912800      3       1  150064       1.8773     0.030241
enh65019    5   93916500   93917500      2       1  150064       2.1396     0.016193
enh65020    5   93955500   93956500      4       2  150064       2.2888     0.011045
enh65021    5   93957100   93958100      4       1  150064       2.5655    0.0051515
enh65022    5   93958200   93959200      6       1  150064        2.722    0.0032441
enh65036    5   94979700   94980700      1       1  150064       1.9653      0.02469
enh65054    5   95160800   95161800      7       2  150064       1.9314     0.026715
enh65062    5   95202400   95203400      6       3  150064       1.8665     0.030989
enh65076    5   95990500   95991500      3       1  150064        1.807     0.035378
enh65077    5   95992100   95993100      2       1  150064       2.2349      0.01271
enh65078    5   95995700   95996700      3       2  150064       1.7955     0.036286
enh65080    5   96004200   96005200      4       2  150064       2.4169     0.007827
enh65105    5   96219200   96220200      1       1  150064       2.2141      0.01341
enh65106    5   96221800   96222800      3       1  150064       2.0019      0.02265
enh65107    5   96230400   96231400      5       2  150064       2.1988     0.013948
enh65108    5   96239800   96240800      6       2  150064       2.4801    0.0065679
enh65112    5   96261600   96262600      5       2  150064        1.678     0.046672
enh65113    5   96265500   96266500      3       2  150064       1.8221     0.034217
enh65114    5   96275500   96276500      3       1  150064       2.3288     0.009936
enh65115    5   96279100   96280100      2       1  150064       1.8923     0.029225
enh65116    5   96281400   96282400      5       2  150064       1.9928     0.023144
enh65117    5   96285100   96286100      1       1  150064       2.5464     0.005442
enh65119    5   96288600   96289600      2       1  150064       2.2949     0.010869
enh65121    5   96294500   96295500      1       1  150064       2.6857     0.003619
enh65122    5   96295800   96296800      1       1  150064       2.6332     0.004229
enh65124    5   96307000   96308000      5       2  150064       2.0324     0.021054
enh65126    5   96313900   96314900      4       2  150064       1.8967     0.028931
enh65127    5   96340100   96341100      1       1  150064       2.4941     0.006314
enh65128    5   96345000   96346000      1       1  150064       2.6721     0.003769
enh65133    5   96468600   96469600      1       1  150064       2.0191      0.02174
enh65141    5   96883300   96884300      4       2  150064       1.8758     0.030339
enh65142    5   98107100   98108100      5       3  150064       1.6464     0.049838
enh65147    5   98241800   98242800      1       1  150064       2.2026      0.01381
enh65149    5   98245000   98246000      4       2  150064       2.4434     0.007274
enh65150    5   98246500   98247500      3       2  150064        1.796     0.036248
enh65151    5   98250200   98251200      3       2  150064       1.9527     0.025428
enh65152    5   98252600   98253600      2       1  150064       2.6748    0.0037389
enh65154    5   98267300   98268300      2       1  150064       1.7789     0.037626
enh65155    5   98270000   98271000      2       1  150064       1.8562     0.031712
enh65156    5   98274800   98275800      1       1  150064       2.2594      0.01193
enh65158    5   98340400   98341400      2       1  150064       2.1552     0.015574
enh65160    5   98363400   98364400      3       2  150064       2.0268     0.021343
enh65164    5   98372000   98373000      2       1  150064       1.9995      0.02278
enh65168    5   98395400   98396400      1       1  150064       2.2476       0.0123
enh65195    5  100382500  100383500      5       3  150064       1.9695     0.024446
enh65196    5  101565000  101566000      4       2  150064       1.7313     0.041703
enh65197    5  101630100  101631100      4       2  150064        4.228    1.179e-05
enh65198    5  101632400  101633400      4       2  150064        2.863    0.0020982
enh65227    5  106700800  106701800      5       2  150064       2.3409    0.0096179
enh65228    5  106724200  106725200      3       1  150064       2.3874    0.0084844
enh65233    5  106855200  106856200      2       1  150064       2.7102     0.003362
enh65239    5  107613900  107614900      3       2  150064       1.6553     0.048936
enh65251    5  108095600  108096600      3       2  150064       1.7898     0.036746
enh65256    5  108712000  108713000      3       2  150064       2.8304    0.0023245
enh65258    5  108722900  108723900      1       1  150064       1.7027      0.04431
enh65259    5  108729200  108730200      3       2  150064       2.4211    0.0077375
enh65260    5  108732700  108733700      7       3  150064       2.8162    0.0024297
enh65263    5  108746900  108747900      7       3  150064       2.7151    0.0033128
enh65264    5  108804000  108805000      1       1  150064       2.9251     0.001722
enh65265    5  108893800  108894800      1       1  150064       2.7141     0.003323
enh65266    5  108992200  108993200      5       2  150064       4.2386   1.1248e-05
enh65267    5  109029900  109030900      3       2  150064       3.5771   0.00017369
enh65268    5  109032900  109033900      2       1  150064       4.1547   1.6283e-05
enh65269    5  109039000  109040000      6       3  150064       3.3442   0.00041257
enh65271    5  109047200  109048200      5       3  150064         2.96    0.0015384
enh65273    5  109075700  109076700      3       2  150064       4.0393   2.6811e-05
enh65274    5  109082700  109083700      4       2  150064       4.6211   1.9086e-06
enh65276    5  109084500  109085500      2       1  150064       1.9437     0.025967
enh65277    5  109085300  109086300      5       2  150064       4.0787   2.2643e-05
enh65279    5  109094800  109095800      6       3  150064       4.6175   1.9423e-06
enh65283    5  109201200  109202200      4       2  150064       4.7189   1.1857e-06
enh65284    5  109203900  109204900      4       2  150064       3.5556   0.00018855
enh65309    5  110558600  110559600      3       2  150064       2.0899     0.018316
enh65360    5  112050400  112051400      3       2  150064       2.7168    0.0032953
enh65372    5  112223200  112224200      3       1  150064        1.712     0.043444
enh65381    5  112311000  112312000      2       1  150064       2.6321    0.0042434
enh65405    5  114544600  114545600      4       2  150064       2.2426     0.012461
enh65410    5  114858400  114859400      1       1  150064        1.956      0.02523
enh65413    5  114870900  114871900      1       1  150064       1.7849      0.03714
enh65424    5  115412200  115413200      9       3  150064       2.1503     0.015765
enh65425    5  115419000  115420000      3       1  150064       2.2671     0.011693
enh65427    5  115471700  115472700      9       4  150064       2.0866      0.01846
enh65428    5  115480700  115481700      4       2  150064       2.2684     0.011652
enh65431    5  115705700  115706700      3       2  150064       1.9916     0.023206
enh65477    5  118679800  118680800      4       2  150064       2.1244     0.016817
enh65478    5  118682700  118683700      6       2  150064       2.6278    0.0042971
enh65484    5  118710100  118711100      1       1  150064       1.7007       0.0445
enh65536    5  125757800  125758800      2       1  150064       1.9487     0.025668
enh65537    5  125760600  125761600      2       1  150064       1.6873     0.045774
enh65555    5  126097600  126098600      2       1  150064       2.4315    0.0075185
enh65562    5  126131600  126132600      3       1  150064       2.2704      0.01159
enh65566    5  126181800  126182800      3       2  150064       1.7938     0.036421
enh65570    5  126204200  126205200      6       3  150064       3.4166   0.00031705
enh65572    5  126307200  126308200      2       1  150064       3.5356   0.00020346
enh65573    5  126308400  126309400      3       1  150064       2.1627     0.015283
enh65574    5  126317500  126318500      3       1  150064       2.2795     0.011318
enh65575    5  126323700  126324700      6       2  150064       2.1607     0.015358
enh65576    5  126328800  126329800      2       1  150064       3.0898    0.0010014
enh65577    5  126347300  126348300      2       1  150064       3.2611   0.00055493
enh65589    5  127228400  127229400      1       1  150064       3.7947    7.391e-05
enh65593    5  127415800  127416800      1       1  150064       2.5846     0.004874
enh65625    5  130595600  130596600      1       1  150064        1.785      0.03713
enh65637    5  130649900  130650900      1       1  150064       1.7445      0.04054
enh65641    5  130674500  130675500      2       1  150064       1.6946     0.045071
enh65655    5  130797000  130798000      1       1  150064       1.7921      0.03656
enh65659    5  130815500  130816500      3       1  150064       1.8604     0.031418
enh65660    5  130823900  130824900      2       1  150064       1.9187     0.027513
enh65664    5  130860800  130861800      2       1  150064       1.7795      0.03758
enh65667    5  130874600  130875600      2       1  150064       1.7206      0.04266
enh65671    5  130903900  130904900      1       1  150064       1.7737      0.03806
enh65673    5  130920000  130921000      2       1  150064       1.7333     0.041525
enh65679    5  130939500  130940500      1       1  150064       1.8048      0.03555
enh65681    5  130942000  130943000      2       1  150064       1.6838     0.046111
enh65684    5  130949900  130950900      1       1  150064       1.8672      0.03094
enh65685    5  130954000  130955000      2       1  150064       1.6792     0.046554
enh65714    5  131406200  131407200      3       1  150064       1.8251     0.033997
enh65735    5  131752500  131753500      2       1  150064       1.6528     0.049185
enh65739    5  131770800  131771800      3       1  150064       2.0343     0.020959
enh65742    5  131783400  131784400      5       2  150064       1.8752     0.030382
enh65744    5  131797200  131798200      2       1  150064       1.8349     0.033258
enh65745    5  131799200  131800200      7       3  150064       2.0554     0.019921
enh65754    5  131864500  131865500      1       1  150064       2.0612      0.01964
enh65793    5  132633800  132634800      1       1  150064       2.0294      0.02121
enh65859    5  133922600  133923600      2       1  150064       1.9294     0.026841
enh65864    5  133968600  133969600      2       1  150064       1.9464     0.025804
enh65900    5  135372300  135373300      1       1  150064       2.2179      0.01328
enh65908    5  137068400  137069400      2       1  150064       3.0669    0.0010815
enh65909    5  137073300  137074300      2       1  150064       2.6423    0.0041175
enh65910    5  137078300  137079300      2       1  150064       2.4491    0.0071609
enh65917    5  137331900  137332900      5       2  150064       2.6996    0.0034712
enh65918    5  137359700  137360700      6       3  150064       2.3142     0.010329
enh65919    5  137363500  137364500      1       1  150064       2.1297       0.0166
enh65920    5  137365100  137366100      1       1  150064       1.7893      0.03678
enh65921    5  137365800  137366800      1       1  150064       1.7893      0.03678
enh65922    5  137369300  137370300      1       1  150064       1.7626      0.03898
enh65926    5  137431300  137432300      3       1  150064       1.8681     0.030874
enh65934    5  137672100  137673100      5       3  150064       2.9152    0.0017774
enh65935    5  137675900  137676900      3       1  150064       3.2208   0.00063924
enh65938    5  137696200  137697200      1       1  150064       2.5148     0.005955
enh65941    5  137704300  137705300      2       1  150064        1.954      0.02535
enh65942    5  137706400  137707400      3       1  150064       2.9585    0.0015457
enh65944    5  137785100  137786100      1       1  150064       3.4458    0.0002847
enh65945    5  137785600  137786600      1       1  150064       4.2491    1.073e-05
enh65947    5  137798500  137799500      5       2  150064       3.5433   0.00019759
enh65950    5  137864200  137865200      2       1  150064       3.2631   0.00055098
enh65951    5  137865100  137866100      2       1  150064       3.0888    0.0010048
enh65955    5  137881700  137882700      2       1  150064       4.6279   1.8473e-06
enh65956    5  137883600  137884600      5       3  150064       3.0261    0.0012387
enh65957    5  137884800  137885800      1       1  150064       3.9542    3.839e-05
enh65958    5  137899900  137900900      1       1  150064       5.2497    7.617e-08
enh65959    5  137900800  137901800      2       1  150064       4.4961   3.4608e-06
enh65960    5  137902300  137903300      3       2  150064         5.48   2.1271e-08
enh65961    5  137905400  137906400      3       2  150064       4.3625   6.4293e-06
enh65963    5  137908600  137909600      1       1  150064       3.1639    0.0007783
enh65965    5  137914700  137915700      1       1  150064        3.343    0.0004144
enh65996    5  138688400  138689400      2       1  150064        2.185     0.014445
enh66013    5  138850800  138851800      1       1  150064       1.9752      0.02412
enh66018    5  138872000  138873000      1       1  150064       1.7968      0.03618
enh66019    5  138890700  138891700      5       2  150064       1.9951     0.023016
enh66022    5  138922400  138923400      2       1  150064       2.3016      0.01068
enh66046    5  139036700  139037700      3       1  150064       2.3431    0.0095613
enh66049    5  139050800  139051800      1       1  150064       2.9118     0.001797
enh66050    5  139051600  139052600      1       1  150064       3.7447     9.03e-05
enh66051    5  139053400  139054400      6       2  150064       3.4557   0.00027439
enh66052    5  139054400  139055400      3       1  150064       3.2007   0.00068544
enh66053    5  139063700  139064700      1       1  150064       4.5847    2.273e-06
enh66054    5  139069100  139070100      1       1  150064       2.7664     0.002834
enh66055    5  139080400  139081400      1       1  150064       3.8986    4.837e-05
enh66056    5  139085000  139086000      2       1  150064       2.5134    0.0059795
enh66063    5  139226700  139227700      1       1  150064       2.1675       0.0151
enh66071    5  139523400  139524400      3       2  150064       1.7786     0.037649
enh66072    5  139536000  139537000      2       1  150064       3.5479   0.00019415
enh66073    5  139536600  139537600      2       1  150064       3.3347    0.0004269
enh66074    5  139555600  139556600      2       1  150064       3.5533   0.00019023
enh66084    5  139664200  139665200      6       3  150064       1.7188     0.042822
enh66085    5  139672300  139673300      1       1  150064       3.4603    0.0002698
enh66089    5  139680600  139681600      1       1  150064       3.6524    0.0001299
enh66094    5  139726600  139727600      2       1  150064       2.3109     0.010418
enh66095    5  139730800  139731800      3       2  150064         3.11   0.00093533
enh66101    5  139779000  139780000      1       1  150064       3.8515    5.871e-05
enh66102    5  139783900  139784900      3       2  150064       2.3455    0.0095016
enh66105    5  139802100  139803100      4       2  150064       2.6523    0.0039978
enh66106    5  139809900  139810900      1       1  150064       3.2537    0.0005696
enh66107    5  139812500  139813500      1       1  150064       2.7565     0.002921
enh66110    5  139933400  139934400      1       1  150064       3.5038    0.0002293
enh66114    5  139948800  139949800      3       2  150064       2.3266    0.0099928
enh66117    5  140017800  140018800      3       2  150064       2.3221     0.010115
enh66119    5  140025400  140026400      4       2  150064       3.1794    0.0007378
enh66120    5  140028500  140029500      3       2  150064       4.1659   1.5507e-05
enh66121    5  140042800  140043800      2       1  150064       3.6706     0.000121
enh66122    5  140045800  140046800      3       2  150064       2.6047    0.0045975
enh66123    5  140051900  140052900      1       1  150064       4.0009    3.155e-05
enh66124    5  140068400  140069400      1       1  150064       4.2764    9.497e-06
enh66125    5  140071900  140072900      7       2  150064       4.2648   1.0006e-05
enh66126    5  140079000  140080000      1       1  150064         4.26    1.022e-05
enh66127    5  140080900  140081900      2       1  150064       3.9675   3.6313e-05
enh66128    5  140089300  140090300      1       1  150064        3.128    0.0008801
enh66129    5  140090900  140091900      1       1  150064       4.2633    1.007e-05
enh66130    5  140105300  140106300      1       1  150064        4.319    7.836e-06
enh66131    5  140464200  140465200      5       2  150064       1.7326     0.041582
enh66154    5  141062700  141063700      1       1  150064       2.2371      0.01264
enh66157    5  141178200  141179200      3       1  150064       1.9225     0.027274
enh66158    5  141215400  141216400      4       1  150064       2.4037    0.0081154
enh66176    5  141443500  141444500      3       1  150064       1.7888     0.036822
enh66188    5  141515100  141516100      3       2  150064       1.8395      0.03292
enh66195    5  141702000  141703000      1       1  150064       2.7084      0.00338
enh66199    5  141763400  141764400      4       2  150064       2.0732     0.019078
enh66204    5  141820900  141821900      4       1  150064       1.7112     0.043523
enh66216    5  142158400  142159400      1       1  150064       3.1275    0.0008816
enh66275    5  142706800  142707800      4       2  150064       2.0346     0.020947
enh66280    5  142721800  142722800      2       1  150064       2.0366     0.020844
enh66288    5  142758000  142759000      2       1  150064       2.1252     0.016786
enh66341    5  146255700  146256700      1       1  150064       2.9828     0.001428
enh66342    5  146295500  146296500      1       1  150064       3.5466    0.0001951
enh66373    5  148732900  148733900      1       1  150064       2.0063      0.02241
enh66374    5  148736200  148737200      2       1  150064       1.7978     0.036104
enh66377    5  148750600  148751600      2       1  150064       1.8278     0.033789
enh66380    5  148809700  148810700      2       1  150064       2.3583    0.0091798
enh66386    5  148931600  148932600      2       1  150064       1.8835     0.029815
enh66392    5  149025900  149026900      4       2  150064       1.9818     0.023752
enh66394    5  149112200  149113200      5       3  150064       2.1764     0.014761
enh66396    5  149156100  149157100      2       1  150064         1.75     0.040058
enh66516    5  151906900  151907900      5       2  150064       4.0387   2.6874e-05
enh66517    5  152732400  152733400      5       2  150064       3.1109   0.00093271
enh66518    5  153339600  153340600      7       3  150064       2.2345     0.012726
enh66519    5  153419500  153420500      3       2  150064       2.9312    0.0016885
enh66520    5  153421300  153422300      2       1  150064       3.2924   0.00049665
enh66521    5  153423400  153424400      1       1  150064        3.657    0.0001276
enh66522    5  153424200  153425200      2       1  150064       3.3895   0.00035009
enh66524    5  153438100  153439100      4       2  150064       3.5421   0.00019846
enh66525    5  153451400  153452400      2       1  150064       3.2966   0.00048932
enh66526    5  153455000  153456000      7       2  150064       3.8632   5.5954e-05
enh66529    5  153573600  153574600      2       1  150064       2.1697     0.015015
enh66531    5  153581300  153582300      3       2  150064       3.6218   0.00014627
enh66532    5  153582100  153583100     10       4  150064       3.5639   0.00018272
enh66533    5  153582800  153583800      7       2  150064       3.7796   7.8551e-05
enh66534    5  153593200  153594200      2       1  150064       2.5243    0.0057969
enh66535    5  153596400  153597400      9       6  150064        2.505    0.0061226
enh66536    5  153601000  153602000      2       1  150064         3.55    0.0001926
enh66537    5  153607600  153608600      4       2  150064       3.2962   0.00048993
enh66539    5  153612800  153613800      3       2  150064       1.9005     0.028682
enh66542    5  153617500  153618500      3       2  150064       1.9246     0.027141
enh66543    5  153652000  153653000      7       2  150064       4.6462   1.6907e-06
enh66544    5  153688500  153689500      3       2  150064       2.0798      0.01877
enh66547    5  153784800  153785800      5       2  150064       2.7745    0.0027647
enh66553    5  154093600  154094600      2       1  150064       1.7532     0.039787
enh66558    5  154148600  154149600      5       3  150064       1.8773     0.030241
enh66562    5  154191100  154192100      1       1  150064       2.2495      0.01224
enh66566    5  154213700  154214700      2       1  150064       1.7723     0.038174
enh66579    5  155828800  155829800      5       3  150064       1.6468     0.049804
enh66602    5  156570800  156571800      2       1  150064       1.6565     0.048815
enh66604    5  156578000  156579000      5       2  150064       2.0317     0.021094
enh66605    5  156583600  156584600      5       2  150064       1.7026      0.04432
enh66606    5  156594200  156595200      1       1  150064       2.0198       0.0217
enh66610    5  156603200  156604200      1       1  150064       1.8283      0.03375
enh66611    5  156605600  156606600      3       1  150064       1.9742      0.02418
enh66615    5  156627300  156628300      9       5  150064       1.7415     0.040795
enh66632    5  156715700  156716700      3       2  150064       1.8122     0.034981
enh66705    5  158302300  158303300      1       1  150064        2.026      0.02138
enh66709    5  158546600  158547600      9       1  150064         3.19   0.00071126
enh66714    5  158607400  158608400      2       1  150064       2.4224     0.007709
enh66715    5  158610500  158611500      1       1  150064       4.3201    7.798e-06
enh66718    5  158624600  158625600      2       1  150064       3.6097    0.0001533
enh66720    5  158637800  158638800      1       1  150064       4.0831    2.222e-05
enh66721    5  158669000  158670000      4       2  150064       3.7457   8.9949e-05
enh66722    5  158688500  158689500      2       1  150064       4.2854     9.12e-06
enh66725    5  158700700  158701700      1       1  150064       2.5228     0.005822
enh66726    5  158704100  158705100      1       1  150064       2.5583     0.005259
enh66774    5  162884300  162885300      2       1  150064        3.446   0.00028443
enh66776    5  162939300  162940300      4       2  150064       2.1121     0.017339
enh66778    5  162944100  162945100      5       2  150064       2.0913     0.018253
enh66790    5  167914500  167915500      1       1  150064       2.1444        0.016
enh66791    5  168003000  168004000      2       1  150064       2.5644    0.0051671
enh66832    5  169843300  169844300      2       1  150064       2.0233     0.021523
enh66834    5  170060700  170061700      3       1  150064       2.2629     0.011822
enh66838    5  170818600  170819600      6       2  150064       1.6576     0.048695
enh66840    5  170845200  170846200      3       1  150064       1.7977     0.036113
enh66843    5  171332900  171333900      1       1  150064       1.8739      0.03047
enh66935    5  172324200  172325200      5       2  150064       1.8343     0.033302
enh66941    5  172409600  172410600      3       1  150064       2.8339    0.0022993
enh66943    5  172417800  172418800      1       1  150064       2.7037     0.003429
enh66944    5  172420400  172421400      3       2  150064       2.1615     0.015329
enh66947    5  172437100  172438100      2       1  150064       2.0125     0.022084
enh66951    5  172452400  172453400      1       1  150064         2.42      0.00776
enh66955    5  172461100  172462100      2       1  150064       2.2419     0.012484
enh66958    5  172481700  172482700      2       1  150064       2.1482     0.015851
enh66959    5  172486300  172487300      8       3  150064       1.8622     0.031288
enh66962    5  172492400  172493400      4       2  150064       1.7981     0.036083
enh66965    5  172497500  172498500      2       1  150064       1.9154     0.027724
enh66966    5  172498000  172499000      2       1  150064       1.9154     0.027724
enh66967    5  172499200  172500200      6       2  150064       1.8898     0.029391
enh66969    5  172502100  172503100      1       1  150064       2.6632      0.00387
enh66971    5  172505600  172506600      1       1  150064        1.847      0.03237
enh66972    5  172506500  172507500      2       1  150064       2.1015     0.017797
enh66973    5  172525800  172526800      2       1  150064       3.3389   0.00042058
enh66974    5  172527100  172528100      2       1  150064       2.3924     0.008369
enh66975    5  172570500  172571500      2       1  150064       1.9677      0.02455
enh66977    5  173040700  173041700      5       2  150064       2.0395     0.020698
enh66986    5  173321900  173322900      1       1  150064       1.7755      0.03791
enh67004    5  174934200  174935200     13       3  150064       2.1345       0.0164
enh67005    5  174947100  174948100      2       1  150064       2.6098    0.0045299
enh67006    5  174960800  174961800      1       1  150064       2.0183      0.02178
enh67024    5  175116600  175117600      1       1  150064       1.6907      0.04545
enh67043    5  175843800  175844800      4       2  150064       2.1044     0.017671
enh67064    5  176072900  176073900      2       1  150064       1.6802      0.04646
enh67126    5  176841500  176842500      2       1  150064       1.6921     0.045314
enh67127    5  176843200  176844200      1       1  150064       2.8094     0.002482
enh67142    5  176934300  176935300      2       1  150064       2.8206    0.0023966
enh67143    5  176937200  176938200      1       1  150064       3.0958    0.0009813
enh67145    5  176946900  176947900      2       1  150064       2.2878     0.011076
enh67146    5  176972900  176973900      1       1  150064       3.0418     0.001176
enh67147    5  176978900  176979900      1       1  150064         3.15    0.0008164
enh67148    5  176981900  176982900      3       1  150064       3.0297    0.0012238
enh67149    5  176983800  176984800      1       1  150064       3.0843      0.00102
enh67177    5  177642500  177643500      4       2  150064       2.5141    0.0059661
enh67179    5  177655200  177656200      4       2  150064       2.3782    0.0086983
enh67213    5  179042500  179043500      3       2  150064       1.7373     0.041168
enh67214    5  179044300  179045300      1       1  150064       1.9716      0.02433
enh67222    5  179158100  179159100      1       1  150064       1.7517      0.03991
enh67224    5  179166600  179167600      7       2  150064        2.252     0.012161
enh67227    5  179173700  179174700      2       1  150064        2.379    0.0086801
enh67229    5  179180900  179181900      1       1  150064       1.6728      0.04718
enh67231    5  179189200  179190200      1       1  150064       1.8839      0.02979
enh67235    5  179234800  179235800      2       1  150064       1.8454     0.032487
enh67309    5  180678200  180679200      2       1  150064       2.0171     0.021843
enh67374    6     660500     661500      3       1  150064        1.913     0.027875
enh67375    6     662800     663800      1       1  150064       1.7033      0.04426
enh67446    6    2958200    2959200      8       3  150064       1.9528     0.025419
enh67450    6    2972200    2973200      7       2  150064       1.9215     0.027336
enh67480    6    3279500    3280500      4       2  150064       2.2873     0.011089
enh67491    6    3742000    3743000      3       2  150064       2.2372     0.012638
enh67498    6    3869100    3870100      3       1  150064         1.84     0.032883
enh67527    6    4803400    4804400      3       2  150064       1.9858     0.023526
enh67528    6    4806200    4807200      4       2  150064       1.7337     0.041489
enh67529    6    4811100    4812100      2       1  150064       1.8196     0.034406
enh67530    6    4814400    4815400      3       2  150064       2.4253    0.0076477
enh67534    6    4871500    4872500      1       1  150064       2.9376     0.001654
enh67539    6    4905500    4906500      2       1  150064       2.6485    0.0040427
enh67540    6    4907700    4908700      3       1  150064        2.493    0.0063334
enh67541    6    4914700    4915700      7       2  150064       2.8688    0.0020603
enh67542    6    4917000    4918000      9       3  150064       2.4769    0.0066265
enh67557    6    5293000    5294000      3       2  150064       2.3022     0.010662
enh67558    6    5294400    5295400      6       3  150064       1.8766     0.030285
enh67624    6    7042200    7043200      1       1  150064       1.6586       0.0486
enh67626    6    7053000    7054000      2       1  150064       1.9897     0.023315
enh67632    6    7111200    7112200      1       1  150064       1.6656       0.0479
enh67642    6    7144700    7145700      2       1  150064       1.7154     0.043138
enh67659    6    7282000    7283000      7       3  150064       2.1078     0.017526
enh67660    6    7305400    7306400      5       2  150064       2.3087     0.010479
enh67661    6    7308100    7309100      2       1  150064       1.8642     0.031149
enh67703    6   10751300   10752300      1       1  150064       2.0963      0.01803
enh67720    6   11236500   11237500      5       3  150064       2.2387     0.012588
enh67726    6   11292200   11293200      1       1  150064       1.7943      0.03638
enh67742    6   11383000   11384000      4       2  150064       1.7442      0.04056
enh67744    6   11413300   11414300      5       2  150064        1.923     0.027243
enh67747    6   11495900   11496900      5       2  150064        3.995   3.2351e-05
enh67749    6   11542300   11543300      3       2  150064       1.8845     0.029747
enh67750    6   11543200   11544200      3       2  150064       2.2681     0.011662
enh67751    6   11546700   11547700      3       1  150064       2.1126     0.017319
enh67764    6   11975600   11976600     10       2  150064       2.4923    0.0063456
enh67765    6   11978300   11979300      7       2  150064       2.3389    0.0096714
enh67767    6   12016800   12017800      7       4  150064        1.913     0.027875
enh67769    6   12021100   12022100      7       3  150064       2.0278     0.021293
enh67772    6   12026200   12027200      2       1  150064       2.6724    0.0037654
enh67776    6   12037000   12038000      6       2  150064       2.1347     0.016394
enh67800    6   12119000   12120000      3       2  150064       2.1999     0.013908
enh67810    6   13229300   13230300      1       1  150064       1.9693      0.02446
enh67812    6   13274800   13275800      2       1  150064       2.3405    0.0096302
enh67813    6   13280000   13281000      9       2  150064       1.9677      0.02455
enh67815    6   13326800   13327800      2       1  150064       1.7815     0.037414
enh67832    6   13455300   13456300      2       1  150064        2.279     0.011334
enh67840    6   13611400   13612400      1       1  150064       2.1236      0.01685
enh67844    6   13641500   13642500      1       1  150064       1.7872      0.03695
enh67846    6   13664500   13665500      2       1  150064       2.1593     0.015413
enh67847    6   13673200   13674200      1       1  150064       1.8451      0.03251
enh67850    6   13683700   13684700      1       1  150064       1.6911      0.04541
enh67854    6   13695800   13696800      2       1  150064        1.662     0.048258
enh67857    6   13707400   13708400      2       1  150064       2.7686    0.0028147
enh67858    6   13713300   13714300      2       1  150064       1.9736     0.024211
enh67860    6   13748100   13749100      5       2  150064       2.5129    0.0059867
enh67936    6   15293400   15294400      1       1  150064       1.6774      0.04673
enh67939    6   15304500   15305500      3       2  150064       1.6587     0.048591
enh67948    6   15351800   15352800      3       1  150064        1.858     0.031587
enh67988    6   15652600   15653600      5       2  150064        1.688     0.045703
enh67996    6   15879700   15880700      6       2  150064       2.4039    0.0081104
enh68014    6   16409800   16410800      3       1  150064       1.8456     0.032472
enh68021    6   16493800   16494800      1       1  150064       1.8472      0.03236
enh68022    6   16495500   16496500      2       1  150064       2.2676     0.011678
enh68027    6   16533200   16534200      2       1  150064       1.7283     0.041969
enh68035    6   16670600   16671600      5       2  150064       2.0795     0.018786
enh68046    6   16712200   16713200      3       1  150064       1.8002     0.035912
enh68047    6   16724600   16725600      2       1  150064       3.0784    0.0010407
enh68048    6   16728200   16729200      4       2  150064       2.6978    0.0034898
enh68049    6   16731000   16732000      5       3  150064       2.3972    0.0082609
enh68059    6   16752700   16753700      5       2  150064       2.5743    0.0050217
enh68060    6   16754500   16755500      1       1  150064       2.3726     0.008831
enh68061    6   16755600   16756600      2       1  150064       2.3996    0.0082068
enh68063    6   16757900   16758900      5       2  150064       2.7166    0.0032982
enh68091    6   18121700   18122700      2       1  150064        1.788      0.03689
enh68102    6   18477800   18478800      6       2  150064       2.3189       0.0102
enh68104    6   20062000   20063000      4       2  150064       1.8012     0.035838
enh68105    6   20174000   20175000      5       2  150064       1.7181     0.042892
enh68112    6   20292300   20293300      1       1  150064       2.1714      0.01495
enh68130    6   20454100   20455100      1       1  150064       2.0749        0.019
enh68132    6   20528400   20529400      6       3  150064       1.9696     0.024441
enh68134    6   20535900   20536900      7       2  150064        2.686    0.0036159
enh68142    6   20833600   20834600      2       1  150064       1.9126     0.027902
enh68155    6   22146000   22147000      1       1  150064       2.1187      0.01706
enh68161    6   24360700   24361700      6       2  150064       2.2911     0.010979
enh68163    6   24493500   24494500      4       2  150064       2.4551    0.0070424
enh68164    6   24495900   24496900      4       2  150064       1.6969      0.04486
enh68165    6   24527600   24528600      5       3  150064       1.9923      0.02317
enh68167    6   24655400   24656400      2       1  150064       2.0588     0.019755
enh68168    6   24656200   24657200      2       1  150064       1.9381     0.026308
enh68169    6   24658900   24659900      5       3  150064       3.8516   5.8677e-05
enh68170    6   24659600   24660600      3       2  150064       3.1554   0.00080141
enh68172    6   24664100   24665100      2       1  150064       2.8127    0.0024565
enh68175    6   24702900   24703900      5       3  150064       3.7817   7.7865e-05
enh68180    6   24779600   24780600      1       1  150064       1.6974      0.04481
enh68184    6   24835000   24836000      2       1  150064       2.5371    0.0055889
enh68192    6   24875300   24876300      7       3  150064        1.719     0.042808
enh68194    6   24886500   24887500      6       2  150064       1.7489     0.040154
enh68195    6   24892600   24893600      2       1  150064       2.0122     0.022101
enh68197    6   24898000   24899000      5       2  150064       2.2714      0.01156
enh68198    6   24901800   24902800      3       2  150064       3.5337   0.00020486
enh68199    6   24905200   24906200      5       2  150064       3.9698   3.5973e-05
enh68200    6   24913900   24914900      4       2  150064       2.4286    0.0075785
enh68201    6   24915300   24916300      1       1  150064       3.5829    0.0001699
enh68203    6   24921700   24922700      6       3  150064        2.054     0.019988
enh68217    6   25009200   25010200      3       1  150064        1.701     0.044468
enh68218    6   25015200   25016200      4       2  150064       1.9661     0.024645
enh68220    6   25028800   25029800      2       1  150064         2.66    0.0039065
enh68222    6   25037200   25038200      1       1  150064       2.1047      0.01766
enh68223    6   25039600   25040600      6       2  150064       2.2892     0.011033
enh68224    6   25043400   25044400      1       1  150064       2.1323      0.01649
enh68227    6   25058500   25059500      1       1  150064       1.9173       0.0276
enh68228    6   25070500   25071500      4       2  150064       2.9567    0.0015548
enh68230    6   25118900   25119900      5       2  150064       3.4057   0.00032992
enh68231    6   25128400   25129400      3       2  150064       1.7016     0.044412
enh68234    6   25223600   25224600      2       1  150064       2.0004      0.02273
enh68235    6   25265600   25266600      2       1  150064       1.7339     0.041465
enh68236    6   25278000   25279000      3       2  150064       1.7999     0.035935
enh68238    6   25296100   25297100      1       1  150064       3.0823     0.001027
enh68241    6   25330000   25331000      7       3  150064       2.6622    0.0038821
enh68248    6   25370800   25371800      6       2  150064       4.5012   3.3781e-06
enh68251    6   25407200   25408200     10       3  150064       2.1597       0.0154
enh68257    6   25865800   25866800      7       4  150064       7.0244   1.0746e-12
enh68258    6   25872800   25873800      5       3  150064       6.9677   1.6106e-12
enh68259    6   25874600   25875600      3       2  150064       6.8291   4.2717e-12
enh68260    6   25946600   25947600      3       2  150064       6.0176   8.8497e-10
enh68261    6   25959800   25960800      1       1  150064       3.6742    0.0001193
enh68262    6   25965300   25966300      3       2  150064       3.6218    0.0001463
enh68266    6   25993300   25994300      4       2  150064       6.7763   6.1651e-12
enh68267    6   25993900   25994900      3       2  150064       6.0069   9.4545e-10
enh68269    6   26016800   26017800      6       4  150064       5.8715   2.1598e-09
enh68272    6   26022400   26023400      4       2  150064       5.5222   1.6743e-08
enh68273    6   26025300   26026300      1       1  150064       7.9707    7.886e-16
enh68274    6   26028000   26029000      2       1  150064       3.6342   0.00013942
enh68275    6   26046000   26047000      4       2  150064       2.3168     0.010257
enh68276    6   26053400   26054400      3       2  150064       6.2917   1.5705e-10
enh68277    6   26057400   26058400      1       1  150064       8.0137    5.564e-16
enh68280    6   26088700   26089700      2       1  150064       2.8914    0.0019177
enh68281    6   26104700   26105700      4       2  150064       6.3414   1.1387e-10
enh68282    6   26121900   26122900      6       2  150064       5.0796   1.8914e-07
enh68283    6   26128400   26129400      7       3  150064       6.5514   2.8494e-11
enh68286    6   26132800   26133800      3       2  150064       7.6132   1.3365e-14
enh68289    6   26160900   26161900      3       1  150064       4.2725   9.6633e-06
enh68292    6   26168400   26169400      5       3  150064       2.9961    0.0013674
enh68295    6   26175400   26176400      5       3  150064       7.2567   1.9835e-13
enh68299    6   26187600   26188600      1       1  150064       2.8691     0.002058
enh68302    6   26200400   26201400      5       2  150064       1.9877     0.023425
enh68303    6   26207100   26208100      9       3  150064       2.0525     0.020061
enh68307    6   26225600   26226600      3       2  150064       3.5422   0.00019839
enh68313    6   26274700   26275700      3       2  150064       3.6425   0.00013498
enh68314    6   26283000   26284000      1       1  150064       4.3395    7.139e-06
enh68316    6   26305800   26306800      4       2  150064       2.9446    0.0016168
enh68318    6   26309900   26310900      2       1  150064        7.181   3.4592e-13
enh68319    6   26311500   26312500      5       2  150064       4.8083   7.6124e-07
enh68321    6   26336100   26337100      7       2  150064       6.2264   2.3864e-10
enh68322    6   26341300   26342300      4       2  150064       1.6504     0.049427
enh68323    6   26342200   26343200      4       2  150064       7.0328   1.0124e-12
enh68324    6   26358300   26359300      3       1  150064       7.1195   5.4176e-13
enh68325    6   26361900   26362900      8       2  150064       7.3199    1.241e-13
enh68326    6   26368100   26369100      2       1  150064        6.802   5.1582e-12
enh68327    6   26371700   26372700      9       3  150064       6.1058   5.1134e-10
enh68328    6   26374700   26375700      9       2  150064        7.512    2.912e-14
enh68329    6   26380900   26381900     13       4  150064       2.1815     0.014573
enh68331    6   26384400   26385400      5       3  150064       6.2525   2.0199e-10
enh68334    6   26407300   26408300      2       1  150064       6.8534   3.6064e-12
enh68335    6   26420400   26421400      8       2  150064       3.7742   8.0262e-05
enh68338    6   26444200   26445200      5       2  150064       7.2495   2.0923e-13
enh68342    6   26461900   26462900      6       4  150064       6.5962    2.109e-11
enh68343    6   26472300   26473300      4       2  150064       3.8129   6.8679e-05
enh68344    6   26476900   26477900      3       1  150064       7.2006   2.9969e-13
enh68345    6   26519800   26520800      3       1  150064       3.3217   0.00044733
enh68347    6   26532300   26533300      2       1  150064       2.8194     0.002406
enh68348    6   26533700   26534700      3       1  150064       2.9246    0.0017244
enh68349    6   26534700   26535700      5       3  150064       3.1172   0.00091295
enh68351    6   26540000   26541000      6       2  150064       3.7011   0.00010732
enh68353    6   26549700   26550700      3       2  150064       6.9316   2.0799e-12
enh68354    6   26552300   26553300      1       1  150064       3.6131    0.0001513
enh68355    6   26571500   26572500      7       2  150064       3.4781   0.00025252
enh68356    6   26572700   26573700      5       1  150064       4.6633   1.5556e-06
enh68357    6   26576300   26577300      3       2  150064       3.3382   0.00042167
enh68358    6   26577600   26578600      6       1  150064       3.1105   0.00093394
enh68359    6   26598500   26599500      2       1  150064       1.6472     0.049761
enh68360    6   26607800   26608800      4       2  150064       3.5722     0.000177
enh68362    6   26660200   26661200      3       2  150064       2.6406    0.0041376
enh68366    6   27103400   27104400      2       1  150064       7.2134   2.7294e-13
enh68371    6   27124400   27125400      1       1  150064       8.9005     2.78e-19
enh68374    6   27155000   27156000      8       2  150064       1.7751     0.037938
enh68375    6   27156500   27157500      3       2  150064        2.083     0.018624
enh68376    6   27341400   27342400      4       2  150064       5.1752   1.1385e-07
enh68377    6   27355400   27356400      5       2  150064       4.8663   5.6857e-07
enh68378    6   27357100   27358100      7       3  150064       7.6119   1.3503e-14
enh68379    6   27438100   27439100      6       1  150064        3.518   0.00021739
enh68380    6   27444600   27445600      1       1  150064       3.8096     6.96e-05
enh68381    6   27447700   27448700      1       1  150064       3.7828    7.755e-05
enh68382    6   27469500   27470500      3       2  150064       2.5146    0.0059583
enh68383    6   27471300   27472300      4       2  150064       4.7441   1.0473e-06
enh68384    6   27472600   27473600      1       1  150064       3.0618       0.0011
enh68385    6   27485400   27486400      2       1  150064       3.1533   0.00080725
enh68387    6   27654400   27655400      5       3  150064        3.205   0.00067524
enh68388    6   27660700   27661700      2       1  150064       1.6567     0.048793
enh68390    6   27663800   27664800      3       2  150064       3.7002    0.0001077
enh68391    6   27705300   27706300      3       2  150064       3.7543   8.6901e-05
enh68392    6   27719400   27720400      4       2  150064       5.3473   4.4639e-08
enh68393    6   27721900   27722900      2       1  150064       5.3927   3.4708e-08
enh68394    6   27724100   27725100      1       1  150064       2.7308     0.003159
enh68395    6   27725500   27726500      1       1  150064       6.1483    3.917e-10
enh68396    6   27739800   27740800      5       2  150064       5.4194   2.9901e-08
enh68397    6   27760500   27761500      1       1  150064       2.1576      0.01548
enh68399    6   27781200   27782200      3       1  150064       7.2383   2.2719e-13
enh68400    6   27783200   27784200      3       1  150064       7.7187   5.8751e-15
enh68402    6   27796900   27797900      1       1  150064       8.8453    4.565e-19
enh68403    6   27807600   27808600      1       1  150064       8.8353     4.99e-19
enh68404    6   27835400   27836400      3       1  150064       7.0777   7.3272e-13
enh68405    6   27838700   27839700      1       1  150064       8.8446    4.593e-19
enh68407    6   27859200   27860200      3       1  150064       5.9631   1.2373e-09
enh68409    6   27871200   27872200      1       1  150064       2.9714     0.001482
enh68411    6   28047000   28048000      3       2  150064       2.2322     0.012801
enh68413    6   28091000   28092000      1       1  150064       10.693     5.47e-27
enh68414    6   28093700   28094700      2       1  150064        4.725   1.1505e-06
enh68415    6   28101000   28102000      1       1  150064       5.6999    5.994e-09
enh68417    6   28107100   28108100      7       3  150064       6.4463   5.7312e-11
enh68418    6   28110800   28111800      3       2  150064       5.8429    2.565e-09
enh68419    6   28111400   28112400      3       2  150064       4.5188   3.1102e-06
enh68420    6   28128600   28129600      4       2  150064       8.0777   3.2991e-16
enh68421    6   28129600   28130600     11       4  150064       7.7395   4.9906e-15
enh68422    6   28193600   28194600      2       1  150064       5.6816   6.6702e-09
enh68423    6   28217400   28218400      3       2  150064       6.1686   3.4456e-10
enh68424    6   28220400   28221400      2       1  150064       6.4919   4.2376e-11
enh68425    6   28226400   28227400      3       1  150064       4.1099    1.979e-05
enh68426    6   28233400   28234400      1       1  150064       2.8127     0.002456
enh68430    6   28270900   28271900      2       1  150064       5.4129   3.1001e-08
enh68431    6   28302200   28303200      5       2  150064       3.8848   5.1199e-05
enh68432    6   28304600   28305600      4       1  150064       5.5346   1.5598e-08
enh68433    6   28318900   28319900      2       1  150064       6.5656   2.5912e-11
enh68434    6   28322800   28323800      4       2  150064       7.3519   9.7707e-14
enh68435    6   28324000   28325000      3       2  150064       8.0768   3.3256e-16
enh68436    6   28364500   28365500      2       1  150064       5.6638   7.4034e-09
enh68437    6   28367800   28368800      2       1  150064       7.5913   1.5839e-14
enh68440    6   28416700   28417700      5       3  150064       6.4727   4.8135e-11
enh68444    6   28510600   28511600      4       2  150064       2.1919     0.014194
enh68445    6   28804600   28805600      1       1  150064        11.38    2.635e-30
enh68447    6   28830400   28831400      2       1  150064       7.7051   6.5394e-15
enh68448    6   28832300   28833300      7       4  150064       9.4838   1.2262e-21
enh68450    6   28848900   28849900      2       1  150064       4.0706    2.345e-05
enh68451    6   28851600   28852600     15       5  150064         6.89   2.7894e-12
enh68452    6   28853300   28854300      6       3  150064       3.4138   0.00032026
enh68453    6   28862400   28863400      6       3  150064       7.4463   4.7988e-14
enh68454    6   28865500   28866500      2       1  150064       3.9228   4.3761e-05
enh68456    6   28904600   28905600      5       3  150064       7.5486   2.1999e-14
enh68457    6   28910000   28911000      2       1  150064        1.975     0.024136
enh68458    6   28920600   28921600      4       2  150064       7.4616   4.2727e-14
enh68459    6   28947800   28948800      2       1  150064       7.8022   3.0407e-15
enh68460    6   28950400   28951400      2       1  150064        3.324   0.00044365
enh68462    6   28955600   28956600      4       2  150064       3.5811   0.00017109
enh68463    6   28972300   28973300      1       1  150064       1.8353      0.03323
enh68464    6   28973300   28974300      2       1  150064        7.583   1.6889e-14
enh68469    6   29608400   29609400      5       3  150064       3.8046   7.1012e-05
enh68470    6   29609900   29610900      4       1  150064       6.7027   1.0227e-11
enh68471    6   29616500   29617500      2       1  150064        2.604    0.0046067
enh68774    6   33160900   33161900      5       2  150064       3.7063   0.00010516
enh68775    6   33165600   33166600      4       2  150064       1.6505     0.049416
enh68778    6   33173000   33174000      4       2  150064       1.8039     0.035627
enh68779    6   33174600   33175600      3       1  150064       2.4514    0.0071155
enh68780    6   33176900   33177900      2       1  150064       2.7497    0.0029824
enh68789    6   33278800   33279800      1       1  150064       2.4336     0.007474
enh68790    6   33283600   33284600      1       1  150064       4.7028    1.283e-06
enh68793    6   33291800   33292800      2       1  150064       4.5774   2.3535e-06
enh68794    6   33310600   33311600      4       1  150064       4.6119   1.9955e-06
enh68795    6   33313100   33314100      2       1  150064       3.1786   0.00073988
enh68797    6   33357900   33358900      2       1  150064       3.5014    0.0002314
enh68798    6   33373000   33374000      5       3  150064       4.7777    8.866e-07
enh68799    6   33376600   33377600      4       2  150064       4.2285   1.1761e-05
enh68800    6   33381600   33382600      3       2  150064       5.4607   2.3707e-08
enh68801    6   33388400   33389400      5       3  150064       5.0316   2.4319e-07
enh68802    6   33389600   33390600      3       2  150064       3.5801   0.00017173
enh68803    6   33391600   33392600      1       1  150064        3.638    0.0001374
enh68804    6   33394100   33395100      1       1  150064          5.1    1.698e-07
enh68805    6   33400200   33401200      4       2  150064       4.9753   3.2568e-07
enh68810    6   33501500   33502500      2       1  150064       3.4908    0.0002408
enh68811    6   33515400   33516400      6       2  150064       3.7804   7.8291e-05
enh68812    6   33537500   33538500      6       3  150064       5.2926   6.0282e-08
enh68813    6   33539700   33540700      2       1  150064       4.2654    9.977e-06
enh68815    6   33548000   33549000      3       2  150064       2.8272    0.0023479
enh68816    6   33552400   33553400      2       1  150064       1.7575     0.039419
enh68820    6   33564400   33565400      9       2  150064       3.7058   0.00010535
enh68821    6   33565400   33566400      4       2  150064       2.8979    0.0018781
enh68822    6   33566900   33567900      7       4  150064       3.5956    0.0001618
enh68825    6   33591300   33592300      2       1  150064       2.8957    0.0018913
enh68827    6   33597800   33598800      5       2  150064       2.6934     0.003536
enh68828    6   33599900   33600900      5       2  150064        3.346   0.00040999
enh68831    6   33603800   33604800      5       3  150064       2.5386    0.0055645
enh68832    6   33605600   33606600      8       4  150064       4.1572   1.6106e-05
enh68834    6   33650600   33651600      6       2  150064       4.1039    2.031e-05
enh68836    6   33667900   33668900      5       3  150064       4.4111   5.1418e-06
enh68837    6   33677500   33678500      6       3  150064       2.4444    0.0072552
enh68838    6   33679600   33680600      7       2  150064       2.8356    0.0022866
enh68839    6   33691500   33692500      3       2  150064       2.7032    0.0034336
enh68841    6   33739100   33740100      2       1  150064       4.2137   1.2561e-05
enh68843    6   33775000   33776000      4       1  150064       4.3227   7.7063e-06
enh68844    6   33788200   33789200      5       2  150064       3.1091   0.00093828
enh68846    6   33824500   33825500      1       1  150064       4.1097    1.981e-05
enh68848    6   33831600   33832600      8       2  150064        1.835     0.033252
enh68849    6   33842500   33843500      5       3  150064       2.2442      0.01241
enh68850    6   33854500   33855500      3       2  150064       2.7031    0.0034352
enh68857    6   34012600   34013600      8       2  150064       2.0444     0.020459
enh68871    6   34214500   34215500      3       2  150064       2.0094     0.022246
enh68896    6   34452700   34453700      2       1  150064       1.6546        0.049
enh68899    6   34559400   34560400      4       2  150064       2.7202    0.0032617
enh69046    6   36172500   36173500      2       1  150064       2.0439      0.02048
enh69047    6   36209200   36210200      2       1  150064       1.8221     0.034224
enh69049    6   36254900   36255900      2       1  150064       2.1229     0.016882
enh69098    6   36733500   36734500      4       2  150064       1.9655     0.024676
enh69100    6   36738300   36739300      3       2  150064       1.8488      0.03224
enh69115    6   36947000   36948000      2       1  150064       1.7524     0.039854
enh69145    6   37170000   37171000      3       2  150064       1.7581     0.039363
enh69157    6   37257100   37258100      2       1  150064        1.929     0.026867
enh69166    6   37460900   37461900      2       1  150064       2.5226    0.0058253
enh69182    6   37521100   37522100      2       1  150064       1.7592      0.03927
enh69194    6   37758800   37759800      1       1  150064       2.0272      0.02132
enh69195    6   37785100   37786100      3       2  150064       2.1637     0.015242
enh69196    6   37790300   37791300      5       2  150064       2.0175     0.021824
enh69200    6   37809900   37810900      5       2  150064       2.1139     0.017264
enh69202    6   37813000   37814000      4       2  150064       3.4731   0.00025729
enh69207    6   37834200   37835200      2       1  150064       1.9808     0.023806
enh69210    6   37846600   37847600      3       2  150064       1.7747     0.037972
enh69213    6   37859600   37860600      4       1  150064       1.7501     0.040052
enh69219    6   37890400   37891400      1       1  150064       1.9361      0.02643
enh69222    6   37910800   37911800      3       1  150064       2.1576      0.01548
enh69223    6   37917100   37918100      2       1  150064       2.2593     0.011931
enh69225    6   37928800   37929800      3       2  150064       1.7339      0.04147
enh69227    6   37946900   37947900      2       1  150064       2.4561    0.0070236
enh69228    6   37949200   37950200      5       2  150064       2.6411    0.0041324
enh69231    6   37954700   37955700      1       1  150064       1.9059      0.02833
enh69236    6   38001500   38002500      1       1  150064       2.5027     0.006162
enh69252    6   38670800   38671800      2       1  150064       2.1185     0.017065
enh69253    6   38681200   38682200      5       3  150064        2.483    0.0065146
enh69281    6   40356000   40357000      2       1  150064       1.6782     0.046653
enh69283    6   40404600   40405600      4       2  150064       2.4384     0.007376
enh69284    6   40407000   40408000      3       2  150064       2.3186     0.010208
enh69286    6   40551300   40552300      2       1  150064       2.1496     0.015795
enh69327    6   41570100   41571100      4       1  150064       1.8836     0.029812
enh69340    6   41736200   41737200      2       1  150064       2.1127     0.017315
enh69344    6   41756100   41757100      2       1  150064       1.9106      0.02803
enh69346    6   41863900   41864900      3       1  150064       2.0017     0.022659
enh69350    6   41892000   41893000      3       2  150064       1.6872     0.045784
enh69362    6   41956400   41957400      5       3  150064       1.9772     0.024007
enh69421    6   42385100   42386100      2       1  150064       1.7414      0.04081
enh69424    6   42391700   42392700      2       1  150064       1.7848      0.03715
enh69435    6   42515400   42516400      1       1  150064       1.6976      0.04479
enh69442    6   42540200   42541200      1       1  150064       2.6098      0.00453
enh69446    6   42552200   42553200      1       1  150064       2.5942     0.004741
enh69449    6   42659800   42660800      4       2  150064       1.6948     0.045056
enh69450    6   42693300   42694300      1       1  150064        1.991      0.02324
enh69459    6   42745500   42746500      1       1  150064       2.0753      0.01898
enh69462    6   42770800   42771800      3       2  150064       1.9198      0.02744
enh69491    6   43028400   43029400      1       1  150064       1.9538      0.02536
enh69495    6   43137400   43138400      1       1  150064        2.825     0.002364
enh69497    6   43143300   43144300      1       1  150064       3.1302    0.0008734
enh69499    6   43152600   43153600      4       2  150064       3.5207   0.00021524
enh69500    6   43189900   43190900      3       2  150064       2.4338    0.0074704
enh69501    6   43193000   43194000      5       2  150064       3.2754   0.00052755
enh69506    6   43275500   43276500      2       1  150064       2.0229     0.021543
enh69508    6   43280700   43281700      3       1  150064        4.078   2.2709e-05
enh69509    6   43299000   43300000      4       2  150064       1.6878     0.045729
enh69510    6   43301900   43302900      1       1  150064       2.9475     0.001602
enh69511    6   43333700   43334700      2       1  150064       3.8943   4.9251e-05
enh69512    6   43337900   43338900      1       1  150064       4.7039    1.276e-06
enh69513    6   43345600   43346600      4       2  150064       3.0373    0.0011935
enh69514    6   43349600   43350600      4       2  150064       2.5611     0.005217
enh69515    6   43352700   43353700      3       1  150064       1.9289     0.026874
enh69516    6   43357900   43358900      4       2  150064       3.3843   0.00035677
enh69517    6   43359400   43360400      2       1  150064       3.8892   5.0279e-05
enh69518    6   43365300   43366300      2       1  150064       3.7631   8.3895e-05
enh69519    6   43394200   43395200      6       4  150064       3.5148   0.00022005
enh69523    6   43444000   43445000      3       1  150064       3.3788   0.00036408
enh69524    6   43446400   43447400      1       1  150064       2.0111      0.02216
enh69525    6   43447700   43448700      2       1  150064       3.0487    0.0011492
enh69526    6   43462500   43463500      3       1  150064       3.4462   0.00028429
enh69527    6   43474200   43475200      3       2  150064       2.6343    0.0042157
enh69528    6   43478100   43479100      2       1  150064       3.5429   0.00019785
enh69529    6   43482100   43483100      3       1  150064        3.689   0.00011257
enh69532    6   43545900   43546900      1       1  150064       3.5158    0.0002192
enh69534    6   43575700   43576700      1       1  150064       2.6146     0.004466
enh69535    6   43594100   43595100      1       1  150064       2.7006     0.003461
enh69540    6   43612200   43613200      1       1  150064       2.7161     0.003303
enh69541    6   43612600   43613600      1       1  150064       2.7161     0.003303
enh69553    6   43701500   43702500      3       1  150064       1.7538     0.039729
enh69554    6   43736800   43737800      3       1  150064       2.9683    0.0014971
enh69556    6   43742600   43743600      2       1  150064       2.1965     0.014029
enh69565    6   44084000   44085000      2       1  150064       3.0968   0.00097806
enh69566    6   44088400   44089400      4       2  150064       2.4642     0.006865
enh69569    6   44096800   44097800      2       1  150064       3.3272   0.00043854
enh69583    6   44222700   44223700      1       1  150064       1.7708       0.0383
enh69593    6   44622900   44623900      5       3  150064       2.3675    0.0089533
enh69598    6   44823200   44824200      6       3  150064       1.9673     0.024574
enh69606    6   44969400   44970400      1       1  150064       2.6696     0.003797
enh69612    6   45123100   45124100      6       3  150064       1.7328     0.041567
enh69619    6   45289000   45290000      1       1  150064       2.7101     0.003363
enh69621    6   45291800   45292800      4       2  150064       1.6543     0.049037
enh69622    6   45293300   45294300      3       2  150064       2.3106     0.010427
enh69625    6   45346400   45347400      2       1  150064       2.4551    0.0070428
enh69663    6   46086700   46087700      3       2  150064       1.8157     0.034705
enh69671    6   46816400   46817400      3       1  150064       1.9529     0.025414
enh69708    6   52096100   52097100      2       1  150064       1.9057     0.028343
enh69722    6   52217000   52218000      4       1  150064       1.8886     0.029471
enh69724    6   52229300   52230300      6       3  150064       1.7403     0.040907
enh69742    6   52432400   52433400      6       3  150064       2.0901     0.018304
enh69746    6   52527600   52528600      5       2  150064       2.0264     0.021363
enh69748    6   52536600   52537600      3       2  150064       2.6843    0.0036344
enh69769    6   53109500   53110500      6       1  150064       2.6969    0.0034992
enh69770    6   53147200   53148200      3       1  150064       2.5577    0.0052689
enh69772    6   53158600   53159600      4       1  150064       2.8812    0.0019808
enh69776    6   53166100   53167100      3       2  150064        3.117   0.00091336
enh69783    6   53191200   53192200      2       1  150064       2.0628     0.019565
enh69791    6   53210800   53211800      4       2  150064       1.7404     0.040897
enh69793    6   53226100   53227100      4       2  150064       2.5581    0.0052617
enh69796    6   53396700   53397700      9       2  150064       1.6924     0.045286
enh69814    6   56405300   56406300      2       1  150064       2.6956    0.0035127
enh69815    6   56458700   56459700      4       2  150064       2.7311    0.0031563
enh69816    6   56573000   56574000      2       1  150064       3.9425   4.0312e-05
enh69818    6   56607200   56608200      4       1  150064       3.1279   0.00088019
enh69819    6   56706000   56707000      2       1  150064         3.56   0.00018543
enh69821    6   56753400   56754400      1       1  150064       3.7973    7.313e-05
enh69843    6   64239300   64240300      1       1  150064       3.2412    0.0005951
enh69845    6   64284700   64285700      1       1  150064       2.8364     0.002281
enh69848    6   64308400   64309400      1       1  150064        3.014     0.001289
enh69849    6   64344000   64345000      3       2  150064       2.2995     0.010739
enh69851    6   64353900   64354900      5       3  150064       2.3184     0.010212
enh69852    6   64363200   64364200      2       1  150064       3.1677   0.00076833
enh69857    6   64379000   64380000      4       2  150064       2.7764    0.0027482
enh69859    6   64382700   64383700      3       2  150064       3.9666   3.6453e-05
enh69860    6   64385500   64386500      2       1  150064       4.3294   7.4754e-06
enh69862    6   64390300   64391300      1       1  150064       3.6556    0.0001283
enh69863    6   64391400   64392400      2       1  150064       2.9198    0.0017515
enh69865    6   69450400   69451400      3       2  150064       2.6573    0.0039379
enh69868    6   70391200   70392200      7       2  150064       1.8279     0.033781
enh69869    6   70468200   70469200      2       1  150064        1.989     0.023348
enh69870    6   70473000   70474000      1       1  150064       1.8787      0.03014
enh69872    6   70492900   70493900      3       2  150064       2.0673     0.019355
enh69874    6   70499500   70500500      6       2  150064       1.7663     0.038676
enh69890    6   71385000   71386000      2       1  150064       1.9287     0.026881
enh69891    6   71394400   71395400      3       2  150064       1.9112     0.027988
enh69895    6   71413100   71414100      3       1  150064       2.3793    0.0086724
enh69900    6   71559200   71560200      1       1  150064       2.1622       0.0153
enh69958    6   76644200   76645200      4       2  150064       1.8031     0.035687
enh69966    6   79772800   79773800      2       1  150064       1.8367     0.033126
enh69973    6   80280200   80281200      2       1  150064        1.686     0.045901
enh69982    6   80487600   80488600      2       1  150064       1.6971     0.044843
enh69992    6   80817300   80818300      5       3  150064       1.7981     0.036084
enh69999    6   82951200   82952200      2       1  150064       1.7866     0.037002
enh70004    6   83718300   83719300      1       1  150064       2.3578     0.009191
enh70009    6   83780300   83781300      2       1  150064       1.6715      0.04731
enh70012    6   83802100   83803100      1       1  150064       2.7229     0.003236
enh70014    6   83901400   83902400      3       2  150064       3.2054   0.00067429
enh70015    6   83904100   83905100      1       1  150064       1.8371       0.0331
enh70035    6   86289600   86290600      2       1  150064       2.8542    0.0021576
enh70036    6   86295300   86296300      3       2  150064       2.9328    0.0016793
enh70037    6   86297300   86298300      4       2  150064       2.4186    0.0077905
enh70040    6   86344200   86345200      5       3  150064       3.3843   0.00035677
enh70041    6   86348300   86349300      5       3  150064       1.7397     0.040952
enh70043    6   86382000   86383000      1       1  150064       3.8191    6.697e-05
enh70045    6   86574600   86575600      1       1  150064       3.4416    0.0002891
enh70046    6   86575700   86576700      4       2  150064       1.8684      0.03085
enh70047    6   87860600   87861600      2       1  150064       2.8301    0.0023268
enh70048    6   87862700   87863700      3       2  150064       2.5507    0.0053753
enh70050    6   87875900   87876900      3       1  150064       2.7837    0.0026868
enh70053    6   87890500   87891500      3       2  150064       1.8947     0.029066
enh70054    6   87897200   87898200      3       2  150064       2.4731    0.0066975
enh70055    6   87899000   87900000      3       1  150064       2.0743     0.019026
enh70059    6   87909100   87910100      4       2  150064       2.7741    0.0027678
enh70062    6   87913100   87914100      5       2  150064       2.8198    0.0024027
enh70065    6   87922700   87923700      3       2  150064       2.8961    0.0018889
enh70068    6   88043300   88044300      5       2  150064       2.1949     0.014086
enh70071    6   88183700   88184700      2       1  150064       2.5836     0.004889
enh70072    6   88185200   88186200      3       1  150064       2.2938     0.010901
enh70073    6   88224200   88225200      2       1  150064        2.044     0.020475
enh70074    6   88283600   88284600      1       1  150064       2.0323      0.02106
enh70075    6   88294100   88295100      6       2  150064       2.2595     0.011926
enh70077    6   88296800   88297800      1       1  150064       2.1137      0.01727
enh70079    6   88354100   88355100      5       2  150064       2.2345     0.012725
enh70080    6   88354900   88355900      3       1  150064        2.012     0.022111
enh70082    6   88366200   88367200      7       3  150064       2.2937     0.010904
enh70087    6   88412400   88413400      6       3  150064       1.9278     0.026938
enh70088    6   88424000   88425000      2       1  150064       2.2442     0.012409
enh70103    6   88634700   88635700      2       1  150064       2.1419     0.016102
enh70104    6   88639100   88640100      6       3  150064       2.8042    0.0025221
enh70106    6   88722600   88723600      2       1  150064        2.012     0.022112
enh70160    6   90639800   90640800      2       1  150064       2.3327     0.009831
enh70163    6   90663400   90664400      3       2  150064        3.136   0.00085637
enh70165    6   90669400   90670400      2       1  150064       2.2261     0.013003
enh70166    6   90675500   90676500      2       1  150064       2.3305    0.0098909
enh70195    6   90816800   90817800      1       1  150064       1.9403      0.02617
enh70196    6   90829200   90830200      4       1  150064       2.1317     0.016514
enh70197    6   90830400   90831400      4       1  150064        2.157     0.015502
enh70203    6   90854700   90855700      1       1  150064         3.22     0.000641
enh70206    6   90871200   90872200      1       1  150064       3.2152    0.0006518
enh70212    6   90908200   90909200      2       1  150064       2.9243    0.0017263
enh70214    6   90916500   90917500      3       1  150064       3.2602   0.00055667
enh70216    6   90931000   90932000      3       2  150064       3.2722   0.00053365
enh70218    6   90950800   90951800      1       1  150064         3.38    0.0003624
enh70219    6   90955200   90956200      1       1  150064       3.3697    0.0003762
enh70220    6   90962100   90963100      1       1  150064       2.5894     0.004807
enh70221    6   90969800   90970800      1       1  150064       3.3338    0.0004284
enh70225    6   91012200   91013200      4       2  150064       2.8298    0.0023286
enh70230    6   91115900   91116900      7       2  150064       2.7978    0.0025728
enh70243    6   91271800   91272800      1       1  150064       1.6874      0.04576
enh70245    6   91288900   91289900      5       2  150064       2.2951     0.010865
enh70261    6   97332900   97333900      5       3  150064       1.8279     0.033784
enh70262    6   97341600   97342600      7       3  150064       2.1943     0.014108
enh70263    6   97343500   97344500      3       2  150064       2.1074     0.017542
enh70281    6   99842200   99843200      4       2  150064        1.866     0.031024
enh70298    6  101329800  101330800      1       1  150064        1.691      0.04542
enh70302    6  104973100  104974100      2       1  150064       1.7951     0.036318
enh70306    6  105148400  105149400      2       1  150064       2.5089    0.0060549
enh70316    6  105847000  105848000      4       2  150064       1.8924     0.029218
enh70332    6  106257200  106258200      3       1  150064       1.7423      0.04073
enh70338    6  106504000  106505000      3       1  150064       1.9904     0.023273
enh70387    6  107434400  107435400      2       1  150064       1.6683     0.047624
enh70391    6  107779000  107780000      2       1  150064       2.3543    0.0092783
enh70404    6  108037200  108038200      4       2  150064       1.8212     0.034289
enh70411    6  108096000  108097000      2       1  150064       3.5396   0.00020038
enh70413    6  108098500  108099500      3       1  150064       3.3688   0.00037752
enh70414    6  108102500  108103500      4       1  150064       3.4296   0.00030218
enh70415    6  108112200  108113200      2       1  150064       3.7719   8.1019e-05
enh70419    6  108132100  108133100      3       1  150064       2.8406    0.0022516
enh70420    6  108138600  108139600      6       2  150064       3.6145   0.00015049
enh70424    6  108164400  108165400      4       2  150064       2.9583    0.0015465
enh70425    6  108168400  108169400      3       1  150064       2.3022     0.010663
enh70426    6  108169600  108170600      3       2  150064       3.2841   0.00051146
enh70431    6  108276100  108277100      3       1  150064       2.1382     0.016251
enh70432    6  108279600  108280600      1       1  150064       2.2072      0.01365
enh70438    6  108570600  108571600      1       1  150064       2.1452      0.01597
enh70445    6  108862900  108863900      2       1  150064       2.5027    0.0061627
enh70447    6  108877800  108878800      3       2  150064        3.138   0.00085052
enh70448    6  108884900  108885900      1       1  150064       2.3901     0.008422
enh70449    6  108887400  108888400      1       1  150064       2.8602     0.002117
enh70450    6  108889200  108890200      3       1  150064       2.1379     0.016261
enh70452    6  108901500  108902500      2       1  150064       2.6841    0.0036364
enh70454    6  108908400  108909400      1       1  150064        3.616    0.0001496
enh70459    6  108919100  108920100      3       1  150064        2.478    0.0066067
enh70464    6  108943800  108944800      1       1  150064       4.6819    1.421e-06
enh70465    6  108948100  108949100      1       1  150064       3.3817    0.0003602
enh70466    6  108950700  108951700      1       1  150064       3.2243    0.0006314
enh70469    6  108971900  108972900      1       1  150064       2.9933      0.00138
enh70471    6  108974000  108975000      4       1  150064       4.0524   2.5343e-05
enh70472    6  108987600  108988600      3       2  150064       4.2635   1.0064e-05
enh70474    6  108994100  108995100      3       1  150064       4.6683   1.5188e-06
enh70475    6  109035600  109036600      7       3  150064       2.4762    0.0066403
enh70477    6  109103500  109104500      1       1  150064       2.3058      0.01056
enh70498    6  109287800  109288800      2       1  150064       2.4536    0.0070723
enh70506    6  109343800  109344800      1       1  150064        1.954      0.02535
enh70513    6  109384300  109385300      1       1  150064       2.7412     0.003061
enh70515    6  109392600  109393600      2       1  150064       2.3728    0.0088267
enh70570    6  111009200  111010200      3       2  150064       1.9384     0.026285
enh70572    6  111103000  111104000      1       1  150064       1.7333      0.04152
enh70573    6  111134200  111135200      3       2  150064       2.5452    0.0054608
enh70574    6  111137600  111138600      2       1  150064       2.3431    0.0095628
enh70577    6  111193900  111194900      3       1  150064         2.03     0.021178
enh70578    6  111205000  111206000      3       1  150064       1.8368     0.033122
enh70580    6  111280800  111281800      7       2  150064       2.1468     0.015906
enh70582    6  111304100  111305100      3       1  150064       2.3236     0.010074
enh70586    6  111426400  111427400      2       1  150064       3.0585    0.0011123
enh70587    6  111431200  111432200      1       1  150064       4.0186    2.927e-05
enh70590    6  111477700  111478700      2       1  150064       3.2857   0.00050869
enh70593    6  111582000  111583000      2       1  150064       3.4411   0.00028972
enh70595    6  111588700  111589700      1       1  150064        2.914     0.001784
enh70596    6  111615400  111616400      6       3  150064       2.3234      0.01008
enh70599    6  111738100  111739100      1       1  150064        3.921     4.41e-05
enh70601    6  111744800  111745800      4       2  150064       1.9129     0.027879
enh70603    6  111748700  111749700      3       2  150064       2.0236     0.021504
enh70607    6  111783600  111784600      3       2  150064        3.402   0.00033442
enh70608    6  111793700  111794700      5       2  150064       3.3367   0.00042387
enh70611    6  111799700  111800700      2       1  150064       3.3221   0.00044664
enh70615    6  111853800  111854800      2       1  150064       3.5397   0.00020028
enh70617    6  111857700  111858700      2       1  150064        3.667   0.00012272
enh70621    6  111895100  111896100      4       2  150064       4.8747   5.4497e-07
enh70622    6  111896900  111897900      4       2  150064       4.5017   3.3699e-06
enh70623    6  111907700  111908700      3       2  150064        2.355     0.009262
enh70624    6  111909100  111910100      4       2  150064       2.7196    0.0032676
enh70625    6  111920900  111921900      2       1  150064       3.1183   0.00090941
enh70627    6  111923500  111924500      3       2  150064       3.0454    0.0011618
enh70633    6  112009600  112010600      3       2  150064       2.9095    0.0018101
enh70651    6  112110400  112111400      3       1  150064       2.0092     0.022259
enh70654    6  112117800  112118800      1       1  150064       1.7062      0.04399
enh70656    6  112123700  112124700      3       1  150064       1.8483     0.032276
enh70657    6  112129100  112130100      5       3  150064        2.365    0.0090159
enh70662    6  112140800  112141800      2       1  150064       1.9006     0.028678
enh70664    6  112150800  112151800      4       2  150064       1.8777     0.030213
enh70674    6  112195700  112196700      2       1  150064        1.836     0.033178
enh70724    6  116732000  116733000      3       1  150064       1.8053     0.035514
enh70732    6  116936400  116937400      3       1  150064       2.5053     0.006118
enh70736    6  116986400  116987400      4       2  150064       1.7148     0.043191
enh70738    6  117000700  117001700      2       1  150064       2.0314     0.021109
enh70739    6  117003800  117004800      2       1  150064       1.9709     0.024365
enh70740    6  117006700  117007700      3       1  150064       1.8036     0.035649
enh70745    6  117868100  117869100      2       1  150064       1.8339     0.033334
enh70746    6  117870600  117871600      2       1  150064       2.6924    0.0035471
enh70749    6  117914300  117915300      3       2  150064        1.654     0.049068
enh70750    6  117919300  117920300      3       2  150064        2.794    0.0026033
enh70756    6  118006200  118007200      2       1  150064       2.2503     0.012214
enh70758    6  118011800  118012800      3       2  150064       2.8122    0.0024601
enh70764    6  118857300  118858300      2       1  150064        1.692      0.04532
enh70765    6  118858300  118859300      1       1  150064       1.9738       0.0242
enh70774    6  118881800  118882800      2       1  150064       1.6943     0.045101
enh70807    6  119043200  119044200      1       1  150064       1.9577      0.02513
enh70817    6  119117300  119118300      5       2  150064       1.9696     0.024442
enh70823    6  119182600  119183600      6       3  150064       2.1132     0.017291
enh70824    6  119184600  119185600      2       1  150064       1.7268     0.042102
enh70826    6  119193600  119194600      4       1  150064       2.8631    0.0020979
enh70828    6  119207400  119208400      2       1  150064       1.8497     0.032177
enh70829    6  119210600  119211600      3       2  150064       2.6662    0.0038359
enh70832    6  119254400  119255400      8       2  150064       2.4275    0.0076016
enh70833    6  119256900  119257900      7       2  150064       2.4591    0.0069653
enh70834    6  119373500  119374500      2       1  150064       2.0561     0.019888
enh70845    6  119589200  119590200      3       1  150064       2.3333    0.0098164
enh70852    6  119664400  119665400      1       1  150064       1.7999      0.03594
enh70853    6  119665400  119666400      3       1  150064       1.6469     0.049792
enh70854    6  119666800  119667800      3       2  150064        2.523    0.0058183
enh70858    6  121653900  121654900      1       1  150064       1.7888      0.03682
enh70885    6  123071400  123072400      3       1  150064       2.6311    0.0042555
enh70886    6  123072400  123073400      4       2  150064       2.2392     0.012573
enh70905    6  126116300  126117300      5       2  150064       1.9319     0.026683
enh70996    6  128239400  128240400      1       1  150064       2.0249      0.02144
enh71003    6  128304900  128305900      4       2  150064       3.6185   0.00014815
enh71005    6  128321400  128322400      2       1  150064       2.4607    0.0069342
enh71067    6  130544000  130545000      2       1  150064       2.1765     0.014761
enh71068    6  130581200  130582200     11       3  150064       3.4117   0.00032277
enh71075    6  130833200  130834200      2       1  150064       2.1286     0.016643
enh71091    6  131101500  131102500      4       2  150064       2.5628    0.0051911
enh71092    6  131169900  131170900      2       1  150064       2.2508     0.012199
enh71093    6  131234000  131235000      5       2  150064       1.6681     0.047643
enh71185    6  134609300  134610300      3       2  150064       1.6668     0.047782
enh71257    6  135945500  135946500      2       1  150064       1.7796     0.037571
enh71258    6  136007900  136008900      2       1  150064       1.6644     0.048014
enh71280    6  136686800  136687800      1       1  150064       1.7393      0.04099
enh71285    6  136929100  136930100      1       1  150064       1.9039      0.02846
enh71287    6  136965100  136966100      2       1  150064       1.9124     0.027913
enh71312    6  137416000  137417000      3       2  150064       1.6791     0.046568
enh71340    6  137735400  137736400      2       1  150064       1.7138     0.043282
enh71346    6  137960000  137961000     13       4  150064       1.8771     0.030254
enh71375    6  138265700  138266700      5       2  150064       1.8222     0.034212
enh71402    6  139289300  139290300      3       2  150064       1.8857     0.029667
enh71414    6  139445500  139446500      5       1  150064       2.1378     0.016267
enh71415    6  139448600  139449600      4       1  150064       1.8624     0.031275
enh71416    6  139453600  139454600      2       1  150064       1.6495     0.049522
enh71417    6  139462100  139463100      3       1  150064       2.3228     0.010095
enh71418    6  139463100  139464100      6       2  150064       2.0689      0.01928
enh71419    6  139464500  139465500      3       1  150064       1.9227     0.027259
enh71422    6  139471400  139472400      2       1  150064       2.2422     0.012475
enh71423    6  139474900  139475900      1       1  150064       2.4142     0.007885
enh71424    6  139477800  139478800      6       2  150064       3.0261    0.0012388
enh71425    6  139480100  139481100      4       2  150064       2.3203     0.010163
enh71426    6  139485300  139486300      4       2  150064       3.2116   0.00065988
enh71427    6  139490900  139491900      5       2  150064       1.8882     0.029499
enh71428    6  139496300  139497300      4       2  150064        2.486    0.0064603
enh71431    6  139531600  139532600      8       2  150064       2.7649     0.002847
enh71466    6  141998600  141999600      2       1  150064       2.1586     0.015442
enh71468    6  142396400  142397400      1       1  150064       1.7839      0.03722
enh71475    6  142477000  142478000      1       1  150064       2.6277     0.004298
enh71481    6  142553500  142554500      5       2  150064       1.9601     0.024991
enh71482    6  142652100  142653100      1       1  150064       1.7321      0.04163
enh71488    6  142865500  142866500      2       1  150064       1.9187     0.027513
enh71525    6  143145600  143146600      1       1  150064       2.6173     0.004431
enh71535    6  143181900  143182900      4       2  150064       2.2442     0.012411
enh71538    6  143191400  143192400      2       1  150064       2.1246      0.01681
enh71540    6  143200000  143201000      2       1  150064       2.5533    0.0053359
enh71541    6  143203400  143204400      3       2  150064       2.2748     0.011459
enh71542    6  143206400  143207400      5       3  150064       1.9768     0.024031
enh71678    6  144995400  144996400      7       3  150064        1.823     0.034149
enh71679    6  144996100  144997100      6       2  150064       1.7822     0.037362
enh71687    6  146131400  146132400      3       1  150064        2.268     0.011666
enh71689    6  146137100  146138100      1       1  150064       2.9092     0.001812
enh71699    6  147178700  147179700      1       1  150064       1.8305      0.03359
enh71726    6  149079700  149080700      3       1  150064       2.1538     0.015628
enh71728    6  149087200  149088200      5       2  150064       2.0901     0.018306
enh71729    6  149092000  149093000      4       2  150064       1.8592     0.031502
enh71759    6  149462300  149463300      3       2  150064       1.9575     0.025143
enh71819    6  150021000  150022000      2       1  150064       1.6861     0.045884
enh71820    6  150023000  150024000      3       1  150064       1.6818     0.046304
enh71821    6  150025000  150026000      2       1  150064       3.0431    0.0011709
enh71826    6  150033400  150034400      1       1  150064       1.7575      0.03942
enh71827    6  150035500  150036500      1       1  150064        1.652      0.04927
enh71830    6  150065800  150066800      3       1  150064       1.8131      0.03491
enh71832    6  150072800  150073800      1       1  150064       1.7104       0.0436
enh71833    6  150074600  150075600      3       1  150064       1.6569     0.048766
enh71837    6  150183400  150184400      4       1  150064       1.8854     0.029687
enh71838    6  150185800  150186800      4       2  150064       1.9908     0.023251
enh71845    6  150388800  150389800      4       1  150064       1.8679     0.030888
enh71849    6  150400300  150401300      1       1  150064       2.7298     0.003169
enh71850    6  150478300  150479300      1       1  150064       2.7663     0.002835
enh71858    6  150943900  150944900      4       2  150064       2.6848    0.0036283
enh71859    6  150953200  150954200      3       1  150064       2.5096     0.006044
enh71866    6  151308200  151309200      4       2  150064        3.161   0.00078617
enh71888    6  151803600  151804600      3       1  150064       2.1949     0.014086
enh71910    6  152554300  152555300      4       2  150064       2.8558    0.0021466
enh71917    6  153296000  153297000      4       2  150064       1.9316     0.026702
enh71919    6  153298600  153299600      2       1  150064       1.6632     0.048134
enh71966    6  155080800  155081800      2       1  150064       1.7488     0.040164
enh71969    6  155094400  155095400      2       1  150064       1.9307     0.026762
enh71971    6  155121000  155122000      1       1  150064        2.028      0.02128
enh71982    6  155545300  155546300      4       2  150064       1.6831     0.046173
enh71984    6  155630900  155631900      1       1  150064       1.8024      0.03574
enh71991    6  155740400  155741400      3       1  150064       1.8301     0.033617
enh71997    6  156380900  156381900      3       1  150064       1.8233     0.034131
enh71999    6  156488800  156489800      3       1  150064       1.6906     0.045457
enh72012    6  157041400  157042400      2       1  150064       1.6887     0.045634
enh72014    6  157104100  157105100      2       1  150064       2.8464    0.0022109
enh72015    6  157112000  157113000      1       1  150064       3.3016    0.0004806
enh72016    6  157127500  157128500      6       3  150064       1.8253     0.033979
enh72022    6  157161700  157162700      2       1  150064       1.8212     0.034289
enh72023    6  157164700  157165700      3       1  150064        1.645     0.049984
enh72026    6  157180200  157181200      1       1  150064       2.0733      0.01907
enh72028    6  157190900  157191900      2       1  150064       1.8596     0.031475
enh72029    6  157195600  157196600      3       2  150064       2.1568     0.015512
enh72030    6  157198100  157199100      4       1  150064       2.6341    0.0042179
enh72032    6  157203500  157204500      4       2  150064        3.189   0.00071373
enh72036    6  157219000  157220000      7       3  150064       2.3938    0.0083366
enh72046    6  157245900  157246900      1       1  150064       2.6029     0.004622
enh72050    6  157252100  157253100      4       2  150064       1.9487     0.025663
enh72051    6  157252800  157253800      4       2  150064       1.6578     0.048676
enh72053    6  157259000  157260000      2       1  150064       1.6863     0.045869
enh72054    6  157260400  157261400      3       1  150064       1.6625     0.048207
enh72061    6  157275600  157276600      2       1  150064       2.3535       0.0093
enh72063    6  157284300  157285300      5       3  150064       2.9564    0.0015563
enh72065    6  157289400  157290400      2       1  150064       2.2685     0.011648
enh72069    6  157307200  157308200      1       1  150064       2.5986      0.00468
enh72070    6  157309300  157310300      2       1  150064       1.6682     0.047639
enh72073    6  157337800  157338800      5       1  150064       2.3018     0.010672
enh72075    6  157340100  157341100      1       1  150064       2.4497     0.007149
enh72081    6  157356500  157357500      1       1  150064       2.2784      0.01135
enh72085    6  157379400  157380400      3       1  150064       2.1882     0.014329
enh72090    6  157397200  157398200      2       1  150064       1.6907     0.045444
enh72122    6  157970800  157971800      4       2  150064        2.216     0.013345
enh72129    6  158035800  158036800      2       1  150064       3.0864     0.001013
enh72130    6  158050200  158051200      5       1  150064       3.7241   9.8005e-05
enh72131    6  158068400  158069400      4       2  150064       3.2834    0.0005128
enh72132    6  158087900  158088900      4       2  150064       2.2401     0.012542
enh72133    6  158090800  158091800      1       1  150064       2.8855     0.001954
enh72276    6  159466500  159467500      1       1  150064       1.8475      0.03234
enh72278    6  159476300  159477300      1       1  150064       1.8246      0.03403
enh72285    6  159519700  159520700      2       1  150064       1.9307     0.026759
enh72293    6  160100400  160101400      2       1  150064       1.8021     0.035764
enh72299    6  160181300  160182300      8       3  150064       1.8512      0.03207
enh72302    6  160213500  160214500      8       2  150064       2.1802     0.014621
enh72307    6  160283000  160284000      7       2  150064       1.7847     0.037158
enh72356    6  161647500  161648500      3       2  150064       1.7104     0.043595
enh72367    6  163826000  163827000      1       1  150064       2.2924      0.01094
enh72369    6  163839900  163840900      1       1  150064       3.6248    0.0001446
enh72370    6  163843600  163844600      3       2  150064       3.2367   0.00060466
enh72372    6  163851400  163852400      1       1  150064       3.5811    0.0001711
enh72373    6  163854600  163855600      2       1  150064        3.312   0.00046323
enh72374    6  163858900  163859900      2       1  150064       2.9711    0.0014835
enh72375    6  163862500  163863500      2       1  150064       3.0858    0.0010151
enh72378    6  163882200  163883200      2       1  150064       3.3633   0.00038509
enh72380    6  163909800  163910800      4       2  150064       1.9682     0.024524
enh72381    6  163939700  163940700      1       1  150064       3.2353    0.0006075
enh72384    6  163953400  163954400      2       1  150064       2.5112    0.0060162
enh72406    6  166752500  166753500      3       1  150064       1.7999     0.035935
enh72420    6  167172600  167173600      2       1  150064       2.8972    0.0018827
enh72449    6  167554500  167555500      9       2  150064       1.7269     0.042094
enh72450    6  167566600  167567600      4       2  150064       2.3795    0.0086692
enh72478    6  170125200  170126200      1       1  150064       1.9775      0.02399
enh72490    6  170468000  170469000      8       5  150064       1.6675     0.047703
enh72496    6  170617600  170618600      3       1  150064       2.0876     0.018419
enh72497    6  170619200  170620200      5       2  150064       1.7135      0.04331
enh72499    6  170646000  170647000      2       1  150064       2.0639     0.019513
enh72505    6  170772000  170773000      2       1  150064       2.0183     0.021779
enh72558    7     857700     858700      4       2  150064       2.1887      0.01431
enh72560    7     861000     862000      5       2  150064        1.945     0.025887
enh72569    7     918900     919900      1       1  150064       2.0137      0.02202
enh72605    7    1329100    1330100      6       3  150064       2.0726     0.019104
enh72606    7    1330100    1331100      2       1  150064        2.162     0.015311
enh72629    7    1858400    1859400     12       3  150064       4.6505    1.656e-06
enh72630    7    1864300    1865300     10       3  150064         2.94     0.001641
enh72631    7    1894400    1895400      1       1  150064       5.5516    1.415e-08
enh72632    7    1914800    1915800      6       2  150064       3.8612   5.6426e-05
enh72633    7    1922500    1923500      4       1  150064       2.0557     0.019903
enh72635    7    1959400    1960400      6       2  150064       2.0246     0.021453
enh72636    7    1963700    1964700      6       2  150064        2.845    0.0022206
enh72637    7    1966200    1967200      9       4  150064       3.8702   5.4383e-05
enh72638    7    1967600    1968600      7       3  150064       3.2748   0.00052868
enh72639    7    1975800    1976800      9       2  150064       5.6195   9.5746e-09
enh72640    7    1982400    1983400      3       2  150064        5.451   2.5037e-08
enh72642    7    2001000    2002000      2       1  150064            2     0.022748
enh72645    7    2018400    2019400      6       3  150064       4.5818   2.3047e-06
enh72646    7    2026500    2027500      7       2  150064        6.607   1.9606e-11
enh72647    7    2059300    2060300      5       2  150064       2.5191    0.0058827
enh72648    7    2070700    2071700      6       2  150064       1.9019      0.02859
enh72649    7    2076400    2077400      4       2  150064       2.3451    0.0095121
enh72650    7    2079400    2080400      2       1  150064       2.3663    0.0089827
enh72652    7    2090000    2091000      4       2  150064       2.2324     0.012794
enh72653    7    2104200    2105200      2       1  150064       1.9003     0.028694
enh72654    7    2111600    2112600     12       5  150064       5.3416   4.6058e-08
enh72655    7    2119000    2120000      4       2  150064       3.8125   6.8796e-05
enh72656    7    2123700    2124700      7       3  150064       2.5656    0.0051495
enh72658    7    2137900    2138900      9       2  150064       3.7816   7.7919e-05
enh72660    7    2150500    2151500      5       2  150064         4.64    1.742e-06
enh72661    7    2152300    2153300      8       4  150064       4.5219    3.065e-06
enh72662    7    2155200    2156200      3       1  150064       5.6348   8.7616e-09
enh72663    7    2159500    2160500      6       2  150064       5.9446   1.3859e-09
enh72664    7    2177100    2178100      4       2  150064       3.3569   0.00039411
enh72665    7    2178200    2179200      3       1  150064       3.3198   0.00045039
enh72669    7    2282800    2283800      2       1  150064       2.1353     0.016368
enh72671    7    2288300    2289300      7       3  150064       1.9886     0.023374
enh72672    7    2291900    2292900      4       2  150064       3.5431   0.00019775
enh72673    7    2300600    2301600      4       2  150064       3.2656   0.00054607
enh72674    7    2301300    2302300      6       3  150064       3.4973   0.00023504
enh72676    7    2351600    2352600      2       1  150064       1.7833     0.037269
enh72677    7    2352600    2353600      4       2  150064       1.6551     0.048951
enh72678    7    2387200    2388200      3       1  150064       2.5154    0.0059442
enh72679    7    2392300    2393300      3       2  150064       2.0231     0.021531
enh72680    7    2397900    2398900      2       1  150064       3.0521    0.0011361
enh72682    7    2449600    2450600      3       1  150064        1.826     0.033929
enh72691    7    2508200    2509200      5       2  150064       2.0836     0.018598
enh72699    7    2568400    2569400      3       2  150064       1.8136     0.034873
enh72701    7    2592400    2593400      8       4  150064       1.8244     0.034044
enh72706    7    2648300    2649300      5       2  150064       1.7129     0.043365
enh72711    7    2685200    2686200      1       1  150064       1.7618      0.03905
enh72712    7    2710300    2711300      5       1  150064       1.7339     0.041469
enh72723    7    2877100    2878100      5       2  150064       1.7457     0.040431
enh72728    7    2902100    2903100      4       2  150064       1.9178     0.027571
enh72731    7    2910500    2911500      3       2  150064       2.0623      0.01959
enh72734    7    2934200    2935200      2       1  150064       1.7841     0.037201
enh72736    7    2990300    2991300      1       1  150064        2.411     0.007954
enh72753    7    3106400    3107400      5       2  150064       2.1359     0.016345
enh72765    7    3504800    3505800      7       3  150064       1.6886     0.045646
enh72767    7    3573000    3574000      4       2  150064       1.8942     0.029101
enh72769    7    3710300    3711300      4       2  150064       1.6942     0.045116
enh72770    7    3711300    3712300      7       2  150064       1.8809     0.029992
enh72771    7    4137000    4138000      5       1  150064       3.3285   0.00043655
enh72800    7    4817100    4818100      4       1  150064       1.8751     0.030389
enh72808    7    5124700    5125700      8       4  150064       1.8192      0.03444
enh72838    7    5553800    5554800      5       2  150064       2.7779    0.0027356
enh72840    7    5572600    5573600      2       1  150064       3.0319    0.0012149
enh72841    7    5573300    5574300      5       2  150064       2.6108    0.0045162
enh72851    7    5610000    5611000      3       2  150064        1.688     0.045703
enh72852    7    5636200    5637200      9       4  150064       1.8365     0.033142
enh72858    7    5701400    5702400      6       2  150064       1.7417     0.040778
enh72859    7    5710100    5711100      4       2  150064        2.252     0.012162
enh72885    7    6050000    6051000      7       4  150064       3.4013   0.00033535
enh72887    7    6066400    6067400      8       3  150064       1.6991     0.044649
enh72891    7    6142500    6143500      4       2  150064        2.339    0.0096687
enh72896    7    6156900    6157900      4       2  150064       1.7694     0.038416
enh72898    7    6267900    6268900      1       1  150064        3.008     0.001315
enh72927    7    6584900    6585900      4       2  150064       1.6467     0.049806
enh72928    7    6594200    6595200      7       3  150064        2.386    0.0085156
enh72930    7    6617500    6618500      4       1  150064       2.9641    0.0015178
enh72931    7    6628400    6629400      1       1  150064       2.7337     0.003131
enh72934    7    6641600    6642600      5       2  150064       2.6379    0.0041716
enh72935    7    6656100    6657100      7       4  150064       2.1706     0.014982
enh72937    7    6662700    6663700      3       1  150064       1.9896     0.023316
enh72938    7    6664200    6665200      5       2  150064       2.0413     0.020613
enh72940    7    6698500    6699500      3       2  150064       2.8427    0.0022367
enh72942    7    6744000    6745000      2       1  150064        2.446    0.0072227
enh72943    7    6746800    6747800      5       2  150064       1.9437     0.025966
enh72962    7    7229200    7230200      6       3  150064       2.0608      0.01966
enh72968    7    7262700    7263700      4       2  150064       1.9134      0.02785
enh72969    7    7286700    7287700      1       1  150064       2.0884      0.01838
enh73002    7    7973300    7974300      6       3  150064       1.6605      0.04841
enh73005    7    8004300    8005300      3       2  150064       1.6667     0.047784
enh73030    7    8173200    8174200      2       1  150064       1.7134      0.04332
enh73049    7   11037100   11038100      1       1  150064       2.1762      0.01477
enh73052    7   11165200   11166200      1       1  150064       2.3776     0.008712
enh73054    7   11383300   11384300      7       3  150064       1.7817     0.037398
enh73064    7   12295700   12296700      1       1  150064       1.7423      0.04073
enh73081    7   13889300   13890300      3       1  150064       1.8137     0.034858
enh73089    7   16682600   16683600      3       1  150064       1.6958     0.044965
enh73103    7   16977600   16978600      6       2  150064        1.777     0.037783
enh73140    7   17980900   17981900      1       1  150064       1.6529      0.04918
enh73143    7   18331700   18332700      4       1  150064       1.6705     0.047414
enh73159    7   21377800   21378800      7       3  150064       1.8053     0.035513
enh73161    7   21395800   21396800      3       2  150064       2.4939    0.0063179
enh73164    7   21422800   21423800      4       2  150064       1.8695     0.030778
enh73166    7   21465400   21466400      4       2  150064       2.4926    0.0063409
enh73168    7   21477000   21478000      2       1  150064        2.839    0.0022631
enh73170    7   21480200   21481200      4       2  150064        2.217     0.013311
enh73171    7   21482700   21483700      3       2  150064       1.9984     0.022835
enh73172    7   21483700   21484700      3       2  150064       3.2483   0.00058039
enh73173    7   21487000   21488000      3       2  150064       2.3393    0.0096592
enh73174    7   21488200   21489200      1       1  150064       3.3554    0.0003962
enh73175    7   21490400   21491400      1       1  150064       3.7231    9.841e-05
enh73176    7   21501400   21502400      5       2  150064       3.1427   0.00083694
enh73177    7   21502500   21503500      3       2  150064       2.7412    0.0030603
enh73179    7   21519500   21520500      5       2  150064       3.5663   0.00018104
enh73206    7   22609100   22610100      2       1  150064       1.9367     0.026393
enh73226    7   23049000   23050000      4       2  150064       1.9185     0.027522
enh73230    7   23060000   23061000      2       1  150064       1.6495     0.049519
enh73236    7   23245800   23246800      4       1  150064       1.7476     0.040269
enh73246    7   23502000   23503000      8       2  150064       1.8311      0.03354
enh73247    7   23529000   23530000      3       2  150064        2.857    0.0021387
enh73253    7   23586200   23587200      3       2  150064        2.823    0.0023792
enh73255    7   23638600   23639600      1       1  150064       2.1008      0.01783
enh73258    7   23934200   23935200     10       5  150064       2.8867    0.0019465
enh73266    7   24600200   24601200      4       2  150064       1.8837       0.0298
enh73272    7   24691900   24692900      4       2  150064       3.8223   6.6097e-05
enh73274    7   24717500   24718500      3       2  150064       4.1231    1.869e-05
enh73276    7   24767300   24768300      5       3  150064        3.345   0.00041136
enh73278    7   24833500   24834500      4       2  150064       2.8013    0.0025451
enh73312    7   25109100   25110100      2       1  150064       3.0519     0.001137
enh73322    7   25535800   25536800      1       1  150064       2.5407     0.005531
enh73375    7   27778200   27779200      2       1  150064       1.7606     0.039156
enh73377    7   27782200   27783200      6       3  150064       2.9073    0.0018229
enh73395    7   28159600   28160600      4       2  150064       1.8471     0.032365
enh73399    7   28189200   28190200      5       2  150064        1.708     0.043817
enh73402    7   28208000   28209000      2       1  150064       1.7367     0.041219
enh73404    7   28214300   28215300      3       2  150064       2.9641    0.0015179
enh73412    7   28368500   28369500      2       1  150064       1.8034     0.035659
enh73419    7   29130300   29131300      7       4  150064       2.0871     0.018438
enh73422    7   29247200   29248200      4       2  150064       2.0999     0.017869
enh73427    7   29368300   29369300      6       2  150064       2.1304     0.016571
enh73461    7   30348800   30349800      3       2  150064       1.7495     0.040104
enh73481    7   30512800   30513800      2       1  150064       1.7739     0.038039
enh73482    7   30514800   30515800      3       2  150064       2.4189     0.007784
enh73484    7   30519000   30520000      2       1  150064       1.7752     0.037936
enh73489    7   30737000   30738000      2       1  150064        1.758     0.039377
enh73498    7   31063200   31064200      1       1  150064       2.3127      0.01037
enh73500    7   32530600   32531600      8       3  150064       1.9558     0.025246
enh73509    7   32553300   32554300      5       2  150064       1.9625     0.024852
enh73521    7   32943500   32944500      1       1  150064       2.5425     0.005503
enh73554    7   35031000   35032000      4       2  150064       1.8465     0.032406
enh73555    7   35074300   35075300      4       2  150064       2.4816    0.0065399
enh73556    7   35077800   35078800      3       1  150064       2.5968    0.0047042
enh73560    7   35683800   35684800      2       1  150064       2.2594      0.01193
enh73561    7   35686300   35687300      4       2  150064       1.8849     0.029723
enh73563    7   35694500   35695500      2       1  150064       2.0064     0.022409
enh73565    7   35710400   35711400      1       1  150064       2.5269     0.005753
enh73567    7   35715600   35716600      3       2  150064       1.7682     0.038511
enh73570    7   35722300   35723300      5       2  150064       2.4702    0.0067513
enh73573    7   35735600   35736600      3       1  150064       2.1873     0.014359
enh73583    7   35866500   35867500      2       1  150064       2.2896     0.011022
[truncated: 578,681 more chars]
