# Supplementary material for: Identifying enhancer properties associated with genetic risk for complex traits using regulome-wide association studies
Source: PLoS Comput Biol. 2022 Sep 7;18(9):e1010430. doi: 10.1371/journal.pcbi.1010430 (PMC9484640; doi:10.1371/journal.pcbi.1010430)
Supplement: S3 Table — Sample names are as described in the ROADMAP epigenomics project integrative analysis portal: https://egg2.wustl.edu/roadmap/web_portal/meta.html. (ZIP) [file pcbi.1010430.s010.zip › supplemental_table3/E007esc-derived_sig_enhancers05.gcov.out]

GENE       CHR      START       STOP  NSNPS  NPARAM       N        ZSTAT            P
enh46546     1     893000     894000      3       1  150064       1.7601     0.039192
enh46574     1    1168300    1169300      2       1  150064       1.7908     0.036659
enh46576     1    1171700    1172700      1       1  150064       2.0985      0.01793
enh46577     1    1179200    1180200      4       2  150064       2.0613     0.019638
enh46591     1    1253300    1254300      2       1  150064       1.8249     0.034007
enh46619     1    1473600    1474600      1       1  150064       1.6972      0.04483
enh46658     1    1841000    1842000      3       1  150064       2.0797     0.018775
enh46661     1    1851400    1852400      2       1  150064       1.8266     0.033877
enh46679     1    2042600    2043600      2       1  150064       2.3598     0.009142
enh46681     1    2057800    2058800      2       1  150064       2.6994    0.0034735
enh46682     1    2060300    2061300      3       1  150064       2.1048     0.017655
enh46683     1    2062800    2063800      3       2  150064       3.1698   0.00076283
enh46685     1    2069000    2070000      2       1  150064       2.6699     0.003794
enh46694     1    2126900    2127900      2       1  150064       2.5265    0.0057606
enh46699     1    2139800    2140800      4       2  150064       1.9211     0.027362
enh46705     1    2173700    2174700      1       1  150064       3.7831    7.743e-05
enh46714     1    2210900    2211900      2       1  150064       2.2599     0.011914
enh46720     1    2236000    2237000      5       3  150064       2.5458    0.0054515
enh46738     1    2347300    2348300      8       4  150064       1.7127     0.043385
enh46741     1    2379300    2380300      6       2  150064       2.3875    0.0084822
enh46742     1    2380900    2381900      5       2  150064       4.7124    1.224e-06
enh46743     1    2383600    2384600      7       3  150064       3.6748     0.000119
enh46744     1    2391700    2392700      2       1  150064        3.842   6.1011e-05
enh46745     1    2399100    2400100      6       2  150064       4.9375   3.9561e-07
enh46752     1    2437400    2438400      4       1  150064       1.6633     0.048122
enh46759     1    2494200    2495200      2       1  150064       2.0703     0.019214
enh46764     1    2524600    2525600      7       2  150064       2.8255    0.0023604
enh46765     1    2538700    2539700     14       3  150064        2.994    0.0013768
enh46766     1    2542200    2543200      1       1  150064       2.6463     0.004069
enh46768     1    2564400    2565400      3       2  150064       3.4482   0.00028216
enh46770     1    3000200    3001200      3       1  150064        1.819     0.034458
enh46776     1    3043200    3044200      2       1  150064       1.8963     0.028961
enh46786     1    3120400    3121400      2       1  150064       1.8472     0.032361
enh46787     1    3121600    3122600      3       1  150064       3.0766     0.001047
enh46788     1    3128200    3129200      4       1  150064       3.4801   0.00025063
enh46833     1    3539100    3540100      4       2  150064       1.9135     0.027844
enh46835     1    3591500    3592500      2       1  150064       1.6565     0.048815
enh46839     1    3604100    3605100      2       1  150064       2.1052     0.017637
enh46868     1    4197300    4198300      5       2  150064       2.6926    0.0035446
enh46871     1    4507600    4508600      9       4  150064       3.0025    0.0013388
enh46878     1    4749100    4750100      4       2  150064       1.6602     0.048437
enh46892     1    5294800    5295800      5       3  150064       2.1255     0.016772
enh46895     1    5356500    5357500      6       2  150064       2.1453     0.015962
enh46901     1    5510800    5511800      1       1  150064       1.6544      0.04902
enh46906     1    5707000    5708000      9       2  150064       2.1475     0.015877
enh46915     1    5811300    5812300      2       1  150064       1.9271     0.026982
enh46918     1    5834500    5835500      1       1  150064       2.3971     0.008263
enh46922     1    5896600    5897600      8       3  150064       2.0681     0.019316
enh46954     1    6260300    6261300      1       1  150064       1.7453      0.04047
enh46955     1    6264400    6265400      3       2  150064         2.25     0.012223
enh46990     1    6447300    6448300      2       1  150064       1.7695     0.038403
enh46992     1    6521100    6522100      2       1  150064       2.5329    0.0056567
enh46993     1    6524400    6525400      3       1  150064        1.985     0.023574
enh46994     1    6531500    6532500      4       2  150064       2.7463    0.0030136
enh46999     1    6551700    6552700      3       1  150064       1.9459     0.025835
enh47000     1    6554800    6555800      3       1  150064       2.1548      0.01559
enh47003     1    6566300    6567300      2       1  150064       2.1841     0.014478
enh47004     1    6568200    6569200      5       2  150064       2.9505    0.0015862
enh47005     1    6569500    6570500      2       1  150064       2.3011     0.010692
enh47015     1    6658600    6659600      8       5  150064       2.7934    0.0026075
enh47016     1    6659600    6660600      2       1  150064       3.0805    0.0010333
enh47018     1    6669000    6670000      2       1  150064       1.8024     0.035742
enh47019     1    6672000    6673000      1       1  150064       1.8823       0.0299
enh47020     1    6676000    6677000      3       1  150064       2.1533     0.015649
enh47021     1    6684200    6685200      2       1  150064       2.1264     0.016733
enh47023     1    6694300    6695300      8       2  150064       2.0884     0.018382
enh47024     1    6754100    6755100      2       1  150064       2.4308    0.0075337
enh47025     1    6756000    6757000      3       2  150064       2.7038    0.0034278
enh47026     1    6759700    6760700      2       1  150064       3.5669   0.00018061
enh47031     1    6847000    6848000      3       1  150064       1.7795     0.037581
enh47056     1    7044600    7045600      4       2  150064       2.5706     0.005076
enh47091     1    7531300    7532300      5       3  150064        1.792     0.036566
enh47093     1    7542700    7543700      4       2  150064       1.9408     0.026143
enh47097     1    7561100    7562100      6       3  150064       1.8292     0.033686
enh47159     1    8362000    8363000      2       1  150064       3.7709    8.133e-05
enh47160     1    8373500    8374500      4       2  150064       4.3324   7.3757e-06
enh47161     1    8374900    8375900      3       1  150064       1.7504     0.040022
enh47162     1    8383600    8384600      3       2  150064       3.6196    0.0001475
enh47163     1    8403100    8404100      5       3  150064       3.3751   0.00036895
enh47165     1    8409600    8410600      3       2  150064       2.3974    0.0082556
enh47166     1    8413200    8414200      2       1  150064       1.7281     0.041985
enh47168     1    8427200    8428200      1       1  150064       2.9348     0.001669
enh47171     1    8436200    8437200      3       2  150064       4.5939   2.1755e-06
enh47172     1    8438800    8439800      1       1  150064       5.5166    1.728e-08
enh47177     1    8445000    8446000      3       2  150064       4.7039   1.2763e-06
enh47180     1    8454900    8455900      1       1  150064       1.6624      0.04822
enh47181     1    8457200    8458200      1       1  150064       1.6541      0.04905
enh47182     1    8468500    8469500      2       1  150064       4.9784   3.2059e-07
enh47186     1    8484800    8485800      2       1  150064       4.3574   6.5811e-06
enh47188     1    8498300    8499300      1       1  150064        5.656    7.747e-09
enh47189     1    8503600    8504600      1       1  150064       4.6085    2.028e-06
enh47190     1    8507500    8508500      2       1  150064       2.4107    0.0079619
enh47192     1    8510200    8511200      3       2  150064        3.055    0.0011253
enh47195     1    8524200    8525200      4       2  150064       2.1952     0.014075
enh47197     1    8536900    8537900      3       1  150064       3.2444   0.00058856
enh47198     1    8538200    8539200      3       1  150064        2.004     0.022537
enh47200     1    8576200    8577200      2       1  150064       2.4796     0.006576
enh47201     1    8576600    8577600      2       1  150064       2.4796     0.006576
enh47204     1    8585900    8586900      3       1  150064        2.376    0.0087516
enh47209     1    8620900    8621900      1       1  150064       2.5716     0.005062
enh47210     1    8623000    8624000      3       2  150064       2.3761    0.0087482
enh47212     1    8627600    8628600      2       1  150064       2.5035    0.0061482
enh47214     1    8638700    8639700      1       1  150064       3.1811    0.0007335
enh47215     1    8640400    8641400      2       1  150064       2.1247     0.016807
enh47217     1    8647600    8648600      3       1  150064       3.0085    0.0013126
enh47218     1    8648000    8649000      2       1  150064       2.3377    0.0097005
enh47219     1    8649600    8650600      2       1  150064       2.5036    0.0061472
enh47220     1    8650600    8651600      3       2  150064       2.5933    0.0047533
enh47221     1    8651300    8652300      2       1  150064        2.581    0.0049255
enh47223     1    8658600    8659600      3       1  150064       2.9559     0.001559
enh47224     1    8664000    8665000      1       1  150064       2.0891      0.01835
enh47225     1    8681000    8682000      3       1  150064        2.017      0.02185
enh47226     1    8686500    8687500      1       1  150064       2.9013     0.001858
enh47229     1    8690200    8691200      1       1  150064       3.1268    0.0008837
enh47230     1    8706800    8707800      2       1  150064       2.9936    0.0013784
enh47233     1    8721200    8722200      1       1  150064        3.686    0.0001139
enh47234     1    8723600    8724600      1       1  150064       2.9184     0.001759
enh47235     1    8726000    8727000      1       1  150064       2.8965     0.001887
enh47237     1    8728900    8729900      1       1  150064       1.9571      0.02517
enh47238     1    8730300    8731300      2       1  150064       2.3313     0.009868
enh47239     1    8737600    8738600      1       1  150064       2.9436     0.001622
enh47240     1    8740300    8741300      1       1  150064       2.2928      0.01093
enh47242     1    8744500    8745500      2       1  150064       2.1884     0.014321
enh47245     1    8749600    8750600      1       1  150064       2.2389      0.01258
enh47248     1    8759400    8760400      1       1  150064       1.7527      0.03983
enh47251     1    8766700    8767700      2       1  150064       1.8211     0.034297
enh47252     1    8769700    8770700      3       2  150064        3.775   7.9989e-05
enh47253     1    8772100    8773100      1       1  150064       1.7195      0.04276
enh47254     1    8774200    8775200      2       1  150064       3.7182   0.00010033
enh47256     1    8787600    8788600      2       1  150064       3.5067   0.00022689
enh47259     1    8814800    8815800      1       1  150064       1.9749      0.02414
enh47261     1    8843700    8844700      2       1  150064       2.4847    0.0064836
enh47268     1    8905600    8906600      2       1  150064       1.6912     0.045404
enh47278     1    8968400    8969400      3       1  150064       1.7289     0.041911
enh47279     1    8970900    8971900      4       2  150064       2.1078     0.017526
enh47315     1    9326400    9327400      4       2  150064       1.9055      0.02836
enh47336     1    9409200    9410200      4       2  150064       1.8464     0.032417
enh47340     1    9422100    9423100      7       4  150064       1.7535     0.039756
enh47341     1    9422600    9423600      4       2  150064       1.7315     0.041684
enh47404     1    9919600    9920600      1       1  150064       2.2695      0.01162
enh47406     1    9923200    9924200      3       2  150064        2.006      0.02243
enh47442     1   10407400   10408400      4       1  150064       1.8267     0.033876
enh47493     1   10774300   10775300      1       1  150064       1.9622      0.02487
enh47514     1   10961100   10962100      3       1  150064       2.1209     0.016963
enh47536     1   11105200   11106200      1       1  150064       1.7897      0.03675
enh47548     1   11335500   11336500      1       1  150064       2.0523      0.02007
enh47552     1   11348600   11349600      1       1  150064       2.1227      0.01689
enh47557     1   11376400   11377400      3       1  150064       2.2901     0.011008
enh47576     1   11545700   11546700      2       1  150064       2.3066     0.010537
enh47577     1   11547200   11548200      4       2  150064       1.8073     0.035357
enh47583     1   11661700   11662700      1       1  150064       1.8047      0.03556
enh47594     1   11767400   11768400      4       2  150064       1.7161     0.043076
enh47595     1   11770900   11771900      3       2  150064       1.6929     0.045241
enh47613     1   11942900   11943900      2       1  150064       2.4724    0.0067108
enh47617     1   11980900   11981900      7       3  150064       1.6621     0.048249
enh47621     1   11990200   11991200      2       1  150064       1.7587     0.039313
enh47623     1   11997200   11998200      3       1  150064       2.7109    0.0033549
enh47624     1   11998500   11999500      2       1  150064       1.9438      0.02596
enh47625     1   12004000   12005000      4       2  150064       1.6737     0.047095
enh47635     1   12112500   12113500      5       2  150064       1.7028     0.044306
enh47636     1   12128100   12129100      2       1  150064       2.6411    0.0041314
enh47637     1   12135200   12136200      5       2  150064       2.1026      0.01775
enh47689     1   12645800   12646800      1       1  150064       1.6494      0.04953
enh47697     1   12772200   12773200      2       1  150064       1.7452     0.040473
enh47715     1   14090800   14091800      2       1  150064       1.7785     0.037664
enh47723     1   14462500   14463500      6       2  150064       1.7455     0.040446
enh47725     1   14468800   14469800      1       1  150064       1.6605      0.04841
enh47728     1   14585600   14586600      5       3  150064       1.9607     0.024958
enh47765     1   15093400   15094400      2       1  150064       2.3351    0.0097684
enh47773     1   15202200   15203200      3       2  150064       1.9802     0.023842
enh47811     1   15506300   15507300      1       1  150064       2.0118      0.02212
enh47814     1   15522800   15523800      6       2  150064        1.649     0.049574
enh47821     1   15569700   15570700      5       2  150064       1.7734      0.03808
enh47835     1   15691100   15692100      2       1  150064       1.6764     0.046832
enh47838     1   15742900   15743900      3       2  150064       1.6896     0.045552
enh47904     1   16359200   16360200      5       1  150064       2.1861     0.014404
enh47940     1   16536900   16537900      3       1  150064       1.9829     0.023687
enh47942     1   16541900   16542900      5       2  150064        1.812     0.034996
enh47943     1   16542400   16543400      7       2  150064        2.262     0.011848
enh47945     1   16563800   16564800      1       1  150064       2.1876      0.01435
enh47946     1   16570400   16571400      1       1  150064        2.126      0.01675
enh47947     1   16574500   16575500      1       1  150064       2.3933     0.008348
enh47948     1   16592600   16593600      3       1  150064       2.1759      0.01478
enh47952     1   16679200   16680200      1       1  150064       2.0801      0.01876
enh47954     1   16698900   16699900      2       1  150064       1.7669     0.038622
enh47957     1   16703100   16704100      4       1  150064       1.9451     0.025883
enh47961     1   16723200   16724200      1       1  150064       1.9682      0.02452
enh47962     1   16787800   16788800      3       1  150064       2.0976      0.01797
enh47963     1   16817300   16818300      5       2  150064       1.9721     0.024297
enh47994     1   17286600   17287600      3       2  150064       2.1024      0.01776
enh47995     1   17287500   17288500      3       2  150064       1.7123     0.043425
enh47999     1   17302700   17303700      2       1  150064       2.2684     0.011653
enh48001     1   17309500   17310500      3       2  150064       2.2235     0.013092
enh48008     1   17378600   17379600      2       1  150064       2.7791    0.0027255
enh48009     1   17386100   17387100      3       1  150064       3.0325    0.0012126
enh48010     1   17390000   17391000      7       3  150064       2.3775    0.0087148
enh48032     1   17563400   17564400      2       1  150064        1.901     0.028652
enh48037     1   17641200   17642200      5       2  150064       1.9223     0.027284
enh48100     1   18398600   18399600      3       2  150064       2.0177     0.021813
enh48104     1   18495800   18496800      4       2  150064       2.1562     0.015535
enh48108     1   18556600   18557600      3       1  150064       1.7873     0.036948
enh48126     1   18733200   18734200      5       2  150064       1.7182     0.042877
enh48129     1   18745100   18746100      1       1  150064       1.8188      0.03447
enh48153     1   19218300   19219300      2       1  150064       1.6971     0.044838
enh48189     1   19641400   19642400      3       2  150064       1.7859     0.037057
enh48239     1   19966600   19967600      1       1  150064       2.3371     0.009718
enh48241     1   19973700   19974700      7       4  150064       1.6458     0.049899
enh48311     1   21114500   21115500      2       1  150064       2.4415    0.0073133
enh48314     1   21338800   21339800      3       2  150064       1.6757       0.0469
enh48315     1   21339600   21340600      2       1  150064       2.6501    0.0040235
enh48316     1   21342600   21343600      3       2  150064       2.9619    0.0015285
enh48317     1   21348700   21349700      2       1  150064       2.0738     0.019051
enh48318     1   21361200   21362200      2       1  150064       2.2974     0.010797
enh48321     1   21452600   21453600      4       2  150064       2.0022     0.022634
enh48322     1   21453200   21454200      2       1  150064       1.7895     0.036771
enh48323     1   21475900   21476900      1       1  150064       3.0309     0.001219
enh48382     1   22031400   22032400      2       1  150064       2.3152     0.010301
enh48383     1   22032800   22033800      4       2  150064       2.2648     0.011762
enh48417     1   22350200   22351200      4       2  150064       1.7882     0.036872
enh48421     1   22369300   22370300      1       1  150064       3.2129     0.000657
enh48424     1   22392700   22393700      2       1  150064       1.8091     0.035216
enh48426     1   22398600   22399600      1       1  150064       3.3647    0.0003831
enh48427     1   22400700   22401700      4       2  150064       3.3868   0.00035356
enh48435     1   22448100   22449100      4       2  150064       3.2651   0.00054706
enh48442     1   22560200   22561200      3       2  150064       2.4758    0.0066474
enh48542     1   23438300   23439300      1       1  150064       2.0492      0.02022
enh48576     1   23888600   23889600      1       1  150064       2.2754      0.01144
enh48584     1   23938900   23939900      2       1  150064       1.9468     0.025782
enh48624     1   24532800   24533800      7       2  150064       1.7124     0.043411
enh48647     1   24807500   24808500      4       2  150064       2.0033     0.022575
enh48648     1   24833400   24834400      1       1  150064       2.5335     0.005646
enh48649     1   24862000   24863000      4       2  150064       2.4306    0.0075369
enh48650     1   24867600   24868600      7       3  150064       2.6794    0.0036878
enh48679     1   25201100   25202100      2       1  150064       1.8558      0.03174
enh48686     1   25310900   25311900      1       1  150064       2.2718      0.01155
enh48688     1   25317400   25318400      9       3  150064       3.5955   0.00016189
enh48834     1   26700200   26701200      3       1  150064       1.7113     0.043515
enh48835     1   26701400   26702400      5       2  150064       1.7922     0.036551
enh48837     1   26712100   26713100      2       1  150064       2.0498      0.02019
enh48846     1   26746700   26747700      3       2  150064       1.9996     0.022774
enh48859     1   26881400   26882400      2       1  150064       1.8363     0.033157
enh48865     1   27020800   27021800      2       1  150064       2.8488    0.0021941
enh48866     1   27026500   27027500      2       1  150064       1.9902     0.023285
enh48867     1   27028000   27029000      2       1  150064       2.6067    0.0045713
enh48870     1   27033600   27034600      2       1  150064       2.6037    0.0046111
enh48872     1   27048400   27049400      1       1  150064       2.7248     0.003217
enh48873     1   27051900   27052900      4       1  150064       2.7077    0.0033878
enh48874     1   27070300   27071300      3       2  150064        1.957     0.025176
enh48875     1   27094400   27095400      1       1  150064       2.7557     0.002928
enh48876     1   27098200   27099200      1       1  150064       2.7473     0.003004
enh48878     1   27112400   27113400      1       1  150064       2.4696     0.006764
enh48881     1   27154200   27155200      2       1  150064       2.1232     0.016866
enh48893     1   27239800   27240800      1       1  150064       2.5171     0.005916
enh48894     1   27247200   27248200      2       1  150064       2.7103    0.0033606
enh48895     1   27249400   27250400      1       1  150064        2.512     0.006003
enh48911     1   27397100   27398100      4       1  150064        1.756     0.039544
enh48912     1   27425600   27426600      1       1  150064         2.29      0.01101
enh48916     1   27444200   27445200      1       1  150064       1.8468      0.03239
enh48917     1   27448700   27449700      1       1  150064       2.1775      0.01472
enh48918     1   27450800   27451800      1       1  150064       3.3091    0.0004679
enh48948     1   27693800   27694800      1       1  150064       1.8301      0.03362
enh48996     1   27932900   27933900      2       1  150064       1.9507     0.025546
enh48999     1   27947700   27948700      2       1  150064       1.6501     0.049462
enh49001     1   27951100   27952100      1       1  150064       1.7491      0.04014
enh49002     1   27955200   27956200      2       1  150064        1.664     0.048061
enh49004     1   27969900   27970900      1       1  150064       1.9646      0.02473
enh49021     1   28258400   28259400      4       2  150064        2.443    0.0072821
enh49029     1   28431300   28432300      2       1  150064       1.9801     0.023844
enh49033     1   28499900   28500900      2       1  150064       3.6693   0.00012161
enh49036     1   28523000   28524000      6       4  150064       1.7939     0.036417
enh49042     1   28574900   28575900      5       2  150064       1.6932      0.04521
enh49044     1   28588200   28589200      3       1  150064        2.265     0.011756
enh49048     1   28622600   28623600      3       2  150064       2.1398     0.016187
enh49051     1   28695200   28696200      2       1  150064       1.9333     0.026598
enh49053     1   28726600   28727600      4       1  150064       2.1669      0.01512
enh49055     1   28739000   28740000      4       1  150064       2.2293     0.012896
enh49060     1   28847800   28848800      1       1  150064       2.8219     0.002387
enh49062     1   28916500   28917500      3       1  150064       2.7318    0.0031493
enh49066     1   28967600   28968600      2       1  150064       2.2942     0.010889
enh49067     1   28970300   28971300      1       1  150064       2.3123      0.01038
enh49068     1   28973700   28974700      2       1  150064       2.0484     0.020261
enh49069     1   28975300   28976300      4       2  150064       2.0615     0.019626
enh49070     1   28990600   28991600      5       2  150064       2.5201    0.0058653
enh49087     1   29210700   29211700      3       2  150064       2.8059    0.0025088
enh49088     1   29219700   29220700      6       2  150064       2.2925     0.010939
enh49094     1   29279600   29280600      3       2  150064       2.8987    0.0018734
enh49095     1   29282000   29283000      1       1  150064       2.0212      0.02163
enh49098     1   29460300   29461300      4       2  150064       2.7063    0.0034018
enh49099     1   29462700   29463700      6       3  150064       2.1277     0.016683
enh49105     1   29498600   29499600      3       2  150064       2.5666    0.0051352
enh49106     1   29505100   29506100      2       1  150064       2.4541    0.0070626
enh49108     1   29513000   29514000      4       2  150064       2.8903    0.0019244
enh49110     1   29549200   29550200      4       2  150064       2.5173    0.0059122
enh49111     1   29555800   29556800      3       1  150064       2.0326     0.021045
enh49115     1   29572200   29573200      5       2  150064        1.794     0.036405
enh49117     1   29575500   29576500      4       2  150064       2.1119     0.017348
enh49156     1   30406800   30407800      5       3  150064       2.1924     0.014177
enh49157     1   30418300   30419300      2       1  150064       1.6834     0.046153
enh49159     1   30433300   30434300      7       3  150064       5.8882   1.9516e-09
enh49160     1   30435000   30436000      2       1  150064       5.4778   2.1536e-08
enh49161     1   30437600   30438600      6       2  150064       5.2379   8.1227e-08
enh49163     1   30454500   30455500      1       1  150064        5.118    1.544e-07
enh49164     1   30456900   30457900      1       1  150064       5.0893    1.797e-07
enh49166     1   30507400   30508400      4       2  150064       2.5053    0.0061176
enh49175     1   30844200   30845200      5       2  150064       2.6635    0.0038661
enh49176     1   30851300   30852300      6       2  150064       2.4502    0.0071393
enh49177     1   30885100   30886100      5       2  150064       1.8311     0.033543
enh49188     1   31180200   31181200     11       2  150064       1.7624        0.039
enh49209     1   31282600   31283600      1       1  150064       1.7529      0.03981
enh49219     1   31352200   31353200      1       1  150064        2.524     0.005801
enh49227     1   31382200   31383200      2       1  150064       1.7205     0.042675
enh49240     1   31594800   31595800      1       1  150064       2.3352     0.009767
enh49246     1   31672400   31673400      9       1  150064       2.0026     0.022611
enh49247     1   31687900   31688900     10       2  150064       2.9286    0.0017023
enh49249     1   31696600   31697600      4       1  150064       3.3258   0.00044089
enh49250     1   31700200   31701200      2       1  150064       3.2792   0.00052052
enh49251     1   31706800   31707800      5       2  150064       1.8927     0.029201
enh49252     1   31770900   31771900      2       1  150064       3.3482   0.00040666
enh49253     1   31772000   31773000      6       2  150064       3.9116   4.5846e-05
enh49256     1   31844900   31845900      3       2  150064       2.0867     0.018456
enh49257     1   31847000   31848000      2       1  150064       2.7671    0.0028278
enh49258     1   31849100   31850100      2       1  150064       2.5774    0.0049766
enh49260     1   31854500   31855500      3       1  150064       4.3807   5.9157e-06
enh49261     1   31862600   31863600      7       2  150064       3.8162   6.7756e-05
enh49262     1   31866800   31867800      4       1  150064       2.8658    0.0020799
enh49263     1   31867300   31868300      2       1  150064       2.8315    0.0023167
enh49264     1   31870200   31871200      4       2  150064       3.6807   0.00011631
enh49265     1   31881400   31882400      4       1  150064       2.6178    0.0044253
enh49266     1   31888300   31889300      2       1  150064        2.709    0.0033745
enh49268     1   31894400   31895400      4       2  150064       2.4951    0.0062962
enh49270     1   31906900   31907900      1       1  150064       1.9219      0.02731
enh49279     1   32029700   32030700      1       1  150064       2.3782     0.008699
enh49300     1   32137800   32138800      3       1  150064       1.7157     0.043107
enh49329     1   32398100   32399100      4       2  150064       1.8691     0.030805
enh49356     1   32616600   32617600      1       1  150064       2.0177      0.02181
enh49367     1   32704300   32705300      2       1  150064       1.6513     0.049341
enh49368     1   32707500   32708500      3       1  150064       1.7063     0.043974
enh49375     1   32810900   32811900      1       1  150064        2.932     0.001684
enh49384     1   32929200   32930200      1       1  150064       1.7222      0.04252
enh49403     1   33232600   33233600      2       1  150064       2.3703    0.0088876
enh49408     1   33277000   33278000      1       1  150064       1.7174      0.04295
enh49410     1   33280300   33281300      3       1  150064       2.2349     0.012712
enh49413     1   33337900   33338900      2       1  150064        1.997     0.022915
enh49438     1   33564700   33565700      1       1  150064       2.2931      0.01092
enh49445     1   33626400   33627400      2       1  150064       1.6613     0.048329
enh49458     1   33724100   33725100      3       2  150064       2.2615     0.011863
enh49462     1   33733900   33734900      1       1  150064       1.7148      0.04319
enh49464     1   33760600   33761600      3       2  150064       1.7552     0.039615
enh49466     1   33765900   33766900      3       2  150064       2.3437    0.0095463
enh49473     1   33811500   33812500      1       1  150064       1.7861      0.03704
enh49490     1   33982000   33983000      2       1  150064       1.9361     0.026427
enh49494     1   34177300   34178300      3       1  150064       2.1769     0.014744
enh49519     1   34653700   34654700      4       2  150064       1.6719     0.047267
enh49542     1   35318200   35319200      4       2  150064       1.8872     0.029566
enh49543     1   35323400   35324400      2       1  150064       2.0234     0.021516
enh49552     1   35675800   35676800      3       1  150064       3.5077   0.00022599
enh49553     1   35677200   35678200      3       1  150064       3.4997   0.00023287
enh49556     1   35741800   35742800      2       1  150064       1.7345      0.04141
enh49568     1   36033200   36034200      1       1  150064       3.8972    4.866e-05
enh49574     1   36156300   36157300      3       1  150064       2.7357    0.0031125
enh49579     1   36274600   36275600      3       2  150064       3.7463   8.9728e-05
enh49580     1   36316200   36317200      3       2  150064       2.5744    0.0050207
enh49585     1   36548800   36549800      4       2  150064       3.9241   4.3527e-05
enh49587     1   36553200   36554200      1       1  150064       3.1405    0.0008432
enh49588     1   36555200   36556200      3       2  150064        3.192   0.00070642
enh49590     1   36562400   36563400      2       1  150064       3.0303    0.0012214
enh49591     1   36565100   36566100      6       2  150064       2.3137     0.010343
enh49592     1   36574300   36575300      2       1  150064         1.76     0.039204
enh49594     1   36584200   36585200      2       1  150064       1.8279     0.033785
enh49595     1   36599800   36600800      3       1  150064       3.6681   0.00012219
enh49596     1   36616300   36617300      4       2  150064       4.9148   4.4438e-07
enh49598     1   36625100   36626100      3       2  150064       2.2319     0.012811
enh49599     1   36627500   36628500      3       1  150064       4.5296   2.9546e-06
enh49600     1   36631200   36632200      2       1  150064       3.9408   4.0604e-05
enh49601     1   36640900   36641900      1       1  150064       3.2103    0.0006629
enh49604     1   36653100   36654100      3       1  150064       2.6234    0.0043531
enh49644     1   37112500   37113500      4       1  150064       1.9049     0.028399
enh49649     1   37169200   37170200      1       1  150064        2.832     0.002313
enh49651     1   37202300   37203300      1       1  150064       1.8664      0.03099
enh49714     1   38395700   38396700      3       1  150064       2.8765    0.0020106
enh49753     1   38734100   38735100      1       1  150064       2.7302     0.003165
enh49754     1   38736100   38737100      4       2  150064       2.5798    0.0049431
enh49755     1   38738700   38739700      7       2  150064       2.0244     0.021464
enh49758     1   38757000   38758000      5       2  150064       2.5707    0.0050745
enh49761     1   38890100   38891100      7       2  150064       2.2463     0.012343
enh49762     1   38897900   38898900      2       1  150064       2.1803     0.014617
enh49763     1   38910100   38911100      6       2  150064       2.8259    0.0023573
enh49766     1   38921300   38922300      1       1  150064       1.6568      0.04878
enh49768     1   38949400   38950400      1       1  150064       2.0527      0.02005
enh49787     1   39192400   39193400      4       2  150064       2.8316    0.0023155
enh49788     1   39194300   39195300      2       1  150064       2.6361    0.0041932
enh49789     1   39206400   39207400      2       1  150064       1.7498     0.040076
enh49798     1   39406900   39407900      2       1  150064       1.6718     0.047283
enh49804     1   39482200   39483200      5       2  150064       2.0093     0.022251
enh49805     1   39490800   39491800      2       1  150064       1.8507     0.032107
enh49836     1   39649100   39650100      3       2  150064       1.7095      0.04368
enh49837     1   39650600   39651600      1       1  150064       1.7696       0.0384
enh49838     1   39651000   39652000      2       1  150064       2.1225     0.016899
enh49842     1   39660100   39661100      3       2  150064       1.7081     0.043804
enh49873     1   39974600   39975600      4       2  150064       2.3427    0.0095713
enh49875     1   40090900   40091900      1       1  150064       2.1072      0.01755
enh49881     1   40303100   40304100      4       2  150064       1.8115     0.035028
enh49884     1   40352100   40353100      1       1  150064          1.8      0.03593
enh49904     1   40775000   40776000      5       2  150064        2.202     0.013833
enh49909     1   40848500   40849500      3       2  150064       2.0998     0.017875
enh49924     1   41155700   41156700      3       2  150064       2.3236     0.010073
enh49928     1   41239100   41240100      4       2  150064       1.6712     0.047345
enh49934     1   41270700   41271700      6       2  150064       1.8032     0.035678
enh49955     1   41447100   41448100      2       1  150064       2.1477     0.015868
enh49956     1   41468900   41469900      5       2  150064        2.221     0.013176
enh49961     1   41574600   41575600      4       2  150064       2.1731     0.014886
enh49962     1   41617400   41618400      1       1  150064       2.6113      0.00451
enh49973     1   41834900   41835900      7       3  150064       4.6036   2.0767e-06
enh49975     1   41843000   41844000      4       2  150064       2.6422    0.0041181
enh49976     1   41844900   41845900      5       2  150064       4.1473   1.6817e-05
enh49977     1   41853600   41854600      4       2  150064       2.0453     0.020412
enh49982     1   41873100   41874100      4       2  150064       2.9148    0.0017796
enh49983     1   41878000   41879000      7       2  150064       1.8593     0.031492
enh49985     1   41889200   41890200      4       2  150064        2.016     0.021902
enh49986     1   41892800   41893800      5       2  150064       1.7496     0.040096
enh49987     1   41898100   41899100      6       3  150064       2.2582     0.011965
enh49988     1   41901300   41902300      5       3  150064       1.8623     0.031282
enh49991     1   41920000   41921000      1       1  150064         1.69      0.04551
enh49995     1   41950800   41951800      4       2  150064       3.2566   0.00056377
enh49996     1   41960400   41961400      4       2  150064       3.2234    0.0006334
enh49997     1   41962400   41963400      4       2  150064       2.6271    0.0043063
enh49999     1   41968100   41969100      5       1  150064       2.2117     0.013495
enh50000     1   41969600   41970600      3       2  150064       2.3629    0.0090673
enh50001     1   41973100   41974100      3       2  150064       2.1461     0.015934
enh50039     1   42317200   42318200      2       1  150064       1.8417     0.032759
enh50097     1   43415100   43416100      7       2  150064       1.9365     0.026402
enh50100     1   43427300   43428300      5       2  150064       2.5332    0.0056514
enh50129     1   43739600   43740600      2       1  150064        2.174     0.014854
enh50132     1   43760100   43761100      1       1  150064       3.2077     0.000669
enh50137     1   43812000   43813000      2       1  150064       3.1179   0.00091072
enh50140     1   43831100   43832100      3       2  150064       1.9251     0.027108
enh50141     1   43834400   43835400      1       1  150064       3.6162    0.0001495
enh50142     1   43843600   43844600      5       3  150064       3.0368    0.0011953
enh50146     1   43901900   43902900      1       1  150064       3.6156    0.0001498
enh50148     1   43920200   43921200      3       2  150064       4.1734   1.5006e-05
enh50150     1   43941300   43942300      3       1  150064       3.6843   0.00011465
enh50152     1   43960600   43961600      2       1  150064       1.6731     0.047149
enh50156     1   43998900   43999900      3       2  150064       2.5678    0.0051167
enh50158     1   44005900   44006900      2       1  150064       2.8263    0.0023541
enh50161     1   44013900   44014900      4       1  150064       1.9977     0.022875
enh50162     1   44017900   44018900      1       1  150064       3.1374    0.0008524
enh50163     1   44019500   44020500      2       1  150064       3.1776   0.00074247
enh50164     1   44022700   44023700      1       1  150064       3.0287     0.001228
enh50167     1   44030800   44031800      3       1  150064       3.2648   0.00054761
enh50168     1   44031700   44032700      2       1  150064       2.2048     0.013733
enh50169     1   44035100   44036100      3       1  150064       3.2869    0.0005064
enh50170     1   44038300   44039300      2       1  150064       2.3046     0.010596
enh50171     1   44040200   44041200      3       2  150064       4.7615   9.6058e-07
enh50172     1   44042900   44043900      4       2  150064       3.9293   4.2603e-05
enh50173     1   44047500   44048500      5       2  150064       2.8226    0.0023819
enh50174     1   44053100   44054100      2       1  150064       1.9244     0.027151
enh50175     1   44114300   44115300      5       2  150064       4.0012   3.1507e-05
enh50177     1   44125200   44126200      1       1  150064        4.674    1.477e-06
enh50181     1   44197500   44198500      1       1  150064       4.5098    3.245e-06
enh50182     1   44230600   44231600      3       1  150064       2.7625    0.0028682
enh50183     1   44232600   44233600      2       1  150064       2.3266    0.0099939
enh50184     1   44248800   44249800      3       2  150064       3.7981   7.2899e-05
enh50185     1   44251600   44252600      2       1  150064       2.3699    0.0088966
enh50189     1   44300500   44301500      1       1  150064        2.945     0.001615
enh50192     1   44318400   44319400      3       1  150064       3.6558   0.00012817
enh50194     1   44335600   44336600      3       2  150064       2.9761    0.0014597
enh50195     1   44346900   44347900      4       2  150064       3.7759   7.9701e-05
enh50196     1   44350400   44351400      3       2  150064       3.2264   0.00062671
enh50197     1   44353100   44354100      4       2  150064       3.6321   0.00014058
enh50198     1   44379000   44380000      4       1  150064         2.82    0.0024013
enh50199     1   44395800   44396800      6       3  150064       1.7751     0.037943
enh50200     1   44400100   44401100      2       1  150064       2.2372     0.012635
enh50202     1   44411000   44412000      2       1  150064       2.5119    0.0060045
enh50203     1   44413900   44414900      5       2  150064       3.6271    0.0001433
enh50204     1   44415100   44416100      4       2  150064       2.5218    0.0058385
enh50207     1   44439100   44440100      2       1  150064       1.9816     0.023762
enh50208     1   44441600   44442600      1       1  150064       3.4286    0.0003034
enh50209     1   44443300   44444300      5       3  150064       2.4915    0.0063602
enh50210     1   44446600   44447600      3       2  150064       1.9206     0.027392
enh50211     1   44456100   44457100      1       1  150064       2.0898      0.01832
enh50213     1   44460300   44461300      3       1  150064       2.1489     0.015823
enh50217     1   44481200   44482200      1       1  150064       1.7054      0.04406
enh50227     1   44554800   44555800      5       2  150064       1.7225     0.042493
enh50229     1   44679900   44680900      1       1  150064       2.3252      0.01003
enh50231     1   44710300   44711300      1       1  150064       2.1447      0.01599
enh50252     1   44821000   44822000      2       1  150064       1.9614     0.024916
enh50263     1   44997800   44998800      3       1  150064        1.818     0.034532
enh50266     1   45059600   45060600      1       1  150064       1.9436      0.02597
enh50280     1   45184600   45185600      1       1  150064       1.8209      0.03431
enh50299     1   45305000   45306000      3       2  150064       1.7558     0.039565
enh50311     1   45785500   45786500      2       1  150064       1.8371     0.033095
enh50372     1   46764400   46765400      1       1  150064       2.5042     0.006137
enh50386     1   46877400   46878400      2       1  150064       2.0211     0.021634
enh50389     1   46985200   46986200      2       1  150064       2.3539    0.0092893
enh50390     1   47015100   47016100      3       2  150064       1.9002     0.028706
enh50391     1   47023700   47024700      1       1  150064       2.0179       0.0218
enh50393     1   47040900   47041900      1       1  150064       1.7918      0.03658
enh50414     1   47640600   47641600      4       2  150064       1.8457     0.032464
enh50448     1   48276300   48277300      1       1  150064        2.217      0.01331
enh50452     1   48292800   48293800      2       1  150064       2.3811    0.0086309
enh50454     1   48308200   48309200      3       2  150064       2.7343    0.0031258
enh50456     1   48337000   48338000      7       4  150064       2.0018     0.022655
enh50458     1   48347200   48348200      2       1  150064       1.9375      0.02634
enh50465     1   48399800   48400800      5       2  150064       1.7379     0.041113
enh50503     1   49240900   49241900      5       3  150064       1.6972     0.044829
enh50519     1   51133400   51134400      1       1  150064        2.012      0.02211
enh50600     1   53139800   53140800      1       1  150064       1.8904      0.02935
enh50624     1   53655800   53656800      3       1  150064       2.3512    0.0093555
enh50625     1   53661200   53662200      1       1  150064       2.0792       0.0188
enh50628     1   53702600   53703600      4       2  150064       2.5829    0.0048987
enh50629     1   53745800   53746800      4       2  150064       2.7126    0.0033375
enh50630     1   53746200   53747200      3       1  150064       2.9357    0.0016641
enh50632     1   53758500   53759500      1       1  150064       1.8966      0.02894
enh50633     1   53760900   53761900      4       2  150064       2.7273    0.0031924
enh50638     1   53774800   53775800      5       2  150064       2.0906     0.018283
enh50645     1   53836200   53837200      4       2  150064       2.4082     0.008016
enh50646     1   53841800   53842800      2       1  150064       2.5886    0.0048185
enh50647     1   53855800   53856800      4       2  150064       2.0828     0.018636
enh50648     1   53859000   53860000      3       1  150064       2.3284    0.0099444
enh50649     1   53861100   53862100      1       1  150064       3.0214     0.001258
enh50655     1   53907300   53908300      3       1  150064       2.0502     0.020172
enh50673     1   54024800   54025800      3       1  150064       2.4336     0.007475
enh50703     1   54422500   54423500      3       1  150064       1.7584     0.039338
enh50704     1   54447400   54448400      1       1  150064       2.3782     0.008699
enh50705     1   54448000   54449000      1       1  150064       2.3145      0.01032
enh50719     1   54685200   54686200      3       2  150064       2.1506     0.015755
enh50720     1   54688300   54689300      4       2  150064        2.968    0.0014986
enh50721     1   54694000   54695000      6       2  150064       1.7397     0.040955
enh50753     1   54801300   54802300      2       1  150064       1.6758     0.046885
enh50756     1   54807300   54808300      2       1  150064       1.8867     0.029599
enh50757     1   54815700   54816700      1       1  150064       1.7965      0.03621
enh50761     1   54827600   54828600      2       1  150064       1.7732     0.038097
enh50764     1   54836900   54837900      2       1  150064       2.0707     0.019196
enh50765     1   54838500   54839500      3       1  150064       2.0538     0.019998
enh50767     1   54850500   54851500      1       1  150064       2.1615      0.01533
enh50830     1   55529600   55530600      1       1  150064       1.7152      0.04315
enh50852     1   56038200   56039200      5       3  150064       1.8783     0.030168
enh50853     1   56041100   56042100      4       2  150064       1.8826     0.029874
enh50857     1   56184600   56185600      2       1  150064       1.7767      0.03781
enh50859     1   56207100   56208100      1       1  150064       1.7343      0.04143
enh50935     1   57566500   57567500      2       1  150064       1.7107     0.043571
enh50952     1   58062200   58063200      3       1  150064        2.362    0.0090882
enh50975     1   58554000   58555000      1       1  150064       1.8097      0.03517
enh50977     1   58563600   58564600      4       2  150064       1.8758     0.030344
enh50982     1   58810900   58811900      7       3  150064       1.6772     0.046747
enh50986     1   58874900   58875900      5       2  150064       1.6609     0.048363
enh51010     1   59323600   59324600      3       2  150064       2.1509     0.015741
enh51045     1   59622000   59623000      8       1  150064       1.6942     0.045117
enh51088     1   60452100   60453100      1       1  150064       2.4008      0.00818
enh51092     1   61039500   61040500      1       1  150064       3.0103     0.001305
enh51097     1   61335800   61336800      2       1  150064       1.7927      0.03651
enh51101     1   61377400   61378400      4       2  150064        1.968     0.024537
enh51106     1   61401800   61402800      2       1  150064       1.7825     0.037332
enh51112     1   61455200   61456200      2       1  150064       1.8711     0.030669
enh51127     1   61709600   61710600      2       1  150064       2.0865     0.018466
enh51142     1   61858200   61859200      6       2  150064        2.115     0.017214
enh51148     1   61916900   61917900      1       1  150064       2.0375       0.0208
enh51152     1   61978400   61979400      2       1  150064       2.3353    0.0097627
enh51164     1   62506400   62507400      4       1  150064       1.8369     0.033116
enh51166     1   62522600   62523600      4       2  150064       1.9728     0.024258
enh51194     1   62866500   62867500      3       1  150064       2.1564     0.015527
enh51210     1   63476500   63477500      2       1  150064       3.3798    0.0003627
enh51294     1   64504000   64505000      1       1  150064       2.6022     0.004631
enh51297     1   64509400   64510400      2       1  150064       2.1855     0.014428
enh51318     1   64734800   64735800      2       1  150064       1.6523     0.049234
enh51331     1   64947600   64948600      1       1  150064       1.7013      0.04444
enh51334     1   64955000   64956000      2       1  150064       1.6481     0.049669
enh51335     1   64959000   64960000      1       1  150064       2.5293     0.005715
enh51369     1   65294900   65295900      2       1  150064       2.0059     0.022432
enh51375     1   65359400   65360400      3       1  150064       2.8452    0.0022195
enh51380     1   65382900   65383900      3       1  150064       3.4743   0.00025612
enh51381     1   65393400   65394400      1       1  150064       2.9146     0.001781
enh51382     1   65398700   65399700      4       2  150064       2.4436    0.0072702
enh51383     1   65399700   65400700      3       2  150064       2.5661    0.0051429
enh51384     1   65421500   65422500      2       1  150064       2.4354    0.0074375
enh51385     1   65427800   65428800      5       2  150064       2.9459    0.0016099
enh51390     1   65579800   65580800      3       1  150064        2.237     0.012642
enh51395     1   65641700   65642700      3       2  150064       2.0039     0.022542
enh51396     1   65644000   65645000      1       1  150064       2.0028       0.0226
enh51412     1   65932800   65933800      8       3  150064       1.8564     0.031702
enh51419     1   66731200   66732200      1       1  150064       2.4844     0.006489
enh51447     1   67802200   67803200      4       1  150064       1.8486     0.032258
enh51451     1   67855300   67856300      1       1  150064       1.9281      0.02692
enh51452     1   67858400   67859400      3       2  150064       2.1952     0.014076
enh51453     1   67864600   67865600      1       1  150064       2.0738      0.01905
enh51472     1   68078300   68079300      2       1  150064       1.6808     0.046401
enh51479     1   68166300   68167300      4       2  150064       1.9657     0.024668
enh51485     1   68189200   68190200      1       1  150064       2.0043      0.02252
enh51492     1   68214400   68215400      2       1  150064       2.0104     0.022192
enh51497     1   68257500   68258500      4       2  150064       3.7431   9.0892e-05
enh51498     1   68259300   68260300      3       2  150064       3.2428   0.00059183
enh51499     1   68268000   68269000      6       3  150064        1.801      0.03585
enh51500     1   68269600   68270600      2       1  150064       2.3567      0.00922
enh51501     1   68281200   68282200      5       3  150064       2.8794    0.0019924
enh51502     1   68303800   68304800      5       2  150064       3.9573   3.7908e-05
enh51503     1   68305300   68306300      2       1  150064       2.2469     0.012322
enh51504     1   68307000   68308000      4       1  150064       3.4684   0.00026174
enh51505     1   68310500   68311500      5       2  150064       3.9931   3.2613e-05
enh51506     1   68354000   68355000      5       2  150064       2.2074     0.013644
enh51507     1   68358300   68359300      5       2  150064       3.5562   0.00018815
enh51508     1   68372900   68373900      2       1  150064       2.7823    0.0026984
enh51511     1   68411000   68412000      4       2  150064       1.8077      0.03533
enh51532     1   68930500   68931500      3       2  150064       2.8274    0.0023467
enh51535     1   69426200   69427200      1       1  150064       1.7113      0.04351
enh51565     1   71354200   71355200      1       1  150064       1.7905      0.03669
enh51567     1   72385400   72386400      1       1  150064       1.7049      0.04411
enh51576     1   73530900   73531900      4       1  150064       4.7289   1.1289e-06
enh51577     1   73776200   73777200      4       1  150064       5.4109   3.1353e-08
enh51594     1   75540400   75541400      2       1  150064       1.7597     0.039228
enh51604     1   76207500   76208500      4       2  150064       1.8767     0.030278
enh51616     1   76620000   76621000      2       1  150064       1.6795     0.046531
enh51636     1   76976600   76977600      4       2  150064       1.6841     0.046078
enh51648     1   77484200   77485200      5       1  150064       2.2122     0.013477
enh51667     1   78298900   78299900      1       1  150064       2.6962     0.003507
enh51670     1   78446400   78447400      2       1  150064        2.026     0.021384
enh51672     1   78449200   78450200      2       1  150064       1.7929     0.036491
enh51676     1   78620500   78621500      4       2  150064       1.9912     0.023232
enh51688     1   79839000   79840000      3       1  150064       2.6758     0.003727
enh51694     1   81358000   81359000      2       1  150064       2.1144     0.017241
enh51704     1   81773600   81774600      7       2  150064       1.6707     0.047386
enh51705     1   81777600   81778600      2       1  150064       1.7118     0.043466
enh51706     1   81779000   81780000      4       2  150064       1.7187     0.042833
enh51730     1   82146600   82147600      4       2  150064       1.8182     0.034516
enh51732     1   82164700   82165700      4       2  150064       2.7781    0.0027337
enh51734     1   82169100   82170100      4       2  150064       1.9234     0.027213
enh51773     1   84039600   84040600      4       2  150064       1.6528     0.049183
enh51781     1   84213700   84214700      6       2  150064       2.2181     0.013275
enh51782     1   84216600   84217600      6       2  150064       1.9279     0.026932
enh51783     1   84226400   84227400      6       2  150064       1.6781     0.046661
enh51784     1   84229600   84230600      4       1  150064       2.5068    0.0060908
enh51785     1   84243500   84244500      4       2  150064       2.2538     0.012105
enh51787     1   84303800   84304800      3       2  150064       3.9977   3.1981e-05
enh51789     1   84639500   84640500      1       1  150064        1.923      0.02724
enh51815     1   85439300   85440300      6       2  150064       2.1424     0.016081
enh51827     1   85739900   85740900      2       1  150064       1.9502     0.025574
enh51831     1   85779800   85780800      2       1  150064       2.6074    0.0045621
enh51838     1   85863800   85864800      4       2  150064       2.0858     0.018498
enh51888     1   87740200   87741200      3       2  150064       2.0734     0.019065
enh51896     1   87817000   87818000      7       2  150064       1.9535      0.02538
enh51900     1   87902200   87903200      4       1  150064       1.6801     0.046465
enh51901     1   87929500   87930500      4       2  150064       2.0591     0.019742
enh51935     1   89777100   89778100      2       1  150064       2.6612    0.0038928
enh51936     1   89829400   89830400      3       2  150064       1.8499     0.032165
enh51948     1   90158100   90159100      2       1  150064       1.6794     0.046541
enh51949     1   90174400   90175400      1       1  150064       2.0233      0.02152
enh51950     1   90185000   90186000      1       1  150064       1.6991      0.04465
enh51954     1   90267400   90268400      5       1  150064       1.9248     0.027126
enh51955     1   90273700   90274700      1       1  150064       2.1419       0.0161
enh51959     1   90307700   90308700      3       2  150064       2.4101    0.0079752
enh51987     1   91227300   91228300      5       1  150064       1.9361     0.026427
enh51991     1   91389300   91390300      3       1  150064       2.3581    0.0091846
enh51992     1   91390100   91391100      1       1  150064       2.5134     0.005979
enh51993     1   91391300   91392300      2       1  150064       2.1155     0.017195
enh51994     1   91473700   91474700      1       1  150064       2.0974      0.01798
enh51996     1   91485000   91486000      6       2  150064        1.881     0.029987
enh51997     1   91502000   91503000      1       1  150064       2.0965      0.01802
enh52021     1   92102800   92103800      3       2  150064       3.1803   0.00073554
enh52023     1   92116800   92117800      2       1  150064       1.8662     0.031005
enh52041     1   92242800   92243800      5       2  150064       2.3494     0.009401
enh52042     1   92244000   92245000      5       2  150064        1.937     0.026371
enh52044     1   92249800   92250800      4       2  150064       2.8221    0.0023856
enh52066     1   93248800   93249800      3       2  150064       1.6915      0.04537
enh52069     1   93401000   93402000      3       1  150064       1.7756       0.0379
enh52071     1   93415800   93416800      3       1  150064       1.8399     0.032888
enh52075     1   93438000   93439000      1       1  150064       1.6825      0.04624
enh52164     1   94527600   94528600      3       2  150064       1.9738     0.024204
enh52229     1   95330200   95331200      4       2  150064       1.7244     0.042316
enh52232     1   95349200   95350200      3       2  150064       2.2582     0.011965
enh52250     1   95455100   95456100      1       1  150064       1.9067      0.02828
enh52257     1   95507500   95508500      2       1  150064       2.0905     0.018287
enh52258     1   95508400   95509400      7       2  150064       1.9798     0.023862
enh52259     1   95552300   95553300      3       1  150064       2.2242     0.013066
enh52262     1   95698000   95699000      4       2  150064       2.1295     0.016607
enh52264     1   95773800   95774800      5       2  150064       2.7526    0.0029562
enh52275     1   96724400   96725400      2       1  150064       3.1572   0.00079647
enh52276     1   96841600   96842600      4       2  150064        2.492    0.0063505
enh52279     1   96947500   96948500      3       2  150064       2.0392     0.020717
enh52280     1   96952800   96953800      2       1  150064       2.3162     0.010272
enh52281     1   96975400   96976400      3       2  150064       2.1881     0.014333
enh52288     1   97020000   97021000      2       1  150064       2.0611     0.019648
enh52292     1   97063600   97064600      1       1  150064       2.7308     0.003159
enh52293     1   97185900   97186900      2       1  150064       1.7221     0.042524
enh52294     1   97212200   97213200      2       1  150064       1.8213      0.03428
enh52297     1   97610600   97611600      1       1  150064       2.1594      0.01541
enh52301     1   97907300   97908300      3       2  150064       1.9034     0.028494
enh52304     1   98032600   98033600      3       1  150064       3.4324   0.00029913
enh52305     1   98096000   98097000      1       1  150064       2.5085     0.006062
enh52306     1   98206200   98207200      2       1  150064        3.546   0.00019555
enh52307     1   98386900   98387900      1       1  150064       6.1265    4.493e-10
enh52308     1   98552000   98553000      2       1  150064       6.4431   5.8531e-11
enh52309     1   98552500   98553500      2       1  150064       6.4431   5.8531e-11
enh52310     1   98675400   98676400      1       1  150064       3.6548    0.0001287
enh52363     1  101669300  101670300      4       1  150064       1.6696     0.047503
enh52376     1  102370800  102371800      3       2  150064       3.2117   0.00065982
enh52381     1  103298800  103299800      5       3  150064       2.4637    0.0068757
enh52393     1  107466700  107467700      1       1  150064       2.0703      0.01921
enh52410     1  108438200  108439200      4       1  150064       2.0387     0.020739
enh52413     1  108508200  108509200      5       3  150064       2.2686     0.011647
enh52424     1  108740200  108741200      6       2  150064       2.6406    0.0041376
enh52455     1  109693400  109694400      1       1  150064       2.0177      0.02181
enh52467     1  109782200  109783200      2       1  150064       2.1667     0.015129
enh52506     1  110178200  110179200      2       1  150064       1.8193      0.03443
enh52534     1  110438300  110439300      5       2  150064       1.9161     0.027674
enh52546     1  110545800  110546800      1       1  150064        1.927      0.02699
enh52571     1  110892600  110893600      2       1  150064       2.1775     0.014723
enh52573     1  110948600  110949600      2       1  150064       1.8005     0.035889
enh52576     1  111019700  111020700      1       1  150064       2.4479     0.007185
enh52582     1  111107700  111108700      2       1  150064       1.8434     0.032634
enh52609     1  112148200  112149200      2       1  150064       2.1242     0.016827
enh52611     1  112164600  112165600      7       4  150064       2.0755     0.018972
enh52628     1  112399100  112400100      1       1  150064       1.9062      0.02831
enh52631     1  112423900  112424900      3       2  150064       2.0862     0.018482
enh52635     1  112446600  112447600      1       1  150064       2.0661      0.01941
enh52636     1  112451200  112452200      5       2  150064       1.8511     0.032074
enh52637     1  112462600  112463600      3       1  150064       2.4432    0.0072786
enh52638     1  112470600  112471600      1       1  150064       2.3325     0.009838
enh52640     1  112490800  112491800      5       2  150064       1.6947     0.045069
enh52641     1  112506400  112507400      4       2  150064       2.1583     0.015451
enh52643     1  112547600  112548600      4       2  150064       1.9647     0.024726
enh52645     1  112635000  112636000      2       1  150064        1.788     0.036889
enh52649     1  112850600  112851600      1       1  150064       2.0476       0.0203
enh52657     1  112936600  112937600      4       1  150064       1.8506     0.032113
enh52658     1  112939600  112940600      3       1  150064       2.1662     0.015149
enh52659     1  112944200  112945200      2       1  150064       2.2625     0.011834
enh52660     1  112946400  112947400      1       1  150064        2.414     0.007889
enh52661     1  113007100  113008100      1       1  150064       2.0222      0.02158
enh52663     1  113055600  113056600      2       1  150064        4.041   2.6614e-05
enh52666     1  113067000  113068000      2       1  150064       2.8172     0.002422
enh52668     1  113159700  113160700      4       2  150064       3.9287   4.2698e-05
enh52671     1  113215800  113216800      2       1  150064       3.0364    0.0011973
enh52672     1  113218400  113219400      3       2  150064       2.2042     0.013755
enh52674     1  113230600  113231600      4       2  150064       2.9565    0.0015556
enh52675     1  113242600  113243600      1       1  150064       3.3836    0.0003577
enh52676     1  113246100  113247100      4       2  150064       2.5308    0.0056894
enh52690     1  113368700  113369700      1       1  150064       1.7095      0.04368
enh52710     1  113569400  113570400      2       1  150064       1.9782     0.023953
enh52718     1  113683100  113684100      1       1  150064       1.6575      0.04871
enh52720     1  113751800  113752800      1       1  150064       2.0814       0.0187
enh52773     1  114688500  114689500      4       2  150064       1.7384     0.041066
enh52778     1  114853600  114854600      4       2  150064       2.1796     0.014643
enh52785     1  115050300  115051300      1       1  150064       2.5298     0.005706
enh52788     1  115259400  115260400      2       1  150064       1.9462     0.025816
enh52789     1  115294400  115295400      1       1  150064       3.3803     0.000362
enh52790     1  115295700  115296700      4       2  150064       2.5736     0.005033
enh52791     1  115297200  115298200      2       1  150064       2.4906     0.006377
enh52794     1  115444200  115445200      4       2  150064       2.7194      0.00327
enh52796     1  115610200  115611200      2       1  150064       2.2853     0.011149
enh52797     1  115614200  115615200      5       1  150064       1.8434     0.032637
enh52798     1  115625500  115626500      9       4  150064        2.741    0.0030622
enh52799     1  115627600  115628600      3       2  150064         3.46   0.00027013
enh52801     1  115632600  115633600      6       2  150064       2.0595     0.019721
enh52802     1  115641500  115642500      2       1  150064       1.8164     0.034656
enh52806     1  115722200  115723200     10       3  150064       1.7029      0.04429
enh52808     1  115734000  115735000      6       2  150064       3.3012   0.00048132
enh52809     1  115762800  115763800      7       3  150064       2.7666    0.0028325
enh52813     1  115844700  115845700      8       4  150064       1.7046     0.044135
enh52814     1  115856400  115857400      2       1  150064       2.8495    0.0021896
enh52815     1  115907000  115908000      3       1  150064       2.2471     0.012317
enh52822     1  116172800  116173800      2       1  150064       2.1278     0.016678
enh52823     1  116175000  116176000      3       1  150064       2.1053     0.017631
enh52824     1  116185600  116186600      4       1  150064       2.7837     0.002687
enh52825     1  116188400  116189400      6       2  150064       1.8477     0.032325
enh52833     1  116248900  116249900      4       1  150064       1.9231     0.027237
enh52897     1  117305100  117306100      3       2  150064       2.1423     0.016086
enh52898     1  117349800  117350800      1       1  150064       3.2432    0.0005909
enh52899     1  117368200  117369200      1       1  150064       3.0317     0.001216
enh52900     1  117376700  117377700      4       2  150064       2.5916    0.0047759
enh52932     1  117689400  117690400      7       1  150064        1.791     0.036649
enh52933     1  117705000  117706000      1       1  150064       1.8586      0.03154
enh52935     1  117714700  117715700      4       2  150064       2.8175    0.0024202
enh52936     1  117717300  117718300      3       1  150064       2.2797     0.011312
enh52937     1  117721200  117722200      7       1  150064       1.8594     0.031483
enh52966     1  118837500  118838500      1       1  150064        1.886      0.02965
enh53090     1  145436600  145437600      1       1  150064       1.7244      0.04232
enh53109     1  145588100  145589100      3       1  150064       1.9471     0.025762
enh53111     1  145609300  145610300      1       1  150064       1.8132       0.0349
enh53115     1  145726600  145727600      1       1  150064       1.9945      0.02305
enh53118     1  146640000  146641000      1       1  150064       2.1682      0.01507
enh53119     1  146641800  146642800      4       2  150064       2.2889     0.011044
enh53120     1  146695200  146696200      2       1  150064       2.5317    0.0056752
enh53122     1  146713400  146714400      2       1  150064       2.5153    0.0059462
enh53123     1  146716500  146717500      5       2  150064       2.2623     0.011838
enh53124     1  146718800  146719800      5       3  150064       1.7537     0.039744
enh53126     1  146977000  146978000      3       1  150064       3.0802    0.0010345
enh53127     1  146981500  146982500      2       1  150064       2.4945    0.0063075
enh53143     1  147222600  147223600      5       3  150064       1.9118     0.027951
enh53145     1  147252800  147253800      1       1  150064       2.1717      0.01494
enh53162     1  149887400  149888400      1       1  150064       1.7468      0.04034
enh53174     1  150124200  150125200      2       1  150064        4.783   8.6332e-07
enh53176     1  150130700  150131700      3       2  150064        4.487   3.6125e-06
enh53177     1  150133200  150134200      3       1  150064       5.6361   8.6982e-09
enh53180     1  150166400  150167400      4       2  150064       3.7656   8.3084e-05
enh53182     1  150209000  150210000      2       1  150064       1.9992     0.022793
enh53186     1  150241700  150242700      3       1  150064       4.9797   3.1842e-07
enh53188     1  150245600  150246600      1       1  150064        5.069        2e-07
enh53191     1  150274300  150275300      4       2  150064       4.4825   3.6882e-06
enh53192     1  150294600  150295600      3       2  150064       4.6921    1.352e-06
enh53193     1  150334900  150335900      5       2  150064       4.6395   1.7465e-06
enh53195     1  150378600  150379600      7       2  150064       2.9725     0.001477
enh53196     1  150381000  150382000      1       1  150064       4.3622    6.439e-06
enh53198     1  150449500  150450500      6       3  150064       4.1928   1.3775e-05
enh53199     1  150478300  150479300      1       1  150064       1.8377      0.03305
enh53201     1  150486600  150487600      1       1  150064       5.0598    2.098e-07
enh53202     1  150488600  150489600      1       1  150064       2.0011      0.02269
enh53205     1  150506100  150507100      4       2  150064       3.8042   7.1137e-05
enh53207     1  150510200  150511200      5       2  150064       3.3805   0.00036178
enh53216     1  150543300  150544300      2       1  150064       1.7826     0.037322
enh53219     1  150547200  150548200      2       1  150064       1.8422     0.032722
enh53228     1  150779100  150780100      2       1  150064       1.7807     0.037479
enh53230     1  150846800  150847800      3       2  150064       2.4318    0.0075119
enh53234     1  150951300  150952300      3       1  150064       2.2704     0.011591
enh53241     1  151021300  151022300      1       1  150064       3.8789    5.247e-05
enh53245     1  151034900  151035900      2       1  150064       1.8598     0.031455
enh53247     1  151041800  151042800      2       1  150064       3.0844    0.0010198
enh53251     1  151115700  151116700      6       3  150064       3.2784   0.00052193
enh53256     1  151228000  151229000      2       1  150064       3.4523   0.00027791
enh53271     1  151417000  151418000      2       1  150064        2.118     0.017088
enh53272     1  151429000  151430000      4       2  150064       2.1558     0.015551
enh53353     1  153583500  153584500      2       1  150064       2.4537    0.0070704
enh53359     1  153601000  153602000      1       1  150064       2.0689      0.01928
enh53368     1  153670100  153671100      1       1  150064       2.0054      0.02246
enh53370     1  153703000  153704000      2       1  150064       1.9206     0.027394
enh53374     1  153718200  153719200      9       5  150064        1.949     0.025645
enh53378     1  153756200  153757200      1       1  150064       2.9848     0.001419
enh53384     1  153777800  153778800      2       1  150064       3.7987   7.2743e-05
enh53385     1  153836400  153837400      1       1  150064       2.2869       0.0111
enh53386     1  153845500  153846500      5       2  150064       1.8966     0.028938
enh53387     1  153853700  153854700      5       2  150064       2.7157    0.0033063
enh53388     1  153892100  153893100      2       1  150064       2.2218     0.013148
enh53389     1  153901200  153902200      2       1  150064       1.8265      0.03389
enh53390     1  153918900  153919900      1       1  150064       2.1821      0.01455
enh53392     1  153931400  153932400      5       3  150064       2.2696     0.011615
enh53393     1  153933400  153934400      2       1  150064       2.7014    0.0034523
enh53394     1  153938400  153939400      2       1  150064       2.9598    0.0015392
enh53395     1  153941100  153942100      2       1  150064       2.3994    0.0082099
enh53396     1  153948100  153949100      2       1  150064       2.2278     0.012946
enh53401     1  154127100  154128100      4       2  150064       1.9295     0.026836
enh53403     1  154150800  154151800      1       1  150064       2.3861     0.008513
enh53404     1  154152700  154153700      1       1  150064       2.3617     0.009096
enh53409     1  154194900  154195900      1       1  150064       1.9978      0.02287
enh53411     1  154245800  154246800      1       1  150064       2.0864      0.01847
enh53417     1  154395600  154396600      4       2  150064       2.1786      0.01468
enh53418     1  154400700  154401700      2       1  150064       1.7454     0.040456
enh53420     1  154406700  154407700      1       1  150064       2.7729     0.002778
enh53421     1  154414300  154415300      1       1  150064       1.7906      0.03668
enh53422     1  154417200  154418200      2       1  150064       2.0852     0.018525
enh53423     1  154419000  154420000      4       2  150064        1.739     0.041017
enh53426     1  154452200  154453200      1       1  150064        1.801      0.03585
enh53430     1  154528200  154529200      1       1  150064       2.2665      0.01171
enh53435     1  154578600  154579600      1       1  150064        2.022      0.02159
enh53453     1  154746700  154747700      1       1  150064       1.9831      0.02368
enh53454     1  154748600  154749600      1       1  150064       1.7267      0.04211
enh53459     1  154780000  154781000      2       1  150064       1.6878     0.045724
enh53462     1  154785600  154786600      2       1  150064       1.7956     0.036283
enh53463     1  154792200  154793200      5       3  150064       4.0317   2.7688e-05
enh53464     1  154794800  154795800      9       3  150064       3.6867   0.00011357
enh53471     1  154842600  154843600      1       1  150064       3.8504    5.896e-05
enh53472     1  154850400  154851400      2       1  150064       3.2677   0.00054205
enh53474     1  154869200  154870200      3       1  150064       3.8597   5.6773e-05
enh53477     1  154910000  154911000      3       1  150064       3.7205   9.9396e-05
enh53478     1  154914400  154915400      2       1  150064       3.8289   6.4357e-05
enh53479     1  154925300  154926300      1       1  150064       2.1154       0.0172
enh53490     1  154977800  154978800      1       1  150064       2.6744     0.003743
enh53492     1  154984000  154985000      1       1  150064       2.1154       0.0172
enh53493     1  154988400  154989400      2       1  150064       2.7861    0.0026675
enh53494     1  154990900  154991900      1       1  150064       2.3559      0.00924
enh53497     1  155016800  155017800      2       1  150064       2.4019    0.0081556
enh53498     1  155019900  155020900      1       1  150064       3.3362    0.0004246
enh53499     1  155020700  155021700      1       1  150064       3.3362    0.0004246
enh53502     1  155033400  155034400      2       1  150064       2.2043     0.013751
enh53504     1  155038400  155039400      1       1  150064        1.916      0.02768
enh53505     1  155042000  155043000      1       1  150064       1.8595      0.03148
enh53512     1  155111100  155112100      2       1  150064       1.7452     0.040475
enh53517     1  155148400  155149400      3       2  150064       1.8078     0.035319
enh53523     1  155175700  155176700      1       1  150064       1.7265      0.04213
enh53527     1  155194900  155195900      2       1  150064       1.9981     0.022851
enh53531     1  155214900  155215900      1       1  150064       2.2046      0.01374
enh53534     1  155230000  155231000      1       1  150064       2.0678      0.01933
enh53537     1  155248300  155249300      1       1  150064       2.4281      0.00759
enh53538     1  155275500  155276500      2       1  150064        2.481    0.0065508
enh53539     1  155277300  155278300      1       1  150064        2.564     0.005174
enh53540     1  155282800  155283800      1       1  150064        2.495     0.006298
enh53549     1  155605600  155606600      1       1  150064       2.7108     0.003356
enh53556     1  155862900  155863900      1       1  150064       3.1041    0.0009543
enh53557     1  155879400  155880400      3       1  150064       2.0894     0.018336
enh53564     1  155941600  155942600      1       1  150064        2.449     0.007163
enh53565     1  155943400  155944400      1       1  150064        2.173      0.01489
enh53567     1  155958700  155959700      1       1  150064       2.1154       0.0172
enh53568     1  155960400  155961400      1       1  150064       2.0103       0.0222
enh53571     1  155978700  155979700      2       1  150064       2.0147      0.02197
enh53573     1  155995600  155996600      5       3  150064       1.6783      0.04664
enh53579     1  156033200  156034200      1       1  150064       1.7568      0.03948
enh53584     1  156059700  156060700      3       1  150064       1.9285     0.026897
enh53585     1  156066200  156067200      1       1  150064       1.6961      0.04493
enh53589     1  156082500  156083500      3       1  150064       1.8479     0.032306
enh53597     1  156116600  156117600      2       1  150064       2.0195     0.021717
enh53601     1  156131600  156132600      3       1  150064       3.3314   0.00043213
enh53647     1  156711300  156712300      4       2  150064       2.4346    0.0074544
enh53651     1  156735400  156736400      2       1  150064        1.758     0.039371
enh53692     1  157209400  157210400      3       1  150064       2.0462     0.020368
enh53711     1  157961900  157962900      1       1  150064        1.748      0.04023
enh53714     1  157970400  157971400      1       1  150064       1.7657      0.03872
enh53744     1  158068000  158069000      2       1  150064       1.8332     0.033386
enh53760     1  159156600  159157600      1       1  150064       1.8163      0.03466
enh53766     1  159532400  159533400      3       2  150064       2.8532    0.0021643
enh53767     1  159568000  159569000      4       2  150064       1.8944     0.029086
enh53790     1  159993000  159994000      2       1  150064       1.9775     0.023994
enh53807     1  160162500  160163500      6       2  150064       1.9478     0.025722
enh53808     1  160173800  160174800      1       1  150064       3.0586     0.001112
enh53810     1  160188700  160189700      1       1  150064        2.995     0.001372
enh53811     1  160227100  160228100      1       1  150064       2.5181       0.0059
enh53812     1  160229900  160230900      1       1  150064       2.8501     0.002185
enh53813     1  160232600  160233600      2       1  150064       2.3287    0.0099381
enh53815     1  160276900  160277900      1       1  150064       2.2959      0.01084
enh53816     1  160277800  160278800      1       1  150064        3.005     0.001328
enh53819     1  160331900  160332900      2       1  150064       2.1367     0.016313
enh53825     1  160375700  160376700      4       2  150064       1.7151     0.043159
enh53826     1  160377700  160378700      5       1  150064       1.7919     0.036577
enh53878     1  161154700  161155700      1       1  150064        2.099      0.01791
enh53884     1  161179200  161180200      1       1  150064       2.1338      0.01643
enh53886     1  161186000  161187000      3       2  150064       2.0847     0.018546
enh53890     1  161211400  161212400      4       2  150064       2.0573     0.019828
enh53892     1  161254900  161255900      3       1  150064       1.7544     0.039684
enh53901     1  161482200  161483200      1       1  150064       2.1487      0.01583
enh53942     1  162161500  162162500      3       1  150064       1.8799     0.030062
enh53944     1  162165800  162166800      4       2  150064       1.7198     0.042738
enh53946     1  162176600  162177600      4       2  150064        1.833     0.033404
enh53955     1  162223700  162224700      6       2  150064       1.6597     0.048484
enh53970     1  162508600  162509600      1       1  150064       3.0066     0.001321
enh53989     1  163101600  163102600      3       2  150064       1.9299     0.026813
enh53990     1  163125000  163126000      3       1  150064       3.3011   0.00048148
enh53993     1  163266600  163267600      5       2  150064       1.8959     0.028986
enh53994     1  163267800  163268800     10       5  150064       2.0315       0.0211
enh53995     1  163292400  163293400      3       1  150064       1.6795     0.046525
enh54004     1  163640400  163641400      4       2  150064       3.4534   0.00027679
enh54005     1  163744200  163745200      3       1  150064       4.0656   2.3957e-05
enh54006     1  163805400  163806400      6       1  150064        1.868      0.03088
enh54061     1  164741800  164742800      1       1  150064       1.7675      0.03857
enh54091     1  165403500  165404500      2       1  150064       2.3248     0.010042
enh54092     1  165405000  165406000      1       1  150064       1.6571      0.04875
enh54104     1  165604000  165605000      2       1  150064       1.7128     0.043377
enh54106     1  165611000  165612000      4       1  150064        2.027     0.021334
enh54118     1  165808300  165809300      3       1  150064       1.8236     0.034105
enh54120     1  165811700  165812700      5       2  150064       2.1259     0.016755
enh54121     1  165819800  165820800      1       1  150064       2.3611      0.00911
enh54122     1  165820600  165821600      3       1  150064       2.1266     0.016727
enh54123     1  165821700  165822700      2       1  150064       2.2491     0.012252
enh54124     1  165822900  165823900      1       1  150064       2.4075     0.008032
enh54126     1  165826600  165827600      2       1  150064       2.5516    0.0053621
enh54127     1  165828800  165829800      3       1  150064       2.2977      0.01079
enh54146     1  166828100  166829100      4       2  150064       2.0627     0.019571
enh54148     1  166843500  166844500      2       1  150064       3.4847   0.00024635
enh54153     1  166940200  166941200      1       1  150064       3.7546     8.68e-05
enh54154     1  166941400  166942400      3       2  150064       2.3657    0.0089979
enh54169     1  167117300  167118300      3       2  150064       1.9656     0.024672
enh54171     1  167127000  167128000      6       2  150064       2.0268     0.021339
enh54172     1  167131600  167132600      7       3  150064       1.8686     0.030841
enh54175     1  167167600  167168600      1       1  150064       1.8443      0.03257
enh54177     1  167188100  167189100      1       1  150064       2.7692      0.00281
enh54192     1  167393700  167394700      1       1  150064       2.1879      0.01434
enh54204     1  167479100  167480100      4       2  150064       2.0315     0.021102
enh54249     1  167883000  167884000      2       1  150064       2.2423      0.01247
enh54254     1  168053800  168054800      1       1  150064       2.2271      0.01297
enh54271     1  168288600  168289600      2       1  150064       1.6562     0.048841
enh54273     1  168356300  168357300      3       2  150064       2.2226     0.013122
enh54277     1  168408600  168409600      2       1  150064       1.8315     0.033513
enh54339     1  170986000  170987000      4       1  150064       1.7226     0.042477
enh54368     1  171712100  171713100      4       2  150064       1.8756     0.030357
enh54375     1  171878900  171879900      2       1  150064       2.0567     0.019859
enh54385     1  172312400  172313400      2       1  150064       1.8722     0.030589
enh54389     1  172352000  172353000      1       1  150064       2.5269     0.005753
enh54390     1  172359400  172360400      6       2  150064       2.4499    0.0071439
enh54391     1  172363200  172364200      6       2  150064       1.8056     0.035494
enh54420     1  172910200  172911200      3       1  150064       1.9855     0.023546
enh54428     1  173389000  173390000      5       2  150064       2.6576    0.0039345
enh54429     1  173399200  173400200      3       2  150064       3.0303    0.0012215
enh54430     1  173412800  173413800      2       1  150064       1.6951     0.045027
enh54432     1  173418000  173419000      2       1  150064       2.3566    0.0092223
enh54433     1  173428700  173429700      3       2  150064       1.9085     0.028166
enh54434     1  173443500  173444500      4       2  150064       1.7862     0.037036
enh54435     1  173448800  173449800      2       1  150064       2.3269    0.0099847
enh54441     1  173821900  173822900      1       1  150064        3.358    0.0003926
enh54442     1  173831700  173832700      8       3  150064       2.7711    0.0027936
enh54443     1  173903400  173904400      2       1  150064        2.865    0.0020853
enh54444     1  173970200  173971200      2       1  150064       3.2422   0.00059298
enh54445     1  173987400  173988400      4       2  150064       3.5258    0.0002111
enh54446     1  173992400  173993400      2       1  150064       2.9267    0.0017129
enh54448     1  174231800  174232800      5       3  150064       3.7266   9.7057e-05
enh54449     1  174621800  174622800      5       3  150064       2.5977    0.0046928
enh54450     1  174768000  174769000      1       1  150064       3.2494    0.0005783
enh54452     1  174840800  174841800      2       1  150064       2.1364     0.016322
enh54461     1  174959400  174960400      1       1  150064       2.1394       0.0162
enh54481     1  175499000  175500000      3       2  150064       2.1487      0.01583
enh54484     1  175652600  175653600      2       1  150064         1.77     0.038361
enh54486     1  175670600  175671600      7       2  150064       1.8537     0.031893
enh54488     1  175686600  175687600      6       2  150064       3.5632   0.00018321
enh54494     1  175835300  175836300      3       2  150064       2.1315     0.016522
enh54495     1  175845200  175846200      1       1  150064        3.289    0.0005028
enh54500     1  176157000  176158000      1       1  150064        2.225      0.01304
enh54502     1  176194600  176195600      2       1  150064       2.5582    0.0052608
enh54506     1  176625700  176626700      3       2  150064       1.8445     0.032556
enh54512     1  176789200  176790200      6       2  150064       2.1243     0.016823
enh54514     1  176873100  176874100      3       1  150064       2.2242     0.013068
enh54516     1  176965100  176966100      1       1  150064       2.6149     0.004463
enh54517     1  177002400  177003400      5       2  150064       1.7997     0.035952
enh54523     1  177243800  177244800      1       1  150064       1.7228      0.04246
enh54525     1  177250900  177251900      1       1  150064       4.1675     1.54e-05
enh54526     1  177271200  177272200      4       2  150064       4.9563    3.592e-07
enh54527     1  177320100  177321100      2       1  150064       1.8755     0.030364
enh54528     1  177321800  177322800      3       1  150064        1.787     0.036972
enh54530     1  177382800  177383800      3       1  150064       2.3388    0.0096722
enh54531     1  177637600  177638600      2       1  150064       2.4762    0.0066392
enh54533     1  177724400  177725400      7       4  150064       1.9207     0.027388
enh54535     1  177753700  177754700      3       2  150064       2.4862    0.0064556
enh54550     1  178029900  178030900      4       2  150064        2.698    0.0034877
enh54559     1  178219000  178220000      2       1  150064       1.7081     0.043808
enh54575     1  178357600  178358600      1       1  150064       1.8337      0.03335
enh54577     1  178455200  178456200      2       1  150064       1.9743     0.024175
enh54601     1  178942100  178943100      1       1  150064       2.9835     0.001425
enh54626     1  179783100  179784100      3       2  150064       1.9811     0.023793
enh54631     1  179845000  179846000      1       1  150064       1.9217      0.02732
enh54641     1  180213700  180214700      5       2  150064        1.675     0.046965
enh54642     1  180216600  180217600      8       3  150064       1.7232     0.042422
enh54646     1  180233300  180234300      5       3  150064       2.2298     0.012882
enh54659     1  180517400  180518400      4       2  150064       1.6716     0.047302
enh54663     1  180602500  180603500      4       2  150064       2.1448     0.015983
enh54666     1  180811100  180812100      2       1  150064       1.9967     0.022931
enh54668     1  180868000  180869000      4       2  150064       2.6799    0.0036822
enh54670     1  180887100  180888100      5       2  150064       1.9226     0.027264
enh54704     1  181108200  181109200     11       2  150064       1.6601     0.048445
enh54713     1  181175500  181176500      3       2  150064       2.2117     0.013492
enh54718     1  181446100  181447100      5       3  150064         2.06       0.0197
enh54720     1  181489800  181490800      3       2  150064       2.0965     0.018018
enh54721     1  181514200  181515200      4       1  150064       2.4088    0.0080024
enh54753     1  182306800  182307800      1       1  150064       2.1135      0.01728
enh54764     1  182571100  182572100      1       1  150064       1.6815      0.04633
enh54772     1  182631100  182632100      1       1  150064       1.7513      0.03995
enh54775     1  182643300  182644300      4       2  150064       2.7889    0.0026443
enh54776     1  182668500  182669500      6       3  150064       2.4073    0.0080366
enh54779     1  182740200  182741200      4       2  150064       3.1701   0.00076197
enh54780     1  182750800  182751800      1       1  150064       3.4569    0.0002732
enh54829     1  183285000  183286000      1       1  150064       2.3343     0.009789
enh54831     1  183289800  183290800      4       1  150064       2.3309    0.0098796
enh54832     1  183292600  183293600      1       1  150064       2.7287     0.003179
enh54835     1  183322600  183323600      1       1  150064       2.3222      0.01011
enh54836     1  183337600  183338600      3       2  150064       1.7794     0.037588
enh54838     1  183372800  183373800      1       1  150064       2.3461     0.009486
enh54839     1  183374200  183375200      2       1  150064       2.8601    0.0021177
enh54840     1  183449500  183450500      1       1  150064       3.0575     0.001116
enh54846     1  183537400  183538400      6       2  150064       2.0017     0.022659
enh54866     1  183783000  183784000      1       1  150064       1.9374      0.02635
enh54883     1  183905600  183906600      4       2  150064       1.7577     0.039396
enh54899     1  184037200  184038200      2       1  150064       1.7625      0.03899
enh54902     1  184125600  184126600      2       1  150064        1.891     0.029312
enh54905     1  184166000  184167000      2       1  150064       3.0139    0.0012896
enh54906     1  184168500  184169500      4       2  150064       1.9522     0.025458
enh54907     1  184187100  184188100      1       1  150064       3.4707    0.0002596
enh54910     1  184253200  184254200      3       1  150064       2.6108    0.0045161
enh54933     1  184458900  184459900      3       2  150064       2.5246    0.0057912
enh54934     1  184460900  184461900      3       2  150064       2.2858     0.011132
enh54935     1  184463700  184464700      4       2  150064       2.6179    0.0044233
enh54937     1  184468800  184469800      1       1  150064       2.6691     0.003803
enh54938     1  184471000  184472000      2       1  150064       2.8857    0.0019526
enh54941     1  184516200  184517200      3       2  150064       2.6501     0.004024
enh54943     1  184524500  184525500      3       2  150064       2.2174     0.013297
enh54945     1  184543600  184544600      4       2  150064        1.876      0.03033
enh54956     1  184632800  184633800      1       1  150064       2.3405     0.009629
enh54966     1  184927800  184928800      7       4  150064        2.168     0.015079
enh54978     1  185500900  185501900      3       2  150064       1.8703     0.030718
enh55005     1  189374200  189375200      7       3  150064       2.9063    0.0018286
enh55012     1  192503600  192504600      3       1  150064       2.0863     0.018474
enh55018     1  193032800  193033800      1       1  150064       2.7888     0.002645
enh55021     1  193092600  193093600      4       2  150064       3.2555    0.0005659
enh55023     1  193185700  193186700      4       2  150064       2.0235     0.021512
enh55025     1  193226600  193227600      4       2  150064       2.0373     0.020809
enh55031     1  195129600  195130600      4       1  150064       1.9973     0.022894
enh55034     1  196025800  196026800      5       1  150064       2.2618     0.011854
enh55039     1  196313600  196314600      3       2  150064       2.1098     0.017439
enh55047     1  197438600  197439600      2       1  150064       2.1834     0.014503
enh55076     1  198574700  198575700      4       2  150064        1.812     0.034995
enh55078     1  198650800  198651800      3       2  150064       2.0517     0.020101
enh55082     1  198757200  198758200      1       1  150064         2.26      0.01191
enh55102     1  200142800  200143800      2       1  150064       2.7272     0.003194
enh55105     1  200259100  200260100      3       1  150064       2.1526     0.015675
enh55107     1  200299400  200300400      1       1  150064       2.9639     0.001519
enh55108     1  200306000  200307000      4       2  150064       2.3856    0.0085263
enh55111     1  200322000  200323000      4       1  150064       2.8377    0.0022719
enh55112     1  200333200  200334200      1       1  150064       2.9197     0.001752
enh55114     1  200342900  200343900      1       1  150064       2.7091     0.003373
enh55116     1  200361100  200362100      4       1  150064       2.9582     0.001547
enh55117     1  200374600  200375600      1       1  150064       2.4823     0.006527
enh55119     1  200452700  200453700      4       1  150064       2.1779     0.014706
enh55120     1  200457300  200458300      3       2  150064       2.6382    0.0041671
enh55130     1  200774000  200775000      2       1  150064       2.2644     0.011775
enh55136     1  200865500  200866500      4       2  150064        2.182     0.014555
enh55137     1  200885400  200886400      2       1  150064       3.4882   0.00024311
enh55138     1  200928300  200929300      7       4  150064       3.0968   0.00097813
enh55139     1  200941200  200942200      7       3  150064       1.8872     0.029566
enh55140     1  200960100  200961100      5       2  150064        2.129     0.016627
enh55143     1  200989300  200990300      4       2  150064       3.7517   8.7833e-05
enh55145     1  201023000  201024000      5       1  150064       2.9686    0.0014956
enh55172     1  201271400  201272400      2       1  150064       1.8281     0.033768
enh55173     1  201277300  201278300      3       1  150064       2.1811     0.014587
enh55183     1  201353400  201354400      7       3  150064       3.0307      0.00122
enh55189     1  201388600  201389600      3       1  150064       1.6927     0.045258
enh55201     1  201435100  201436100      4       2  150064       2.2423     0.012472
enh55203     1  201451100  201452100      7       2  150064       2.0246     0.021452
enh55257     1  201685000  201686000      5       2  150064       1.6717     0.047294
enh55265     1  201730100  201731100      1       1  150064       3.9018    4.774e-05
enh55273     1  201810900  201811900      4       2  150064       2.6064    0.0045749
enh55279     1  201873500  201874500      2       1  150064       2.1693     0.015029
enh55280     1  201880800  201881800      1       1  150064       2.2476       0.0123
enh55341     1  202587500  202588500      1       1  150064       1.7735      0.03807
enh55365     1  202927800  202928800      2       1  150064       1.6632     0.048132
enh55377     1  203015800  203016800      1       1  150064       2.0533      0.02002
enh55378     1  203017500  203018500      1       1  150064       1.8383      0.03301
enh55384     1  203058400  203059400      2       1  150064       2.0903     0.018294
enh55385     1  203060600  203061600      2       1  150064       2.0944      0.01811
enh55387     1  203102700  203103700      5       2  150064       1.9442     0.025936
enh55389     1  203109600  203110600      4       2  150064       1.6788     0.046592
enh55406     1  203232400  203233400      1       1  150064       1.8487      0.03225
enh55470     1  203599500  203600500      1       1  150064        1.656      0.04886
enh55510     1  204006000  204007000      4       2  150064       2.3009     0.010697
enh55511     1  204010400  204011400      3       2  150064       2.1398     0.016185
enh55513     1  204045600  204046600      2       1  150064       2.5349    0.0056243
enh55517     1  204057400  204058400      2       1  150064        3.731    9.535e-05
enh55519     1  204062800  204063800      4       2  150064       1.7051     0.044087
enh55520     1  204065800  204066800      2       1  150064       1.6759     0.046877
enh55522     1  204069500  204070500      5       2  150064       3.2139    0.0006548
enh55523     1  204071000  204072000      3       2  150064       3.3447    0.0004119
enh55525     1  204076600  204077600      2       1  150064       2.4232    0.0076912
enh55527     1  204078100  204079100      1       1  150064       1.9543      0.02533
enh55541     1  204244500  204245500      6       2  150064       2.6651    0.0038479
enh55572     1  204415600  204416600      2       1  150064        1.882      0.02992
enh55573     1  204419200  204420200      3       1  150064       1.7121     0.043436
enh55574     1  204421800  204422800      4       2  150064       1.9004     0.028691
enh55575     1  204424800  204425800      4       1  150064        1.987      0.02346
enh55578     1  204437200  204438200      4       2  150064       2.2551     0.012065
enh55584     1  204461200  204462200      2       1  150064       3.1301   0.00087367
enh55586     1  204529300  204530300      2       1  150064       2.8064     0.002505
enh55589     1  204543600  204544600      2       1  150064       2.6548    0.0039683
enh55591     1  204553800  204554800      2       1  150064       2.2901     0.011007
enh55592     1  204556600  204557600      3       1  150064       2.6921    0.0035507
enh55593     1  204558000  204559000      3       1  150064       3.2708   0.00053617
enh55594     1  204561300  204562300      4       2  150064       2.4815     0.006541
enh55596     1  204579600  204580600      3       1  150064       1.8782     0.030174
enh55598     1  204590900  204591900      1       1  150064       2.5047     0.006128
enh55599     1  204592900  204593900      1       1  150064       3.3053    0.0004743
enh55600     1  204596400  204597400      2       1  150064        2.455    0.0070436
enh55601     1  204599400  204600400      5       2  150064       2.3775    0.0087148
enh55602     1  204606700  204607700      7       3  150064       2.4211    0.0077358
enh55626     1  204910300  204911300      5       2  150064       1.7406     0.040878
enh55631     1  204966500  204967500      4       2  150064       3.4567   0.00027343
enh55632     1  204972200  204973200      5       2  150064       3.3134   0.00046082
enh55633     1  204982300  204983300      3       2  150064        2.935    0.0016675
enh55638     1  205022900  205023900      5       2  150064        3.855    5.786e-05
enh55639     1  205030400  205031400      4       2  150064       3.9784   3.4688e-05
enh55640     1  205089100  205090100      5       1  150064       2.1342     0.016412
enh55641     1  205091600  205092600      4       2  150064       1.9922     0.023172
enh55642     1  205107000  205108000      3       1  150064        3.887   5.0745e-05
enh55643     1  205110400  205111400      5       2  150064       3.7788   7.8797e-05
enh55645     1  205144300  205145300      2       1  150064       4.1479   1.6775e-05
enh55646     1  205156300  205157300      2       1  150064       3.8869   5.0768e-05
enh55648     1  205164400  205165400      5       2  150064       4.3654   6.3436e-06
enh55650     1  205172700  205173700      3       1  150064       3.7427   9.1036e-05
enh55651     1  205180800  205181800      2       1  150064       2.9775    0.0014529
enh55653     1  205198900  205199900      6       3  150064       2.5449    0.0054647
enh55654     1  205206600  205207600      5       3  150064       3.2408   0.00059605
enh55655     1  205212800  205213800      3       2  150064       2.6513    0.0040088
enh55657     1  205224800  205225800      3       2  150064       2.1051      0.01764
enh55658     1  205225200  205226200      4       2  150064        2.585    0.0048691
enh55659     1  205227700  205228700      1       1  150064       1.8197       0.0344
enh55662     1  205242100  205243100      2       1  150064       1.7414     0.040805
enh55678     1  205326200  205327200      3       1  150064       2.1951     0.014079
enh55694     1  205461300  205462300      8       3  150064       2.1635     0.015253
enh55704     1  205487900  205488900      4       2  150064       1.7937     0.036428
enh55705     1  205490700  205491700      4       2  150064       2.2843     0.011177
enh55706     1  205492300  205493300      4       2  150064       2.2143     0.013404
enh55712     1  205551000  205552000      3       2  150064       2.2238     0.013082
enh55715     1  205567600  205568600      8       3  150064        2.364    0.0090405
enh55719     1  205629600  205630600      1       1  150064       1.7395      0.04097
enh55724     1  205650100  205651100      2       1  150064       2.2197     0.013221
enh55725     1  205652200  205653200      4       2  150064       1.7389     0.041026
enh55727     1  205662400  205663400      3       2  150064       2.1211     0.016956
enh55737     1  205761200  205762200      4       2  150064        2.162     0.015311
enh55759     1  206588800  206589800      3       1  150064       1.7445     0.040532
enh55765     1  206645500  206646500      6       3  150064       1.8622     0.031289
enh55766     1  206647100  206648100      5       2  150064       2.1291     0.016623
enh55767     1  206652700  206653700      2       1  150064       1.9277     0.026945
enh55823     1  207224900  207225900      3       1  150064       3.1904    0.0007105
enh55834     1  207924100  207925100      3       2  150064       3.6519   0.00013015
enh55835     1  207927000  207928000      7       4  150064       2.1126     0.017319
enh55838     1  207976800  207977800      3       1  150064       3.7054   0.00010552
enh55839     1  207979800  207980800      1       1  150064       2.5579     0.005265
enh55840     1  207981400  207982400      1       1  150064       2.4355     0.007435
enh55841     1  207985100  207986100      1       1  150064       1.9463      0.02581
enh55842     1  207998000  207999000      4       2  150064       2.7092    0.0033718
enh55843     1  208010000  208011000      3       1  150064       2.1636     0.015247
enh55844     1  208011600  208012600      2       1  150064       2.2074     0.013642
enh55845     1  208014900  208015900      3       2  150064       3.7542    8.695e-05
enh55846     1  208018200  208019200      5       2  150064       4.1152   1.9342e-05
enh55847     1  208026300  208027300      5       2  150064       2.5168    0.0059219
enh55848     1  208027000  208028000      5       2  150064       2.5639    0.0051757
enh55849     1  208031900  208032900      8       4  150064        3.038    0.0011909
enh55850     1  208039500  208040500      5       3  150064       1.7606     0.039151
enh55852     1  208058400  208059400      3       1  150064       2.3672    0.0089614
enh55872     1  208263400  208264400      3       1  150064       2.8185    0.0024121
enh55873     1  208266700  208267700      4       2  150064        2.623    0.0043586
enh55875     1  208275300  208276300      1       1  150064         2.05      0.02018
enh55876     1  208278600  208279600      4       1  150064       2.3049     0.010587
enh55879     1  208293500  208294500      6       2  150064       2.0621     0.019599
enh55880     1  208300800  208301800     10       2  150064       3.0871    0.0010106
enh55883     1  208314900  208315900      2       1  150064       1.6974     0.044813
enh55897     1  208380600  208381600      3       1  150064       1.9987     0.022822
enh55898     1  208382400  208383400      4       2  150064       2.1891     0.014296
enh55900     1  208386700  208387700      2       1  150064       2.0546     0.019961
enh55905     1  208409100  208410100      5       2  150064        2.023     0.021538
enh55918     1  208528600  208529600      4       2  150064       1.7641     0.038858
enh55940     1  209306900  209307900      4       2  150064       2.7716    0.0027894
enh55961     1  209571600  209572600      1       1  150064       2.1746      0.01483
enh55962     1  209576600  209577600      2       1  150064       2.1782     0.014697
enh55993     1  210166200  210167200      3       1  150064       1.7656     0.038731
enh56035     1  211419400  211420400      2       1  150064       2.6542    0.0039752
enh56036     1  211421000  211422000      3       2  150064       2.3593    0.0091543
enh56037     1  211430300  211431300      6       2  150064       1.6817     0.046317
enh56038     1  211434400  211435400      6       4  150064       2.5508    0.0053739
enh56043     1  211509200  211510200      2       1  150064       1.8852     0.029699
enh56053     1  211686800  211687800      6       2  150064       2.1991     0.013937
enh56054     1  211687200  211688200      5       2  150064       1.6472     0.049762
enh56058     1  211715200  211716200      1       1  150064       1.8722      0.03059
enh56076     1  211911600  211912600      1       1  150064        1.815      0.03476
enh56095     1  212429400  212430400      3       1  150064       2.4502    0.0071387
enh56099     1  212483600  212484600      1       1  150064       2.2238      0.01308
enh56103     1  212607300  212608300      1       1  150064       2.1962      0.01404
enh56116     1  212785500  212786500      4       2  150064       1.6768     0.046794
enh56153     1  213577000  213578000      2       1  150064       1.7049     0.044107
enh56159     1  213843300  213844300     12       3  150064       2.0116      0.02213
enh56165     1  214175200  214176200      3       2  150064       2.8987    0.0018733
enh56187     1  214421800  214422800      2       1  150064        1.672     0.047259
enh56192     1  214469500  214470500      3       2  150064        2.316     0.010278
enh56194     1  214479400  214480400      4       2  150064        2.802    0.0025395
enh56198     1  214510500  214511500      3       2  150064        2.452    0.0071034
enh56199     1  214522600  214523600      1       1  150064       2.5352     0.005619
enh56217     1  214633600  214634600      8       2  150064       1.7924     0.036531
enh56226     1  214677500  214678500      4       2  150064       1.7642     0.038848
enh56227     1  214678300  214679300      9       3  150064       2.4833    0.0065083
enh56232     1  214693600  214694600      2       1  150064       1.9989     0.022807
enh56238     1  214715400  214716400      6       2  150064       1.8077     0.035323
enh56240     1  214721100  214722100      1       1  150064       2.3529     0.009314
enh56241     1  214721800  214722800      2       1  150064        2.346    0.0094877
enh56270     1  216883000  216884000      2       1  150064       1.6874      0.04576
enh56307     1  218575700  218576700      2       1  150064       1.7214     0.042592
enh56342     1  220217800  220218800      3       2  150064       2.0368     0.020835
enh56359     1  220717200  220718200      2       1  150064       1.6534     0.049125
enh56372     1  221447600  221448600      1       1  150064       2.5685     0.005107
enh56383     1  221886000  221887000      1       1  150064       1.7438       0.0406
enh56389     1  221912600  221913600      3       1  150064       1.8928     0.029189
enh56390     1  221916800  221917800      5       2  150064       3.1988   0.00068992
enh56403     1  222627700  222628700      3       1  150064       2.8637    0.0020939
enh56406     1  222792800  222793800      3       1  150064       1.7014     0.044431
enh56414     1  223039000  223040000      5       3  150064       1.7441     0.040571
enh56445     1  223438400  223439400      3       1  150064       1.7885     0.036848
enh56457     1  223840100  223841100      5       1  150064       2.2344      0.01273
enh56459     1  223888200  223889200      1       1  150064       1.9712      0.02435
enh56461     1  223903700  223904700      5       2  150064       2.0819     0.018675
enh56462     1  223906100  223907100     10       3  150064       3.1769   0.00074424
enh56463     1  223906800  223907800      6       2  150064       3.1242   0.00089159
enh56464     1  223907200  223908200      5       2  150064       2.3613    0.0091061
enh56465     1  223908500  223909500      6       2  150064       3.0468    0.0011563
enh56466     1  223913100  223914100      1       1  150064       2.8498     0.002187
enh56467     1  223915100  223916100      3       1  150064       2.7735    0.0027725
enh56469     1  223920900  223921900      1       1  150064       2.7258     0.003207
enh56473     1  223930400  223931400     11       2  150064       1.6715     0.047308
enh56476     1  223952600  223953600      3       1  150064       2.5186    0.0058919
enh56477     1  223959200  223960200      4       2  150064       3.7196   9.9754e-05
enh56479     1  224008200  224009200      2       1  150064       1.7727      0.03814
enh56480     1  224010400  224011400      5       2  150064       3.6324   0.00014041
enh56482     1  224014600  224015600      1       1  150064       3.5115    0.0002228
enh56484     1  224021300  224022300      6       2  150064       2.6392    0.0041545
enh56485     1  224023600  224024600      1       1  150064       3.4465     0.000284
enh56486     1  224025200  224026200      2       1  150064       2.0076     0.022345
enh56510     1  224619300  224620300      1       1  150064       2.3934     0.008346
enh56512     1  224644100  224645100      5       2  150064       2.4326    0.0074954
enh56516     1  224690600  224691600      2       1  150064       2.2192     0.013236
enh56526     1  224824900  224825900      2       1  150064       1.6773     0.046737
enh56528     1  224827700  224828700      3       1  150064        2.465    0.0068513
enh56529     1  224860600  224861600     10       1  150064       1.9523      0.02545
enh56531     1  224872600  224873600      4       2  150064       2.1393     0.016207
enh56532     1  224891400  224892400      3       1  150064         1.98      0.02385
enh56534     1  224922100  224923100      3       2  150064        2.023     0.021536
enh56536     1  224926900  224927900      2       1  150064       1.8019     0.035784
enh56596     1  225934400  225935400      3       2  150064       2.1402      0.01617
enh56605     1  226012100  226013100      9       3  150064       2.1853     0.014433
enh56606     1  226014500  226015500      5       2  150064       2.7154    0.0033097
enh56613     1  226066400  226067400      3       1  150064       2.5889     0.004814
enh56614     1  226077400  226078400      3       2  150064       2.2789     0.011337
enh56615     1  226084500  226085500      4       2  150064       1.7973      0.03614
enh56616     1  226086300  226087300      5       1  150064       1.7105     0.043587
enh56624     1  226184900  226185900      2       1  150064       1.8909     0.029316
enh56629     1  226253600  226254600      2       1  150064        2.767    0.0028287
enh56634     1  226299600  226300600      3       2  150064       1.8205     0.034338
enh56636     1  226311600  226312600      2       1  150064       2.9394    0.0016442
enh56638     1  226320300  226321300      3       2  150064       1.7804     0.037508
enh56639     1  226322800  226323800      2       1  150064       2.2549     0.012069
enh56641     1  226372100  226373100      3       2  150064       1.9477     0.025725
enh56644     1  226402700  226403700      1       1  150064       1.8274      0.03382
enh56645     1  226407800  226408800      3       1  150064       2.4499    0.0071443
enh56654     1  226592300  226593300      6       2  150064       1.8514     0.032054
enh56655     1  226595900  226596900      6       2  150064       1.9752      0.02412
enh56661     1  226679100  226680100      4       2  150064       1.6476     0.049714
enh56675     1  226827900  226828900      3       2  150064       2.9688    0.0014947
enh56676     1  226831800  226832800      4       2  150064       1.8042     0.035604
enh56683     1  226872700  226873700      2       1  150064       2.0213     0.021622
enh56688     1  226891200  226892200      2       1  150064       2.8155    0.0024351
enh56690     1  226899500  226900500      2       1  150064        2.564    0.0051738
enh56693     1  226914800  226915800      2       1  150064       2.3349    0.0097731
enh56694     1  226915800  226916800      2       1  150064       1.8192     0.034437
enh56695     1  226917800  226918800      1       1  150064       2.6623     0.003881
enh56696     1  226919000  226920000      4       2  150064        2.085     0.018535
enh56697     1  226920200  226921200      3       2  150064       2.8733    0.0020312
enh56699     1  226941200  226942200      1       1  150064       2.4914     0.006362
enh56701     1  226951400  226952400      1       1  150064       2.1459      0.01594
enh56703     1  226971400  226972400      2       1  150064       1.8073     0.035354
enh56708     1  227014800  227015800      5       2  150064       2.1254     0.016775
enh56710     1  227051200  227052200      2       1  150064       2.9591    0.0015425
enh56712     1  227063200  227064200      4       2  150064       1.6895     0.045558
enh56724     1  227372600  227373600      5       3  150064        1.991     0.023238
enh56730     1  227506900  227507900      5       2  150064       1.9373     0.026355
enh56732     1  227544500  227545500      6       2  150064       2.4737    0.0066859
enh56769     1  228232800  228233800      3       2  150064        1.895     0.029044
enh56778     1  228335900  228336900      1       1  150064       1.8319      0.03348
enh56788     1  228460600  228461600      3       2  150064       1.7658     0.038716
enh56792     1  228557500  228558500      1       1  150064       1.7486      0.04018
enh56802     1  228872900  228873900      2       1  150064       2.0183     0.021778
enh56826     1  229071200  229072200      3       1  150064       1.9815     0.023768
enh56830     1  229104500  229105500      4       2  150064       1.9721     0.024302
enh56831     1  229110600  229111600      2       1  150064       1.9657     0.024664
enh56833     1  229121700  229122700      6       2  150064       1.7394     0.040981
enh56838     1  229162300  229163300      5       2  150064       1.7965     0.036204
enh56846     1  229212400  229213400      1       1  150064       1.7192      0.04279
enh56906     1  230193600  230194600      2       1  150064       2.7996    0.0025583
enh56917     1  230231200  230232200      6       3  150064       3.4957   0.00023644
enh56918     1  230239500  230240500      3       1  150064       3.5876   0.00016688
enh56919     1  230245400  230246400      3       1  150064       3.7059   0.00010534
enh56920     1  230246400  230247400      6       2  150064        3.593   0.00016342
enh56921     1  230248500  230249500      2       1  150064       3.1845    0.0007249
enh56922     1  230255200  230256200      5       2  150064       3.4157   0.00031809
enh56925     1  230263400  230264400      9       3  150064       3.2828   0.00051388
enh56926     1  230264000  230265000      5       3  150064       2.9717     0.001481
enh56928     1  230272300  230273300     11       5  150064       3.7391   9.2329e-05
enh56929     1  230275300  230276300     10       4  150064        3.624   0.00014503
enh56944     1  230310200  230311200      9       2  150064        1.843     0.032667
enh56947     1  230328600  230329600      4       2  150064       1.6655     0.047909
enh56961     1  230443400  230444400      2       1  150064       2.2896     0.011023
enh57066     1  232245300  232246300      5       3  150064       1.8426     0.032697
enh57089     1  232573700  232574700      3       1  150064       2.5378    0.0055771
enh57090     1  232589900  232590900      3       1  150064       2.8087    0.0024873
enh57092     1  232597200  232598200      5       2  150064       2.8352    0.0022898
enh57093     1  232608200  232609200      3       1  150064       2.1716     0.014942
enh57094     1  232610400  232611400      4       2  150064       2.6938    0.0035326
enh57095     1  232613000  232614000      1       1  150064       1.8193      0.03443
enh57160     1  233426300  233427300      3       1  150064       1.6804     0.046444
enh57189     1  234610700  234611700     10       2  150064       2.0555     0.019916
enh57190     1  234611600  234612600      7       3  150064       2.2207     0.013185
enh57192     1  234622800  234623800      4       2  150064       1.7362     0.041268
enh57193     1  234630500  234631500      5       2  150064       1.9164     0.027658
enh57194     1  234634700  234635700      4       2  150064       2.3377    0.0097027
enh57198     1  234650900  234651900      2       1  150064       1.9779     0.023968
enh57199     1  234656000  234657000      5       2  150064       1.9377     0.026329
enh57206     1  234690000  234691000      4       2  150064       2.7171    0.0032929
enh57232     1  234895700  234896700      3       2  150064       1.7982     0.036074
enh57252     1  235094700  235095700      4       2  150064       1.8144     0.034811
enh57301     1  235805800  235806800      7       2  150064       1.9266     0.027012
enh57340     1  236464600  236465600      4       2  150064       1.7699     0.038375
enh57369     1  238543400  238544400      5       2  150064       2.5327    0.0056592
enh57373     1  239405800  239406800      1       1  150064       1.9456      0.02585
enh57388     1  240302700  240303700      1       1  150064       2.7091     0.003373
enh57403     1  241371200  241372200      6       3  150064        2.167     0.015119
enh57435     1  243277300  243278300      2       1  150064       2.1798     0.014634
enh57437     1  243415800  243416800      3       1  150064       4.0345   2.7362e-05
enh57438     1  243420000  243421000      1       1  150064       4.8412    6.453e-07
enh57440     1  243432500  243433500      1       1  150064       4.8999    4.794e-07
enh57442     1  243469800  243470800      3       2  150064       3.2768   0.00052498
enh57446     1  243554300  243555300      2       1  150064       6.4018   7.6777e-11
enh57448     1  243578900  243579900      1       1  150064       3.9443    4.001e-05
enh57451     1  243603100  243604100      3       1  150064       2.1631     0.015268
enh57455     1  243645200  243646200      1       1  150064       4.8235    7.053e-07
enh57456     1  243646700  243647700      3       1  150064       3.6675   0.00012246
enh57457     1  243653000  243654000      1       1  150064        3.928    4.283e-05
enh57465     1  243881000  243882000      1       1  150064       2.4984     0.006237
enh57469     1  243900000  243901000      1       1  150064       3.8189    6.703e-05
enh57470     1  243901100  243902100      1       1  150064       2.1589      0.01543
enh57472     1  243909100  243910100      2       1  150064          4.6   2.1123e-06
enh57473     1  243914600  243915600      2       1  150064        3.559   0.00018614
enh57476     1  243982000  243983000      1       1  150064       3.4162    0.0003175
enh57478     1  244014600  244015600      1       1  150064       3.3251     0.000442
enh57480     1  244087500  244088500      1       1  150064       4.2458    1.089e-05
enh57481     1  244090400  244091400      1       1  150064       2.7444     0.003031
enh57482     1  244094200  244095200      1       1  150064       2.6135     0.004481
enh57504     1  244377300  244378300      6       2  150064       2.5072    0.0060851
enh57518     1  244525300  244526300      4       2  150064        1.823      0.03415
enh57521     1  244559000  244560000      4       2  150064       3.0925    0.0009925
enh57522     1  244602600  244603600      4       2  150064       2.1017     0.017792
enh57523     1  244608000  244609000      1       1  150064       2.2307      0.01285
enh57524     1  244608800  244609800      2       1  150064       2.3236     0.010074
enh57526     1  244611600  244612600      2       1  150064       1.7693     0.038418
enh57527     1  244612600  244613600      1       1  150064       2.4323     0.007502
enh57529     1  244623600  244624600      3       2  150064       1.7861     0.037045
enh57574     1  245564900  245565900      3       1  150064       1.9972       0.0229
enh57585     1  245761900  245762900      9       2  150064       2.4489    0.0071648
enh57604     1  246230500  246231500      7       3  150064       1.9767     0.024039
enh57611     1  246382400  246383400     10       3  150064        2.497     0.006262
enh57612     1  246430800  246431800      6       2  150064       2.0525      0.02006
enh57616     1  246560600  246561600      1       1  150064        2.351     0.009361
enh57623     1  246771700  246772700      2       1  150064       2.2501      0.01222
enh57629     1  246931500  246932500      6       1  150064        1.767     0.038616
enh57669     1  247715200  247716200      3       1  150064       2.0772     0.018894
enh57671     1  247802000  247803000      5       2  150064       2.0679     0.019323
enh57679     1  249153600  249154600      1       1  150064       1.7791      0.03761
enh65995     2     794200     795200      5       2  150064       2.4138    0.0078945
enh65996     2     826500     827500      5       2  150064       2.0316     0.021097
enh65999     2     883800     884800      8       2  150064       2.5813    0.0049214
enh66000     2     899400     900400      7       3  150064       1.9381     0.026303
enh66001     2     920900     921900      3       1  150064       1.9317     0.026697
enh66003     2     929200     930200      4       2  150064       1.8009     0.035858
enh66006     2     969900     970900      5       2  150064        1.811     0.035071
enh66007     2     974700     975700      9       2  150064       2.0979     0.017959
enh66008     2     985400     986400      3       2  150064       1.8301     0.033615
enh66053     2    1733100    1734100      9       2  150064       2.0828     0.018634
enh66058     2    1770500    1771500      4       1  150064       2.0851      0.01853
enh66087     2    2334200    2335200      2       1  150064       2.8226    0.0023819
enh66099     2    2685200    2686200      3       2  150064       1.9542     0.025338
enh66114     2    2855400    2856400      3       1  150064        2.101     0.017823
enh66115     2    2871400    2872400      2       1  150064       1.9018     0.028597
enh66125     2    3146800    3147800      2       1  150064       1.9284     0.026903
enh66130     2    3204000    3205000      6       2  150064       1.6769     0.046783
enh66133     2    3260700    3261700      5       2  150064       1.6683     0.047625
enh66135     2    3281000    3282000      5       1  150064       1.8278     0.033792
enh66137     2    3292000    3293000      4       2  150064        2.049     0.020233
enh66140     2    3307200    3308200      4       1  150064       2.7783    0.0027318
enh66169     2    3621800    3622800      1       1  150064       2.0286      0.02125
enh66170     2    3624300    3625300     12       4  150064       1.9716     0.024329
enh66173     2    3642400    3643400      3       2  150064         1.74     0.040934
enh66199     2    5390200    5391200      3       1  150064         3.32   0.00045008
enh66216     2    5842800    5843800      1       1  150064       4.1061    2.012e-05
enh66217     2    5864900    5865900      5       2  150064       2.0876     0.018416
enh66218     2    5867300    5868300      3       2  150064       2.1416     0.016112
enh66262     2    7059100    7060100      2       1  150064       2.8676     0.002068
enh66263     2    7060000    7061000      5       2  150064       2.1164     0.017155
enh66264     2    7062100    7063100      3       1  150064       2.9313     0.001688
enh66265     2    7064300    7065300      3       2  150064       3.1686   0.00076587
enh66266     2    7066600    7067600      4       2  150064       2.5346    0.0056281
enh66268     2    7070900    7071900      4       2  150064       1.9314     0.026716
enh66294     2    7596700    7597700      1       1  150064       3.3476    0.0004075
enh66310     2    8112600    8113600      3       2  150064       1.8456     0.032475
enh66342     2    8585400    8586400      5       1  150064       3.1424   0.00083791
enh66347     2    8645300    8646300      2       1  150064       1.7203     0.042686
enh66351     2    8679800    8680800      2       1  150064       2.4627    0.0068955
enh66371     2    8825800    8826800      3       1  150064       1.8469     0.032377
enh66389     2    9246000    9247000      3       2  150064       2.0939     0.018134
enh66400     2    9331000    9332000      2       1  150064       2.0791     0.018805
enh66408     2    9370500    9371500      1       1  150064       1.9795      0.02388
enh66409     2    9374800    9375800      3       2  150064       2.6613    0.0038922
enh66416     2    9391500    9392500      7       2  150064        3.044    0.0011674
enh66421     2    9408400    9409400      4       2  150064       2.3659    0.0089922
enh66422     2    9409500    9410500      3       2  150064       1.9146     0.027771
enh66437     2    9471600    9472600      2       1  150064       2.5718    0.0050588
enh66459     2    9747900    9748900      3       1  150064       1.6503     0.049439
enh66467     2    9790200    9791200      2       1  150064       2.2059     0.013696
enh66468     2    9794100    9795100      5       3  150064       2.1354     0.016365
enh66502     2   10146500   10147500      9       4  150064       1.7009     0.044479
enh66505     2   10159100   10160100      8       4  150064        2.151     0.015739
enh66524     2   10280600   10281600      3       2  150064       2.5164    0.0059285
enh66574     2   10544500   10545500      3       1  150064       1.8053     0.035513
enh66607     2   10954300   10955300      4       2  150064       2.5586    0.0052546
enh66659     2   11533500   11534500      2       1  150064       2.2141     0.013412
enh66660     2   11535200   11536200      6       2  150064       1.7433      0.04064
enh66669     2   11613500   11614500      5       2  150064       1.7723     0.038169
enh66699     2   11889400   11890400      3       2  150064       1.7823     0.037353
enh66701     2   11918800   11919800      2       1  150064        1.751      0.03997
enh66702     2   11924600   11925600      2       1  150064       2.6214     0.004379
enh66703     2   11929100   11930100      5       2  150064       2.2931     0.010921
enh66704     2   11964800   11965800      2       1  150064       1.6495     0.049523
enh66711     2   12036300   12037300      4       2  150064       2.0216     0.021608
enh66720     2   12236100   12237100      2       1  150064       1.8527     0.031962
enh66722     2   12249400   12250400      5       2  150064       1.6559     0.048875
enh66729     2   12444200   12445200      2       1  150064       1.8588     0.031527
enh66730     2   12454000   12455000      1       1  150064       1.9468      0.02578
enh66741     2   12687600   12688600      4       2  150064       1.8833      0.02983
enh66745     2   12764900   12765900      2       1  150064       2.7038    0.0034275
enh66746     2   12777000   12778000      3       1  150064        3.304   0.00047661
enh66774     2   15309700   15310700      6       3  150064       2.2443     0.012408
enh66776     2   15401800   15402800      1       1  150064       2.4398     0.007348
enh66799     2   15949700   15950700      3       2  150064       1.6683     0.047632
enh66809     2   16078500   16079500      3       1  150064       2.3687    0.0089256
enh66812     2   16105300   16106300      2       1  150064       1.6605      0.04841
enh66827     2   16243300   16244300      1       1  150064       1.9963      0.02295
enh66844     2   16416400   16417400      5       3  150064       1.6531      0.04916
enh66896     2   17981000   17982000      8       2  150064       2.5325    0.0056631
enh66897     2   17996600   17997600      3       1  150064       2.3427    0.0095728
enh66898     2   18003200   18004200      3       2  150064        2.641    0.0041333
enh66899     2   18008200   18009200      7       2  150064       3.8007   7.2136e-05
enh66900     2   18030100   18031100      4       1  150064        2.846    0.0022139
enh66901     2   18073900   18074900      6       3  150064       3.1105   0.00093398
enh66902     2   18082200   18083200      2       1  150064       3.5259     0.000211
enh66903     2   18095000   18096000      3       1  150064        2.384    0.0085622
enh66906     2   18317800   18318800      4       2  150064       2.6113    0.0045098
enh66928     2   19427400   19428400      2       1  150064       2.6586    0.0039237
enh66930     2   19660300   19661300      2       1  150064       1.7779     0.037709
enh66931     2   19661400   19662400      2       1  150064        2.383    0.0085861
enh66947     2   20261800   20262800      4       2  150064       2.4096    0.0079844
enh66963     2   20364000   20365000      3       2  150064       2.4502    0.0071382
enh66964     2   20367300   20368300      2       1  150064       1.7597     0.039226
enh67018     2   20773600   20774600      3       1  150064       2.7904    0.0026325
enh67019     2   20774900   20775900      7       2  150064       2.7326    0.0031419
enh67020     2   20778100   20779100      3       2  150064       2.0854     0.018516
enh67023     2   20792600   20793600      9       3  150064       3.3766   0.00036691
enh67024     2   20793500   20794500      4       2  150064       2.4355    0.0074362
enh67026     2   20799200   20800200      3       2  150064       2.4934    0.0063268
enh67030     2   20815800   20816800     10       2  150064       1.8851     0.029706
enh67059     2   21492900   21493900      1       1  150064       2.1294      0.01661
enh67062     2   21511500   21512500      3       1  150064       2.1364     0.016322
enh67069     2   22045000   22046000      2       1  150064       3.0791     0.001038
enh67071     2   22600000   22601000      5       2  150064       3.2442   0.00058885
enh67072     2   22605300   22606300      3       2  150064       3.8428   6.0826e-05
enh67073     2   22685000   22686000      1       1  150064       4.7121    1.226e-06
enh67074     2   22709300   22710300      2       1  150064       3.9451    3.989e-05
enh67076     2   22740600   22741600      1       1  150064       4.8845    5.185e-07
enh67091     2   23502800   23503800      3       2  150064       1.8871     0.029575
enh67106     2   23703600   23704600      4       2  150064       1.8388     0.032972
enh67112     2   23739400   23740400      6       3  150064       1.8149     0.034771
enh67114     2   23742800   23743800      2       1  150064       2.6736    0.0037517
enh67143     2   23921300   23922300      3       2  150064       1.9901     0.023288
enh67144     2   23926200   23927200      5       2  150064       1.8381     0.033022
enh67150     2   24127800   24128800      1       1  150064        2.071      0.01918
enh67151     2   24139400   24140400      4       2  150064       2.2374      0.01263
enh67153     2   24151300   24152300      2       1  150064       1.9116     0.027966
enh67154     2   24161600   24162600      1       1  150064       2.2362      0.01267
enh67156     2   24167100   24168100      5       2  150064       2.4735    0.0066904
enh67177     2   24658000   24659000      3       2  150064       3.2274   0.00062465
enh67186     2   24835800   24836800      2       1  150064       1.8495     0.032195
enh67191     2   24994700   24995700      2       1  150064       1.8194     0.034423
enh67214     2   25321100   25322100      2       1  150064       1.9089     0.028136
enh67216     2   25328300   25329300      3       1  150064       3.6525   0.00012984
enh67218     2   25351500   25352500      6       3  150064        4.357    6.593e-06
enh67220     2   25374200   25375200      4       2  150064        3.298   0.00048693
enh67222     2   25399700   25400700      3       2  150064        3.541    0.0001993
enh67223     2   25410400   25411400      3       1  150064       3.3288   0.00043618
enh67226     2   25420500   25421500      2       1  150064       2.6263    0.0043163
enh67229     2   25437800   25438800      2       1  150064       3.3209   0.00044866
enh67230     2   25452500   25453500      4       2  150064       3.9435   4.0149e-05
enh67234     2   25484200   25485200      2       1  150064       3.2111    0.0006611
enh67235     2   25486100   25487100      2       1  150064       3.4024   0.00033401
enh67239     2   25498200   25499200      2       1  150064        1.779     0.037618
enh67241     2   25508500   25509500      2       1  150064       1.9292     0.026854
enh67242     2   25511700   25512700      2       1  150064        2.537    0.0055909
enh67243     2   25513700   25514700      2       1  150064       2.3426    0.0095756
enh67248     2   25535200   25536200      4       2  150064       2.3255     0.010024
enh67249     2   25545700   25546700      2       1  150064       1.7595     0.039251
enh67251     2   25551400   25552400      2       1  150064       2.5484    0.0054113
enh67253     2   25554600   25555600      2       1  150064        1.925     0.027113
enh67263     2   25598700   25599700      2       1  150064        4.143   1.7136e-05
enh67281     2   25944400   25945400      1       1  150064        1.879      0.03012
enh67285     2   26075700   26076700      1       1  150064       1.7816      0.03741
enh67289     2   26161800   26162800      1       1  150064       1.9976      0.02288
enh67291     2   26177200   26178200      1       1  150064       1.9905      0.02327
enh67293     2   26202800   26203800      1       1  150064       2.0723      0.01912
enh67294     2   26214600   26215600      4       2  150064       3.7867   7.6332e-05
enh67295     2   26220200   26221200      7       3  150064       2.8477    0.0022021
enh67309     2   26320700   26321700      2       1  150064       2.9095      0.00181
enh67311     2   26398200   26399200      5       2  150064       2.2219     0.013146
enh67312     2   26400800   26401800      2       1  150064       2.4287     0.007577
enh67313     2   26402500   26403500      3       1  150064        1.709     0.043728
enh67318     2   26523300   26524300      3       2  150064       1.6587     0.048589
enh67334     2   26700100   26701100      5       2  150064       2.4833    0.0065086
enh67348     2   26828600   26829600      2       1  150064       1.6939     0.045143
enh67361     2   26932500   26933500      3       2  150064       2.1394     0.016201
enh67366     2   26963400   26964400      3       1  150064        3.665   0.00012365
enh67370     2   26985800   26986800      2       1  150064       3.1708   0.00076023
enh67372     2   26989700   26990700      4       2  150064       3.0451     0.001163
enh67373     2   26991800   26992800      2       1  150064       3.1258   0.00088647
enh67375     2   26994700   26995700      4       1  150064       3.2156   0.00065089
enh67378     2   27015500   27016500      6       2  150064       3.2299   0.00061925
enh67379     2   27030400   27031400      3       1  150064       3.4726   0.00025773
enh67380     2   27034700   27035700      3       1  150064       3.2897   0.00050144
enh67382     2   27108400   27109400      1       1  150064       1.7266      0.04212
enh67384     2   27134400   27135400      1       1  150064       3.0729      0.00106
enh67385     2   27136500   27137500      1       1  150064       3.1251    0.0008887
enh67388     2   27168400   27169400      5       2  150064       4.1912   1.3877e-05
enh67389     2   27169800   27170800      2       1  150064       3.2823   0.00051484
enh67390     2   27184200   27185200      3       2  150064       2.1409     0.016141
enh67392     2   27197300   27198300      1       1  150064       3.3102    0.0004662
enh67393     2   27239000   27240000      2       1  150064       2.7106     0.003358
enh67394     2   27243100   27244100      1       1  150064       3.3071    0.0004713
enh67395     2   27244200   27245200      1       1  150064       3.3136    0.0004605
enh67396     2   27247100   27248100      1       1  150064       3.3218    0.0004472
enh67398     2   27271700   27272700      1       1  150064       2.9272      0.00171
enh67400     2   27292500   27293500      4       2  150064       3.5829   0.00016991
enh67401     2   27295500   27296500      1       1  150064       2.9142     0.001783
enh67402     2   27297000   27298000      2       1  150064        2.323     0.010089
enh67403     2   27300300   27301300      1       1  150064       2.6139     0.004476
enh67405     2   27315000   27316000      4       1  150064       2.9235    0.0017304
enh67411     2   27441000   27442000      9       3  150064       2.3197      0.01018
enh67412     2   27525600   27526600      2       1  150064       1.9622      0.02487
enh67414     2   27543800   27544800      2       1  150064       1.9898     0.023304
enh67422     2   27604000   27605000      1       1  150064       3.0578     0.001115
enh67424     2   27632800   27633800      2       1  150064       2.0799     0.018769
enh67425     2   27650100   27651100      1       1  150064       3.1686     0.000766
enh67428     2   27664400   27665400      1       1  150064       3.1687    0.0007655
enh67430     2   27668200   27669200      2       1  150064        1.806     0.035459
enh67431     2   27711400   27712400      4       2  150064       3.6298   0.00014183
enh67433     2   27850400   27851400      2       1  150064       1.8163      0.03466
enh67436     2   27937400   27938400      2       1  150064       2.0899     0.018314
enh67440     2   27974400   27975400      2       1  150064       4.2084   1.2859e-05
enh67441     2   27988500   27989500      3       2  150064       4.4211   4.9099e-06
enh67442     2   28021800   28022800      2       1  150064       4.0494   2.5671e-05
enh67443     2   28023400   28024400      4       2  150064       5.2017   9.8762e-08
enh67447     2   28257800   28258800      2       1  150064       3.2946   0.00049281
enh67448     2   28303600   28304600      3       2  150064       2.3048     0.010588
enh67452     2   28424200   28425200      2       1  150064       1.6917     0.045356
enh67459     2   28543300   28544300      1       1  150064        1.844      0.03259
enh67478     2   28604200   28605200      2       1  150064       2.2766     0.011404
enh67481     2   28619200   28620200      3       1  150064       2.3435    0.0095507
enh67483     2   28622900   28623900      2       1  150064       2.6156     0.004454
enh67484     2   28636300   28637300      2       1  150064       1.9748     0.024147
enh67485     2   28659300   28660300      3       2  150064       3.1227   0.00089589
enh67488     2   28750300   28751300      5       3  150064       1.7262     0.042157
enh67515     2   29032500   29033500      2       1  150064        3.181   0.00073373
enh67520     2   29179100   29180100      3       2  150064       1.8047      0.03556
enh67530     2   29275200   29276200      7       3  150064       3.4771   0.00025347
enh67531     2   29276300   29277300      6       3  150064       2.1929     0.014157
enh67536     2   29379600   29380600      2       1  150064       1.7538     0.039734
enh67549     2   29643300   29644300      4       2  150064       3.8794   5.2357e-05
enh67550     2   29677700   29678700      3       2  150064       1.7575     0.039418
enh67551     2   29698000   29699000      9       3  150064       1.8275     0.033813
enh67572     2   30446100   30447100      1       1  150064       2.1201        0.017
enh67573     2   30448100   30449100      3       2  150064       2.0993     0.017896
enh67591     2   30589000   30590000      1       1  150064       1.8188      0.03447
enh67609     2   30827000   30828000      1       1  150064       1.9636      0.02479
enh67618     2   30911700   30912700      2       1  150064       1.9676     0.024559
enh67660     2   32236400   32237400      3       2  150064       2.2825     0.011229
enh67713     2   33905500   33906500      1       1  150064       1.9595      0.02503
enh67718     2   34672300   34673300      4       2  150064       1.8303     0.033599
enh67719     2   34888800   34889800      6       4  150064       1.9053     0.028372
enh67720     2   34959200   34960200      7       2  150064       1.9087      0.02815
enh67749     2   36632000   36633000      6       3  150064        2.015     0.021951
enh67751     2   36636200   36637200      1       1  150064       1.8342      0.03331
enh67756     2   36647400   36648400      1       1  150064       2.3588     0.009167
enh67757     2   36651200   36652200      1       1  150064       2.1612      0.01534
enh67758     2   36655600   36656600      3       1  150064       1.9877     0.023421
enh67763     2   36676100   36677100      1       1  150064       2.2365      0.01266
enh67770     2   36687800   36688800      2       1  150064       1.8887     0.029466
enh67772     2   36712600   36713600      2       1  150064       1.9432     0.025999
enh67775     2   36823100   36824100      2       1  150064       1.7264     0.042141
enh67783     2   37024400   37025400      6       2  150064       1.9918     0.023195
enh67784     2   37051000   37052000      4       1  150064       2.5964    0.0047107
enh67788     2   37178600   37179600      5       3  150064        1.859     0.031515
enh67790     2   37188500   37189500      2       1  150064       3.3872   0.00035306
enh67791     2   37190500   37191500      4       2  150064       1.7158     0.043097
enh67794     2   37291500   37292500      2       1  150064       2.1317     0.016516
enh67795     2   37382200   37383200      8       2  150064        1.672     0.047258
enh67796     2   37384400   37385400      3       1  150064       1.8706     0.030697
enh67797     2   37408700   37409700     16       3  150064       2.5772    0.0049797
enh67800     2   37419600   37420600      4       2  150064        1.838     0.033031
enh67801     2   37425000   37426000      5       3  150064       2.8351    0.0022909
enh67804     2   37460000   37461000      5       2  150064        3.157   0.00079709
enh67805     2   37545200   37546200      1       1  150064       3.9736     3.54e-05
enh67806     2   37576200   37577200      5       2  150064       2.9487    0.0015956
enh67812     2   37733800   37734800      4       1  150064       1.8585     0.031551
enh67844     2   38188800   38189800      3       2  150064       3.5125   0.00022196
enh67845     2   38209100   38210100      2       1  150064        1.731     0.041726
enh67860     2   38528500   38529500      4       2  150064       1.6781     0.046664
enh67867     2   38665600   38666600      3       2  150064       2.0174     0.021826
enh67868     2   38670200   38671200      2       1  150064       2.1099     0.017433
enh67887     2   38935700   38936700      3       2  150064       1.7953     0.036306
enh67888     2   38947400   38948400      1       1  150064       3.2525    0.0005719
enh67889     2   38949000   38950000      1       1  150064       2.1091      0.01747
enh67901     2   39345000   39346000      3       1  150064       1.7073     0.043887
enh67906     2   39454800   39455800      3       2  150064       1.8022     0.035754
enh67911     2   39591000   39592000      1       1  150064       2.3785     0.008691
enh67913     2   39601800   39602800      3       2  150064       2.4566    0.0070129
enh67914     2   39608500   39609500      1       1  150064        2.056      0.01989
enh67923     2   39636200   39637200      3       1  150064       1.9603     0.024983
enh67929     2   39652200   39653200      1       1  150064       2.7394     0.003078
enh67948     2   39768000   39769000      3       2  150064       2.6328    0.0042341
enh67949     2   39795600   39796600      2       1  150064       2.4136    0.0078969
enh67962     2   39950400   39951400      2       1  150064        1.784     0.037209
enh67968     2   40006300   40007300      2       1  150064       2.0011      0.02269
enh67980     2   40467000   40468000      5       2  150064       2.5466    0.0054393
enh67981     2   40468800   40469800      6       2  150064       1.7321     0.041626
enh67982     2   40470500   40471500      3       2  150064       2.3736    0.0088074
enh67990     2   40715100   40716100      4       2  150064       1.9466     0.025791
enh67991     2   40738900   40739900      4       1  150064       3.0293    0.0012257
enh67992     2   40771100   40772100      3       2  150064       2.0917     0.018231
enh67996     2   41602600   41603600      2       1  150064       1.8114     0.035042
enh68004     2   42133300   42134300      6       2  150064       2.1184      0.01707
enh68080     2   42952400   42953400      8       2  150064       1.8589      0.03152
enh68086     2   43000000   43001000      1       1  150064       1.8987       0.0288
enh68087     2   43013100   43014100      4       2  150064       2.0223     0.021571
enh68099     2   43106700   43107700      3       1  150064       1.6831     0.046179
enh68101     2   43133400   43134400      3       2  150064        2.377    0.0087282
enh68104     2   43161400   43162400      4       2  150064       2.0452     0.020417
enh68110     2   43183200   43184200      5       3  150064       1.9733     0.024233
enh68125     2   43253900   43254900      7       2  150064       1.9514     0.025502
enh68151     2   43379500   43380500      4       2  150064       1.9039      0.02846
enh68280     2   45781600   45782600      3       1  150064       1.6762      0.04685
enh68287     2   45982600   45983600      6       2  150064        2.001     0.022695
enh68288     2   45986200   45987200      2       1  150064       2.3983    0.0082368
enh68295     2   46063300   46064300      6       3  150064       1.9868      0.02347
enh68303     2   46115800   46116800      1       1  150064       2.2402      0.01254
enh68314     2   46188200   46189200      3       2  150064       1.8309     0.033555
enh68390     2   47041100   47042100      4       1  150064       2.0049     0.022488
enh68432     2   47398800   47399800      3       2  150064       1.8549     0.031806
enh68433     2   47399300   47400300      3       2  150064       2.0307     0.021143
enh68439     2   47448300   47449300      4       2  150064       2.2122     0.013475
enh68472     2   47789200   47790200      4       2  150064       1.7217     0.042558
enh68480     2   47881500   47882500      6       3  150064       2.0655     0.019439
enh68487     2   47982500   47983500      1       1  150064       1.8897       0.0294
enh68489     2   48012400   48013400      6       3  150064       2.3971    0.0082621
enh68490     2   48097400   48098400      4       1  150064       2.6853    0.0036228
enh68497     2   48418200   48419200      2       1  150064       1.9518     0.025482
enh68502     2   48476100   48477100      1       1  150064       2.1128      0.01731
enh68503     2   48511800   48512800      1       1  150064       2.5498     0.005389
enh68504     2   48543200   48544200      2       1  150064       2.2372     0.012638
enh68505     2   48555200   48556200      4       2  150064       2.1299     0.016589
enh68507     2   48568400   48569400      5       2  150064       3.3176   0.00045403
enh68508     2   48589100   48590100      2       1  150064        2.646    0.0040726
enh68510     2   48639600   48640600      2       1  150064        2.089     0.018353
enh68511     2   48642300   48643300      5       3  150064       2.5089    0.0060555
enh68512     2   48647100   48648100      4       2  150064       2.5545    0.0053166
enh68514     2   48671200   48672200      4       2  150064        2.113       0.0173
enh68521     2   48755300   48756300      3       1  150064       1.8793     0.030104
enh68525     2   48787400   48788400      4       2  150064       1.7311     0.041714
enh68532     2   48942500   48943500      5       3  150064       2.6064     0.004575
enh68556     2   50719000   50720000      1       1  150064       3.0002     0.001349
enh68557     2   50741800   50742800      6       2  150064       2.4816    0.0065406
enh68571     2   51239800   51240800      1       1  150064       2.1981      0.01397
enh68577     2   52539100   52540100      8       2  150064       1.8927     0.029201
enh68594     2   53856600   53857600      5       2  150064       2.0779     0.018857
enh68595     2   53868600   53869600      1       1  150064       3.4242    0.0003083
enh68596     2   53995600   53996600      5       2  150064       2.3528    0.0093154
enh68598     2   54015200   54016200      4       1  150064       2.2744     0.011472
enh68599     2   54054100   54055100      1       1  150064       3.1388    0.0008481
enh68602     2   54184200   54185200      2       1  150064       2.3289    0.0099325
enh68603     2   54188100   54189100      2       1  150064       2.4166    0.0078321
enh68607     2   54315000   54316000      2       1  150064       1.8354     0.033224
enh68609     2   54330600   54331600      4       2  150064       2.5832    0.0048945
enh68615     2   54629200   54630200      7       2  150064       1.6849     0.046002
enh68618     2   54659200   54660200      5       2  150064       2.9612    0.0015324
enh68623     2   54700600   54701600      6       4  150064       1.7264      0.04214
enh68628     2   54725600   54726600      6       4  150064       2.7483     0.002995
enh68635     2   54746600   54747600      2       1  150064       3.2837   0.00051231
enh68643     2   54799000   54800000      9       4  150064       1.8721     0.030594
enh68647     2   54808400   54809400      4       1  150064       2.5842    0.0048804
enh68652     2   54822700   54823700      8       3  150064         1.69     0.045515
enh68653     2   54824200   54825200      6       2  150064       2.0104     0.022193
enh68654     2   54830800   54831800      3       2  150064       2.9489    0.0015943
enh68656     2   54845400   54846400      5       3  150064       2.6875    0.0035999
enh68657     2   54861500   54862500      6       4  150064       2.7386    0.0030848
enh68658     2   54884500   54885500      4       2  150064       3.4471   0.00028336
enh68659     2   54893100   54894100      2       1  150064       1.8824      0.02989
enh68662     2   55168400   55169400      1       1  150064       1.9058      0.02834
enh68663     2   55172600   55173600      5       2  150064       2.3761    0.0087491
enh68664     2   55174900   55175900      4       2  150064       1.8818     0.029932
enh68666     2   55184200   55185200      5       3  150064       2.3312    0.0098702
enh68669     2   55222400   55223400      5       2  150064       2.7688     0.002813
enh68672     2   55240000   55241000      2       1  150064       1.9898     0.023304
enh68679     2   55273000   55274000      2       1  150064         2.21     0.013552
enh68680     2   55273900   55274900      1       1  150064       1.7422      0.04074
enh68684     2   55346600   55347600     10       5  150064       1.7942     0.036395
enh68693     2   55394900   55395900      5       2  150064       2.0335     0.021003
enh68703     2   56006200   56007200      4       2  150064       2.4414    0.0073149
enh68704     2   56031400   56032400      1       1  150064       2.8782        0.002
enh68709     2   56213800   56214800      2       1  150064       2.5021    0.0061725
enh68710     2   56235600   56236600      2       1  150064        2.049     0.020231
enh68719     2   57937600   57938600      3       1  150064        2.197     0.014011
enh68720     2   57947900   57948900      2       1  150064       3.8989   4.8315e-05
enh68722     2   57987200   57988200      4       2  150064        6.132   4.3395e-10
enh68723     2   58022400   58023400      3       1  150064       4.4558   4.1791e-06
enh68727     2   58283600   58284600      2       1  150064       2.6638    0.0038635
enh68729     2   58382000   58383000      2       1  150064       5.1702   1.1695e-07
enh68730     2   58434600   58435600      2       1  150064       2.6558    0.0039556
enh68731     2   58457800   58458800      2       1  150064       2.7052    0.0034133
enh68732     2   58465800   58466800      3       2  150064       3.4372   0.00029393
enh68733     2   58656300   58657300      4       2  150064       1.8312     0.033534
enh68737     2   58741200   58742200      2       1  150064       2.6583    0.0039271
enh68738     2   58749100   58750100      1       1  150064       2.3964     0.008279
enh68752     2   59184000   59185000      1       1  150064       2.7961     0.002586
enh68762     2   60201400   60202400      2       1  150064       2.0273     0.021317
enh68764     2   60291600   60292600      2       1  150064       3.1996   0.00068807
enh68765     2   60297000   60298000      1       1  150064       2.6687     0.003807
enh68766     2   60298400   60299400      1       1  150064       2.1217      0.01693
enh68767     2   60352400   60353400      3       2  150064       1.9754     0.024113
enh68769     2   60474100   60475100      3       1  150064       2.2292       0.0129
enh68772     2   60512600   60513600      4       1  150064       2.2367     0.012652
enh68773     2   60521700   60522700      8       2  150064       2.1785     0.014683
enh68776     2   60579700   60580700      5       2  150064       1.8412     0.032794
enh68778     2   60609800   60610800      3       2  150064       2.3092     0.010468
enh68779     2   60610200   60611200      4       2  150064       2.1352     0.016371
enh68781     2   60638000   60639000      1       1  150064       2.1762      0.01477
enh68795     2   60704100   60705100      2       1  150064       3.4632   0.00026687
enh68799     2   60723500   60724500      4       2  150064        2.618    0.0044217
enh68800     2   60725000   60726000      1       1  150064       4.0529    2.529e-05
enh68801     2   60726700   60727700      2       1  150064       4.5044   3.3277e-06
enh68803     2   60736000   60737000      4       2  150064       2.7225    0.0032395
enh68804     2   60738900   60739900      2       1  150064       2.3596    0.0091477
enh68805     2   60742100   60743100      4       2  150064       2.1759     0.014781
enh68806     2   60744000   60745000      5       3  150064         1.94     0.026191
enh68816     2   60901900   60902900      3       1  150064        2.569    0.0050995
enh68824     2   61406700   61407700      3       2  150064       2.2473     0.012311
enh68825     2   61599200   61600200      3       1  150064       2.2026     0.013813
enh68830     2   61692200   61693200      3       2  150064       2.6498    0.0040264
enh68831     2   61699400   61700400      1       1  150064        1.971      0.02436
enh68866     2   62432100   62433100      2       1  150064       1.8729     0.030541
enh68872     2   62444100   62445100      1       1  150064       2.2089      0.01359
enh68874     2   62493300   62494300      2       1  150064       2.5248    0.0057878
enh68879     2   62536300   62537300      1       1  150064       2.1125      0.01732
enh68894     2   62692900   62693900      3       1  150064       2.3376    0.0097029
enh68897     2   62701600   62702600      3       2  150064       1.8237     0.034096
enh68899     2   62713100   62714100      2       1  150064       2.3474     0.009452
enh68901     2   62889300   62890300      4       2  150064       2.9659     0.001509
enh68904     2   62952300   62953300      1       1  150064       2.6627     0.003876
enh68912     2   63223400   63224400      1       1  150064        2.065      0.01946
enh68946     2   64291400   64292400      5       3  150064       2.1085     0.017493
enh68990     2   64679400   64680400      1       1  150064       1.6838      0.04611
enh68997     2   64833900   64834900      2       1  150064       2.0586     0.019765
enh69098     2   65634400   65635400      3       1  150064       1.6661     0.047848
enh69141     2   66743000   66744000      1       1  150064        2.156      0.01554
enh69142     2   66751700   66752700      2       1  150064       2.6431    0.0041071
enh69144     2   66759800   66760800      3       1  150064       2.6364    0.0041899
enh69145     2   66763700   66764700      2       1  150064       2.1276     0.016683
enh69146     2   66768400   66769400      3       1  150064       2.7564    0.0029225
enh69147     2   66770400   66771400      3       2  150064       2.8564    0.0021427
enh69149     2   66782400   66783400      2       1  150064       2.3121     0.010385
enh69169     2   67190000   67191000      1       1  150064       1.6593      0.04853
enh69176     2   67615600   67616600      4       2  150064       1.6789      0.04659
enh69177     2   67616400   67617400      3       2  150064       1.7722     0.038178
enh69194     2   68288600   68289600      2       1  150064       1.8862     0.029632
enh69196     2   68386000   68387000      5       2  150064       2.8937    0.0019034
enh69201     2   68474600   68475600      4       1  150064       2.4528    0.0070881
enh69203     2   68482900   68483900      1       1  150064       2.8455     0.002217
enh69217     2   68992800   68993800      1       1  150064       1.6585      0.04861
enh69250     2   69534400   69535400      1       1  150064       2.2815      0.01126
enh69251     2   69536400   69537400      1       1  150064       1.9178      0.02757
enh69254     2   69662400   69663400      1       1  150064       2.0166      0.02187
enh69282     2   69960800   69961800      2       1  150064       1.7617     0.039063
enh69289     2   70008400   70009400      1       1  150064        1.646      0.04988
enh69290     2   70016600   70017600      4       2  150064       1.7944     0.036376
enh69292     2   70031200   70032200      2       1  150064       2.2369     0.012646
enh69299     2   70179600   70180600      3       1  150064       2.0795     0.018786
enh69300     2   70191300   70192300      1       1  150064       2.1937      0.01413
enh69302     2   70205300   70206300      3       1  150064        1.676     0.046868
enh69306     2   70226100   70227100      1       1  150064       1.6616       0.0483
enh69307     2   70229200   70230200      1       1  150064       1.7059      0.04401
enh69332     2   70470100   70471100      2       1  150064       1.7034     0.044247
enh69333     2   70485800   70486800      2       1  150064       1.6927     0.045261
enh69334     2   70487100   70488100      2       1  150064       1.6595     0.048504
enh69335     2   70518800   70519800      2       1  150064       1.6909     0.045424
enh69338     2   70584600   70585600      2       1  150064       2.0984     0.017934
enh69365     2   70991200   70992200      3       1  150064       1.7427     0.040692
enh69384     2   71554600   71555600      2       1  150064       2.6033     0.004616
enh69385     2   71563500   71564500      2       1  150064        2.399    0.0082196
enh69387     2   71566400   71567400      5       3  150064       2.1695     0.015021
enh69412     2   71921900   71922900      4       1  150064       2.0737     0.019052
enh69431     2   72336000   72337000      4       1  150064       3.0077    0.0013163
enh69434     2   72355600   72356600      6       3  150064       1.9124     0.027915
enh69435     2   72357200   72358200      2       1  150064       2.9769    0.0014561
enh69437     2   72400700   72401700      1       1  150064       1.6707      0.04739
enh69444     2   72905000   72906000      2       1  150064       2.0716     0.019151
enh69451     2   73167700   73168700      3       1  150064       4.1935   1.3735e-05
enh69456     2   73219600   73220600      4       2  150064       3.6106   0.00015277
enh69457     2   73222700   73223700      2       1  150064       3.5418   0.00019867
enh69458     2   73227100   73228100      2       1  150064        3.489   0.00024239
enh69459     2   73248600   73249600      1       1  150064       4.0252    2.846e-05
enh69462     2   73270800   73271800      3       2  150064        3.413   0.00032128
enh69464     2   73289600   73290600      5       2  150064       2.1708     0.014974
enh69466     2   73295800   73296800      1       1  150064       3.5033    0.0002298
enh69467     2   73307800   73308800      2       1  150064       2.1077     0.017528
enh69469     2   73316100   73317100      2       1  150064       2.7022    0.0034439
enh69470     2   73319400   73320400      2       1  150064       3.1168   0.00091398
enh69471     2   73321000   73322000      5       2  150064       2.9955    0.0013701
enh69472     2   73329100   73330100      5       2  150064        3.643   0.00013476
enh69473     2   73334000   73335000      2       1  150064       3.4372   0.00029392
enh69474     2   73334400   73335400      2       1  150064       3.4372   0.00029392
enh69478     2   73462800   73463800      3       1  150064       3.7782   7.8976e-05
enh69480     2   73465100   73466100      2       1  150064       1.6809     0.046393
enh69482     2   73499000   73500000      1       1  150064       2.0895      0.01833
enh69484     2   73611800   73612800      2       1  150064       3.7349   9.3901e-05
enh69485     2   73815100   73816100      2       1  150064       3.7373   9.3018e-05
enh69487     2   73929100   73930100      2       1  150064       3.3607   0.00038869
enh69492     2   74120400   74121400      6       2  150064       2.4886    0.0064122
enh69508     2   74247800   74248800      1       1  150064       2.1868      0.01438
enh69510     2   74253300   74254300      4       1  150064        3.009    0.0013105
enh69511     2   74258500   74259500      2       1  150064       2.3239     0.010064
enh69516     2   74304400   74305400      1       1  150064       2.7498     0.002982
enh69517     2   74333900   74334900      2       1  150064        1.669     0.047562
enh69560     2   74967700   74968700      6       1  150064       2.0549     0.019946
enh69583     2   75340000   75341000      2       1  150064       1.9665     0.024618
enh69590     2   75601400   75602400      4       1  150064        2.253      0.01213
enh69606     2   76234700   76235700      1       1  150064        2.126      0.01675
enh69607     2   76236800   76237800      2       1  150064       2.3275    0.0099701
enh69609     2   76483400   76484400      3       2  150064       3.1656   0.00077393
enh69610     2   76495500   76496500      3       2  150064       3.4303    0.0003015
enh69624     2   77746900   77747900      4       2  150064       2.0716     0.019149
enh69626     2   78533800   78534800      4       1  150064       2.1373     0.016287
enh69635     2   79620500   79621500      1       1  150064       1.9993      0.02279
enh69644     2   80059400   80060400      4       2  150064        1.927     0.026987
enh69647     2   80087000   80088000      3       2  150064       1.9647     0.024726
enh69650     2   80147600   80148600      2       1  150064       1.6836     0.046125
enh69653     2   80234900   80235900      2       1  150064       1.6793     0.046548
enh69666     2   80660000   80661000      1       1  150064       1.8124      0.03496
enh69673     2   83510900   83511900      1       1  150064       1.9662      0.02464
enh69715     2   85384700   85385700      2       1  150064       1.8849     0.029719
enh69750     2   85612600   85613600      2       1  150064       2.6311    0.0042556
enh69752     2   85621300   85622300      3       2  150064       2.1436     0.016034
enh69753     2   85623300   85624300      7       3  150064       2.4646    0.0068576
enh69755     2   85636300   85637300      2       1  150064       2.6479    0.0040492
enh69757     2   85644600   85645600      5       2  150064       3.2498   0.00057749
enh69760     2   85656100   85657100      3       2  150064       1.8575     0.031617
enh69770     2   85751500   85752500      2       1  150064        1.829       0.0337
enh69780     2   85828100   85829100      1       1  150064       1.6695      0.04751
enh69785     2   85844400   85845400      1       1  150064       2.0794      0.01879
enh69801     2   85997900   85998900      2       1  150064        2.375    0.0087748
enh69856     2   86858500   86859500      2       1  150064       1.9239     0.027186
enh69895     2   88936900   88937900      1       1  150064       1.6782      0.04665
enh69952     2   96808000   96809000      1       1  150064       1.7112      0.04352
enh69953     2   96813600   96814600      1       1  150064       1.8958      0.02899
enh69955     2   96823500   96824500      2       1  150064       2.3458     0.009494
enh69962     2   96904800   96905800      1       1  150064       3.9241    4.353e-05
enh69966     2   96925200   96926200      2       1  150064       3.7198   9.9672e-05
enh69979     2   97193200   97194200      1       1  150064       2.8584     0.002129
enh69981     2   97198500   97199500      3       2  150064       1.9101      0.02806
enh69983     2   97205000   97206000      1       1  150064       1.9382       0.0263
enh69985     2   97214000   97215000      2       1  150064       2.0005     0.022722
enh69986     2   97215200   97216200      1       1  150064        1.664      0.04806
enh69993     2   97353200   97354200      1       1  150064       3.4182    0.0003152
enh70000     2   97454100   97455100      2       1  150064       2.3678     0.008946
enh70001     2   97458200   97459200      2       1  150064       2.9304    0.0016928
enh70004     2   97483700   97484700      1       1  150064       2.1714      0.01495
enh70005     2   97485500   97486500      1       1  150064       1.7377      0.04113
enh70006     2   97498000   97499000      1       1  150064       2.0026      0.02261
enh70008     2   97508300   97509300      1       1  150064       1.9876      0.02343
enh70009     2   97513000   97514000      1       1  150064       2.8402     0.002254
enh70011     2   97521800   97522800      1       1  150064       2.0007      0.02271
enh70015     2   97543500   97544500      2       1  150064       3.9637   3.6895e-05
enh70016     2   97552400   97553400      5       2  150064       4.4065   5.2535e-06
enh70018     2   97561300   97562300      6       2  150064       2.3819    0.0086126
enh70019     2   97564400   97565400      1       1  150064        3.734    9.424e-05
enh70020     2   97565600   97566600      4       2  150064       3.2537    0.0005696
enh70021     2   97569200   97570200      3       1  150064        3.538    0.0002016
enh70022     2   97572600   97573600      3       1  150064        3.547   0.00019479
enh70024     2   97578400   97579400      1       1  150064       3.4922    0.0002395
enh70027     2   97593100   97594100      2       1  150064       2.9489    0.0015945
enh70028     2   97597400   97598400      3       2  150064       3.1853   0.00072304
enh70029     2   97598900   97599900      3       1  150064         2.01     0.022216
enh70034     2   97622700   97623700      5       2  150064       1.7894     0.036779
enh70039     2   97760900   97761900      5       1  150064       2.6068      0.00457
enh70040     2   98024700   98025700      3       1  150064       2.3026     0.010651
enh70041     2   98261000   98262000      3       1  150064       2.6678    0.0038176
enh70042     2   98277000   98278000      3       2  150064       2.5713    0.0050661
enh70047     2   98331900   98332900      4       2  150064        2.517    0.0059174
enh70054     2   98387000   98388000      2       1  150064       1.7025      0.04433
enh70062     2   98567500   98568500      3       2  150064       2.3493    0.0094037
enh70064     2   98599400   98600400      3       2  150064       2.7334     0.003134
enh70067     2   98612900   98613900      3       1  150064       2.9854     0.001416
enh70068     2   98614000   98615000      2       1  150064       2.5592    0.0052458
enh70069     2   98636900   98637900      3       2  150064        1.998     0.022858
enh70074     2   98750400   98751400      2       1  150064       2.2184     0.013264
enh70075     2   98758100   98759100      4       2  150064       2.5821    0.0049106
enh70078     2   98780000   98781000      2       1  150064       1.7801     0.037533
enh70088     2   99062900   99063900      5       2  150064       2.1669     0.015122
enh70089     2   99064900   99065900      2       1  150064       1.6915     0.045375
enh70090     2   99067300   99068300      1       1  150064        1.848       0.0323
enh70091     2   99068500   99069500      1       1  150064         1.78      0.03754
enh70092     2   99069800   99070800      1       1  150064       1.8667      0.03097
enh70095     2   99075000   99076000      2       1  150064       1.7638     0.038884
enh70101     2   99084800   99085800      3       1  150064       1.7322     0.041623
enh70102     2   99088200   99089200      5       1  150064       1.7535     0.039756
enh70104     2   99090600   99091600      1       1  150064       1.8245      0.03404
enh70107     2   99099900   99100900      2       1  150064       1.7708     0.038301
enh70111     2   99121100   99122100      1       1  150064       1.8763      0.03031
enh70115     2   99132600   99133600      3       1  150064       1.6999     0.044576
enh70116     2   99222800   99223800      3       1  150064       1.6702     0.047443
enh70126     2   99422400   99423400      4       2  150064       2.0672      0.01936
enh70154     2  100238800  100239800      2       1  150064       1.9461     0.025821
enh70156     2  100252800  100253800      2       1  150064       2.3472    0.0094585
enh70157     2  100254600  100255600      5       2  150064       2.9849    0.0014183
enh70159     2  100268600  100269600      6       2  150064       3.4589   0.00027115
enh70160     2  100321200  100322200      1       1  150064        1.937      0.02637
enh70163     2  100364300  100365300      3       1  150064       1.8631     0.031224
enh70170     2  100576900  100577900      1       1  150064        1.887      0.02958
enh70199     2  101350000  101351000      7       2  150064       2.4078    0.0080245
enh70201     2  101396600  101397600      3       2  150064        2.002     0.022641
enh70202     2  101398400  101399400      1       1  150064       1.9413      0.02611
enh70244     2  101954600  101955600      4       1  150064       1.8622     0.031284
enh70246     2  101972200  101973200      5       3  150064       2.0699     0.019231
enh70248     2  101987200  101988200      3       1  150064       1.7412     0.040827
enh70252     2  102051300  102052300      5       2  150064       1.8033     0.035667
enh70323     2  102720400  102721400      5       3  150064       1.7652     0.038764
enh70324     2  102727600  102728600      7       2  150064       3.2246   0.00063071
enh70335     2  103221000  103222000      2       1  150064        1.996     0.022969
enh70336     2  103325100  103326100      1       1  150064       1.8758      0.03034
enh70337     2  103351200  103352200      3       1  150064       2.6778    0.0037058
enh70363     2  104995400  104996400      3       2  150064       1.8521     0.032007
enh70394     2  105946800  105947800      2       1  150064       1.7449     0.040499
enh70398     2  105994400  105995400      2       1  150064       1.8562     0.031715
enh70421     2  106370400  106371400      4       2  150064       2.3328     0.009829
enh70425     2  106376000  106377000      6       2  150064       2.3201     0.010167
enh70428     2  106380200  106381200      7       2  150064       1.6886     0.045649
enh70521     2  107456200  107457200      3       1  150064       2.6817    0.0036626
enh70522     2  107464200  107465200      5       2  150064       1.7221     0.042527
enh70541     2  109019700  109020700      4       1  150064       2.3583    0.0091788
enh70542     2  109061400  109062400      2       1  150064       2.0938     0.018139
enh70553     2  109200200  109201200      4       2  150064       2.1656     0.015173
enh70559     2  109231600  109232600      3       1  150064       1.8293     0.033678
enh70584     2  109644600  109645600      3       2  150064       1.7807     0.037478
enh70639     2  110270800  110271800      2       1  150064       4.2551   1.0449e-05
enh70640     2  110271700  110272700      2       1  150064       3.3942   0.00034421
enh70641     2  110273400  110274400      8       2  150064       2.9843    0.0014213
enh70643     2  110351800  110352800      3       2  150064        3.831   6.3821e-05
enh70647     2  110364000  110365000      2       1  150064       3.9318   4.2148e-05
enh70648     2  110366800  110367800      4       2  150064       2.2476     0.012302
enh70651     2  110416800  110417800      6       2  150064       2.0148     0.021962
enh70660     2  110858900  110859900      3       2  150064       1.9862     0.023508
enh70661     2  110884300  110885300      2       1  150064       2.2133     0.013439
enh70672     2  111503600  111504600      3       2  150064        2.343     0.009564
enh70676     2  111525700  111526700      3       1  150064       2.6019    0.0046354
enh70677     2  111529100  111530100      4       2  150064       2.3416    0.0096007
enh70679     2  111568400  111569400      3       2  150064       1.7338     0.041475
enh70682     2  111600800  111601800      6       3  150064       1.6819     0.046296
enh70683     2  111603600  111604600      2       1  150064       1.8841     0.029775
enh70685     2  111615600  111616600      6       3  150064       1.7615     0.039079
enh70689     2  111630900  111631900      1       1  150064       1.8392      0.03294
enh70702     2  111926400  111927400      1       1  150064       2.1464      0.01592
enh70704     2  111936200  111937200      2       1  150064        2.345    0.0095133
enh70710     2  112253000  112254000      2       1  150064       2.6208    0.0043864
enh70713     2  112374600  112375600      5       3  150064       1.7233     0.042419
enh70725     2  112468300  112469300      5       2  150064       1.6743     0.047032
enh70727     2  112661200  112662200      3       1  150064       2.0154      0.02193
enh70730     2  112676400  112677400      1       1  150064       2.0623      0.01959
enh70731     2  112677100  112678100      3       2  150064       2.0374     0.020804
enh70733     2  112703000  112704000      1       1  150064       2.4448     0.007247
enh70735     2  112740700  112741700      5       2  150064       1.9181     0.027546
enh70736     2  112743100  112744100      6       2  150064       1.8327     0.033426
enh70738     2  112776700  112777700      4       2  150064       2.5435    0.0054878
enh70739     2  112789100  112790100      4       2  150064       1.8045     0.035575
enh70810     2  114667200  114668200      3       1  150064       2.1529     0.015662
enh70842     2  118418800  118419800      4       2  150064       2.1138     0.017267
enh70848     2  118857100  118858100      4       2  150064       2.4319    0.0075103
enh70854     2  119012900  119013900      3       1  150064       2.1909     0.014228
enh70855     2  119066700  119067700      1       1  150064       2.1578      0.01547
enh70857     2  119077600  119078600      3       2  150064       2.9525    0.0015761
enh70858     2  119097700  119098700      4       1  150064       2.7551    0.0029342
enh70860     2  119129900  119130900      2       1  150064       2.6939    0.0035314
enh70861     2  119197400  119198400      1       1  150064       2.0431      0.02052
enh70863     2  119234200  119235200      5       3  150064       2.6482    0.0040457
enh70864     2  119247300  119248300      3       1  150064       2.2436     0.012431
enh70867     2  119329000  119330000      3       1  150064       1.6902     0.045498
enh70868     2  119341700  119342700      1       1  150064       1.8247      0.03402
enh70872     2  119495400  119496400      2       1  150064       2.5066    0.0060945
enh70874     2  119513200  119514200      3       2  150064        1.982     0.023738
enh70885     2  119924600  119925600      7       4  150064       1.7362     0.041261
enh70936     2  120979400  120980400      1       1  150064       1.7057      0.04403
enh70944     2  121044600  121045600      3       1  150064       1.7418     0.040776
enh70948     2  121076300  121077300      2       1  150064        1.706     0.044004
enh70950     2  121130700  121131700      6       2  150064       2.4026    0.0081396
enh70972     2  121473000  121474000      9       2  150064       2.0228     0.021546
enh71004     2  121597900  121598900      4       2  150064       1.7224     0.042498
enh71032     2  121819500  121820500      3       1  150064       1.6514     0.049329
enh71062     2  122290300  122291300      2       1  150064        2.287     0.011099
enh71074     2  122453600  122454600      2       1  150064       1.9531     0.025406
enh71080     2  122511700  122512700      1       1  150064       1.8269      0.03386
enh71082     2  122529600  122530600      4       2  150064       1.7308     0.041743
enh71084     2  122534500  122535500      4       2  150064       1.9518     0.025483
enh71085     2  122536400  122537400      2       1  150064       2.1554     0.015565
enh71086     2  122547800  122548800      1       1  150064       2.3516     0.009346
enh71090     2  122568900  122569900      3       2  150064       2.1401     0.016174
enh71092     2  122626200  122627200     10       2  150064       2.6479    0.0040494
enh71093     2  122631200  122632200      3       1  150064       2.0376     0.020795
enh71099     2  122777100  122778100      2       1  150064       1.9756       0.0241
enh71131     2  126398000  126399000      8       3  150064       2.2404     0.012532
enh71155     2  127584500  127585500      2       1  150064       1.9724     0.024284
enh71156     2  127588700  127589700      3       2  150064       2.3034     0.010628
enh71161     2  127700000  127701000      2       1  150064       1.6478     0.049695
enh71178     2  127846400  127847400      5       2  150064       2.2713     0.011563
enh71180     2  127852800  127853800      1       1  150064       3.3938    0.0003446
enh71184     2  127885600  127886600      6       2  150064       2.1265     0.016731
enh71187     2  127911100  127912100      3       2  150064       1.7048     0.044116
enh71277     2  129153400  129154400      9       1  150064       1.9032      0.02851
enh71278     2  129164600  129165600      3       2  150064       2.1719      0.01493
enh71360     2  131131800  131132800      3       1  150064       2.1006     0.017839
enh71371     2  131622800  131623800      4       2  150064       1.7126     0.043394
enh71372     2  131629200  131630200      3       1  150064        1.787      0.03697
enh71373     2  131649400  131650400      5       3  150064       1.9821     0.023733
enh71377     2  131724300  131725300      1       1  150064       2.2402      0.01254
enh71381     2  131798400  131799400      1       1  150064        3.423    0.0003097
enh71382     2  131821900  131822900      2       1  150064       3.1467   0.00082561
enh71384     2  131861400  131862400      4       2  150064        3.335   0.00042656
enh71385     2  131864300  131865300      2       1  150064        2.684    0.0036368
enh71393     2  132439000  132440000      3       1  150064        2.109     0.017473
enh71399     2  133149500  133150500      1       1  150064       1.8515      0.03205
enh71447     2  134837900  134838900      1       1  150064       1.8672      0.03094
enh71448     2  134844400  134845400      3       1  150064       3.2997   0.00048399
enh71451     2  134880400  134881400      2       1  150064       2.8151    0.0024384
enh71454     2  134889000  134890000      1       1  150064       2.7632     0.002862
enh71455     2  134889700  134890700      2       1  150064       1.8367     0.033124
enh71458     2  134895600  134896600      2       1  150064       3.4136    0.0003206
enh71459     2  134897200  134898200      1       1  150064       4.2027    1.319e-05
enh71460     2  134898000  134899000      3       2  150064       3.6291    0.0001422
enh71461     2  134899200  134900200      6       2  150064        3.593   0.00016342
enh71468     2  134916700  134917700      4       2  150064       2.4706    0.0067452
enh71470     2  134921000  134922000      1       1  150064       2.4341     0.007465
enh71548     2  136781700  136782700      1       1  150064       1.7086      0.04376
enh71560     2  136973000  136974000      2       1  150064       1.9272     0.026974
enh71596     2  139213000  139214000      3       1  150064       4.1005   2.0615e-05
enh71605     2  139479600  139480600      2       1  150064       2.0214     0.021619
enh71606     2  139481400  139482400      3       2  150064       2.2969     0.010813
enh71611     2  139913200  139914200      1       1  150064       1.9637      0.02478
enh71616     2  141106200  141107200      4       2  150064       2.6101    0.0045257
enh71627     2  144232700  144233700      1       1  150064       2.5366     0.005597
enh71630     2  144302700  144303700      2       1  150064       1.6509     0.049379
enh71648     2  144713000  144714000      1       1  150064       2.9506     0.001586
enh71655     2  145090400  145091400      1       1  150064       3.2093    0.0006652
enh71659     2  145116300  145117300      1       1  150064       3.3639    0.0003842
enh71660     2  145129800  145130800      1       1  150064       2.7902     0.002634
enh71661     2  145137000  145138000      2       1  150064       3.5341    0.0002046
enh71663     2  145161100  145162100      2       1  150064       4.2078   1.2891e-05
enh71666     2  145198200  145199200      6       3  150064       2.3436    0.0095487
enh71667     2  145202200  145203200      1       1  150064       4.3878    5.724e-06
enh71670     2  145214200  145215200      3       1  150064       4.0622   2.4309e-05
enh71672     2  145218800  145219800      2       1  150064       3.4822   0.00024867
enh71677     2  145235100  145236100      3       1  150064       1.6482     0.049653
enh71702     2  146402000  146403000      2       1  150064       2.8347    0.0022935
enh71705     2  146689000  146690000      1       1  150064       2.3584     0.009178
enh71710     2  147574600  147575600      2       1  150064       3.8143   6.8296e-05
enh71711     2  147624800  147625800      3       2  150064       3.8737   5.3602e-05
enh71714     2  147751400  147752400      2       1  150064       2.6749    0.0037373
enh71729     2  148480600  148481600      5       2  150064       2.0947     0.018097
enh71732     2  148616400  148617400      2       1  150064       2.2004     0.013891
enh71733     2  148617100  148618100      2       1  150064       2.2004     0.013891
enh71735     2  148627000  148628000      2       1  150064       2.2105     0.013534
enh71738     2  148734600  148735600      1       1  150064        1.891      0.02931
enh71741     2  148764000  148765000      4       2  150064       1.7801     0.037534
enh71745     2  149055200  149056200      3       2  150064       2.2032     0.013791
enh71747     2  149062700  149063700      3       1  150064       2.9061    0.0018299
enh71748     2  149119300  149120300      4       2  150064        2.146     0.015938
enh71749     2  149258800  149259800      1       1  150064       2.4484     0.007175
enh71753     2  149311700  149312700      3       1  150064       2.2463     0.012344
enh71754     2  149335400  149336400      4       2  150064       1.8715     0.030635
enh71782     2  149835900  149836900      1       1  150064       1.7951      0.03632
enh71784     2  149862800  149863800      2       1  150064       1.8528     0.031956
enh71787     2  149890600  149891600      2       1  150064       2.3623    0.0090802
enh71800     2  150220400  150221400      2       1  150064       2.2779     0.011366
enh71807     2  150323300  150324300      2       1  150064       1.7829       0.0373
enh71811     2  150454100  150455100      2       1  150064       1.8433     0.032646
enh71822     2  150982400  150983400      2       1  150064       1.7862     0.037035
enh71826     2  151167800  151168800      4       1  150064       2.2973       0.0108
enh71828     2  151232900  151233900      1       1  150064       1.9201      0.02742
enh71872     2  152354500  152355500      1       1  150064        2.957     0.001553
enh71874     2  152402300  152403300      2       1  150064       1.8467     0.032394
enh71891     2  152906300  152907300      1       1  150064       1.7838      0.03723
enh71892     2  152929700  152930700      6       3  150064       1.8981     0.028839
enh71893     2  152931600  152932600      6       2  150064       1.6786     0.046618
enh71894     2  153022000  153023000      3       1  150064       1.7032     0.044263
enh71895     2  153056900  153057900      1       1  150064        3.074     0.001056
enh71896     2  153099700  153100700      3       2  150064       2.5596    0.0052395
enh71897     2  153193900  153194900      1       1  150064       1.7657      0.03872
enh71904     2  153251300  153252300      4       2  150064       2.1877     0.014347
enh71908     2  153261300  153262300      1       1  150064       1.6925      0.04528
enh71909     2  153263700  153264700      2       1  150064       1.6738     0.047084
enh71913     2  153275800  153276800      7       3  150064       2.5127    0.0059904
enh71914     2  153277300  153278300      1       1  150064       2.4169     0.007827
enh71916     2  153287800  153288800      1       1  150064       1.9508      0.02554
enh71918     2  153290400  153291400      2       1  150064       2.0212     0.021629
enh71929     2  153323500  153324500      3       1  150064       1.7491     0.040137
enh71930     2  153325400  153326400      1       1  150064        2.779     0.002726
enh71941     2  153377800  153378800      8       2  150064       1.8256     0.033958
enh71948     2  153450600  153451600      3       1  150064       1.8641     0.031157
enh71951     2  153468500  153469500      4       1  150064       2.1423     0.016087
enh71952     2  153479400  153480400      3       1  150064       4.3007   8.5135e-06
enh71953     2  153504400  153505400      4       2  150064       1.8088      0.03524
enh71954     2  153571800  153572800      4       2  150064       2.3782    0.0086998
enh71956     2  153608600  153609600      3       2  150064       3.5401   0.00019998
enh71957     2  153669800  153670800      4       2  150064       2.1974     0.013996
enh71966     2  155096900  155097900      2       1  150064       2.5239     0.005803
enh71972     2  155955800  155956800      2       1  150064       4.2739   9.6025e-06
enh71974     2  156877500  156878500      6       3  150064       1.7078     0.043835
enh71986     2  157515100  157516100      4       2  150064       2.0347     0.020941
enh72003     2  158604200  158605200      1       1  150064       2.2924      0.01094
enh72012     2  158695200  158696200      1       1  150064       1.7127      0.04338
enh72018     2  158865800  158866800      2       1  150064       1.9687     0.024493
enh72024     2  159099100  159100100      5       2  150064       1.7947     0.036352
enh72025     2  159216200  159217200      3       2  150064        2.468    0.0067942
enh72026     2  159268000  159269000      2       1  150064       2.6441    0.0040955
enh72027     2  159316000  159317000      5       3  150064        2.406    0.0080642
enh72029     2  159326100  159327100      2       1  150064        2.204     0.013761
enh72030     2  159343200  159344200      5       2  150064        2.627    0.0043076
enh72031     2  159344700  159345700      3       2  150064       2.9948    0.0013733
enh72035     2  159349700  159350700      6       2  150064       2.8574    0.0021356
enh72042     2  159400800  159401800      3       1  150064       2.4125    0.0079224
enh72043     2  159493400  159494400      4       2  150064       3.4109   0.00032376
enh72114     2  160462400  160463400      6       3  150064       2.9034    0.0018458
enh72115     2  160466200  160467200      4       2  150064       2.6527    0.0039921
enh72116     2  160468700  160469700      1       1  150064       2.9459      0.00161
enh72118     2  160476800  160477800      3       2  150064       1.8384     0.033002
enh72128     2  161014200  161015200      6       3  150064       2.0506     0.020152
enh72162     2  161236600  161237600      3       2  150064       1.9082     0.028185
enh72165     2  161241000  161242000      2       1  150064       1.6706       0.0474
enh72177     2  161284200  161285200      3       1  150064       3.0143    0.0012879
enh72187     2  161503700  161504700      1       1  150064        1.794      0.03641
enh72188     2  161508700  161509700      1       1  150064       1.7418      0.04077
enh72190     2  161560400  161561400      4       2  150064       1.6628     0.048171
enh72210     2  162858600  162859600      3       2  150064       3.1137    0.0009239
enh72230     2  164457800  164458800      3       2  150064       2.2646     0.011769
enh72231     2  164462500  164463500      2       1  150064        1.731     0.041723
enh72243     2  164520800  164521800      1       1  150064       1.8013      0.03583
enh72244     2  164522400  164523400      2       1  150064       1.8257     0.033945
enh72247     2  164554300  164555300      2       1  150064       2.3633    0.0090559
enh72254     2  164574100  164575100      2       1  150064       1.9304      0.02678
enh72299     2  166700800  166701800      4       2  150064       3.8417   6.1095e-05
enh72301     2  166743000  166744000      3       1  150064       1.6546     0.048999
enh72307     2  167350800  167351800      4       2  150064       3.2406   0.00059635
enh72315     2  167698000  167699000      1       1  150064         1.65      0.04947
enh72324     2  168241300  168242300      2       1  150064       2.3155     0.010292
enh72333     2  168508300  168509300      5       1  150064       3.7624   8.4138e-05
enh72340     2  168649200  168650200      4       1  150064       1.9194     0.027466
enh72345     2  168802200  168803200      2       1  150064       2.2673     0.011687
enh72350     2  168988000  168989000      2       1  150064       1.7147     0.043203
enh72376     2  169326500  169327500      1       1  150064       2.2774      0.01138
enh72382     2  169374800  169375800      3       1  150064       2.1259     0.016756
enh72383     2  169377600  169378600      2       1  150064       1.8727     0.030553
enh72385     2  169386100  169387100      3       1  150064       1.7742     0.038014
enh72386     2  169390700  169391700      7       3  150064       2.8472    0.0022052
enh72389     2  169407000  169408000      5       2  150064       2.0721     0.019129
enh72395     2  169482600  169483600      5       2  150064       3.3347   0.00042701
enh72396     2  169489100  169490100      4       2  150064       2.4168     0.007829
enh72397     2  169491300  169492300      4       2  150064       3.0841    0.0010209
enh72399     2  169495800  169496800      3       1  150064       3.2013   0.00068399
enh72402     2  169509400  169510400      1       1  150064       2.1222      0.01691
enh72424     2  169975700  169976700      3       1  150064       1.6999     0.044573
enh72496     2  171787200  171788200      3       1  150064       1.8075     0.035339
enh72503     2  171991000  171992000      3       1  150064         2.14     0.016177
enh72505     2  171999000  172000000      2       1  150064       1.7314     0.041692
enh72506     2  172014200  172015200      2       1  150064       1.9045     0.028423
enh72507     2  172038000  172039000      6       2  150064       1.8628     0.031245
enh72526     2  172532000  172533000      2       1  150064        3.471    0.0002593
enh72529     2  172650800  172651800      1       1  150064       3.1278    0.0008806
enh72530     2  172654600  172655600      3       2  150064       3.3947   0.00034357
enh72534     2  172812400  172813400      7       3  150064        3.976   3.5049e-05
enh72535     2  172865300  172866300      5       2  150064       3.2481   0.00058082
enh72536     2  172876900  172877900      2       1  150064       3.7264   9.7134e-05
enh72554     2  173149200  173150200      5       2  150064       2.0418     0.020584
enh72555     2  173158600  173159600      5       2  150064       2.2216     0.013155
enh72556     2  173160200  173161200      4       1  150064       2.0125     0.022085
enh72601     2  173988800  173989800      2       1  150064       3.1026   0.00095925
enh72602     2  173996700  173997700      4       2  150064       2.8268    0.0023508
enh72603     2  174000400  174001400      3       2  150064       2.9722    0.0014783
enh72606     2  174059600  174060600      1       1  150064       2.2098      0.01356
enh72607     2  174082900  174083900      3       2  150064       2.1942     0.014112
enh72633     2  174531600  174532600      3       2  150064       1.7208     0.042641
enh72646     2  174778800  174779800      1       1  150064        2.247      0.01232
enh72650     2  174805800  174806800      5       3  150064       2.3027     0.010649
enh72651     2  174824100  174825100      4       2  150064       1.6724     0.047225
enh72661     2  174892400  174893400      4       2  150064       1.7098     0.043648
enh72662     2  174895800  174896800      6       2  150064       2.3834    0.0085767
enh72663     2  174897200  174898200      2       1  150064       2.7309    0.0031579
enh72670     2  174927100  174928100      2       1  150064       2.2485     0.012273
enh72673     2  174979200  174980200      1       1  150064       2.5027     0.006162
enh72677     2  175018200  175019200      3       1  150064       2.7363    0.0031069
enh72678     2  175041400  175042400      1       1  150064       2.2454      0.01237
enh72679     2  175073000  175074000      2       1  150064       2.2508     0.012201
enh72684     2  175258700  175259700      2       1  150064       3.0919   0.00099448
enh72703     2  175545300  175546300      2       1  150064       2.6965    0.0035033
enh72705     2  175628700  175629700      3       2  150064       1.9024     0.028562
enh72725     2  175753000  175754000      1       1  150064       2.6396      0.00415
enh72741     2  175892600  175893600      4       2  150064       1.6482     0.049657
enh72759     2  176748600  176749600      4       2  150064       2.3691    0.0089152
enh72768     2  177430200  177431200      4       2  150064         1.68     0.046477
enh72826     2  179120500  179121500      1       1  150064       2.0193      0.02173
enh72851     2  180293300  180294300      3       2  150064       2.6631    0.0038718
enh72854     2  180334500  180335500      7       3  150064       4.2872   9.0467e-06
enh72860     2  180775200  180776200     10       3  150064       1.7116      0.04349
enh72861     2  180831800  180832800      6       2  150064       4.5141   3.1799e-06
enh72865     2  180922100  180923100      4       2  150064       1.9909     0.023246
enh72867     2  180989800  180990800      1       1  150064       3.4796    0.0002511
enh72868     2  180990200  180991200      1       1  150064       3.4796    0.0002511
enh72889     2  182655400  182656400      3       2  150064       2.0075     0.022346
enh72906     2  183579600  183580600      2       1  150064       2.4001    0.0081953
enh72919     2  183874600  183875600      2       1  150064       3.0777     0.001043
enh72923     2  183935900  183936900      1       1  150064       2.0229      0.02154
enh72946     2  187408400  187409400      2       1  150064       2.5653    0.0051545
enh72972     2  188384200  188385200      2       1  150064       1.9141     0.027805
enh72974     2  188418800  188419800      2       1  150064       1.9497     0.025604
enh72979     2  188841500  188842500      1       1  150064       1.8504      0.03213
enh72985     2  189141000  189142000      4       2  150064       2.6865    0.0036103
enh72987     2  189163200  189164200      3       2  150064       1.8551     0.031793
enh72988     2  189164000  189165000      5       2  150064       2.0378     0.020786
enh72990     2  189168500  189169500      3       1  150064       2.9365    0.0016596
enh72991     2  189170900  189171900      1       1  150064       2.6407     0.004137
enh72993     2  189180700  189181700      9       3  150064        2.313      0.01036
enh72999     2  189198600  189199600      2       1  150064       2.6501    0.0040238
enh73001     2  189209400  189210400      3       2  150064       1.9137     0.027829
enh73005     2  189260700  189261700      3       2  150064       2.1617     0.015322
enh73009     2  189329600  189330600      2       1  150064       2.1623     0.015296
enh73014     2  189475000  189476000      3       2  150064       1.6615     0.048311
enh73015     2  189494300  189495300      4       2  150064       1.6971     0.044842
enh73017     2  189651000  189652000      2       1  150064       2.6071    0.0045662
enh73045     2  191217200  191218200      2       1  150064       1.8244     0.034047
enh73047     2  191220600  191221600      1       1  150064       1.7229      0.04245
enh73054     2  191364400  191365400      4       2  150064        1.799     0.036008
enh73058     2  191400500  191401500      3       2  150064       1.7662     0.038684
enh73062     2  191492600  191493600      2       1  150064       2.4091    0.0079953
enh73066     2  191515000  191516000      1       1  150064       1.8236      0.03411
enh73084     2  191885600  191886600      4       1  150064       2.6343    0.0042152
enh73086     2  191903600  191904600      1       1  150064       2.3712     0.008866
enh73087     2  191906100  191907100      1       1  150064       2.1558      0.01555
enh73117     2  192265300  192266300      2       1  150064        2.081     0.018719
enh73118     2  192266700  192267700      1       1  150064       1.7079      0.04383
enh73142     2  196511100  196512100      3       2  150064       2.0854     0.018518
enh73144     2  196524000  196525000      2       1  150064       2.1327     0.016475
enh73149     2  196923900  196924900      3       1  150064       3.2109    0.0006615
enh73152     2  196966100  196967100      2       1  150064       1.6737       0.0471
enh73153     2  196977300  196978300      3       2  150064       2.0953     0.018073
enh73154     2  196988200  196989200      1       1  150064       2.0077      0.02234
enh73160     2  197140400  197141400      4       2  150064       2.5991    0.0046729
enh73161     2  197156600  197157600      4       2  150064       3.1434   0.00083509
enh73164     2  197466200  197467200      2       1  150064       2.7355    0.0031146
enh73169     2  197769000  197770000      3       1  150064       2.4699    0.0067575
enh73172     2  197820400  197821400      4       2  150064       1.9755     0.024105
enh73173     2  197822400  197823400      2       1  150064       1.7013     0.044445
enh73174     2  197830800  197831800      2       1  150064       2.1154     0.017198
enh73175     2  197836200  197837200      3       2  150064       1.9183     0.027538
enh73176     2  197852600  197853600      1       1  150064       2.8627       0.0021
enh73177     2  197853200  197854200      2       1  150064       2.7117    0.0033466
enh73178     2  197855100  197856100      1       1  150064       1.7839      0.03722
enh73180     2  197874700  197875700      7       3  150064       1.9476     0.025729
enh73182     2  197955400  197956400      2       1  150064       2.7055    0.0034098
enh73189     2  198029000  198030000      2       1  150064       2.3458    0.0094928
enh73196     2  198144700  198145700      3       1  150064       4.1655   1.5535e-05
enh73197     2  198171000  198172000      4       2  150064       4.5313   2.9317e-06
enh73199     2  198243300  198244300      1       1  150064       4.7819    8.681e-07
enh73202     2  198316800  198317800      1       1  150064       5.2528    7.491e-08
enh73203     2  198361100  198362100      1       1  150064       6.2257    2.397e-10
enh73209     2  198478800  198479800      1       1  150064       1.9758      0.02409
enh73210     2  198484600  198485600      1       1  150064       5.9155    1.654e-09
enh73211     2  198491400  198492400      1       1  150064       4.5072    3.285e-06
enh73212     2  198492700  198493700      3       1  150064       2.4528    0.0070883
enh73213     2  198573200  198574200      2       1  150064        4.101   2.0565e-05
enh73214     2  198667600  198668600      2       1  150064       4.1812   1.4498e-05
enh73216     2  198753500  198754500      2       1  150064       4.2409   1.1133e-05
enh73217     2  198758200  198759200      1       1  150064       5.0337    2.405e-07
enh73219     2  198861200  198862200      1       1  150064       1.9634       0.0248
enh73221     2  199885000  199886000      5       2  150064       2.4284     0.007583
enh73223     2  200288400  200289400      3       1  150064        3.696   0.00010951
enh73233     2  200668800  200669800      4       2  150064       3.5153    0.0002196
enh73234     2  200675800  200676800      1       1  150064        4.404    5.314e-06
enh73237     2  200733700  200734700      3       2  150064       5.6935   6.2246e-09
enh73238     2  200774600  200775600      1       1  150064       7.1749    3.618e-13
enh73241     2  200846900  200847900      3       2  150064        2.347    0.0094623
enh73242     2  200848500  200849500      3       2  150064       2.4105    0.0079664
enh73246     2  200903800  200904800      2       1  150064        2.015      0.02195
enh73247     2  200905000  200906000      2       1  150064       5.5961   1.0958e-08
enh73248     2  200919700  200920700      2       1  150064        6.014   9.0495e-10
enh73252     2  200951400  200952400      2       1  150064       1.8117     0.035016
enh73257     2  200989000  200990000      2       1  150064       5.7759   3.8282e-09
enh73259     2  201000500  201001500      4       2  150064       4.0845   2.2088e-05
enh73263     2  201042800  201043800      2       1  150064       2.8592    0.0021238
enh73266     2  201066900  201067900      5       2  150064       5.2102   9.4305e-08
enh73270     2  201139200  201140200      2       1  150064       4.0852   2.2017e-05
enh73271     2  201173600  201174600      1       1  150064       4.7124    1.224e-06
enh73272     2  201175700  201176700      2       1  150064       4.3751   6.0675e-06
enh73273     2  201177400  201178400      1       1  150064       2.5883     0.004823
enh73275     2  201179200  201180200      4       2  150064       2.2078     0.013628
enh73276     2  201180700  201181700      1       1  150064       2.5725     0.005049
enh73278     2  201183500  201184500      4       2  150064        2.565    0.0051586
enh73282     2  201192600  201193600      4       2  150064       3.9877   3.3361e-05
enh73283     2  201193700  201194700      3       2  150064       3.5441   0.00019701
enh73284     2  201194200  201195200      4       2  150064       2.8612    0.0021102
enh73288     2  201215400  201216400      6       4  150064       1.7277     0.042018
enh73292     2  201221300  201222300      2       1  150064       4.1162   1.9258e-05
enh73293     2  201224000  201225000      2       1  150064       4.0502   2.5586e-05
enh73294     2  201224900  201225900      1       1  150064       3.5893    0.0001658
enh73295     2  201226800  201227800      4       2  150064       6.6098    1.924e-11
enh73296     2  201228200  201229200      2       1  150064       4.3395   7.1397e-06
enh73297     2  201229800  201230800      4       2  150064       5.7961   3.3934e-09
enh73300     2  201245500  201246500      4       2  150064       2.2986     0.010764
enh73301     2  201247000  201248000      5       2  150064       4.4118   5.1248e-06
enh73305     2  201270400  201271400      1       1  150064       3.5598    0.0001856
enh73306     2  201272400  201273400      2       1  150064       2.2132     0.013441
enh73308     2  201281300  201282300      3       1  150064       3.4849   0.00024619
enh73309     2  201282500  201283500      2       1  150064        2.919    0.0017558
enh73310     2  201289100  201290100      3       2  150064       3.1863   0.00072053
enh73311     2  201318000  201319000      2       1  150064       3.8497   5.9124e-05
enh73312     2  201332000  201333000      2       1  150064       3.1392   0.00084705
enh73321     2  201607000  201608000      7       2  150064       2.1796     0.014645
enh73337     2  202118900  202119900      9       4  150064       3.3699   0.00037591
enh73371     2  202827400  202828400      5       3  150064       2.0115     0.022137
enh73372     2  202829100  202830100      5       3  150064       2.1517     0.015712
enh73376     2  202839800  202840800      6       2  150064       2.0864     0.018471
enh73377     2  202841700  202842700      7       1  150064       1.7439     0.040585
enh73419     2  203453200  203454200      2       1  150064       1.7147     0.043196
enh73423     2  203582400  203583400      2       1  150064       2.0271     0.021326
enh73424     2  203670600  203671600      2       1  150064       2.0855     0.018511
enh73428     2  203926600  203927600      2       1  150064       1.9126     0.027903
enh73429     2  204104800  204105800      2       1  150064       2.6149    0.0044624
enh73437     2  204521300  204522300      6       2  150064       1.6772     0.046752
enh73440     2  204554500  204555500      1       1  150064       1.9738       0.0242
enh73490     2  205837200  205838200      1       1  150064       2.1553      0.01557
enh73509     2  206500900  206501900      1       1  150064        1.707      0.04391
enh73543     2  206713600  206714600      2       1  150064       2.9118    0.0017968
enh73558     2  207076900  207077900      2       1  150064       1.9356     0.026461
enh73580     2  207900900  207901900      1       1  150064       1.7684       0.0385
enh73606     2  208018600  208019600      5       3  150064       1.7788     0.037638
enh73625     2  208259700  208260700      3       2  150064        2.193     0.014155
enh73627     2  208272700  208273700      4       2  150064       3.3696   0.00037633
enh73630     2  208369300  208370300      2       1  150064       2.6081    0.0045524
enh73632     2  208398000  208399000      1       1  150064       4.0619    2.434e-05
enh73671     2  209051100  209052100      1       1  150064       1.7712      0.03826
enh73695     2  210464800  210465800      2       1  150064       2.4996    0.0062159
enh73698     2  210494000  210495000      1       1  150064       2.4534     0.007075
enh73718     2  211367800  211368800      2       1  150064       1.6503     0.049444
enh73726     2  212255400  212256400      2       1  150064       1.9995     0.022776
enh73731     2  212528600  212529600      3       2  150064       1.8567      0.03168
enh73778     2  216636600  216637600      4       2  150064       1.6504      0.04943
enh73804     2  217045500  217046500      3       1  150064       2.0171     0.021842
enh73813     2  217157400  217158400      4       2  150064        1.713     0.043357
enh73816     2  217171400  217172400      2       1  150064       1.9992     0.022796
enh73827     2  217256800  217257800      2       1  150064       3.1645   0.00077676
enh73828     2  217277900  217278900      3       1  150064       2.8614    0.0021086
enh73836     2  217404900  217405900      2       1  150064        1.993     0.023129
enh73839     2  217418500  217419500      4       2  150064       2.8272    0.0023479
enh73843     2  217448900  217449900      3       2  150064       2.1276     0.016683
enh73848     2  217484700  217485700      3       2  150064       1.7135     0.043308
enh73849     2  217495600  217496600      1       1  150064       2.3889     0.008449
enh73851     2  217508300  217509300      1       1  150064        1.787      0.03697
enh73854     2  217522000  217523000      3       1  150064        1.825     0.033998
enh73855     2  217529900  217530900      1       1  150064       2.3264     0.009999
enh73856     2  217544800  217545800      3       1  150064       2.0118      0.02212
enh73872     2  217628000  217629000      2       1  150064       2.0977     0.017967
enh73899     2  217939600  217940600     10       4  150064       2.3359    0.0097472
enh73947     2  218654000  218655000      7       2  150064       2.4717    0.0067242
enh73970     2  218772900  218773900      2       1  150064       2.9782    0.0014498
enh73971     2  218776300  218777300      4       2  150064       1.7179     0.042911
enh73981     2  218815200  218816200      4       2  150064       1.7835     0.037253
enh73982     2  218817900  218818900      1       1  150064       1.7368      0.04121
enh73999     2  218895600  218896600      4       2  150064       2.2787     0.011342
enh74052     2  219946700  219947700      4       2  150064       1.8473     0.032355
enh74057     2  220024000  220025000      2       1  150064       2.6937    0.0035333
enh74058     2  220025400  220026400      2       1  150064       2.6891    0.0035818
enh74060     2  220039800  220040800      2       1  150064       3.3886   0.00035125
enh74071     2  220113700  220114700      1       1  150064       1.9205       0.0274
enh74081     2  220233300  220234300      2       1  150064       1.7314     0.041694
enh74097     2  220340200  220341200      3       1  150064         2.09     0.018311
enh74135     2  220781000  220782000      5       2  150064       2.0537     0.020003
enh74141     2  220928400  220929400      3       1  150064        2.209     0.013588
enh74155     2  221813300  221814300      2       1  150064       2.0733     0.019075
enh74162     2  222311700  222312700      7       3  150064       1.8064     0.035425
enh74175     2  222384100  222385100      3       2  150064        2.047     0.020331
enh74176     2  222391800  222392800      3       2  150064       3.3528   0.00039999
enh74177     2  222394400  222395400      1       1  150064       2.8599     0.002119
enh74178     2  222397000  222398000      3       2  150064       2.0497     0.020198
enh74184     2  222433100  222434100      1       1  150064       2.2636       0.0118
enh74185     2  222464500  222465500      1       1  150064       2.3271      0.00998
enh74187     2  222471000  222472000      4       2  150064       1.8783     0.030173
enh74191     2  222644600  222645600      3       1  150064        2.206     0.013693
enh74234     2  223729000  223730000      2       1  150064       1.8571     0.031651
enh74242     2  223771400  223772400      2       1  150064       1.7092     0.043711
enh74262     2  224427900  224428900      1       1  150064       2.1643      0.01522
enh74291     2  224890200  224891200      4       2  150064       1.7678     0.038547
enh74299     2  225085700  225086700      2       1  150064       1.7259     0.042182
enh74304     2  225264200  225265200      3       1  150064       2.6498    0.0040264
enh74305     2  225266000  225267000      4       1  150064       2.7049    0.0034158
enh74306     2  225281200  225282200     14       2  150064       2.4258    0.0076381
enh74307     2  225297800  225298800     14       3  150064       2.5366    0.0055963
enh74311     2  225384800  225385800      3       2  150064       3.6737   0.00011953
enh74314     2  225434800  225435800      1       1  150064       1.6773      0.04674
enh74315     2  225437000  225438000      5       2  150064       4.4131   5.0947e-06
enh74318     2  225446500  225447500      3       1  150064       4.8104   7.5306e-07
enh74319     2  225459400  225460400      2       1  150064       2.2744     0.011471
enh74321     2  225774400  225775400      8       3  150064       2.0747     0.019006
enh74330     2  225937000  225938000      5       1  150064       2.4352    0.0074417
enh74332     2  225984600  225985600      4       2  150064       1.8381     0.033024
enh74376     2  227727100  227728100      4       1  150064       2.3948    0.0083141
enh74378     2  227733600  227734600      3       1  150064       1.8115     0.035032
enh74380     2  227841400  227842400      2       1  150064       2.0638      0.01952
enh74391     2  228327900  228328900      5       2  150064       1.7974     0.036134
enh74392     2  228330800  228331800      2       1  150064       2.2141     0.013412
enh74406     2  229369000  229370000      4       1  150064        2.648    0.0040479
enh74423     2  230560800  230561800      4       2  150064       1.7997     0.035954
enh74437     2  230845000  230846000      1       1  150064        2.353     0.009312
enh74442     2  231191000  231192000      3       1  150064       1.9031     0.028515
enh74454     2  231532500  231533500      3       2  150064        1.912      0.02794
enh74524     2  232264800  232265800      3       1  150064       1.9343     0.026537
enh74529     2  232347400  232348400      4       2  150064       1.8844     0.029753
enh74559     2  232526600  232527600      4       1  150064       2.0705     0.019203
enh74560     2  232527400  232528400      1       1  150064       2.3914     0.008391
enh74562     2  232531800  232532800      2       1  150064       2.2746     0.011466
enh74564     2  232542000  232543000      5       3  150064       1.8461     0.032437
enh74590     2  233061200  233062200      3       1  150064       2.7182    0.0032822
enh74609     2  233234000  233235000     12       6  150064       2.4141    0.0078881
enh74610     2  233242600  233243600      8       3  150064       2.0952     0.018076
enh74611     2  233297100  233298100      5       2  150064       2.5456    0.0054541
enh74612     2  233308500  233309500      3       2  150064       1.9571     0.025168
enh74620     2  233416500  233417500      1       1  150064       1.6581      0.04865
enh74622     2  233453100  233454100      3       1  150064       1.7228     0.042464
enh74623     2  233457300  233458300      1       1  150064       2.1019      0.01778
enh74630     2  233561000  233562000      3       2  150064       4.9199   4.3302e-07
enh74631     2  233635300  233636300      2       1  150064       2.6367    0.0041861
enh74632     2  233640700  233641700      4       2  150064       5.6966   6.1121e-09
enh74633     2  233641600  233642600      3       1  150064       4.3075   8.2555e-06
enh74634     2  233702800  233703800      1       1  150064       3.5443    0.0001968
enh74635     2  233736100  233737100      4       2  150064       4.6916   1.3552e-06
enh74636     2  233738200  233739200      4       2  150064        1.739     0.041013
enh74637     2  233750600  233751600      4       2  150064       5.1313   1.4385e-07
enh74639     2  233771600  233772600      1       1  150064       3.1983    0.0006912
enh74643     2  233896300  233897300      4       2  150064       2.2958     0.010844
enh74644     2  233913400  233914400      2       1  150064       2.4535    0.0070742
enh74645     2  233924100  233925100      4       1  150064       1.7326     0.041585
enh74735     2  235437100  235438100      2       1  150064       1.6764     0.046832
enh74739     2  235473600  235474600      5       2  150064       1.7049      0.04411
enh74817     2  236214000  236215000      8       3  150064       1.7054     0.044058
enh74820     2  236325300  236326300      1       1  150064       1.6815      0.04633
enh74827     2  236419800  236420800      1       1  150064       2.9263     0.001715
enh74843     2  236471400  236472400      1       1  150064       2.0511      0.02013
enh74854     2  236494700  236495700      5       2  150064       2.1174     0.017112
enh74857     2  236514100  236515100      1       1  150064       1.8251      0.03399
enh74859     2  236516500  236517500      3       2  150064       1.9775     0.023993
enh74868     2  236542600  236543600      2       1  150064       2.1214     0.016942
enh74869     2  236548600  236549600      4       2  150064       2.3769    0.0087296
enh74891     2  236617200  236618200      6       2  150064       1.6499     0.049479
enh74911     2  236812400  236813400      4       2  150064       2.2398     0.012552
enh74912     2  236818400  236819400      3       2  150064       3.2515   0.00057403
enh74941     2  237246800  237247800      2       1  150064       2.0376     0.020796
enh74942     2  237250100  237251100      4       2  150064       1.9921     0.023179
enh74943     2  237253400  237254400      1       1  150064       2.5592     0.005245
enh74946     2  237310900  237311900      1       1  150064       2.2724      0.01153
enh74948     2  237393900  237394900      1       1  150064       2.0706       0.0192
enh74975     2  237690400  237691400      3       1  150064       2.2256      0.01302
enh75001     2  237897200  237898200      4       1  150064       1.8289     0.033704
enh75080     2  238571800  238572800      4       2  150064       1.7817     0.037396
enh75089     2  238596300  238597300      1       1  150064       2.1879      0.01434
enh75092     2  238602800  238603800      1       1  150064       1.7474      0.04028
enh75097     2  238620800  238621800      2       1  150064       2.1325     0.016484
enh75114     2  238649100  238650100      4       1  150064       1.7396     0.040963
enh75116     2  238651800  238652800      9       2  150064       1.8231     0.034142
enh75117     2  238653100  238654100      9       2  150064       1.7161     0.043073
enh75153     2  239096200  239097200      4       2  150064       2.5448    0.0054675
enh75154     2  239107300  239108300      3       2  150064       1.8415     0.032777
enh75161     2  239169100  239170100      2       1  150064       1.6853     0.045966
enh75198     2  239850800  239851800      3       2  150064       1.6723      0.04723
enh75292     2  240404800  240405800      1       1  150064        3.226    0.0006276
enh75354     2  241290400  241291400      5       2  150064       2.0861     0.018484
enh75359     2  241331400  241332400      4       2  150064       2.3036     0.010623
enh75360     2  241336200  241337200      5       2  150064       2.1394       0.0162
enh75361     2  241337900  241338900      5       2  150064       1.7885     0.036849
enh75362     2  241351600  241352600      8       3  150064       2.3728     0.008826
enh75403     2  241872600  241873600      2       1  150064       1.8226     0.034185
enh75414     2  241948000  241949000      3       2  150064       1.7005     0.044517
enh75426     2  242155500  242156500      3       2  150064       2.1119     0.017349
enh75450     2  242307200  242308200      2       1  150064       2.1047      0.01766
enh75455     2  242430600  242431600      2       1  150064       2.2334     0.012762
enh75472     2  242579800  242580800      3       1  150064       2.1179      0.01709
enh75474     2  242584700  242585700      5       2  150064       2.3207     0.010152
enh75478     2  242605100  242606100      5       2  150064       1.9051     0.028381
enh75497     2  242792200  242793200      1       1  150064       1.8465      0.03241
enh75502     2  242820200  242821200      4       2  150064       1.6515     0.049323
enh75509     2  242841400  242842400      6       2  150064        1.655     0.048964
enh75524     3    2552800    2553800      3       2  150064        4.068   2.3711e-05
enh75526     3    2559000    2560000      3       1  150064        5.207   9.5969e-08
enh75546     3    3434300    3435300      5       2  150064       1.7117     0.043476
enh75559     3    4043700    4044700      1       1  150064       2.0212      0.02163
enh75563     3    4350000    4351000      1       1  150064        1.671      0.04736
enh75577     3    4574800    4575800      5       2  150064       1.7767      0.03781
enh75594     3    4894800    4895800      1       1  150064       2.3182      0.01022
enh75597     3    4947700    4948700      1       1  150064       1.7906      0.03668
enh75617     3    5259500    5260500      7       2  150064       1.7606     0.039154
enh75618     3    5260700    5261700      2       1  150064       1.9417     0.026089
enh75619     3    5261400    5262400      4       2  150064       1.9408     0.026144
enh75620     3    5264000    5265000      8       4  150064       2.0631     0.019552
enh75678     3    9032000    9033000      2       1  150064       1.6756     0.046905
enh75679     3    9034300    9035300      5       3  150064       2.7237    0.0032273
enh75680     3    9038500    9039500      2       1  150064       2.4732    0.0066955
enh75684     3    9064400    9065400      1       1  150064       1.9689      0.02448
enh75700     3    9166600    9167600      2       1  150064       2.2271     0.012969
enh75717     3    9287600    9288600      3       2  150064       1.8487     0.032249
enh75728     3    9464200    9465200      3       2  150064       1.8481     0.032294
enh75788     3   10418200   10419200      7       2  150064       3.2064   0.00067212
enh75789     3   10436600   10437600      3       2  150064       2.3382    0.0096895
enh75790     3   10511500   10512500      6       2  150064       2.0769     0.018905
enh75793     3   10594900   10595900      7       3  150064        1.868     0.030881
enh75795     3   10641800   10642800      5       3  150064         2.02     0.021694
enh75802     3   10805700   10806700      3       2  150064       3.6838    0.0001149
enh75821     3   11426800   11427800      2       1  150064       1.8283     0.033751
enh75842     3   11601900   11602900      3       1  150064       1.6568      0.04878
enh75862     3   11664100   11665100      4       2  150064       2.0189     0.021748
enh75870     3   11702200   11703200      4       2  150064       3.2625   0.00055222
enh75877     3   11796400   11797400      7       4  150064       2.2957     0.010846
enh75879     3   11886400   11887400      7       1  150064       2.3273    0.0099739
enh75883     3   12185400   12186400      5       3  150064       2.1581      0.01546
enh75885     3   12202600   12203600      1       1  150064       2.5309     0.005688
enh75886     3   12219200   12220200      1       1  150064       2.1998      0.01391
enh75896     3   12486200   12487200      7       4  150064       2.0473     0.020314
enh75897     3   12503400   12504400      4       2  150064       1.9011     0.028642
enh75898     3   12507200   12508200      7       3  150064        1.815     0.034763
enh75899     3   12512000   12513000      3       2  150064       1.9587     0.025074
enh75900     3   12520700   12521700      5       2  150064       2.2124      0.01347
enh75901     3   12524600   12525600      3       1  150064       1.9132     0.027863
enh75906     3   12600500   12601500      4       1  150064       2.0649     0.019466
enh75907     3   12603700   12604700      4       1  150064       2.3425    0.0095783
enh75908     3   12617700   12618700      3       2  150064       2.9165    0.0017697
enh75910     3   12697400   12698400      1       1  150064       2.4099     0.007979
enh75914     3   12714900   12715900      2       1  150064       1.7033     0.044253
enh75915     3   12716800   12717800      4       2  150064       2.0919     0.018225
enh75916     3   12718900   12719900      2       1  150064       2.7109    0.0033551
enh75918     3   12761000   12762000      2       1  150064       1.7552      0.03961
enh75932     3   12919400   12920400      2       1  150064       1.6711     0.047353
enh75936     3   12936000   12937000      3       2  150064       1.8483     0.032282
enh75955     3   13028000   13029000      1       1  150064       1.6731      0.04715
enh75972     3   13111100   13112100      8       2  150064       2.3845    0.0085508
enh75974     3   13121600   13122600      4       2  150064        2.403    0.0081305
enh75975     3   13123400   13124400      5       3  150064       2.3227     0.010099
enh75977     3   13136600   13137600      5       2  150064       2.2969     0.010813
enh75994     3   13295500   13296500     10       4  150064       1.7497     0.040088
enh75999     3   13338800   13339800      5       3  150064       2.8721    0.0020387
enh76000     3   13342500   13343500      1       1  150064       1.7837      0.03724
enh76007     3   13493600   13494600      4       2  150064       1.8773     0.030239
enh76008     3   13505000   13506000      2       1  150064       1.6726     0.047207
enh76063     3   14216900   14217900      5       2  150064       1.8216     0.034258
enh76088     3   14385500   14386500      7       3  150064       1.7091     0.043715
enh76091     3   14408400   14409400      5       3  150064       2.3288     0.009936
enh76093     3   14418000   14419000      4       1  150064        1.878     0.030188
enh76097     3   14437100   14438100      2       1  150064       1.9864     0.023493
enh76121     3   14538800   14539800      1       1  150064       1.7308      0.04174
enh76122     3   14550400   14551400      3       2  150064       2.4096    0.0079855
enh76123     3   14563200   14564200      4       2  150064       2.3431     0.009561
enh76124     3   14565200   14566200      5       2  150064       1.8904     0.029356
enh76125     3   14567100   14568100      6       3  150064       1.7142     0.043245
enh76129     3   14581200   14582200      4       2  150064       2.3877    0.0084782
enh76132     3   14596500   14597500      5       2  150064       2.8078    0.0024943
enh76142     3   14814900   14815900      1       1  150064       2.9181     0.001761
enh76145     3   14834200   14835200      2       1  150064       1.8854     0.029691
enh76148     3   14855400   14856400      2       1  150064       1.7496     0.040094
enh76166     3   14962300   14963300      2       1  150064       2.6052    0.0045911
enh76176     3   15138800   15139800      2       1  150064       1.7907     0.036672
enh76231     3   16024100   16025100      3       1  150064       2.0693     0.019259
enh76233     3   16068000   16069000      5       2  150064        1.848     0.032299
enh76245     3   16353300   16354300      3       1  150064       1.7802      0.03752
enh76255     3   16440900   16441900      5       2  150064       2.0809      0.01872
enh76269     3   16557900   16558900      2       1  150064         1.85     0.032154
enh76276     3   16712600   16713600      5       3  150064       1.7476      0.04027
enh76277     3   16728800   16729800      2       1  150064       2.2356      0.01269
enh76279     3   16765000   16766000      6       3  150064       1.9737     0.024207
enh76283     3   16850200   16851200      5       2  150064       2.1925      0.01417
enh76284     3   16852300   16853300      6       3  150064       3.2394   0.00059899
enh76285     3   16878800   16879800      2       1  150064       2.6737    0.0037508
enh76290     3   16948400   16949400      3       2  150064       1.6755      0.04692
enh76292     3   16958600   16959600      3       1  150064       3.1654   0.00077425
enh76293     3   16964400   16965400      2       1  150064       3.2495   0.00057798
enh76294     3   16977400   16978400      3       1  150064       1.7499     0.040067
enh76297     3   17035900   17036900      6       3  150064       1.9461     0.025821
enh76298     3   17046000   17047000      4       2  150064       1.9889     0.023359
enh76300     3   17072300   17073300      5       2  150064       1.8184     0.034503
enh76305     3   17129700   17130700      2       1  150064       2.2981     0.010778
enh76307     3   17133400   17134400      1       1  150064       2.7663     0.002835
enh76311     3   17185200   17186200      1       1  150064       2.8664     0.002076
enh76314     3   17237400   17238400      1       1  150064       4.7199     1.18e-06
enh76315     3   17398200   17399200      3       1  150064       3.7936   7.4249e-05
enh76317     3   17576400   17577400      2       1  150064       3.9109   4.5975e-05
enh76319     3   17667800   17668800      3       2  150064       4.6506   1.6548e-06
enh76320     3   17686400   17687400      3       2  150064       3.7255   9.7464e-05
enh76321     3   17781200   17782200      4       1  150064       4.7449   1.0431e-06
enh76322     3   17882100   17883100      2       1  150064       4.1648   1.5584e-05
enh76323     3   17936000   17937000      1       1  150064       2.0317      0.02109
enh76324     3   17986900   17987900      3       2  150064       2.1101     0.017424
enh76335     3   18387200   18388200      2       1  150064        1.733     0.041546
enh76336     3   18392300   18393300      4       2  150064       2.0938      0.01814
enh76352     3   19990700   19991700      6       3  150064       2.0977     0.017964
enh76356     3   20082900   20083900      4       2  150064       1.9404     0.026165
enh76378     3   21541600   21542600      2       1  150064       1.9928     0.023141
enh76382     3   21792800   21793800      5       3  150064       1.6692     0.047534
enh76390     3   23215700   23216700      7       3  150064       2.6645    0.0038549
enh76423     3   23850600   23851600      1       1  150064       2.4976     0.006252
enh76424     3   23861200   23862200      5       3  150064       2.0479     0.020287
enh76427     3   23870600   23871600      4       2  150064       2.3215      0.01013
enh76439     3   23988900   23989900      5       2  150064       1.6824     0.046248
enh76441     3   24040400   24041400      2       1  150064       2.0099     0.022223
enh76443     3   24160600   24161600      1       1  150064       3.2787    0.0005214
enh76454     3   24518700   24519700      2       1  150064       2.6065    0.0045732
enh76455     3   24539800   24540800      3       1  150064        2.389    0.0084479
enh76458     3   25086100   25087100      4       2  150064       1.7313     0.041702
enh76459     3   25184300   25185300      7       3  150064       1.7826     0.037323
enh76465     3   25391400   25392400      2       1  150064       2.0229      0.02154
enh76477     3   25569000   25570000      6       2  150064       2.1372     0.016293
enh76487     3   25789300   25790300      1       1  150064        1.931      0.02674
enh76488     3   25823100   25824100      3       1  150064       1.7311     0.041713
enh76519     3   27809600   27810600      2       1  150064       1.8515     0.032048
enh76531     3   28733000   28734000      3       1  150064       1.6979      0.04476
enh76533     3   28833200   28834200      2       1  150064       2.7306    0.0031614
enh76553     3   29471700   29472700      5       2  150064        1.766     0.038695
enh76554     3   29475800   29476800      3       2  150064        3.281   0.00051713
enh76556     3   29494800   29495800      4       2  150064       2.8451    0.0022197
enh76561     3   29696200   29697200      6       3  150064       1.8322     0.033463
enh76562     3   29736200   29737200      5       1  150064       2.2673     0.011686
enh76565     3   29800600   29801600      1       1  150064       3.0275     0.001233
enh76566     3   29910000   29911000      1       1  150064       2.2386      0.01259
enh76568     3   30013700   30014700      2       1  150064       2.7151    0.0033126
enh76571     3   30287000   30288000      7       3  150064       2.2597     0.011919
enh76572     3   30323300   30324300      3       2  150064       1.9827       0.0237
enh76576     3   30373800   30374800      3       2  150064        2.272     0.011544
enh76605     3   31117000   31118000      3       2  150064       1.9777     0.023982
enh76615     3   31391700   31392700      1       1  150064         1.96        0.025
enh76618     3   31508200   31509200      4       2  150064       1.7151     0.043164
enh76627     3   31713800   31714800      5       2  150064       1.8948     0.029061
enh76628     3   31719700   31720700      1       1  150064       2.4482     0.007178
enh76658     3   31986700   31987700      2       1  150064       2.5406    0.0055332
enh76663     3   32013600   32014600      3       2  150064       1.6778     0.046694
enh76665     3   32020600   32021600      1       1  150064       1.7796      0.03757
enh76666     3   32021200   32022200      1       1  150064       1.7796      0.03757
enh76667     3   32044800   32045800      2       1  150064       3.1636   0.00077921
enh76677     3   32337600   32338600      1       1  150064       2.0691      0.01927
enh76678     3   32344200   32345200      7       3  150064       1.9708     0.024374
enh76726     3   32865800   32866800      1       1  150064        2.086      0.01849
enh76733     3   32877400   32878400      2       1  150064        2.177      0.01474
enh76738     3   32890800   32891800      3       2  150064       1.8207     0.034329
enh76752     3   33015000   33016000      5       2  150064        1.945      0.02589
enh76755     3   33125200   33126200      1       1  150064       2.0718      0.01914
enh76758     3   33173200   33174200      2       1  150064       2.6213    0.0043794
enh76763     3   33413800   33414800      1       1  150064       3.0412     0.001178
enh76765     3   33466700   33467700      5       3  150064       2.7032    0.0034338
enh76766     3   33468100   33469100      1       1  150064       2.5452     0.005461
enh76767     3   33470900   33471900      2       1  150064       2.2573     0.011995
enh76768     3   33473200   33474200      4       2  150064       3.2911   0.00049894
enh76770     3   33478400   33479400      3       2  150064        2.521    0.0058515
enh76771     3   33482800   33483800      4       2  150064        2.267     0.011695
enh76772     3   33563100   33564100      2       1  150064       1.6735     0.047117
enh76773     3   33599200   33600200      1       1  150064       1.7529      0.03981
enh76777     3   33623400   33624400      1       1  150064       1.8084      0.03527
enh76800     3   34295700   34296700      2       1  150064        1.798     0.036087
enh76803     3   34309200   34310200      2       1  150064       1.6788     0.046592
enh76805     3   34344700   34345700      1       1  150064       2.9824      0.00143
enh76807     3   34773000   34774000      6       3  150064       1.7439     0.040592
enh76811     3   34962000   34963000      2       1  150064       2.3342    0.0097915
enh76814     3   35546400   35547400      6       3  150064       1.7172     0.042974
enh76825     3   36841700   36842700      4       2  150064       4.8525   6.0943e-07
enh76827     3   36868900   36869900      2       1  150064       3.9641   3.6832e-05
enh76828     3   36884600   36885600      2       1  150064       5.3195   5.2032e-08
enh76830     3   36944600   36945600      1       1  150064       2.9982     0.001358
enh76831     3   36949600   36950600      1       1  150064       2.8166     0.002427
enh76832     3   36953200   36954200      1       1  150064       4.3847    5.808e-06
enh76833     3   36965400   36966400      2       1  150064       2.1535      0.01564
enh76835     3   36978900   36979900      2       1  150064       2.9465    0.0016072
enh76836     3   37006400   37007400      3       1  150064       2.8852    0.0019558
enh76837     3   37011000   37012000      2       1  150064       2.8671     0.002071
enh76839     3   37031600   37032600      4       2  150064       2.6984    0.0034836
enh76841     3   37204500   37205500      3       1  150064       3.0441    0.0011669
enh76844     3   37219600   37220600      1       1  150064        2.948     0.001599
enh76845     3   37239000   37240000      2       1  150064         2.29     0.011011
enh76855     3   37534400   37535400      1       1  150064        1.971      0.02436
enh76856     3   37578900   37579900      4       1  150064       2.6172    0.0044327
enh76863     3   37694000   37695000      6       1  150064       2.1961     0.014044
enh76864     3   37709400   37710400      1       1  150064       3.1679    0.0007676
enh76868     3   37781100   37782100      3       2  150064       1.8155     0.034725
enh76873     3   37866200   37867200      3       2  150064       2.1402     0.016169
enh76874     3   37894000   37895000      1       1  150064       3.1088    0.0009394
enh76875     3   37894600   37895600      2       1  150064       2.4824    0.0065249
enh76878     3   37940400   37941400      3       2  150064       3.3878   0.00035229
enh76881     3   37948800   37949800      4       2  150064       1.8508     0.032096
enh76882     3   37950400   37951400      2       1  150064       3.6389   0.00013692
enh76883     3   37961100   37962100      4       2  150064       1.7385     0.041061
enh76884     3   37963800   37964800      2       1  150064       3.6835     0.000115
enh76885     3   37966200   37967200      4       2  150064       2.8943    0.0019001
enh76887     3   37977500   37978500      2       1  150064       3.6058    0.0001556
enh76889     3   37982900   37983900      1       1  150064       1.6943       0.0451
enh76891     3   37991100   37992100      2       1  150064       2.6342    0.0042167
enh76923     3   38493900   38494900      3       1  150064       3.1473   0.00082402
enh76924     3   38497600   38498600      5       1  150064       3.0905   0.00099896
enh76926     3   38501200   38502200      1       1  150064       3.2383    0.0006013
enh76927     3   38514000   38515000      2       1  150064       3.2491    0.0005789
enh76928     3   38515400   38516400      4       2  150064       2.9243    0.0017264
enh76929     3   38516000   38517000      3       1  150064       3.0983   0.00097333
enh76930     3   38517400   38518400      3       1  150064        3.283   0.00051357
enh76931     3   38531800   38532800      1       1  150064       3.4998    0.0002328
enh76933     3   38573400   38574400      4       2  150064       2.7246    0.0032185
enh76934     3   38583400   38584400      2       1  150064       1.6676       0.0477
enh76935     3   38584600   38585600      2       1  150064       3.1777   0.00074226
enh76936     3   38589600   38590600      1       1  150064       3.2215    0.0006375
enh76937     3   38621000   38622000      2       1  150064       1.8995     0.028748
enh76942     3   38682100   38683100      5       2  150064       2.4918    0.0063556
enh76949     3   39146800   39147800      1       1  150064       2.2728      0.01152
enh76950     3   39149500   39150500      9       4  150064       1.7649     0.038791
enh76985     3   40063600   40064600      5       3  150064        2.601    0.0046474
enh77004     3   40732200   40733200      2       1  150064        1.661     0.048356
enh77005     3   40783100   40784100      1       1  150064       1.9651       0.0247
enh77098     3   42190600   42191600      1       1  150064       3.0188     0.001269
enh77101     3   42202400   42203400      1       1  150064       1.7506      0.04001
enh77102     3   42202900   42203900      1       1  150064       1.7506      0.04001
enh77103     3   42205700   42206700      2       1  150064       1.7237     0.042378
enh77104     3   42206200   42207200      3       1  150064        2.118     0.017088
enh77105     3   42208000   42209000      1       1  150064       1.8153      0.03474
enh77108     3   42220400   42221400      5       2  150064       2.7289    0.0031772
enh77109     3   42222200   42223200      5       2  150064       2.3051      0.01058
enh77110     3   42224800   42225800      4       2  150064       2.2091     0.013584
enh77111     3   42226000   42227000      7       2  150064       2.2189     0.013248
enh77117     3   42482000   42483000      3       2  150064       1.8865     0.029617
enh77127     3   42577000   42578000      3       1  150064       2.6543    0.0039736
enh77137     3   42693100   42694100      2       1  150064       2.1973     0.013999
enh77145     3   42743200   42744200      1       1  150064       2.5331     0.005653
enh77150     3   42790800   42791800      2       1  150064        1.707      0.04391
enh77180     3   43358500   43359500      2       1  150064       1.7782     0.037685
enh77197     3   43647400   43648400      5       2  150064       1.6479     0.049689
enh77198     3   43680100   43681100      1       1  150064       1.7368      0.04121
enh77201     3   43737400   43738400      4       2  150064       2.5512    0.0053676
enh77203     3   43800300   43801300      2       1  150064       2.1932     0.014145
enh77204     3   43810300   43811300      5       3  150064       1.7592     0.039271
enh77205     3   43811200   43812200      1       1  150064       1.6469      0.04979
enh77209     3   43914200   43915200      1       1  150064       1.8833      0.02983
enh77216     3   44000700   44001700      2       1  150064       2.2344     0.012727
enh77218     3   44010800   44011800      2       1  150064        1.669      0.04756
enh77222     3   44073500   44074500      7       3  150064       4.2339   1.1483e-05
enh77234     3   44225700   44226700      5       3  150064       2.1993     0.013929
enh77235     3   44240000   44241000      4       2  150064       2.1694     0.015025
enh77239     3   44400700   44401700      2       1  150064        2.568    0.0051145
enh77244     3   44597300   44598300      1       1  150064       3.0287     0.001228
enh77271     3   45165000   45166000      1       1  150064       1.7014      0.04443
enh77274     3   45180600   45181600      6       3  150064       1.7972     0.036152
enh77277     3   45219200   45220200      8       3  150064       1.6842     0.046072
enh77286     3   45314800   45315800      2       1  150064       3.9218   4.3942e-05
enh77288     3   45355100   45356100      1       1  150064       2.2458      0.01236
enh77355     3   46029200   46030200      3       1  150064       1.7268     0.042101
enh77384     3   46581000   46582000      2       1  150064       1.6802      0.04646
enh77387     3   46604900   46605900      6       3  150064       1.8075     0.035339
enh77468     3   47865400   47866400      1       1  150064       2.3659     0.008992
enh77485     3   48130900   48131900      1       1  150064       1.7805       0.0375
enh77486     3   48148200   48149200      3       2  150064       1.9377     0.026331
enh77489     3   48166400   48167400      1       1  150064       1.8551      0.03179
enh77490     3   48171700   48172700      2       1  150064       1.9356      0.02646
enh77498     3   48274200   48275200      2       1  150064       2.8184    0.0024135
enh77499     3   48281200   48282200      1       1  150064       2.3351      0.00977
enh77505     3   48320000   48321000      2       1  150064       1.7572     0.039443
enh77506     3   48343400   48344400      4       1  150064        1.983     0.023681
enh77507     3   48411100   48412100      2       1  150064       2.1355     0.016358
enh77534     3   48634600   48635600      1       1  150064       2.0212      0.02163
enh77536     3   48661200   48662200      1       1  150064        2.289      0.01104
enh77537     3   48670900   48671900      2       1  150064       2.3372    0.0097139
enh77540     3   48701700   48702700      1       1  150064       2.6404     0.004141
enh77542     3   48723900   48724900      2       1  150064       2.4158    0.0078499
enh77543     3   48731600   48732600      3       1  150064       1.8575     0.031623
enh77545     3   48733400   48734400      2       1  150064       1.9281     0.026919
enh77546     3   48739800   48740800      3       2  150064       1.6535     0.049117
enh77547     3   48746100   48747100      2       1  150064       1.6997     0.044593
enh77548     3   48749700   48750700      1       1  150064       2.0126      0.02208
enh77549     3   48752200   48753200      1       1  150064       2.2268      0.01298
enh77550     3   48754800   48755800      1       1  150064       2.1125      0.01732
enh77557     3   48889200   48890200      1       1  150064       1.8241      0.03407
enh77559     3   48934800   48935800      1       1  150064       1.9167      0.02764
enh77571     3   49156400   49157400      2       1  150064       2.1108     0.017397
enh77576     3   49201800   49202800      1       1  150064       2.1306      0.01656
enh77578     3   49211400   49212400      2       1  150064       2.1347     0.016391
enh77585     3   49378200   49379200      3       1  150064       1.7785     0.037657
enh77592     3   49436700   49437700      3       2  150064       2.1673     0.015107
enh77593     3   49437300   49438300      6       3  150064        2.184      0.01448
enh77596     3   49450500   49451500      1       1  150064       2.4297     0.007556
enh77598     3   49458600   49459600      3       1  150064       2.1882     0.014328
enh77600     3   49467200   49468200      1       1  150064        2.313      0.01036
enh77603     3   49502900   49503900      2       1  150064        1.769     0.038446
enh77610     3   49537900   49538900      1       1  150064       1.9572      0.02516
enh77611     3   49556700   49557700      2       1  150064       1.8477     0.032325
enh77631     3   49738300   49739300      3       2  150064       2.3215     0.010131
enh77632     3   49749700   49750700      4       2  150064       1.9487     0.025665
enh77633     3   49751400   49752400      5       2  150064       1.8611     0.031364
enh77636     3   49759600   49760600      2       1  150064       1.7308     0.041743
enh77639     3   49818600   49819600      1       1  150064       1.7784      0.03767
enh77642     3   49843700   49844700      1       1  150064       2.0166      0.02187
enh77646     3   49901900   49902900      3       1  150064        2.542    0.0055116
enh77648     3   49910200   49911200      3       2  150064       1.9178     0.027566
enh77649     3   49918200   49919200      1       1  150064       1.9222      0.02729
enh77650     3   49937800   49938800      1       1  150064       2.8215      0.00239
enh77651     3   49939300   49940300      3       1  150064        2.198     0.013975
enh77657     3   49967900   49968900      1       1  150064       3.0538      0.00113
enh77658     3   49976600   49977600      2       1  150064       1.7141     0.043251
enh77659     3   49978400   49979400      2       1  150064        2.531    0.0056873
enh77661     3   50040700   50041700      1       1  150064       3.2735    0.0005312
enh77662     3   50159000   50160000      3       2  150064       2.9354    0.0016657
enh77663     3   50162100   50163100      1       1  150064       2.7576     0.002911
enh77676     3   50239000   50240000      3       2  150064       3.3722   0.00037281
enh77677     3   50249400   50250400      1       1  150064        3.317     0.000455
enh77689     3   50286400   50287400      2       1  150064       2.4995    0.0062189
enh77690     3   50292000   50293000      3       2  150064       2.9169    0.0017674
enh77722     3   50505000   50506000      2       1  150064       2.7511    0.0029699
enh77724     3   50516700   50517700      2       1  150064       1.9418     0.026082
enh77725     3   50518700   50519700      4       2  150064       2.7236    0.0032291
enh77728     3   50530900   50531900      1       1  150064       3.2789     0.000521
enh77730     3   50551900   50552900      1       1  150064         2.99     0.001395
enh77767     3   50929800   50930800      1       1  150064       2.8065     0.002504
enh77774     3   51392100   51393100      2       1  150064       1.8105     0.035106
enh77777     3   51425000   51426000      2       1  150064       2.0497     0.020197
enh77783     3   51613700   51614700      2       1  150064       2.0904      0.01829
enh77785     3   51655400   51656400      3       1  150064       1.8953     0.029025
enh77792     3   51737200   51738200      2       1  150064       2.7861    0.0026669
enh77797     3   51768400   51769400      5       2  150064       2.2642     0.011782
enh77798     3   51807300   51808300      1       1  150064       2.1589      0.01543
enh77828     3   52123000   52124000      1       1  150064        1.723      0.04244
enh77830     3   52142400   52143400      2       1  150064       2.0145     0.021978
enh77834     3   52167100   52168100      2       1  150064       2.1273     0.016696
enh77841     3   52243800   52244800      1       1  150064       3.7656    8.308e-05
enh77844     3   52255800   52256800      1       1  150064       4.1248    1.855e-05
enh77847     3   52269100   52270100      5       3  150064        4.089   2.1657e-05
enh77850     3   52308100   52309100      1       1  150064       5.5694    1.278e-08
enh77853     3   52322400   52323400      4       2  150064       4.5915      2.2e-06
enh77858     3   52341500   52342500      1       1  150064       2.9234     0.001731
enh77860     3   52347500   52348500      2       1  150064       2.8812     0.001981
enh77866     3   52402200   52403200      1       1  150064       2.8922     0.001913
enh77867     3   52406800   52407800      4       2  150064       3.6841   0.00011474
enh77871     3   52467100   52468100      4       2  150064       3.9566   3.8006e-05
enh77873     3   52478200   52479200      3       2  150064       2.1636     0.015247
enh77877     3   52491100   52492100      3       2  150064       3.2098   0.00066409
enh77881     3   52538200   52539200      1       1  150064       3.5598    0.0001856
enh77882     3   52539900   52540900      2       1  150064       5.2136   9.2591e-08
enh77883     3   52559000   52560000      1       1  150064       4.7662    9.387e-07
enh77884     3   52561000   52562000      1       1  150064       4.1021    2.047e-05
enh77885     3   52564300   52565300      2       1  150064       4.0701     2.35e-05
enh77886     3   52568900   52569900      2       1  150064       3.3737   0.00037085
enh77887     3   52572700   52573700      3       2  150064       3.6456   0.00013336
enh77890     3   52718200   52719200      2       1  150064       4.1583   1.6032e-05
enh77891     3   52748000   52749000      3       1  150064       4.3984   5.4517e-06
enh77892     3   52748700   52749700      2       1  150064       4.2773   9.4603e-06
enh77894     3   52826000   52827000      5       1  150064       4.8943   4.9338e-07
enh77895     3   52828000   52829000      1       1  150064       5.0643    2.049e-07
enh77897     3   52853100   52854100      3       2  150064       4.9629   3.4721e-07
enh77898     3   52861400   52862400      3       1  150064        4.983   3.1296e-07
enh77899     3   52864000   52865000      5       2  150064        5.385   3.6228e-08
enh77900     3   52867500   52868500      3       1  150064        5.425    2.898e-08
enh77901     3   52871000   52872000      2       1  150064       4.5777   2.3511e-06
enh77906     3   52907300   52908300      1       1  150064       5.8086    3.149e-09
enh77907     3   52909400   52910400      1       1  150064       5.0388    2.342e-07
enh77908     3   52926000   52927000      1       1  150064       1.7418      0.04077
enh77910     3   52931600   52932600      1       1  150064       4.8693      5.6e-07
enh77912     3   53049900   53050900      1       1  150064       3.6075    0.0001546
enh77913     3   53059400   53060400      1       1  150064       3.6619    0.0001252
enh77915     3   53063200   53064200      5       2  150064       4.2057   1.3011e-05
enh77917     3   53070700   53071700      4       2  150064       5.2959   5.9231e-08
enh77918     3   53106000   53107000      3       1  150064       1.8597     0.031461
enh77920     3   53117500   53118500      3       1  150064       2.7505    0.0029753
enh77925     3   53183600   53184600      1       1  150064       2.2626      0.01183
enh77931     3   53227800   53228800      2       1  150064       2.4444    0.0072547
enh77932     3   53230000   53231000      4       2  150064       3.2444    0.0005884
enh77933     3   53269800   53270800     10       2  150064       2.5014    0.0061859
enh77934     3   53272000   53273000      5       2  150064       3.0313    0.0012175
enh77936     3   53284600   53285600      3       2  150064       3.1891    0.0007136
enh77938     3   53290000   53291000      4       2  150064       2.6459    0.0040737
enh77939     3   53293100   53294100      3       1  150064        3.754   8.7031e-05
enh77941     3   53298400   53299400      1       1  150064       3.9283    4.277e-05
enh77942     3   53303800   53304800      1       1  150064       1.9089      0.02814
enh77944     3   53312400   53313400      4       2  150064       2.5601    0.0052318
enh77945     3   53321000   53322000      2       1  150064       2.2325     0.012791
enh77946     3   53507400   53508400      3       2  150064       4.0862   2.1921e-05
enh77948     3   53532700   53533700      2       1  150064       2.7599    0.0028912
enh77975     3   53923800   53924800      1       1  150064       2.6099     0.004528
enh77988     3   54260200   54261200      3       2  150064       1.6562     0.048845
enh77998     3   54693200   54694200      2       1  150064       1.6708     0.047383
enh78005     3   54737600   54738600      4       2  150064        1.894      0.02911
enh78024     3   55100000   55101000      6       3  150064       2.1517      0.01571
enh78029     3   55305400   55306400      5       2  150064       1.9651     0.024702
enh78069     3   56035200   56036200      3       2  150064       2.3945    0.0083205
enh78070     3   56086600   56087600      1       1  150064       2.8384     0.002267
enh78071     3   56088800   56089800      2       1  150064       2.9898     0.001396
enh78072     3   56145000   56146000      4       1  150064       2.4173     0.007818
enh78073     3   56148700   56149700      6       2  150064       2.4338    0.0074708
enh78074     3   56150000   56151000      2       1  150064       2.5936    0.0047489
enh78075     3   56151100   56152100      7       2  150064       2.6142    0.0044722
enh78085     3   56289000   56290000      2       1  150064       3.0019    0.0013414
enh78086     3   56316200   56317200      1       1  150064       2.3936     0.008342
enh78098     3   56765800   56766800      3       1  150064       1.6559     0.048874
enh78154     3   57235000   57236000      1       1  150064       1.8367      0.03313
enh78194     3   58022600   58023600      1       1  150064       1.7185      0.04285
enh78200     3   58034700   58035700      3       2  150064       1.6946     0.045076
enh78215     3   58149700   58150700      2       1  150064       1.8904      0.02935
enh78216     3   58151000   58152000      4       2  150064       2.3884    0.0084616
enh78229     3   58281800   58282800      7       2  150064       2.1368     0.016309
enh78230     3   58285200   58286200      3       1  150064       1.8029     0.035701
enh78232     3   58306800   58307800      3       1  150064       1.6712      0.04734
enh78235     3   58337400   58338400      2       1  150064       1.8801     0.030046
enh78237     3   58372600   58373600      4       2  150064       1.7764     0.037835
enh78238     3   58374200   58375200      4       2  150064       2.2624     0.011836
enh78239     3   58380200   58381200      4       2  150064       2.0126     0.022081
enh78240     3   58389700   58390700      4       1  150064       2.2947     0.010874
enh78241     3   58398400   58399400      9       4  150064        2.187     0.014371
enh78242     3   58420500   58421500      4       2  150064       1.6809     0.046386
enh78243     3   58422400   58423400      3       1  150064       2.2426     0.012463
enh78244     3   58427200   58428200      1       1  150064       2.2353       0.0127
enh78247     3   58456600   58457600      2       1  150064       2.2212     0.013169
enh78273     3   58608400   58609400      1       1  150064       1.8789      0.03013
enh78294     3   59526000   59527000      4       2  150064       3.0798    0.0010358
enh78310     3   59851000   59852000      8       2  150064       1.7826     0.037328
enh78317     3   60309100   60310100      5       1  150064       3.1541     0.000805
enh78338     3   61222000   61223000      2       1  150064       1.7241     0.042347
enh78340     3   61228000   61229000      4       2  150064       2.1379     0.016261
enh78341     3   61235700   61236700      2       1  150064       2.7964    0.0025835
enh78403     3   61833300   61834300      2       1  150064       1.9982     0.022847
enh78406     3   61850200   61851200      3       1  150064       1.6858     0.045922
enh78407     3   61850800   61851800      2       1  150064       1.7268     0.042101
enh78410     3   61857100   61858100      1       1  150064       1.9515       0.0255
enh78419     3   61889800   61890800      2       1  150064       2.0449     0.020432
enh78421     3   61902400   61903400      1       1  150064       1.8039      0.03562
enh78445     3   62234600   62235600      3       2  150064       1.8094     0.035192
enh78447     3   62400800   62401800      1       1  150064       2.3827     0.008594
enh78455     3   62663100   62664100      2       1  150064       1.6474     0.049734
enh78458     3   62696800   62697800      5       2  150064       2.3293    0.0099207
enh78473     3   63213200   63214200      5       3  150064       2.9447    0.0016162
enh78493     3   63850400   63851400      4       2  150064       2.0512     0.020124
enh78494     3   63857700   63858700      2       1  150064       2.8442     0.002226
enh78497     3   63896200   63897200      4       2  150064       2.3692    0.0089141
enh78498     3   63919300   63920300      1       1  150064       2.6535     0.003983
enh78505     3   63940800   63941800      2       1  150064       2.4718    0.0067209
enh78506     3   63942100   63943100      5       2  150064       2.5769    0.0049846
enh78510     3   63950100   63951100      4       2  150064       2.9428    0.0016261
enh78513     3   63954400   63955400      3       1  150064       2.8903    0.0019243
enh78515     3   63958100   63959100      2       1  150064       1.9866     0.023486
enh78516     3   63959600   63960600      3       2  150064       3.6189   0.00014794
enh78522     3   64014400   64015400      3       2  150064       1.6752     0.046951
enh78528     3   64080000   64081000      1       1  150064       1.8178      0.03455
enh78534     3   64135700   64136700      5       3  150064       2.9951     0.001372
enh78535     3   64142700   64143700      2       1  150064       2.1274     0.016694
enh78536     3   64147800   64148800      4       2  150064       1.9557     0.025252
enh78537     3   64172800   64173800      4       1  150064       3.7086   0.00010419
enh78538     3   64174600   64175600      3       2  150064        3.743    9.092e-05
enh78542     3   64200900   64201900      4       2  150064         3.23   0.00061896
enh78543     3   64204400   64205400      3       1  150064       1.8432     0.032648
enh78548     3   64249100   64250100      3       2  150064       2.6781    0.0037023
enh78559     3   64354100   64355100      3       1  150064       2.1549     0.015583
enh78561     3   64403200   64404200      4       2  150064        2.592    0.0047704
enh78567     3   64448000   64449000      1       1  150064       2.8865     0.001948
enh78568     3   64453000   64454000      4       2  150064       2.4864    0.0064518
enh78579     3   64572200   64573200      3       2  150064       1.9183     0.027538
enh78594     3   64751400   64752400      6       3  150064        2.382    0.0086087
enh78600     3   64880300   64881300      4       2  150064       1.8466     0.032404
enh78644     3   65604800   65605800      5       2  150064       1.8333     0.033382
enh78669     3   65864200   65865200      3       1  150064       1.9522     0.025457
enh78670     3   65869200   65870200      9       2  150064       1.8502     0.032144
enh78740     3   66531500   66532500      1       1  150064       1.7962      0.03623
enh78762     3   66797300   66798300      3       2  150064       2.3489    0.0094152
enh78771     3   66983600   66984600      6       2  150064       1.7824     0.037344
enh78774     3   67047700   67048700      1       1  150064       2.2613      0.01187
enh78780     3   67433600   67434600      2       1  150064       2.0419     0.020582
enh78782     3   67633200   67634200      5       2  150064       2.8995     0.001869
enh78783     3   67664400   67665400      7       2  150064       2.6822    0.0036571
enh78785     3   67705200   67706200      2       1  150064       2.1555     0.015563
enh78787     3   67998200   67999200      3       1  150064       1.7786     0.037655
enh78816     3   69292300   69293300      4       2  150064       1.8347     0.033276
enh78817     3   69298800   69299800      2       1  150064        3.491   0.00024064
enh78822     3   69413000   69414000      9       2  150064       2.5659    0.0051455
enh78823     3   69441200   69442200      4       1  150064       1.8901     0.029375
enh78824     3   69482200   69483200      3       1  150064       2.2339     0.012744
enh78835     3   69840400   69841400      2       1  150064       3.6867   0.00011358
enh78842     3   70580800   70581800      2       1  150064       1.8284     0.033748
enh78848     3   71012200   71013200      2       1  150064       2.3281    0.0099531
enh78858     3   71099000   71100000      1       1  150064       1.9498       0.0256
enh78859     3   71101000   71102000      3       2  150064       1.7975     0.036128
enh78862     3   71105200   71106200      1       1  150064       1.9914      0.02322
enh78863     3   71105700   71106700      2       1  150064       1.7902     0.036712
enh78867     3   71117200   71118200      1       1  150064       1.8504      0.03213
enh78869     3   71128000   71129000      2       1  150064       1.9833     0.023669
enh78870     3   71150000   71151000      1       1  150064       2.0738      0.01905
enh78873     3   71159500   71160500      1       1  150064       2.8255      0.00236
enh78874     3   71166700   71167700      1       1  150064       3.1354    0.0008581
enh78876     3   71180300   71181300      1       1  150064       1.7229      0.04245
enh78879     3   71186000   71187000      4       1  150064       1.6911     0.045409
enh78880     3   71191600   71192600      3       1  150064       1.6807      0.04641
enh78883     3   71204900   71205900      2       1  150064       1.6692     0.047543
enh78888     3   71255600   71256600      2       1  150064       4.4936   3.5016e-06
enh78889     3   71257500   71258500      2       1  150064       1.7361     0.041276
enh78891     3   71266500   71267500      2       1  150064       2.1646     0.015211
enh78892     3   71275700   71276700      1       1  150064       2.5692     0.005097
enh78895     3   71289000   71290000      5       1  150064       3.7249   9.7678e-05
enh78897     3   71294500   71295500      3       1  150064       1.9355     0.026462
enh78899     3   71331600   71332600      5       2  150064       3.3341   0.00042795
enh78902     3   71354900   71355900      1       1  150064       3.1134    0.0009248
enh78903     3   71359400   71360400      3       1  150064       3.1417   0.00083982
enh78911     3   71472200   71473200      3       2  150064        2.349    0.0094126
enh78915     3   71481100   71482100      4       2  150064       2.2854     0.011144
enh78918     3   71496100   71497100      1       1  150064       2.2262        0.013
enh78919     3   71496800   71497800      1       1  150064       1.8728      0.03055
enh78920     3   71504800   71505800      2       1  150064       2.8391    0.0022621
enh78922     3   71543800   71544800      2       1  150064       4.3418   7.0648e-06
enh78923     3   71546200   71547200      5       1  150064       2.7416    0.0030572
enh78924     3   71555300   71556300      3       2  150064       2.8069    0.0025011
enh78926     3   71569700   71570700      2       1  150064        2.915    0.0017785
enh78927     3   71578400   71579400      2       1  150064       4.4115   5.1324e-06
enh78928     3   71585900   71586900      3       2  150064       3.5472   0.00019469
enh78929     3   71591600   71592600      1       1  150064       3.4803    0.0002504
enh78944     3   71777700   71778700      3       1  150064       2.2996     0.010736
enh78945     3   71779000   71780000      2       1  150064       2.0085     0.022297
enh78992     3   72347500   72348500      4       2  150064       2.2237     0.013086
enh78997     3   72378300   72379300      2       1  150064       2.3925    0.0083672
enh79026     3   72616400   72617400      3       2  150064       2.1763     0.014765
enh79028     3   72631200   72632200      3       2  150064       2.9279    0.0017061
enh79052     3   73006100   73007100      3       1  150064       2.0631      0.01955
enh79057     3   73072000   73073000      5       2  150064       2.1799     0.014632
enh79060     3   73077800   73078800      4       2  150064       1.7161     0.043076
enh79062     3   73086500   73087500      2       1  150064       1.9033     0.028498
enh79063     3   73090400   73091400      4       2  150064        1.948     0.025707
enh79064     3   73093200   73094200      6       2  150064       1.6736     0.047109
enh79065     3   73094900   73095900      6       2  150064       1.8651     0.031083
enh79067     3   73249700   73250700      3       1  150064       2.2836     0.011196
enh79088     3   73565600   73566600      1       1  150064       1.9348      0.02651
enh79101     3   73670900   73671900      5       3  150064       2.0341     0.020969
enh79156     3   78386600   78387600      5       2  150064       3.1064   0.00094675
enh79157     3   78392800   78393800      6       3  150064       2.2634     0.011806
enh79158     3   78395400   78396400      4       2  150064       1.6725     0.047212
enh79185     3   81628900   81629900      3       1  150064       1.6491     0.049561
enh79187     3   81792100   81793100      5       2  150064       1.6609     0.048369
enh79190     3   81913300   81914300      1       1  150064       1.7408      0.04086
enh79191     3   81940200   81941200      2       1  150064       2.3027     0.010647
enh79192     3   81962800   81963800      4       1  150064       2.2217     0.013151
enh79195     3   82403000   82404000      3       1  150064       2.0024     0.022623
enh79210     3   85938300   85939300      2       1  150064       1.8363     0.033153
enh79251     3   94025100   94026100      1       1  150064       1.9029      0.02853
enh79256     3   94755300   94756300      3       1  150064        3.425   0.00030745
enh79257     3   95038300   95039300      3       1  150064       1.8868     0.029592
enh79271     3   98047700   98048700      4       2  150064       1.7485     0.040188
enh79290     3   99419200   99420200      5       3  150064       1.8703     0.030722
enh79291     3   99495400   99496400      5       3  150064       2.1911     0.014223
enh79343     3  100552400  100553400      1       1  150064       1.7975      0.03613
enh79396     3  104732300  104733300      8       2  150064        2.056     0.019892
enh79397     3  104875800  104876800      7       3  150064       3.0251    0.0012426
enh79399     3  105145700  105146700      2       1  150064       2.1069     0.017564
enh79406     3  105509200  105510200      3       2  150064       1.7655     0.038743
enh79407     3  105510800  105511800      4       2  150064        2.283     0.011215
enh79409     3  105520600  105521600      4       2  150064        1.708     0.043815
enh79411     3  105562400  105563400      2       1  150064       1.7758     0.037887
enh79436     3  107160000  107161000      1       1  150064       1.6739      0.04708
enh79439     3  107296600  107297600      4       1  150064       2.0645     0.019487
enh79440     3  107297800  107298800      2       1  150064       2.2799     0.011308
enh79442     3  107312700  107313700      2       1  150064       2.4641    0.0068685
enh79445     3  107318200  107319200      1       1  150064       2.9283     0.001704
enh79449     3  107361900  107362900      5       2  150064       1.9043     0.028435
enh79450     3  107380100  107381100      1       1  150064       2.2708      0.01158
enh79451     3  107403000  107404000      1       1  150064       2.6608     0.003898
enh79465     3  107843100  107844100      2       1  150064       3.4463   0.00028421
enh79470     3  107942600  107943600      4       2  150064       1.7249     0.042274
enh79474     3  108107600  108108600      3       1  150064        1.748      0.04023
enh79475     3  108160100  108161100      2       1  150064       1.8967     0.028931
enh79501     3  110533000  110534000      8       4  150064         1.65     0.049474
enh79537     3  111771200  111772200      8       2  150064       2.0187     0.021757
enh79546     3  111846000  111847000      2       1  150064       1.9087     0.028152
enh79633     3  112977000  112978000      7       3  150064         1.98     0.023851
enh79673     3  114284700  114285700      1       1  150064       2.8465      0.00221
enh79676     3  114378500  114379500      4       2  150064       2.1254     0.016777
enh79706     3  115631000  115632000      1       1  150064       2.8881     0.001938
enh79722     3  115979000  115980000      3       1  150064       1.6511     0.049364
enh79724     3  115984600  115985600      5       2  150064       2.2064     0.013677
enh79760     3  117508800  117509800      1       1  150064       2.9274     0.001709
enh79761     3  117519900  117520900      2       1  150064       3.7025   0.00010673
enh79762     3  117591800  117592800      2       1  150064       2.3349    0.0097746
enh79763     3  117592800  117593800      3       2  150064       2.0952     0.018077
enh79764     3  117629400  117630400      6       2  150064       4.4043   5.3053e-06
enh79765     3  117638500  117639500      3       2  150064       2.1473     0.015883
enh79766     3  117640700  117641700      3       2  150064       3.2471    0.0005829
enh79782     3  118957600  118958600      3       1  150064       1.8142     0.034821
enh79837     3  119946400  119947400      1       1  150064       2.4871      0.00644
enh79845     3  120144800  120145800      1       1  150064       1.7654      0.03875
enh79864     3  120287200  120288200      8       3  150064       2.2451     0.012381
enh79876     3  121713900  121714900      3       1  150064        2.163     0.015272
enh79881     3  122135800  122136800      4       2  150064       1.6534     0.049123
enh79893     3  122473500  122474500      2       1  150064       1.6602     0.048442
enh79896     3  122608800  122609800      2       1  150064       2.9809    0.0014368
enh79897     3  122612600  122613600      3       2  150064       2.9374    0.0016551
enh79903     3  122676600  122677600      4       2  150064       1.6638     0.048076
enh79922     3  122789100  122790100      4       1  150064       2.8865     0.001948
enh79926     3  122802300  122803300      3       2  150064       1.9012     0.028639
enh79927     3  122806300  122807300      4       2  150064       1.8605     0.031406
enh79929     3  122815600  122816600      1       1  150064       2.3623     0.009082
enh79930     3  122817800  122818800      1       1  150064       2.6791     0.003691
enh79931     3  122829100  122830100      1       1  150064       3.1625    0.0007821
enh79958     3  123148000  123149000      1       1  150064       2.1024      0.01776
enh79966     3  123324300  123325300      5       2  150064        1.714     0.043265
enh79971     3  123354300  123355300      4       2  150064       1.8847     0.029732
enh80018     3  123893400  123894400      3       1  150064       1.7122      0.04343
enh80019     3  123921400  123922400      2       1  150064       2.0292     0.021217
enh80021     3  123948600  123949600      2       1  150064       1.9753     0.024115
enh80023     3  123968500  123969500      4       2  150064       2.8822    0.0019746
enh80025     3  123979400  123980400      4       2  150064       3.9413   4.0516e-05
enh80026     3  123981700  123982700      3       2  150064       4.4017   5.3713e-06
enh80027     3  123985100  123986100      4       2  150064       4.2001    1.334e-05
enh80028     3  123995600  123996600      3       1  150064       3.9678    3.627e-05
enh80031     3  124070500  124071500      4       2  150064       3.4943   0.00023761
enh80032     3  124078900  124079900      2       1  150064       4.0054   3.0961e-05
enh80033     3  124083000  124084000      4       2  150064       4.1005   2.0611e-05
enh80034     3  124091700  124092700      5       2  150064       3.2465   0.00058414
enh80035     3  124101400  124102400      6       2  150064       3.1182   0.00090978
enh80038     3  124120300  124121300      3       1  150064       3.4534   0.00027678
enh80039     3  124147500  124148500      1       1  150064       2.9762     0.001459
enh80041     3  124231700  124232700      4       2  150064       2.1287      0.01664
enh80068     3  124545800  124546800      3       1  150064       2.1792     0.014659
enh80075     3  124570300  124571300      3       1  150064       1.8537     0.031891
enh80076     3  124577700  124578700      3       2  150064       2.3357    0.0097542
enh80078     3  124591900  124592900      6       2  150064       1.9827     0.023699
enh80079     3  124595000  124596000      4       2  150064       1.7681     0.038524
enh80080     3  124597500  124598500      2       1  150064        2.161     0.015349
enh80082     3  124603200  124604200      6       1  150064       2.0389     0.020728
enh80085     3  124701200  124702200      2       1  150064       1.7429     0.040677
enh80091     3  124724300  124725300      3       2  150064       2.0054     0.022459
enh80099     3  124770000  124771000      7       2  150064       1.8542     0.031853
enh80100     3  124771600  124772600      6       3  150064       1.6718     0.047281
enh80105     3  124817400  124818400      4       1  150064       2.1136     0.017276
enh80109     3  124838200  124839200      5       2  150064       2.5925    0.0047644
enh80112     3  124844600  124845600      8       3  150064       3.3295   0.00043499
enh80118     3  124873400  124874400      2       1  150064       2.5739    0.0050273
enh80123     3  124910600  124911600      3       2  150064       2.5382    0.0055714
enh80129     3  125309900  125310900      2       1  150064       2.4667     0.006818
enh80134     3  125369900  125370900      3       1  150064       1.7713     0.038257
enh80139     3  125732600  125733600      5       2  150064        2.026      0.02138
enh80141     3  125750400  125751400      3       1  150064       1.7951     0.036316
enh80177     3  126217600  126218600      7       3  150064       1.7539     0.039726
enh80190     3  126439700  126440700      3       1  150064       1.6903     0.045488
enh80206     3  126627500  126628500      2       1  150064       2.0806     0.018735
enh80230     3  126807200  126808200      3       1  150064        1.988     0.023408
enh80235     3  126857000  126858000      6       3  150064        1.739     0.041021
enh80239     3  126901300  126902300      4       2  150064       1.6846     0.046029
enh80257     3  127185700  127186700      4       2  150064       1.8835     0.029819
enh80270     3  127305900  127306900      1       1  150064       1.9075      0.02823
enh80307     3  127724900  127725900      1       1  150064       1.7595      0.03925
enh80308     3  127773600  127774600      2       1  150064       2.6506    0.0040175
enh80312     3  127817100  127818100      3       1  150064       2.5545    0.0053171
enh80313     3  127819000  127820000      2       1  150064       3.9669   3.6401e-05
enh80317     3  127899000  127900000      2       1  150064       3.2432   0.00059092
enh80320     3  127923800  127924800      1       1  150064       3.7091     0.000104
enh80322     3  127937400  127938400      4       2  150064        3.718    0.0001004
enh80323     3  127944900  127945900      3       2  150064       3.2226   0.00063518
enh80324     3  127947800  127948800      3       1  150064       3.8282   6.4549e-05
enh80341     3  128067500  128068500      1       1  150064       2.0585      0.01977
enh80348     3  128109400  128110400      4       2  150064       3.0329    0.0012111
enh80349     3  128111700  128112700      2       1  150064       2.4779     0.006607
enh80351     3  128119900  128120900      2       1  150064       2.1736     0.014869
enh80359     3  128278200  128279200      3       1  150064       1.6777     0.046702
enh80362     3  128291400  128292400      3       2  150064        1.862     0.031304
enh80408     3  128805700  128806700      1       1  150064       2.0976      0.01797
enh80417     3  128930300  128931300      1       1  150064        2.084      0.01858
enh80419     3  128947500  128948500      2       1  150064       2.1499     0.015783
enh80421     3  128966600  128967600      3       1  150064       2.7164    0.0033002
enh80422     3  128996400  128997400      3       2  150064        3.131   0.00087118
enh80425     3  129032200  129033200      2       1  150064       2.9966    0.0013648
enh80449     3  129209000  129210000      3       1  150064       1.7024     0.044341
enh80453     3  129221500  129222500      2       1  150064       2.0609     0.019655
enh80455     3  129245200  129246200      4       2  150064       2.0613     0.019639
enh80460     3  129267300  129268300      3       2  150064       2.1127     0.017312
enh80469     3  129320700  129321700      2       1  150064       1.7511     0.039961
enh80471     3  129328700  129329700      4       1  150064        2.052     0.020086
enh80481     3  129403400  129404400      3       2  150064       1.9086     0.028155
enh80511     3  130377200  130378200      1       1  150064         1.75      0.04006
enh80535     3  131310000  131311000      4       2  150064       2.5735    0.0050331
enh80536     3  131342000  131343000      8       1  150064       2.0588     0.019754
enh80566     3  132502000  132503000      4       2  150064       2.2388     0.012584
enh80571     3  132910700  132911700     11       3  150064       2.5401    0.0055404
enh80572     3  132925400  132926400      4       1  150064        3.129   0.00087716
enh80574     3  132930500  132931500      2       1  150064       2.3065     0.010542
enh80575     3  133002700  133003700      2       1  150064       2.6075    0.0045601
enh80576     3  133019000  133020000      5       2  150064       2.7642    0.0028528
enh80602     3  133540400  133541400      8       4  150064        1.912     0.027941
enh80606     3  133606500  133607500      4       2  150064       1.9653     0.024692
enh80608     3  133661100  133662100      4       2  150064       2.1518     0.015708
enh80613     3  133686800  133687800      4       2  150064        3.187    0.0007189
enh80676     3  134428600  134429600      3       1  150064        1.922     0.027305
enh80708     3  134978000  134979000      1       1  150064       2.1741      0.01485
enh80717     3  135615200  135616200      1       1  150064       3.3717    0.0003735
enh80718     3  135643200  135644200      7       2  150064        3.865   5.5545e-05
enh80719     3  135683500  135684500      1       1  150064       3.4655    0.0002646
enh80720     3  135686200  135687200      2       1  150064       2.7036    0.0034297
enh80721     3  135693000  135694000      2       1  150064       3.6891   0.00011254
enh80722     3  135709400  135710400      4       2  150064       4.2384   1.1254e-05
enh80723     3  135716500  135717500      5       3  150064       4.0764   2.2865e-05
enh80727     3  135889800  135890800      1       1  150064       2.2668       0.0117
enh80729     3  135904900  135905900      2       1  150064       3.3858   0.00035485
enh80730     3  135906800  135907800      2       1  150064       3.4748   0.00025557
enh80731     3  135910200  135911200      3       2  150064       4.3954   5.5288e-06
enh80732     3  135916200  135917200      2       1  150064       2.8409    0.0022496
enh80733     3  135968200  135969200      2       1  150064       3.6371   0.00013789
enh80735     3  135996000  135997000      1       1  150064       6.0002    9.851e-10
enh80737     3  136069000  136070000      4       2  150064       3.9783   3.4701e-05
enh80738     3  136246500  136247500      1       1  150064        1.681      0.04638
enh80739     3  136376000  136377000      3       2  150064       2.2826     0.011226
enh80741     3  136444600  136445600      1       1  150064       3.1766    0.0007451
enh80743     3  136449600  136450600      2       1  150064       2.5073    0.0060829
enh80745     3  136455200  136456200      3       1  150064        2.456    0.0070252
enh80746     3  136467700  136468700      3       2  150064       3.8258    6.517e-05
enh80747     3  136472600  136473600      2       1  150064       3.1548   0.00080316
enh80748     3  136505300  136506300      2       1  150064        3.281   0.00051724
enh80749     3  136521100  136522100      2       1  150064       2.3337    0.0098062
enh80750     3  136557700  136558700      2       1  150064       3.4104   0.00032429
enh80751     3  136612500  136613500      1       1  150064       3.0285     0.001229
enh80752     3  136617500  136618500      2       1  150064       2.4929    0.0063349
enh80753     3  136625400  136626400      2       1  150064       2.5703    0.0050805
enh80754     3  136632600  136633600      2       1  150064       2.4977    0.0062507
enh80755     3  136661200  136662200      2       1  150064       2.4908    0.0063731
enh80756     3  136713800  136714800      1       1  150064       1.7135      0.04331
enh80758     3  136784200  136785200      1       1  150064       2.2801       0.0113
enh80759     3  136816200  136817200      1       1  150064       1.8894      0.02942
enh80766     3  136983800  136984800      1       1  150064       1.8745      0.03043
enh80783     3  137717500  137718500      2       1  150064       2.3172     0.010247
enh80795     3  138055800  138056800      5       2  150064       1.9275     0.026958
enh80797     3  138070600  138071600      3       1  150064       1.9781     0.023956
enh80799     3  138077400  138078400      3       1  150064       1.7532     0.039781
enh80819     3  138522000  138523000      2       1  150064       1.9634     0.024798
enh80823     3  138564400  138565400      2       1  150064       1.7239     0.042367
enh80824     3  138568200  138569200      2       1  150064       1.9324     0.026657
enh80877     3  140307200  140308200      4       2  150064       2.6495    0.0040308
enh80917     3  141093900  141094900      5       2  150064       1.9089     0.028135
enh80924     3  141138400  141139400      6       3  150064       2.3723    0.0088393
enh80966     3  142572300  142573300      1       1  150064       1.7397      0.04096
enh80971     3  142706200  142707200      4       2  150064       2.0839     0.018587
enh80973     3  142721800  142722800      1       1  150064       2.6068     0.004569
enh80975     3  142797600  142798600      2       1  150064       1.7239     0.042359
enh80982     3  143070500  143071500      4       2  150064       1.6941     0.045125
enh80984     3  143148500  143149500      2       1  150064       2.6181    0.0044217
enh80989     3  143514200  143515200      3       1  150064       1.9925     0.023161
enh80997     3  143821500  143822500      1       1  150064       1.7069      0.04392
enh81003     3  144220300  144221300      4       2  150064       2.7288    0.0031782
enh81006     3  144268000  144269000      2       1  150064       1.6531     0.049151
enh81007     3  144355400  144356400      3       1  150064       2.9493    0.0015927
enh81008     3  144362300  144363300      2       1  150064       2.1401     0.016174
enh81030     3  146498400  146499400      5       2  150064       1.8296     0.033656
enh81032     3  147016100  147017100      2       1  150064       1.8204     0.034351
enh81045     3  147793100  147794100      1       1  150064       1.7152      0.04315
enh81060     3  148915300  148916300      5       3  150064       2.0921     0.018217
enh81062     3  148939400  148940400      4       2  150064       2.4525    0.0070927
enh81130     3  149779000  149780000      2       1  150064       2.3153     0.010298
enh81159     3  150067300  150068300      2       1  150064       2.0154     0.021934
enh81170     3  150244600  150245600      7       3  150064       1.8436     0.032618
enh81225     3  151584200  151585200      2       1  150064       1.6751     0.046956
enh81229     3  151800600  151801600      3       1  150064       1.9121     0.027929
enh81234     3  151999000  152000000      3       2  150064       2.4716    0.0067247
enh81244     3  152025800  152026800      1       1  150064       1.9048       0.0284
enh81249     3  152121200  152122200      1       1  150064       2.1297       0.0166
enh81253     3  152235300  152236300      2       1  150064       3.3334   0.00042901
enh81254     3  152313800  152314800      2       1  150064        1.938     0.026311
enh81258     3  152367700  152368700      6       2  150064       1.9116     0.027961
enh81260     3  152436400  152437400      1       1  150064        2.134      0.01642
enh81263     3  152855800  152856800      1       1  150064       1.6826      0.04623
enh81281     3  153965100  153966100      1       1  150064       1.9216      0.02733
enh81292     3  155081100  155082100      6       3  150064       1.7121     0.043443
enh81298     3  155229900  155230900      5       1  150064       2.2509     0.012194
enh81308     3  155422100  155423100      3       2  150064       2.6168    0.0044378
enh81309     3  155432000  155433000      3       2  150064       1.7073     0.043885
enh81337     3  156332400  156333400      1       1  150064       2.1682      0.01507
enh81342     3  156394200  156395200      1       1  150064       2.0757      0.01896
enh81356     3  156807300  156808300      1       1  150064       1.9919      0.02319
enh81392     3  159175600  159176600      2       1  150064       2.4551    0.0070418
enh81394     3  159278100  159279100      2       1  150064       1.8934     0.029153
enh81398     3  159358000  159359000      3       2  150064       1.7752     0.037929
enh81423     3  159620400  159621400      3       2  150064       2.0215     0.021616
enh81424     3  159645300  159646300      5       2  150064       2.0823     0.018656
enh81433     3  160032400  160033400      1       1  150064       1.8402      0.03287
enh81444     3  160395500  160396500      3       1  150064       1.8198     0.034393
enh81445     3  160499000  160500000      4       2  150064       2.3481    0.0094359
enh81448     3  160525900  160526900      6       2  150064       2.1943     0.014107
enh81449     3  160529200  160530200      6       2  150064       1.6453     0.049953
enh81450     3  160587400  160588400      4       1  150064       2.4209     0.007742
enh81452     3  160637500  160638500      2       1  150064       1.9987      0.02282
enh81457     3  161133800  161134800      2       1  150064       2.0542      0.01998
enh81458     3  161138500  161139500      5       2  150064       1.9945      0.02305
enh81461     3  161145000  161146000      2       1  150064       2.6531    0.0039881
enh81465     3  161392800  161393800      8       3  150064        1.816     0.034682
enh81466     3  161657400  161658400      1       1  150064       3.5127    0.0002218
enh81489     3  167613300  167614300      2       1  150064       2.8432    0.0022332
enh81494     3  167810000  167811000      2       1  150064       1.7067      0.04394
enh81495     3  167860200  167861200      4       1  150064       1.9394     0.026225
enh81496     3  167876800  167877800      1       1  150064       2.2226      0.01312
enh81497     3  167930400  167931400      1       1  150064       2.0173      0.02183
enh81499     3  167989600  167990600      1       1  150064       2.0449      0.02043
enh81508     3  168299700  168300700      2       1  150064       2.4022    0.0081488
enh81546     3  169347300  169348300      5       3  150064       1.8142     0.034821
enh81547     3  169417100  169418100      2       1  150064       2.2414     0.012499
enh81548     3  169461500  169462500      1       1  150064       3.0957    0.0009819
enh81549     3  169529000  169530000      4       2  150064       1.6867     0.045833
enh81551     3  169762000  169763000      1       1  150064       2.2286      0.01292
enh81553     3  169767000  169768000      2       1  150064        1.753     0.039804
enh81555     3  169777200  169778200      6       1  150064       1.8707     0.030691
enh81586     3  170549400  170550400      2       1  150064       2.1717     0.014939
enh81587     3  170584800  170585800      2       1  150064       2.1509     0.015742
enh81591     3  170883100  170884100      2       1  150064       1.7317     0.041666
enh81593     3  170894000  170895000      5       2  150064       1.7852     0.037112
enh81599     3  170983800  170984800      1       1  150064       2.2536      0.01211
enh81608     3  171046200  171047200      1       1  150064       2.0855      0.01851
enh81632     3  171436600  171437600      3       1  150064        1.778     0.037701
enh81637     3  171507600  171508600      2       1  150064       2.4177    0.0078096
enh81638     3  171509300  171510300      4       1  150064       1.9826     0.023706
enh81725     3  172311800  172312800      8       2  150064       2.7045    0.0034201
enh81732     3  172571700  172572700      1       1  150064       1.6652      0.04794
enh81736     3  172855500  172856500      4       1  150064        1.745     0.040494
enh81739     3  173071700  173072700      2       1  150064       2.9514    0.0015815
enh81740     3  173112200  173113200      7       3  150064       2.2723     0.011533
enh81749     3  173537200  173538200      4       2  150064       3.4775   0.00025302
enh81753     3  173655700  173656700      2       1  150064       1.8661     0.031013
enh81755     3  173710600  173711600      1       1  150064       2.6597      0.00391
enh81765     3  174255000  174256000      2       1  150064       2.1218     0.016927
enh81767     3  174256200  174257200      5       2  150064       2.6856    0.0036198
enh81774     3  175890200  175891200      4       1  150064       1.6997      0.04459
enh81783     3  176758900  176759900      1       1  150064        2.666     0.003838
enh81784     3  176781200  176782200      3       1  150064        2.876    0.0020137
enh81785     3  176791800  176792800      4       2  150064       2.5951    0.0047283
enh81786     3  176806700  176807700      4       2  150064       1.6843     0.046064
enh81789     3  176827200  176828200      4       2  150064       2.7011    0.0034553
enh81791     3  176841600  176842600      4       2  150064       2.4196    0.0077679
enh81795     3  176863400  176864400      4       2  150064       2.4205    0.0077492
enh81802     3  176896600  176897600      3       2  150064       1.8478     0.032313
enh81812     3  177002000  177003000      1       1  150064       1.9435      0.02598
enh81815     3  177054600  177055600      2       1  150064        2.517    0.0059173
enh81816     3  177062700  177063700      3       2  150064       1.7049     0.044104
enh81857     3  177899900  177900900      3       2  150064       1.6712      0.04734
enh81860     3  178038000  178039000      7       3  150064       2.5421    0.0055099
enh81912     3  179852400  179853400      1       1  150064       1.8939      0.02912
enh81919     3  180629200  180630200      3       1  150064       5.7266   5.1235e-09
enh81921     3  180648800  180649800      4       2  150064       5.4646   2.3201e-08
enh81925     3  181035000  181036000      1       1  150064        5.194    1.029e-07
enh81927     3  181172000  181173000      1       1  150064       3.4992    0.0002333
enh81932     3  181404900  181405900      1       1  150064        2.334     0.009799
enh81957     3  181800600  181801600      2       1  150064       1.8824      0.02989
enh81969     3  181953000  181954000      2       1  150064       1.7983     0.036063
enh81970     3  181955900  181956900      1       1  150064       2.5801     0.004938
enh81976     3  182044600  182045600      3       1  150064        1.767     0.038616
enh82000     3  182695600  182696600      1       1  150064       1.8448      0.03253
enh82001     3  182698600  182699600      1       1  150064       1.6873      0.04577
enh82044     3  183543700  183544700      2       1  150064       2.0985     0.017932
enh82106     3  184390500  184391500      4       2  150064       1.7427     0.040694
enh82108     3  184395800  184396800      2       1  150064       1.7178     0.042921
enh82118     3  184474200  184475200      5       3  150064       2.5138    0.0059726
enh82134     3  184871700  184872700      1       1  150064       2.1402      0.01617
enh82154     3  185419800  185420800      1       1  150064       1.8946      0.02907
enh82156     3  185426000  185427000      2       1  150064       2.3257     0.010018
enh82162     3  185442100  185443100      2       1  150064       2.8255    0.0023602
enh82163     3  185443800  185444800      2       1  150064       3.3839   0.00035737
enh82164     3  185444700  185445700      3       1  150064       3.2826   0.00051422
enh82165     3  185445500  185446500      5       3  150064       2.0433     0.020511
enh82166     3  185446200  185447200      2       1  150064       2.3156     0.010289
enh82171     3  185457000  185458000      3       2  150064       1.8372     0.033087
enh82180     3  185482400  185483400      1       1  150064       2.1268      0.01672
enh82192     3  185514600  185515600      2       1  150064       2.4146    0.0078752
enh82200     3  185646000  185647000      3       2  150064       3.4029   0.00033342
enh82203     3  185655800  185656800      1       1  150064       2.0847      0.01855
enh82206     3  185677400  185678400      4       2  150064       2.3319    0.0098521
enh82207     3  185762900  185763900      3       2  150064       1.7112     0.043524
enh82209     3  185775600  185776600      4       2  150064       2.2161     0.013341
enh82211     3  185810900  185811900      2       1  150064        2.027     0.021332
enh82212     3  185814000  185815000      2       1  150064       2.3921    0.0083766
enh82249     3  186493800  186494800      4       2  150064        1.754     0.039714
enh82250     3  186507700  186508700      6       3  150064       2.4143    0.0078828
enh82337     3  187870000  187871000      2       1  150064       1.7929     0.036493
enh82340     3  187875200  187876200      5       3  150064       1.8275     0.033815
enh82341     3  187876400  187877400      5       3  150064       2.1425     0.016076
enh82342     3  187891800  187892800      3       2  150064       1.8607     0.031394
enh82343     3  187896800  187897800      7       2  150064       1.6742      0.04705
enh82378     3  188194400  188195400      3       2  150064       2.3207     0.010151
enh82409     3  189732000  189733000      1       1  150064       2.9156     0.001775
enh82410     3  189733200  189734200      5       2  150064       3.4436   0.00028702
enh82411     3  189735000  189736000      5       2  150064       2.0192     0.021735
enh82440     3  190723100  190724100      2       1  150064       2.7822    0.0026998
enh82471     3  192135200  192136200      2       1  150064       2.1532     0.015652
enh82473     3  192397600  192398600      2       1  150064       1.7838     0.037227
enh82474     3  192418600  192419600      1       1  150064        2.181      0.01459
enh82475     3  192444200  192445200      3       1  150064       1.8201     0.034374
enh82476     3  192444600  192445600      4       1  150064        1.855     0.031801
enh82477     3  192445300  192446300      4       1  150064        1.863     0.031234
enh82478     3  192465400  192466400      1       1  150064       1.9591      0.02505
enh82524     3  193499000  193500000      2       1  150064       2.2104      0.01354
enh82525     3  193506200  193507200      8       3  150064       1.9452     0.025873
enh82526     3  193511000  193512000      2       1  150064       2.5506    0.0053769
enh82530     3  193537000  193538000      9       2  150064       1.8293      0.03368
enh82550     3  193690600  193691600      2       1  150064        2.521    0.0058517
enh82565     3  193799500  193800500      4       1  150064       2.6839    0.0036387
enh82568     3  193806900  193807900      4       2  150064       2.4049    0.0080891
enh82578     3  193865900  193866900      8       2  150064       2.6038    0.0046097
enh82634     3  194341700  194342700      5       2  150064       1.9654     0.024685
enh82645     3  194461500  194462500      3       2  150064       1.8006     0.035882
enh82667     3  194753900  194754900      8       3  150064        1.725     0.042263
enh82669     3  194762200  194763200     14       5  150064       2.0223     0.021573
enh82778     3  195929100  195930100      6       3  150064       2.4566     0.007013
enh82781     3  195946200  195947200      2       1  150064        2.403    0.0081312
enh82784     3  195989800  195990800      3       1  150064       2.3464    0.0094789
enh82786     3  196006000  196007000      6       2  150064       1.7415       0.0408
enh82787     3  196012400  196013400      2       1  150064       3.2674   0.00054269
enh82788     3  196046800  196047800      5       2  150064       2.8801    0.0019877
enh82789     3  196053900  196054900      7       2  150064       2.2808     0.011281
enh82790     3  196062200  196063200      4       2  150064       3.5362   0.00020298
enh82793     3  196156800  196157800      3       2  150064       1.8914     0.029284
enh82794     3  196225600  196226600      1       1  150064       1.7678      0.03855
enh82813     3  196498800  196499800      3       1  150064       2.0254     0.021411
enh82818     3  196519600  196520600      3       2  150064       2.7879    0.0026521
enh82820     3  196670400  196671400      1       1  150064       2.0387      0.02074
enh82829     3  196929400  196930400      1       1  150064       2.8786     0.001997
enh82830     3  196930600  196931600      2       1  150064       1.6528     0.049188
enh82831     3  196946200  196947200      2       1  150064       2.0038     0.022548
enh82832     3  196952700  196953700      3       2  150064       1.7607      0.03914
enh82833     3  196964200  196965200      5       3  150064       2.0702     0.019215
enh82834     3  196982600  196983600      2       1  150064       1.8116     0.035022
enh82835     3  196984000  196985000      1       1  150064       2.9008     0.001861
enh82855     3  197155600  197156600      4       2  150064       2.2199     0.013211
enh82857     3  197172900  197173900      7       3  150064       1.7516     0.039924
enh82858     3  197191700  197192700      4       2  150064       2.6695     0.003798
enh82860     3  197194900  197195900      3       1  150064        2.345    0.0095129
enh82863     3  197208900  197209900      5       2  150064       2.3803    0.0086483
enh82865     3  197221200  197222200      3       2  150064       3.7627   8.4029e-05
enh82868     3  197235400  197236400      6       2  150064       1.7276     0.042026
enh82871     3  197247600  197248600      5       2  150064       1.9196     0.027454
enh82873     3  197268000  197269000      4       2  150064       1.8659     0.031024
enh82880     3  197304000  197305000      1       1  150064       1.9816      0.02376
enh82907     4     618100     619100      2       1  150064       1.8109     0.035078
enh82911     4     647900     648900      3       2  150064       1.8554     0.031773
enh82912     4     656400     657400      3       1  150064       2.1924     0.014177
enh82913     4     657800     658800      2       1  150064       1.9956     0.022989
enh82914     4     659400     660400      3       2  150064       2.3376    0.0097047
enh82915     4     666400     667400      3       2  150064        2.863    0.0020979
enh82916     4     670500     671500      2       1  150064       2.8569    0.0021387
enh82920     4     683500     684500      5       2  150064       2.4845    0.0064868
enh82921     4     686300     687300      1       1  150064       1.9559      0.02524
enh82922     4     701000     702000     11       3  150064       2.5933    0.0047528
enh82923     4     702100     703100      4       2  150064       3.1694   0.00076368
enh82924     4     712900     713900      2       1  150064       1.8148     0.034778
enh82925     4     714600     715600      2       1  150064       2.0964     0.018022
enh82926     4     717300     718300      1       1  150064       1.9425      0.02604
enh82927     4     719900     720900      3       1  150064       1.9845     0.023598
enh82930     4     766700     767700      6       3  150064       1.7752     0.037929
enh82967     4    1338500    1339500      4       1  150064       2.2306     0.012855
enh82969     4    1345400    1346400      6       3  150064       2.5447    0.0054684
enh82970     4    1545100    1546100      3       2  150064       2.0912     0.018256
enh83022     4    2269200    2270200      3       1  150064       2.7849    0.0026773
enh83087     4    2860100    2861100      3       2  150064       2.2617     0.011859
enh83128     4    3343500    3344500      3       2  150064       1.9386     0.026278
enh83191     4    4408200    4409200      2       1  150064       2.4775     0.006616
enh83198     4    4464200    4465200      2       1  150064        3.152   0.00081067
enh83199     4    4482700    4483700      4       2  150064       3.1832   0.00072821
enh83200     4    4489900    4490900      2       1  150064       1.7919     0.036571
enh83202     4    4504200    4505200      2       1  150064       1.7055     0.044048
enh83205     4    4541800    4542800      3       2  150064       2.5175    0.0059092
enh83209     4    4612000    4613000      6       2  150064       2.7044    0.0034218
enh83230     4    4793000    4794000      3       2  150064       2.2788     0.011341
enh83233     4    4992300    4993300      2       1  150064       1.8376     0.033057
enh83246     4    5167200    5168200      6       2  150064       1.9326      0.02664
enh83253     4    5633600    5634600      2       1  150064       2.8804    0.0019856
enh83254     4    5638500    5639500      4       1  150064        2.622    0.0043708
enh83257     4    5748600    5749600      9       3  150064       2.0727     0.019102
enh83265     4    5859600    5860600      3       1  150064       2.1303     0.016572
enh83274     4    5972100    5973100      6       3  150064       3.6858   0.00011401
enh83296     4    6328700    6329700      2       1  150064       2.3104     0.010434
enh83305     4    6495100    6496100      6       3  150064       1.7633     0.038929
enh83313     4    6690500    6691500      3       2  150064       3.0443    0.0011662
enh83340     4    6915800    6916800      2       1  150064       1.8666     0.030981
enh83352     4    6949400    6950400      3       2  150064       1.7026     0.044319
enh83353     4    6953400    6954400      1       1  150064       1.9286      0.02689
enh83379     4    7136900    7137900     11       4  150064       1.9909     0.023243
enh83407     4    7336100    7337100      4       2  150064       1.7217     0.042562
enh83428     4    7512800    7513800      6       2  150064       1.6987     0.044689
enh83444     4    7710200    7711200      6       3  150064       2.0581     0.019791
enh83445     4    7712200    7713200      5       2  150064       2.0174     0.021827
enh83452     4    7807500    7808500      4       2  150064        1.968     0.024531
enh83526     4    8210900    8211900      1       1  150064       2.4696     0.006763
enh83551     4    8377900    8378900      5       2  150064       1.7055     0.044049
enh83558     4    8404400    8405400      8       3  150064       1.8413      0.03279
enh83560     4    8430400    8431400      3       1  150064         1.77     0.038365
enh83592     4    9882000    9883000      4       1  150064       1.6761     0.046862
enh83617     4   10298000   10299000      7       3  150064       1.8022     0.035759
enh83620     4   10456400   10457400      3       2  150064       2.1594     0.015411
enh83624     4   10502200   10503200      5       3  150064       2.2034     0.013784
enh83632     4   10960100   10961100      3       1  150064       2.6073    0.0045635
enh83637     4   11224500   11225500      3       1  150064       1.7104     0.043595
enh83657     4   13432000   13433000      2       1  150064       2.2423     0.012472
enh83661     4   13627300   13628300      2       1  150064       1.7364     0.041251
enh83676     4   14864900   14865900     11       3  150064       1.8646     0.031116
enh83697     4   15653200   15654200      2       1  150064       1.9803     0.023833
enh83732     4   16385600   16386600      8       3  150064       3.4103   0.00032445
enh83733     4   16592400   16593400      3       2  150064       1.7679      0.03854
enh83734     4   16599400   16600400      2       1  150064       2.1121     0.017339
enh83735     4   16610400   16611400      4       1  150064       2.1081      0.01751
enh83739     4   16695400   16696400      3       1  150064       2.0607     0.019668
enh83741     4   16734000   16735000      4       2  150064       1.9247     0.027131
enh83768     4   17035100   17036100      2       1  150064       1.6887     0.045643
enh83774     4   17348600   17349600      2       1  150064       1.7331     0.041539
enh83780     4   17577600   17578600      5       1  150064       2.1161      0.01717
enh83781     4   17580000   17581000      3       2  150064       1.7988     0.036028
enh83782     4   17585400   17586400      2       1  150064       2.1486     0.015834
enh83783     4   17617400   17618400      4       1  150064       2.2611     0.011877
enh83784     4   17637900   17638900      5       2  150064       2.0936     0.018146
enh83786     4   17809300   17810300      4       1  150064       1.9515     0.025501
enh83787     4   18013400   18014400      1       1  150064       2.2473      0.01231
enh83789     4   18399100   18400100      3       1  150064       2.2445       0.0124
enh83790     4   18556800   18557800      2       1  150064       2.5101    0.0060354
enh83792     4   18860800   18861800      3       2  150064       3.0033    0.0013353
enh83793     4   18883700   18884700      4       2  150064       3.8475   5.9655e-05
enh83794     4   18937100   18938100      4       1  150064       3.0566    0.0011194
enh83798     4   19053100   19054100      1       1  150064       3.2979     0.000487
enh83799     4   19196500   19197500      3       1  150064       1.6962     0.044925
enh83800     4   19946600   19947600      5       2  150064       2.4184    0.0077948
enh83814     4   20619800   20620800      3       2  150064        2.138     0.016258
enh83817     4   20702800   20703800      5       2  150064       1.9287     0.026885
enh83854     4   23370800   23371800      1       1  150064        2.446     0.007223
enh83855     4   23372900   23373900      2       1  150064       3.4598   0.00027029
enh83857     4   23424400   23425400      2       1  150064       4.4969   3.4483e-06
enh83859     4   23584400   23585400      1       1  150064       1.7403       0.0409
enh83879     4   24258000   24259000      2       1  150064       1.8093     0.035206
enh83880     4   24263100   24264100     10       3  150064       2.2605     0.011896
enh83886     4   24353800   24354800      2       1  150064       1.8427     0.032686
enh83887     4   24474800   24475800      2       1  150064       2.1131     0.017294
enh83889     4   24489800   24490800      2       1  150064       2.9152    0.0017773
enh83918     4   24884900   24885900      7       2  150064       2.6869    0.0036062
enh83919     4   24886600   24887600     10       3  150064       2.0038     0.022548
enh83920     4   24912800   24913800      2       1  150064       1.7957     0.036271
enh83921     4   24913200   24914200      2       1  150064       1.7957     0.036271
enh83925     4   25066500   25067500      9       3  150064       2.5557    0.0052993
enh83944     4   25441600   25442600      3       2  150064       2.4407    0.0073299
enh83950     4   25587000   25588000     10       2  150064       2.0272     0.021322
enh83951     4   25588900   25589900      7       2  150064       2.6548    0.0039682
enh83958     4   25812700   25813700      2       1  150064       1.8406      0.03284
enh83966     4   25860900   25861900      2       1  150064       2.6848    0.0036285
enh83967     4   25862100   25863100      1       1  150064        2.731     0.003157
enh83968     4   25880000   25881000      5       2  150064       2.0782     0.018845
enh83969     4   25892300   25893300      4       2  150064       2.1868      0.01438
enh83972     4   25952800   25953800      2       1  150064       1.7876     0.036919
enh83995     4   26240000   26241000      3       2  150064       2.4754     0.006655
enh84020     4   26804800   26805800      2       1  150064        3.133   0.00086519
enh84027     4   26875200   26876200      2       1  150064       1.8768     0.030271
enh84033     4   27050000   27051000      1       1  150064       1.7987      0.03603
enh84038     4   27128700   27129700      3       2  150064       1.8918     0.029258
enh84040     4   27253200   27254200      4       2  150064       1.9182     0.027541
enh84042     4   27362100   27363100      6       2  150064       1.7262     0.042159
enh84043     4   27491700   27492700      2       1  150064       1.8947     0.029069
enh84052     4   28713200   28714200      6       2  150064       1.9773     0.024003
enh84056     4   30601600   30602600      6       2  150064       2.0524     0.020066
enh84058     4   30795200   30796200      1       1  150064        2.971     0.001484
enh84059     4   30823600   30824600      3       1  150064       3.2428   0.00059172
enh84060     4   30839000   30840000      5       2  150064       3.8977   4.8548e-05
enh84062     4   30848100   30849100      3       2  150064       2.9124    0.0017931
enh84063     4   30848600   30849600      3       2  150064       2.9124    0.0017931
enh84065     4   30947000   30948000      2       1  150064       1.6863     0.045873
enh84066     4   30952000   30953000      3       1  150064       2.4989    0.0062289
enh84070     4   31069800   31070800      4       2  150064       1.8288     0.033713
enh84071     4   31531200   31532200      2       1  150064        2.729    0.0031767
enh84074     4   33999700   34000700      2       1  150064       2.0006     0.022719
enh84075     4   35302100   35303100      2       1  150064       1.9749     0.024142
enh84078     4   36026600   36027600      2       1  150064        1.903     0.028517
enh84079     4   36028300   36029300      6       2  150064        2.081     0.018718
enh84123     4   38004100   38005100      5       3  150064       1.6897     0.045545
enh84125     4   38006500   38007500      7       2  150064       2.1032     0.017726
enh84134     4   38073200   38074200      5       3  150064         1.89     0.029376
enh84151     4   38190600   38191600      4       2  150064       2.0674     0.019349
enh84176     4   38565000   38566000      2       1  150064       1.9341     0.026552
enh84177     4   38607200   38608200      4       2  150064       1.8197     0.034404
enh84193     4   38860200   38861200      7       2  150064       2.2079     0.013626
enh84214     4   39637600   39638600      1       1  150064       2.7934     0.002608
enh84215     4   39641200   39642200      3       1  150064       2.8613    0.0021095
enh84229     4   40178000   40179000      1       1  150064       2.1956      0.01406
enh84263     4   40589500   40590500      2       1  150064       1.8469     0.032379
enh84264     4   40623300   40624300      4       2  150064       1.8001     0.035925
enh84352     4   41657400   41658400      4       2  150064       1.7809     0.037468
enh84354     4   41676800   41677800      2       1  150064       1.8727     0.030556
enh84389     4   44417200   44418200      2       1  150064       1.6931     0.045223
enh84405     4   48131400   48132400      6       2  150064        1.833     0.033398
enh84410     4   48371400   48372400      3       2  150064       2.2483     0.012277
enh84414     4   48644700   48645700      2       1  150064       1.8341     0.033319
enh84415     4   48655700   48656700      1       1  150064       1.7022      0.04436
enh84425     4   48748300   48749300      1       1  150064       2.4588      0.00697
enh84429     4   48777400   48778400      1       1  150064       2.0972      0.01799
enh84431     4   48783000   48784000      1       1  150064        2.482     0.006533
enh84481     4   53798900   53799900      2       1  150064        1.952     0.025467
enh84522     4   54826000   54827000      1       1  150064       1.6703      0.04743
enh84530     4   55063500   55064500      3       2  150064       1.7467     0.040344
enh84536     4   55268800   55269800      5       2  150064       2.4344    0.0074587
enh84546     4   55542200   55543200      7       2  150064       2.2136     0.013427
enh84579     4   56365400   56366400      4       2  150064       1.6826     0.046223
enh84580     4   56406400   56407400      6       2  150064       1.7993     0.035988
enh84582     4   56419600   56420600      3       1  150064       1.7467     0.040344
enh84585     4   56541400   56542400      6       2  150064       2.1299     0.016591
enh84590     4   56813800   56814800      1       1  150064       2.3607     0.009121
enh84610     4   57176000   57177000      5       2  150064       2.8861    0.0019504
enh84643     4   57968000   57969000      1       1  150064       1.6622      0.04824
enh84656     4   58136300   58137300      6       2  150064       1.8825     0.029885
enh84659     4   58473500   58474500      6       2  150064       2.3018     0.010675
enh84662     4   59081400   59082400      2       1  150064       2.2073     0.013647
enh84663     4   59167300   59168300      1       1  150064       2.2439      0.01242
enh84666     4   60322900   60323900      3       2  150064       2.7347    0.0031219
enh84667     4   60463100   60464100      5       2  150064       2.3245     0.010049
enh84674     4   62200800   62201800      2       1  150064       3.1032   0.00095722
enh84675     4   62202200   62203200      2       1  150064       2.6715    0.0037759
enh84683     4   62382700   62383700      3       1  150064       1.9906     0.023265
enh84684     4   62396400   62397400      1       1  150064       2.5705     0.005077
enh84686     4   62406400   62407400      5       2  150064        1.901      0.02865
enh84687     4   62421200   62422200      6       2  150064       2.2532     0.012124
enh84688     4   62579800   62580800      3       2  150064       2.5801    0.0049393
enh84692     4   62637200   62638200      1       1  150064       1.7976      0.03612
enh84702     4   63417200   63418200      6       2  150064        1.775     0.037951
enh84706     4   65602700   65603700      7       3  150064       2.1042     0.017681
enh84707     4   65637000   65638000      2       1  150064       1.8953     0.029024
enh84710     4   66424600   66425600      2       1  150064       1.7557     0.039568
enh84711     4   66454800   66455800      8       3  150064       2.4311    0.0075266
enh84712     4   66813000   66814000      3       1  150064       1.6656     0.047892
enh84713     4   66879700   66880700      5       1  150064       1.8338     0.033344
enh84714     4   66899800   66900800      5       3  150064       2.0135     0.022031
enh84720     4   68578300   68579300      4       2  150064       3.2406   0.00059644
enh84739     4   70849600   70850600      2       1  150064       1.9084     0.028172
enh84778     4   73017800   73018800      2       1  150064       2.1566     0.015518
enh84780     4   73370900   73371900      3       2  150064       1.9964     0.022943
enh84781     4   73432600   73433600      2       1  150064       2.8718    0.0020405
enh84784     4   73529600   73530600      4       2  150064       1.7047     0.044126
enh84785     4   73711800   73712800     12       3  150064       2.2314     0.012826
enh84786     4   73752700   73753700      2       1  150064        1.662     0.048257
enh84803     4   74486100   74487100      2       1  150064       2.1555     0.015562
enh84842     4   76842400   76843400      1       1  150064       1.8123      0.03497
enh84849     4   77007800   77008800      1       1  150064        1.962      0.02488
enh84862     4   77155300   77156300      7       3  150064       1.9668     0.024602
enh84866     4   77298300   77299300      2       1  150064       1.7072     0.043889
enh84869     4   77341200   77342200      2       1  150064       2.1596       0.0154
enh84870     4   77345300   77346300      3       2  150064       2.2535     0.012113
enh84872     4   77353600   77354600      2       1  150064       1.7832     0.037275
enh84879     4   77456700   77457700     10       1  150064       1.8187     0.034478
enh84880     4   77460800   77461800      4       2  150064       1.8469      0.03238
enh84887     4   77500400   77501400      3       2  150064       2.3775    0.0087164
enh84893     4   77528400   77529400      2       1  150064       1.8516     0.032039
enh84895     4   77531900   77532900      3       1  150064       2.2019     0.013836
enh84908     4   77645400   77646400      3       2  150064        1.884     0.029782
enh84965     4   78221900   78222900     13       2  150064       2.2985     0.010766
enh84982     4   79083300   79084300      4       2  150064       1.6643     0.048027
enh84984     4   79093900   79094900      1       1  150064       1.7906      0.03668
enh84987     4   79121800   79122800      1       1  150064       1.6628      0.04818
enh84992     4   79173100   79174100      3       1  150064       1.8753     0.030375
enh84995     4   79230800   79231800      1       1  150064       1.7945      0.03637
enh85014     4   79562800   79563800      6       1  150064       1.6952     0.045017
enh85015     4   79563800   79564800      2       1  150064       1.8125     0.034958
enh85031     4   80202800   80203800      4       2  150064       3.6875   0.00011322
enh85039     4   81256200   81257200      1       1  150064       2.4495     0.007152
enh85048     4   82394400   82395400      4       2  150064       1.8623     0.031279
enh85052     4   82425000   82426000      1       1  150064        2.152       0.0157
enh85053     4   82432800   82433800      2       1  150064       1.7867     0.036996
enh85055     4   82440000   82441000      7       2  150064       1.9524     0.025448
enh85056     4   82444500   82445500     10       3  150064       1.7978     0.036106
enh85057     4   82471200   82472200      1       1  150064       2.4857     0.006464
enh85070     4   83189100   83190100      3       1  150064        2.799    0.0025631
enh85074     4   83284800   83285800      2       1  150064       2.0983     0.017941
enh85102     4   83732900   83733900      1       1  150064         1.89      0.02938
enh85116     4   84538500   84539500      6       2  150064       2.1559     0.015545
enh85134     4   85569000   85570000      1       1  150064       1.6926      0.04527
enh85136     4   85581300   85582300      1       1  150064       1.9081      0.02819
enh85140     4   85776600   85777600      1       1  150064       1.9527      0.02543
enh85141     4   85777400   85778400      1       1  150064       1.9527      0.02543
enh85165     4   86850700   86851700      5       3  150064       1.8481     0.032295
enh85168     4   86876800   86877800      2       1  150064       2.1706     0.014981
enh85173     4   87154300   87155300      3       1  150064       2.1364     0.016322
enh85195     4   87813700   87814700      4       1  150064       2.5698    0.0050886
enh85198     4   87858000   87859000      3       2  150064       1.9144     0.027784
enh85200     4   87860500   87861500      3       2  150064       2.4621    0.0069057
enh85207     4   87888600   87889600      5       2  150064       2.9529    0.0015738
enh85208     4   87891800   87892800      4       2  150064       3.2405   0.00059662
enh85212     4   87926200   87927200      1       1  150064       2.9444     0.001618
enh85213     4   87930300   87931300      2       1  150064       3.0005    0.0013479
enh85218     4   87940300   87941300      3       2  150064       2.7115    0.0033494
enh85220     4   87946200   87947200      3       1  150064       2.5648    0.0051625
enh85223     4   87951200   87952200      4       2  150064       2.0992       0.0179
enh85225     4   87954800   87955800      3       1  150064       2.4916    0.0063581
enh85226     4   87955700   87956700      2       1  150064       1.7688      0.03846
enh85229     4   87965200   87966200      4       2  150064       2.2129     0.013453
enh85230     4   87969500   87970500      3       2  150064       2.1982     0.013967
enh85232     4   87975100   87976100      3       2  150064        2.646    0.0040719
enh85234     4   87979300   87980300      3       1  150064       1.6901     0.045501
enh85249     4   88042100   88043100      2       1  150064       1.8055     0.035501
enh85314     4   90674000   90675000      4       2  150064       1.6945     0.045087
enh85316     4   90919600   90920600      2       1  150064       2.7853    0.0026739
enh85317     4   90995300   90996300      3       1  150064       2.9126    0.0017923
enh85342     4   93443000   93444000      2       1  150064       2.3355    0.0097599
enh85355     4   95291200   95292200      2       1  150064       1.8886     0.029472
enh85379     4   95770400   95771400      5       1  150064       2.6633    0.0038695
enh85396     4   96114700   96115700      2       1  150064       2.2371     0.012639
enh85399     4   96225600   96226600      1       1  150064       2.3781       0.0087
enh85401     4   96283800   96284800      4       2  150064       2.1007     0.017836
enh85404     4   96459800   96460800      2       1  150064       2.2132     0.013443
enh85412     4   97657000   97658000      6       2  150064        4.278   9.4302e-06
enh85413     4   97914400   97915400      3       2  150064       1.8958     0.028993
enh85428     4   99419400   99420400      4       2  150064       1.8494     0.032199
enh85434     4   99465000   99466000      8       4  150064        1.982      0.02374
enh85435     4   99467800   99468800      5       2  150064        2.319     0.010199
enh85436     4   99476300   99477300      5       2  150064       1.6691     0.047545
enh85481     4  100304000  100305000      9       5  150064       2.1012     0.017811
enh85490     4  100872000  100873000      1       1  150064       3.0679     0.001078
enh85492     4  100943500  100944500      5       3  150064       2.6592    0.0039165
enh85499     4  101711800  101712800      3       2  150064       2.0327     0.021039
enh85504     4  101902700  101903700      1       1  150064       2.2511      0.01219
enh85508     4  101954800  101955800      5       3  150064       2.5296    0.0057097
enh85511     4  102023800  102024800      1       1  150064         2.09      0.01831
enh85513     4  102058200  102059200      3       2  150064       2.1628      0.01528
enh85530     4  102256000  102257000      1       1  150064       1.7044      0.04415
enh85531     4  102256400  102257400      1       1  150064       1.7044      0.04415
enh85542     4  102902700  102903700      1       1  150064       4.7338    1.102e-06
enh85543     4  103084600  103085600      4       2  150064       1.9188     0.027506
enh85551     4  103375800  103376800      4       2  150064        2.832    0.0023129
enh85557     4  103499200  103500200      1       1  150064       1.9132      0.02786
enh85560     4  103655800  103656800      2       1  150064       2.1671     0.015114
enh85562     4  103731900  103732900      6       2  150064       4.1168   1.9209e-05
enh85564     4  103744200  103745200      1       1  150064       3.7205    9.941e-05
enh85566     4  103932400  103933400      4       2  150064       3.4852   0.00024587
enh85567     4  103939400  103940400      2       1  150064       3.5984   0.00016012
enh85569     4  104119600  104120600      3       2  150064       1.9355     0.026467
enh85571     4  104284600  104285600      5       2  150064       2.4767    0.0066302
enh85580     4  105341000  105342000      1       1  150064       1.7757      0.03789
enh85583     4  105346900  105347900      3       1  150064        1.913     0.027876
enh85587     4  105413800  105414800      2       1  150064       2.8243    0.0023695
enh85589     4  105492300  105493300      6       2  150064       2.0018     0.022651
enh85590     4  105512300  105513300      2       1  150064         1.84     0.032881
enh85591     4  105513700  105514700      7       3  150064       3.0731    0.0010592
enh85594     4  106101800  106102800      1       1  150064       2.2268      0.01298
enh85601     4  106766200  106767200      2       1  150064        1.942     0.026069
enh85627     4  108827800  108828800      1       1  150064        1.868      0.03088
enh85639     4  109060200  109061200      2       1  150064       1.8816     0.029947
enh85647     4  109259400  109260400      3       1  150064       1.9302     0.026792
enh85682     4  110552400  110553400      1       1  150064       1.9644      0.02474
enh85684     4  110603400  110604400      1       1  150064       1.7095      0.04368
enh85689     4  110833200  110834200      1       1  150064       3.3573    0.0003935
enh85690     4  110835200  110836200      2       1  150064        1.978     0.023966
enh85691     4  110842000  110843000      4       2  150064       2.4228    0.0076999
enh85693     4  110893600  110894600      2       1  150064       2.4073    0.0080345
enh85694     4  110941100  110942100      3       1  150064       2.3359    0.0097476
enh85708     4  111120300  111121300      1       1  150064       1.6484      0.04964
enh85748     4  113739600  113740600      5       2  150064       2.0992     0.017898
enh85765     4  113998700  113999700      2       1  150064       1.8404     0.032856
enh85767     4  114037500  114038500      3       2  150064       3.3631   0.00038538
enh85768     4  114052200  114053200      3       2  150064       3.3118   0.00046345
enh85770     4  114064800  114065800      8       4  150064       1.8206     0.034337
enh85771     4  114066800  114067800      6       2  150064       2.3667    0.0089726
enh85772     4  114069500  114070500      5       2  150064       3.1396   0.00084579
enh85774     4  114091400  114092400      1       1  150064       2.5503     0.005381
enh85775     4  114092600  114093600      2       1  150064       1.7612     0.039104
enh85797     4  114587200  114588200      3       1  150064       2.2112     0.013512
enh85799     4  114621400  114622400      3       1  150064       2.2875     0.011084
enh85800     4  114622200  114623200      1       1  150064       1.8867       0.0296
enh85811     4  115648300  115649300      7       2  150064       2.2103     0.013541
enh85823     4  118862300  118863300      3       1  150064       3.5973    0.0001608
enh85829     4  119268300  119269300      1       1  150064       2.1848      0.01445
enh85852     4  120974200  120975200      3       2  150064       1.7692     0.038428
enh85859     4  121594000  121595000      5       2  150064       1.7472     0.040304
enh85860     4  121643000  121644000      8       3  150064       2.2127      0.01346
enh85862     4  121654800  121655800      4       2  150064       1.6645     0.048007
enh85880     4  122260200  122261200      6       2  150064       1.8294      0.03367
enh85888     4  122663700  122664700     12       1  150064       2.1387      0.01623
enh85889     4  122706000  122707000      2       1  150064       1.9627      0.02484
enh85892     4  122723000  122724000      1       1  150064       2.0458      0.02039
enh85894     4  123021300  123022300      2       1  150064       2.4466    0.0072114
enh85895     4  123538500  123539500      1       1  150064       2.1659      0.01516
enh85914     4  124078800  124079800      4       2  150064       1.7293     0.041877
enh85954     4  124777900  124778900      1       1  150064       1.6813      0.04635
enh85972     4  125857300  125858300      5       2  150064       2.1143     0.017244
enh85983     4  126279300  126280300      3       1  150064       2.3295    0.0099153
enh85984     4  126280600  126281600      6       3  150064       1.8712     0.030657
enh85993     4  127454300  127455300      3       1  150064       2.1421     0.016093
enh86000     4  128423600  128424600      5       2  150064       1.9427     0.026024
enh86012     4  129161800  129162800      4       2  150064       2.4871     0.006439
enh86014     4  129204800  129205800      2       1  150064       2.1384     0.016242
enh86017     4  129242700  129243700      2       1  150064       3.2216    0.0006374
enh86018     4  129243600  129244600      2       1  150064        1.865     0.031091
enh86023     4  129305400  129306400      2       1  150064       2.7674    0.0028249
enh86038     4  129557200  129558200      3       2  150064       1.8283     0.033753
enh86048     4  129678800  129679800      1       1  150064       1.9123      0.02792
enh86049     4  129708600  129709600      4       2  150064       1.7941     0.036399
enh86069     4  130944800  130945800      2       1  150064       2.2058     0.013699
enh86093     4  135833000  135834000      3       1  150064       1.7418     0.040768
enh86136     4  139812400  139813400      2       1  150064       1.8835     0.029817
enh86145     4  139940700  139941700      1       1  150064       3.2762    0.0005261
enh86147     4  139949100  139950100      1       1  150064       2.7598     0.002892
enh86153     4  140065500  140066500      4       2  150064       2.3645    0.0090284
enh86154     4  140074900  140075900      2       1  150064       2.7649    0.0028469
enh86158     4  140093000  140094000      3       2  150064       1.9157     0.027702
enh86160     4  140099800  140100800      4       2  150064       1.9009     0.028657
enh86161     4  140100800  140101800      3       1  150064       1.6694     0.047515
enh86163     4  140128700  140129700      2       1  150064       2.0973     0.017983
enh86166     4  140187600  140188600      3       2  150064       1.6628     0.048174
enh86178     4  140454000  140455000      1       1  150064       2.2445       0.0124
enh86179     4  140461600  140462600      3       1  150064       2.2883     0.011061
enh86180     4  140472000  140473000      1       1  150064       2.9567     0.001555
enh86184     4  140513600  140514600      1       1  150064       1.6754      0.04693
enh86208     4  140722600  140723600      3       2  150064       2.2868     0.011102
enh86210     4  140736400  140737400      4       2  150064       3.1507   0.00081431
enh86231     4  140888200  140889200      4       1  150064       1.6666     0.047795
enh86251     4  141018000  141019000      2       1  150064       1.9869     0.023466
enh86252     4  141020100  141021100      3       2  150064       1.9833     0.023669
enh86283     4  141479400  141480400      2       1  150064       1.6832     0.046167
enh86299     4  141755800  141756800      1       1  150064       1.7796      0.03757
enh86300     4  141760500  141761500      2       1  150064       1.8491      0.03222
enh86306     4  141942600  141943600      1       1  150064        1.953      0.02541
enh86312     4  142142800  142143800      2       1  150064       2.3606    0.0091234
enh86325     4  143673100  143674100      5       3  150064       1.7903     0.036706
enh86327     4  143905700  143906700      2       1  150064       2.5294    0.0057125
enh86336     4  144282400  144283400      3       2  150064       1.8096      0.03518
enh86337     4  144285300  144286300      5       2  150064       2.0009     0.022703
enh86338     4  144296400  144297400      2       1  150064       1.7799     0.037544
enh86348     4  144634700  144635700      1       1  150064        2.656     0.003954
enh86366     4  146413300  146414300      1       1  150064       1.7686      0.03848
enh86406     4  146820200  146821200      1       1  150064       2.3439     0.009542
enh86425     4  147765500  147766500      2       1  150064       2.0554     0.019919
enh86426     4  147864900  147865900      5       3  150064       2.0956     0.018058
enh86428     4  147896500  147897500      1       1  150064       1.9165      0.02765
enh86434     4  147981600  147982600      3       1  150064       2.2208     0.013182
enh86435     4  148024300  148025300      4       2  150064       2.7163    0.0033003
enh86481     4  148982800  148983800      4       2  150064       2.0855     0.018514
enh86484     4  149123800  149124800      1       1  150064       2.3489     0.009414
enh86486     4  149317800  149318800      1       1  150064       4.0893    2.163e-05
enh86489     4  149801000  149802000      1       1  150064       1.8229      0.03416
enh86501     4  151145600  151146600      1       1  150064        1.985      0.02357
enh86503     4  151156800  151157800      4       1  150064       1.6466     0.049817
enh86508     4  151204000  151205000      3       2  150064       1.7373     0.041168
enh86563     4  152838400  152839400      3       2  150064       1.7174     0.042957
enh86578     4  153039700  153040700      1       1  150064        1.659      0.04856
enh86697     4  154685500  154686500      3       1  150064       1.7708     0.038301
enh86700     4  154732600  154733600      2       1  150064       2.7188    0.0032756
enh86701     4  154751800  154752800      3       2  150064        2.466    0.0068307
enh86702     4  154755300  154756300      7       2  150064        3.152   0.00081069
enh86722     4  156940600  156941600      5       2  150064        2.642    0.0041214
enh86729     4  157489400  157490400      4       2  150064         2.18     0.014628
enh86746     4  159691200  159692200      1       1  150064       1.9175      0.02759
enh86751     4  159720800  159721800      1       1  150064       1.9963      0.02295
enh86763     4  159823500  159824500      2       1  150064       1.8648     0.031107
enh86806     4  160460800  160461800      2       1  150064        2.235     0.012707
enh86809     4  160606100  160607100      6       2  150064       1.7434     0.040631
enh86815     4  162314600  162315600      4       2  150064        1.719     0.042803
enh86820     4  163907000  163908000      2       1  150064       1.7263     0.042142
enh86824     4  164405900  164406900      3       2  150064       1.6801     0.046469
enh86826     4  165128400  165129400      4       2  150064       3.1124   0.00092796
enh86828     4  165448600  165449600      6       2  150064       1.7057     0.044033
enh86835     4  165898800  165899800      2       1  150064       1.8408     0.032823
enh86836     4  165981000  165982000      2       1  150064       2.2559     0.012037
enh86856     4  166646200  166647200      2       1  150064       3.4796   0.00025113
enh86871     4  169240400  169241400      2       1  150064       1.7671     0.038602
enh86880     4  169550900  169551900      1       1  150064       2.0976      0.01797
enh86896     4  169656600  169657600      9       4  150064       2.1478     0.015865
enh86929     4  169989200  169990200      8       3  150064       2.1235     0.016857
enh86930     4  169991200  169992200      3       2  150064       1.9231     0.027235
enh86931     4  170000700  170001700      4       2  150064       2.1287     0.016639
enh86932     4  170021800  170022800      2       1  150064       1.9965     0.022939
enh86934     4  170036900  170037900      2       1  150064       2.9329    0.0016788
enh86936     4  170064200  170065200      4       2  150064       2.1079     0.017519
enh86949     4  170162300  170163300      4       2  150064       1.7415     0.040796
enh86950     4  170165000  170166000      1       1  150064       2.3403     0.009635
enh86959     4  170192800  170193800      1       1  150064       2.3178      0.01023
enh86961     4  170236700  170237700      4       1  150064       4.5618   2.5354e-06
enh86962     4  170255400  170256400      2       1  150064       3.5088   0.00022508
enh86963     4  170325600  170326600      2       1  150064       4.1424   1.7181e-05
enh86964     4  170328000  170329000      6       3  150064       5.2176   9.0646e-08
enh86965     4  170406600  170407600      3       1  150064       1.9236     0.027205
enh86966     4  170532200  170533200      3       2  150064       3.2936   0.00049463
enh86967     4  170543300  170544300      2       1  150064       3.0969   0.00097777
enh86968     4  170580300  170581300      4       2  150064       3.1806    0.0007349
enh86969     4  170645100  170646100      5       2  150064       4.6055   2.0571e-06
enh86972     4  170840300  170841300     10       2  150064       2.7855    0.0026725
enh86973     4  170843400  170844400     10       2  150064       3.0141    0.0012889
enh86974     4  170855700  170856700      2       1  150064       2.9279    0.0017063
enh86975     4  170877400  170878400      2       1  150064       2.4203    0.0077541
enh87000     4  174041800  174042800      3       2  150064       1.6765     0.046823
enh87004     4  174094600  174095600      3       2  150064       1.8127      0.03494
enh87010     4  174113600  174114600      2       1  150064       2.1029     0.017739
enh87021     4  174185400  174186400      4       2  150064       1.7445     0.040533
enh87029     4  174722600  174723600      1       1  150064       2.3786      0.00869
enh87045     4  176592400  176593400      4       2  150064        2.847    0.0022068
enh87049     4  176964600  176965600      4       1  150064       2.1287     0.016641
enh87054     4  177198000  177199000      1       1  150064       1.7222      0.04252
enh87069     4  179075400  179076400      5       3  150064       2.4058     0.008069
enh87098     4  182741700  182742700      2       1  150064       2.7118    0.0033462
enh87099     4  182743800  182744800      3       2  150064       2.0104     0.022195
enh87128     4  183241100  183242100      3       2  150064       1.6624     0.048213
enh87145     4  183476400  183477400      6       3  150064       1.6973     0.044816
enh87150     4  183497500  183498500      7       2  150064       1.8839     0.029789
enh87155     4  183636600  183637600      5       3  150064       2.6342     0.004217
enh87162     4  183740000  183741000     10       5  150064        1.947     0.025764
enh87163     4  183746900  183747900      8       3  150064       1.9152     0.027735
enh87164     4  183749300  183750300      3       1  150064       1.8895     0.029415
enh87175     4  184017500  184018500      1       1  150064       2.3451     0.009511
enh87179     4  184027700  184028700      2       1  150064       2.3227     0.010098
enh87183     4  184039400  184040400      4       1  150064       2.2833     0.011205
enh87184     4  184046600  184047600      1       1  150064       2.2688      0.01164
enh87186     4  184065700  184066700      5       1  150064       2.2933     0.010916
enh87207     4  184183000  184184000      2       1  150064       1.7548     0.039651
enh87234     4  184799900  184800900      1       1  150064       2.7126     0.003338
enh87250     4  185020200  185021200      2       1  150064       2.2253      0.01303
enh87268     4  185235100  185236100      1       1  150064       1.9182      0.02754
enh87269     4  185239600  185240600      3       2  150064       1.8007     0.035874
enh87275     4  185310900  185311900      8       4  150064       1.7397     0.040959
enh87276     4  185320800  185321800      3       2  150064       1.7456     0.040439
enh87281     4  185338400  185339400      6       3  150064       1.9499     0.025594
enh87305     4  185565800  185566800      2       1  150064       1.8297     0.033651
enh87306     4  185567600  185568600      3       1  150064       1.8044     0.035584
enh87310     4  185652000  185653000      8       2  150064       2.0459     0.020383
enh87311     4  185668300  185669300      3       1  150064       1.9627     0.024843
enh87346     4  186211000  186212000      3       1  150064       1.6744     0.047026
enh87348     4  186227000  186228000      1       1  150064       2.4069     0.008044
enh87395     4  186989400  186990400      1       1  150064       1.9883      0.02339
enh87397     4  187000200  187001200      9       3  150064       2.4898    0.0063899
enh87401     4  187053400  187054400      4       2  150064       1.8017     0.035799
enh87438     4  187623700  187624700      2       1  150064       2.2543     0.012087
enh87451     4  187992700  187993700      7       2  150064       3.0595    0.0011086
enh87464     4  189308400  189309400      6       4  150064        1.953     0.025412
enh87473     4  189743600  189744600      6       2  150064       2.8226     0.002382
enh87476     4  189970600  189971600      5       2  150064       1.8566     0.031685
enh87479     4  190098500  190099500      9       2  150064       1.7865     0.037009
enh87482     4  190294200  190295200     10       2  150064       1.8131     0.034905
enh87558     5    1102400    1103400      5       2  150064       2.2619      0.01185
enh87573     5    1204500    1205500     13       3  150064       1.7517     0.039915
enh87591     5    1516200    1517200      2       1  150064       2.0063     0.022411
enh87624     5    2302800    2303800      2       1  150064       1.6785     0.046627
enh87642     5    3395000    3396000      4       2  150064       2.0024      0.02262
enh87648     5    3778200    3779200      2       1  150064       2.4701    0.0067533
enh87676     5    5178400    5179400      2       1  150064       2.2785     0.011348
enh87683     5    5306200    5307200      3       2  150064       2.1281     0.016666
enh87694     5    5418800    5419800      8       2  150064       2.1565     0.015524
enh87697     5    5494100    5495100      2       1  150064       2.5335    0.0056464
enh87698     5    5494700    5495700      4       2  150064       2.5949    0.0047313
enh87699     5    5520800    5521800      4       2  150064       2.7823    0.0026987
enh87700     5    5531000    5532000      4       2  150064       1.6518     0.049291
enh87701     5    5572900    5573900      3       2  150064       2.6925    0.0035462
enh87706     5    6159900    6160900      3       2  150064       2.3782     0.008699
enh87718     5    6634800    6635800      5       2  150064       2.0923     0.018206
enh87719     5    6649200    6650200      4       2  150064       1.9175     0.027588
enh87722     5    6704300    6705300      4       2  150064       2.4971    0.0062599
enh87725     5    6719600    6720600      2       1  150064       2.8878    0.0019396
enh87726     5    6721200    6722200      1       1  150064       2.0403      0.02066
enh87727     5    6723500    6724500      8       4  150064       2.0032     0.022579
enh87729     5    6729700    6730700      5       3  150064       2.4523    0.0070977
enh87730     5    6731500    6732500      7       3  150064       2.9876    0.0014058
enh87732     5    6733900    6734900      7       2  150064       3.3528   0.00040005
enh87733     5    6765900    6766900      3       1  150064       1.8638     0.031175
enh87736     5    7245200    7246200      4       2  150064       1.6718     0.047283
enh87737     5    7261200    7262200      4       2  150064       2.6843    0.0036344
enh87738     5    7269100    7270100      6       2  150064       3.4457   0.00028481
enh87748     5    7412400    7413400      2       1  150064       2.2243     0.013063
enh87749     5    7418000    7419000      6       3  150064       1.7338     0.041479
enh87760     5    7526800    7527800      3       2  150064       3.1781   0.00074113
enh87772     5    7815600    7816600      2       1  150064       2.4416    0.0073109
enh87809     5    9596300    9597300      1       1  150064       2.2987      0.01076
enh87814     5    9782800    9783800      1       1  150064       2.6698     0.003795
enh87877     5   10626300   10627300      1       1  150064       1.6877      0.04573
enh87878     5   10631600   10632600      9       2  150064       2.0574     0.019823
enh87879     5   10636600   10637600      4       1  150064       2.3625    0.0090765
enh87909     5   11149800   11150800      2       1  150064       2.4379    0.0073868
enh87981     5   14242700   14243700      1       1  150064       1.6453      0.04995
enh88027     5   14672100   14673100      1       1  150064       2.0484      0.02026
enh88029     5   14676100   14677100      1       1  150064       1.8928      0.02919
enh88031     5   14726000   14727000      3       2  150064       1.6671     0.047749
enh88080     5   15918400   15919400      1       1  150064       2.0243      0.02147
enh88081     5   15926900   15927900      2       1  150064       2.5546    0.0053148
enh88089     5   16427300   16428300      4       2  150064       2.3812     0.008629
enh88095     5   16521600   16522600      2       1  150064       1.7054     0.044061
enh88099     5   16560200   16561200      1       1  150064        1.668      0.04766
enh88106     5   16710700   16711700      3       2  150064       1.9557     0.025251
enh88107     5   16712800   16713800      1       1  150064       2.8418     0.002243
enh88109     5   16717400   16718400      5       1  150064       2.4968    0.0062667
enh88111     5   16721400   16722400      2       1  150064       2.4475    0.0071929
enh88142     5   16883800   16884800      6       3  150064       1.8674     0.030923
enh88173     5   17212900   17213900      8       2  150064       1.8983     0.028831
enh88174     5   17215500   17216500      1       1  150064       1.6458       0.0499
enh88175     5   17220300   17221300      2       1  150064       1.8196     0.034407
enh88196     5   17802200   17803200      7       3  150064       1.9485     0.025676
enh88208     5   19902200   19903200      3       1  150064       2.3643    0.0090311
enh88209     5   19928600   19929600      1       1  150064        2.235      0.01271
enh88215     5   22928800   22929800      1       1  150064       1.9435      0.02598
enh88226     5   26148400   26149400      5       2  150064       2.0226     0.021555
enh88258     5   31682200   31683200      5       2  150064       2.0817     0.018686
enh88267     5   31753900   31754900      2       1  150064       1.7375     0.041152
enh88331     5   33318400   33319400      5       2  150064       2.4812    0.0065477
enh88381     5   34522400   34523400      8       2  150064       2.0728     0.019093
enh88382     5   34526600   34527600      9       4  150064       2.2125     0.013466
enh88466     5   37663400   37664400      1       1  150064       1.8089      0.03523
enh88476     5   38095000   38096000      2       1  150064       1.9015     0.028621
enh88504     5   38672300   38673300      3       1  150064        1.794     0.036408
enh88507     5   38724800   38725800      5       2  150064       3.1669   0.00077046
enh88519     5   39420600   39421600      1       1  150064       1.9815      0.02377
enh88520     5   39421100   39422100      3       1  150064       2.1267     0.016724
enh88521     5   39422000   39423000      1       1  150064       2.1328      0.01647
enh88522     5   39425900   39426900      7       2  150064       1.9951     0.023015
enh88523     5   39427200   39428200      5       1  150064       1.9207     0.027383
enh88574     5   43484400   43485400      2       1  150064       1.9825     0.023714
enh88591     5   44810700   44811700      2       1  150064       3.2993   0.00048464
enh88594     5   45109400   45110400      1       1  150064       2.6888     0.003586
enh88602     5   49975000   49976000      1       1  150064         3.17    0.0007622
enh88612     5   50038500   50039500      3       2  150064       1.7821     0.037367
enh88618     5   50521600   50522600      2       1  150064       2.6851    0.0036256
enh88620     5   50917600   50918600      2       1  150064       1.7207     0.042648
enh88622     5   51177700   51178700      2       1  150064       2.1589      0.01543
enh88646     5   52939100   52940100      1       1  150064       1.9443      0.02593
enh88651     5   53178000   53179000      5       3  150064       1.7722     0.038177
enh88673     5   53607300   53608300      1       1  150064       1.9791       0.0239
enh88684     5   53942000   53943000      5       2  150064       1.9622     0.024872
enh88698     5   54326400   54327400      1       1  150064       2.2271      0.01297
enh88736     5   55459800   55460800      3       1  150064       1.6582     0.048637
enh88737     5   55470700   55471700      1       1  150064       2.0425      0.02055
enh88792     5   56483900   56484900      2       1  150064        1.654      0.04906
enh88797     5   56594600   56595600      6       3  150064       1.9785     0.023936
enh88814     5   57137000   57138000      4       2  150064       2.0497     0.020195
enh88821     5   57376600   57377600      3       1  150064       2.5777    0.0049728
enh88822     5   57452600   57453600      1       1  150064       2.8545     0.002155
enh88824     5   57483600   57484600      7       3  150064       2.1385      0.01624
enh88840     5   58218100   58219100      2       1  150064       1.8599     0.031452
enh88846     5   58298900   58299900      6       2  150064       2.9759    0.0014606
enh88858     5   58858700   58859700      3       2  150064       2.7821    0.0027005
enh88860     5   58866600   58867600      1       1  150064       2.2328      0.01278
enh88861     5   58883400   58884400      2       1  150064       1.6588     0.048579
enh88863     5   58945000   58946000      2       1  150064       2.7969    0.0025798
enh88866     5   59005400   59006400      2       1  150064       2.1323     0.016492
enh88877     5   59836900   59837900      5       2  150064       2.8516    0.0021749
enh88880     5   60092900   60093900      6       3  150064       4.7512   1.0109e-06
enh88881     5   60456800   60457800      3       2  150064       3.2495   0.00057801
enh88882     5   60496100   60497100      4       2  150064       5.0927   1.7649e-07
enh88883     5   60557900   60558900      6       2  150064       3.9006   4.7969e-05
enh88884     5   60572900   60573900      4       2  150064       3.9699   3.5957e-05
enh88885     5   60575600   60576600      4       1  150064       4.0088   3.0519e-05
enh88886     5   60585000   60586000      1       1  150064       4.5695    2.445e-06
enh88887     5   60586200   60587200      2       1  150064       5.7158   5.4602e-09
enh88888     5   60586700   60587700      4       2  150064       1.6705     0.047407
enh88889     5   60594400   60595400      1       1  150064       3.9194    4.439e-05
enh88891     5   60597200   60598200      1       1  150064       1.6491      0.04956
enh88893     5   60606800   60607800      3       1  150064       3.8538   5.8154e-05
enh88894     5   60615000   60616000      2       1  150064       5.5451   1.4693e-08
enh88897     5   60654800   60655800      1       1  150064       2.7293     0.003173
enh88898     5   60666200   60667200      4       2  150064       4.0763   2.2875e-05
enh88902     5   60698900   60699900      1       1  150064       4.7789    8.811e-07
enh88904     5   60705100   60706100      3       2  150064       2.8612    0.0021103
enh88905     5   60706400   60707400      1       1  150064       5.0554    2.147e-07
enh88906     5   60707000   60708000      2       1  150064       3.3976   0.00033991
enh88907     5   60709600   60710600      2       1  150064       2.4363     0.007419
enh88909     5   60711600   60712600      2       1  150064       4.6132   1.9823e-06
enh88910     5   60712800   60713800      2       1  150064       2.0034     0.022568
enh88912     5   60725200   60726200      1       1  150064       4.6812    1.426e-06
enh88913     5   60727800   60728800      2       1  150064       5.8212   2.9217e-09
enh88915     5   60746400   60747400      1       1  150064       4.7675    9.324e-07
enh88916     5   60750900   60751900      3       1  150064       5.7432   4.6457e-09
enh88917     5   60760200   60761200      1       1  150064       4.6098    2.015e-06
enh88922     5   60854600   60855600      4       2  150064       2.4035    0.0081199
enh88950     5   61373500   61374500      4       2  150064        2.394    0.0083326
enh88954     5   61503800   61504800      2       1  150064        2.426     0.007633
enh88955     5   61552200   61553200      7       3  150064       2.7457    0.0030194
enh88957     5   61603700   61604700      2       1  150064       1.7886     0.036841
enh88959     5   61609800   61610800      2       1  150064       1.7238     0.042374
enh88961     5   61621500   61622500      1       1  150064       1.8283      0.03375
enh88963     5   61707400   61708400      1       1  150064       1.9596      0.02502
enh88964     5   61709400   61710400      2       1  150064       1.9192     0.027478
enh88967     5   61916300   61917300      2       1  150064       2.9967    0.0013648
enh88968     5   61922600   61923600      1       1  150064        2.222      0.01314
enh88969     5   61943800   61944800      2       1  150064        1.988     0.023404
enh88971     5   62013000   62014000      1       1  150064       2.0619      0.01961
enh88975     5   62460700   62461700      7       3  150064       1.9117     0.027957
enh88977     5   63225800   63226800      4       2  150064       3.0773    0.0010445
enh88979     5   63627400   63628400      3       2  150064        2.487     0.006441
enh88980     5   63629700   63630700      4       2  150064       2.0791     0.018802
enh88993     5   64278200   64279200      2       1  150064       2.1546     0.015598
enh88994     5   64311000   64312000      4       1  150064       2.5881    0.0048256
enh88995     5   64330000   64331000      4       1  150064       2.6771    0.0037133
enh89008     5   64559800   64560800      2       1  150064        2.245     0.012385
enh89012     5   64779000   64780000      6       3  150064       2.1085     0.017493
enh89013     5   64860100   64861100      3       2  150064       2.0854     0.018515
enh89015     5   65103600   65104600      2       1  150064       2.9172    0.0017661
enh89029     5   65913200   65914200      4       2  150064       2.3957    0.0082948
enh89055     5   66390500   66391500      1       1  150064       2.8054     0.002513
enh89056     5   66403000   66404000      1       1  150064       2.0073      0.02236
enh89088     5   67485200   67486200      8       3  150064       1.8174     0.034578
enh89097     5   67527800   67528800      2       1  150064        2.198     0.013976
enh89100     5   67545700   67546700      4       2  150064       2.6248    0.0043356
enh89110     5   67653300   67654300      2       1  150064       2.7013    0.0034536
enh89115     5   67716200   67717200      3       1  150064       2.5658    0.0051472
enh89116     5   67729700   67730700      3       1  150064       2.1789     0.014668
enh89138     5   70752700   70753700      2       1  150064        1.686       0.0459
enh89156     5   71234700   71235700      1       1  150064       1.6544      0.04902
enh89197     5   71505500   71506500      4       2  150064       1.7856     0.037079
enh89201     5   71537700   71538700      1       1  150064       2.8707     0.002048
enh89206     5   71597600   71598600      2       1  150064       1.6964     0.044904
enh89249     5   72447900   72448900      9       2  150064       1.8209     0.034311
enh89255     5   72574800   72575800      3       1  150064       1.7108     0.043559
enh89258     5   72617700   72618700      6       2  150064       2.0607     0.019667
enh89259     5   72633700   72634700      2       1  150064       1.6531     0.049153
enh89262     5   72707800   72708800      5       3  150064       2.1068     0.017568
enh89309     5   73707400   73708400      3       2  150064       1.6676     0.047701
enh89352     5   74221200   74222200      4       1  150064       1.7921      0.03656
enh89355     5   74302600   74303600      4       2  150064       1.7639     0.038877
enh89356     5   74344000   74345000      6       2  150064       1.7837     0.037235
enh89361     5   74570400   74571400      4       1  150064       1.6765     0.046822
enh89379     5   75011600   75012600      3       2  150064        1.933      0.02662
enh89432     5   76453600   76454600      6       2  150064       1.6486     0.049613
enh89442     5   77039000   77040000      3       2  150064       1.7637      0.03889
enh89454     5   77295000   77296000      1       1  150064       1.7538      0.03973
enh89457     5   77566000   77567000      6       2  150064       2.4653    0.0068452
enh89458     5   77567400   77568400      2       1  150064       2.6005    0.0046542
enh89459     5   77568900   77569900      2       1  150064       3.5757   0.00017467
enh89460     5   77588800   77589800      4       2  150064       3.6686   0.00012193
enh89461     5   77624000   77625000      4       2  150064       3.8827   5.1645e-05
enh89463     5   77700000   77701000      2       1  150064       2.0629     0.019561
enh89464     5   77792300   77793300      2       1  150064       1.9786     0.023933
enh89465     5   77796900   77797900      4       2  150064       2.2196     0.013222
enh89466     5   77800800   77801800      2       1  150064       1.7956     0.036283
enh89471     5   77817200   77818200      1       1  150064        2.755     0.002935
enh89483     5   77888500   77889500      2       1  150064       1.9908      0.02325
enh89489     5   77906900   77907900      2       1  150064       1.7723      0.03817
enh89527     5   78317100   78318100      3       1  150064       1.7046     0.044133
enh89539     5   78858400   78859400      3       1  150064       2.3641    0.0090377
enh89540     5   78860000   78861000      3       1  150064       2.2802     0.011298
enh89559     5   79428800   79429800      6       2  150064       1.6957     0.044975
enh89562     5   79437500   79438500      6       1  150064       1.6647     0.047984
enh89572     5   79500100   79501100      4       2  150064        2.179     0.014666
enh89576     5   79506000   79507000      2       1  150064       2.7632    0.0028619
enh89577     5   79506900   79507900      2       1  150064       2.1979     0.013978
enh89580     5   79512800   79513800      2       1  150064       1.8464     0.032419
enh89582     5   79516200   79517200      4       2  150064       2.0573     0.019829
enh89624     5   80542000   80543000      1       1  150064       2.2018      0.01384
enh89642     5   81074800   81075800      2       1  150064       2.2311     0.012839
enh89647     5   81148900   81149900      1       1  150064       1.6663      0.04783
enh89648     5   81152800   81153800      2       1  150064       3.1561   0.00079939
enh89654     5   81370500   81371500      3       1  150064       1.8392     0.032944
enh89656     5   81425000   81426000      1       1  150064        2.383     0.008586
enh89660     5   81553300   81554300      3       2  150064       1.7169     0.043003
enh89662     5   81572000   81573000      3       2  150064       2.9706    0.0014859
enh89663     5   81585500   81586500      4       2  150064       3.0541    0.0011287
enh89664     5   81586300   81587300      3       1  150064       2.6079    0.0045553
enh89666     5   81600600   81601600      3       2  150064       2.5637     0.005178
enh89678     5   82089900   82090900      1       1  150064       2.4475     0.007192
enh89679     5   82092000   82093000      2       1  150064        2.275     0.011453
enh89686     5   82217700   82218700      1       1  150064       1.9084      0.02817
enh89687     5   82280700   82281700      3       1  150064       2.1806     0.014608
enh89698     5   82674100   82675100      2       1  150064       1.6989     0.044669
enh89713     5   83221500   83222500      4       2  150064       2.3284    0.0099453
enh89715     5   83269600   83270600      1       1  150064       2.1832      0.01451
enh89726     5   85757000   85758000      2       1  150064       1.7085     0.043772
enh89746     5   87219900   87220900      5       3  150064       2.4914    0.0063617
enh89748     5   87385500   87386500      1       1  150064       2.3787     0.008687
enh89749     5   87388700   87389700      3       1  150064       2.7974    0.0025759
enh89752     5   87499700   87500700      1       1  150064        2.592     0.004771
enh89754     5   87543600   87544600      2       1  150064       2.6214    0.0043791
enh89757     5   87552300   87553300      1       1  150064       3.0454     0.001162
enh89758     5   87565800   87566800      1       1  150064       2.5414      0.00552
enh89760     5   87689900   87690900      1       1  150064       2.8458     0.002215
enh89763     5   87697200   87698200      2       1  150064       1.9982     0.022848
enh89764     5   87733600   87734600      2       1  150064       3.0321    0.0012142
enh89766     5   87784200   87785200      1       1  150064       1.7073      0.04388
enh89776     5   88122700   88123700      1       1  150064       3.5875    0.0001669
enh89779     5   88237200   88238200      3       1  150064       2.5526    0.0053455
enh89780     5   88238400   88239400      2       1  150064       2.4301    0.0075464
enh89781     5   88244200   88245200      1       1  150064       2.1502      0.01577
enh89782     5   88250800   88251800      2       1  150064       2.3842    0.0085574
enh89793     5   89311200   89312200      3       2  150064       2.4833    0.0065079
enh89794     5   89351600   89352600      2       1  150064       3.3168    0.0004553
enh89809     5   90059600   90060600      4       2  150064       2.1448     0.015983
enh89811     5   90226500   90227500      3       2  150064       2.7374    0.0030964
enh89812     5   90227800   90228800      7       2  150064       4.1386    1.747e-05
enh89813     5   90235800   90236800      5       3  150064       4.0617   2.4359e-05
enh89814     5   90236200   90237200      6       3  150064       3.9292   4.2611e-05
enh89816     5   90333600   90334600      2       1  150064       2.3234      0.01008
enh89817     5   90366600   90367600      1       1  150064        2.396     0.008287
enh89821     5   90415000   90416000      4       2  150064       2.0612     0.019641
enh89823     5   90457900   90458900      3       1  150064        2.518    0.0059019
enh89824     5   90507600   90508600      2       1  150064        1.832     0.033476
enh89832     5   90696600   90697600      1       1  150064       1.8241      0.03407
enh89838     5   91170800   91171800      2       1  150064       1.6996     0.044604
enh89858     5   92555000   92556000      3       2  150064       2.0967      0.01801
enh89871     5   93016600   93017600      1       1  150064       2.1659      0.01516
enh89890     5   93617000   93618000      1       1  150064       1.8653      0.03107
enh89894     5   93698000   93699000      3       2  150064       2.4805      0.00656
enh89896     5   93880400   93881400      2       1  150064       2.6521    0.0039994
enh89897     5   93909200   93910200      2       1  150064        2.207     0.013656
enh89898     5   93955200   93956200      3       2  150064       2.6984    0.0034842
enh89934     5   95198600   95199600      2       1  150064       2.4584    0.0069775
enh89936     5   95230900   95231900      3       2  150064       1.7054     0.044059
enh89937     5   95237000   95238000      6       2  150064       1.7079      0.04383
enh89941     5   95293900   95294900      1       1  150064        1.989      0.02335
enh89945     5   95403400   95404400      3       1  150064       1.8395      0.03292
enh89946     5   95417600   95418600      4       2  150064       1.9466     0.025791
enh89947     5   95418800   95419800      3       2  150064       2.5427    0.0055006
enh89948     5   95420000   95421000      3       1  150064        1.914     0.027808
enh89958     5   95990500   95991500      3       1  150064        1.807     0.035378
enh89960     5   96004200   96005200      4       2  150064       2.4169     0.007827
enh89976     5   96292800   96293800      5       2  150064       2.2779     0.011366
enh89977     5   96297400   96298400      1       1  150064       2.6248     0.004335
enh89980     5   96355100   96356100      4       2  150064       2.1878     0.014342
enh89986     5   96466600   96467600      1       1  150064       1.8403      0.03286
enh89988     5   96475300   96476300      2       1  150064       2.1105     0.017407
enh89999     5   97898000   97899000      4       2  150064       2.2269     0.012978
enh90005     5   98077800   98078800      4       1  150064       2.7043    0.0034227
enh90006     5   98088000   98089000      5       2  150064       2.2462     0.012346
enh90007     5   98098700   98099700      4       2  150064       2.5261    0.0057669
enh90008     5   98100000   98101000      1       1  150064       2.4606     0.006935
enh90014     5   98125800   98126800      2       1  150064       1.6466     0.049821
enh90018     5   98246800   98247800      2       1  150064       2.1203     0.016991
enh90020     5   98265600   98266600      1       1  150064       2.3953     0.008304
enh90021     5   98274800   98275800      1       1  150064       2.2594      0.01193
enh90032     5  100345400  100346400      1       1  150064        1.946      0.02583
enh90036     5  101279300  101280300      3       2  150064        1.806     0.035456
enh90038     5  101372200  101373200      3       2  150064       2.4884     0.006416
enh90068     5  103602900  103603900      2       1  150064       2.5083    0.0060652
enh90075     5  106454000  106455000      8       2  150064       2.0663     0.019401
enh90081     5  106714400  106715400      2       1  150064       1.7531     0.039793
enh90084     5  106724100  106725100      2       1  150064         2.26     0.011912
enh90086     5  106731700  106732700      2       1  150064       2.6417     0.004125
enh90091     5  106767700  106768700      3       1  150064       2.1426     0.016073
enh90092     5  106771800  106772800      4       2  150064       2.1957     0.014056
enh90109     5  106848700  106849700     10       5  150064       2.1115     0.017365
enh90111     5  106858700  106859700      2       1  150064       2.4676    0.0068012
enh90114     5  106874900  106875900      2       1  150064       2.5051     0.006121
enh90115     5  106877900  106878900      1       1  150064       3.3924    0.0003464
enh90116     5  106879400  106880400      3       2  150064       3.3616   0.00038744
enh90117     5  106884900  106885900      3       1  150064       3.2427   0.00059207
enh90118     5  106888600  106889600      2       1  150064       2.6278    0.0042965
enh90119     5  106890200  106891200      1       1  150064       2.5193     0.005879
enh90120     5  106891300  106892300      2       1  150064       2.5802    0.0049366
enh90121     5  106892600  106893600      5       2  150064       2.4607    0.0069342
enh90150     5  107031900  107032900      5       2  150064       2.8359    0.0022852
enh90153     5  107105100  107106100      4       2  150064       1.7602      0.03919
enh90161     5  107204400  107205400      4       2  150064       3.3485   0.00040626
enh90162     5  107209200  107210200      1       1  150064       2.2849      0.01116
enh90163     5  107212400  107213400      2       1  150064       1.6569     0.048766
enh90182     5  107614000  107615000      3       2  150064       1.6553     0.048936
enh90193     5  108333200  108334200      5       2  150064       1.7816      0.03741
enh90199     5  108723500  108724500      3       1  150064       2.1118      0.01735
enh90200     5  108730600  108731600      6       1  150064       1.7055     0.044054
enh90202     5  108743200  108744200      6       2  150064       2.4387    0.0073711
enh90203     5  108747000  108748000      7       3  150064       2.7297    0.0031699
enh90204     5  108748700  108749700      3       1  150064       2.2013     0.013858
enh90207     5  108980300  108981300      2       1  150064       1.9519     0.025472
enh90209     5  109030000  109031000      3       2  150064       3.5771   0.00017369
enh90210     5  109031800  109032800      3       2  150064       2.0136     0.022028
enh90211     5  109033200  109034200      3       2  150064        3.811   6.9192e-05
enh90212     5  109035600  109036600      4       2  150064        3.896   4.8899e-05
enh90213     5  109037200  109038200      7       4  150064       3.6239   0.00014507
enh90214     5  109039500  109040500      3       1  150064       4.6116   1.9983e-06
enh90215     5  109040500  109041500      4       2  150064        1.896     0.028977
enh90216     5  109050000  109051000      4       2  150064       4.1506   1.6582e-05
enh90217     5  109060600  109061600      5       3  150064       1.7337     0.041483
enh90218     5  109075000  109076000      5       2  150064       3.3506   0.00040325
enh90219     5  109076200  109077200      7       3  150064       2.4708      0.00674
enh90220     5  109079000  109080000      4       2  150064       3.0573    0.0011166
enh90221     5  109141200  109142200      4       2  150064       4.1835    1.435e-05
enh90233     5  109603800  109604800      1       1  150064       1.9686       0.0245
enh90250     5  110937200  110938200      2       1  150064       2.2688      0.01164
enh90253     5  111016500  111017500      7       2  150064       1.8769     0.030267
enh90254     5  111071200  111072200      2       1  150064       2.8278    0.0023431
enh90255     5  111072300  111073300      4       2  150064       2.1465     0.015917
enh90298     5  112295300  112296300      2       1  150064       1.6468     0.049799
enh90299     5  112304700  112305700      5       2  150064       1.7297      0.04184
enh90300     5  112314100  112315100      3       1  150064         2.09     0.018307
enh90306     5  112371800  112372800      2       1  150064       1.8543     0.031849
enh90319     5  112460200  112461200      6       1  150064       2.7939    0.0026039
enh90376     5  114664400  114665400      3       1  150064       1.8237     0.034098
enh90380     5  114764000  114765000      3       1  150064       1.9212     0.027355
enh90382     5  114792900  114793900      5       2  150064       2.6336    0.0042238
enh90465     5  116276600  116277600      3       1  150064       1.8048     0.035551
enh90473     5  116497100  116498100      5       2  150064       3.1484   0.00082071
enh90478     5  117165300  117166300      6       3  150064       1.7981     0.036077
enh90508     5  118683200  118684200      5       2  150064       2.3848    0.0085448
enh90510     5  118692700  118693700      3       1  150064       2.2814     0.011262
enh90511     5  118693200  118694200      2       1  150064       1.9048     0.028406
enh90512     5  118694200  118695200      2       1  150064       1.6976      0.04479
enh90524     5  119847600  119848600      3       1  150064       2.0067     0.022392
enh90529     5  120835800  120836800      5       3  150064       2.1413     0.016124
enh90530     5  121061400  121062400      4       2  150064       2.7519    0.0029626
enh90545     5  121667900  121668900      1       1  150064       1.6614      0.04832
enh90554     5  121836400  121837400      2       1  150064       2.0145     0.021977
enh90602     5  123625300  123626300      4       2  150064       2.6151    0.0044602
enh90608     5  123737500  123738500      3       2  150064        2.263     0.011818
enh90621     5  123934900  123935900      4       2  150064       1.9146     0.027773
enh90623     5  123940900  123941900      4       2  150064       2.7943    0.0026007
enh90626     5  123975500  123976500      2       1  150064       2.2134     0.013436
enh90627     5  123977700  123978700      3       2  150064       1.7785      0.03766
enh90635     5  124005100  124006100      4       2  150064       1.7213     0.042594
enh90636     5  124008200  124009200      7       3  150064       2.1394     0.016201
enh90638     5  124021800  124022800      4       2  150064       1.7406     0.040876
enh90653     5  124057500  124058500      1       1  150064       2.0112      0.02215
enh90690     5  124450600  124451600      5       2  150064       2.1708     0.014974
enh90701     5  124608700  124609700      3       2  150064       1.6948     0.045058
enh90702     5  124633900  124634900      3       1  150064       2.2081     0.013618
enh90705     5  124681600  124682600      2       1  150064       1.7423     0.040732
enh90707     5  124705900  124706900      1       1  150064       1.7096      0.04367
enh90708     5  124708100  124709100      6       3  150064       3.0063    0.0013224
enh90713     5  124760200  124761200      2       1  150064       2.6388    0.0041604
enh90714     5  124816800  124817800      5       2  150064       1.8424     0.032706
enh90715     5  124821000  124822000      2       1  150064       1.9563     0.025216
enh90717     5  124831800  124832800      4       2  150064       2.9056     0.001833
enh90718     5  124835300  124836300      1       1  150064       3.0041     0.001332
enh90720     5  124886800  124887800      4       2  150064       1.9837     0.023644
enh90724     5  124995200  124996200      5       1  150064       2.1421     0.016092
enh90728     5  125055200  125056200      6       3  150064       1.6727     0.047189
enh90730     5  125170200  125171200      7       2  150064       2.2271      0.01297
enh90732     5  125350800  125351800      4       2  150064       2.1495     0.015799
enh90734     5  125391700  125392700      2       1  150064       2.8431    0.0022336
enh90737     5  125460400  125461400      3       2  150064       2.9301    0.0016942
enh90740     5  125533600  125534600      2       1  150064       3.5571   0.00018751
enh90742     5  125689500  125690500      3       2  150064       1.7999     0.035936
enh90753     5  125874400  125875400      4       1  150064       2.8224    0.0023835
enh90773     5  126193100  126194100      2       1  150064       2.1725     0.014911
enh90774     5  126204000  126205000      5       3  150064       2.9094    0.0018108
enh90782     5  126308500  126309500      3       1  150064       2.1627     0.015283
enh90783     5  126318000  126319000      3       1  150064       2.1615     0.015328
enh90791     5  126427900  126428900      3       2  150064       2.7242    0.0032233
enh90792     5  126431700  126432700      3       2  150064       2.8093    0.0024822
enh90793     5  126629100  126630100      4       1  150064       2.6854    0.0036223
enh90794     5  126633900  126634900      2       1  150064       1.6785     0.046622
enh90810     5  126938800  126939800      3       1  150064       1.8936     0.029142
enh90813     5  126995400  126996400      3       1  150064       2.0064     0.022408
enh90817     5  127137600  127138600      2       1  150064       2.4218    0.0077227
enh90819     5  127148200  127149200      3       1  150064       2.1041     0.017686
enh90820     5  127149400  127150400      3       2  150064       3.0831    0.0010242
enh90823     5  127211100  127212100      2       1  150064       3.8921   4.9696e-05
enh90863     5  130593200  130594200      1       1  150064       1.8493      0.03221
enh90911     5  131752500  131753500      2       1  150064       1.6528     0.049185
enh90917     5  131770100  131771100      2       1  150064       1.8845      0.02975
enh90924     5  131799400  131800400      6       3  150064       1.8702     0.030731
enh90927     5  131806000  131807000      5       2  150064       1.7579     0.039382
enh90979     5  132666800  132667800      3       2  150064       2.8616    0.0021073
enh91106     5  134520700  134521700      3       1  150064       1.7264     0.042133
enh91114     5  134574800  134575800      5       3  150064        1.782     0.037375
enh91140     5  134996500  134997500      1       1  150064       1.7498      0.04008
enh91141     5  135028900  135029900      8       4  150064       3.3129   0.00046159
enh91142     5  135030800  135031800      4       2  150064       1.8116     0.035023
enh91146     5  135050800  135051800      2       1  150064       1.7549     0.039634
enh91147     5  135054800  135055800      2       1  150064       1.8878     0.029524
enh91149     5  135156500  135157500      2       1  150064       1.7287     0.041927
enh91161     5  135371900  135372900      1       1  150064       2.2179      0.01328
enh91190     5  136483400  136484400      4       2  150064       1.8412     0.032797
enh91191     5  136491400  136492400      6       3  150064        2.135     0.016381
enh91192     5  136535600  136536600      5       2  150064       1.9621     0.024877
enh91212     5  137068400  137069400      2       1  150064       3.0669    0.0010815
enh91216     5  137223900  137224900      2       1  150064        2.767    0.0028287
enh91217     5  137225000  137226000      2       1  150064       2.3254     0.010024
enh91219     5  137369200  137370200      1       1  150064       1.7626      0.03898
enh91220     5  137390200  137391200      4       1  150064        2.571    0.0050696
enh91222     5  137419100  137420100      4       2  150064       3.3989   0.00033823
enh91226     5  137599600  137600600      2       1  150064       3.4396   0.00029129
enh91228     5  137672200  137673200      5       3  150064       4.9712   3.3275e-07
enh91229     5  137675500  137676500      3       1  150064       3.2208   0.00063924
enh91230     5  137690400  137691400      1       1  150064       1.6456      0.04992
enh91233     5  137704600  137705600      3       2  150064       2.7085     0.003379
enh91235     5  137773100  137774100      1       1  150064       2.9608     0.001534
enh91237     5  137784500  137785500      2       1  150064       4.6151   1.9646e-06
enh91240     5  137798500  137799500      5       2  150064       3.5433   0.00019759
enh91242     5  137822200  137823200      5       3  150064       2.4603     0.006942
enh91244     5  137840300  137841300      2       1  150064       4.9984   2.8901e-07
enh91247     5  137876500  137877500      2       1  150064        4.384   5.8268e-06
enh91248     5  137880600  137881600      2       1  150064       4.4219    4.891e-06
enh91250     5  137931400  137932400      3       1  150064       4.9384   3.9392e-07
enh91251     5  137938400  137939400      2       1  150064       4.6481   1.6747e-06
enh91252     5  137941800  137942800      3       1  150064       4.4737   3.8437e-06
enh91253     5  137945300  137946300      2       1  150064       5.1516   1.2917e-07
enh91254     5  137947200  137948200      3       1  150064        4.658   1.5961e-06
enh91255     5  137957600  137958600      4       2  150064       2.3201     0.010167
enh91267     5  138054800  138055800      1       1  150064       2.0204      0.02167
enh91294     5  138298600  138299600      2       1  150064       1.7034     0.044245
enh91315     5  138497400  138498400      1       1  150064       2.3715     0.008859
enh91346     5  138772700  138773700      2       1  150064       2.5399    0.0055445
enh91360     5  138904000  138905000      1       1  150064       2.5214     0.005845
enh91361     5  138922600  138923600      2       1  150064       2.3016      0.01068
enh91373     5  139043900  139044900      1       1  150064       2.9032     0.001847
enh91375     5  139051800  139052800      1       1  150064       3.7447     9.03e-05
enh91376     5  139053300  139054300      6       2  150064       3.4557   0.00027439
enh91377     5  139054500  139055500      3       1  150064       3.2007   0.00068544
enh91378     5  139057100  139058100      6       1  150064        3.272   0.00053392
enh91379     5  139065700  139066700      1       1  150064       4.5694    2.446e-06
enh91380     5  139072300  139073300      1       1  150064       4.3165    7.925e-06
enh91383     5  139080600  139081600      2       1  150064       3.1384   0.00084933
enh91384     5  139085100  139086100      2       1  150064       2.5134    0.0059795
enh91397     5  139241800  139242800      2       1  150064       2.1512     0.015729
enh91400     5  139259800  139260800      1       1  150064       1.7424      0.04072
enh91409     5  139536400  139537400      2       1  150064       3.3347    0.0004269
enh91410     5  139555800  139556800      2       1  150064       3.5533   0.00019023
enh91412     5  139562300  139563300      2       1  150064       2.7323    0.0031443
enh91413     5  139570200  139571200      1       1  150064       3.4022    0.0003342
enh91415     5  139595800  139596800      2       1  150064       2.6955    0.0035137
enh91416     5  139599200  139600200      2       1  150064       2.3252     0.010031
enh91417     5  139601500  139602500      1       1  150064       3.3559    0.0003956
enh91419     5  139622200  139623200      3       1  150064       1.6484     0.049632
enh91426     5  139691100  139692100      3       2  150064       2.0504     0.020161
enh91432     5  139726400  139727400      2       1  150064       2.3109     0.010418
enh91434     5  139779200  139780200      1       1  150064       3.8515    5.871e-05
enh91436     5  139927400  139928400      2       1  150064       2.9254    0.0017202
enh91442     5  140018000  140019000      4       2  150064       2.3282    0.0099511
enh91443     5  140043200  140044200      4       2  150064         2.76    0.0028901
enh91444     5  140051900  140052900      1       1  150064       4.0009    3.155e-05
enh91445     5  140080800  140081800      2       1  150064       3.9675   3.6313e-05
enh91446     5  140344100  140345100      1       1  150064       1.7225      0.04249
enh91449     5  140367200  140368200      3       2  150064       1.9176     0.027581
enh91450     5  140368800  140369800      4       2  150064       2.3839    0.0085649
enh91460     5  140863200  140864200      6       3  150064       1.9227     0.027261
enh91462     5  140868000  140869000      1       1  150064       1.9089      0.02814
enh91487     5  141062700  141063700      1       1  150064       2.2371      0.01264
enh91495     5  141108600  141109600      3       2  150064       1.7107     0.043566
enh91512     5  141205000  141206000     10       3  150064       2.2414     0.012501
enh91513     5  141215000  141216000      3       1  150064       2.4179    0.0078043
enh91522     5  141253400  141254400      1       1  150064       2.6916     0.003556
enh91539     5  141442600  141443600      1       1  150064       2.0168      0.02186
enh91541     5  141468200  141469200      3       2  150064       1.9671     0.024585
enh91545     5  141536200  141537200      4       2  150064       2.0807     0.018729
enh91547     5  141564500  141565500      5       2  150064       1.8234      0.03412
enh91548     5  141566200  141567200      2       1  150064       3.0828    0.0010253
enh91562     5  141659700  141660700      7       1  150064        1.949     0.025648
enh91568     5  141683400  141684400      5       2  150064       1.6516     0.049312
enh91576     5  141706800  141707800      3       2  150064       3.0707    0.0010678
enh91579     5  141737600  141738600      3       1  150064       2.2533      0.01212
enh91584     5  141761600  141762600      2       1  150064       1.7018     0.044392
enh91629     5  142158500  142159500      1       1  150064       3.1275    0.0008816
enh91702     5  142778200  142779200      2       1  150064       2.3058     0.010561
enh91727     5  143890600  143891600      2       1  150064       1.8592     0.031497
enh91736     5  144818200  144819200      4       1  150064       2.0723     0.019119
enh91754     5  145355800  145356800      3       2  150064       1.7708     0.038296
enh91757     5  145406800  145407800      8       1  150064       1.6484     0.049638
enh91788     5  146231600  146232600      4       2  150064       2.3761     0.008749
enh91789     5  146251000  146252000      5       2  150064       2.5213    0.0058469
enh91791     5  146269400  146270400      2       1  150064       3.4917   0.00024002
enh91793     5  146377600  146378600      2       1  150064        2.202     0.013833
enh91799     5  146619400  146620400      4       2  150064       1.8039     0.035626
enh91802     5  146763800  146764800      5       3  150064       2.2795     0.011319
enh91825     5  146901600  146902600      3       1  150064       2.8405    0.0022518
enh91837     5  147068400  147069400      6       3  150064       1.8625     0.031263
enh91868     5  148668300  148669300      1       1  150064       2.0866      0.01846
enh91869     5  148674000  148675000      2       1  150064       2.5664    0.0051386
enh91871     5  148678700  148679700      5       2  150064        2.579    0.0049546
enh91874     5  148700000  148701000      5       3  150064       1.9198      0.02744
enh91878     5  148750600  148751600      2       1  150064       1.8278     0.033789
enh91882     5  148769400  148770400      5       2  150064       2.8571     0.002138
enh91891     5  148808100  148809100      2       1  150064       2.4416    0.0073104
enh91892     5  148809800  148810800      3       2  150064       2.1632     0.015263
enh91918     5  149126800  149127800      1       1  150064       2.5181     0.005899
enh91923     5  149150500  149151500      5       3  150064       2.8676    0.0020681
enh91925     5  149157500  149158500      1       1  150064       2.1953      0.01407
enh91928     5  149169500  149170500      2       1  150064        1.804     0.035613
enh91929     5  149172200  149173200      4       2  150064       2.6938    0.0035318
enh91930     5  149175100  149176100      3       2  150064       1.8851     0.029707
enh91931     5  149178300  149179300      2       1  150064       2.0027     0.022607
enh91932     5  149183600  149184600      2       1  150064       1.9012     0.028637
enh91935     5  149219300  149220300      1       1  150064       2.0693      0.01926
enh91965     5  149552400  149553400      2       1  150064       1.8584     0.031553
enh92116     5  150994500  150995500      3       1  150064       1.9814     0.023774
enh92135     5  151116600  151117600      2       1  150064       1.6453     0.049952
enh92149     5  151293400  151294400      1       1  150064       1.6762      0.04685
enh92158     5  151686100  151687100      3       2  150064       3.5075   0.00022617
enh92159     5  151891200  151892200      1       1  150064       4.1054    2.018e-05
enh92160     5  151908200  151909200      4       2  150064       4.5123   3.2065e-06
enh92161     5  151945300  151946300      5       2  150064       3.8649   5.5558e-05
enh92163     5  152014200  152015200      4       2  150064       4.3802   5.9282e-06
enh92164     5  152029600  152030600      3       2  150064       2.0587     0.019762
enh92166     5  152590400  152591400      6       2  150064       4.3054   8.3332e-06
enh92167     5  152729200  152730200      2       1  150064       2.2782     0.011357
enh92168     5  152730000  152731000      3       2  150064       1.9884     0.023383
enh92169     5  152784200  152785200      3       2  150064       4.9281   4.1509e-07
enh92170     5  152786800  152787800      3       2  150064       2.6683    0.0038113
enh92171     5  152843000  152844000      2       1  150064       3.7069    0.0001049
enh92173     5  152871400  152872400      2       1  150064       2.1362     0.016333
enh92197     5  153419000  153420000      5       2  150064       3.6317   0.00014077
enh92198     5  153437900  153438900      2       1  150064       2.7124      0.00334
enh92199     5  153457800  153458800      4       2  150064       2.7843     0.002682
enh92200     5  153460900  153461900      2       1  150064       3.8299   6.4107e-05
enh92201     5  153462200  153463200      2       1  150064        3.826   6.5114e-05
enh92203     5  153465600  153466600      4       2  150064       2.4401    0.0073423
enh92204     5  153471100  153472100      2       1  150064       2.7495    0.0029845
enh92205     5  153482500  153483500      2       1  150064       3.4366   0.00029456
enh92208     5  153489800  153490800      3       1  150064       4.2151   1.2483e-05
enh92209     5  153497100  153498100      6       3  150064       4.6392   1.7492e-06
enh92210     5  153529400  153530400      5       2  150064       4.4161   5.0245e-06
enh92212     5  153545000  153546000      4       2  150064       3.0675    0.0010792
enh92213     5  153547200  153548200      4       2  150064       3.7781   7.9029e-05
enh92214     5  153550800  153551800      2       1  150064       3.2752   0.00052796
enh92215     5  153573200  153574200      3       2  150064       1.6534     0.049122
enh92217     5  153581900  153582900     11       4  150064       3.6734   0.00011965
enh92218     5  153583600  153584600      5       1  150064       3.3457   0.00041044
enh92220     5  153597200  153598200      5       2  150064       1.6803     0.046452
enh92223     5  153617900  153618900      4       2  150064       3.6747   0.00011908
enh92224     5  153620200  153621200      4       2  150064       3.5001   0.00023259
enh92225     5  153621700  153622700      3       2  150064       2.9454    0.0016125
enh92226     5  153623100  153624100      4       2  150064       3.5594   0.00018586
enh92227     5  153623800  153624800      3       1  150064       3.2856   0.00050874
enh92228     5  153629600  153630600      4       2  150064        2.569    0.0050995
enh92229     5  153639200  153640200      7       2  150064       4.8881    5.092e-07
enh92230     5  153644100  153645100      3       1  150064       4.7744   9.0107e-07
enh92231     5  153646900  153647900      3       2  150064       4.1043   2.0274e-05
enh92232     5  153652200  153653200      6       2  150064       4.5518   2.6593e-06
enh92233     5  153654000  153655000      6       2  150064        5.011   2.7068e-07
enh92234     5  153666000  153667000      4       2  150064       3.3795   0.00036311
enh92235     5  153672600  153673600      5       1  150064       2.9014    0.0018577
enh92236     5  153681400  153682400      3       2  150064       2.5588    0.0052524
enh92248     5  153797800  153798800      5       3  150064       2.2135     0.013431
enh92250     5  153897600  153898600      1       1  150064       2.3408     0.009621
enh92256     5  154007100  154008100      5       3  150064       2.7129    0.0033346
enh92262     5  154071300  154072300      6       3  150064       1.7405     0.040889
enh92295     5  154891300  154892300      4       2  150064       2.1663     0.015143
enh92299     5  155871000  155872000      2       1  150064       1.6533     0.049138
enh92302     5  155901800  155902800      5       2  150064       1.6565     0.048811
enh92311     5  156568200  156569200      1       1  150064       1.7941       0.0364
enh92317     5  156797600  156798600      4       2  150064       1.6841     0.046077
enh92320     5  156816400  156817400     10       5  150064       1.7799     0.037549
enh92355     5  157254800  157255800      5       3  150064       2.2176     0.013293
enh92356     5  157255600  157256600      3       1  150064       1.9981     0.022853
enh92400     5  158066700  158067700      3       2  150064       3.0413    0.0011776
enh92434     5  158609800  158610800      1       1  150064       2.5004     0.006203
enh92436     5  158612600  158613600      2       1  150064       2.4428    0.0072876
enh92447     5  159211000  159212000      3       1  150064       1.9545     0.025322
enh92452     5  159305400  159306400      1       1  150064       1.8001      0.03592
enh92468     5  159596400  159597400      3       1  150064       1.9696     0.024441
enh92519     5  161554800  161555800      5       3  150064       3.0127    0.0012949
enh92552     5  165769200  165770200      3       1  150064       1.7753     0.037921
enh92555     5  165857600  165858600      3       2  150064       2.0966     0.018016
enh92571     5  166714200  166715200      1       1  150064       1.6639      0.04807
enh92588     5  167125000  167126000      2       1  150064       2.4038    0.0081126
enh92589     5  167126300  167127300      1       1  150064       2.0855      0.01851
enh92591     5  167181600  167182600      3       2  150064       2.9319    0.0016844
enh92593     5  167218900  167219900      5       2  150064       1.8596     0.031473
enh92595     5  167229700  167230700      2       1  150064       2.5746    0.0050181
enh92603     5  167377300  167378300      3       2  150064       2.3741     0.008795
enh92624     5  167636100  167637100      4       2  150064       1.6937     0.045161
enh92625     5  167642800  167643800      2       1  150064       1.6559     0.048866
enh92627     5  167678000  167679000      3       2  150064       1.9978      0.02287
enh92643     5  167774800  167775800      2       1  150064       1.7921     0.036561
enh92644     5  167780100  167781100      2       1  150064       2.0962     0.018032
enh92654     5  167959000  167960000      3       2  150064       1.7054      0.04406
enh92655     5  168002200  168003200      2       1  150064       2.3522    0.0093307
enh92679     5  168371000  168372000      3       2  150064       1.7372     0.041174
enh92689     5  168471600  168472600      2       1  150064       2.4414    0.0073159
enh92690     5  168478400  168479400      2       1  150064       2.1579     0.015468
enh92706     5  168716800  168717800      4       2  150064       2.0337     0.020989
enh92729     5  169539800  169540800      5       2  150064       2.5044    0.0061338
enh92731     5  169608800  169609800      7       3  150064       2.1362      0.01633
enh92759     5  169834500  169835500      6       3  150064        1.727     0.042086
enh92768     5  169917600  169918600      1       1  150064       2.1008      0.01783
enh92789     5  170058900  170059900      3       2  150064       1.6474     0.049739
enh92791     5  170065700  170066700      3       2  150064       1.6711      0.04735
enh92809     5  170818000  170819000      4       1  150064       1.6724     0.047223
enh92810     5  170845200  170846200      3       1  150064       1.7977     0.036113
enh92864     5  171470600  171471600      1       1  150064       2.0349      0.02093
enh92919     5  171923400  171924400      3       1  150064       1.9439     0.025951
enh92920     5  171929800  171930800      1       1  150064       2.3429     0.009568
enh92921     5  171931000  171932000      2       1  150064       3.0102    0.0013055
enh92923     5  171960300  171961300      3       1  150064       1.8369      0.03311
enh92935     5  172029700  172030700      2       1  150064       1.7825     0.037338
enh92937     5  172049300  172050300      5       2  150064       1.7978     0.036103
enh93002     5  172327600  172328600      2       1  150064       3.0274    0.0012335
enh93005     5  172357600  172358600      5       3  150064       1.6838     0.046106
enh93016     5  172455800  172456800      2       1  150064       2.5327     0.005659
enh93018     5  172480700  172481700      3       2  150064       3.2359   0.00060625
enh93025     5  172730000  172731000      7       2  150064       1.7427     0.040689
enh93044     5  173040700  173041700      5       2  150064       2.0395     0.020698
enh93056     5  173161900  173162900      4       1  150064       2.3756    0.0087599
enh93057     5  173168600  173169600      5       2  150064       1.7557     0.039568
enh93058     5  173171600  173172600      3       2  150064       2.9489    0.0015947
enh93070     5  173282200  173283200      4       1  150064       2.0189     0.021749
enh93073     5  173311200  173312200      3       2  150064       2.3591    0.0091586
enh93108     5  173946900  173947900      2       1  150064        1.825        0.034
enh93113     5  174026700  174027700      4       2  150064       2.5549    0.0053114
enh93114     5  174035400  174036400      5       2  150064         2.34    0.0096424
enh93126     5  174649400  174650400      7       3  150064       1.6588     0.048574
enh93128     5  174773600  174774600      6       2  150064         3.04    0.0011829
enh93129     5  174777900  174778900     10       3  150064       3.7443   9.0458e-05
enh93130     5  174814000  174815000      2       1  150064       2.1222      0.01691
enh93134     5  174960900  174961900      1       1  150064       2.0183      0.02178
enh93148     5  175117400  175118400      1       1  150064       1.6914      0.04538
enh93149     5  175123200  175124200      1       1  150064       2.0558       0.0199
enh93155     5  175236600  175237600      1       1  150064       1.9291      0.02686
enh93156     5  175250700  175251700      1       1  150064        1.933      0.02662
enh93170     5  175594400  175595400      1       1  150064       1.7956      0.03628
enh93210     5  176327300  176328300      3       2  150064        2.096     0.018041
[truncated: 873,417 more chars]
