# Supplementary material for: Identifying enhancer properties associated with genetic risk for complex traits using regulome-wide association studies
Source: PLoS Comput Biol. 2022 Sep 7;18(9):e1010430. doi: 10.1371/journal.pcbi.1010430 (PMC9484640; doi:10.1371/journal.pcbi.1010430)
Supplement: S3 Table — Sample names are as described in the ROADMAP epigenomics project integrative analysis portal: https://egg2.wustl.edu/roadmap/web_portal/meta.html. (ZIP) [file pcbi.1010430.s010.zip › supplemental_table3/E008esc_sig_enhancers05.gcov.out]

GENE       CHR      START       STOP  NSNPS  NPARAM       N        ZSTAT            P
enh49857     1     893000     894000      3       1  150064       1.7601     0.039192
enh49862     1     966500     967500      1       1  150064       1.6666       0.0478
enh49875     1    1168300    1169300      2       1  150064       1.7908     0.036659
enh49876     1    1172300    1173300      1       1  150064       2.0969        0.018
enh49887     1    1253300    1254300      2       1  150064       1.8249     0.034007
enh49912     1    1473700    1474700      1       1  150064       1.6972      0.04483
enh49939     1    1841700    1842700      3       1  150064       2.0797     0.018775
enh49942     1    1851400    1852400      2       1  150064       1.8266     0.033877
enh49946     1    1892000    1893000      2       1  150064       2.9489    0.0015948
enh49956     1    2046500    2047500      4       2  150064       2.7169    0.0032953
enh49959     1    2062700    2063700      3       2  150064       3.1698   0.00076283
enh49960     1    2065800    2066800      2       1  150064       3.1218   0.00089889
enh49966     1    2126800    2127800      2       1  150064       2.5265    0.0057606
enh49970     1    2139400    2140400      2       1  150064       2.3813     0.008625
enh49971     1    2141800    2142800      7       2  150064       3.7174   0.00010063
enh49991     1    2211200    2212200      3       1  150064       2.1734     0.014875
enh50005     1    2379000    2380000      7       3  150064       3.8994   4.8221e-05
enh50006     1    2383800    2384800      7       2  150064       2.2774      0.01138
enh50007     1    2398500    2399500      6       3  150064       4.9121    4.505e-07
enh50014     1    2486300    2487300      1       1  150064       2.5752     0.005009
enh50019     1    2541900    2542900      1       1  150064       2.6463     0.004069
enh50020     1    2542600    2543600      1       1  150064       2.6463     0.004069
enh50022     1    2564100    2565100      3       1  150064       2.9906    0.0013922
enh50031     1    3121400    3122400      2       1  150064       2.9335    0.0016759
enh50068     1    3591900    3592900      3       2  150064        1.824     0.034079
enh50070     1    3604700    3605700      4       2  150064       1.9732     0.024239
enh50098     1    4193200    4194200      7       4  150064       2.5302    0.0056998
enh50099     1    4197400    4198400      6       2  150064       2.6957    0.0035126
enh50102     1    4507500    4508500      8       3  150064       2.9351     0.001667
enh50122     1    5149700    5150700      4       2  150064       2.0768     0.018911
enh50127     1    5203100    5204100      2       1  150064       1.7346     0.041406
enh50128     1    5221400    5222400      5       2  150064       2.1529     0.015662
enh50129     1    5295100    5296100      4       2  150064       2.4662    0.0068271
enh50134     1    5515300    5516300      4       1  150064       1.7678     0.038544
enh50151     1    5826200    5827200      6       3  150064       1.6582     0.048639
enh50156     1    5896600    5897600      8       3  150064       2.0681     0.019316
enh50182     1    6260400    6261400      1       1  150064       1.7453      0.04047
enh50201     1    6446800    6447800      2       1  150064       1.7695     0.038403
enh50205     1    6520000    6521000      3       2  150064       1.7943     0.036383
enh50207     1    6531500    6532500      4       2  150064       2.7463    0.0030136
enh50211     1    6551800    6552800      3       1  150064       1.9459     0.025835
enh50213     1    6555200    6556200      3       1  150064       2.1548      0.01559
enh50221     1    6658800    6659800      5       3  150064       2.6205    0.0043905
enh50222     1    6659600    6660600      2       1  150064       3.0805    0.0010333
enh50225     1    6684200    6685200      2       1  150064       2.1264     0.016733
enh50226     1    6686000    6687000      2       1  150064       3.2428   0.00059191
enh50230     1    6749000    6750000      5       2  150064       3.9454   3.9835e-05
enh50232     1    6753000    6754000      3       2  150064       2.9505    0.0015865
enh50234     1    6754200    6755200      2       1  150064       2.4308    0.0075337
enh50235     1    6756000    6757000      3       2  150064       2.7038    0.0034278
enh50236     1    6757200    6758200      2       1  150064       3.7592   8.5226e-05
enh50237     1    6759700    6760700      2       1  150064       3.5669   0.00018061
enh50238     1    6790300    6791300      1       1  150064       2.0247      0.02145
enh50242     1    6847100    6848100      3       1  150064       1.7795     0.037581
enh50264     1    7044600    7045600      4       2  150064       2.5706     0.005076
enh50268     1    7081500    7082500      2       1  150064       1.8876     0.029537
enh50293     1    7542600    7543600      4       2  150064       1.9408     0.026143
enh50295     1    7561200    7562200      6       2  150064       1.7432     0.040651
enh50357     1    8361900    8362900      2       1  150064       3.7709    8.133e-05
enh50361     1    8411500    8412500      1       1  150064       2.0981      0.01795
enh50362     1    8427300    8428300      1       1  150064       2.9348     0.001669
enh50364     1    8438900    8439900      1       1  150064       5.5166    1.728e-08
enh50366     1    8444500    8445500      2       1  150064       4.8974   4.8548e-07
enh50367     1    8445100    8446100      3       2  150064       4.7039   1.2763e-06
enh50368     1    8450800    8451800      3       2  150064       2.9505    0.0015861
enh50369     1    8456800    8457800      1       1  150064       1.6541      0.04905
enh50370     1    8469500    8470500      1       1  150064       3.8635    5.589e-05
enh50376     1    8498100    8499100      1       1  150064        5.656    7.747e-09
enh50377     1    8500900    8501900      2       1  150064       4.5893   2.2235e-06
enh50378     1    8503900    8504900      1       1  150064       4.6085    2.028e-06
enh50379     1    8509600    8510600      3       2  150064       3.2243    0.0006314
enh50382     1    8529500    8530500      2       1  150064       4.0501   2.5598e-05
enh50386     1    8542800    8543800      2       1  150064       2.1847     0.014455
enh50389     1    8580600    8581600      3       2  150064       2.3313    0.0098686
enh50392     1    8611600    8612600      2       1  150064       2.5226     0.005825
enh50393     1    8612600    8613600      1       1  150064       3.1458    0.0008281
enh50394     1    8621100    8622100      1       1  150064       2.5716     0.005062
enh50395     1    8623400    8624400      3       2  150064       2.3761    0.0087482
enh50397     1    8638600    8639600      2       1  150064       2.6621    0.0038823
enh50399     1    8647300    8648300      5       3  150064       2.7127    0.0033374
enh50400     1    8648000    8649000      2       1  150064       2.3377    0.0097005
enh50401     1    8649500    8650500      2       1  150064       2.5036    0.0061472
enh50402     1    8650600    8651600      3       2  150064       2.5933    0.0047533
enh50404     1    8658700    8659700      3       1  150064       2.9559     0.001559
enh50406     1    8686300    8687300      1       1  150064       2.9013     0.001858
enh50409     1    8690200    8691200      1       1  150064       3.1268    0.0008837
enh50410     1    8691000    8692000      1       1  150064        2.875      0.00202
enh50412     1    8706800    8707800      2       1  150064       2.9936    0.0013784
enh50413     1    8711900    8712900      1       1  150064       2.6695     0.003798
enh50414     1    8721100    8722100      1       1  150064        3.686    0.0001139
enh50416     1    8725600    8726600      1       1  150064       2.9385     0.001649
enh50417     1    8727900    8728900      4       2  150064       1.7639     0.038877
enh50418     1    8729000    8730000      1       1  150064       1.9571      0.02517
enh50419     1    8730400    8731400      2       1  150064       2.3313     0.009868
enh50421     1    8740000    8741000      2       1  150064       2.1019     0.017779
enh50424     1    8744500    8745500      2       1  150064       2.1884     0.014321
enh50425     1    8745800    8746800      2       1  150064       2.8586    0.0021274
enh50428     1    8749800    8750800      2       1  150064       2.0315     0.021104
enh50432     1    8758400    8759400      1       1  150064       2.7985     0.002567
enh50433     1    8759500    8760500      1       1  150064       1.7527      0.03983
enh50436     1    8767000    8768000      4       2  150064       2.4406    0.0073308
enh50437     1    8769700    8770700      3       2  150064        3.775   7.9989e-05
enh50438     1    8772000    8773000      1       1  150064       1.7195      0.04276
enh50446     1    8843600    8844600      2       1  150064       2.4847    0.0064836
enh50448     1    8850300    8851300      1       1  150064       1.9179      0.02756
enh50464     1    8963400    8964400      4       2  150064       1.9326     0.026642
enh50465     1    8968300    8969300      4       1  150064        2.198     0.013975
enh50466     1    8971200    8972200      4       2  150064       1.9044     0.028426
enh50497     1    9336600    9337600      8       2  150064       1.6507     0.049397
enh50507     1    9408600    9409600      7       3  150064       2.0271     0.021327
enh50598     1   10407800   10408800      4       1  150064       1.8267     0.033876
enh50645     1   10774400   10775400      1       1  150064       1.9622      0.02487
enh50668     1   10961000   10962000      3       1  150064       2.1209     0.016963
enh50690     1   11105300   11106300      1       1  150064       1.7897      0.03675
enh50702     1   11335100   11336100      1       1  150064       2.0523      0.02007
enh50703     1   11335700   11336700      1       1  150064       2.0523      0.02007
enh50728     1   11547200   11548200      4       2  150064       1.8073     0.035357
enh50747     1   11770900   11771900      3       2  150064       1.6929     0.045241
enh50763     1   11942900   11943900      2       1  150064       2.4724    0.0067108
enh50773     1   12004000   12005000      4       2  150064       1.6737     0.047095
enh50781     1   12129700   12130700      3       1  150064       2.8273     0.002347
enh50782     1   12137000   12138000      1       1  150064       2.8373     0.002275
enh50826     1   12659900   12660900      6       3  150064       1.7259     0.042179
enh50850     1   14090700   14091700      1       1  150064       1.7987      0.03603
enh50857     1   14401400   14402400      1       1  150064       1.6506      0.04941
enh50860     1   14462300   14463300      4       2  150064       1.8362     0.033167
enh50903     1   15093900   15094900      1       1  150064       1.7877      0.03691
enh50912     1   15202200   15203200      3       2  150064       1.9802     0.023842
enh50963     1   15691100   15692100      2       1  150064       1.6764     0.046832
enh51017     1   16354100   16355100      4       2  150064       2.0436     0.020498
enh51048     1   16536700   16537700      2       1  150064       2.0415     0.020599
enh51052     1   16563800   16564800      1       1  150064       2.1876      0.01435
enh51053     1   16570300   16571300      1       1  150064        2.126      0.01675
enh51054     1   16594400   16595400      2       1  150064       1.6956     0.044977
enh51059     1   16679200   16680200      1       1  150064       2.0801      0.01876
enh51063     1   16703100   16704100      4       1  150064       1.9451     0.025883
enh51064     1   16711400   16712400      2       1  150064       1.7801     0.037533
enh51070     1   16817300   16818300      5       2  150064       1.9721     0.024297
enh51082     1   17003000   17004000      2       1  150064       1.8029     0.035703
enh51083     1   17004100   17005100      2       1  150064       1.9853     0.023556
enh51104     1   17301400   17302400      3       1  150064       2.4395    0.0073542
enh51106     1   17307500   17308500      3       2  150064       2.4274    0.0076031
enh51107     1   17309500   17310500      3       2  150064       2.2235     0.013092
enh51108     1   17310900   17311900      2       1  150064       2.5752    0.0050092
enh51109     1   17313000   17314000      6       2  150064       2.2837     0.011194
enh51113     1   17372000   17373000      6       1  150064       2.4293    0.0075639
enh51114     1   17386200   17387200      2       1  150064       3.0875    0.0010093
enh51115     1   17390000   17391000      7       3  150064       2.3775    0.0087148
enh51129     1   17563400   17564400      2       1  150064        1.901     0.028652
enh51151     1   17759600   17760600      2       1  150064       1.7503     0.040031
enh51204     1   18299800   18300800      2       1  150064       1.8187      0.03448
enh51214     1   18466600   18467600      9       4  150064       1.7621     0.039025
enh51216     1   18495600   18496600      4       2  150064       2.0822     0.018662
enh51218     1   18502500   18503500      4       2  150064       2.2093     0.013576
enh51223     1   18533800   18534800      3       1  150064       2.7117    0.0033467
enh51224     1   18538100   18539100      2       1  150064       2.3649    0.0090169
enh51225     1   18556700   18557700      4       2  150064       1.6962     0.044927
enh51240     1   18632800   18633800      4       2  150064       1.7967     0.036195
enh51244     1   18677600   18678600      5       2  150064       2.0723     0.019119
enh51254     1   18740000   18741000      2       1  150064       1.8235     0.034114
enh51263     1   18837200   18838200      2       1  150064       1.8742     0.030449
enh51286     1   19263200   19264200      2       1  150064        1.845     0.032521
enh51315     1   19641400   19642400      3       2  150064       1.7859     0.037057
enh51356     1   19966400   19967400      2       1  150064       2.1289     0.016633
enh51378     1   20276100   20277100      2       1  150064       3.4913   0.00024037
enh51403     1   20819900   20820900      1       1  150064       1.7361      0.04127
enh51421     1   21078200   21079200      3       1  150064       2.8027    0.0025335
enh51422     1   21089300   21090300      4       2  150064        2.761    0.0028808
enh51424     1   21114600   21115600      2       1  150064       2.4415    0.0073133
enh51425     1   21232800   21233800      2       1  150064       2.4483    0.0071758
enh51431     1   21339600   21340600      2       1  150064       2.6501    0.0040235
enh51432     1   21348600   21349600      1       1  150064       2.1326      0.01648
enh51434     1   21399600   21400600      2       1  150064       2.0127     0.022071
enh51435     1   21416000   21417000      3       1  150064       2.7094    0.0033702
enh51437     1   21448100   21449100      2       1  150064       2.8703    0.0020502
enh51438     1   21452900   21453900      2       1  150064       1.7643     0.038841
enh51439     1   21499800   21500800      3       1  150064       2.3763    0.0087447
enh51486     1   21917200   21918200      6       4  150064        1.895     0.029045
enh51497     1   22013900   22014900      6       2  150064       1.6449     0.049995
enh51498     1   22031500   22032500      2       1  150064       2.3152     0.010301
enh51499     1   22032800   22033800      4       2  150064       2.2648     0.011762
enh51501     1   22090500   22091500      6       2  150064       1.6863     0.045866
enh51524     1   22350000   22351000      5       2  150064       2.2927     0.010933
enh51527     1   22369400   22370400      2       1  150064       2.5031    0.0061555
enh51529     1   22378200   22379200      5       2  150064       2.7142    0.0033213
enh51535     1   22398800   22399800      1       1  150064       3.3647    0.0003831
enh51536     1   22401100   22402100      2       1  150064       2.6396    0.0041497
enh51542     1   22448000   22449000      4       2  150064       3.2651   0.00054706
enh51543     1   22458300   22459300      5       3  150064       2.6627    0.0038753
enh51548     1   22560300   22561300      4       2  150064       1.8535     0.031908
enh51550     1   22576900   22577900      8       3  150064       1.6875     0.045753
enh51553     1   22582200   22583200      2       1  150064        2.294     0.010897
enh51608     1   23178400   23179400      2       1  150064       1.7988     0.036028
enh51624     1   23438200   23439200      1       1  150064       2.0492      0.02022
enh51653     1   23888700   23889700      1       1  150064       2.2754      0.01144
enh51661     1   23938700   23939700      2       1  150064       1.9468     0.025782
enh51712     1   24529100   24530100      1       1  150064       2.0147      0.02197
enh51713     1   24542500   24543500      1       1  150064       2.8719      0.00204
enh51729     1   24690400   24691400      6       3  150064       2.2173     0.013303
enh51731     1   24719100   24720100      2       1  150064       2.4106    0.0079635
enh51742     1   24833800   24834800      1       1  150064       2.5335     0.005646
enh51743     1   24835600   24836600      2       1  150064       1.9884     0.023382
enh51744     1   24862000   24863000      4       2  150064       2.4306    0.0075369
enh51745     1   24867600   24868600      7       3  150064       2.6794    0.0036878
enh51751     1   24958800   24959800      2       1  150064       2.0719     0.019136
enh51787     1   25349000   25350000      3       2  150064        1.841     0.032813
enh51811     1   25818400   25819400      1       1  150064       1.8657      0.03104
enh51898     1   26524000   26525000      4       2  150064       1.9466     0.025794
enh51934     1   26845600   26846600      2       1  150064       2.8406    0.0022511
enh51945     1   27016900   27017900      1       1  150064       2.4913     0.006363
enh51947     1   27020200   27021200      2       1  150064       2.5533    0.0053346
enh51948     1   27026500   27027500      2       1  150064       1.9902     0.023285
enh51951     1   27040800   27041800      2       1  150064       1.8779     0.030197
enh51953     1   27046600   27047600      2       1  150064       2.6034     0.004615
enh51954     1   27048400   27049400      1       1  150064       2.7248     0.003217
enh51955     1   27052700   27053700      1       1  150064       2.6789     0.003693
enh51956     1   27070300   27071300      3       2  150064        1.957     0.025176
enh51957     1   27097900   27098900      1       1  150064       2.7473     0.003004
enh51959     1   27112400   27113400      1       1  150064       2.4696     0.006764
enh51963     1   27179100   27180100      1       1  150064       3.8436    6.061e-05
enh51968     1   27196400   27197400      1       1  150064       2.5991     0.004673
enh51970     1   27213400   27214400      2       1  150064       1.9804     0.023831
enh51971     1   27214800   27215800      1       1  150064       2.4794      0.00658
enh51974     1   27247200   27248200      2       1  150064       2.7103    0.0033606
enh51975     1   27292900   27293900      1       1  150064       2.4248     0.007659
enh51990     1   27364300   27365300      3       1  150064       1.7201     0.042705
enh51997     1   27397000   27398000      4       1  150064        1.756     0.039544
enh51998     1   27423400   27424400      1       1  150064       1.8901      0.02937
enh51999     1   27425600   27426600      1       1  150064         2.29      0.01101
enh52001     1   27432700   27433700      1       1  150064       2.2751      0.01145
enh52003     1   27445200   27446200      3       1  150064       1.8704     0.030713
enh52029     1   27693800   27694800      1       1  150064       1.8301      0.03362
enh52064     1   27899800   27900800      2       1  150064       1.7821     0.037367
enh52073     1   27943100   27944100      2       1  150064       2.1238     0.016845
enh52074     1   27947800   27948800      2       1  150064       1.6501     0.049462
enh52076     1   27951100   27952100      1       1  150064       1.7491      0.04014
enh52077     1   27955200   27956200      2       1  150064        1.664     0.048061
enh52078     1   27957400   27958400      7       3  150064       1.8081     0.035298
enh52079     1   27969800   27970800      1       1  150064       1.9646      0.02473
enh52095     1   28258500   28259500      4       2  150064        2.443    0.0072821
enh52103     1   28431500   28432500      3       2  150064        2.405    0.0080863
enh52107     1   28500100   28501100      2       1  150064       3.6693   0.00012161
enh52110     1   28523000   28524000      6       4  150064       1.7939     0.036417
enh52114     1   28575100   28576100      5       2  150064       1.6932      0.04521
enh52116     1   28588100   28589100      3       1  150064        2.265     0.011756
enh52122     1   28622500   28623500      2       1  150064        2.398    0.0082421
enh52125     1   28692200   28693200      6       1  150064       1.8321     0.033467
enh52126     1   28695200   28696200      2       1  150064       1.9333     0.026598
enh52128     1   28726600   28727600      4       1  150064       2.1669      0.01512
enh52130     1   28741500   28742500      2       1  150064       2.0323     0.021061
enh52134     1   28837900   28838900      4       2  150064       2.4913    0.0063641
enh52135     1   28839800   28840800      2       1  150064       1.9974      0.02289
enh52138     1   28847600   28848600      1       1  150064       2.8219     0.002387
enh52139     1   28848200   28849200      1       1  150064       2.8219     0.002387
enh52140     1   28880300   28881300      2       1  150064       2.0181     0.021789
enh52141     1   28916500   28917500      3       1  150064       2.7318    0.0031493
enh52144     1   28925200   28926200      4       2  150064       1.8943     0.029094
enh52146     1   28970400   28971400      1       1  150064       2.3123      0.01038
enh52148     1   28990300   28991300      4       2  150064       3.3981   0.00033927
enh52163     1   29133400   29134400      1       1  150064        1.947      0.02577
enh52164     1   29141600   29142600      4       2  150064       2.4808    0.0065552
enh52169     1   29210700   29211700      3       2  150064       2.8059    0.0025088
enh52170     1   29219700   29220700      6       2  150064       2.2925     0.010939
enh52177     1   29279700   29280700      2       1  150064       2.9504    0.0015869
enh52178     1   29282000   29283000      1       1  150064       2.0212      0.02163
enh52182     1   29311600   29312600      1       1  150064       3.5343    0.0002044
enh52183     1   29338400   29339400      5       2  150064       2.6684    0.0038102
enh52186     1   29439200   29440200      3       1  150064       2.2939     0.010898
enh52187     1   29460500   29461500      4       2  150064       2.7063    0.0034018
enh52188     1   29462700   29463700      6       3  150064       2.1277     0.016683
enh52199     1   29549200   29550200      4       2  150064       2.5173    0.0059122
enh52204     1   29575500   29576500      4       2  150064       2.1119     0.017348
enh52236     1   30274300   30275300      3       2  150064       1.9337     0.026577
enh52246     1   30404800   30405800      6       2  150064       2.6937    0.0035331
enh52249     1   30433400   30434400      6       3  150064       5.8979   1.8413e-09
enh52250     1   30435000   30436000      2       1  150064       5.4778   2.1536e-08
enh52251     1   30446000   30447000      2       1  150064       4.3058   8.3182e-06
enh52253     1   30456900   30457900      1       1  150064       5.0893    1.797e-07
enh52254     1   30459500   30460500      1       1  150064       3.8274    6.475e-05
enh52255     1   30463700   30464700      2       1  150064       4.2735   9.6211e-06
enh52257     1   30478500   30479500      2       1  150064       3.8019   7.1798e-05
enh52258     1   30481100   30482100      6       1  150064       3.2864   0.00050735
enh52259     1   30507400   30508400      4       2  150064       2.5053    0.0061176
enh52270     1   30845400   30846400      3       1  150064       2.2039     0.013767
enh52271     1   30852400   30853400      4       2  150064       2.1621     0.015304
enh52272     1   30890600   30891600      4       2  150064       2.1848     0.014453
enh52279     1   31180400   31181400     14       3  150064       1.7291     0.041895
enh52296     1   31274600   31275600      1       1  150064       1.7209      0.04263
enh52300     1   31283400   31284400      1       1  150064       1.8277       0.0338
enh52313     1   31350100   31351100      3       2  150064       1.8692     0.030796
enh52338     1   31594600   31595600      2       1  150064       2.0356     0.020896
enh52347     1   31672500   31673500      8       1  150064       2.0076     0.022343
enh52348     1   31688000   31689000     10       2  150064       3.2172   0.00064721
enh52349     1   31693500   31694500      4       1  150064       3.5873   0.00016706
enh52350     1   31696400   31697400      8       2  150064       3.4216   0.00031122
enh52351     1   31706600   31707600      7       2  150064       1.9323     0.026659
enh52352     1   31728700   31729700      4       2  150064       3.9706   3.5846e-05
enh52354     1   31770800   31771800      2       1  150064       3.3482   0.00040666
enh52356     1   31844600   31845600      3       2  150064        2.686    0.0036152
enh52357     1   31847000   31848000      2       1  150064       2.7671    0.0028278
enh52358     1   31849000   31850000      1       1  150064       3.3277    0.0004379
enh52359     1   31862900   31863900      7       1  150064       3.8904    5.004e-05
enh52360     1   31888200   31889200      1       1  150064        2.833     0.002306
enh52362     1   31894400   31895400      4       2  150064       2.4951    0.0062962
enh52438     1   32490000   32491000      2       1  150064       2.1063     0.017589
enh52447     1   32592700   32593700      3       2  150064       1.6917     0.045349
enh52457     1   32704300   32705300      2       1  150064       1.6513     0.049341
enh52458     1   32707800   32708800      3       1  150064       1.7063     0.043974
enh52459     1   32713100   32714100      1       1  150064       1.6948      0.04506
enh52481     1   32929200   32930200      1       1  150064       1.7222      0.04252
enh52489     1   33101900   33102900      3       2  150064       1.7108     0.043555
enh52505     1   33223200   33224200      3       1  150064        2.368    0.0089431
enh52509     1   33232800   33233800      2       1  150064       2.3703    0.0088876
enh52537     1   33564700   33565700      1       1  150064       2.2931      0.01092
enh52546     1   33629800   33630800      2       1  150064       1.9953     0.023005
enh52555     1   33724000   33725000      3       2  150064       2.2615     0.011863
enh52557     1   33733600   33734600      1       1  150064       1.7148      0.04319
enh52561     1   33760600   33761600      3       2  150064       1.7552     0.039615
enh52562     1   33765800   33766800      3       2  150064       2.3437    0.0095463
enh52568     1   33811300   33812300      1       1  150064       1.7861      0.03704
enh52583     1   33937100   33938100      2       1  150064       2.4899    0.0063881
enh52589     1   34177100   34178100      4       1  150064       2.0598     0.019707
enh52637     1   35318300   35319300      4       2  150064       1.8872     0.029566
enh52638     1   35323400   35324400      2       1  150064       2.0234     0.021516
enh52653     1   35675300   35676300      1       1  150064       3.7357    9.359e-05
enh52654     1   35676200   35677200      4       1  150064       3.5179   0.00021747
enh52655     1   35687200   35688200      4       2  150064       3.0835    0.0010228
enh52663     1   35892900   35893900      1       1  150064       1.7962      0.03623
enh52672     1   36018700   36019700      2       1  150064       3.2653   0.00054682
enh52676     1   36102300   36103300      2       1  150064       3.6011   0.00015847
enh52679     1   36156300   36157300      3       1  150064       2.7357    0.0031125
enh52681     1   36167800   36168800      4       2  150064       3.8367   6.2344e-05
enh52685     1   36274600   36275600      3       2  150064       3.7463   8.9728e-05
enh52691     1   36398300   36399300      1       1  150064        3.492    0.0002397
enh52692     1   36400800   36401800      1       1  150064       3.4205    0.0003125
enh52694     1   36553300   36554300      1       1  150064       3.1405    0.0008432
enh52695     1   36555400   36556400      3       2  150064        3.192   0.00070642
enh52696     1   36562500   36563500      2       1  150064       3.0303    0.0012214
enh52697     1   36565100   36566100      6       2  150064       2.3137     0.010343
enh52698     1   36580200   36581200      1       1  150064       2.0379      0.02078
enh52699     1   36583900   36584900      1       1  150064       2.2761      0.01142
enh52700     1   36599800   36600800      3       1  150064       3.6681   0.00012219
enh52701     1   36616400   36617400      2       1  150064       4.0756   2.2946e-05
enh52703     1   36625200   36626200      2       1  150064       2.3209     0.010145
enh52704     1   36627200   36628200      4       2  150064        4.552   2.6572e-06
enh52706     1   36642300   36643300      4       1  150064       2.8124    0.0024588
enh52709     1   36652800   36653800      4       2  150064       2.5498    0.0053889
enh52750     1   37112800   37113800      2       1  150064       2.7463    0.0030137
enh52752     1   37169200   37170200      1       1  150064        2.832     0.002313
enh52753     1   37176400   37177400      3       2  150064       2.2052     0.013719
enh52754     1   37196000   37197000      4       2  150064       2.4358    0.0074287
enh52755     1   37202200   37203200      1       1  150064       1.8664      0.03099
enh52811     1   37952200   37953200      4       2  150064       1.6898     0.045537
enh52820     1   38323500   38324500      1       1  150064       3.1702    0.0007616
enh52823     1   38433600   38434600      2       1  150064       1.9205       0.0274
enh52861     1   38756900   38757900      5       2  150064       2.5707    0.0050745
enh52863     1   38802900   38803900      2       1  150064       1.7714      0.03825
enh52864     1   38810000   38811000      2       1  150064       3.4876    0.0002437
enh52868     1   38836200   38837200      3       2  150064       2.1219     0.016922
enh52871     1   38849800   38850800      3       2  150064       2.2009     0.013872
enh52872     1   38858500   38859500      5       2  150064       2.6089    0.0045415
enh52873     1   38886000   38887000      4       2  150064       2.0432     0.020517
enh52874     1   38888600   38889600      4       2  150064       1.8573     0.031634
enh52875     1   38890000   38891000      6       2  150064       1.8779     0.030198
enh52876     1   38897900   38898900      2       1  150064       2.1803     0.014617
enh52893     1   39192400   39193400      4       2  150064       2.8316    0.0023155
enh52895     1   39206600   39207600      2       1  150064       1.7498     0.040076
enh52903     1   39339600   39340600      4       2  150064       1.7634     0.038915
enh52905     1   39406900   39407900      2       1  150064       1.6718     0.047283
enh52907     1   39439100   39440100      6       3  150064       2.8179    0.0024166
enh52916     1   39482200   39483200      5       2  150064       2.0093     0.022251
enh52917     1   39490800   39491800      2       1  150064       1.8507     0.032107
enh52918     1   39517300   39518300      2       1  150064       2.1215     0.016939
enh52946     1   39651100   39652100      2       1  150064       2.1225     0.016899
enh52955     1   39671400   39672400      3       2  150064       2.5326    0.0056613
enh52960     1   39696500   39697500      1       1  150064       1.7105      0.04359
enh52974     1   39863700   39864700      2       1  150064       1.6897     0.045544
enh52982     1   39974600   39975600      4       2  150064       2.3427    0.0095713
enh52983     1   40049000   40050000      6       3  150064       2.1857      0.01442
enh52987     1   40347200   40348200      3       2  150064       2.0052     0.022472
enh53019     1   40848600   40849600      3       2  150064       2.0998     0.017875
enh53026     1   40997800   40998800      1       1  150064       1.8274      0.03382
enh53033     1   41155600   41156600      3       2  150064       2.3236     0.010073
enh53036     1   41169000   41170000      7       3  150064       1.8022     0.035758
enh53037     1   41170200   41171200      2       1  150064        2.747     0.003007
enh53046     1   41239100   41240100      4       2  150064       1.6712     0.047345
enh53052     1   41270700   41271700      6       2  150064       1.8032     0.035678
enh53071     1   41447300   41448300      1       1  150064       1.7389      0.04103
enh53076     1   41574900   41575900      2       1  150064        2.326     0.010009
enh53079     1   41701600   41702600      2       1  150064       1.8849     0.029721
enh53089     1   41836800   41837800      2       1  150064       2.6367    0.0041863
enh53090     1   41853500   41854500      3       1  150064       2.0269     0.021335
enh53095     1   41873500   41874500      3       2  150064       2.5225     0.005826
enh53096     1   41878100   41879100      7       2  150064       1.8742     0.030451
enh53097     1   41889000   41890000      3       1  150064       2.1375      0.01628
enh53104     1   41960600   41961600      4       2  150064       3.2234    0.0006334
enh53105     1   41969700   41970700      3       2  150064       2.3629    0.0090673
enh53189     1   43427600   43428600      4       2  150064       2.0961     0.018037
enh53190     1   43432400   43433400      6       3  150064       2.2228     0.013115
enh53206     1   43586900   43587900      3       1  150064       2.0971     0.017993
enh53217     1   43739600   43740600      2       1  150064        2.174     0.014854
enh53218     1   43749000   43750000      1       1  150064       1.8866      0.02961
enh53221     1   43760900   43761900      1       1  150064       2.8936     0.001904
enh53225     1   43803000   43804000      2       1  150064       3.3368   0.00042381
enh53226     1   43815600   43816600      1       1  150064       3.5706    0.0001781
enh53227     1   43826600   43827600      1       1  150064       2.7397     0.003075
enh53228     1   43830900   43831900      2       1  150064       1.9653     0.024692
enh53230     1   43887800   43888800      1       1  150064       3.5791    0.0001724
enh53233     1   43920200   43921200      3       2  150064       4.1734   1.5006e-05
enh53235     1   43941300   43942300      3       1  150064       3.6843   0.00011465
enh53237     1   43960600   43961600      2       1  150064       1.6731     0.047149
enh53243     1   44002200   44003200      1       1  150064       2.9111     0.001801
enh53244     1   44010100   44011100      4       2  150064       2.6258    0.0043228
enh53245     1   44013100   44014100      4       2  150064       2.8549    0.0021527
enh53247     1   44018100   44019100      1       1  150064       3.1374    0.0008524
enh53248     1   44019600   44020600      2       1  150064       3.1776   0.00074247
enh53249     1   44023900   44024900      1       1  150064       3.1078    0.0009423
enh53251     1   44031500   44032500      3       2  150064       3.2668   0.00054392
enh53252     1   44040400   44041400      3       2  150064       4.7615   9.6058e-07
enh53253     1   44047400   44048400      5       2  150064       2.8226    0.0023819
enh53254     1   44118200   44119200      3       1  150064       2.3334    0.0098147
enh53256     1   44125300   44126300      1       1  150064        4.674    1.477e-06
enh53257     1   44171000   44172000      2       1  150064       2.8891     0.001932
enh53258     1   44197600   44198600      2       1  150064        4.844   6.3641e-07
enh53260     1   44232800   44233800      3       1  150064       2.8242    0.0023699
enh53262     1   44235900   44236900      2       1  150064       2.3257     0.010018
enh53263     1   44248800   44249800      3       2  150064       3.7981   7.2899e-05
enh53265     1   44277200   44278200      5       2  150064       2.5444    0.0054741
enh53266     1   44287000   44288000      5       2  150064       2.0417     0.020591
enh53271     1   44318400   44319400      3       1  150064       3.6558   0.00012817
enh53273     1   44346900   44347900      4       2  150064       3.7759   7.9701e-05
enh53274     1   44350600   44351600      4       2  150064       2.8485    0.0021961
enh53275     1   44353300   44354300      2       1  150064        2.604    0.0046076
enh53276     1   44378700   44379700      5       2  150064       2.1326     0.016479
enh53277     1   44395600   44396600      4       2  150064       2.1073     0.017547
enh53278     1   44400300   44401300      3       2  150064        1.882     0.029916
enh53279     1   44402500   44403500      5       2  150064       2.7176    0.0032875
enh53280     1   44404400   44405400      2       1  150064       2.8271    0.0023483
enh53281     1   44411000   44412000      2       1  150064       2.5119    0.0060045
enh53282     1   44413600   44414600      5       3  150064       3.3699   0.00037591
enh53285     1   44439100   44440100      2       1  150064       1.9816     0.023762
enh53286     1   44441700   44442700      1       1  150064       3.4286    0.0003034
enh53287     1   44443200   44444200      5       3  150064       2.4915    0.0063602
enh53288     1   44446200   44447200      4       2  150064       1.9799      0.02386
enh53289     1   44456000   44457000      1       1  150064       2.0898      0.01832
enh53290     1   44458000   44459000      1       1  150064       2.9213     0.001743
enh53291     1   44459900   44460900      3       1  150064       2.1489     0.015823
enh53294     1   44479400   44480400      2       1  150064       3.2733   0.00053156
enh53307     1   44554800   44555800      5       2  150064       1.7225     0.042493
enh53310     1   44677800   44678800      1       1  150064       2.7892     0.002642
enh53311     1   44704400   44705400      2       1  150064       2.6077    0.0045579
enh53390     1   45304900   45305900      3       2  150064       1.7558     0.039565
enh53438     1   46333200   46334200      2       1  150064       1.6633     0.048129
enh53470     1   46764300   46765300      1       1  150064       2.5042     0.006137
enh53490     1   47023600   47024600      1       1  150064       2.0179       0.0218
enh53516     1   47640500   47641500      4       2  150064       1.8457     0.032464
enh53545     1   48276000   48277000      1       1  150064        2.217      0.01331
enh53547     1   48288200   48289200      2       1  150064       1.9824     0.023717
enh53550     1   48319900   48320900      3       1  150064       2.9284    0.0017034
enh53552     1   48353100   48354100      3       2  150064         1.69      0.04551
enh53604     1   50594600   50595600      1       1  150064       2.4948     0.006302
enh53607     1   50617200   50618200      3       2  150064       1.8766     0.030288
enh53629     1   51133700   51134700      1       1  150064        2.012      0.02211
enh53760     1   53702500   53703500      4       2  150064       2.5829    0.0048987
enh53764     1   53758400   53759400      1       1  150064       1.8966      0.02894
enh53765     1   53759700   53760700      1       1  150064         2.26      0.01191
enh53769     1   53771800   53772800      4       2  150064       2.1252     0.016783
enh53774     1   53836300   53837300      5       2  150064       2.1338      0.01643
enh53775     1   53841900   53842900      2       1  150064       2.5886    0.0048185
enh53776     1   53859300   53860300      5       2  150064         2.34    0.0096415
enh53784     1   53907200   53908200      2       1  150064       2.0216      0.02161
enh53826     1   54422600   54423600      3       1  150064       1.7584     0.039338
enh53828     1   54446600   54447600      5       2  150064       2.1469     0.015902
enh53829     1   54447400   54448400      1       1  150064       2.3782     0.008699
enh53830     1   54448200   54449200      2       1  150064       2.3025     0.010653
enh53832     1   54483400   54484400      4       2  150064       1.6528     0.049182
enh53841     1   54687500   54688500      2       1  150064       2.3019     0.010672
enh53842     1   54688800   54689800      4       1  150064       2.7362    0.0031078
enh53843     1   54694000   54695000      6       2  150064       1.7397     0.040955
enh53866     1   54781000   54782000      2       1  150064       1.6486     0.049616
enh53872     1   54801400   54802400      2       1  150064       1.6758     0.046885
enh53875     1   54807400   54808400      2       1  150064       1.8867     0.029599
enh53878     1   54815700   54816700      1       1  150064       1.7965      0.03621
enh53884     1   54838000   54839000      3       1  150064       1.8835     0.029816
enh53887     1   54845400   54846400      5       2  150064       1.8482     0.032285
enh53888     1   54850500   54851500      1       1  150064       2.1615      0.01533
enh53974     1   56042300   56043300      8       3  150064       2.2098     0.013561
enh53978     1   56184600   56185600      2       1  150064       1.7767      0.03781
enh53979     1   56207200   56208200      1       1  150064       1.7343      0.04143
enh53989     1   56808600   56809600      2       1  150064       1.6806     0.046421
enh54043     1   57566400   57567400      5       2  150064       2.1038     0.017696
enh54112     1   58563400   58564400      2       1  150064       1.8969     0.028923
enh54124     1   58811000   58812000      6       3  150064       1.8497     0.032176
enh54145     1   59165800   59166800      2       1  150064       2.3789    0.0086815
enh54146     1   59169300   59170300      4       1  150064       1.6728     0.047182
enh54186     1   59622200   59623200      8       2  150064       1.8643     0.031141
enh54187     1   59645200   59646200      4       2  150064       2.6023    0.0046299
enh54231     1   61039400   61040400      1       1  150064       3.0103     0.001305
enh54233     1   61171900   61172900      6       3  150064       1.9575     0.025142
enh54240     1   61356100   61357100      4       2  150064       2.1701     0.015001
enh54244     1   61377300   61378300      4       2  150064        1.968     0.024537
enh54248     1   61401800   61402800      2       1  150064       1.7825     0.037332
enh54252     1   61459600   61460600      3       2  150064        2.195     0.014082
enh54268     1   61696000   61697000      3       1  150064       1.8764     0.030301
enh54325     1   62505800   62506800      3       1  150064       2.0067     0.022389
enh54387     1   63466100   63467100      5       3  150064       2.1994     0.013924
enh54401     1   63664700   63665700      1       1  150064       1.8373      0.03308
enh54491     1   64504000   64505000      1       1  150064       2.6022     0.004631
enh54534     1   64947700   64948700      1       1  150064       1.7013      0.04444
enh54536     1   64953900   64954900      3       2  150064       1.9262     0.027038
enh54537     1   64961600   64962600      2       1  150064       2.0564      0.01987
enh54539     1   64973700   64974700      6       4  150064       1.9806     0.023816
enh54551     1   65033600   65034600      4       2  150064       1.7672     0.038596
enh54564     1   65220600   65221600      1       1  150064       2.2127      0.01346
enh54573     1   65359300   65360300      3       1  150064       2.8452    0.0022195
enh54580     1   65382700   65383700      5       2  150064       3.3802   0.00036213
enh54581     1   65391500   65392500      1       1  150064       2.8801     0.001988
enh54582     1   65392300   65393300      4       2  150064       2.6794    0.0036881
enh54583     1   65393500   65394500      1       1  150064       2.9146     0.001781
enh54584     1   65398700   65399700      4       2  150064       2.4436    0.0072702
enh54585     1   65399700   65400700      3       2  150064       2.5661    0.0051429
enh54587     1   65421500   65422500      2       1  150064       2.4354    0.0074375
enh54588     1   65426800   65427800      4       2  150064       2.0246     0.021452
enh54589     1   65427800   65428800      5       2  150064       2.9459    0.0016099
enh54590     1   65429700   65430700      4       2  150064       1.8966     0.028943
enh54593     1   65529700   65530700      3       2  150064       1.7161     0.043068
enh54597     1   65618400   65619400      1       1  150064       2.2949      0.01087
enh54598     1   65619400   65620400      4       2  150064       2.1894     0.014283
enh54602     1   65633000   65634000      1       1  150064       2.3522     0.009332
enh54607     1   65642000   65643000      3       2  150064       2.0039     0.022542
enh54633     1   65934000   65935000      4       2  150064       1.7187     0.042834
enh54639     1   66730200   66731200      4       2  150064        2.127     0.016712
enh54657     1   66889700   66890700      3       1  150064       2.6342    0.0042171
enh54690     1   67802200   67803200      4       1  150064       1.8486     0.032258
enh54696     1   67855600   67856600      2       1  150064       1.8218      0.03424
enh54697     1   67864900   67865900      3       1  150064       2.1493     0.015804
enh54717     1   68166200   68167200      4       2  150064       1.9657     0.024668
enh54721     1   68189100   68190100      2       1  150064       1.9157     0.027699
enh54736     1   68257000   68258000      1       1  150064        1.756      0.03954
enh54737     1   68258100   68259100      4       2  150064       3.2494   0.00057822
enh54738     1   68259200   68260200      3       2  150064       3.2428   0.00059183
enh54739     1   68269100   68270100      3       2  150064       2.5673    0.0051245
enh54740     1   68270000   68271000      2       1  150064       2.3914    0.0083922
enh54741     1   68281200   68282200      5       3  150064       2.8794    0.0019924
enh54742     1   68286600   68287600      2       1  150064       2.0476       0.0203
enh54745     1   68290000   68291000      4       2  150064       1.7831     0.037287
enh54746     1   68305200   68306200      2       1  150064       2.2469     0.012322
enh54747     1   68310500   68311500      5       2  150064       3.9931   3.2613e-05
enh54748     1   68354000   68355000      5       2  150064       2.2074     0.013644
enh54749     1   68358200   68359200      6       2  150064       3.1198   0.00090472
enh54750     1   68373000   68374000      2       1  150064       2.7823    0.0026984
enh54770     1   69442100   69443100      2       1  150064       2.6618    0.0038867
enh54776     1   69594900   69595900      6       3  150064       1.9688     0.024487
enh54806     1   71193400   71194400      3       2  150064         1.82     0.034378
enh54823     1   72220800   72221800      2       1  150064        3.136   0.00085643
enh54828     1   72385400   72386400      1       1  150064       1.7049      0.04411
enh54831     1   72472000   72473000      5       2  150064       2.1583     0.015451
enh54833     1   72488300   72489300      4       2  150064       1.9547      0.02531
enh54835     1   72836900   72837900      4       2  150064        1.983     0.023685
enh54840     1   73072500   73073500      1       1  150064       3.0704     0.001069
enh54847     1   73303700   73304700      1       1  150064       5.5218    1.678e-08
enh54848     1   73311000   73312000      1       1  150064       5.0988    1.709e-07
enh54851     1   73395800   73396800      4       1  150064       4.9095   4.5658e-07
enh54856     1   73531600   73532600      5       1  150064       1.8147     0.034788
enh54857     1   73582400   73583400      3       2  150064        2.095     0.018085
enh54858     1   73642100   73643100      6       2  150064       4.7652   9.4346e-07
enh54859     1   73776200   73777200      4       1  150064       5.4109   3.1353e-08
enh54860     1   74058700   74059700      3       1  150064       2.6569    0.0039432
enh54861     1   74070200   74071200      3       2  150064         2.72    0.0032643
enh54862     1   74102600   74103600      1       1  150064       2.7162     0.003302
enh54871     1   74857600   74858600      2       1  150064       1.8855      0.02968
enh54892     1   75540300   75541300      2       1  150064       2.6036    0.0046126
enh54894     1   75544500   75545500      4       2  150064       2.5581    0.0052619
enh54908     1   76193100   76194100      5       3  150064       1.6523     0.049241
enh54930     1   76620200   76621200      2       1  150064       1.6795     0.046531
enh54940     1   76744700   76745700      1       1  150064       1.7041      0.04418
enh54956     1   76976700   76977700      2       1  150064       2.1659     0.015161
enh54991     1   78011000   78012000      2       1  150064       1.7826     0.037322
enh55001     1   78446500   78447500      1       1  150064        2.645     0.004084
enh55012     1   78620400   78621400      4       2  150064       1.9912     0.023232
enh55027     1   79949700   79950700      2       1  150064       2.2381     0.012606
enh55028     1   79951000   79952000      5       2  150064       2.6453     0.004081
enh55029     1   79953700   79954700      2       1  150064       2.2164     0.013334
enh55030     1   79961000   79962000      2       1  150064       2.2835       0.0112
enh55031     1   80054000   80055000      6       2  150064       2.1281     0.016665
enh55039     1   80531500   80532500      5       1  150064       2.7288    0.0031786
enh55042     1   80647100   80648100      7       2  150064       2.6478    0.0040513
enh55059     1   81600800   81601800      2       1  150064       1.8518     0.032026
enh55076     1   81771900   81772900      3       1  150064       2.2239     0.013078
enh55077     1   81773600   81774600      7       2  150064       1.6707     0.047386
enh55078     1   81777900   81778900      5       2  150064       1.9964     0.022945
enh55110     1   82125600   82126600      5       2  150064        1.654     0.049062
enh55114     1   82144200   82145200      2       1  150064       1.7819     0.037385
enh55115     1   82146700   82147700      4       2  150064       1.8182     0.034516
enh55117     1   82164800   82165800      4       2  150064       1.8271      0.03384
enh55118     1   82169100   82170100      4       2  150064       1.9234     0.027213
enh55155     1   82948600   82949600      1       1  150064       1.8025      0.03573
enh55175     1   83674300   83675300      2       1  150064        1.929     0.026866
enh55180     1   84039600   84040600      4       2  150064       1.6528     0.049183
enh55183     1   84092000   84093000      2       1  150064       1.8096      0.03518
enh55189     1   84216600   84217600      6       2  150064       1.9279     0.026932
enh55191     1   84229800   84230800      4       1  150064       2.5068    0.0060908
enh55192     1   84235200   84236200      3       1  150064       2.9141    0.0017835
enh55193     1   84242800   84243800      2       1  150064       2.9659    0.0015091
enh55194     1   84244600   84245600      3       1  150064       2.6938    0.0035327
enh55195     1   84253200   84254200      4       2  150064       4.0076   3.0667e-05
enh55197     1   84303800   84304800      3       2  150064       3.9977   3.1981e-05
enh55203     1   84639400   84640400      1       1  150064        1.923      0.02724
enh55215     1   84966900   84967900      2       1  150064       1.9051     0.028385
enh55216     1   84968900   84969900      4       2  150064       1.7916     0.036602
enh55250     1   85439200   85440200      6       2  150064       2.1373     0.016288
enh55252     1   85528000   85529000      3       2  150064       2.2418     0.012488
enh55280     1   85808900   85809900      5       3  150064         1.97     0.024421
enh55283     1   85859000   85860000      5       2  150064       1.8255     0.033962
enh55286     1   85863800   85864800      4       2  150064       2.0858     0.018498
enh55288     1   85872600   85873600      1       1  150064       2.0853      0.01852
enh55290     1   85877600   85878600      1       1  150064       2.0809      0.01872
enh55296     1   85916800   85917800      1       1  150064       2.6717     0.003773
enh55319     1   86533600   86534600      2       1  150064       1.6626     0.048198
enh55368     1   87740200   87741200      3       2  150064       2.0734     0.019065
enh55374     1   87811500   87812500      3       1  150064       1.7206     0.042657
enh55376     1   87817300   87818300      4       1  150064       1.9307     0.026758
enh55379     1   87902200   87903200      4       1  150064       1.6801     0.046465
enh55381     1   87929500   87930500      4       2  150064       2.0591     0.019742
enh55383     1   87978300   87979300      3       1  150064       1.9176     0.027579
enh55384     1   88064700   88065700      3       2  150064       3.2043   0.00067701
enh55409     1   88869900   88870900      2       1  150064       1.7129     0.043366
enh55410     1   88890300   88891300      3       1  150064       2.0469     0.020333
enh55442     1   89777100   89778100      2       1  150064       2.6612    0.0038928
enh55444     1   89829300   89830300      3       2  150064       1.8499     0.032165
enh55445     1   89830400   89831400      1       1  150064       2.1507      0.01575
enh55463     1   90158200   90159200      2       1  150064       1.6794     0.046541
enh55464     1   90174400   90175400      1       1  150064       2.0233      0.02152
enh55466     1   90267300   90268300      5       1  150064       1.9248     0.027126
enh55467     1   90273800   90274800      1       1  150064       2.1419       0.0161
enh55474     1   90307600   90308600      3       2  150064       2.4101    0.0079752
enh55518     1   91226900   91227900      3       1  150064       2.0009     0.022701
enh55523     1   91390000   91391000      2       1  150064       2.5965    0.0047088
enh55526     1   91423200   91424200      3       1  150064       2.5779    0.0049705
enh55527     1   91439600   91440600      1       1  150064       2.1706      0.01498
enh55529     1   91459800   91460800      3       1  150064       2.0763     0.018932
enh55532     1   91478500   91479500      3       1  150064       2.2465     0.012336
enh55534     1   91482400   91483400      4       2  150064       2.8199    0.0024016
enh55536     1   91488100   91489100      3       1  150064       2.4412    0.0073191
enh55556     1   91965000   91966000      5       2  150064       2.0894     0.018336
enh55564     1   92097800   92098800      4       2  150064       1.8998     0.028728
enh55566     1   92116800   92117800      2       1  150064       1.8662     0.031005
enh55579     1   92243000   92244000      5       2  150064       2.3494     0.009401
enh55580     1   92244300   92245300      3       1  150064        1.899     0.028784
enh55596     1   92655400   92656400      1       1  150064       2.8129     0.002455
enh55597     1   92765400   92766400      3       2  150064        2.932    0.0016841
enh55600     1   92890400   92891400      2       1  150064       1.8924     0.029222
enh55605     1   93175100   93176100      1       1  150064        1.834      0.03333
enh55608     1   93248800   93249800      3       2  150064       1.6915      0.04537
enh55615     1   93395000   93396000      1       1  150064       1.6959      0.04495
enh55617     1   93415900   93416900      3       1  150064       1.8399     0.032888
enh55620     1   93438000   93439000      1       1  150064       1.6825      0.04624
enh55659     1   94037600   94038600      3       2  150064       1.9434     0.025982
enh55768     1   95329900   95330900      5       3  150064       2.6659    0.0038386
enh55781     1   95467900   95468900      1       1  150064       1.9788      0.02392
enh55783     1   95486900   95487900      1       1  150064       2.0245      0.02146
enh55784     1   95551200   95552200      4       2  150064       1.9489     0.025651
enh55786     1   95748200   95749200      3       2  150064       2.3819    0.0086125
enh55787     1   95773800   95774800      5       2  150064       2.7526    0.0029562
enh55789     1   95827400   95828400      3       1  150064       3.6633   0.00012451
enh55790     1   95830000   95831000      4       1  150064        1.998     0.022857
enh55792     1   95903000   95904000      3       1  150064       3.9505   3.8992e-05
enh55809     1   96953200   96954200      1       1  150064       2.9066     0.001827
enh55810     1   96975300   96976300      4       2  150064       2.4041    0.0081072
enh55820     1   97060100   97061100      1       1  150064       2.0086      0.02229
enh55821     1   97063400   97064400      1       1  150064       2.7308     0.003159
enh55822     1   97180600   97181600      3       1  150064       2.0798     0.018773
enh55823     1   97185800   97186800      2       1  150064       1.7221     0.042524
enh55824     1   97212200   97213200      2       1  150064       1.8213      0.03428
enh55835     1   97610600   97611600      1       1  150064       2.1594      0.01541
enh55838     1   97850800   97851800      8       2  150064       4.7416   1.0603e-06
enh55839     1   97907400   97908400      3       2  150064       1.9034     0.028494
enh55840     1   98031200   98032200      2       1  150064       1.7628     0.038964
enh55841     1   98032400   98033400      2       1  150064        3.764   8.3598e-05
enh55844     1   98095600   98096600      2       1  150064       1.9366     0.026395
enh55845     1   98206200   98207200      2       1  150064        3.546   0.00019555
enh55847     1   98534600   98535600      3       2  150064       6.3016   1.4731e-10
enh55848     1   98552300   98553300      2       1  150064       6.4431   5.8531e-11
enh55849     1   98569200   98570200      1       1  150064        3.596    0.0001616
enh55851     1   98718600   98719600      2       1  150064       3.6806   0.00011636
enh55927     1  101260000  101261000      5       1  150064       1.6481      0.04967
enh55928     1  101285300  101286300      2       1  150064       2.8123    0.0024597
enh55953     1  101949800  101950800      5       3  150064       2.0943     0.018117
enh55965     1  102370700  102371700      2       1  150064       1.7135     0.043312
enh55966     1  102372300  102373300      2       1  150064       3.4824   0.00024846
enh55973     1  103241300  103242300      2       1  150064       2.3777    0.0087116
enh55974     1  103328900  103329900      6       3  150064       1.7023     0.044354
enh55975     1  103349500  103350500      5       2  150064       3.5705   0.00017814
enh55976     1  103352000  103353000      5       1  150064       3.0235    0.0012493
enh55977     1  103399000  103400000      5       2  150064       1.6823     0.046253
enh55978     1  103406400  103407400      2       1  150064       2.0409      0.02063
enh55983     1  104046100  104047100      1       1  150064       2.1765      0.01476
enh55987     1  104626700  104627700      5       1  150064       2.4185    0.0077916
enh55988     1  104634700  104635700      3       1  150064       2.7163    0.0033004
enh56010     1  107466700  107467700      1       1  150064       2.0703      0.01921
enh56028     1  107886600  107887600      1       1  150064       2.5721     0.005054
enh56047     1  108347400  108348400      9       2  150064       2.7379    0.0030918
enh56049     1  108364300  108365300      5       2  150064       2.3515    0.0093494
enh56059     1  108441800  108442800      5       1  150064       2.0115     0.022135
enh56064     1  108508200  108509200      5       3  150064       2.2686     0.011647
enh56073     1  108740300  108741300      7       3  150064       2.7227    0.0032374
enh56151     1  110082200  110083200      3       1  150064       2.3695    0.0089072
enh56189     1  110438200  110439200      5       2  150064       1.9161     0.027674
enh56200     1  110576200  110577200      1       1  150064       2.1318      0.01651
enh56206     1  110745700  110746700      1       1  150064       2.2414       0.0125
enh56214     1  110855000  110856000      4       2  150064       2.4224    0.0077084
enh56218     1  110948600  110949600      2       1  150064       1.8005     0.035889
enh56226     1  111019800  111020800      1       1  150064       2.4479     0.007185
enh56235     1  111107800  111108800      3       1  150064       2.2393     0.012569
enh56249     1  111756800  111757800      1       1  150064       2.2649      0.01176
enh56267     1  112135100  112136100      3       2  150064        2.308     0.010501
enh56269     1  112163600  112164600      2       1  150064       1.8068     0.035398
enh56270     1  112164500  112165500      7       4  150064       2.0755     0.018972
enh56291     1  112399100  112400100      1       1  150064       1.9062      0.02831
enh56295     1  112446700  112447700      3       1  150064       2.1347     0.016393
enh56296     1  112462800  112463800      4       1  150064       2.3463    0.0094814
enh56299     1  112506500  112507500      4       2  150064       2.1583     0.015451
enh56300     1  112548700  112549700      5       3  150064       1.6967     0.044881
enh56307     1  112850700  112851700      1       1  150064       2.0476       0.0203
enh56313     1  112936700  112937700      4       1  150064       1.8506     0.032113
enh56314     1  112940200  112941200      3       1  150064        2.336    0.0097448
enh56315     1  112944000  112945000      2       1  150064       2.2625     0.011834
enh56316     1  112946100  112947100      1       1  150064        2.414     0.007889
enh56317     1  112966000  112967000      3       1  150064        2.429     0.007571
enh56319     1  113007100  113008100      1       1  150064       2.0222      0.02158
enh56324     1  113163600  113164600      2       1  150064       3.1089   0.00093904
enh56325     1  113214700  113215700      1       1  150064       3.3733    0.0003714
enh56326     1  113242000  113243000      2       1  150064       2.5326    0.0056605
enh56327     1  113246100  113247100      4       2  150064       2.5308    0.0056894
enh56381     1  113671800  113672800      1       1  150064       2.0335        0.021
enh56382     1  113683200  113684200      1       1  150064       1.6575      0.04871
enh56384     1  113689600  113690600      5       2  150064       1.7981     0.036078
enh56385     1  113691400  113692400      3       1  150064       1.8882     0.029502
enh56388     1  113742300  113743300      1       1  150064       2.0602      0.01969
enh56446     1  114755800  114756800      4       2  150064       1.6756     0.046912
enh56455     1  115008900  115009900      1       1  150064       2.3746     0.008785
enh56458     1  115020500  115021500      2       1  150064       2.1436     0.016031
enh56459     1  115050100  115051100      1       1  150064       2.5298     0.005706
enh56462     1  115259500  115260500      2       1  150064       1.9462     0.025816
enh56463     1  115294700  115295700      2       1  150064       2.6518    0.0040031
enh56464     1  115296600  115297600      4       2  150064       2.5236    0.0058073
enh56468     1  115443800  115444800      1       1  150064       3.1404    0.0008435
enh56470     1  115625700  115626700      8       4  150064       3.1275   0.00088142
enh56471     1  115628100  115629100      3       2  150064         3.46   0.00027013
enh56472     1  115632800  115633800      5       2  150064       1.8358     0.033193
enh56473     1  115641900  115642900      2       1  150064       3.1607   0.00078698
enh56474     1  115655000  115656000      8       4  150064       3.5527   0.00019065
enh56476     1  115731200  115732200      5       3  150064       2.6995    0.0034717
enh56477     1  115762900  115763900      7       3  150064       2.7666    0.0028325
enh56481     1  115919200  115920200      4       2  150064        2.816    0.0024314
enh56489     1  116172700  116173700      2       1  150064       2.1278     0.016678
enh56490     1  116174800  116175800      4       1  150064       2.1069     0.017564
enh56491     1  116186000  116187000      1       1  150064       2.1895      0.01428
enh56496     1  116219200  116220200      3       2  150064       1.8328     0.033415
enh56564     1  117320400  117321400      3       1  150064       3.3991   0.00033806
enh56566     1  117349900  117350900      1       1  150064       3.2432    0.0005909
enh56567     1  117367600  117368600      3       1  150064       3.6779   0.00011757
enh56597     1  117689300  117690300      7       1  150064        1.791     0.036649
enh56599     1  117704600  117705600      1       1  150064       1.8586      0.03154
enh56601     1  117714300  117715300      4       2  150064       2.8175    0.0024202
enh56602     1  117717300  117718300      3       1  150064       2.2797     0.011312
enh56632     1  118616600  118617600      3       2  150064       1.9325     0.026649
enh56641     1  118729800  118730800      3       1  150064       2.3688    0.0089234
enh56644     1  118808600  118809600      1       1  150064       2.0009       0.0227
enh56668     1  119845800  119846800      1       1  150064       1.9403      0.02617
enh56776     1  145436400  145437400      1       1  150064       1.7244      0.04232
enh56794     1  145588100  145589100      3       1  150064       1.9471     0.025762
enh56796     1  145627900  145628900      1       1  150064       1.7195      0.04276
enh56800     1  145726700  145727700      2       1  150064       2.2974     0.010797
enh56804     1  146595500  146596500      5       2  150064       1.6592     0.048537
enh56805     1  146640400  146641400      2       1  150064       2.0001     0.022742
enh56806     1  146645200  146646200      6       1  150064       2.0854     0.018517
enh56807     1  146656800  146657800      4       2  150064       2.0047     0.022497
enh56810     1  146716500  146717500      5       2  150064       2.2623     0.011838
enh56811     1  146718800  146719800      5       3  150064       1.7537     0.039744
enh56812     1  146721600  146722600      4       1  150064       2.1444        0.016
enh56813     1  146723400  146724400      5       3  150064       1.7026     0.044323
enh56815     1  146802800  146803800      3       2  150064       1.6977     0.044785
enh56819     1  146977000  146978000      3       1  150064       3.0802    0.0010345
enh56840     1  147224800  147225800      2       1  150064       1.8651     0.031084
enh56842     1  147252900  147253900      1       1  150064       2.1717      0.01494
enh56884     1  150124200  150125200      2       1  150064        4.783   8.6332e-07
enh56885     1  150133100  150134100      3       1  150064       5.6361   8.6982e-09
enh56888     1  150166500  150167500      3       1  150064       4.1871   1.4126e-05
enh56890     1  150209400  150210400      4       1  150064       3.5451   0.00019627
enh56893     1  150242000  150243000      3       1  150064       4.9797   3.1842e-07
enh56895     1  150245600  150246600      1       1  150064        5.069        2e-07
enh56898     1  150267300  150268300      2       1  150064       1.9883     0.023391
enh56899     1  150274600  150275600      2       1  150064       4.1693    1.528e-05
enh56900     1  150294800  150295800      5       2  150064       5.3544   4.2929e-08
enh56901     1  150334800  150335800      5       2  150064       4.6395   1.7465e-06
enh56904     1  150378600  150379600      7       2  150064       2.9725     0.001477
enh56905     1  150379400  150380400      6       3  150064        3.193    0.0007039
enh56906     1  150381100  150382100      2       1  150064       3.9694   3.6027e-05
enh56907     1  150382100  150383100      2       1  150064       3.9829   3.4041e-05
enh56910     1  150486700  150487700      2       1  150064       4.1525   1.6446e-05
enh56911     1  150488900  150489900      2       1  150064       4.4767   3.7907e-06
enh56912     1  150506200  150507200      4       2  150064       3.8042   7.1137e-05
enh56914     1  150510000  150511000      5       2  150064       3.2311   0.00061661
enh56924     1  150546400  150547400      2       1  150064       1.9164     0.027657
enh56936     1  150685200  150686200      5       2  150064       2.4626    0.0068966
enh56938     1  150779100  150780100      2       1  150064       1.7807     0.037479
enh56951     1  151021000  151022000      1       1  150064       3.8789    5.247e-05
enh56954     1  151035000  151036000      2       1  150064       1.8598     0.031455
enh56961     1  151115500  151116500      7       2  150064       2.8513    0.0021769
enh56965     1  151168600  151169600      3       2  150064       2.5066    0.0060947
enh56979     1  151344000  151345000      2       1  150064       1.6452     0.049965
enh56983     1  151416900  151417900      2       1  150064        2.118     0.017088
enh56984     1  151429000  151430000      4       2  150064       2.1558     0.015551
enh56986     1  151445000  151446000      1       1  150064       2.5897     0.004803
enh57068     1  153583700  153584700      2       1  150064       2.4537    0.0070704
enh57074     1  153600900  153601900      1       1  150064       2.0689      0.01928
enh57084     1  153718300  153719300      9       5  150064        1.949     0.025645
enh57089     1  153756200  153757200      1       1  150064       2.9848     0.001419
enh57092     1  153769000  153770000      2       1  150064       3.2724   0.00053311
enh57093     1  153836400  153837400      1       1  150064       2.2869       0.0111
enh57094     1  153845500  153846500      5       2  150064       1.8966     0.028938
enh57095     1  153853100  153854100      3       2  150064       3.1039   0.00095481
enh57097     1  153892200  153893200      1       1  150064       2.8069     0.002501
enh57098     1  153919300  153920300      2       1  150064       2.1054     0.017629
enh57100     1  153931500  153932500      5       3  150064       2.2696     0.011615
enh57101     1  153941100  153942100      2       1  150064       2.3994    0.0082099
enh57102     1  153948100  153949100      2       1  150064       2.2278     0.012946
enh57106     1  154076900  154077900      2       1  150064       2.4952    0.0062949
enh57107     1  154127100  154128100      4       2  150064       1.9295     0.026836
enh57109     1  154150200  154151200      2       1  150064        1.801     0.035852
enh57116     1  154195500  154196500      1       1  150064       1.9978      0.02287
enh57118     1  154245800  154246800      1       1  150064       2.0864      0.01847
enh57122     1  154357800  154358800      1       1  150064       1.6588      0.04858
enh57124     1  154395500  154396500      4       2  150064       2.1786      0.01468
enh57126     1  154414100  154415100      2       1  150064       2.7097    0.0033674
enh57132     1  154528200  154529200      1       1  150064       2.2665      0.01171
enh57152     1  154748600  154749600      1       1  150064       1.7267      0.04211
enh57156     1  154780300  154781300      2       1  150064       1.6878     0.045724
enh57159     1  154794800  154795800      9       3  150064       3.6867   0.00011357
enh57162     1  154822000  154823000      3       1  150064       2.8995    0.0018686
enh57163     1  154823800  154824800      4       1  150064       2.8322    0.0023112
enh57164     1  154832500  154833500      3       1  150064       3.0179    0.0012726
enh57165     1  154833900  154834900      6       3  150064       3.2291   0.00062093
enh57167     1  154843100  154844100      1       1  150064       3.8504    5.896e-05
enh57168     1  154850400  154851400      2       1  150064       3.2677   0.00054205
enh57169     1  154910100  154911100      2       1  150064       2.9867    0.0014101
enh57170     1  154913000  154914000      5       3  150064       3.6518   0.00013023
enh57171     1  154916100  154917100      3       2  150064       3.1964   0.00069578
enh57172     1  154926300  154927300      1       1  150064       2.0764      0.01893
enh57181     1  154977500  154978500      1       1  150064       2.6744     0.003743
enh57182     1  154979900  154980900      3       2  150064       2.1948      0.01409
enh57184     1  154983000  154984000      3       2  150064       1.6641      0.04805
enh57185     1  154985400  154986400      1       1  150064       2.0143      0.02199
enh57186     1  154988600  154989600      2       1  150064       1.7026     0.044321
enh57187     1  154990800  154991800      1       1  150064       2.3559      0.00924
enh57190     1  155019700  155020700      1       1  150064       3.4499    0.0002804
enh57194     1  155041900  155042900      1       1  150064       1.8595      0.03148
enh57195     1  155059300  155060300      2       1  150064        2.524    0.0058022
enh57202     1  155148300  155149300      3       2  150064       1.8078     0.035319
enh57206     1  155175400  155176400      1       1  150064       1.7265      0.04213
enh57210     1  155194800  155195800      2       1  150064       1.9981     0.022851
enh57211     1  155219400  155220400      3       1  150064       2.0681     0.019317
enh57213     1  155222900  155223900      1       1  150064       2.1998      0.01391
enh57218     1  155248400  155249400      1       1  150064       2.4281      0.00759
enh57220     1  155277100  155278100      2       1  150064       2.5297     0.005708
enh57222     1  155289500  155290500      2       1  150064       1.8741      0.03046
enh57225     1  155411400  155412400      1       1  150064         2.52     0.005868
enh57235     1  155605600  155606600      1       1  150064       2.7108     0.003356
enh57236     1  155617800  155618800      2       1  150064       2.5713    0.0050652
enh57245     1  155879400  155880400      3       1  150064       2.0894     0.018336
enh57248     1  155910800  155911800      1       1  150064       1.8582      0.03157
enh57253     1  155943700  155944700      2       1  150064       2.7033     0.003433
enh57255     1  155958600  155959600      1       1  150064       2.1154       0.0172
enh57258     1  155976300  155977300      1       1  150064       3.3362    0.0004246
enh57260     1  155995600  155996600      5       3  150064       1.6783      0.04664
enh57265     1  156033200  156034200      1       1  150064       1.7568      0.03948
enh57270     1  156059700  156060700      3       1  150064       1.9285     0.026897
enh57271     1  156066100  156067100      1       1  150064       1.6961      0.04493
enh57273     1  156071200  156072200      2       1  150064       1.6755     0.046921
enh57274     1  156073700  156074700      1       1  150064       1.7129      0.04337
enh57276     1  156082600  156083600      3       1  150064       1.8479     0.032306
enh57285     1  156117200  156118200      1       1  150064       2.4498     0.007147
enh57289     1  156131000  156132000      4       2  150064       3.1085   0.00094024
enh57290     1  156133800  156134800      1       1  150064       3.0204     0.001262
enh57347     1  156711400  156712400      4       2  150064       2.4346    0.0074544
enh57389     1  157209700  157210700      5       1  150064       1.9593     0.025036
enh57417     1  157961600  157962600      3       1  150064       1.7069     0.043921
enh57467     1  159095400  159096400      1       1  150064       2.0097      0.02223
enh57470     1  159156500  159157500      1       1  150064       1.8163      0.03466
enh57475     1  159188400  159189400      3       1  150064       1.9846     0.023596
enh57505     1  160047900  160048900      3       1  150064        1.956     0.025232
enh57510     1  160083400  160084400      3       1  150064       1.7346     0.041408
enh57518     1  160162400  160163400      4       2  150064       1.6516     0.049309
enh57519     1  160173900  160174900      1       1  150064       3.0586     0.001112
enh57521     1  160188900  160189900      2       1  150064       2.8634    0.0020956
enh57522     1  160227100  160228100      1       1  150064       2.5181       0.0059
enh57523     1  160232600  160233600      2       1  150064       2.3287    0.0099381
enh57526     1  160277400  160278400      2       1  150064       3.3489    0.0004056
enh57527     1  160310300  160311300      1       1  150064       2.7614     0.002878
enh57536     1  160375700  160376700      4       2  150064       1.7151     0.043159
enh57565     1  160883600  160884600      4       2  150064       1.6925     0.045275
enh57569     1  160926200  160927200      4       2  150064       1.8111      0.03506
enh57600     1  161154600  161155600      1       1  150064        2.099      0.01791
enh57605     1  161179400  161180400      1       1  150064       2.1338      0.01643
enh57606     1  161186200  161187200      3       2  150064       2.0847     0.018546
enh57608     1  161194800  161195800      1       1  150064        1.863      0.03123
enh57612     1  161254900  161255900      3       1  150064       1.7544     0.039684
enh57662     1  162160600  162161600      6       3  150064       2.0122       0.0221
enh57664     1  162175500  162176500      5       1  150064       2.1796     0.014642
enh57679     1  162239400  162240400      1       1  150064       1.9052      0.02838
enh57692     1  162529800  162530800      2       1  150064       1.9254      0.02709
enh57706     1  163038200  163039200      4       2  150064       1.8871     0.029576
enh57707     1  163101600  163102600      3       2  150064       1.9299     0.026813
enh57708     1  163124900  163125900      2       1  150064       3.2188   0.00064367
enh57709     1  163136300  163137300      3       2  150064       2.9387     0.001648
enh57713     1  163266600  163267600      5       2  150064       1.8959     0.028986
enh57714     1  163268000  163269000      9       4  150064       2.1045     0.017665
enh57715     1  163289900  163290900      2       1  150064       1.8664     0.030993
enh57732     1  163744200  163745200      3       1  150064       4.0656   2.3957e-05
enh57733     1  163765500  163766500      2       1  150064       3.9417   4.0455e-05
enh57734     1  163805400  163806400      6       1  150064        1.868      0.03088
enh57796     1  164742100  164743100      1       1  150064       1.7675      0.03857
enh57797     1  164746200  164747200      2       1  150064       1.9634     0.024801
enh57802     1  164811800  164812800      3       1  150064       1.7358     0.041301
enh57838     1  165570700  165571700      8       4  150064       1.9019     0.028591
enh57840     1  165598600  165599600      8       2  150064       1.8212     0.034289
enh57845     1  165611000  165612000      4       1  150064        2.027     0.021334
enh57846     1  165618000  165619000      1       1  150064       2.0077      0.02234
enh57850     1  165721200  165722200      4       2  150064       2.4999    0.0062122
enh57851     1  165739000  165740000      2       1  150064       2.3176     0.010235
enh57857     1  165808400  165809400      3       1  150064       1.8236     0.034105
enh57859     1  165811100  165812100      4       2  150064       2.0756     0.018967
enh57860     1  165813700  165814700      2       1  150064       2.1728     0.014896
enh57861     1  165820200  165821200      2       1  150064       1.7741      0.03802
enh57862     1  165822200  165823200      3       1  150064       2.2727     0.011523
enh57863     1  165825600  165826600      2       1  150064       2.7244    0.0032209
enh57864     1  165828800  165829800      3       1  150064       2.2977      0.01079
enh57890     1  166828200  166829200      4       2  150064       2.0627     0.019571
enh57892     1  166843500  166844500      2       1  150064       3.4847   0.00024635
enh57906     1  167117300  167118300      3       2  150064       1.9656     0.024672
enh57911     1  167165000  167166000      2       1  150064       2.1517      0.01571
enh57912     1  167167500  167168500      1       1  150064       1.8443      0.03257
enh57914     1  167188000  167189000      1       1  150064       2.7692      0.00281
enh57929     1  167270400  167271400      1       1  150064       1.9178      0.02757
enh57934     1  167331300  167332300      4       2  150064       1.7353     0.041345
enh57989     1  168053800  168054800      1       1  150064       2.2271      0.01297
enh58007     1  168289200  168290200      4       2  150064       1.8115     0.035028
enh58009     1  168357200  168358200      1       1  150064       2.1696      0.01502
enh58014     1  168408800  168409800      2       1  150064       2.0125     0.022083
enh58057     1  169714300  169715300      1       1  150064       2.2949      0.01087
enh58063     1  169864800  169865800      1       1  150064       1.9056      0.02835
enh58087     1  170986200  170987200      3       1  150064       1.8694     0.030783
enh58105     1  171342100  171343100      3       2  150064       2.0288      0.02124
enh58106     1  171366000  171367000      8       3  150064       2.3192     0.010192
enh58121     1  171571900  171572900      2       1  150064       1.7095     0.043679
enh58128     1  171712400  171713400      3       1  150064       1.8565     0.031693
enh58131     1  171751800  171752800      3       1  150064       2.1709     0.014968
enh58139     1  171879100  171880100      2       1  150064       2.0567     0.019859
enh58143     1  171911700  171912700      3       1  150064        2.172     0.014929
enh58144     1  171914600  171915600      3       2  150064       1.9439     0.025952
enh58160     1  172312000  172313000      2       1  150064       1.8722     0.030589
enh58165     1  172352000  172353000      1       1  150064       2.5269     0.005753
enh58166     1  172359500  172360500      6       2  150064       2.4499    0.0071439
enh58167     1  172363200  172364200      6       2  150064       1.8056     0.035494
enh58214     1  173388800  173389800      5       2  150064       2.6576    0.0039345
enh58215     1  173398100  173399100      4       2  150064       2.3375    0.0097071
enh58217     1  173407900  173408900      4       2  150064       2.1843     0.014471
enh58219     1  173417600  173418600      4       2  150064       3.0173    0.0012751
enh58220     1  173423100  173424100      2       1  150064       2.2138     0.013423
enh58221     1  173428700  173429700      3       2  150064       1.9085     0.028166
enh58224     1  173458800  173459800      3       2  150064       2.2793     0.011326
enh58226     1  173497400  173498400      4       2  150064       1.6652     0.047932
enh58228     1  173637300  173638300      1       1  150064       3.2486    0.0005798
enh58230     1  173656800  173657800      3       2  150064       2.7811    0.0027091
enh58231     1  173760400  173761400      1       1  150064       3.5466    0.0001951
enh58232     1  173822000  173823000      1       1  150064        3.358    0.0003926
enh58233     1  173832000  173833000      6       3  150064       1.6501     0.049457
enh58234     1  173857200  173858200      2       1  150064       3.6058   0.00015557
enh58235     1  173869000  173870000      5       2  150064       2.9249    0.0017226
enh58237     1  173903300  173904300      3       1  150064        3.271   0.00053584
enh58238     1  173970200  173971200      2       1  150064       3.2422   0.00059298
enh58239     1  173987400  173988400      4       2  150064       3.5258    0.0002111
enh58240     1  173992400  173993400      2       1  150064       2.9267    0.0017129
enh58242     1  174049500  174050500      2       1  150064       3.0535    0.0011311
enh58244     1  174129600  174130600      2       1  150064       3.0947   0.00098495
enh58246     1  174175200  174176200      3       2  150064       2.9516    0.0015809
enh58248     1  174231800  174232800      5       3  150064       3.7266   9.7057e-05
enh58249     1  174341700  174342700      4       1  150064       2.2224     0.013129
enh58250     1  174538100  174539100      3       1  150064        2.141     0.016137
enh58251     1  174621800  174622800      5       3  150064       2.5977    0.0046928
enh58252     1  174661900  174662900      5       2  150064       3.1094   0.00093743
enh58254     1  174739600  174740600      3       2  150064       1.9668     0.024602
enh58257     1  174768000  174769000      1       1  150064       3.2494    0.0005783
enh58262     1  174841400  174842400      2       1  150064       2.1363     0.016328
enh58265     1  174869000  174870000      9       4  150064       2.3539     0.009288
enh58266     1  174871100  174872100      3       2  150064       2.3534    0.0093019
enh58273     1  174959300  174960300      1       1  150064       2.1394       0.0162
enh58282     1  175121300  175122300      3       2  150064       2.6526    0.0039937
enh58287     1  175288200  175289200      3       1  150064       1.6749     0.046977
enh58288     1  175300900  175301900      6       3  150064       1.9723     0.024285
enh58289     1  175307200  175308200      4       2  150064       2.3173     0.010244
enh58302     1  175670700  175671700      6       2  150064       1.8776     0.030219
enh58303     1  175673800  175674800      1       1  150064       2.0927      0.01819
enh58305     1  175684600  175685600      1       1  150064       2.5494     0.005396
enh58306     1  175726600  175727600      4       1  150064       2.9053    0.0018344
enh58307     1  175753500  175754500      9       3  150064       3.4949   0.00023709
enh58309     1  175777600  175778600      4       2  150064       2.0503     0.020167
enh58315     1  175817000  175818000      5       2  150064       1.8357     0.033201
enh58319     1  175845200  175846200      1       1  150064        3.289    0.0005028
enh58322     1  176072000  176073000      5       3  150064       2.5125    0.0059932
enh58327     1  176194100  176195100      1       1  150064       2.1402      0.01617
enh58334     1  176630700  176631700      3       2  150064       1.7258     0.042189
enh58340     1  176872700  176873700      4       2  150064       2.4694    0.0067663
enh58345     1  176965200  176966200      1       1  150064       2.6149     0.004463
enh58346     1  176992500  176993500      6       2  150064       2.8394    0.0022601
enh58347     1  177002300  177003300      5       2  150064       1.7997     0.035952
enh58356     1  177251600  177252600      4       2  150064       4.2118   1.2669e-05
enh58357     1  177271600  177272600      2       1  150064       3.6446    0.0001339
enh58359     1  177624800  177625800      3       1  150064       2.2447     0.012395
enh58361     1  177723500  177724500      3       2  150064       2.6315    0.0042504
enh58365     1  177766600  177767600      5       3  150064       3.8839   5.1397e-05
enh58366     1  177769400  177770400      5       2  150064       2.7588    0.0029004
enh58369     1  177915000  177916000      5       3  150064       2.0523     0.020071
enh58393     1  178141900  178142900      4       2  150064       2.1307     0.016557
enh58399     1  178219000  178220000      2       1  150064       1.7081     0.043808
enh58403     1  178234400  178235400      3       1  150064       1.7594     0.039255
enh58414     1  178341600  178342600      1       1  150064       3.3527    0.0004002
enh58416     1  178357600  178358600      1       1  150064       1.8337      0.03335
enh58449     1  178942400  178943400      1       1  150064       2.9835     0.001425
enh58464     1  179068600  179069600      3       2  150064       1.8253     0.033979
enh58466     1  179110500  179111500      1       1  150064       1.9879      0.02341
enh58471     1  179159700  179160700      2       1  150064       1.8908     0.029325
enh58482     1  179844600  179845600      1       1  150064       1.9217      0.02732
enh58496     1  180213700  180214700      5       2  150064        1.675     0.046965
enh58532     1  180868000  180869000      4       2  150064       2.6799    0.0036822
enh58534     1  180894900  180895900      8       4  150064       2.3133     0.010354
enh58570     1  181175400  181176400      3       2  150064       2.2117     0.013492
enh58577     1  181489800  181490800      3       2  150064       2.0965     0.018018
enh58579     1  181514500  181515500      4       1  150064       2.4088    0.0080024
enh58591     1  181905900  181906900      3       2  150064       2.0606     0.019672
enh58604     1  182106100  182107100      3       1  150064        2.043     0.020525
enh58618     1  182318000  182319000      3       2  150064       2.3673    0.0089584
enh58634     1  182631100  182632100      1       1  150064       1.7513      0.03995
enh58636     1  182638700  182639700      2       1  150064       2.2515     0.012176
enh58637     1  182640600  182641600      7       1  150064       2.8094    0.0024817
enh58643     1  182732900  182733900      4       2  150064       2.3773    0.0087207
enh58646     1  182753600  182754600      6       2  150064       2.4773    0.0066189
enh58656     1  182926900  182927900      5       2  150064       2.4399    0.0073463
enh58661     1  182995800  182996800      5       2  150064       1.9792       0.0239
enh58700     1  183292500  183293500      1       1  150064       2.7287     0.003179
enh58702     1  183302800  183303800      6       2  150064       2.3987    0.0082276
enh58703     1  183304200  183305200      2       1  150064       2.5752    0.0050092
enh58705     1  183322500  183323500      1       1  150064       2.3222      0.01011
enh58708     1  183380600  183381600      6       3  150064       2.8207    0.0023961
enh58712     1  183443400  183444400      2       1  150064       3.0031    0.0013362
enh58738     1  183783000  183784000      1       1  150064       1.9374      0.02635
enh58759     1  184037300  184038300      2       1  150064       1.7625      0.03899
enh58764     1  184187200  184188200      1       1  150064       3.4707    0.0002596
enh58784     1  184449500  184450500      5       3  150064       2.4434    0.0072758
enh58787     1  184458900  184459900      3       2  150064       2.5246    0.0057912
enh58788     1  184460400  184461400      4       1  150064       2.6313    0.0042524
enh58789     1  184463300  184464300      3       2  150064       2.9608    0.0015343
enh58798     1  184524500  184525500      3       2  150064       2.2174     0.013297
enh58799     1  184543500  184544500      5       2  150064       2.3178      0.01023
enh58815     1  184869300  184870300      2       1  150064       1.9275     0.026959
enh58821     1  184950800  184951800      3       1  150064        2.411    0.0079547
enh58822     1  184964000  184965000      2       1  150064       2.8998    0.0018668
enh58825     1  185026400  185027400      3       2  150064         2.91    0.0018069
enh58828     1  185040000  185041000      4       2  150064        2.055      0.01994
enh58844     1  185506500  185507500      1       1  150064       1.6814      0.04634
enh58869     1  186345800  186346800      1       1  150064       1.7256      0.04221
enh58884     1  187204200  187205200      3       2  150064       1.7516     0.039919
enh58891     1  187438700  187439700      5       3  150064        3.409   0.00032599
enh58893     1  187446100  187447100      3       1  150064       2.0559     0.019896
enh58902     1  188333900  188334900      4       2  150064       2.9185    0.0017584
enh58906     1  188824000  188825000      5       1  150064       1.8082     0.035289
enh58907     1  188910800  188911800      1       1  150064       2.1024      0.01776
enh58912     1  189284400  189285400      1       1  150064       2.7304     0.003163
enh58913     1  189374100  189375100      6       3  150064       2.4291    0.0075687
enh58915     1  189733400  189734400      1       1  150064        2.252      0.01216
enh58920     1  190087200  190088200      2       1  150064       2.4059    0.0080665
enh58921     1  190107400  190108400      2       1  150064       2.2468     0.012327
enh58923     1  190904900  190905900      3       2  150064       4.0556   2.5005e-05
enh58924     1  191143000  191144000      3       2  150064       2.8034     0.002528
enh58933     1  192120400  192121400      5       2  150064       1.8506     0.032111
enh58936     1  192312200  192313200      3       1  150064       2.2973     0.010802
enh58941     1  192659800  192660800      2       1  150064       2.1773     0.014729
enh58945     1  192795400  192796400      3       1  150064       2.7685    0.0028161
enh58950     1  192841800  192842800      3       1  150064       2.9279    0.0017065
enh58951     1  192856400  192857400      4       2  150064       2.2139     0.013417
enh58955     1  192990900  192991900      1       1  150064       2.1566      0.01552
enh58958     1  193032700  193033700      1       1  150064       2.7888     0.002645
enh58960     1  193072300  193073300      1       1  150064       3.0838     0.001022
enh58961     1  193074800  193075800      5       2  150064       2.2378     0.012616
enh58963     1  193082300  193083300      4       2  150064       2.6756    0.0037302
enh58965     1  193093200  193094200      2       1  150064       3.2285   0.00062229
enh58970     1  193244400  193245400      4       2  150064       3.0212    0.0012589
enh58971     1  193252000  193253000      2       1  150064       2.5974    0.0046969
enh58972     1  193317300  193318300      2       1  150064       2.4488    0.0071664
enh58979     1  193558100  193559100      2       1  150064       1.6962     0.044925
enh58980     1  193561100  193562100      1       1  150064       1.7194      0.04277
enh58992     1  194504100  194505100      2       1  150064       1.9781     0.023957
enh58995     1  195129700  195130700      5       1  150064       2.1792     0.014658
enh59013     1  196025800  196026800      5       1  150064       2.2618     0.011854
enh59016     1  196117600  196118600      4       2  150064       1.6864     0.045863
enh59025     1  196313500  196314500      3       2  150064       2.1098     0.017439
enh59027     1  196369700  196370700      1       1  150064       2.2115       0.0135
enh59038     1  196580800  196581800      1       1  150064       1.6525      0.04922
enh59039     1  196873400  196874400      1       1  150064       1.9323      0.02666
enh59047     1  197407800  197408800      1       1  150064       2.1571       0.0155
enh59057     1  197768300  197769300      3       1  150064       2.2861     0.011125
enh59059     1  197782800  197783800      3       1  150064       2.2762     0.011416
enh59089     1  198574600  198575600      4       2  150064        1.812     0.034995
enh59092     1  198650700  198651700      2       1  150064       2.0886     0.018371
enh59094     1  198669900  198670900      4       2  150064       1.9677      0.02455
enh59100     1  198757900  198758900      1       1  150064       1.7767      0.03781
enh59118     1  199272700  199273700      5       2  150064       3.3683   0.00037811
enh59121     1  199372600  199373600      4       2  150064       2.8817    0.0019776
enh59122     1  199460000  199461000      7       3  150064       1.8337     0.033349
enh59123     1  199480600  199481600      3       1  150064       2.5231    0.0058166
enh59151     1  200142800  200143800      2       1  150064       2.7272     0.003194
enh59157     1  200251500  200252500      2       1  150064        1.837     0.033104
enh59162     1  200306100  200307100      4       2  150064       2.3856    0.0085263
enh59163     1  200309900  200310900      1       1  150064       2.8551     0.002151
enh59164     1  200322000  200323000      4       1  150064       2.8377    0.0022719
enh59165     1  200323400  200324400      4       2  150064       3.0494    0.0011466
enh59166     1  200333200  200334200      1       1  150064       2.9197     0.001752
enh59168     1  200342400  200343400      3       2  150064       2.9832    0.0014262
enh59169     1  200346500  200347500      2       1  150064       2.0842      0.01857
enh59171     1  200361000  200362000      3       1  150064       2.8672    0.0020704
enh59172     1  200364000  200365000      4       2  150064       3.3574   0.00039339
enh59173     1  200365200  200366200      5       3  150064       3.5158   0.00021921
enh59174     1  200369500  200370500      3       2  150064       2.8092    0.0024833
enh59175     1  200379800  200380800      2       1  150064         2.31     0.010443
enh59176     1  200382500  200383500      8       3  150064       2.8167     0.002426
enh59181     1  200452400  200453400      4       1  150064       2.1888     0.014305
enh59182     1  200457300  200458300      3       2  150064       2.6382    0.0041671
enh59197     1  200771600  200772600      1       1  150064       2.3823     0.008602
enh59204     1  200864600  200865600      1       1  150064       2.5305     0.005695
enh59205     1  200885300  200886300      1       1  150064       1.9874      0.02344
enh59206     1  200928300  200929300      7       4  150064       3.0968   0.00097813
enh59211     1  200989300  200990300      4       2  150064       3.7517   8.7833e-05
enh59213     1  201023000  201024000      5       1  150064       2.9686    0.0014956
enh59226     1  201271600  201272600      3       2  150064       1.6944     0.045098
enh59244     1  201435300  201436300      4       2  150064       2.2423     0.012472
enh59247     1  201451400  201452400      6       2  150064       2.0482      0.02027
enh59292     1  201729900  201730900      2       1  150064       3.3227   0.00044577
enh59296     1  201797300  201798300      3       2  150064       2.6745    0.0037417
enh59299     1  201811000  201812000      4       2  150064       2.6064    0.0045749
enh59305     1  201872000  201873000      3       1  150064       2.6912      0.00356
enh59306     1  201873600  201874600      2       1  150064       2.1693     0.015029
enh59307     1  201880800  201881800      1       1  150064       2.2476       0.0123
enh59368     1  202587400  202588400      1       1  150064       1.7735      0.03807
enh59389     1  202927800  202928800      2       1  150064       1.6632     0.048132
enh59396     1  203017400  203018400      1       1  150064       1.8383      0.03301
enh59401     1  203058600  203059600      1       1  150064       2.1543      0.01561
enh59404     1  203109600  203110600      4       2  150064       1.6788     0.046592
enh59458     1  203599600  203600600      1       1  150064        1.656      0.04886
enh59473     1  203651500  203652500      7       1  150064       1.6948     0.045058
enh59497     1  204006100  204007100      3       1  150064       2.6733    0.0037558
enh59498     1  204010100  204011100      3       2  150064       2.0032     0.022576
enh59505     1  204051100  204052100      4       2  150064       2.2163     0.013337
enh59508     1  204057400  204058400      2       1  150064        3.731    9.535e-05
enh59510     1  204062900  204063900      4       2  150064       1.7051     0.044087
enh59511     1  204065700  204066700      3       2  150064        1.942     0.026067
enh59513     1  204071400  204072400      2       1  150064       1.9284     0.026901
enh59515     1  204076300  204077300      1       1  150064         2.48      0.00657
enh59532     1  204244000  204245000      8       3  150064       2.0888     0.018362
enh59534     1  204249500  204250500      5       3  150064       2.3009     0.010697
enh59554     1  204415300  204416300      2       1  150064       1.9149     0.027755
enh59555     1  204419200  204420200      3       1  150064       1.7121     0.043436
enh59556     1  204421900  204422900      4       1  150064       1.9812     0.023783
enh59557     1  204424900  204425900      4       1  150064        1.987      0.02346
enh59558     1  204435300  204436300      2       1  150064       2.0783     0.018842
enh59562     1  204449800  204450800      5       2  150064       3.4709    0.0002594
enh59563     1  204452600  204453600      2       1  150064       1.8526      0.03197
enh59564     1  204461100  204462100      2       1  150064       3.1301   0.00087367
enh59567     1  204529300  204530300      2       1  150064       2.8064     0.002505
enh59570     1  204540200  204541200      1       1  150064       2.9677       0.0015
enh59571     1  204542600  204543600      1       1  150064       2.4773     0.006619
enh59572     1  204546500  204547500      4       2  150064       2.8363    0.0022816
enh59573     1  204553900  204554900      2       1  150064       2.2901     0.011007
enh59574     1  204557800  204558800      3       2  150064       1.9323     0.026663
enh59575     1  204561600  204562600      3       2  150064       2.8754    0.0020178
enh59576     1  204570300  204571300      3       2  150064       2.0273     0.021317
enh59578     1  204593000  204594000      1       1  150064       3.3053    0.0004743
enh59579     1  204599400  204600400      5       2  150064       2.3775    0.0087148
enh59606     1  204910300  204911300      5       2  150064       1.7406     0.040878
enh59608     1  204927600  204928600      3       2  150064       2.7992    0.0025615
enh59610     1  204972200  204973200      5       2  150064       3.3134   0.00046082
enh59611     1  204982200  204983200      4       2  150064        2.557    0.0052791
enh59615     1  205023000  205024000      4       2  150064       3.9322   4.2091e-05
enh59616     1  205030400  205031400      4       2  150064       3.9784   3.4688e-05
enh59617     1  205089000  205090000      5       1  150064       2.1342     0.016412
enh59618     1  205106900  205107900      3       1  150064        3.887   5.0745e-05
enh59619     1  205110600  205111600      4       2  150064       3.4959   0.00023627
enh59620     1  205157500  205158500      4       2  150064       3.9749   3.5203e-05
enh59622     1  205164500  205165500      5       2  150064       4.3654   6.3436e-06
enh59624     1  205172700  205173700      3       1  150064       3.7427   9.1036e-05
enh59625     1  205180900  205181900      2       1  150064       2.9775    0.0014529
enh59627     1  205198800  205199800      5       2  150064       2.9599    0.0015387
enh59629     1  205218300  205219300      4       2  150064       1.9749     0.024142
enh59630     1  205219400  205220400      2       1  150064       2.6889    0.0035849
enh59631     1  205227500  205228500      2       1  150064       2.1628      0.01528
enh59637     1  205269500  205270500      2       1  150064        1.791     0.036648
enh59640     1  205285600  205286600      3       1  150064        1.854     0.031872
enh59648     1  205324700  205325700      6       2  150064       1.8729     0.030541
enh59653     1  205350200  205351200      3       2  150064       2.0717     0.019144
enh59661     1  205461300  205462300      8       3  150064       2.1635     0.015253
enh59671     1  205491900  205492900      3       2  150064       1.7294      0.04187
enh59674     1  205553400  205554400      4       2  150064       2.1089     0.017478
enh59687     1  205652200  205653200      4       2  150064       1.7389     0.041026
enh59689     1  205662300  205663300      4       2  150064       2.2843     0.011176
enh59702     1  205780100  205781100      1       1  150064       2.4157     0.007853
enh59717     1  206628200  206629200      1       1  150064       1.9709      0.02437
enh59719     1  206645400  206646400      6       3  150064       1.6566     0.048801
enh59720     1  206652700  206653700      2       1  150064       1.9277     0.026945
enh59726     1  206721200  206722200      2       1  150064       1.7445     0.040532
enh59756     1  207218700  207219700      1       1  150064       3.3826     0.000359
enh59757     1  207224900  207225900      3       1  150064       3.1904    0.0007105
enh59786     1  207923800  207924800      2       1  150064       3.7753   7.9905e-05
enh59787     1  207927900  207928900      1       1  150064       3.3754    0.0003685
enh59788     1  207981400  207982400      1       1  150064       2.4355     0.007435
enh59790     1  207997000  207998000      2       1  150064       3.4704    0.0002598
enh59791     1  208026200  208027200      6       3  150064       2.7576     0.002911
enh59792     1  208031800  208032800      6       3  150064       3.0814    0.0010301
enh59793     1  208040600  208041600      4       2  150064       1.7933     0.036466
enh59794     1  208046000  208047000      2       1  150064       2.4233    0.0076908
enh59795     1  208058400  208059400      3       1  150064       2.3672    0.0089614
enh59805     1  208256800  208257800      1       1  150064       1.7018       0.0444
enh59812     1  208293400  208294400      4       1  150064       2.0968     0.018006
enh59813     1  208300800  208301800     10       2  150064       3.0871    0.0010106
enh59814     1  208305500  208306500      3       2  150064       2.7775     0.002739
enh59817     1  208322900  208323900      3       1  150064       2.1308     0.016553
enh59829     1  208386700  208387700      2       1  150064       2.0546     0.019961
enh59830     1  208392700  208393700      2       1  150064       2.4943    0.0063098
enh59833     1  208405900  208406900      4       2  150064       2.4225    0.0077063
enh59834     1  208409200  208410200      7       3  150064       2.0582     0.019787
enh59865     1  209285900  209286900      1       1  150064       2.0078      0.02233
enh59866     1  209303600  209304600      1       1  150064       1.9407      0.02615
enh59867     1  209304200  209305200      3       1  150064       2.1585     0.015443
enh59868     1  209307000  209308000      4       2  150064       2.7716    0.0027894
enh59892     1  209571600  209572600      1       1  150064       2.1746      0.01483
enh59974     1  211419500  211420500      3       1  150064       2.4305    0.0075384
enh59975     1  211421100  211422100      3       2  150064       2.3593    0.0091543
enh59978     1  211434400  211435400      6       4  150064       2.5508    0.0053739
enh59988     1  211556700  211557700      2       1  150064       1.6498     0.049495
enh59989     1  211569200  211570200      2       1  150064       1.7276     0.042032
enh59996     1  211686800  211687800      6       2  150064       2.1991     0.013937
enh59998     1  211695600  211696600      4       2  150064       2.7558    0.0029275
enh60030     1  212461000  212462000      2       1  150064       1.9208     0.027376
enh60034     1  212483200  212484200      1       1  150064       2.2238      0.01308
enh60038     1  212604800  212605800      6       3  150064       1.8601     0.031435
enh60050     1  212785900  212786900      4       2  150064       2.2373     0.012633
enh60112     1  213843200  213844200     12       3  150064       2.0116      0.02213
enh60119     1  214049600  214050600      4       2  150064       1.7873     0.036945
enh60123     1  214189400  214190400      1       1  150064         3.48    0.0002507
enh60127     1  214280300  214281300      4       2  150064       1.9413      0.02611
enh60137     1  214422000  214423000      2       1  150064        1.672     0.047259
enh60138     1  214432500  214433500      1       1  150064       3.8431    6.075e-05
enh60143     1  214470200  214471200      2       1  150064       1.6482     0.049656
enh60144     1  214475500  214476500      4       2  150064       2.3357    0.0097526
enh60145     1  214479400  214480400      4       2  150064        2.802    0.0025395
enh60151     1  214510600  214511600      4       2  150064       2.3236     0.010075
enh60152     1  214522600  214523600      1       1  150064       2.5352     0.005619
enh60167     1  214615800  214616800      4       2  150064        1.715     0.043174
enh60172     1  214633500  214634500      7       1  150064       1.7358     0.041304
enh60176     1  214644400  214645400     13       2  150064       1.6916     0.045362
enh60180     1  214659600  214660600      5       3  150064       1.8559     0.031734
enh60186     1  214671200  214672200      4       1  150064       1.8782     0.030174
enh60188     1  214677900  214678900      6       2  150064        2.458    0.0069862
enh60191     1  214688000  214689000      3       1  150064       2.0606     0.019668
enh60193     1  214693800  214694800      2       1  150064       1.9989     0.022807
enh60202     1  214726600  214727600      6       3  150064       1.8239     0.034083
enh60277     1  217125000  217126000      6       3  150064       1.7974     0.036138
enh60315     1  218632900  218633900      2       1  150064       2.0383     0.020761
enh60340     1  219834300  219835300      3       2  150064       1.9852     0.023559
enh60350     1  220266500  220267500      2       1  150064        2.041     0.020624
enh60352     1  220386800  220387800      3       1  150064       1.9506     0.025552
enh60362     1  220447100  220448100      2       1  150064       1.6588     0.048577
enh60373     1  220622300  220623300      1       1  150064         2.76      0.00289
enh60378     1  220717200  220718200      2       1  150064       1.6534     0.049125
enh60387     1  220924100  220925100      1       1  150064       2.1008      0.01783
enh60417     1  221886000  221887000      1       1  150064       1.7438       0.0406
enh60418     1  221888800  221889800      1       1  150064       2.0218       0.0216
enh60422     1  221912500  221913500      3       1  150064       1.8928     0.029189
enh60423     1  221917200  221918200      4       2  150064        3.037    0.0011949
enh60445     1  222628000  222629000      3       1  150064       2.8637    0.0020939
enh60492     1  223840300  223841300      6       2  150064       2.2187     0.013252
enh60493     1  223858100  223859100      3       1  150064       2.5033    0.0061525
enh60495     1  223888300  223889300      1       1  150064       1.9712      0.02435
enh60498     1  223905000  223906000      3       2  150064       3.4593   0.00027077
enh60499     1  223913500  223914500      2       1  150064       2.7539    0.0029444
enh60501     1  223921100  223922100      2       1  150064       2.6168    0.0044382
enh60504     1  223930300  223931300      9       2  150064        1.693     0.045231
enh60506     1  223959300  223960300      4       2  150064       3.7196   9.9754e-05
enh60507     1  224009800  224010800      4       2  150064       3.6981   0.00010862
enh60508     1  224010500  224011500      4       1  150064       3.4388   0.00029213
enh60510     1  224014600  224015600      1       1  150064       3.5115    0.0002228
enh60512     1  224021300  224022300      6       2  150064       2.6392    0.0041545
enh60513     1  224023700  224024700      1       1  150064       3.4465     0.000284
enh60515     1  224028200  224029200      2       1  150064       1.8336     0.033354
enh60546     1  224546800  224547800      4       2  150064        2.912    0.0017959
enh60549     1  224624200  224625200      2       1  150064       2.4151    0.0078663
enh60550     1  224626400  224627400      2       1  150064       2.3043     0.010602
enh60552     1  224644400  224645400      3       2  150064       2.0156     0.021919
enh60558     1  224690600  224691600      2       1  150064       2.2192     0.013236
enh60566     1  224794700  224795700      3       2  150064       1.7776     0.037732
enh60568     1  224822800  224823800      2       1  150064       2.6604    0.0039026
enh60569     1  224827900  224828900      4       2  150064       2.2325     0.012791
enh60570     1  224832100  224833100      7       3  150064       2.2667     0.011703
enh60571     1  224837800  224838800      3       1  150064       2.1216     0.016936
enh60573     1  224891400  224892400      3       1  150064         1.98      0.02385
enh60576     1  224922200  224923200      3       2  150064        2.023     0.021536
enh60578     1  224926900  224927900      2       1  150064       1.8019     0.035784
enh60641     1  225934700  225935700      3       1  150064       1.9039     0.028464
enh60650     1  225969500  225970500      2       1  150064       1.8323     0.033456
enh60654     1  226011900  226012900      9       3  150064       2.0852     0.018525
enh60655     1  226014400  226015400      5       2  150064       2.7154    0.0033097
enh60661     1  226065300  226066300      4       1  150064       2.1929     0.014158
enh60662     1  226067100  226068100      3       1  150064       2.2423      0.01247
enh60663     1  226077600  226078600      4       2  150064       1.7634     0.038913
enh60684     1  226295500  226296500      2       1  150064       2.2363     0.012667
enh60687     1  226311400  226312400      1       1  150064       2.6169     0.004437
enh60690     1  226320300  226321300      3       2  150064       1.7804     0.037508
enh60696     1  226402700  226403700      1       1  150064       1.8274      0.03382
enh60697     1  226407700  226408700      3       1  150064       2.4499    0.0071443
enh60705     1  226596000  226597000      5       2  150064       1.6976     0.044794
enh60712     1  226644700  226645700      2       1  150064        1.995      0.02302
enh60714     1  226679200  226680200      4       2  150064       1.6476     0.049714
enh60728     1  226828000  226829000      3       2  150064       2.9688    0.0014947
enh60743     1  226891200  226892200      2       1  150064       2.8155    0.0024351
enh60744     1  226896000  226897000      3       2  150064       2.3533    0.0093048
enh60745     1  226898700  226899700      1       1  150064       2.4902     0.006384
enh60746     1  226900200  226901200      2       1  150064        2.564    0.0051738
enh60749     1  226914900  226915900      2       1  150064       2.3349    0.0097731
enh60754     1  227014700  227015700      5       2  150064       2.1254     0.016775
enh60763     1  227063200  227064200      4       2  150064       1.6895     0.045558
enh60779     1  227372600  227373600      5       3  150064        1.991     0.023238
enh60783     1  227446500  227447500      8       3  150064       1.6872     0.045786
enh60790     1  227507200  227508200      3       1  150064       1.6769     0.046781
enh60791     1  227517800  227518800      4       2  150064       2.9753    0.0014634
enh60793     1  227544100  227545100      6       2  150064       2.4737    0.0066859
enh60862     1  229035800  229036800      2       1  150064       1.9543     0.025331
enh60868     1  229104400  229105400      4       2  150064       1.9721     0.024302
enh60959     1  230231300  230232300      5       2  150064       3.5141   0.00022062
enh60960     1  230239400  230240400      1       1  150064       3.7917     7.48e-05
enh60961     1  230245400  230246400      3       1  150064       3.7059   0.00010534
enh60962     1  230248100  230249100      2       1  150064       3.1926    0.0007051
enh60963     1  230255800  230256800      4       2  150064       3.7928    7.449e-05
enh60964     1  230260200  230261200      2       1  150064       1.9589     0.025062
enh60966     1  230263400  230264400      9       3  150064       3.2828   0.00051388
enh60968     1  230271800  230272800      7       3  150064       2.8519    0.0021733
enh60969     1  230272600  230273600     11       5  150064       3.5771   0.00017372
enh60970     1  230276800  230277800      7       4  150064       2.5369    0.0055917
enh60982     1  230311500  230312500      5       3  150064       2.1821     0.014552
enh60984     1  230322100  230323100      4       2  150064       1.6751     0.046958
enh60985     1  230324600  230325600      3       1  150064        1.723     0.042444
enh60993     1  230405600  230406600      3       2  150064       1.9923     0.023169
enh61003     1  230510600  230511600      1       1  150064       1.7624        0.039
enh61004     1  230517500  230518500      3       1  150064       1.7582     0.039356
enh61068     1  232053900  232054900      4       2  150064       1.7883     0.036867
enh61085     1  232245600  232246600      6       3  150064        1.657     0.048762
enh61101     1  232502800  232503800      2       1  150064       1.9408     0.026144
enh61105     1  232573700  232574700      3       1  150064       2.5378    0.0055771
enh61107     1  232589800  232590800      2       1  150064       2.3845    0.0085522
enh61109     1  232595300  232596300      8       2  150064       2.9944    0.0013749
enh61110     1  232608600  232609600      2       1  150064       1.9085     0.028161
enh61111     1  232634000  232635000      3       2  150064       2.6696    0.0037972
enh61140     1  232757900  232758900      2       1  150064       1.7859      0.03706
enh61173     1  233425800  233426800      4       2  150064       2.5724    0.0050502
enh61190     1  233646200  233647200      5       2  150064       2.9272    0.0017099
enh61218     1  234361600  234362600      1       1  150064       1.8965      0.02895
enh61229     1  234610900  234611900     12       3  150064       2.2985     0.010767
enh61231     1  234626400  234627400      8       4  150064       2.4821    0.0065312
enh61232     1  234630600  234631600      5       2  150064       1.9164     0.027658
enh61233     1  234634800  234635800      6       2  150064       2.3927    0.0083623
enh61234     1  234640600  234641600      2       1  150064       2.2576     0.011985
enh61236     1  234648000  234649000      5       2  150064       1.6483     0.049641
enh61237     1  234651000  234652000      2       1  150064       2.7282    0.0031841
enh61261     1  234895700  234896700      3       2  150064       1.7982     0.036074
enh61332     1  235799300  235800300      4       1  150064       2.1817     0.014566
enh61333     1  235803500  235804500      2       1  150064       1.6704      0.04742
enh61334     1  235804700  235805700      1       1  150064       2.3335      0.00981
enh61336     1  235810800  235811800      4       2  150064       2.6184    0.0044165
enh61370     1  236665700  236666700      1       1  150064       1.7372      0.04118
enh61393     1  237263800  237264800      1       1  150064       1.8375      0.03307
enh61415     1  237575600  237576600      6       3  150064       2.2658     0.011733
enh61423     1  237996100  237997100      2       1  150064       1.9274     0.026963
enh61429     1  238126200  238127200      5       2  150064       2.1151     0.017209
enh61435     1  238339400  238340400      5       2  150064       2.8793    0.0019929
enh61436     1  238340800  238341800      3       1  150064       2.0903     0.018295
enh61446     1  239224900  239225900      1       1  150064       1.7285      0.04195
enh61453     1  239396400  239397400      3       1  150064       1.7514      0.03994
enh61454     1  239405700  239406700      1       1  150064       1.9456      0.02585
enh61464     1  239796400  239797400      3       1  150064       1.8691     0.030807
enh61485     1  240302400  240303400      1       1  150064       2.7091     0.003373
enh61497     1  240932000  240933000      3       2  150064        2.437    0.0074041
enh61499     1  241133000  241134000      9       1  150064       1.7847     0.037152
enh61503     1  241172500  241173500      2       1  150064       1.6748     0.046983
enh61506     1  241197300  241198300      3       1  150064       1.9953     0.023005
enh61508     1  241209100  241210100      4       2  150064       1.9609     0.024946
enh61513     1  241237500  241238500      1       1  150064       2.4299     0.007552
enh61517     1  241272000  241273000      2       1  150064       2.2978     0.010785
enh61522     1  241365300  241366300      5       3  150064       1.7921     0.036558
enh61523     1  241371200  241372200      6       3  150064        2.167     0.015119
enh61525     1  241389400  241390400      3       2  150064       2.0665     0.019393
enh61531     1  241790800  241791800      6       2  150064       2.5618    0.0052061
enh61533     1  241800000  241801000      6       3  150064         1.78     0.037537
enh61549     1  242344000  242345000      5       2  150064       1.6819     0.046297
enh61570     1  243277300  243278300      2       1  150064       2.1798     0.014634
enh61572     1  243368300  243369300      1       1  150064       3.2555    0.0005659
enh61574     1  243414000  243415000      4       2  150064       4.2609   1.0181e-05
enh61576     1  243432400  243433400      1       1  150064       4.8999    4.794e-07
enh61579     1  243469700  243470700      3       2  150064       3.2768   0.00052498
enh61580     1  243471000  243472000      3       2  150064       4.7544   9.9511e-07
enh61583     1  243558000  243559000      2       1  150064       1.9029     0.028525
enh61586     1  243578900  243579900      1       1  150064       3.9443    4.001e-05
enh61588     1  243603000  243604000      3       1  150064       2.1631     0.015268
enh61590     1  243644800  243645800      2       1  150064       4.1066   2.0075e-05
enh61591     1  243652600  243653600      1       1  150064        3.928    4.283e-05
enh61594     1  243661000  243662000      3       1  150064       4.6981   1.3127e-06
enh61598     1  243722900  243723900      1       1  150064       5.0011     2.85e-07
enh61603     1  243881000  243882000      1       1  150064       2.4984     0.006237
enh61604     1  243883800  243884800      2       1  150064       4.0418   2.6525e-05
enh61607     1  243893800  243894800      1       1  150064       2.1786      0.01468
enh61609     1  243901700  243902700      1       1  150064       2.1589      0.01543
enh61610     1  243909800  243910800      1       1  150064       4.8363    6.613e-07
enh61612     1  243917400  243918400      3       1  150064       3.4144   0.00031966
enh61613     1  243918800  243919800      1       1  150064       4.7265    1.142e-06
enh61614     1  243930000  243931000      3       2  150064       3.2508   0.00057541
enh61615     1  243955500  243956500      2       1  150064       4.2876   9.0309e-06
enh61616     1  243981900  243982900      1       1  150064       3.4162    0.0003175
enh61618     1  244014700  244015700      1       1  150064       3.3251     0.000442
enh61620     1  244087800  244088800      1       1  150064       4.2458    1.089e-05
enh61622     1  244093900  244094900      1       1  150064       2.6135     0.004481
enh61623     1  244094600  244095600      1       1  150064       2.6135     0.004481
enh61639     1  244374200  244375200      4       2  150064       2.6697    0.0037957
enh61640     1  244377300  244378300      6       2  150064       2.5072    0.0060851
enh61641     1  244397300  244398300      6       1  150064       2.0703     0.019211
enh61655     1  244602600  244603600      4       2  150064       2.1017     0.017792
enh61657     1  244608600  244609600      2       1  150064       2.3236     0.010074
enh61659     1  244612100  244613100      2       1  150064       2.3452    0.0095087
enh61661     1  244623400  244624400      3       2  150064       1.7861     0.037045
enh61672     1  244828800  244829800      5       2  150064       2.0407     0.020639
enh61720     1  245541200  245542200      5       3  150064        1.825     0.033999
enh61721     1  245543600  245544600      1       1  150064       2.1058      0.01761
enh61724     1  245565000  245566000      4       2  150064       1.7391     0.041009
enh61736     1  245762500  245763500      6       1  150064       2.5013    0.0061871
enh61753     1  246149500  246150500      3       2  150064       2.1807     0.014603
enh61766     1  246360200  246361200      1       1  150064       2.0007      0.02271
enh61768     1  246382500  246383500     10       3  150064        2.497     0.006262
enh61769     1  246426000  246427000      6       2  150064       2.7009    0.0034579
enh61770     1  246430700  246431700      6       2  150064       2.1436     0.016034
enh61771     1  246446900  246447900      3       2  150064       2.4047    0.0080937
enh61785     1  246771700  246772700      2       1  150064       2.2501      0.01222
enh61786     1  246773700  246774700      3       1  150064       1.9938     0.023087
enh61791     1  246931400  246932400      7       2  150064       1.6517     0.049298
enh69757     2     232800     233800      1       1  150064       1.8119        0.035
enh69791     2     794200     795200      5       2  150064       2.4138    0.0078945
enh69792     2     826500     827500      5       2  150064       2.0316     0.021097
enh69795     2     883800     884800      8       2  150064       2.5813    0.0049214
enh69796     2     888800     889800      8       4  150064       1.6508     0.049386
enh69797     2     899500     900500      7       3  150064       1.9381     0.026303
enh69798     2     920200     921200      5       2  150064       1.9286      0.02689
enh69799     2     928500     929500      4       2  150064       2.2798     0.011311
enh69802     2     952200     953200      5       3  150064       1.7578     0.039387
enh69804     2     974700     975700      9       2  150064       2.0979     0.017959
enh69805     2     979900     980900      3       1  150064       2.6464    0.0040681
enh69806     2    1010600    1011600      7       2  150064       3.0584    0.0011125
enh69807     2    1012600    1013600      3       1  150064       2.8409    0.0022493
enh69808     2    1023900    1024900      3       2  150064       2.5376    0.0055803
enh69809     2    1028500    1029500      8       3  150064       3.0532    0.0011323
enh69852     2    1733700    1734700      6       2  150064        1.825     0.033997
enh69856     2    1770500    1771500      4       1  150064       2.0851      0.01853
enh69890     2    2426100    2427100      1       1  150064       2.3575     0.009198
enh69894     2    2685100    2686100      3       2  150064       1.9542     0.025338
enh69896     2    2706400    2707400      8       3  150064       1.7683     0.038506
enh69897     2    2707800    2708800      3       2  150064       2.2291     0.012905
enh69903     2    2775800    2776800      7       3  150064       2.4257    0.0076399
enh69911     2    3204000    3205000      6       2  150064       1.6769     0.046783
enh69913     2    3242800    3243800      8       1  150064       2.6701    0.0037917
enh69915     2    3260500    3261500      5       2  150064       1.6683     0.047625
enh69917     2    3281100    3282100      4       1  150064       1.6737     0.047098
enh69918     2    3286700    3287700      4       2  150064       2.0602     0.019688
enh69922     2    3307200    3308200      4       1  150064       2.7783    0.0027318
enh69941     2    3625400    3626400      2       1  150064       1.6986     0.044695
enh69942     2    3642500    3643500      3       2  150064         1.74     0.040934
enh69970     2    5323000    5324000      3       1  150064       2.3258     0.010015
enh69976     2    5375700    5376700      2       1  150064       2.8545     0.002155
enh69977     2    5390000    5391000      4       1  150064       3.3007   0.00048216
enh69999     2    5843100    5844100      1       1  150064       4.1061    2.012e-05
enh70000     2    5864500    5865500      7       2  150064       2.1668     0.015124
enh70001     2    5867000    5868000      6       2  150064       1.8706     0.030702
enh70012     2    6104800    6105800      5       3  150064        1.952     0.025467
enh70029     2    6364000    6365000      3       2  150064        2.268     0.011664
enh70031     2    6477000    6478000      1       1  150064       2.2849      0.01116
enh70046     2    7059600    7060600      3       1  150064       1.8028     0.035709
enh70047     2    7061600    7062600      4       2  150064        2.317     0.010252
enh70049     2    7070800    7071800      4       2  150064       1.9314     0.026716
enh70057     2    7200400    7201400      3       2  150064       1.6484     0.049634
enh70077     2    7591800    7592800      3       1  150064       3.3375   0.00042262
enh70078     2    7596800    7597800      1       1  150064       3.3476    0.0004075
enh70079     2    7613100    7614100      6       2  150064       2.9845    0.0014204
enh70080     2    7637100    7638100      2       1  150064       2.6045    0.0046004
enh70084     2    7843100    7844100      1       1  150064       2.3289     0.009933
enh70099     2    8112500    8113500      4       2  150064       2.1318     0.016512
enh70120     2    8585400    8586400      5       1  150064       3.1424   0.00083791
enh70126     2    8680000    8681000      3       1  150064       2.4331    0.0074859
enh70160     2    9245900    9246900      5       2  150064       1.9482     0.025694
enh70164     2    9314900    9315900      4       1  150064       2.0487     0.020244
enh70166     2    9330800    9331800      2       1  150064       2.0791     0.018805
enh70172     2    9370200    9371200      2       1  150064       1.9918     0.023194
enh70173     2    9372600    9373600      1       1  150064       1.8161      0.03468
enh70174     2    9374400    9375400      1       1  150064       3.1764    0.0007455
enh70178     2    9391800    9392800      4       2  150064       3.0426    0.0011728
enh70186     2    9408400    9409400      4       2  150064       2.3659    0.0089922
enh70187     2    9409400    9410400      3       2  150064       1.9146     0.027771
enh70210     2    9747900    9748900      3       1  150064       1.6503     0.049439
enh70211     2    9752900    9753900      2       1  150064       1.7709     0.038287
enh70246     2   10130400   10131400      4       1  150064       1.6644     0.048016
enh70286     2   10544200   10545200      5       2  150064       1.7802      0.03752
enh70287     2   10548300   10549300      8       3  150064       1.6618     0.048274
enh70288     2   10549200   10550200      4       2  150064       1.7831     0.037288
enh70309     2   10954200   10955200      4       2  150064       2.5586    0.0052546
enh70353     2   11533500   11534500      2       1  150064       2.2141     0.013412
enh70354     2   11535200   11536200      6       2  150064       1.7433      0.04064
enh70388     2   11889400   11890400      3       2  150064       1.7823     0.037353
enh70390     2   11916400   11917400      2       1  150064       1.7045      0.04414
enh70391     2   11918600   11919600      2       1  150064        1.751      0.03997
enh70396     2   12036300   12037300      4       2  150064       2.0216     0.021608
enh70405     2   12236600   12237600      4       2  150064       1.7066     0.043945
enh70407     2   12249400   12250400      5       2  150064       1.6559     0.048875
enh70426     2   12695400   12696400      2       1  150064       1.8598     0.031459
enh70429     2   12764800   12765800      2       1  150064       2.7038    0.0034275
enh70472     2   15310100   15311100      7       2  150064       2.4167    0.0078305
enh70475     2   15401800   15402800      1       1  150064       2.4398     0.007348
enh70477     2   15497900   15498900      3       1  150064       1.7717      0.03822
enh70478     2   15505100   15506100      2       1  150064       1.7326     0.041581
enh70482     2   15699400   15700400      2       1  150064       1.8953     0.029027
enh70484     2   15717100   15718100      3       1  150064        1.681     0.046378
enh70485     2   15719600   15720600      3       1  150064       1.8323     0.033457
enh70496     2   15940700   15941700      4       2  150064       2.3419    0.0095937
enh70504     2   16077200   16078200      4       1  150064       2.0747     0.019005
enh70509     2   16105200   16106200      2       1  150064       1.6605      0.04841
enh70521     2   16168400   16169400      4       2  150064       1.8838     0.029797
enh70538     2   16384000   16385000      3       2  150064       2.5474    0.0054259
enh70547     2   16499500   16500500      3       2  150064       1.8499     0.032161
enh70554     2   16798800   16799800      4       2  150064       1.6767     0.046797
enh70570     2   17063600   17064600      7       2  150064       2.4621    0.0069069
enh70595     2   17780000   17781000      7       3  150064       1.7885     0.036848
enh70606     2   17932300   17933300      3       1  150064       1.9908     0.023252
enh70607     2   17936600   17937600      1       1  150064       2.1711      0.01496
enh70609     2   17996600   17997600      3       1  150064       2.3427    0.0095728
enh70610     2   18003400   18004400      3       1  150064       2.7565    0.0029214
enh70611     2   18008000   18009000     10       2  150064       3.9072   4.6693e-05
enh70612     2   18009000   18010000      6       2  150064       3.3625   0.00038616
enh70613     2   18063100   18064100      5       2  150064       2.1788     0.014674
enh70614     2   18074000   18075000      6       3  150064       3.7365   9.3316e-05
enh70615     2   18095300   18096300      2       1  150064       2.3715    0.0088574
enh70616     2   18097100   18098100      4       2  150064       2.4685    0.0067849
enh70617     2   18099800   18100800      6       3  150064       2.0066     0.022397
enh70619     2   18139600   18140600      2       1  150064       2.3672    0.0089618
enh70644     2   19363200   19364200      6       3  150064       2.1025     0.017756
enh70646     2   19427500   19428500      1       1  150064       2.0583      0.01978
enh70649     2   19660400   19661400      3       1  150064       1.9293      0.02685
enh70660     2   20242000   20243000      4       2  150064       1.9159     0.027689
enh70673     2   20363700   20364700      3       2  150064       2.4502    0.0071382
enh70674     2   20365700   20366700      1       1  150064       1.7425      0.04071
enh70675     2   20369300   20370300      6       3  150064       1.8979     0.028855
enh70695     2   20541100   20542100      1       1  150064       1.6584      0.04862
enh70723     2   20773200   20774200      5       2  150064       2.7001    0.0034658
enh70724     2   20778700   20779700      5       2  150064       2.5188    0.0058882
enh70728     2   20798600   20799600      3       2  150064       2.2061      0.01369
enh70731     2   20815500   20816500      7       2  150064       1.9175     0.027587
enh70735     2   20841700   20842700      4       2  150064       2.0273     0.021318
enh70754     2   21511000   21512000      3       1  150064        2.194     0.014116
enh70775     2   22301300   22302300      1       1  150064       2.3885     0.008459
enh70776     2   22366500   22367500      2       1  150064       2.6104    0.0045212
enh70777     2   22416900   22417900      3       1  150064       1.6598     0.048475
enh70779     2   22468000   22469000      1       1  150064        3.173    0.0007544
enh70783     2   22599800   22600800      2       1  150064        2.362    0.0090878
enh70784     2   22605400   22606400      3       2  150064       3.8428   6.0826e-05
enh70785     2   22684800   22685800      1       1  150064       4.7121    1.226e-06
enh70786     2   22708100   22709100      3       1  150064       4.1142   1.9424e-05
enh70787     2   22744300   22745300      3       2  150064        2.949    0.0015938
enh70788     2   22917300   22918300      2       1  150064       1.8659     0.031029
enh70795     2   23168900   23169900      1       1  150064        2.068      0.01932
enh70815     2   23703600   23704600      4       2  150064       1.8388     0.032972
enh70820     2   23726200   23727200      5       2  150064       4.2256   1.1917e-05
enh70821     2   23743100   23744100      4       2  150064       2.9808    0.0014373
enh70840     2   23921100   23922100      5       2  150064       2.0344     0.020958
enh70842     2   23972800   23973800      4       2  150064       3.0103    0.0013049
enh70845     2   24123200   24124200      3       2  150064       1.7043     0.044158
enh70846     2   24127800   24128800      1       1  150064        2.071      0.01918
enh70847     2   24139300   24140300      3       2  150064       2.2082     0.013614
enh70849     2   24151200   24152200      2       1  150064       1.9116     0.027966
enh70850     2   24161500   24162500      1       1  150064       2.2362      0.01267
enh70852     2   24167100   24168100      5       2  150064       2.4735    0.0066904
enh70872     2   24658500   24659500      3       1  150064       3.0806    0.0010329
enh70893     2   24994800   24995800      2       1  150064       1.8194     0.034423
enh70915     2   25320900   25321900      2       1  150064       1.9089     0.028136
enh70917     2   25351500   25352500      6       3  150064        4.357    6.593e-06
enh70920     2   25420500   25421500      2       1  150064       2.6263    0.0043163
enh70922     2   25437700   25438700      2       1  150064       3.3209   0.00044866
enh70924     2   25452500   25453500      4       2  150064       3.9435   4.0149e-05
enh70928     2   25485700   25486700      1       1  150064       2.2629      0.01182
enh70929     2   25487500   25488500      5       3  150064       2.1024     0.017758
enh70932     2   25498200   25499200      2       1  150064        1.779     0.037618
enh70937     2   25526600   25527600      4       2  150064       2.7383    0.0030879
enh70939     2   25535100   25536100      4       2  150064       2.3255     0.010024
enh70941     2   25551300   25552300      2       1  150064       2.5484    0.0054113
enh70958     2   25887200   25888200      2       1  150064       1.8753     0.030376
enh70974     2   26220100   26221100      7       3  150064       2.8477    0.0022021
enh70977     2   26254800   26255800      2       1  150064        2.286     0.011128
enh70990     2   26398200   26399200      5       2  150064       2.2219     0.013146
enh70991     2   26400900   26401900      2       1  150064       2.4287     0.007577
enh70992     2   26402600   26403600      2       1  150064       1.8118     0.035005
enh70997     2   26523600   26524600      4       2  150064       2.0879     0.018405
enh71005     2   26579700   26580700      3       2  150064        2.062     0.019605
enh71011     2   26700000   26701000      6       3  150064       2.3582    0.0091824
enh71021     2   26828600   26829600      2       1  150064       1.6939     0.045143
enh71031     2   26929200   26930200      1       1  150064       2.1156      0.01719
enh71032     2   26932200   26933200      3       2  150064       2.1394     0.016201
enh71035     2   26972000   26973000      2       1  150064       2.8406    0.0022515
enh71039     2   26988000   26989000      2       1  150064       2.6494    0.0040322
enh71040     2   26989700   26990700      4       2  150064       3.0451     0.001163
enh71042     2   26991800   26992800      2       1  150064       3.1258   0.00088647
enh71044     2   26994900   26995900      3       1  150064       3.1693   0.00076416
enh71046     2   27106400   27107400      1       1  150064       3.1421    0.0008386
enh71051     2   27169300   27170300      5       2  150064        3.295   0.00049209
enh71052     2   27197400   27198400      1       1  150064       3.3102    0.0004662
enh71053     2   27224400   27225400      1       1  150064       3.1894    0.0007128
enh71057     2   27271800   27272800      2       1  150064       3.4335   0.00029787
enh71058     2   27292600   27293600      4       2  150064       3.5829   0.00016991
enh71059     2   27295600   27296600      1       1  150064       2.9142     0.001783
enh71061     2   27300900   27301900      3       2  150064       2.8489    0.0021932
enh71062     2   27301500   27302500      2       1  150064       2.4463    0.0072163
enh71069     2   27432100   27433100      5       3  150064       2.1164     0.017157
enh71072     2   27441200   27442200      7       2  150064       2.4696    0.0067624
enh71073     2   27472700   27473700      1       1  150064       2.5646     0.005165
enh71074     2   27497600   27498600      1       1  150064       2.6453     0.004081
enh71077     2   27514400   27515400      2       1  150064       1.9602     0.024989
enh71079     2   27525600   27526600      2       1  150064       1.9622      0.02487
enh71081     2   27543800   27544800      2       1  150064       1.9898     0.023304
enh71083     2   27574400   27575400      2       1  150064       2.1849     0.014448
enh71089     2   27594800   27595800      2       1  150064       2.3713    0.0088636
enh71091     2   27603900   27604900      1       1  150064       3.0578     0.001115
enh71092     2   27630300   27631300      1       1  150064       3.1035    0.0009562
enh71093     2   27632800   27633800      2       1  150064       2.0799     0.018769
enh71095     2   27652900   27653900      1       1  150064       1.7399      0.04094
enh71098     2   27711400   27712400      4       2  150064       3.6298   0.00014183
enh71099     2   27712800   27713800      2       1  150064        2.505    0.0061232
enh71101     2   27850400   27851400      2       1  150064       1.8163      0.03466
enh71102     2   27877900   27878900      1       1  150064       3.9509    3.893e-05
enh71104     2   27906000   27907000      2       1  150064       1.7749     0.037961
enh71111     2   27958700   27959700      2       1  150064       3.4552   0.00027493
enh71112     2   27974300   27975300      1       1  150064       4.5508    2.672e-06
enh71114     2   27988400   27989400      2       1  150064       4.7245   1.1536e-06
enh71115     2   27993400   27994400      1       1  150064       3.8587      5.7e-05
enh71116     2   28021800   28022800      2       1  150064       4.0494   2.5671e-05
enh71117     2   28139100   28140100      1       1  150064       2.2514      0.01218
enh71126     2   28543100   28544100      1       1  150064        1.844      0.03259
enh71133     2   28619200   28620200      3       1  150064       2.3435    0.0095507
enh71134     2   28622800   28623800      2       1  150064       2.6156     0.004454
enh71135     2   28636200   28637200      2       1  150064       1.9748     0.024147
enh71164     2   29275800   29276800      6       2  150064       2.6776    0.0037075
enh71180     2   29643200   29644200      4       2  150064       3.8794   5.2357e-05
enh71210     2   30448100   30449100      3       2  150064       2.0993     0.017896
enh71241     2   30794800   30795800      1       1  150064       2.1367      0.01631
enh71271     2   31353500   31354500      2       1  150064       1.7585     0.039333
enh71292     2   32236500   32237500      3       2  150064       2.2825     0.011229
enh71348     2   33905500   33906500      1       1  150064       1.9595      0.02503
enh71354     2   34413600   34414600      4       2  150064       1.6867     0.045833
enh71358     2   34956100   34957100      3       1  150064       1.6457     0.049917
enh71359     2   34959400   34960400      5       2  150064       1.9049     0.028397
enh71364     2   35453500   35454500      4       2  150064       1.9632     0.024813
enh71365     2   35517900   35518900      1       1  150064       2.3412     0.009612
enh71366     2   35597400   35598400      3       2  150064       2.4071    0.0080397
enh71387     2   36600800   36601800      2       1  150064       1.8621     0.031293
enh71400     2   36632100   36633100      5       3  150064       1.7881     0.036876
enh71403     2   36636000   36637000      1       1  150064       1.8342      0.03331
enh71409     2   36647400   36648400      1       1  150064       2.3588     0.009167
enh71411     2   36649200   36650200      3       2  150064       2.3732    0.0088164
enh71412     2   36650000   36651000      6       3  150064       2.0851     0.018532
enh71413     2   36651200   36652200      1       1  150064       2.1612      0.01534
enh71418     2   36688200   36689200      2       1  150064       2.0103     0.022198
enh71421     2   36713200   36714200      1       1  150064       1.9852      0.02356
enh71429     2   36822500   36823500      7       2  150064       2.0295     0.021202
enh71437     2   36928400   36929400     14       4  150064       1.9919     0.023191
enh71446     2   37011800   37012800      1       1  150064        1.806      0.03546
enh71447     2   37024400   37025400      6       2  150064       1.9918     0.023195
enh71448     2   37051000   37052000      4       1  150064       2.5964    0.0047107
enh71454     2   37153800   37154800      3       2  150064       2.7715    0.0027901
enh71457     2   37178800   37179800      3       2  150064       2.6045    0.0046003
enh71461     2   37189400   37190400      4       2  150064       2.5427    0.0055005
enh71463     2   37237900   37238900      5       2  150064       2.4336    0.0074752
enh71467     2   37384400   37385400      3       1  150064       1.8706     0.030697
enh71468     2   37386000   37387000      8       3  150064       1.9639      0.02477
enh71469     2   37395000   37396000      5       3  150064       1.9394     0.026228
enh71470     2   37408500   37409500     18       4  150064       2.5537    0.0053294
enh71480     2   37460200   37461200      6       2  150064       2.7139    0.0033245
enh71481     2   37460900   37461900      5       2  150064       1.8238     0.034092
enh71482     2   37498400   37499400      6       3  150064       4.0798   2.2538e-05
enh71483     2   37528800   37529800      6       2  150064       3.1735   0.00075305
enh71484     2   37544400   37545400      4       2  150064       3.9477   3.9447e-05
enh71486     2   37548400   37549400      4       1  150064       3.5043   0.00022889
enh71487     2   37549300   37550300      2       1  150064        3.763   8.3938e-05
enh71488     2   37570600   37571600      7       3  150064        3.884   5.1384e-05
enh71489     2   37576100   37577100      6       2  150064       3.8151   6.8053e-05
enh71492     2   37733900   37734900      4       1  150064       1.8585     0.031551
enh71500     2   37882900   37883900      1       1  150064       2.3419     0.009592
enh71518     2   38188900   38189900      4       2  150064       3.1229   0.00089554
enh71537     2   38523100   38524100      1       1  150064       1.8692       0.0308
enh71538     2   38528600   38529600      4       2  150064       1.6781     0.046664
enh71551     2   38665600   38666600      3       2  150064       2.0174     0.021826
enh71573     2   38964400   38965400      2       1  150064       2.4299    0.0075516
enh71574     2   38967800   38968800      1       1  150064       2.2486      0.01227
enh71595     2   39320300   39321300      3       1  150064       1.6751     0.046955
enh71599     2   39345000   39346000      3       1  150064       1.7073     0.043887
enh71604     2   39381600   39382600      3       2  150064       1.8599     0.031449
enh71606     2   39429900   39430900      1       1  150064       2.4234     0.007687
enh71608     2   39454500   39455500      4       2  150064            2      0.02275
enh71610     2   39460000   39461000      1       1  150064       2.1224       0.0169
enh71611     2   39468600   39469600      2       1  150064       2.1655     0.015175
enh71623     2   39609700   39610700      3       1  150064       1.9472     0.025758
enh71665     2   39963500   39964500      2       1  150064       2.4439    0.0072654
enh71667     2   39999200   40000200      6       3  150064       2.5035    0.0061493
enh71668     2   40000700   40001700      1       1  150064       2.0746      0.01901
enh71669     2   40006400   40007400      2       1  150064       2.0011      0.02269
enh71676     2   40370400   40371400      3       1  150064       2.3112     0.010411
enh71686     2   40715100   40716100      4       2  150064       1.9466     0.025791
enh71687     2   40738700   40739700      2       1  150064       2.7378    0.0030926
enh71688     2   40771100   40772100      3       2  150064       2.0917     0.018231
enh71696     2   41553800   41554800      2       1  150064       2.0261     0.021377
enh71697     2   41602800   41603800      5       3  150064        2.334    0.0097983
enh71699     2   41891800   41892800      3       2  150064       1.8326     0.033433
enh71759     2   42684700   42685700      2       1  150064        1.671      0.04736
enh71785     2   42964800   42965800      2       1  150064       1.8283     0.033756
enh71786     2   42966200   42967200      2       1  150064        2.294     0.010894
enh71790     2   43000600   43001600      1       1  150064       1.8987       0.0288
enh71795     2   43133200   43134200      3       2  150064        2.377    0.0087282
enh71827     2   43379600   43380600      4       2  150064       1.9039      0.02846
enh71828     2   43385200   43386200      6       2  150064       1.7511     0.039966
enh71888     2   44330500   44331500      4       2  150064       2.1788     0.014672
enh71892     2   44399400   44400400      1       1  150064       2.1429      0.01606
enh71896     2   44410000   44411000      4       1  150064       1.8436     0.032623
enh71897     2   44410900   44411900      3       1  150064       1.7758     0.037883
enh71898     2   44415500   44416500      4       2  150064       1.6708     0.047376
enh71900     2   44460100   44461100      1       1  150064        1.966      0.02465
enh71904     2   44474700   44475700      7       2  150064       2.5579    0.0052649
enh71940     2   44902100   44903100      5       2  150064       1.9153     0.027729
enh71941     2   44907600   44908600      1       1  150064       1.7653      0.03876
enh71977     2   45618000   45619000      1       1  150064        1.948      0.02571
enh71983     2   45639600   45640600      1       1  150064       1.7269      0.04209
enh71990     2   45781300   45782300      4       1  150064       1.9771     0.024014
enh72004     2   45986400   45987400      3       2  150064       2.0413     0.020609
enh72012     2   46063500   46064500      6       2  150064       2.3969    0.0082667
enh72015     2   46115700   46116700      1       1  150064       2.2402      0.01254
enh72024     2   46369300   46370300      4       2  150064        2.003     0.022586
enh72054     2   46791200   46792200      4       2  150064       1.8325     0.033439
enh72099     2   47398800   47399800      3       2  150064       1.8549     0.031806
enh72100     2   47405200   47406200      1       1  150064       1.7925      0.03653
enh72107     2   47444800   47445800      5       2  150064       2.3375    0.0097073
enh72109     2   47454500   47455500      3       2  150064       1.8967     0.028936
enh72117     2   47499900   47500900      1       1  150064        1.955      0.02529
enh72132     2   47567400   47568400      3       2  150064       1.7518     0.039908
enh72162     2   47881700   47882700      6       3  150064       1.7479     0.040243
enh72169     2   47982400   47983400      1       1  150064       1.8897       0.0294
enh72175     2   48094700   48095700      4       2  150064       2.3041     0.010607
enh72176     2   48095900   48096900      1       1  150064       2.6681     0.003814
enh72177     2   48097400   48098400      4       1  150064       2.6853    0.0036228
enh72181     2   48120600   48121600      3       1  150064       2.1945     0.014099
enh72193     2   48398300   48399300      1       1  150064        2.484     0.006496
enh72194     2   48411900   48412900      2       1  150064       1.9002     0.028703
enh72197     2   48425900   48426900      7       4  150064       1.8813     0.029963
enh72200     2   48476100   48477100      1       1  150064       2.1128      0.01731
enh72202     2   48511000   48512000      5       3  150064       2.9794    0.0014442
enh72203     2   48543800   48544800      1       1  150064       2.8941     0.001901
enh72204     2   48545200   48546200      1       1  150064       2.3812     0.008628
enh72205     2   48550100   48551100      4       2  150064       2.9982    0.0013577
enh72206     2   48551700   48552700      1       1  150064       2.8635     0.002095
enh72207     2   48552700   48553700      5       2  150064       2.6788    0.0036946
enh72208     2   48555200   48556200      4       2  150064       2.1299     0.016589
enh72210     2   48557400   48558400      5       2  150064       3.0344    0.0012052
enh72216     2   48642400   48643400      6       4  150064       2.5081    0.0060695
enh72217     2   48647300   48648300      4       2  150064       2.5545    0.0053166
enh72219     2   48671200   48672200      4       2  150064        2.113       0.0173
enh72223     2   48729000   48730000      2       1  150064       3.5185   0.00021701
enh72224     2   48736100   48737100      2       1  150064       2.8269      0.00235
enh72231     2   48787500   48788500      5       2  150064       1.8514     0.032056
enh72239     2   48942300   48943300      4       2  150064        2.694    0.0035296
enh72272     2   50245400   50246400      4       1  150064       2.4162    0.0078426
enh72276     2   50388700   50389700      6       3  150064       1.6816     0.046326
enh72277     2   50420500   50421500      3       2  150064       2.3548    0.0092675
enh72279     2   50423900   50424900      5       2  150064       1.9771     0.024016
enh72283     2   50562400   50563400      4       2  150064       2.8764    0.0020115
enh72285     2   50624800   50625800      4       2  150064       2.5274    0.0057451
enh72288     2   50718900   50719900      1       1  150064       3.0002     0.001349
enh72289     2   50741500   50742500      7       2  150064       2.2842      0.01118
enh72301     2   50992100   50993100      5       3  150064       1.9945     0.023051
enh72303     2   51002600   51003600      2       1  150064       3.0285    0.0012287
enh72310     2   51199500   51200500      5       3  150064       1.8068     0.035399
enh72316     2   51239200   51240200      2       1  150064       1.6865     0.045852
enh72318     2   51253000   51254000      4       2  150064       1.9735     0.024218
enh72338     2   52221200   52222200      1       1  150064       1.7449       0.0405
enh72340     2   52280800   52281800      5       1  150064       1.6797     0.046506
enh72344     2   52485400   52486400      3       2  150064       1.7291     0.041898
enh72363     2   52844400   52845400      1       1  150064       2.6883     0.003591
enh72368     2   53191900   53192900      2       1  150064       1.8312     0.033537
enh72392     2   53856400   53857400      4       1  150064       2.1476     0.015871
enh72393     2   53868500   53869500      1       1  150064       3.4242    0.0003083
enh72397     2   54054000   54055000      2       1  150064        3.149   0.00081925
enh72398     2   54176800   54177800      4       2  150064       2.6881    0.0035929
enh72400     2   54184300   54185300      2       1  150064       2.3289    0.0099325
enh72401     2   54188900   54189900      2       1  150064       2.5869     0.004842
enh72404     2   54315000   54316000      2       1  150064       1.8354     0.033224
enh72406     2   54330700   54331700      4       2  150064       2.5832    0.0048945
enh72411     2   54629200   54630200      7       2  150064       1.6849     0.046002
enh72414     2   54647700   54648700      2       1  150064       2.1387     0.016228
enh72422     2   54724900   54725900      7       4  150064       3.3232   0.00044491
enh72429     2   54746000   54747000      5       2  150064       3.2437   0.00058984
enh72430     2   54746700   54747700      2       1  150064       3.2837   0.00051231
enh72438     2   54790000   54791000      3       2  150064        1.831      0.03355
enh72440     2   54796800   54797800      5       2  150064       2.4625    0.0068978
enh72441     2   54800800   54801800      3       1  150064       2.4053    0.0080799
enh72442     2   54804800   54805800      7       1  150064        1.679     0.046574
enh72443     2   54809000   54810000      2       1  150064       1.8656     0.031047
enh72447     2   54822200   54823200      5       3  150064       2.3515     0.009349
enh72448     2   54823100   54824100      6       2  150064       1.6742     0.047044
enh72449     2   54831000   54832000      3       2  150064       2.2871     0.011096
enh72450     2   54836900   54837900      3       2  150064        1.991     0.023239
enh72451     2   54840600   54841600      4       2  150064       2.3714    0.0088612
enh72452     2   54861400   54862400      6       4  150064       2.7386    0.0030848
enh72453     2   54892300   54893300      6       3  150064       1.6664     0.047815
enh72457     2   55172700   55173700      5       2  150064       2.3761    0.0087491
enh72458     2   55184000   55185000      6       4  150064       2.7024    0.0034423
enh72462     2   55222400   55223400      5       2  150064       2.7688     0.002813
enh72469     2   55241600   55242600      3       1  150064       2.3019     0.010671
enh72470     2   55247900   55248900      7       3  150064       1.9829     0.023691
enh72473     2   55267200   55268200      3       2  150064       2.0004     0.022729
enh72475     2   55272300   55273300      3       2  150064       1.9593     0.025037
enh72476     2   55273900   55274900      1       1  150064       1.7422      0.04074
enh72477     2   55279000   55280000      3       2  150064        1.742     0.040758
enh72478     2   55283000   55284000      2       1  150064       2.3913    0.0083942
enh72486     2   55380600   55381600      2       1  150064       2.1415     0.016116
enh72499     2   55635900   55636900      7       2  150064       1.6988     0.044674
enh72511     2   56031400   56032400      1       1  150064       2.8782        0.002
enh72523     2   56498100   56499100      2       1  150064       1.7577       0.0394
enh72528     2   56611000   56612000      2       1  150064       2.3917     0.008385
enh72540     2   57920900   57921900      4       2  150064       2.0579     0.019799
enh72543     2   57938100   57939100      3       1  150064       2.0727     0.019102
enh72544     2   57947800   57948800      2       1  150064       3.8989   4.8315e-05
enh72547     2   57987100   57988100      3       2  150064       5.7603   4.1982e-09
enh72548     2   58023000   58024000      3       1  150064       4.4558   4.1791e-06
enh72549     2   58129400   58130400      2       1  150064       5.5917   1.1246e-08
enh72550     2   58194400   58195400      2       1  150064       2.4394    0.0073553
enh72553     2   58272100   58273100      3       1  150064       3.1905   0.00071004
enh72554     2   58283400   58284400      2       1  150064       2.6638    0.0038635
enh72558     2   58435400   58436400      1       1  150064       3.2793    0.0005203
enh72559     2   58457800   58458800      2       1  150064       2.7052    0.0034133
enh72561     2   58461800   58462800      4       2  150064       4.2992   8.5707e-06
enh72562     2   58464400   58465400      2       1  150064       4.6671   1.5271e-06
enh72563     2   58464900   58465900      2       1  150064       4.6671   1.5271e-06
enh72564     2   58465600   58466600      3       2  150064       3.4372   0.00029393
enh72565     2   58468400   58469400      2       1  150064       2.0918     0.018226
enh72566     2   58469400   58470400      3       1  150064        1.992     0.023185
enh72567     2   58546300   58547300      1       1  150064       1.8606       0.0314
enh72569     2   58584700   58585700      3       2  150064        1.727     0.042087
enh72570     2   58653900   58654900      1       1  150064       2.5038     0.006144
enh72571     2   58656300   58657300      4       2  150064       1.8312     0.033534
enh72575     2   58674700   58675700      3       2  150064       2.7116    0.0033483
enh72580     2   58734800   58735800      1       1  150064        1.764      0.03887
enh72582     2   58741200   58742200      2       1  150064       2.6583    0.0039271
enh72585     2   58765300   58766300      2       1  150064       2.0803     0.018751
enh72599     2   58991400   58992400      2       1  150064       2.0453     0.020413
enh72603     2   59058200   59059200      6       2  150064       2.3899     0.008427
enh72612     2   59184000   59185000      1       1  150064       2.7961     0.002586
enh72627     2   59654200   59655200      2       1  150064        1.982     0.023742
enh72628     2   59690300   59691300      1       1  150064       1.7119      0.04346
enh72646     2   60291600   60292600      2       1  150064       3.1996   0.00068807
enh72647     2   60298300   60299300      1       1  150064       2.1217      0.01693
enh72648     2   60321600   60322600      3       1  150064       1.6804     0.046441
enh72649     2   60352500   60353500      3       2  150064       1.9754     0.024113
enh72650     2   60440400   60441400      3       2  150064        2.635    0.0042066
enh72652     2   60512600   60513600      4       1  150064       2.2367     0.012652
enh72657     2   60580400   60581400      3       2  150064       2.5325     0.005662
enh72660     2   60602300   60603300      2       1  150064       2.6196    0.0044011
enh72661     2   60610400   60611400      4       2  150064       1.8924     0.029221
enh72662     2   60637000   60638000      1       1  150064       1.6527       0.0492
enh72675     2   60707300   60708300      5       3  150064       2.3095     0.010459
enh72679     2   60722200   60723200      1       1  150064        3.876     5.31e-05
enh72681     2   60730800   60731800      3       2  150064       2.7966    0.0025825
enh72682     2   60736500   60737500      5       2  150064       3.1198   0.00090483
enh72683     2   60743000   60744000      2       1  150064       2.0799     0.018768
enh72684     2   60746800   60747800      3       1  150064       2.3493    0.0094038
enh72693     2   60804700   60805700      2       1  150064       2.7049    0.0034165
enh72698     2   60982400   60983400      4       2  150064       2.3444    0.0095296
enh72702     2   61191800   61192800      2       1  150064        2.347    0.0094639
enh72708     2   61406600   61407600      3       2  150064       2.2473     0.012311
enh72712     2   61583000   61584000      3       2  150064       2.6574     0.003937
enh72714     2   61655000   61656000      4       2  150064       2.1706     0.014982
enh72718     2   61692100   61693100      4       2  150064       2.2576     0.011985
enh72720     2   61699400   61700400      1       1  150064        1.971      0.02436
enh72727     2   61812200   61813200      1       1  150064       1.7928       0.0365
enh72759     2   62432100   62433100      2       1  150064       1.8729     0.030541
enh72765     2   62444100   62445100      1       1  150064       2.2089      0.01359
enh72768     2   62492900   62493900      3       1  150064       1.8503     0.032138
enh72769     2   62493700   62494700      3       1  150064       2.2941     0.010892
enh72772     2   62536400   62537400      1       1  150064       2.1125      0.01732
enh72787     2   62692800   62693800      2       1  150064       2.5123    0.0059976
enh72788     2   62702200   62703200      2       1  150064       2.1779     0.014706
enh72790     2   62709800   62710800      4       2  150064       3.5989   0.00015976
enh72791     2   62712800   62713800      3       2  150064       2.3505    0.0093749
enh72792     2   62724400   62725400      7       4  150064        2.518    0.0059011
enh72793     2   62731800   62732800      2       1  150064       1.7793     0.037599
enh72795     2   62756000   62757000      1       1  150064       1.7895      0.03677
enh72797     2   62796700   62797700      5       2  150064       1.6803     0.046451
enh72799     2   62854200   62855200      1       1  150064       2.0417      0.02059
enh72801     2   62889300   62890300      4       2  150064       2.9659     0.001509
enh72808     2   62968800   62969800      1       1  150064       2.8907     0.001922
enh72809     2   62971000   62972000      1       1  150064       2.5492     0.005399
enh72881     2   64291500   64292500      4       2  150064       1.7811     0.037451
enh72883     2   64298800   64299800      7       3  150064       2.8003    0.0025525
enh72902     2   64423800   64424800      4       2  150064       1.7415     0.040802
enh72937     2   64679400   64680400      1       1  150064       1.6838      0.04611
enh72944     2   64833700   64834700      1       1  150064       2.7279     0.003187
enh73018     2   65630400   65631400      1       1  150064       2.0333      0.02101
enh73020     2   65634300   65635300      2       1  150064       1.8394      0.03293
enh73029     2   65772500   65773500      1       1  150064       3.1367    0.0008544
enh73030     2   65785300   65786300      8       1  150064        1.674     0.047065
enh73032     2   65794000   65795000      9       3  150064       1.9967     0.022931
enh73065     2   66742800   66743800      1       1  150064        2.156      0.01554
enh73066     2   66752500   66753500      2       1  150064       2.0728     0.019095
enh73069     2   66768400   66769400      3       1  150064       2.7564    0.0029225
enh73070     2   66770400   66771400      3       2  150064       2.8564    0.0021427
enh73090     2   67190000   67191000      1       1  150064       1.6593      0.04853
enh73100     2   67616700   67617700      1       1  150064       2.4247     0.007661
enh73107     2   68036400   68037400      6       3  150064       1.7839     0.037222
enh73126     2   68474500   68475500      3       1  150064       2.6963    0.0035057
enh73127     2   68483200   68484200      1       1  150064       2.8455     0.002217
enh73175     2   69536700   69537700      1       1  150064       1.9178      0.02757
enh73176     2   69586000   69587000      2       1  150064       1.8479      0.03231
enh73213     2   69958200   69959200      5       2  150064       1.6909     0.045427
enh73214     2   69969800   69970800      3       1  150064        2.275     0.011453
enh73222     2   70008200   70009200      1       1  150064        1.646      0.04988
enh73223     2   70016700   70017700      5       2  150064       1.7414     0.040805
enh73225     2   70031200   70032200      2       1  150064       2.2369     0.012646
enh73228     2   70055100   70056100      5       3  150064       2.4367    0.0074115
enh73236     2   70190800   70191800      2       1  150064       2.0369     0.020829
enh73237     2   70205200   70206200      3       1  150064        1.676     0.046868
enh73240     2   70226100   70227100      1       1  150064       1.6616       0.0483
enh73241     2   70229300   70230300      1       1  150064       1.7059      0.04401
enh73246     2   70295800   70296800      4       1  150064       1.9131     0.027865
enh73268     2   70470300   70471300      2       1  150064       1.7034     0.044247
enh73271     2   70518800   70519800      2       1  150064       1.6909     0.045424
enh73272     2   70527400   70528400      2       1  150064       2.0229     0.021543
enh73276     2   70584500   70585500      3       2  150064       1.8809     0.029993
enh73306     2   70991100   70992100      3       1  150064       1.7427     0.040692
enh73321     2   71330100   71331100      9       3  150064       1.9458     0.025837
enh73324     2   71383600   71384600      2       1  150064       2.0445     0.020453
enh73325     2   71404200   71405200      4       2  150064       2.2278     0.012946
enh73330     2   71506100   71507100      3       1  150064       2.0484     0.020262
enh73332     2   71554800   71555800      3       2  150064       2.3225     0.010102
enh73334     2   71561800   71562800      3       1  150064       2.2041     0.013757
enh73335     2   71563500   71564500      2       1  150064        2.399    0.0082196
enh73336     2   71564400   71565400      3       2  150064       1.7109     0.043547
enh73337     2   71566600   71567600      4       2  150064       2.4733    0.0066937
enh73339     2   71685200   71686200      3       1  150064       2.3418    0.0095958
enh73346     2   71754100   71755100      4       2  150064        1.926     0.027049
enh73369     2   72355600   72356600      6       3  150064       1.9124     0.027915
enh73371     2   72400600   72401600      1       1  150064       1.6707      0.04739
enh73373     2   72457000   72458000      3       2  150064       1.7809     0.037462
enh73375     2   72463200   72464200      1       1  150064        2.753     0.002953
enh73382     2   72765900   72766900      1       1  150064         2.22      0.01321
enh73386     2   72854200   72855200      1       1  150064       1.7855      0.03709
enh73391     2   72978100   72979100      3       2  150064       2.5584    0.0052579
enh73400     2   73167600   73168600      3       1  150064       4.1935   1.3735e-05
enh73404     2   73201100   73202100      2       1  150064       3.2103   0.00066289
enh73405     2   73207300   73208300      1       1  150064       4.2077     1.29e-05
enh73406     2   73216800   73217800      1       1  150064        4.059    2.464e-05
enh73407     2   73219800   73220800      2       1  150064       3.4958   0.00023636
enh73408     2   73227100   73228100      2       1  150064        3.489   0.00024239
enh73410     2   73270100   73271100      2       1  150064       4.0586   2.4682e-05
enh73411     2   73271300   73272300      3       2  150064       3.3061   0.00047302
enh73414     2   73295600   73296600      1       1  150064       3.5033    0.0002298
enh73416     2   73308000   73309000      2       1  150064       2.1077     0.017528
enh73418     2   73319100   73320100      2       1  150064       3.1548   0.00080316
enh73419     2   73328900   73329900      5       2  150064        3.643   0.00013476
enh73421     2   73360800   73361800      7       2  150064       2.8061    0.0025072
enh73422     2   73418700   73419700      4       2  150064       4.3334   7.3418e-06
enh73423     2   73439700   73440700      2       1  150064       3.9133   4.5522e-05
enh73428     2   73465400   73466400      1       1  150064       1.9615      0.02491
enh73429     2   73482600   73483600      4       2  150064       3.3052   0.00047458
enh73432     2   73614600   73615600      1       1  150064       3.1555    0.0008012
enh73433     2   73784600   73785600      2       1  150064       4.2944   8.7579e-06
enh73434     2   73815000   73816000      2       1  150064       3.7373   9.3018e-05
enh73435     2   73906700   73907700      5       2  150064       2.5242    0.0057983
enh73439     2   74059400   74060400      1       1  150064       2.7245      0.00322
enh73453     2   74247700   74248700      1       1  150064       2.1868      0.01438
enh73455     2   74252800   74253800      5       1  150064       3.0081    0.0013146
enh73457     2   74258500   74259500      2       1  150064       2.3239     0.010064
enh73458     2   74269800   74270800      2       1  150064       2.0478     0.020291
enh73460     2   74333600   74334600      1       1  150064       2.3342     0.009793
enh73463     2   74408500   74409500      1       1  150064       2.1993      0.01393
enh73465     2   74418900   74419900      4       2  150064       1.7647     0.038805
enh73467     2   74430900   74431900      4       2  150064       2.1334     0.016444
enh73500     2   74967700   74968700      6       1  150064       2.0549     0.019946
enh73529     2   75339900   75340900      3       1  150064       2.0077     0.022337
enh73533     2   75399200   75400200      4       1  150064       1.8258     0.033943
enh73534     2   75401300   75402300      6       2  150064       1.6685     0.047608
enh73542     2   75601500   75602500      4       1  150064        2.253      0.01213
enh73562     2   76185700   76186700      3       1  150064       2.6785    0.0036972
enh73563     2   76234800   76235800      2       1  150064       2.0811     0.018711
enh73564     2   76340200   76341200      3       2  150064       3.8815     5.19e-05
enh73565     2   76495600   76496600      2       1  150064       3.4479   0.00028248
enh73586     2   76960500   76961500      5       1  150064       1.9457     0.025845
enh73589     2   77042000   77043000      4       1  150064       2.4412    0.0073195
enh73599     2   77321600   77322600      5       2  150064       2.0293     0.021216
enh73601     2   77331000   77332000      6       2  150064       1.7762     0.037851
enh73605     2   77614200   77615200      1       1  150064        1.677      0.04677
enh73611     2   77710900   77711900      8       2  150064       1.8679     0.030887
enh73613     2   77739800   77740800      3       2  150064       3.0221     0.001255
enh73618     2   78056100   78057100      2       1  150064        1.737     0.041191
enh73625     2   78531400   78532400      2       1  150064       1.6724     0.047226
enh73626     2   78533900   78534900      3       1  150064       2.1047     0.017658
enh73627     2   78536200   78537200      6       3  150064       1.7472     0.040298
enh73632     2   78833800   78834800      2       1  150064       2.0872     0.018437
enh73638     2   79428400   79429400      6       3  150064       2.7147    0.0033172
enh73645     2   79621000   79622000      1       1  150064       1.9993      0.02279
enh73668     2   80055500   80056500      2       1  150064        2.175     0.014816
enh73676     2   80125600   80126600      7       3  150064       1.7883     0.036861
enh73678     2   80147700   80148700      2       1  150064       1.6836     0.046125
enh73727     2   83511000   83512000      1       1  150064       1.9662      0.02464
enh73728     2   83758000   83759000      4       2  150064       1.7278     0.042008
enh73751     2   85056500   85057500      2       1  150064       3.0502    0.0011435
enh73790     2   85384500   85385500      2       1  150064       1.8849     0.029719
enh73829     2   85612400   85613400      2       1  150064       2.6347    0.0042105
enh73831     2   85621500   85622500      3       2  150064       2.2386     0.012592
enh73833     2   85635500   85636500      4       2  150064       1.7675     0.038569
enh73834     2   85637000   85638000      1       1  150064       2.8371     0.002276
enh73835     2   85637500   85638500      3       1  150064       3.2094   0.00066513
enh73836     2   85644600   85645600      5       2  150064       3.2498   0.00057749
enh73838     2   85657700   85658700      3       2  150064       2.4703    0.0067501
enh73860     2   85839400   85840400      1       1  150064       1.8344       0.0333
enh73861     2   85844600   85845600      1       1  150064       2.0794      0.01879
enh73913     2   86858500   86859500      2       1  150064       1.9239     0.027186
enh73915     2   86974700   86975700      2       1  150064       2.5472    0.0054289
enh73917     2   87058500   87059500      6       2  150064       2.4106    0.0079626
enh73976     2   88922900   88923900      1       1  150064       1.8843      0.02976
enh73978     2   88928600   88929600      2       1  150064       2.2154     0.013366
enh73979     2   88930800   88931800      2       1  150064       2.8872    0.0019435
enh74028     2   96808000   96809000      1       1  150064       1.7112      0.04352
enh74029     2   96813800   96814800      1       1  150064       1.8958      0.02899
enh74034     2   96865400   96866400      1       1  150064       3.9562    3.808e-05
enh74038     2   96872200   96873200      2       1  150064       2.6324    0.0042391
enh74056     2   97198300   97199300      3       2  150064       1.9101      0.02806
enh74063     2   97345400   97346400      3       1  150064       3.3577    0.0003929
enh74064     2   97351000   97352000      2       1  150064       2.5752    0.0050088
enh74065     2   97410400   97411400      3       1  150064       3.2394   0.00059896
enh74066     2   97423300   97424300      1       1  150064       2.4367     0.007412
enh74067     2   97424400   97425400      1       1  150064       2.3156      0.01029
enh74068     2   97425400   97426400      2       1  150064       1.9136     0.027833
enh74071     2   97437400   97438400      1       1  150064       2.4135     0.007901
enh74073     2   97453800   97454800      2       1  150064       2.3678     0.008946
enh74074     2   97458200   97459200      2       1  150064       2.9304    0.0016928
enh74076     2   97483700   97484700      1       1  150064       2.1714      0.01495
enh74077     2   97485400   97486400      1       1  150064       1.7377      0.04113
enh74078     2   97498000   97499000      1       1  150064       2.0026      0.02261
enh74079     2   97504800   97505800      1       1  150064       2.0077      0.02234
enh74080     2   97508000   97509000      2       1  150064       1.9093     0.028109
enh74081     2   97521800   97522800      1       1  150064       2.0007      0.02271
enh74082     2   97524600   97525600      1       1  150064       2.0166      0.02187
enh74084     2   97532300   97533300      1       1  150064       2.6807     0.003673
enh74085     2   97540800   97541800      1       1  150064       3.2988    0.0004855
enh74086     2   97547100   97548100      1       1  150064       1.7491      0.04014
enh74087     2   97552900   97553900      3       2  150064       3.3889   0.00035087
enh74089     2   97561300   97562300      6       2  150064       2.3819    0.0086126
enh74090     2   97568900   97569900      4       2  150064       3.6407   0.00013596
enh74091     2   97572500   97573500      4       1  150064       3.6494   0.00013143
enh74092     2   97577300   97578300      4       1  150064       3.7098   0.00010373
enh74094     2   97598900   97599900      3       1  150064         2.01     0.022216
enh74097     2   97622700   97623700      5       2  150064       1.7894     0.036779
enh74103     2   98024700   98025700      3       1  150064       2.3026     0.010651
enh74104     2   98261000   98262000      3       1  150064       2.6678    0.0038176
enh74110     2   98332200   98333200      4       2  150064        2.517    0.0059174
enh74117     2   98438200   98439200      5       3  150064       2.4393    0.0073579
enh74125     2   98567400   98568400      3       2  150064       2.3493    0.0094037
enh74127     2   98599300   98600300      4       2  150064       2.3889    0.0084491
enh74130     2   98612900   98613900      3       1  150064       2.9854     0.001416
enh74135     2   98750500   98751500      2       1  150064       2.2184     0.013264
enh74142     2   99010700   99011700      1       1  150064       1.8401      0.03288
enh74144     2   99053100   99054100      2       1  150064       2.3653    0.0090079
enh74146     2   99060200   99061200      2       1  150064        1.857     0.031655
enh74147     2   99062900   99063900      5       2  150064       2.1669     0.015122
enh74148     2   99064900   99065900      2       1  150064       1.6915     0.045375
enh74149     2   99066400   99067400      1       1  150064       1.8293      0.03368
enh74150     2   99068000   99069000      1       1  150064        1.848       0.0323
enh74151     2   99069700   99070700      2       1  150064       1.7949     0.036333
enh74152     2   99070200   99071200      1       1  150064       1.7237      0.04238
enh74154     2   99075400   99076400      1       1  150064       1.7947      0.03635
enh74158     2   99084800   99085800      3       1  150064       1.7322     0.041623
enh74159     2   99088200   99089200      5       1  150064       1.7535     0.039756
enh74166     2   99099900   99100900      2       1  150064       1.7708     0.038301
enh74167     2   99101900   99102900      1       1  150064       1.8506      0.03211
enh74168     2   99104400   99105400      1       1  150064       1.8729      0.03054
enh74173     2   99222600   99223600      3       1  150064       1.6702     0.047443
enh74217     2  100268500  100269500      5       1  150064       3.3259   0.00044066
enh74220     2  100345300  100346300      4       2  150064       2.1264     0.016734
enh74221     2  100364500  100365500      3       1  150064       1.8259     0.033932
enh74224     2  100506900  100507900      1       1  150064       2.3222      0.01011
enh74226     2  100576900  100577900      1       1  150064        1.887      0.02958
enh74251     2  101349800  101350800      7       2  150064       2.4091    0.0079954
enh74252     2  101398300  101399300      1       1  150064       1.9413      0.02611
enh74288     2  101866400  101867400      4       2  150064       2.2906     0.010993
enh74293     2  101916200  101917200      2       1  150064       1.7458     0.040424
enh74303     2  102051200  102052200      8       2  150064       1.7225     0.042492
enh74373     2  102726800  102727800      8       2  150064       2.8734    0.0020302
enh74374     2  102728100  102729100      4       2  150064       2.7562    0.0029238
enh74376     2  102816800  102817800      5       2  150064       2.1271     0.016707
enh74388     2  103401200  103402200      2       1  150064       2.1843      0.01447
enh74416     2  104708000  104709000      4       2  150064       1.7598     0.039219
enh74426     2  104991200  104992200      5       1  150064       2.3925    0.0083668
enh74430     2  105048900  105049900      3       1  150064       2.4076    0.0080296
enh74431     2  105050200  105051200      6       3  150064       1.9796     0.023875
enh74489     2  106084600  106085600      2       1  150064       1.6794     0.046533
enh74506     2  106371000  106372000      6       2  150064       1.9135      0.02784
enh74508     2  106376600  106377600      4       1  150064       2.7082    0.0033821
enh74592     2  107417100  107418100      1       1  150064       2.9372     0.001656
enh74593     2  107464400  107465400      5       2  150064       1.7221     0.042527
enh74595     2  107471800  107472800      5       3  150064       1.9868     0.023472
enh74628     2  109008000  109009000      6       3  150064       2.0419      0.02058
enh74629     2  109019500  109020500      4       1  150064       2.3583    0.0091788
enh74644     2  109231700  109232700      3       1  150064       1.8293     0.033678
enh74668     2  109644700  109645700      3       2  150064       1.7807     0.037478
enh74697     2  110315800  110316800      3       2  150064       4.2529   1.0551e-05
enh74698     2  110357200  110358200      1       1  150064        3.817    6.755e-05
enh74701     2  110364000  110365000      2       1  150064       3.9318   4.2148e-05
enh74702     2  110365300  110366300      1       1  150064       3.0332      0.00121
enh74706     2  110416800  110417800      6       2  150064       2.0148     0.021962
enh74713     2  110896700  110897700      1       1  150064       1.9238      0.02719
enh74720     2  111451700  111452700      2       1  150064       1.8864     0.029619
enh74727     2  111503500  111504500      3       2  150064        2.343     0.009564
enh74730     2  111525300  111526300      3       1  150064       2.6019    0.0046354
enh74731     2  111529100  111530100      4       2  150064       2.3416    0.0096007
enh74735     2  111600900  111601900      6       3  150064       1.6819     0.046296
enh74736     2  111603600  111604600      2       1  150064       1.8841     0.029775
enh74741     2  111631000  111632000      1       1  150064       1.8392      0.03294
enh74768     2  112252800  112253800      1       1  150064        2.238      0.01261
enh74776     2  112462700  112463700      4       2  150064        1.688     0.045706
enh74777     2  112468200  112469200      6       2  150064       1.6813     0.046355
enh74781     2  112677400  112678400      5       2  150064       2.0431     0.020523
enh74783     2  112698400  112699400      5       3  150064       2.4843    0.0064902
enh74784     2  112776700  112777700      4       2  150064       2.5435    0.0054878
enh74785     2  112789100  112790100      4       2  150064       1.8045     0.035575
enh74789     2  112816800  112817800      3       2  150064       2.5904    0.0047926
enh74859     2  114651100  114652100     10       3  150064       2.2863      0.01112
enh74862     2  114657600  114658600      4       1  150064       2.1168     0.017138
enh74888     2  115843000  115844000      5       2  150064       2.1825     0.014537
enh74889     2  115844000  115845000      4       2  150064       2.4854    0.0064704
enh74890     2  115872200  115873200      6       3  150064       2.0913     0.018252
enh74893     2  115889800  115890800      6       3  150064       1.7932     0.036469
enh74896     2  115969200  115970200      4       2  150064       2.0093     0.022255
enh74901     2  116152400  116153400      2       1  150064       2.0049     0.022487
enh74902     2  116159000  116160000      1       1  150064       3.1131    0.0009257
enh74903     2  116184400  116185400      1       1  150064       2.0208      0.02165
enh74906     2  116290400  116291400      3       2  150064       2.1559     0.015544
enh74907     2  116300200  116301200      3       2  150064       2.1047     0.017661
enh74908     2  116315800  116316800      3       1  150064       1.6719      0.04727
enh74912     2  116474000  116475000      3       1  150064       1.7385     0.041065
enh74939     2  118372100  118373100     11       2  150064       1.8561     0.031723
enh74954     2  118842100  118843100      2       1  150064       1.8794     0.030097
enh74957     2  118862700  118863700      1       1  150064       3.1163    0.0009157
enh74959     2  118926600  118927600      3       1  150064       1.9362     0.026422
enh74963     2  119013300  119014300      2       1  150064       2.3751    0.0087712
enh74965     2  119068500  119069500      3       2  150064       2.7741    0.0027677
enh74967     2  119076700  119077700      3       2  150064       2.3288    0.0099347
enh74968     2  119097500  119098500      4       1  150064       2.7551    0.0029342
enh74969     2  119102700  119103700      1       1  150064       2.5227     0.005823
enh74974     2  119207700  119208700      2       1  150064       1.8863     0.029625
enh74976     2  119234200  119235200      5       3  150064       2.6482    0.0040457
enh74979     2  119265400  119266400      4       2  150064       2.3537    0.0092948
enh74981     2  119334600  119335600      1       1  150064       1.7716      0.03823
enh74982     2  119341600  119342600      2       1  150064       2.1303     0.016572
enh74983     2  119347200  119348200      2       1  150064       2.2724     0.011532
enh74986     2  119401000  119402000      3       2  150064       2.2802     0.011299
enh74992     2  119495300  119496300      2       1  150064       2.5066    0.0060945
enh74993     2  119513000  119514000      3       2  150064        1.982     0.023738
enh75002     2  119826400  119827400      5       2  150064       2.7932    0.0026099
enh75009     2  119905100  119906100      2       1  150064       1.6519     0.049275
enh75010     2  119924600  119925600      7       4  150064       1.7362     0.041261
enh75034     2  120203500  120204500      4       2  150064       1.6806     0.046424
enh75075     2  120774400  120775400      3       1  150064       1.6981     0.044745
enh75095     2  121130400  121131400      3       1  150064       2.0526     0.020058
enh75096     2  121131100  121132100      6       2  150064       2.1859     0.014412
enh75108     2  121404600  121405600      1       1  150064        1.757      0.03946
enh75111     2  121460900  121461900      1       1  150064       1.6851      0.04598
enh75114     2  121473600  121474600      7       2  150064       1.8725     0.030571
enh75134     2  121551000  121552000      5       2  150064       1.6676     0.047694
enh75190     2  122289900  122290900      4       2  150064       2.2455     0.012369
enh75211     2  122453700  122454700      2       1  150064       1.9531     0.025406
enh75216     2  122530000  122531000      7       3  150064       1.9414     0.026108
enh75218     2  122536300  122537300      1       1  150064       2.2271      0.01297
enh75223     2  122568800  122569800      3       2  150064       2.1401     0.016174
enh75225     2  122582600  122583600      6       3  150064       2.6739    0.0037491
enh75231     2  122766800  122767800      1       1  150064       2.9712     0.001483
enh75232     2  122776800  122777800      2       1  150064       1.9756       0.0241
enh75238     2  122838900  122839900      2       1  150064       1.8155     0.034721
enh75242     2  123239600  123240600      5       1  150064       2.0643     0.019494
enh75273     2  124944000  124945000      5       2  150064       2.5288     0.005722
enh75274     2  125007400  125008400      3       1  150064       2.6477    0.0040516
enh75288     2  125774000  125775000      2       1  150064        1.845     0.032518
enh75314     2  127536400  127537400      2       1  150064       1.9642     0.024751
enh75318     2  127588900  127589900      3       2  150064       2.3034     0.010628
enh75323     2  127713300  127714300      8       1  150064       1.6666     0.047799
enh75339     2  127844600  127845600      1       1  150064       2.7431     0.003043
enh75340     2  127851700  127852700      2       1  150064       2.3047     0.010592
enh75344     2  127885700  127886700      5       1  150064       2.0111     0.022158
enh75345     2  127904500  127905500      6       3  150064       2.0889      0.01836
enh75398     2  128613000  128614000      2       1  150064       1.9235     0.027207
enh75432     2  129153200  129154200     10       2  150064       2.0164     0.021882
enh75433     2  129164600  129165600      3       2  150064       2.1719      0.01493
enh75530     2  131724500  131725500      1       1  150064       2.2402      0.01254
enh75532     2  131798400  131799400      1       1  150064        3.423    0.0003097
enh75534     2  131848900  131849900      1       1  150064       2.5573     0.005274
enh75535     2  131861300  131862300      4       2  150064        3.335   0.00042656
enh75536     2  131864300  131865300      2       1  150064        2.684    0.0036368
enh75547     2  133149400  133150400      1       1  150064       1.8515      0.03205
enh75597     2  134837600  134838600      1       1  150064       1.8672      0.03094
enh75598     2  134844300  134845300      3       1  150064       3.2997   0.00048399
enh75599     2  134875700  134876700      2       1  150064       2.7512    0.0029685
enh75600     2  134880500  134881500      2       1  150064       2.8151    0.0024384
enh75604     2  134889000  134890000      1       1  150064       2.7632     0.002862
enh75606     2  134891800  134892800      3       2  150064       3.2345   0.00060923
enh75608     2  134897200  134898200      1       1  150064       4.2027    1.319e-05
enh75609     2  134898300  134899300      3       2  150064       3.6291    0.0001422
enh75610     2  134900100  134901100      3       2  150064       3.1516   0.00081185
enh75613     2  134904300  134905300      1       1  150064       1.7945      0.03637
enh75617     2  134920900  134921900      1       1  150064       2.4341     0.007465
enh75665     2  135674300  135675300      1       1  150064       3.0217     0.001257
enh75666     2  135678200  135679200      2       1  150064         2.09      0.01831
enh75700     2  136898900  136899900      2       1  150064       1.6819     0.046293
enh75721     2  137667300  137668300      3       1  150064       2.1144      0.01724
enh75752     2  138975100  138976100      2       1  150064       1.6719     0.047274
enh75757     2  139028300  139029300      7       2  150064        1.748     0.040235
enh75764     2  139205200  139206200      3       1  150064       3.8566   5.7488e-05
enh75766     2  139251900  139252900      3       2  150064       2.5571    0.0052776
enh75770     2  139271400  139272400      2       1  150064        2.082     0.018673
enh75774     2  139293500  139294500      3       2  150064       1.7277     0.042024
enh75779     2  139481400  139482400      3       2  150064       2.2969     0.010813
enh75811     2  140809800  140810800      3       2  150064       2.0652     0.019454
enh75814     2  140943600  140944600      2       1  150064       1.7525      0.03984
enh75815     2  141106100  141107100      5       2  150064       3.0506    0.0011418
enh75816     2  141111700  141112700      1       1  150064        1.677      0.04677
enh75817     2  141113300  141114300      5       2  150064       2.5337    0.0056435
enh75818     2  141194200  141195200      2       1  150064       2.3638    0.0090445
enh75819     2  141231400  141232400      5       1  150064       1.6538     0.049089
enh75825     2  141722000  141723000     14       2  150064       1.7017     0.044409
enh75829     2  141862800  141863800      6       2  150064       3.0194    0.0012663
enh75830     2  141867400  141868400      7       2  150064       3.3199   0.00045028
enh75866     2  144016000  144017000      5       3  150064        1.734     0.041456
enh75867     2  144053300  144054300      3       2  150064       2.0757     0.018963
enh75885     2  144533200  144534200      1       1  150064       2.5076     0.006078
enh75886     2  144553400  144554400      1       1  150064       3.0791     0.001038
enh75887     2  144565500  144566500      1       1  150064       2.4016     0.008162
enh75889     2  144576600  144577600      2       1  150064       2.0017      0.02266
enh75891     2  144590300  144591300      3       1  150064       2.8902     0.001925
enh75893     2  144649200  144650200      2       1  150064       2.5748    0.0050144
enh75894     2  144663600  144664600      4       2  150064       3.3342   0.00042767
enh75903     2  144857200  144858200      1       1  150064       2.1594      0.01541
enh75905     2  144914300  144915300      1       1  150064       2.0294      0.02121
enh75922     2  145129800  145130800      1       1  150064       2.7902     0.002634
enh75923     2  145159100  145160100      1       1  150064       4.6476    1.679e-06
enh75924     2  145169700  145170700      1       1  150064       3.4481    0.0002823
enh75925     2  145182200  145183200      2       1  150064       2.3847    0.0085468
enh75926     2  145184400  145185400      2       1  150064       3.1832   0.00072837
enh75930     2  145198200  145199200      6       3  150064       2.3436    0.0095487
enh75931     2  145202100  145203100      1       1  150064       4.3878    5.724e-06
enh75935     2  145213900  145214900      3       1  150064       4.0622   2.4309e-05
enh75943     2  145259600  145260600      1       1  150064       1.9658      0.02466
enh75971     2  146401900  146402900      2       1  150064       2.8347    0.0022935
enh75972     2  146426400  146427400      1       1  150064         5.53    1.601e-08
enh75979     2  146687000  146688000      1       1  150064       2.3893     0.008441
enh75980     2  146689100  146690100      1       1  150064       2.3584     0.009178
enh75998     2  147574600  147575600      2       1  150064       3.8143   6.8296e-05
enh75999     2  147578800  147579800      2       1  150064       4.3816   5.8918e-06
enh76002     2  147624800  147625800      3       2  150064       3.8737   5.3602e-05
enh76004     2  147751400  147752400      2       1  150064       2.6749    0.0037373
enh76009     2  147851500  147852500      3       1  150064       1.9172     0.027605
enh76021     2  148357800  148358800      1       1  150064       1.7634      0.03892
enh76027     2  148480700  148481700      5       2  150064       2.0947     0.018097
enh76029     2  148530900  148531900      2       1  150064       2.2388     0.012583
enh76035     2  148617100  148618100      2       1  150064       2.2004     0.013891
enh76037     2  148620200  148621200      2       1  150064       1.6453     0.049952
enh76039     2  148626700  148627700      2       1  150064       2.2105     0.013534
enh76040     2  148627600  148628600      2       1  150064       2.2233     0.013097
enh76041     2  148633700  148634700      1       1  150064       2.3904     0.008414
enh76046     2  148764000  148765000      4       2  150064       1.7801     0.037534
enh76054     2  149030600  149031600      2       1  150064        2.932     0.001684
enh76055     2  149055200  149056200      3       2  150064       2.2032     0.013791
enh76056     2  149061100  149062100      4       2  150064       2.6924     0.003547
enh76057     2  149119300  149120300      4       2  150064        2.146     0.015938
enh76058     2  149258800  149259800      1       1  150064       2.4484     0.007175
enh76063     2  149291600  149292600      2       1  150064       2.8176    0.0024192
enh76064     2  149311700  149312700      3       1  150064       2.2463     0.012344
enh76071     2  149411500  149412500      3       2  150064       4.4006    5.397e-06
enh76089     2  149576600  149577600      2       1  150064       1.6976     0.044796
enh76098     2  149684700  149685700      3       2  150064       2.2262     0.012999
enh76101     2  149835900  149836900      1       1  150064       1.7951      0.03632
enh76103     2  149862800  149863800      2       1  150064       1.8528     0.031956
enh76107     2  149888600  149889600      1       1  150064       3.0599     0.001107
enh76108     2  149890600  149891600      2       1  150064       2.3623    0.0090802
enh76125     2  150220400  150221400      2       1  150064       2.2779     0.011366
enh76126     2  150222200  150223200      1       1  150064       1.6946      0.04508
enh76132     2  150343800  150344800      6       2  150064       2.3431    0.0095622
enh76136     2  150453600  150454600      3       2  150064       2.2572     0.011997
enh76137     2  150454000  150455000      3       2  150064       2.2572     0.011997
enh76141     2  150587000  150588000      6       1  150064       1.9556     0.025255
enh76155     2  150982300  150983300      2       1  150064       1.7862     0.037035
enh76161     2  151143200  151144200      1       1  150064       2.3427     0.009572
enh76164     2  151232700  151233700      2       1  150064       1.8048     0.035552
enh76224     2  152264900  152265900      8       5  150064       1.9923      0.02317
enh76226     2  152354300  152355300      1       1  150064        2.957     0.001553
enh76228     2  152402300  152403300      2       1  150064       1.8467     0.032394
enh76253     2  152929700  152930700      6       3  150064       1.8981     0.028839
enh76254     2  152931600  152932600      6       2  150064       1.6786     0.046618
enh76257     2  153030400  153031400      3       2  150064       3.1252   0.00088831
enh76259     2  153054900  153055900      4       2  150064         2.44    0.0073437
enh76260     2  153056900  153057900      1       1  150064        3.074     0.001056
enh76261     2  153079400  153080400      2       1  150064       2.7181    0.0032833
enh76262     2  153194300  153195300      1       1  150064       1.7882      0.03687
enh76267     2  153229000  153230000      4       2  150064       2.9908    0.0013913
enh76268     2  153236600  153237600      6       2  150064       1.7094     0.043691
enh76272     2  153249800  153250800      5       2  150064       2.4043    0.0081009
enh76273     2  153251500  153252500      4       2  150064       2.0714     0.019163
enh76275     2  153253000  153254000      4       2  150064       2.0615     0.019628
enh76277     2  153261300  153262300      1       1  150064       1.6925      0.04528
enh76282     2  153267700  153268700      3       1  150064       1.6572     0.048742
enh76284     2  153273600  153274600      9       2  150064       1.8818     0.029932
enh76285     2  153276900  153277900      1       1  150064       2.4169     0.007827
enh76287     2  153282300  153283300      5       2  150064       1.9843     0.023611
enh76289     2  153286400  153287400      1       1  150064       2.6666     0.003831
enh76290     2  153289500  153290500      2       1  150064       2.4729    0.0067002
enh76296     2  153303800  153304800      1       1  150064        1.861      0.03137
enh76301     2  153323400  153324400      3       1  150064       1.7491     0.040137
enh76313     2  153385200  153386200      1       1  150064       1.6857      0.04593
enh76318     2  153433200  153434200      2       1  150064       2.0597     0.019713
enh76321     2  153468500  153469500      4       1  150064       2.1423     0.016087
enh76325     2  153731400  153732400      6       4  150064       2.8968    0.0018852
enh76380     2  155438600  155439600      1       1  150064       1.7215      0.04258
enh76389     2  155825600  155826600      3       1  150064       3.7354   9.3693e-05
enh76390     2  155911000  155912000      5       3  150064       2.7169    0.0032949
enh76391     2  155956000  155957000      3       2  150064       4.3736   6.1118e-06
enh76399     2  156695600  156696600      3       2  150064       1.8476     0.032332
enh76408     2  156877600  156878600      6       3  150064       1.7078     0.043835
enh76435     2  157515100  157516100      4       2  150064       2.0347     0.020941
enh76468     2  158604200  158605200      1       1  150064       2.2924      0.01094
enh76493     2  158858600  158859600      3       1  150064       2.3419    0.0095935
enh76495     2  158867700  158868700      4       2  150064       1.9431     0.026002
enh76498     2  158976900  158977900      3       2  150064       2.1871     0.014368
enh76504     2  159173800  159174800      4       2  150064       1.7303     0.041788
enh76505     2  159202300  159203300      7       3  150064       1.9091     0.028124
enh76506     2  159207000  159208000     11       5  150064       1.8224     0.034196
enh76507     2  159216300  159217300      2       1  150064       2.1738     0.014859
enh76508     2  159260200  159261200      4       2  150064       2.1612     0.015341
enh76510     2  159316000  159317000      5       3  150064        2.406    0.0080642
enh76511     2  159316800  159317800      4       2  150064       3.1216    0.0008994
enh76514     2  159326200  159327200      1       1  150064       2.4287     0.007577
enh76515     2  159327000  159328000      4       2  150064       2.1395     0.016197
enh76516     2  159330400  159331400      5       2  150064       2.0002      0.02274
enh76517     2  159333500  159334500      1       1  150064       3.0841     0.001021
enh76518     2  159341300  159342300      6       2  150064       1.9106      0.02803
enh76519     2  159343000  159344000      5       2  150064        2.627    0.0043076
enh76520     2  159344600  159345600      4       2  150064       3.2208   0.00063926
enh76521     2  159346400  159347400      1       1  150064       1.9251      0.02711
enh76522     2  159349700  159350700      6       2  150064       2.8574    0.0021356
enh76526     2  159359200  159360200      5       2  150064       3.2452   0.00058689
enh76534     2  159534100  159535100      4       2  150064       2.4492    0.0071585
enh76573     2  159994300  159995300      1       1  150064       1.7536      0.03975
enh76587     2  160372900  160373900      1       1  150064       2.9792     0.001445
enh76589     2  160413800  160414800      1       1  150064       2.4335     0.007477
enh76591     2  160448000  160449000      4       2  150064       2.2423      0.01247
enh76592     2  160448700  160449700      4       1  150064       2.5188    0.0058886
enh76593     2  160462000  160463000      5       2  150064       3.0711    0.0010662
enh76594     2  160462500  160463500      6       3  150064       2.9034    0.0018458
enh76595     2  160463500  160464500      2       1  150064       1.9649     0.024715
enh76596     2  160466300  160467300      4       2  150064       2.6527    0.0039921
enh76597     2  160474200  160475200      2       1  150064       3.4676   0.00026257
enh76598     2  160476500  160477500      3       2  150064       1.8384     0.033002
enh76602     2  160643700  160644700      4       2  150064       3.4895   0.00024195
enh76615     2  161014200  161015200      6       3  150064       2.0506     0.020152
enh76642     2  161241000  161242000      2       1  150064       1.6706       0.0474
enh76648     2  161254600  161255600      1       1  150064       1.9493      0.02563
enh76672     2  161503600  161504600      1       1  150064        1.794      0.03641
enh76673     2  161560400  161561400      4       2  150064       1.6628     0.048171
enh76698     2  162046200  162047200      3       2  150064        1.932      0.02668
enh76711     2  162369800  162370800      4       2  150064       1.7163     0.043053
enh76716     2  162854700  162855700      2       1  150064       3.0845    0.0010196
enh76717     2  162858500  162859500      3       2  150064       3.1137    0.0009239
enh76718     2  162893300  162894300      2       1  150064       2.3103     0.010435
enh76744     2  164454100  164455100      4       2  150064       1.9435     0.025981
enh76745     2  164457600  164458600      2       1  150064       2.3011     0.010694
enh76763     2  164551200  164552200      1       1  150064       1.9208      0.02738
enh76764     2  164554400  164555400      1       1  150064       2.0803      0.01875
enh76769     2  164572200  164573200      1       1  150064       2.1163      0.01716
enh76770     2  164573800  164574800      3       2  150064       1.6894      0.04557
enh76815     2  165970600  165971600      1       1  150064       1.6512      0.04935
enh76816     2  165997600  165998600      1       1  150064       1.6875      0.04575
enh76826     2  166324400  166325400      3       2  150064       1.6692     0.047538
enh76855     2  166653100  166654100      8       3  150064       2.6834    0.0036442
enh76857     2  166693400  166694400      3       2  150064       3.4033   0.00033287
enh76858     2  166700300  166701300      3       2  150064       3.4903   0.00024128
enh76859     2  166703000  166704000      3       2  150064       2.1797     0.014639
enh76863     2  166887200  166888200      2       1  150064        2.054     0.019986
enh76870     2  167199700  167200700      3       2  150064       2.7631    0.0028626
enh76871     2  167228200  167229200      3       2  150064       1.7447     0.040521
enh76874     2  167351000  167352000      4       2  150064       3.2406   0.00059635
enh76888     2  167748200  167749200      1       1  150064       2.9631     0.001523
enh76889     2  167815500  167816500      3       2  150064       1.8322      0.03346
enh76892     2  167844300  167845300      4       2  150064       1.9028     0.028533
enh76910     2  168241800  168242800      2       1  150064       1.6843     0.046065
enh76928     2  168440700  168441700      3       2  150064       3.3826   0.00035907
enh76935     2  168605700  168606700      2       1  150064        1.928     0.026926
enh76943     2  168649000  168650000      5       2  150064       1.9878     0.023415
enh76958     2  168988000  168989000      2       1  150064       1.7147     0.043203
enh76999     2  169374800  169375800      3       1  150064       2.1259     0.016756
enh77000     2  169377600  169378600      2       1  150064       1.8727     0.030553
enh77003     2  169386100  169387100      3       1  150064       1.7742     0.038014
enh77014     2  169482300  169483300      5       2  150064       3.2136   0.00065548
enh77016     2  169489000  169490000      4       2  150064       2.4168     0.007829
enh77017     2  169491300  169492300      4       2  150064       3.0841    0.0010209
enh77019     2  169495500  169496500      3       1  150064        2.075     0.018993
enh77020     2  169497400  169498400      8       4  150064       3.7973   7.3146e-05
enh77022     2  169509400  169510400      1       1  150064       2.1222      0.01691
enh77049     2  169975200  169976200      2       1  150064       1.8464     0.032418
enh77094     2  171139100  171140100      6       2  150064       1.9669     0.024596
enh77114     2  171508100  171509100      2       1  150064       1.9028     0.028532
enh77122     2  171633700  171634700      4       1  150064        1.867     0.030953
enh77123     2  171668700  171669700      1       1  150064       1.9777      0.02398
enh77127     2  171787200  171788200      3       1  150064       1.8075     0.035339
enh77130     2  171831100  171832100      1       1  150064       1.8782      0.03018
enh77136     2  171942900  171943900      2       1  150064       2.5562    0.0052908
enh77137     2  171943800  171944800      1       1  150064       3.1075    0.0009435
enh77140     2  171991000  171992000      3       1  150064         2.14     0.016177
enh77143     2  171999000  172000000      2       1  150064       1.7314     0.041692
enh77144     2  172003100  172004100      2       1  150064       1.9482     0.025695
enh77151     2  172037800  172038800      6       2  150064       1.8628     0.031245
enh77157     2  172128100  172129100      4       2  150064       2.3211      0.01014
enh77185     2  172650400  172651400      1       1  150064       3.1278    0.0008806
enh77189     2  172780000  172781000      5       3  150064       3.3223   0.00044639
enh77190     2  172865400  172866400      7       2  150064       3.5524   0.00019089
enh77191     2  172877300  172878300      3       2  150064       3.3925   0.00034624
enh77206     2  173138400  173139400      3       2  150064       2.3827    0.0085926
enh77207     2  173149600  173150600      7       2  150064       2.0624     0.019587
enh77232     2  173539100  173540100      1       1  150064       2.6686     0.003808
enh77240     2  173829400  173830400      1       1  150064       1.9822      0.02373
enh77244     2  173967600  173968600      5       3  150064       2.7024    0.0034425
enh77245     2  173996800  173997800      4       2  150064       2.8268    0.0023508
enh77246     2  174000000  174001000      3       2  150064       2.5849      0.00487
enh77250     2  174058300  174059300      5       3  150064       1.9098     0.028076
enh77251     2  174063000  174064000      1       1  150064       2.1553      0.01557
enh77253     2  174082900  174083900      3       2  150064       2.1942     0.014112
enh77254     2  174091800  174092800      4       2  150064       2.1194     0.017029
enh77287     2  174531600  174532600      3       2  150064       1.7208     0.042641
enh77299     2  174805200  174806200      6       3  150064       1.8803     0.030032
enh77300     2  174823800  174824800      4       2  150064       1.6724     0.047225
enh77309     2  174897200  174898200      2       1  150064       2.7309    0.0031579
enh77314     2  174918600  174919600      3       1  150064       2.8179    0.0024172
enh77315     2  174927300  174928300      2       1  150064       2.2485     0.012273
enh77316     2  174936400  174937400      4       2  150064       2.5067     0.006094
enh77321     2  174971100  174972100      4       2  150064       1.7804     0.037506
enh77322     2  174979900  174980900      3       1  150064       2.5953    0.0047256
enh77324     2  174987200  174988200      2       1  150064       2.0252     0.021423
enh77328     2  175061400  175062400      1       1  150064       3.0082     0.001314
enh77331     2  175111200  175112200      2       1  150064       2.6259    0.0043211
enh77335     2  175163600  175164600      4       2  150064       3.4914   0.00024025
enh77337     2  175210500  175211500      4       2  150064       3.1527   0.00080896
enh77338     2  175258800  175259800      2       1  150064       3.0919   0.00099448
enh77341     2  175411000  175412000      3       2  150064       2.9867      0.00141
enh77349     2  175615400  175616400      4       2  150064       1.9811     0.023792
enh77350     2  175617800  175618800      1       1  150064       1.8642      0.03115
enh77351     2  175626700  175627700      3       1  150064       1.9893     0.023332
enh77352     2  175628600  175629600      3       2  150064       1.9024     0.028562
enh77354     2  175636500  175637500      3       1  150064       1.6477     0.049707
enh77376     2  175746800  175747800      1       1  150064        1.688      0.04571
enh77377     2  175753000  175754000      1       1  150064       2.6396      0.00415
enh77387     2  175816200  175817200      1       1  150064       2.1397      0.01619
enh77402     2  175892600  175893600      4       2  150064       1.6482     0.049657
enh77431     2  176748600  176749600      4       2  150064       2.3691    0.0089152
enh77434     2  177156200  177157200      2       1  150064       1.8023     0.035745
enh77435     2  177181900  177182900      2       1  150064        1.916     0.027683
enh77524     2  179120700  179121700      1       1  150064       2.0193      0.02173
enh77537     2  179586600  179587600      4       2  150064       1.9558     0.025242
enh77564     2  180292700  180293700      5       2  150064       2.4388    0.0073686
enh77566     2  180299300  180300300      4       2  150064       2.2557     0.012046
enh77567     2  180308200  180309200      6       3  150064       2.5323    0.0056657
enh77568     2  180310800  180311800      4       2  150064       3.2546   0.00056773
enh77569     2  180312000  180313000      5       3  150064       3.7576   8.5773e-05
enh77570     2  180334600  180335600      9       4  150064       3.7776   7.9184e-05
enh77580     2  180661000  180662000      2       1  150064       1.6567     0.048787
enh77584     2  180775000  180776000     10       3  150064       1.7569     0.039469
enh77586     2  180831800  180832800      6       2  150064       4.5141   3.1799e-06
enh77587     2  180855900  180856900      2       1  150064       3.4455   0.00028496
enh77590     2  180868600  180869600      7       3  150064       2.3175     0.010238
enh77593     2  180922100  180923100      4       2  150064       1.9909     0.023246
enh77594     2  180936200  180937200      5       3  150064        2.249     0.012257
enh77595     2  180989600  180990600      1       1  150064       3.4796    0.0002511
enh77598     2  181045100  181046100      4       2  150064       2.6606       0.0039
enh77603     2  181455500  181456500      2       1  150064       1.7404     0.040897
enh77648     2  182737200  182738200      2       1  150064       1.6457     0.049915
enh77655     2  182974800  182975800      4       2  150064       2.1231     0.016872
enh77665     2  183451400  183452400      3       1  150064       2.8055    0.0025122
enh77674     2  183579400  183580400      2       1  150064       2.4001    0.0081953
enh77680     2  183732500  183733500      2       1  150064       1.6783     0.046641
enh77684     2  183874700  183875700      2       1  150064       3.0777     0.001043
enh77688     2  183893900  183894900      4       2  150064       2.0579     0.019801
enh77715     2  184860000  184861000      2       1  150064       2.0049     0.022487
enh77719     2  185018800  185019800      2       1  150064       1.9208     0.027377
enh77720     2  185033700  185034700      4       2  150064       1.9235     0.027206
enh77723     2  185598400  185599400      3       2  150064       1.7047     0.044122
enh77725     2  185770800  185771800      2       1  150064       3.3438   0.00041318
enh77726     2  185869600  185870600      6       3  150064       2.6314    0.0042517
enh77728     2  186154200  186155200      2       1  150064       2.3967    0.0082714
enh77760     2  187409100  187410100      2       1  150064       2.2828     0.011221
enh77795     2  188384200  188385200      2       1  150064       1.9141     0.027805
enh77799     2  188409800  188410800      2       1  150064       2.0383     0.020762
enh77800     2  188411600  188412600      3       1  150064       1.6685     0.047606
enh77801     2  188418800  188419800      2       1  150064       1.9497     0.025604
enh77822     2  188584000  188585000      2       1  150064        2.464      0.00687
enh77825     2  188841600  188842600      1       1  150064       1.8504      0.03213
enh77835     2  188915600  188916600      5       2  150064       1.7276     0.042033
enh77841     2  189082500  189083500      4       2  150064       2.7523    0.0029587
enh77842     2  189111600  189112600      7       4  150064       2.4084    0.0080113
enh77843     2  189114000  189115000      3       2  150064        1.767     0.038612
enh77850     2  189166000  189167000      4       2  150064       2.2012      0.01386
enh77852     2  189170900  189171900      1       1  150064       2.6407     0.004137
enh77861     2  189193900  189194900      4       2  150064       2.9992    0.0013533
enh77863     2  189198200  189199200      2       1  150064        2.091     0.018266
enh77866     2  189208600  189209600      4       2  150064       2.6697    0.0037956
enh77875     2  189260600  189261600      3       2  150064       2.1617     0.015322
enh77877     2  189274900  189275900      3       2  150064       1.7086     0.043767
enh77878     2  189287200  189288200      2       1  150064       2.5779      0.00497
enh77882     2  189307600  189308600      2       1  150064       2.8398    0.0022572
enh77888     2  189342600  189343600      2       1  150064        2.853    0.0021654
enh77893     2  189372600  189373600      1       1  150064        2.903     0.001848
enh77902     2  189651000  189652000      2       1  150064       2.6071    0.0045662
enh77946     2  191277600  191278600      1       1  150064       1.8367      0.03313
enh77949     2  191364500  191365500      4       2  150064        1.799     0.036008
enh77951     2  191400500  191401500      3       2  150064       1.7662     0.038684
enh77974     2  191668200  191669200      4       2  150064       1.7563     0.039521
enh77987     2  191906200  191907200      1       1  150064       2.1558      0.01555
enh77988     2  191916400  191917400      2       1  150064       1.6677     0.047691
enh77994     2  192090000  192091000      1       1  150064       1.8279      0.03378
enh78016     2  192265400  192266400      2       1  150064        2.081     0.018719
enh78055     2  193406200  193407200      3       2  150064       3.2399   0.00059782
enh78058     2  194007100  194008100      6       1  150064       4.2364   1.1359e-05
enh78059     2  194168800  194169800      2       1  150064       2.4374    0.0073965
enh78061     2  194367800  194368800     14       1  150064       4.6509   1.6527e-06
enh78062     2  194385700  194386700      2       1  150064       4.6981   1.3128e-06
enh78063     2  194544400  194545400      2       1  150064       2.0402     0.020667
enh78067     2  194957200  194958200      1       1  150064       1.9171      0.02761
enh78077     2  196397300  196398300      4       1  150064       3.4271   0.00030498
enh78078     2  196398400  196399400      4       2  150064       1.9997     0.022769
enh78079     2  196423900  196424900      3       1  150064        3.563   0.00018331
enh78080     2  196426700  196427700      3       2  150064        2.282     0.011246
enh78084     2  196460400  196461400      4       2  150064       1.8084     0.035272
enh78085     2  196467400  196468400      4       2  150064       1.7202     0.042697
enh78090     2  196510700  196511700      2       1  150064       2.1144     0.017242
enh78096     2  196552100  196553100      1       1  150064       2.1163      0.01716
enh78101     2  196695500  196696500      2       1  150064        2.123     0.016875
enh78103     2  196923800  196924800      3       1  150064       3.2109    0.0006615
enh78105     2  196961400  196962400      2       1  150064       1.6877     0.045734
enh78106     2  196966100  196967100      2       1  150064       1.6737       0.0471
enh78107     2  196977400  196978400      4       2  150064       1.8998     0.028732
enh78110     2  197029400  197030400      3       1  150064       1.6608     0.048376
enh78113     2  197033400  197034400      1       1  150064       1.6869      0.04581
enh78119     2  197382200  197383200      3       2  150064       3.3076   0.00047044
enh78121     2  197423500  197424500      3       1  150064       2.9878    0.0014048
enh78122     2  197466100  197467100      2       1  150064       2.7355    0.0031146
enh78127     2  197788800  197789800      1       1  150064       2.0893      0.01834
enh78132     2  197830800  197831800      2       1  150064       2.1154     0.017198
enh78133     2  197836300  197837300      3       2  150064       1.9183     0.027538
enh78134     2  197852800  197853800      1       1  150064       2.8627       0.0021
enh78138     2  197955400  197956400      2       1  150064       2.7055    0.0034098
enh78140     2  198000400  198001400      2       1  150064       2.5369    0.0055913
enh78141     2  198017000  198018000      4       2  150064       2.1824      0.01454
enh78143     2  198029200  198030200      2       1  150064       2.3458    0.0094928
enh78146     2  198144400  198145400      4       1  150064       4.3087    8.211e-06
enh78150     2  198316800  198317800      1       1  150064       5.2528    7.491e-08
enh78159     2  198478800  198479800      1       1  150064       1.9758      0.02409
enh78160     2  198484400  198485400      2       1  150064       5.2791   6.4921e-08
enh78161     2  198492300  198493300      5       1  150064       2.9932    0.0013802
enh78162     2  198505000  198506000      4       1  150064       3.8064   7.0493e-05
enh78164     2  198521900  198522900      4       2  150064       5.1526   1.2845e-07
enh78167     2  198540400  198541400      2       1  150064       4.6815   1.4239e-06
enh78168     2  198541400  198542400      1       1  150064       2.0237       0.0215
enh78169     2  198721800  198722800      3       2  150064       4.5656   2.4901e-06
enh78171     2  198737800  198738800      2       1  150064       3.7759   7.9729e-05
enh78172     2  198743200  198744200      1       1  150064       5.1723    1.156e-07
enh78173     2  198753500  198754500      2       1  150064       4.2409   1.1133e-05
enh78174     2  198756600  198757600      1       1  150064       4.2046    1.308e-05
enh78176     2  198905200  198906200      4       2  150064       3.9855   3.3668e-05
enh78185     2  199562600  199563600      3       1  150064       2.0257     0.021396
enh78189     2  199885200  199886200      5       2  150064       2.4284     0.007583
enh78191     2  200028300  200029300      2       1  150064       4.5229   3.0502e-06
enh78192     2  200043300  200044300      4       1  150064       4.6039   2.0729e-06
enh78194     2  200052200  200053200      2       1  150064       3.6546   0.00012879
enh78195     2  200055900  200056900      4       2  150064       4.7114   1.2304e-06
enh78196     2  200117000  200118000      4       2  150064       3.7458   8.9908e-05
enh78197     2  200132700  200133700      2       1  150064         3.74   9.2004e-05
enh78198     2  200199200  200200200      3       2  150064       3.8357   6.2593e-05
enh78200     2  200262800  200263800      3       1  150064       1.7466     0.040351
enh78203     2  200276600  200277600      2       1  150064       3.4618   0.00026826
enh78204     2  200288400  200289400      3       1  150064        3.696   0.00010951
enh78207     2  200308000  200309000      2       1  150064        1.758     0.039378
enh78209     2  200435600  200436600      1       1  150064       2.4962     0.006276
enh78221     2  200658800  200659800      1       1  150064       2.5675     0.005121
enh78222     2  200669100  200670100      5       3  150064       2.8315    0.0023163
enh78223     2  200675900  200676900      1       1  150064        4.404    5.314e-06
enh78225     2  200716100  200717100      1       1  150064       7.4192     5.89e-14
enh78227     2  200733400  200734400      3       2  150064       5.6935   6.2246e-09
enh78228     2  200778000  200779000      4       2  150064       3.3334   0.00042892
enh78229     2  200787200  200788200      5       2  150064       5.7762   3.8197e-09
enh78230     2  200793000  200794000      3       2  150064       1.8669      0.03096
enh78231     2  200793800  200794800      2       1  150064        2.688    0.0035944
enh78235     2  200848300  200849300      3       2  150064       2.7313    0.0031539
enh78238     2  200904600  200905600      2       1  150064       5.5961   1.0958e-08
enh78239     2  200919600  200920600      2       1  150064        6.014   9.0495e-10
enh78245     2  200995300  200996300      3       2  150064       2.3616    0.0090976
enh78246     2  201000900  201001900      4       2  150064       3.6153      0.00015
enh78250     2  201056800  201057800      3       1  150064       6.0177    8.843e-10
enh78251     2  201066300  201067300      4       2  150064       5.0037   2.8117e-07
enh78256     2  201123800  201124800      3       2  150064       1.6865     0.045849
enh78257     2  201139300  201140300      2       1  150064       4.0852   2.2017e-05
enh78260     2  201180000  201181000      3       2  150064       2.5797     0.004945
enh78261     2  201185400  201186400      2       1  150064       2.0784     0.018838
enh78267     2  201206400  201207400      4       2  150064       1.7008     0.044493
enh78270     2  201221500  201222500      2       1  150064       4.1472   1.6826e-05
enh78271     2  201225400  201226400      2       1  150064       4.7202   1.1779e-06
enh78272     2  201228500  201229500      3       1  150064       4.8698   5.5857e-07
enh78274     2  201232400  201233400      4       2  150064       5.1196   1.5312e-07
enh78275     2  201234400  201235400      2       1  150064       4.3435   7.0102e-06
enh78277     2  201244700  201245700      3       2  150064       4.3008    8.509e-06
enh78279     2  201270000  201271000      3       1  150064       3.3255   0.00044135
enh78280     2  201272300  201273300      3       2  150064       2.5622    0.0052006
enh78282     2  201276200  201277200      3       1  150064        3.257   0.00056302
enh78283     2  201281400  201282400      3       1  150064       3.8097    6.956e-05
enh78284     2  201282800  201283800      2       1  150064        2.919    0.0017558
enh78285     2  201289400  201290400      3       2  150064       4.7961   8.0872e-07
enh78286     2  201317900  201318900      4       2  150064        3.666   0.00012317
enh78287     2  201334400  201335400      4       2  150064        1.808     0.035305
enh78290     2  201373400  201374400      3       2  150064       1.7471     0.040314
enh78321     2  202118700  202119700      7       3  150064       2.9491    0.0015935
enh78325     2  202125000  202126000      2       1  150064       2.4295    0.0075591
enh78335     2  202560700  202561700      5       2  150064       1.6744     0.047023
enh78368     2  202824700  202825700      1       1  150064       2.0268      0.02134
enh78369     2  202827200  202828200      5       3  150064       2.0115     0.022137
enh78370     2  202829200  202830200      6       3  150064       2.2654     0.011743
enh78371     2  202835000  202836000      4       1  150064        2.104      0.01769
enh78372     2  202839700  202840700      7       2  150064       2.0874     0.018425
enh78373     2  202842300  202843300      5       1  150064       1.7077     0.043844
enh78375     2  202849700  202850700      2       1  150064       1.7175     0.042943
enh78404     2  203113500  203114500      1       1  150064       1.7039       0.0442
enh78420     2  203362500  203363500      3       2  150064       1.8342     0.033312
enh78422     2  203453300  203454300      2       1  150064       1.7147     0.043196
enh78427     2  203537200  203538200      1       1  150064       2.8652     0.002084
enh78429     2  203582400  203583400      2       1  150064       2.0271     0.021326
enh78430     2  203665700  203666700      3       2  150064       1.6577     0.048692
enh78431     2  203670400  203671400      1       1  150064       1.9178      0.02757
enh78435     2  204104900  204105900      2       1  150064       2.6149    0.0044624
enh78440     2  204348900  204349900      2       1  150064       2.4373    0.0073984
enh78441     2  204374800  204375800      1       1  150064       2.3611     0.009111
enh78447     2  204524200  204525200      1       1  150064       1.8369      0.03311
enh78480     2  205177800  205178800      3       1  150064       1.9192     0.027482
enh78500     2  205837300  205838300      1       1  150064       2.1553      0.01557
enh78533     2  206410300  206411300      2       1  150064       1.7477     0.040258
enh78548     2  206570900  206571900      1       1  150064       2.3354     0.009761
enh78567     2  206713400  206714400      2       1  150064       2.9118    0.0017968
enh78583     2  206944800  206945800      6       3  150064       2.2353     0.012697
enh78587     2  207076500  207077500      3       1  150064        1.891     0.029311
enh78593     2  207143100  207144100      4       2  150064       2.0898      0.01832
enh78610     2  207711700  207712700      1       1  150064        2.215      0.01338
enh78619     2  207900800  207901800      1       1  150064       1.7684       0.0385
enh78621     2  207905900  207906900      1       1  150064        1.648      0.04968
enh78622     2  207911100  207912100      2       1  150064        1.793      0.03649
enh78646     2  208079600  208080600      3       1  150064       2.1625      0.01529
enh78647     2  208087000  208088000      4       2  150064        2.166     0.015154
enh78648     2  208090100  208091100      2       1  150064       2.8246     0.002367
enh78669     2  208273200  208274200      4       1  150064        2.292     0.010953
enh78677     2  208346300  208347300      6       3  150064        2.175     0.014814
enh78679     2  208369200  208370200      4       1  150064       3.2299    0.0006191
enh78681     2  208398000  208399000      1       1  150064       4.0619    2.434e-05
enh78687     2  208538600  208539600      2       1  150064       1.9907     0.023259
enh78728     2  208977100  208978100     10       3  150064       1.9347     0.026515
enh78734     2  209047600  209048600      1       1  150064       1.7304      0.04178
enh78736     2  209051300  209052300      1       1  150064       1.7712      0.03826
enh78739     2  209078200  209079200      1       1  150064       1.8089      0.03523
enh78760     2  210006400  210007400      3       1  150064       1.6898     0.045529
enh78784     2  210464800  210465800      2       1  150064       2.4996    0.0062159
enh78785     2  210478700  210479700      3       2  150064       2.1778     0.014711
enh78787     2  210494100  210495100      2       1  150064       1.7151      0.04316
enh78790     2  210530800  210531800      1       1  150064       2.3524     0.009327
enh78816     2  211367800  211368800      2       1  150064       1.6503     0.049444
enh78825     2  211484900  211485900      4       2  150064        2.385    0.0085392
enh78843     2  212224800  212225800      4       2  150064        1.966     0.024652
enh78844     2  212229500  212230500      1       1  150064       2.9351     0.001667
enh78846     2  212255300  212256300      2       1  150064       1.9995     0.022776
enh78847     2  212300800  212301800      3       1  150064       2.9135     0.001787
enh78848     2  212319400  212320400      2       1  150064       2.7823    0.0026985
enh78860     2  213102100  213103100      3       2  150064       1.9335     0.026586
enh78862     2  213248000  213249000      4       2  150064       2.6338    0.0042218
enh78901     2  215290600  215291600      4       2  150064       3.5438   0.00019718
enh78903     2  215571400  215572400      4       2  150064       1.8761     0.030322
enh78958     2  217045600  217046600      3       1  150064       2.0171     0.021842
enh78968     2  217157400  217158400      4       2  150064        1.713     0.043357
enh78970     2  217171300  217172300      2       1  150064       1.8372     0.033093
enh78993     2  217430200  217431200      2       1  150064       1.9011     0.028645
enh78995     2  217447700  217448700      3       2  150064       2.7106    0.0033585
enh78996     2  217449100  217450100      5       3  150064       2.2242     0.013067
enh79003     2  217508400  217509400      1       1  150064        1.787      0.03697
enh79008     2  217521800  217522800      3       1  150064        1.825     0.033998
enh79009     2  217529900  217530900      1       1  150064       2.3264     0.009999
enh79010     2  217543500  217544500      4       1  150064       2.1702     0.014995
enh79016     2  217628000  217629000      2       1  150064       2.0977     0.017967
enh79054     2  218654200  218655200      5       1  150064       2.5606    0.0052246
enh79074     2  218815600  218816600      3       1  150064        2.189     0.014298
enh79137     2  219945400  219946400      1       1  150064       2.3588     0.009166
enh79142     2  220022400  220023400      2       1  150064       2.6936    0.0035346
enh79143     2  220024000  220025000      2       1  150064       2.6937    0.0035333
enh79150     2  220113700  220114700      1       1  150064       1.9205       0.0274
enh79164     2  220310200  220311200      2       1  150064       3.7925   7.4572e-05
enh79168     2  220340200  220341200      3       1  150064         2.09     0.018311
enh79203     2  220825000  220826000      6       1  150064        2.254     0.012098
enh79224     2  221722200  221723200      1       1  150064       2.5824     0.004906
enh79230     2  221813500  221814500      2       1  150064       2.0733     0.019075
enh79252     2  222383900  222384900      3       2  150064       2.6792      0.00369
enh79253     2  222391800  222392800      3       2  150064       3.3528   0.00039999
enh79254     2  222394900  222395900      4       2  150064        2.334    0.0097972
enh79262     2  222471000  222472000      4       2  150064       1.8783     0.030173
enh79269     2  222576200  222577200      1       1  150064        1.807      0.03538
enh79271     2  222580100  222581100      1       1  150064       1.7476      0.04027
enh79274     2  222644500  222645500      3       1  150064        2.206     0.013693
enh79279     2  222683300  222684300      1       1  150064       1.8588      0.03153
enh79317     2  223728100  223729100      2       1  150064       1.6604     0.048413
enh79351     2  224402800  224403800      4       2  150064       1.8459     0.032452
enh79353     2  224428000  224429000      1       1  150064       2.1643      0.01522
enh79393     2  225081800  225082800      1       1  150064        1.802      0.03577
enh79394     2  225086200  225087200      1       1  150064       1.7432      0.04065
enh79400     2  225264200  225265200      3       1  150064       2.6498    0.0040264
enh79401     2  225281200  225282200     14       2  150064       2.4258    0.0076381
enh79402     2  225298300  225299300     13       4  150064       2.6853     0.003623
enh79404     2  225349800  225350800      2       1  150064       1.9061     0.028321
enh79405     2  225384800  225385800      3       2  150064       3.6737   0.00011953
enh79407     2  225399400  225400400      6       3  150064       3.9133   4.5526e-05
enh79408     2  225410000  225411000      1       1  150064       2.3812     0.008627
enh79409     2  225412400  225413400      3       2  150064        4.235   1.1426e-05
enh79412     2  225434700  225435700      1       1  150064       1.6773      0.04674
enh79413     2  225436900  225437900      4       2  150064        4.282   9.2614e-06
enh79416     2  225446800  225447800      2       1  150064       4.7216   1.1702e-06
enh79419     2  225459400  225460400      2       1  150064       2.2744     0.011471
enh79425     2  225774500  225775500      7       3  150064       2.0494     0.020212
enh79435     2  225937100  225938100      5       1  150064       2.4352    0.0074417
enh79437     2  225984600  225985600      4       2  150064       1.8381     0.033024
enh79441     2  226242000  226243000      6       2  150064       2.0052     0.022473
enh79468     2  227306400  227307400      1       1  150064       1.9067      0.02828
enh79495     2  227727000  227728000      4       1  150064       2.3948    0.0083141
enh79497     2  227733300  227734300      5       2  150064        1.886     0.029647
enh79498     2  227739000  227740000      2       1  150064       2.0421     0.020573
enh79500     2  227841600  227842600      2       1  150064       2.0638      0.01952
enh79519     2  228318800  228319800      2       1  150064       2.2063     0.013681
enh79520     2  228327000  228328000      3       1  150064       2.2849     0.011159
enh79521     2  228329300  228330300      9       5  150064        2.268     0.011664
enh79528     2  228380400  228381400      5       2  150064       2.0463     0.020364
enh79529     2  228382900  228383900      7       3  150064        2.076     0.018949
enh79553     2  229369200  229370200      5       2  150064       2.5639    0.0051753
enh79561     2  230073200  230074200      1       1  150064       2.1017      0.01779
enh79580     2  230562500  230563500      3       1  150064       2.6316    0.0042491
enh79595     2  230844900  230845900      1       1  150064        2.353     0.009312
enh79601     2  231094500  231095500      1       1  150064       2.4535     0.007073
enh79604     2  231466000  231467000      4       2  150064       2.7809    0.0027101
enh79693     2  232264500  232265500      1       1  150064       2.3044       0.0106
enh79700     2  232347600  232348600      2       1  150064       1.7615     0.039075
enh79718     2  232470100  232471100      2       1  150064       1.7846      0.03716
enh79720     2  232480400  232481400      5       2  150064       1.9978      0.02287
enh79734     2  232531700  232532700      2       1  150064       2.2746     0.011466
enh79736     2  232538600  232539600      4       2  150064       1.7385     0.041059
enh79737     2  232542200  232543200      5       3  150064       1.7949     0.036334
enh79776     2  233047800  233048800      3       2  150064       1.9809     0.023799
enh79777     2  233059000  233060000      2       1  150064        2.582    0.0049117
enh79778     2  233061000  233062000      3       1  150064       2.7182    0.0032822
enh79781     2  233101800  233102800      1       1  150064       2.2107      0.01353
enh79791     2  233234000  233235000     12       6  150064       2.4141    0.0078881
enh79793     2  233279200  233280200      3       1  150064       2.4747    0.0066683
enh79794     2  233289200  233290200      2       1  150064       2.4092    0.0079936
enh79795     2  233297100  233298100      5       2  150064       2.5456    0.0054541
enh79796     2  233308500  233309500      3       2  150064       1.9571     0.025168
enh79797     2  233310800  233311800      7       3  150064       2.2185     0.013261
enh79803     2  233451500  233452500      2       1  150064        1.735     0.041372
enh79804     2  233453300  233454300      3       1  150064       1.7228     0.042464
enh79810     2  233640700  233641700      4       2  150064       5.6966   6.1121e-09
enh79811     2  233702700  233703700      1       1  150064       3.5443    0.0001968
enh79813     2  233813400  233814400      1       1  150064        2.437     0.007404
enh79820     2  233896600  233897600      4       2  150064       1.7786      0.03765
enh79821     2  233915100  233916100      9       1  150064       2.5035    0.0061489
enh79855     2  234473800  234474800      2       1  150064       1.8139     0.034847
enh79868     2  235044500  235045500      2       1  150064       1.8077     0.035326
enh79890     2  235354900  235355900      2       1  150064       2.1942      0.01411
enh79892     2  235359700  235360700      2       1  150064       1.8324     0.033448
enh79905     2  235509500  235510500      6       2  150064       2.1497     0.015788
enh79921     2  235722700  235723700      4       2  150064       2.4193    0.0077742
enh79977     2  236419800  236420800      1       1  150064       2.9263     0.001715
enh79996     2  236471700  236472700      1       1  150064       2.0511      0.02013
enh80011     2  236514100  236515100      1       1  150064       1.8251      0.03399
enh80016     2  236543400  236544400      2       1  150064       1.8264     0.033891
enh80017     2  236548900  236549900      2       1  150064       1.8491     0.032222
enh80046     2  236703400  236704400      1       1  150064       1.9305      0.02677
enh80056     2  236785600  236786600      3       2  150064       3.2192   0.00064284
enh80057     2  236812200  236813200      4       2  150064       2.2398     0.012552
enh80058     2  236819700  236820700      6       1  150064       2.1612      0.01534
enh80062     2  236897400  236898400      1       1  150064       1.7745      0.03799
enh80083     2  237247000  237248000      2       1  150064       2.0376     0.020796
enh80084     2  237250200  237251200      4       2  150064       1.9921     0.023179
enh80085     2  237253400  237254400      1       1  150064       2.5592     0.005245
enh80088     2  237310500  237311500      1       1  150064       2.2724      0.01153
enh80091     2  237393500  237394500      2       1  150064        1.974     0.024191
enh80179     2  238603000  238604000      1       1  150064       1.7474      0.04028
enh80199     2  238652100  238653100      8       2  150064       1.8747     0.030416
enh80200     2  238653100  238654100      9       2  150064       1.7161     0.043073
enh80319     2  240404800  240405800      1       1  150064        3.226    0.0006276
enh80336     2  240884400  240885400      4       2  150064       1.6697     0.047489
enh80358     2  241331500  241332500      6       2  150064       2.6522    0.0039981
enh80383     2  241948000  241949000      3       2  150064       1.7005     0.044517
enh80395     2  242150400  242151400      3       1  150064       1.6709     0.047373
enh80396     2  242155400  242156400      3       2  150064       2.1119     0.017349
enh80407     2  242250500  242251500      3       2  150064       1.6783     0.046649
enh80410     2  242259300  242260300      1       1  150064        1.911        0.028
enh80416     2  242307200  242308200      2       1  150064       2.1047      0.01766
enh80431     2  242556000  242557000      4       2  150064       1.8219     0.034235
enh80432     2  242579800  242580800      3       1  150064       2.1179      0.01709
enh80434     2  242584600  242585600      3       2  150064       2.7381    0.0030894
enh80437     2  242604400  242605400      2       1  150064       1.8155      0.03472
enh80438     2  242638400  242639400      5       2  150064       1.8395     0.032919
enh80448     2  242783600  242784600      1       1  150064       1.9926      0.02315
enh80452     2  242820100  242821100      2       1  150064       1.9287     0.026884
enh80459     2  242844600  242845600      4       1  150064       1.8078     0.035316
enh80468     3     104600     105600      2       1  150064        1.671      0.04736
enh80471     3     142600     143600      6       3  150064       1.6868     0.045824
enh80486     3    1330600    1331600      3       2  150064       1.6867     0.045826
enh80497     3    1807800    1808800      5       2  150064       1.8287     0.033719
enh80506     3    2426800    2427800      6       2  150064       2.0862     0.018482
enh80507     3    2461700    2462700      5       2  150064       2.5214     0.005844
enh80509     3    2559000    2560000      3       1  150064        5.207   9.5969e-08
enh80566     3    4348500    4349500      2       1  150064       2.5024    0.0061681
enh80567     3    4350400    4351400      1       1  150064        1.671      0.04736
enh80581     3    4575000    4576000      4       2  150064       1.7319     0.041649
enh80590     3    4697500    4698500      4       2  150064       2.9202    0.0017491
enh80596     3    4771900    4772900      3       2  150064       1.6856      0.04594
enh80603     3    4947600    4948600      1       1  150064       1.7906      0.03668
enh80632     3    5263100    5264100     11       2  150064       2.2924     0.010943
enh80633     3    5263900    5264900      6       3  150064       2.4224    0.0077092
enh80661     3    7267700    7268700      5       2  150064       1.8872     0.029568
enh80676     3    7995300    7996300      3       1  150064       2.4652    0.0068472
enh80694     3    8497700    8498700      1       1  150064       1.9572      0.02516
enh80722     3    9034200    9035200      4       2  150064       1.7425     0.040711
enh80723     3    9038200    9039200      1       1  150064       2.5868     0.004843
enh80732     3    9166500    9167500      2       1  150064       2.2271     0.012969
enh80741     3    9240500    9241500      2       1  150064       1.9505      0.02556
enh80758     3    9447400    9448400      4       2  150064       1.9666     0.024617
enh80759     3    9451300    9452300      2       1  150064       2.6106    0.0045196
enh80760     3    9455600    9456600      3       2  150064       2.1035     0.017711
enh80761     3    9463600    9464600      4       2  150064       2.7018    0.0034483
enh80762     3    9464600    9465600      3       2  150064       1.6735     0.047116
enh80763     3    9592500    9593500      1       1  150064       2.0944      0.01811
enh80811     3   10394100   10395100      4       1  150064       2.7762    0.0027495
enh80814     3   10415200   10416200      4       2  150064       4.1377   1.7542e-05
enh80815     3   10417500   10418500      9       3  150064       3.2439   0.00058962
enh80816     3   10436700   10437700      3       2  150064       2.3382    0.0096895
enh80822     3   10595100   10596100      5       3  150064       2.6473     0.004057
enh80823     3   10641800   10642800      5       3  150064         2.02     0.021694
enh80844     3   11426800   11427800      2       1  150064       1.8283     0.033751
enh80880     3   11685400   11686400      1       1  150064       4.0817    2.235e-05
enh80883     3   11702100   11703100      3       1  150064       2.5495    0.0053936
enh80892     3   11796300   11797300      7       4  150064       2.2957     0.010846
enh80894     3   11826200   11827200      2       1  150064         1.94     0.026187
enh80896     3   11874300   11875300      4       2  150064       1.9411     0.026124
enh80897     3   11886400   11887400      7       1  150064       2.3273    0.0099739
enh80904     3   12066400   12067400      3       2  150064       2.2733     0.011504
enh80907     3   12114200   12115200      1       1  150064        1.821       0.0343
enh80910     3   12202500   12203500      1       1  150064       2.5309     0.005688
enh80918     3   12482500   12483500      3       2  150064       3.1767   0.00074483
enh80919     3   12486100   12487100      6       3  150064       2.5045    0.0061311
enh80920     3   12512200   12513200      3       2  150064       1.9587     0.025074
enh80921     3   12520800   12521800      4       1  150064       2.2484     0.012275
enh80922     3   12521300   12522300      4       2  150064       2.1823     0.014543
enh80923     3   12524500   12525500      3       1  150064       1.9132     0.027863
enh80925     3   12549300   12550300      4       2  150064       2.2149     0.013384
enh80926     3   12558800   12559800      4       2  150064       2.1019     0.017779
enh80928     3   12600900   12601900      2       1  150064       2.4381    0.0073824
enh80929     3   12603800   12604800      4       1  150064       2.3425    0.0095783
enh80934     3   12678900   12679900      2       1  150064        2.729    0.0031768
enh80936     3   12689600   12690600      3       1  150064       1.8254      0.03397
enh80937     3   12697300   12698300      2       1  150064       2.1565     0.015523
enh80942     3   12713100   12714100      2       1  150064       2.0143     0.021987
enh80943     3   12715800   12716800      5       1  150064        2.312      0.01039
enh80944     3   12718900   12719900      2       1  150064       2.7109    0.0033551
enh80946     3   12761000   12762000      2       1  150064       1.7552      0.03961
enh80960     3   12919400   12920400      2       1  150064       1.6711     0.047353
enh80969     3   13028100   13029100      1       1  150064       1.6731      0.04715
enh80971     3   13036600   13037600      5       2  150064       1.7541     0.039707
enh80983     3   13133700   13134700      8       3  150064        1.693     0.045229
enh81000     3   13332100   13333100      5       2  150064       3.0892    0.0010036
enh81001     3   13338300   13339300      5       2  150064       2.0317      0.02109
enh81003     3   13348000   13349000      4       2  150064       2.6043    0.0046034
enh81011     3   13493600   13494600      4       2  150064       1.8773     0.030239
enh81054     3   14216900   14217900      5       2  150064       1.8216     0.034258
enh81073     3   14376600   14377600     11       4  150064       2.4673    0.0068077
enh81074     3   14385400   14386400      8       4  150064       1.7087     0.043753
enh81077     3   14408300   14409300      5       3  150064       2.3288     0.009936
enh81083     3   14437200   14438200      2       1  150064       1.9864     0.023493
enh81100     3   14550700   14551700      3       2  150064       2.6799    0.0036824
enh81102     3   14563200   14564200      4       2  150064       2.3431     0.009561
enh81103     3   14565400   14566400      5       2  150064       1.9941     0.023071
enh81104     3   14567600   14568600      4       2  150064        2.165     0.015195
enh81107     3   14592600   14593600      4       2  150064       2.1463     0.015924
enh81108     3   14597100   14598100      1       1  150064        2.055      0.01994
enh81111     3   14615700   14616700      1       1  150064       2.6663     0.003835
enh81122     3   14855500   14856500      2       1  150064       1.7496     0.040094
enh81137     3   14962100   14963100      3       2  150064       2.1015     0.017798
enh81148     3   15138800   15139800      2       1  150064       1.7907     0.036672
enh81186     3   15767700   15768700      8       2  150064       1.6775     0.046725
enh81209     3   16440900   16441900      5       2  150064       2.0809      0.01872
enh81224     3   16558100   16559100      2       1  150064         1.85     0.032154
enh81234     3   16712500   16713500      5       3  150064       1.7476      0.04027
enh81235     3   16728700   16729700      1       1  150064        2.711     0.003354
enh81237     3   16765000   16766000      6       3  150064       1.9737     0.024207
enh81241     3   16834400   16835400      1       1  150064       2.7558     0.002927
enh81242     3   16842600   16843600      3       1  150064       2.6329    0.0042324
enh81243     3   16851200   16852200      6       3  150064       4.2984    8.603e-06
enh81244     3   16870200   16871200      6       3  150064       2.5502    0.0053827
enh81245     3   16878600   16879600      2       1  150064       2.6737    0.0037508
enh81252     3   16948200   16949200      2       1  150064       2.0693     0.019258
enh81253     3   16956900   16957900      3       1  150064       3.5601   0.00018534
enh81254     3   16958400   16959400      4       1  150064       3.3791   0.00036362
enh81256     3   16977200   16978200      3       1  150064       1.7499     0.040067
enh81258     3   17001400   17002400      3       1  150064       1.9578     0.025126
enh81263     3   17072300   17073300      5       2  150064       1.8184     0.034503
enh81269     3   17129700   17130700      2       1  150064       2.2981     0.010778
enh81274     3   17185200   17186200      1       1  150064       2.8664     0.002076
enh81277     3   17236900   17237900      2       1  150064       3.8841   5.1359e-05
enh81278     3   17398000   17399000      3       1  150064       3.7936   7.4249e-05
enh81280     3   17467400   17468400      4       1  150064       1.6906     0.045459
enh81284     3   17580800   17581800      3       1  150064       1.6586     0.048603
enh81287     3   17598600   17599600      2       1  150064       1.7118     0.043464
enh81289     3   17661200   17662200      2       1  150064       4.3834   5.8411e-06
enh81290     3   17666400   17667400      3       2  150064       3.9044   4.7237e-05
enh81291     3   17672800   17673800      5       3  150064       3.0159    0.0012809
enh81292     3   17686400   17687400      3       2  150064       3.7255   9.7464e-05
enh81294     3   17780200   17781200      3       2  150064       4.6669   1.5285e-06
enh81295     3   17781400   17782400      3       1  150064       4.6253   1.8705e-06
enh81296     3   17784600   17785600      5       1  150064       2.6322    0.0042412
enh81298     3   17882000   17883000      3       2  150064        4.385   5.7995e-06
enh81299     3   17887400   17888400      3       1  150064       4.4535   4.2248e-06
enh81301     3   17950200   17951200      4       1  150064        1.684     0.046095
enh81302     3   17986900   17987900      3       2  150064       2.1101     0.017424
enh81314     3   18277800   18278800      4       2  150064       2.0729      0.01909
enh81317     3   18376400   18377400      1       1  150064       1.8291      0.03369
enh81321     3   18394200   18395200      2       1  150064       1.8499     0.032163
enh81323     3   18403400   18404400      6       3  150064       1.6628     0.048178
enh81324     3   18404800   18405800      3       2  150064       1.7196      0.04275
enh81326     3   18421400   18422400      6       2  150064       1.8334     0.033369
enh81331     3   18467900   18468900      2       1  150064       1.8385     0.032998
enh81379     3   20029200   20030200      5       2  150064       2.4063    0.0080572
enh81390     3   20329300   20330300      3       2  150064       1.7041     0.044182
enh81413     3   21541700   21542700      2       1  150064       1.9928     0.023141
enh81414     3   21543900   21544900      4       2  150064       1.8112     0.035054
enh81422     3   21686400   21687400      5       2  150064       1.9394     0.026225
enh81423     3   21706600   21707600      3       2  150064       2.0251     0.021429
enh81426     3   21792800   21793800      5       3  150064       1.6692     0.047534
enh81428     3   21960500   21961500     15       2  150064       2.1015     0.017798
enh81444     3   23137100   23138100      2       1  150064       1.9492     0.025634
enh81448     3   23215700   23216700      7       3  150064       2.6645    0.0038549
enh81452     3   23278000   23279000      5       2  150064       1.7545      0.03967
enh81504     3   23861100   23862100      5       3  150064       2.0479     0.020287
enh81506     3   23863100   23864100      3       2  150064       2.1025     0.017754
enh81527     3   23989000   23990000      5       2  150064        1.698     0.044755
enh81530     3   24040300   24041300      2       1  150064       2.0099     0.022223
enh81531     3   24142900   24143900      7       2  150064       3.5099   0.00022414
enh81536     3   24214200   24215200      5       3  150064       4.1781   1.4699e-05
enh81537     3   24226900   24227900      4       2  150064       2.5787    0.0049592
enh81547     3   24539700   24540700      3       1  150064        2.389    0.0084479
enh81555     3   24729600   24730600      6       2  150064       1.7715      0.03824
enh81564     3   25184500   25185500      8       3  150064       1.6697      0.04749
enh81566     3   25197300   25198300      1       1  150064        1.898      0.02885
enh81571     3   25330000   25331000      3       2  150064       2.2939       0.0109
enh81575     3   25365200   25366200      4       2  150064       2.5434    0.0054896
enh81583     3   25569200   25570200      5       2  150064       1.6498     0.049497
enh81594     3   25789200   25790200      1       1  150064        1.931      0.02674
enh81595     3   25822700   25823700      2       1  150064       1.8144      0.03481
enh81597     3   25833500   25834500      2       1  150064       2.2508     0.012198
enh81648     3   27809600   27810600      2       1  150064       1.8515     0.032048
enh81686     3   28833100   28834100      1       1  150064       2.7854     0.002673
enh81707     3   29372300   29373300      4       2  150064       1.6588     0.048578
enh81720     3   29471800   29472800      4       2  150064       2.0827     0.018637
enh81722     3   29494800   29495800      4       2  150064       2.8451    0.0022197
enh81732     3   29736000   29737000      5       1  150064       2.2673     0.011686
enh81734     3   29781400   29782400      1       1  150064       2.7627     0.002866
enh81737     3   29800800   29801800      1       1  150064       3.0275     0.001233
enh81742     3   29909600   29910600      1       1  150064       2.2386      0.01259
enh81744     3   30013800   30014800      3       2  150064       2.3963    0.0082807
enh81745     3   30046500   30047500      3       1  150064       3.7476   8.9264e-05
enh81746     3   30048700   30049700      2       1  150064       3.7869   7.6273e-05
enh81748     3   30085700   30086700      4       2  150064       4.7838   8.6001e-07
enh81749     3   30100600   30101600      6       2  150064       4.6902   1.3645e-06
enh81750     3   30126600   30127600      9       3  150064       2.6121    0.0044989
enh81752     3   30154200   30155200      3       2  150064       2.9732    0.0014737
enh81754     3   30287200   30288200      6       2  150064       2.0773     0.018885
enh81755     3   30300400   30301400      5       1  150064        2.775    0.0027597
enh81756     3   30323600   30324600      5       3  150064       2.4395    0.0073537
enh81758     3   30331600   30332600      5       2  150064       2.7368     0.003102
enh81761     3   30390800   30391800      5       2  150064       1.8535     0.031905
enh81779     3   30722400   30723400      3       2  150064         2.28     0.011304
enh81793     3   31126000   31127000      3       1  150064       1.8108     0.035089
enh81806     3   31391800   31392800      1       1  150064         1.96        0.025
enh81807     3   31402400   31403400      5       2  150064       2.0849     0.018539
enh81814     3   31564800   31565800      1       1  150064       2.2032      0.01379
enh81819     3   31580600   31581600      1       1  150064       1.6725      0.04721
enh81824     3   31609800   31610800      1       1  150064       1.6709      0.04737
enh81828     3   31657200   31658200      1       1  150064       3.3608    0.0003886
enh81833     3   31713800   31714800      5       2  150064       1.8948     0.029061
enh81867     3   31976000   31977000      3       1  150064       2.4676    0.0068009
enh81868     3   31978600   31979600      8       3  150064       1.8044     0.035586
enh81869     3   31980600   31981600      5       2  150064       2.3113     0.010408
enh81873     3   31993500   31994500      4       2  150064       1.9057     0.028342
enh81878     3   32013600   32014600      3       2  150064       1.6778     0.046694
enh81880     3   32020400   32021400      2       1  150064       2.1924     0.014176
enh81881     3   32044700   32045700      2       1  150064       3.1636   0.00077921
enh81887     3   32198400   32199400      3       1  150064       1.9166     0.027647
enh81893     3   32345200   32346200      3       1  150064       2.1335     0.016442
enh81894     3   32352800   32353800      4       2  150064       2.1792     0.014659
enh81949     3   32866100   32867100      3       2  150064       2.5299     0.005705
enh81956     3   32886600   32887600      2       1  150064       2.2256      0.01302
enh81957     3   32888100   32889100      4       2  150064       1.8999     0.028726
enh81973     3   33015000   33016000      5       2  150064        1.945      0.02589
enh81982     3   33185400   33186400      5       2  150064       1.7024     0.044342
enh81988     3   33413900   33414900      1       1  150064       3.0412     0.001178
enh81989     3   33418900   33419900      1       1  150064       2.8652     0.002084
enh81991     3   33470200   33471200      2       1  150064       2.8559    0.0021457
enh81992     3   33476600   33477600      2       1  150064       2.2964     0.010826
enh81993     3   33478100   33479100      5       2  150064       3.1502   0.00081588
enh81994     3   33482900   33483900      4       2  150064        2.267     0.011695
enh81995     3   33599500   33600500      1       1  150064       1.7529      0.03981
enh81999     3   33656000   33657000      1       1  150064       1.7849      0.03714
enh82005     3   33696100   33697100      2       1  150064       1.8818     0.029929
enh82036     3   34295800   34296800      2       1  150064        1.798     0.036087
enh82037     3   34297400   34298400      2       1  150064         1.92     0.027431
enh82042     3   34447800   34448800      1       1  150064        1.818      0.03453
enh82044     3   34681100   34682100      6       2  150064       2.3722    0.0088419
enh82047     3   34880900   34881900      5       2  150064       2.4135    0.0079001
enh82052     3   34962000   34963000      2       1  150064       2.3342    0.0097915
enh82055     3   35418000   35419000      2       1  150064       2.5319    0.0056719
enh82057     3   35546400   35547400      6       3  150064       1.7172     0.042974
enh82074     3   36566900   36567900      2       1  150064       1.8863     0.029625
enh82082     3   36842000   36843000      4       2  150064       4.8554   6.0087e-07
enh82083     3   36868900   36869900      2       1  150064       3.9641   3.6832e-05
enh82084     3   36884700   36885700      2       1  150064       5.3195   5.2032e-08
enh82085     3   36900000   36901000      2       1  150064       2.3727    0.0088301
enh82086     3   36909800   36910800      2       1  150064       3.0448    0.0011641
enh82087     3   36919200   36920200      4       2  150064        5.249   7.6482e-08
enh82088     3   36965400   36966400      2       1  150064       2.1535      0.01564
enh82089     3   36973900   36974900      2       1  150064       2.5998    0.0046632
enh82090     3   36977200   36978200      1       1  150064       2.7551     0.002934
enh82091     3   36978900   36979900      2       1  150064       2.9465    0.0016072
enh82093     3   37006600   37007600      4       2  150064       2.6997    0.0034697
enh82094     3   37010800   37011800      2       1  150064       2.8671     0.002071
enh82096     3   37172900   37173900      1       1  150064       3.0572     0.001117
enh82098     3   37204400   37205400      3       1  150064       3.0441    0.0011669
enh82101     3   37288600   37289600      1       1  150064       1.6743      0.04704
enh82102     3   37312200   37313200      1       1  150064       2.0669      0.01937
enh82103     3   37312700   37313700      2       1  150064       2.0703      0.01921
enh82104     3   37330800   37331800      1       1  150064       2.5916     0.004776
enh82105     3   37332100   37333100      4       2  150064       2.0734     0.019068
enh82107     3   37343800   37344800      1       1  150064       1.8619      0.03131
enh82116     3   37561200   37562200      1       1  150064       2.5355     0.005615
enh82117     3   37579000   37580000      4       1  150064       2.6172    0.0044327
enh82120     3   37708600   37709600      4       2  150064       1.8345     0.033287
enh82123     3   37759800   37760800      5       3  150064       1.8222     0.034214
enh82124     3   37781000   37782000      3       2  150064       1.8155     0.034725
enh82125     3   37803300   37804300      1       1  150064        1.677      0.04677
enh82130     3   37866200   37867200      3       2  150064       2.1402     0.016169
enh82131     3   37892600   37893600      1       1  150064       3.0448     0.001164
enh82132     3   37894000   37895000      1       1  150064       3.1088    0.0009394
enh82134     3   37906900   37907900      2       1  150064        2.173     0.014889
enh82135     3   37914100   37915100      3       1  150064       1.7617     0.039061
enh82138     3   37940300   37941300      4       2  150064       2.6076    0.0045593
enh82140     3   37950400   37951400      2       1  150064       3.6389   0.00013692
enh82141     3   37957600   37958600      4       2  150064       3.7603   8.4841e-05
enh82142     3   37959800   37960800      5       2  150064       3.1508   0.00081409
enh82144     3   37964000   37965000      1       1  150064       3.7125    0.0001026
enh82145     3   37966100   37967100      4       2  150064       2.8943    0.0019001
enh82146     3   37977500   37978500      2       1  150064       3.6058    0.0001556
enh82147     3   37987200   37988200      3       2  150064       2.8174    0.0024209
enh82148     3   37997900   37998900      2       1  150064       2.0516     0.020107
enh82152     3   38032100   38033100      3       1  150064       1.7635     0.038911
enh82172     3   38468200   38469200      3       2  150064       2.8695    0.0020558
enh82173     3   38493800   38494800      5       2  150064       3.3582   0.00039223
enh82174     3   38497600   38498600      5       1  150064       3.0905   0.00099896
enh82175     3   38499500   38500500      2       1  150064       2.9328    0.0016794
enh82177     3   38573500   38574500      6       2  150064       2.7052    0.0034137
enh82178     3   38578000   38579000      2       1  150064       2.9532    0.0015727
enh82179     3   38589700   38590700      1       1  150064       3.2215    0.0006375
enh82185     3   38681800   38682800      2       1  150064       1.7023     0.044346
enh82186     3   38686800   38687800      8       4  150064       2.5163    0.0059293
enh82188     3   38699400   38700400      5       3  150064       2.7106    0.0033582
enh82189     3   38703600   38704600      3       2  150064       2.8448    0.0022223
enh82194     3   39010700   39011700      1       1  150064       2.2839      0.01119
enh82199     3   39046600   39047600      7       4  150064       2.2909     0.010986
enh82203     3   39146900   39147900      1       1  150064       2.2728      0.01152
enh82248     3   40063500   40064500      5       3  150064        2.601    0.0046474
enh82249     3   40078600   40079600      3       1  150064       2.0395     0.020702
enh82275     3   40783000   40784000      2       1  150064       1.9293     0.026846
enh82288     3   41037800   41038800      1       1  150064       1.6922       0.0453
enh82377     3   42190600   42191600      1       1  150064       3.0188     0.001269
enh82379     3   42202600   42203600      1       1  150064       1.7506      0.04001
enh82382     3   42220600   42221600      3       2  150064       2.2817     0.011253
enh82383     3   42222200   42223200      5       2  150064       2.3051      0.01058
enh82384     3   42225200   42226200      4       2  150064       2.0604     0.019678
enh82385     3   42232400   42233400      5       2  150064       3.0545    0.0011273
enh82386     3   42233800   42234800      6       2  150064       2.4383    0.0073782
enh82392     3   42481500   42482500      3       1  150064       1.8931     0.029173
enh82400     3   42577000   42578000      3       1  150064       2.6543    0.0039736
enh82414     3   42693100   42694100      2       1  150064       2.1973     0.013999
enh82419     3   42743000   42744000      2       1  150064       1.9889     0.023356
enh82458     3   43358400   43359400      2       1  150064       1.7782     0.037685
enh82475     3   43647600   43648600      4       2  150064       1.7736     0.038069
enh82476     3   43680200   43681200      1       1  150064       1.7368      0.04121
enh82477     3   43688700   43689700      2       1  150064       2.1929     0.014158
enh82481     3   43737500   43738500      2       1  150064        3.346   0.00040994
enh82485     3   43800200   43801200      2       1  150064       2.1932     0.014145
enh82488     3   43897100   43898100      3       1  150064       2.0593     0.019733
enh82490     3   43914000   43915000      1       1  150064       1.8833      0.02983
enh82496     3   43965000   43966000      4       2  150064       1.8774     0.030228
enh82498     3   44000900   44001900      1       1  150064       2.4179     0.007806
enh82507     3   44115500   44116500      5       2  150064       2.2139     0.013417
enh82516     3   44225900   44226900      5       3  150064       2.1993     0.013929
enh82517     3   44239800   44240800      3       2  150064       1.9914     0.023217
enh82522     3   44396500   44397500      3       1  150064       2.9899    0.0013954
enh82523     3   44400500   44401500      2       1  150064       2.9193    0.0017543
enh82525     3   44464800   44465800      1       1  150064       3.4131    0.0003211
enh82534     3   44554800   44555800      2       1  150064       2.9627    0.0015246
enh82556     3   45164900   45165900      1       1  150064       1.7014      0.04443
enh82557     3   45180400   45181400      7       4  150064       2.1191      0.01704
enh82565     3   45289300   45290300      5       2  150064        2.275     0.011452
enh82567     3   45313400   45314400      2       1  150064        2.864    0.0020917
enh82568     3   45314700   45315700      2       1  150064       3.9218   4.3942e-05
enh82569     3   45316500   45317500      2       1  150064       2.7099    0.0033653
enh82620     3   46029200   46030200      3       1  150064       1.7268     0.042101
enh82653     3   46602300   46603300      3       2  150064       1.9465     0.025798
enh82656     3   46612800   46613800      4       2  150064       3.0034    0.0013351
enh82657     3   46615600   46616600      3       1  150064         1.94      0.02619
enh82663     3   46648800   46649800      5       3  150064       1.6996       0.0446
enh82767     3   48157300   48158300      1       1  150064        1.839      0.03296
enh82769     3   48166600   48167600      1       1  150064       1.8551      0.03179
enh82770     3   48171700   48172700      2       1  150064       1.9356      0.02646
enh82773     3   48192300   48193300      3       1  150064        1.899     0.028779
enh82774     3   48193200   48194200      2       1  150064       2.1947     0.014092
enh82782     3   48274100   48275100      2       1  150064       2.8184    0.0024135
enh82786     3   48319000   48320000      2       1  150064       1.7441     0.040571
enh82788     3   48343400   48344400      4       1  150064        1.983     0.023681
enh82789     3   48411200   48412200      2       1  150064       2.1355     0.016358
enh82819     3   48661100   48662100      1       1  150064        2.289      0.01104
enh82820     3   48670900   48671900      2       1  150064       2.3372    0.0097139
enh82821     3   48674300   48675300      1       1  150064       2.2591      0.01194
enh82824     3   48701900   48702900      1       1  150064       2.6404     0.004141
enh82827     3   48731600   48732600      3       1  150064       1.8575     0.031623
enh82829     3   48733300   48734300      2       1  150064       1.9281     0.026919
enh82830     3   48739800   48740800      3       2  150064       1.6535     0.049117
enh82831     3   48746100   48747100      2       1  150064       1.6997     0.044593
enh82832     3   48754800   48755800      1       1  150064       2.1125      0.01732
enh82839     3   48934800   48935800      1       1  150064       1.9167      0.02764
enh82850     3   49156400   49157400      2       1  150064       2.1108     0.017397
enh82855     3   49201800   49202800      1       1  150064       2.1306      0.01656
enh82858     3   49210700   49211700      3       2  150064       1.7443     0.040553
enh82861     3   49378200   49379200      3       1  150064       1.7785     0.037657
enh82867     3   49437500   49438500      5       2  150064       2.2242     0.013066
enh82871     3   49450500   49451500      1       1  150064       2.4297     0.007556
enh82873     3   49458400   49459400      3       1  150064       2.1882     0.014328
enh82875     3   49467200   49468200      1       1  150064        2.313      0.01036
enh82877     3   49497600   49498600      1       1  150064       2.1711      0.01496
enh82879     3   49502900   49503900      2       1  150064        1.769     0.038446
enh82886     3   49556200   49557200      2       1  150064       1.8477     0.032325
enh82900     3   49738000   49739000      2       1  150064       2.1332     0.016452
enh82901     3   49740800   49741800      1       1  150064       1.8435      0.03263
enh82902     3   49749900   49750900      2       1  150064       2.4028    0.0081358
enh82910     3   49878400   49879400      1       1  150064       2.3087      0.01048
enh82912     3   49918100   49919100      1       1  150064       1.9222      0.02729
enh82913     3   49939100   49940100      4       1  150064       2.0636     0.019528
enh82915     3   49942600   49943600      2       1  150064       1.6838     0.046107
enh82918     3   49967900   49968900      1       1  150064       3.0538      0.00113
enh82919     3   49976600   49977600      2       1  150064       1.7141     0.043251
enh82920     3   49978400   49979400      2       1  150064        2.531    0.0056873
enh82923     3   50040800   50041800      1       1  150064       3.2735    0.0005312
enh82931     3   50207800   50208800      3       2  150064       1.8383     0.033008
enh82934     3   50248400   50249400      3       2  150064       2.0777     0.018868
enh82946     3   50292000   50293000      3       2  150064       2.9169    0.0017674
enh82947     3   50296500   50297500      1       1  150064       2.6618     0.003886
enh82969     3   50505000   50506000      2       1  150064       2.7511    0.0029699
enh82971     3   50517000   50518000      1       1  150064       2.2945      0.01088
enh82972     3   50518700   50519700      4       2  150064       2.7236    0.0032291
enh82974     3   50524500   50525500      3       1  150064       2.1909      0.01423
enh82978     3   50552300   50553300      2       1  150064        2.688    0.0035943
enh83017     3   50878300   50879300      2       1  150064       1.8597     0.031463
enh83024     3   50928900   50929900      1       1  150064       2.8065     0.002504
enh83030     3   50991200   50992200      1       1  150064       1.7531      0.03979
enh83035     3   51259000   51260000      2       1  150064       2.7019    0.0034476
enh83036     3   51371400   51372400      2       1  150064       1.7101     0.043626
enh83039     3   51424700   51425700      2       1  150064       2.0497     0.020197
enh83042     3   51593600   51594600      3       1  150064       2.5281    0.0057334
enh83044     3   51613800   51614800      2       1  150064       2.0904      0.01829
enh83048     3   51655800   51656800      3       1  150064       1.8953     0.029025
enh83051     3   51707100   51708100      1       1  150064        2.137       0.0163
enh83055     3   51737200   51738200      2       1  150064       2.7861    0.0026669
enh83059     3   51768300   51769300      5       2  150064       2.2642     0.011782
enh83061     3   51807200   51808200      1       1  150064       2.1589      0.01543
enh83080     3   52036900   52037900      1       1  150064       2.0196      0.02171
enh83091     3   52200600   52201600      3       2  150064       2.7514    0.0029675
enh83095     3   52233000   52234000      1       1  150064       3.9421    4.039e-05
enh83098     3   52259500   52260500      1       1  150064       3.0852     0.001017
enh83105     3   52322500   52323500      3       2  150064       3.8033   7.1389e-05
enh83110     3   52402200   52403200      1       1  150064       2.8922     0.001913
enh83111     3   52406500   52407500      3       2  150064       4.0901   2.1562e-05
enh83114     3   52456900   52457900      1       1  150064       4.7626    9.558e-07
enh83116     3   52478400   52479400      2       1  150064       2.5522    0.0053525
enh83120     3   52490900   52491900      3       1  150064       3.8496   5.9145e-05
enh83122     3   52535600   52536600      2       1  150064       4.1078   1.9973e-05
enh83123     3   52537900   52538900      2       1  150064        3.358   0.00039259
enh83124     3   52565100   52566100      4       2  150064       4.2028   1.3181e-05
enh83125     3   52568600   52569600      3       2  150064       4.5318   2.9247e-06
enh83127     3   52572700   52573700      3       2  150064       3.6456   0.00013336
enh83130     3   52717600   52718600      2       1  150064       4.4416   4.4639e-06
enh83131     3   52737600   52738600      1       1  150064       4.5918    2.197e-06
enh83132     3   52747800   52748800      2       1  150064       4.4404   4.4896e-06
enh83133     3   52749200   52750200      3       2  150064       3.9656   3.6603e-05
enh83135     3   52815700   52816700      1       1  150064       6.3754    9.124e-11
enh83136     3   52852200   52853200      3       1  150064       4.9652   3.4308e-07
enh83137     3   52853500   52854500      3       1  150064       5.2096   9.4637e-08
enh83138     3   52861200   52862200      4       1  150064       5.0249   2.5181e-07
enh83139     3   52864400   52865400      7       2  150064       4.8911   5.0146e-07
enh83140     3   52869000   52870000      2       1  150064       4.8526   6.0923e-07
enh83141     3   52907300   52908300      1       1  150064       5.8086    3.149e-09
enh83142     3   52909300   52910300      1       1  150064       5.0388    2.342e-07
enh83144     3   52931800   52932800      2       1  150064        4.483   3.6795e-06
enh83146     3   53050000   53051000      1       1  150064       3.6075    0.0001546
enh83148     3   53060200   53061200      3       2  150064       5.2966   5.9004e-08
enh83150     3   53063300   53064300      5       2  150064       4.2057   1.3011e-05
enh83152     3   53069800   53070800      4       2  150064       4.3119   8.0933e-06
enh83153     3   53103500   53104500      4       1  150064       1.6688     0.047576
enh83164     3   53227400   53228400      3       2  150064       2.6979    0.0034888
enh83165     3   53230000   53231000      4       2  150064       3.2444    0.0005884
enh83166     3   53270000   53271000     11       2  150064       2.4312    0.0075242
enh83167     3   53272300   53273300      7       2  150064       4.0147   2.9766e-05
enh83168     3   53277700   53278700      8       3  150064       2.8251     0.002363
enh83169     3   53281700   53282700      5       3  150064       3.0936    0.0009886
enh83171     3   53290000   53291000      4       2  150064       2.6459    0.0040737
enh83172     3   53292800   53293800      3       2  150064       3.5001   0.00023256
enh83174     3   53298400   53299400      1       1  150064       3.9283    4.277e-05
enh83176     3   53303800   53304800      1       1  150064       1.9089      0.02814
enh83178     3   53312400   53313400      4       2  150064       2.5601    0.0052318
enh83179     3   53317700   53318700      1       1  150064       1.6558      0.04888
enh83181     3   53320900   53321900      2       1  150064       2.2325     0.012791
enh83182     3   53379600   53380600      1       1  150064        4.146    1.692e-05
enh83183     3   53507400   53508400      3       2  150064       4.0862   2.1921e-05
enh83208     3   53923700   53924700      2       1  150064       1.9728     0.024257
enh83212     3   54076000   54077000      2       1  150064       2.3845    0.0085516
enh83232     3   54502200   54503200      2       1  150064       2.8825    0.0019724
enh83242     3   54693100   54694100      2       1  150064       1.6708     0.047383
enh83270     3   55085600   55086600      6       2  150064       1.9638     0.024778
enh83277     3   55305400   55306400      5       2  150064       1.9651     0.024702
enh83305     3   55720500   55721500      1       1  150064       1.9092      0.02812
enh83324     3   56035900   56036900      1       1  150064       2.3674     0.008957
enh83329     3   56135700   56136700      3       1  150064       1.9327     0.026638
enh83330     3   56145200   56146200      2       1  150064        2.631     0.004257
enh83331     3   56149500   56150500      2       1  150064       2.5989    0.0046766
enh83339     3   56285400   56286400      1       1  150064       3.7055    0.0001055
enh83346     3   56343200   56344200      6       3  150064       2.0585     0.019773
enh83352     3   56407000   56408000      5       2  150064       1.6913     0.045393
enh83363     3   56644600   56645600      7       3  150064       1.9478      0.02572
enh83364     3   56691400   56692400      4       2  150064       2.0338     0.020983
enh83374     3   56855800   56856800      6       2  150064       1.7903       0.0367
enh83376     3   56889200   56890200      3       1  150064       2.2903     0.011001
enh83412     3   57230100   57231100      1       1  150064       1.6896      0.04555
enh83414     3   57263000   57264000      1       1  150064       1.7645      0.03882
enh83418     3   57572200   57573200      4       2  150064       1.6587     0.048593
enh83464     3   58022700   58023700      1       1  150064       1.7185      0.04285
enh83480     3   58150600   58151600      3       1  150064        2.107     0.017557
enh83489     3   58281800   58282800      7       2  150064       2.1368     0.016309
enh83490     3   58285200   58286200      3       1  150064       1.8029     0.035701
enh83493     3   58320600   58321600      3       2  150064       2.8225    0.0023825
enh83495     3   58337400   58338400      2       1  150064       1.8801     0.030046
enh83497     3   58372500   58373500      5       2  150064       2.0987     0.017921
enh83498     3   58374200   58375200      4       2  150064       2.2624     0.011836
enh83499     3   58380300   58381300      6       2  150064       1.8487     0.032251
enh83500     3   58389300   58390300      4       1  150064       2.2943     0.010887
enh83501     3   58398400   58399400      9       4  150064        2.187     0.014371
enh83502     3   58399800   58400800      2       1  150064       1.8105     0.035106
enh83503     3   58401400   58402400      4       2  150064       1.8664     0.030992
enh83505     3   58422700   58423700      3       2  150064       1.8104     0.035119
enh83506     3   58427300   58428300      1       1  150064       2.2353       0.0127
enh83509     3   58456700   58457700      3       2  150064       2.0161     0.021894
enh83544     3   59501100   59502100      7       2  150064        2.096     0.018042
enh83545     3   59526000   59527000      4       2  150064       3.0798    0.0010358
enh83553     3   59746200   59747200      5       2  150064       2.3478    0.0094429
enh83556     3   59788500   59789500     11       4  150064       2.3479    0.0094398
enh83560     3   59842400   59843400      2       1  150064       1.9123     0.027921
enh83562     3   59954000   59955000      6       3  150064       2.2201     0.013205
enh83564     3   59995900   59996900      5       3  150064        2.187      0.01437
enh83573     3   60301900   60302900      2       1  150064       3.2029   0.00068033
enh83574     3   60308900   60309900      5       2  150064       2.8584    0.0021288
enh83601     3   61071800   61072800      4       2  150064       2.0486     0.020251
enh83604     3   61221900   61222900      2       1  150064       1.7241     0.042347
enh83606     3   61232400   61233400      7       3  150064       2.7454    0.0030217
enh83607     3   61235400   61236400      1       1  150064       2.0873      0.01843
enh83608     3   61237600   61238600      4       2  150064       1.7454     0.040454
enh83688     3   61826700   61827700      2       1  150064        1.969     0.024476
enh83691     3   61843000   61844000      2       1  150064       2.3142     0.010329
enh83693     3   61850800   61851800      2       1  150064       1.7268     0.042101
enh83694     3   61851600   61852600      3       2  150064       1.8873     0.029559
enh83700     3   61869000   61870000      2       1  150064       1.8642     0.031149
enh83712     3   61902500   61903500      1       1  150064       1.8039      0.03562
enh83728     3   61975800   61976800      2       1  150064       1.9969     0.022921
enh83737     3   62051500   62052500      3       1  150064       2.9182    0.0017602
enh83738     3   62055800   62056800      3       1  150064        2.812     0.002462
enh83739     3   62069900   62070900      3       1  150064       3.3284   0.00043668
enh83740     3   62096400   62097400      1       1  150064       1.8083      0.03528
enh83758     3   62400600   62401600      1       1  150064       2.3827     0.008594
enh83776     3   62672400   62673400      6       3  150064       2.3764     0.008742
enh83778     3   62696300   62697300      8       3  150064       2.3213     0.010137
enh83779     3   62698300   62699300      6       3  150064       1.9393     0.026234
enh83780     3   62704100   62705100      9       2  150064       2.1838     0.014488
enh83781     3   62709000   62710000      9       4  150064       1.9383      0.02629
enh83786     3   62801800   62802800      3       2  150064       2.0703     0.019214
enh83814     3   63213300   63214300      4       2  150064       2.9671    0.0015033
enh83840     3   63840900   63841900      2       1  150064       3.5977   0.00016054
enh83841     3   63843200   63844200      1       1  150064       2.4446      0.00725
enh83842     3   63844400   63845400      2       1  150064       2.4633    0.0068825
enh83844     3   63856100   63857100      2       1  150064       4.0051   3.0991e-05
enh83845     3   63857700   63858700      2       1  150064       2.8442     0.002226
enh83846     3   63863700   63864700      2       1  150064       4.5052    3.315e-06
enh83847     3   63867200   63868200      4       2  150064       4.4525    4.244e-06
enh83848     3   63871400   63872400      4       2  150064       3.3385    0.0004211
enh83850     3   63881100   63882100      1       1  150064       3.1377    0.0008513
enh83853     3   63919200   63920200      1       1  150064       2.6535     0.003983
enh83855     3   63924600   63925600      2       1  150064       3.1717   0.00075786
enh83860     3   63940700   63941700      3       1  150064       1.9063     0.028307
enh83861     3   63942100   63943100      5       2  150064       2.5769    0.0049846
enh83863     3   63949800   63950800      4       2  150064       2.9428    0.0016261
enh83864     3   63951400   63952400      2       1  150064       4.1676   1.5389e-05
enh83865     3   63954000   63955000      2       1  150064        2.671    0.0037808
enh83867     3   63958000   63959000      2       1  150064       1.9866     0.023486
enh83870     3   63985600   63986600      1       1  150064       4.8955    4.903e-07
enh83871     3   64007200   64008200      1       1  150064       2.6031     0.004619
enh83879     3   64080000   64081000      1       1  150064       1.8178      0.03455
enh83881     3   64092300   64093300      1       1  150064       2.1095      0.01745
enh83884     3   64135500   64136500      5       3  150064       2.2109      0.01352
enh83885     3   64142700   64143700      2       1  150064       2.1274     0.016694
enh83886     3   64147900   64148900      3       1  150064       1.8322     0.033461
enh83887     3   64152700   64153700      3       2  150064       2.2024     0.013818
enh83888     3   64172400   64173400      8       2  150064       3.6254   0.00014425
enh83889     3   64174700   64175700      5       2  150064       3.0828    0.0010252
enh83890     3   64181700   64182700      3       1  150064       1.7544      0.03968
enh83893     3   64200900   64201900      4       2  150064         3.23   0.00061896
enh83894     3   64206400   64207400      4       2  150064       2.5409    0.0055282
enh83895     3   64207800   64208800      3       2  150064       1.9626     0.024847
enh83915     3   64443200   64444200      3       1  150064       1.6656     0.047894
enh83916     3   64445200   64446200      3       2  150064       2.3642    0.0090336
enh83917     3   64447800   64448800      2       1  150064       3.0884    0.0010063
enh83918     3   64450200   64451200      5       2  150064       1.6473     0.049744
enh83919     3   64453000   64454000      4       2  150064       2.4864    0.0064518
enh83924     3   64572400   64573400      3       2  150064       1.7418     0.040771
enh83936     3   64751400   64752400      6       3  150064        2.382    0.0086087
enh84004     3   65604800   65605800      5       2  150064       1.8333     0.033382
enh84039     3   65864500   65865500      3       1  150064       1.9522     0.025457
enh84040     3   65869300   65870300      9       2  150064       1.8502     0.032144
enh84090     3   66053600   66054600      5       2  150064       1.9135     0.027843
enh84149     3   66771100   66772100      3       2  150064       2.1128      0.01731
enh84170     3   67047700   67048700      1       1  150064       2.2613      0.01187
enh84172     3   67061700   67062700      3       1  150064       2.0065     0.022403
enh84183     3   67433600   67434600      2       1  150064       2.0419     0.020582
enh84187     3   67652900   67653900      3       1  150064       2.6431    0.0041071
enh84188     3   67655600   67656600      7       1  150064       2.6804    0.0036768
enh84189     3   67664500   67665500      5       2  150064       2.4951    0.0062966
enh84190     3   67670200   67671200      9       1  150064       2.6647    0.0038528
enh84193     3   67703400   67704400      4       1  150064       2.1382     0.016251
enh84194     3   67711200   67712200      2       1  150064       2.0719     0.019137
enh84201     3   67997800   67998800      6       2  150064        2.185     0.014445
enh84209     3   68466600   68467600      3       2  150064       2.1157     0.017185
enh84226     3   69019400   69020400      3       2  150064       1.9945     0.023047
enh84252     3   69441300   69442300      3       1  150064       1.9979     0.022863
enh84262     3   69887600   69888600      6       2  150064       3.1568   0.00079769
enh84266     3   69994000   69995000      2       1  150064       2.9268    0.0017124
enh84272     3   70182000   70183000      6       2  150064       2.4405    0.0073339
enh84278     3   70484100   70485100      3       1  150064       2.6209    0.0043847
enh84280     3   70525600   70526600      3       2  150064       1.8346      0.03328
enh84282     3   70568900   70569900      1       1  150064       2.8143     0.002444
enh84284     3   70632400   70633400      1       1  150064       2.2392      0.01257
enh84290     3   70786800   70787800      4       2  150064        2.917    0.0017672
enh84295     3   70902700   70903700      1       1  150064       2.0777      0.01887
enh84296     3   70907400   70908400      3       2  150064       1.6662     0.047835
enh84298     3   71012200   71013200      2       1  150064       2.3281    0.0099531
enh84301     3   71032300   71033300      1       1  150064       1.8091      0.03522
enh84307     3   71102300   71103300      1       1  150064       1.8667      0.03097
enh84310     3   71115300   71116300      2       1  150064       1.7472     0.040304
enh84312     3   71117100   71118100      1       1  150064       1.7854       0.0371
enh84314     3   71127900   71128900      2       1  150064       1.9833     0.023669
enh84315     3   71129400   71130400      4       2  150064       2.0209     0.021646
enh84317     3   71158300   71159300      1       1  150064        2.213      0.01345
enh84318     3   71159400   71160400      1       1  150064       2.8255      0.00236
enh84319     3   71166700   71167700      1       1  150064       3.1354    0.0008581
enh84321     3   71177700   71178700      2       1  150064       2.9943    0.0013754
enh84324     3   71185900   71186900      4       1  150064       1.6911     0.045409
enh84328     3   71205100   71206100      2       1  150064       1.6692     0.047543
enh84336     3   71253200   71254200      4       2  150064       2.7802     0.002716
enh84337     3   71255600   71256600      2       1  150064       4.4936   3.5016e-06
enh84338     3   71257400   71258400      2       1  150064       1.7361     0.041276
enh84340     3   71263600   71264600      1       1  150064       2.1297       0.0166
enh84342     3   71266600   71267600      2       1  150064       2.1646     0.015211
enh84343     3   71275600   71276600      1       1  150064       2.5692     0.005097
enh84350     3   71311700   71312700      1       1  150064       2.4199     0.007763
enh84351     3   71331800   71332800      4       2  150064       3.1513   0.00081269
enh84352     3   71344200   71345200      1       1  150064       2.2616      0.01186
enh84353     3   71345300   71346300      3       2  150064       3.3261   0.00044032
enh84356     3   71359300   71360300      3       1  150064       3.1417   0.00083982
enh84368     3   71482500   71483500      8       3  150064       2.1356     0.016357
enh84370     3   71499500   71500500      1       1  150064       2.3986     0.008229
enh84371     3   71505000   71506000      2       1  150064       2.8391    0.0022621
enh84372     3   71516600   71517600      3       1  150064       3.2714   0.00053508
enh84373     3   71532200   71533200      5       3  150064       4.5207   3.0819e-06
enh84374     3   71546000   71547000      5       1  150064       2.4894    0.0063985
enh84376     3   71554700   71555700      6       2  150064       3.2396   0.00059852
enh84378     3   71569000   71570000      2       1  150064       5.5405   1.5083e-08
enh84379     3   71572600   71573600      1       1  150064       2.6649     0.003851
enh84380     3   71580000   71581000      1       1  150064       1.7832      0.03728
enh84381     3   71590200   71591200      3       2  150064       2.0609     0.019657
enh84396     3   71778300   71779300      5       2  150064       2.5382     0.005571
enh84397     3   71817400   71818400      2       1  150064       2.5839    0.0048844
enh84399     3   71828600   71829600      4       2  150064       1.8585     0.031547
enh84438     3   72347600   72348600      4       2  150064       2.2237     0.013086
enh84443     3   72378000   72379000      2       1  150064       2.3925    0.0083672
enh84470     3   72486900   72487900      1       1  150064       1.8821      0.02991
enh84472     3   72507200   72508200      2       1  150064       1.7513     0.039944
enh84481     3   72631100   72632100      3       2  150064       2.9279    0.0017061
enh84507     3   73006000   73007000      2       1  150064       2.0494     0.020213
enh84509     3   73057300   73058300      9       2  150064       2.0777     0.018869
enh84510     3   73057800   73058800      6       1  150064       2.1869     0.014374
enh84511     3   73058800   73059800      4       2  150064       1.6903     0.045489
enh84512     3   73065800   73066800      2       1  150064       1.8878     0.029529
enh84513     3   73069700   73070700      2       1  150064       2.2792     0.011327
enh84514     3   73070700   73071700      2       1  150064       1.7264     0.042141
enh84515     3   73072200   73073200      4       2  150064       2.1178     0.017096
enh84517     3   73077800   73078800      4       2  150064       1.7161     0.043076
enh84518     3   73080400   73081400      1       1  150064       1.9126       0.0279
enh84522     3   73089400   73090400      5       2  150064       1.9981     0.022853
enh84523     3   73090300   73091300      3       1  150064       2.0939     0.018135
enh84524     3   73094200   73095200      5       2  150064       2.2177     0.013286
enh84525     3   73120000   73121000      3       1  150064       2.2942     0.010888
enh84527     3   73149900   73150900      1       1  150064       1.9443      0.02593
enh84529     3   73249800   73250800      2       1  150064       2.3396    0.0096513
enh84543     3   73545700   73546700      3       2  150064        1.745     0.040489
enh84549     3   73670600   73671600      5       3  150064       2.0341     0.020969
enh84556     3   73733900   73734900      5       2  150064       2.5801    0.0049382
enh84594     3   75865300   75866300      2       1  150064       1.9126     0.027898
enh84606     3   76401900   76402900      1       1  150064       2.2426      0.01246
enh84608     3   76487900   76488900      7       2  150064       1.8586      0.03154
enh84612     3   76681600   76682600      1       1  150064       1.9132      0.02786
enh84616     3   76723600   76724600      3       1  150064       1.8772     0.030248
enh84668     3   78386700   78387700      4       2  150064       3.1943   0.00070074
enh84669     3   78390400   78391400      6       2  150064       2.6356    0.0041988
enh84670     3   78394700   78395700      3       1  150064       1.8944     0.029086
enh84671     3   78400600   78401600      6       3  150064       2.6277    0.0042984
enh84715     3   79115300   79116300      1       1  150064       1.9268        0.027
enh84741     3   80238900   80239900      2       1  150064       1.6755     0.046921
enh84746     3   80792800   80793800      3       2  150064         4.23   1.1683e-05
enh84748     3   81203200   81204200      4       2  150064       2.7726    0.0027809
enh84750     3   81218900   81219900      3       2  150064       2.5866    0.0048459
enh84757     3   81628900   81629900      3       1  150064       1.6491     0.049561
enh84761     3   81792400   81793400      5       2  150064       1.9278     0.026937
enh84764     3   81811800   81812800      3       1  150064       1.7935     0.036447
enh84772     3   81940200   81941200      2       1  150064       2.3027     0.010647
enh84773     3   81962800   81963800      4       1  150064       2.2217     0.013151
enh84775     3   81987600   81988600      4       2  150064       1.8162     0.034671
enh84777     3   82017300   82018300      4       2  150064       2.7298    0.0031687
enh84797     3   83366400   83367400      2       1  150064         1.65     0.049475
enh84810     3   84850700   84851700      2       1  150064       3.0808    0.0010321
enh84839     3   85839400   85840400      1       1  150064       1.6913      0.04539
enh84843     3   85984100   85985100      4       2  150064       2.0644     0.019489
enh84845     3   86153200   86154200      4       2  150064       1.9239     0.027181
enh84882     3   87235600   87236600      3       2  150064       1.9694     0.024456
enh84945     3   93849100   93850100      1       1  150064       1.6941      0.04512
enh84949     3   93970600   93971600      3       2  150064       1.7212     0.042607
enh84951     3   94025000   94026000      2       1  150064       1.9932     0.023122
enh84962     3   94755200   94756200      3       1  150064       2.6321    0.0042429
enh84963     3   94996000   94997000      4       2  150064       2.8219    0.0023873
enh84964     3   95038300   95039300      3       1  150064       1.8868     0.029592
enh84967     3   95073000   95074000      2       1  150064        2.839    0.0022631
enh84968     3   95075800   95076800      2       1  150064       1.6648     0.047978
enh84975     3   95819700   95820700      2       1  150064       2.0418     0.020587
enh84997     3   97380700   97381700      2       1  150064       2.4435    0.0072718
enh85002     3   97465900   97466900      2       1  150064       2.1065     0.017581
enh85004     3   97484100   97485100      1       1  150064       2.5832     0.004895
enh85025     3   98235600   98236600      1       1  150064       2.0274      0.02131
enh85048     3   99203500   99204500      4       2  150064       2.1575     0.015485
enh85049     3   99246100   99247100      3       2  150064       2.3058     0.010562
enh85058     3   99439800   99440800      3       1  150064       2.6473    0.0040564
enh85059     3   99495400   99496400      5       3  150064       2.1911     0.014223
enh85165     3  101797700  101798700      4       2  150064        1.746     0.040403
enh85214     3  104732200  104733200      8       2  150064        2.056     0.019892
enh85215     3  104827500  104828500      3       2  150064       2.6153     0.004457
enh85217     3  104875600  104876600      6       4  150064       2.5918    0.0047744
enh85221     3  105083100  105084100      1       1  150064       2.5429     0.005497
enh85223     3  105145700  105146700      2       1  150064       2.1069     0.017564
enh85226     3  105189400  105190400      5       2  150064       2.3404    0.0096324
enh85228     3  105213200  105214200      1       1  150064       1.8111      0.03506
enh85233     3  105234000  105235000      9       3  150064        2.304     0.010611
enh85238     3  105504800  105505800      2       1  150064       1.6825     0.046234
enh85239     3  105511100  105512100      3       2  150064       1.7735     0.038075
enh85244     3  105529700  105530700      1       1  150064       2.4344     0.007458
enh85245     3  105530800  105531800      1       1  150064       2.3545     0.009275
enh85246     3  105542100  105543100      1       1  150064       1.7223      0.04251
enh85248     3  105557000  105558000      3       1  150064        1.971      0.02436
enh85250     3  105562400  105563400      2       1  150064       1.7758     0.037887
enh85252     3  105576500  105577500      1       1  150064        2.297      0.01081
enh85256     3  105656700  105657700      2       1  150064       1.8676     0.030909
enh85258     3  105893600  105894600      3       2  150064        2.273     0.011512
enh85291     3  107159800  107160800      1       1  150064       1.6739      0.04708
enh85293     3  107187200  107188200      1       1  150064       2.2682      0.01166
enh85298     3  107261200  107262200      5       2  150064       2.4023    0.0081466
enh85300     3  107297200  107298200      2       1  150064       2.4149    0.0078701
enh85301     3  107313100  107314100      2       1  150064       2.2025     0.013813
enh85305     3  107324000  107325000      1       1  150064       1.8157      0.03471
enh85306     3  107333400  107334400      1       1  150064       1.7278      0.04201
enh85307     3  107338900  107339900      5       2  150064       2.4467    0.0072084
enh85311     3  107361000  107362000      4       2  150064       2.0874     0.018427
enh85312     3  107379800  107380800      2       1  150064         2.44    0.0073433
enh85314     3  107386800  107387800      2       1  150064       1.9639     0.024768
enh85324     3  107733500  107734500      2       1  150064       2.7907    0.0026299
enh85330     3  107807400  107808400      2       1  150064       2.4846    0.0064842
enh85331     3  107843100  107844100      2       1  150064       3.4463   0.00028421
enh85332     3  107845800  107846800      2       1  150064       3.5055   0.00022785
enh85333     3  107871700  107872700      6       1  150064       3.5017   0.00023117
enh85334     3  107894300  107895300      9       2  150064        3.407   0.00032844
enh85335     3  107900800  107901800      6       2  150064       3.2356   0.00060701
enh85336     3  107921600  107922600      5       1  150064       3.2664   0.00054454
enh85343     3  108107600  108108600      3       1  150064        1.748      0.04023
enh85344     3  108114600  108115600      1       1  150064       1.8483      0.03228
enh85345     3  108125600  108126600      3       2  150064        1.662     0.048259
enh85422     3  110798000  110799000      2       1  150064        1.978     0.023965
enh85464     3  111686100  111687100      2       1  150064        1.699     0.044659
enh85469     3  111771200  111772200      8       2  150064       2.0187     0.021757
enh85473     3  111845800  111846800      2       1  150064       1.9087     0.028152
enh85510     3  112311300  112312300      6       2  150064        1.694     0.045136
enh85570     3  113322600  113323600      1       1  150064       2.6204     0.004391
enh85581     3  113458000  113459000      2       1  150064       2.3717    0.0088526
enh85584     3  113467400  113468400      2       1  150064       2.1893     0.014287
enh85604     3  113931700  113932700      1       1  150064       1.9858      0.02353
enh85611     3  114054400  114055400      5       2  150064       1.9674     0.024566
enh85617     3  114173900  114174900      1       1  150064       3.2368    0.0006044
enh85626     3  114335900  114336900      3       2  150064       2.6356    0.0041996
enh85628     3  114378000  114379000      4       2  150064        2.748    0.0029978
enh85666     3  115216900  115217900      2       1  150064       2.1426     0.016072
enh85697     3  115631400  115632400      1       1  150064       2.8881     0.001938
enh85720     3  115984600  115985600      5       2  150064       2.2064     0.013677
enh85748     3  116581500  116582500     12       1  150064       1.7178     0.042918
enh85749     3  116583100  116584100      4       1  150064        1.863     0.031233
enh85756     3  116778600  116779600      4       2  150064       2.0581     0.019788
enh85795     3  117520300  117521300      2       1  150064       3.7246   9.7823e-05
enh85796     3  117629500  117630500      7       3  150064       4.3439   7.0003e-06
enh85797     3  117638800  117639800      5       3  150064         3.39   0.00034943
enh85798     3  117640800  117641800      4       2  150064       4.0274   2.8193e-05
enh85803     3  117863600  117864600      6       3  150064        1.721     0.042625
enh85804     3  117998800  117999800      5       3  150064       1.9588     0.025068
enh85810     3  118452000  118453000      6       2  150064       1.9966     0.022932
enh85817     3  118627000  118628000      2       1  150064       1.7433     0.040636
enh85844     3  119043100  119044100      1       1  150064       1.8245      0.03404
enh85857     3  119186600  119187600      4       2  150064       1.6637     0.048088
enh85861     3  119278200  119279200      7       2  150064       1.7751     0.037944
enh85892     3  119946500  119947500      1       1  150064       2.4871      0.00644
enh85897     3  120137400  120138400      1       1  150064       1.8344       0.0333
enh85899     3  120145000  120146000      1       1  150064       1.7654      0.03875
enh85912     3  120216800  120217800      4       2  150064       1.6497     0.049504
enh85916     3  120286500  120287500      5       3  150064       2.6967    0.0035017
enh85968     3  121633000  121634000      8       1  150064       2.1799     0.014634
enh85969     3  121675000  121676000      6       4  150064       1.7988     0.036023
enh85970     3  121714300  121715300      3       1  150064       2.1572     0.015496
enh85996     3  122473600  122474600      3       1  150064       1.7455      0.04045
enh85999     3  122608800  122609800      2       1  150064       2.9809    0.0014368
enh86000     3  122612400  122613400      6       2  150064       3.0443     0.001166
enh86006     3  122676600  122677600      4       2  150064       1.6638     0.048076
enh86020     3  122793600  122794600      3       1  150064       2.6157    0.0044524
enh86021     3  122799400  122800400      3       2  150064       1.9501      0.02558
enh86022     3  122802300  122803300      3       2  150064       1.9012     0.028639
enh86023     3  122806500  122807500      3       2  150064       1.8142     0.034827
enh86026     3  122817800  122818800      1       1  150064       2.6791     0.003691
enh86027     3  122829000  122830000      2       1  150064       3.1747   0.00074999
enh86053     3  123324300  123325300      5       2  150064        1.714     0.043265
enh86057     3  123354400  123355400      4       2  150064       1.8847     0.029732
enh86061     3  123405000  123406000      2       1  150064       1.6677     0.047691
enh86080     3  123949200  123950200      4       2  150064       1.7443     0.040557
enh86082     3  123975400  123976400      5       2  150064       1.8879     0.029517
enh86083     3  123979400  123980400      4       2  150064       3.9413   4.0516e-05
enh86084     3  123981700  123982700      3       2  150064       4.4017   5.3713e-06
enh86085     3  124000000  124001000      1       1  150064       4.0762    2.289e-05
enh86087     3  124058000  124059000      2       1  150064       2.3795    0.0086676
enh86088     3  124070500  124071500      4       2  150064       3.4943   0.00023761
enh86090     3  124091500  124092500      4       1  150064       3.3293   0.00043528
enh86094     3  124231800  124232800      4       2  150064       2.1287      0.01664
enh86126     3  124570400  124571400      3       1  150064       1.8537     0.031891
enh86127     3  124577700  124578700      3       2  150064       2.3357    0.0097542
enh86129     3  124592200  124593200      5       2  150064       2.2921     0.010949
enh86130     3  124595000  124596000      4       2  150064       1.7681     0.038524
enh86131     3  124597400  124598400      2       1  150064       1.8847     0.029737
enh86133     3  124601700  124602700      3       1  150064       1.8416      0.03277
enh86134     3  124603500  124604500      3       1  150064       1.9888     0.023363
enh86141     3  124718700  124719700      3       1  150064       2.3808     0.008638
enh86147     3  124771900  124772900      4       2  150064       1.7076     0.043852
enh86153     3  124817400  124818400      4       1  150064       2.1136     0.017276
enh86157     3  124838000  124839000      4       2  150064       3.7935   7.4274e-05
enh86160     3  124847800  124848800      7       4  150064       2.4285    0.0075806
enh86166     3  124871400  124872400      8       2  150064       2.5315    0.0056785
enh86168     3  124873400  124874400      2       1  150064       2.5739    0.0050273
enh86173     3  124910700  124911700      2       1  150064       2.9975    0.0013612
enh86178     3  125000400  125001400      3       2  150064       1.9235     0.027208
enh86189     3  125310000  125311000      1       1  150064       2.2244      0.01306
enh86192     3  125325200  125326200      6       2  150064       1.9737     0.024205
enh86193     3  125327000  125328000      3       1  150064       1.6761     0.046858
enh86198     3  125369700  125370700      4       1  150064       1.8113     0.035048
enh86205     3  125732500  125733500      4       2  150064       1.9929     0.023139
enh86207     3  125750400  125751400      3       1  150064       1.7951     0.036316
enh86237     3  126217600  126218600      7       3  150064       1.7539     0.039726
enh86244     3  126439600  126440600      2       1  150064        1.681     0.046383
enh86247     3  126496000  126497000      2       1  150064       2.5596    0.0052402
enh86266     3  126807300  126808300      3       1  150064        1.938     0.026309
enh86272     3  126901400  126902400      3       2  150064       2.1305     0.016566
enh86284     3  127170700  127171700      6       3  150064       1.8493      0.03221
enh86285     3  127185800  127186800      4       2  150064       1.8835     0.029819
enh86294     3  127305800  127306800      1       1  150064       1.9075      0.02823
enh86300     3  127390000  127391000      1       1  150064        1.789      0.03681
enh86319     3  127720200  127721200      4       1  150064       2.6497    0.0040283
enh86320     3  127724300  127725300      3       1  150064       2.6514    0.0040077
enh86322     3  127730000  127731000      4       2  150064       3.0073    0.0013178
enh86323     3  127773400  127774400      2       1  150064       2.6506    0.0040175
enh86327     3  127816800  127817800      3       1  150064       2.5572    0.0052758
enh86333     3  127899000  127900000      2       1  150064       3.2432   0.00059092
enh86335     3  127916000  127917000      4       2  150064       4.2698   9.7822e-06
enh86336     3  127923500  127924500      1       1  150064       3.7091     0.000104
enh86338     3  127928600  127929600      3       2  150064       3.1417   0.00083977
enh86339     3  127934300  127935300      4       2  150064       4.4757   3.8078e-06
enh86340     3  127945300  127946300      2       1  150064       3.3635   0.00038485
enh86341     3  127947800  127948800      3       1  150064       3.8282   6.4549e-05
enh86352     3  128067600  128068600      1       1  150064       2.0585      0.01977
enh86354     3  128109600  128110600      4       2  150064       3.0329    0.0012111
enh86361     3  128278000  128279000      3       1  150064       1.6777     0.046702
enh86363     3  128291400  128292400      3       2  150064        1.862     0.031304
enh86386     3  128503600  128504600      2       1  150064       2.6181    0.0044207
enh86387     3  128505900  128506900      1       1  150064       3.3491    0.0004053
enh86411     3  128877800  128878800      2       1  150064       1.6767     0.046798
enh86415     3  128947100  128948100      3       2  150064       1.6516     0.049308
enh86416     3  128958600  128959600      3       1  150064       2.8831    0.0019688
enh86419     3  128996200  128997200      3       2  150064        3.131   0.00087118
enh86420     3  129024000  129025000      1       1  150064       3.6939    0.0001104
enh86422     3  129032200  129033200      2       1  150064       2.9966    0.0013648
enh86423     3  129035800  129036800      1       1  150064       3.4195    0.0003137
enh86438     3  129209000  129210000      3       1  150064       1.7024     0.044341
enh86441     3  129245000  129246000      4       2  150064       2.0613     0.019639
enh86451     3  129291800  129292800      1       1  150064       1.9667      0.02461
enh86454     3  129310200  129311200      3       2  150064       2.0963     0.018029
enh86455     3  129311200  129312200      5       2  150064        1.936     0.026432
enh86460     3  129328700  129329700      4       1  150064        2.052     0.020086
enh86463     3  129341200  129342200      2       1  150064       1.7592      0.03927
enh86472     3  129403200  129404200      3       2  150064       1.9086     0.028155
enh86486     3  129512000  129513000      1       1  150064         1.87      0.03074
enh86525     3  130745800  130746800      5       3  150064       2.0442     0.020467
enh86541     3  131342000  131343000      8       1  150064       2.0588     0.019754
enh86572     3  131898900  131899900      7       3  150064       1.8628     0.031245
enh86574     3  131944500  131945500      8       1  150064       2.0874     0.018425
enh86592     3  132491400  132492400      2       1  150064       1.7753     0.037924
enh86594     3  132501900  132502900      3       2  150064       1.8385     0.032997
enh86610     3  132910900  132911900     10       2  150064        2.576    0.0049977
enh86611     3  132925600  132926600      4       1  150064        3.129   0.00087716
enh86612     3  132929900  132930900      2       1  150064        2.422    0.0077176
enh86613     3  132990000  132991000      2       1  150064       2.2072     0.013651
enh86615     3  133002700  133003700      2       1  150064       2.6075    0.0045601
enh86616     3  133014000  133015000      8       3  150064       3.2726   0.00053273
enh86618     3  133093500  133094500      3       2  150064        2.346    0.0094879
enh86632     3  133213200  133214200      2       1  150064       2.3449    0.0095174
enh86641     3  133540200  133541200      9       4  150064       2.1688     0.015048
enh86673     3  134069600  134070600      4       2  150064       1.7067     0.043937
enh86724     3  134976800  134977800      3       1  150064       1.8772     0.030246
enh86725     3  134978500  134979500      1       1  150064        2.187      0.01437
enh86726     3  134984200  134985200      4       1  150064       2.1586     0.015441
enh86728     3  135029000  135030000      3       2  150064       2.3911    0.0083981
enh86746     3  135615400  135616400      2       1  150064       3.1098    0.0009361
enh86748     3  135682800  135683800      2       1  150064       3.2415   0.00059451
enh86749     3  135686500  135687500      3       1  150064       4.1747   1.4919e-05
enh86750     3  135692900  135693900      1       1  150064       3.8187    6.709e-05
enh86751     3  135694600  135695600      2       1  150064       3.7104   0.00010347
enh86752     3  135709400  135710400      4       2  150064       4.2384   1.1254e-05
enh86753     3  135713400  135714400      5       1  150064        3.638   0.00013736
enh86754     3  135716100  135717100      2       1  150064       2.3028     0.010644
enh86755     3  135726600  135727600      1       1  150064       2.2356      0.01269
enh86759     3  135889800  135890800      1       1  150064       2.2668       0.0117
enh86763     3  135916400  135917400      2       1  150064       2.8409    0.0022496
enh86764     3  135954300  135955300      2       1  150064       3.9874   3.3408e-05
enh86766     3  135965900  135966900      1       1  150064       3.5576    0.0001871
enh86767     3  135968200  135969200      2       1  150064       3.6371   0.00013789
enh86770     3  136015800  136016800      2       1  150064       2.3228     0.010094
enh86773     3  136246500  136247500      1       1  150064        1.681      0.04638
enh86777     3  136351000  136352000      4       2  150064        1.773     0.038114
enh86781     3  136444300  136445300      2       1  150064       4.9473   3.7617e-07
enh86783     3  136449600  136450600      2       1  150064       2.5073    0.0060829
enh86785     3  136455200  136456200      3       1  150064        2.456    0.0070252
enh86787     3  136464000  136465000      2       1  150064         2.49     0.006388
enh86788     3  136465800  136466800      5       2  150064       3.7947   7.3912e-05
enh86789     3  136467300  136468300      4       2  150064        2.843    0.0022346
enh86790     3  136468200  136469200      2       1  150064       3.5238    0.0002127
enh86791     3  136472600  136473600      2       1  150064       3.1548   0.00080316
enh86792     3  136502200  136503200      1       1  150064       3.1101     0.000935
enh86793     3  136505400  136506400      2       1  150064        3.281   0.00051724
enh86794     3  136557600  136558600      1       1  150064       2.2451      0.01238
enh86795     3  136578400  136579400      2       1  150064       2.9288    0.0017013
enh86796     3  136590000  136591000      5       2  150064       3.0455    0.0011616
enh86797     3  136612400  136613400      1       1  150064       3.0285     0.001229
enh86798     3  136617400  136618400      2       1  150064       2.4929    0.0063349
enh86800     3  136620400  136621400      4       2  150064       2.7962    0.0025853
enh86801     3  136625500  136626500      1       1  150064       2.6813     0.003667
enh86802     3  136633200  136634200      2       1  150064       2.5043    0.0061353
enh86803     3  136661500  136662500      2       1  150064       2.4908    0.0063731
enh86804     3  136673600  136674600      3       2  150064       3.5259     0.000211
enh86807     3  136753800  136754800      4       1  150064       4.1478   1.6781e-05
enh86808     3  136759800  136760800      2       1  150064       3.7464   8.9683e-05
enh86810     3  136783800  136784800      2       1  150064       1.9714      0.02434
enh86847     3  137816000  137817000      3       2  150064       1.8316     0.033503
enh86855     3  137931900  137932900      3       2  150064       3.4012    0.0003355
enh86858     3  138051200  138052200      1       1  150064       1.8888      0.02946
enh86859     3  138055600  138056600      4       2  150064       1.8072     0.035367
enh86866     3  138127500  138128500      1       1  150064       1.6643      0.04803
enh86880     3  138441800  138442800      1       1  150064       2.1389      0.01622
enh86882     3  138536900  138537900      1       1  150064       1.8135      0.03488
enh86883     3  138537400  138538400      1       1  150064       2.0092      0.02226
enh86886     3  138554400  138555400      1       1  150064       1.9341      0.02655
enh86888     3  138564000  138565000      1       1  150064       1.8789      0.03013
enh86890     3  138568200  138569200      2       1  150064       1.9324     0.026657
enh86948     3  140307200  140308200      4       2  150064       2.6495    0.0040308
enh86949     3  140432200  140433200      5       1  150064       2.2369     0.012646
enh86950     3  140444600  140445600      5       2  150064       2.3876    0.0084787
enh86992     3  141081200  141082200      1       1  150064       3.1196    0.0009054
enh87004     3  141130900  141131900      1       1  150064       1.8946      0.02907
enh87035     3  141888600  141889600      2       1  150064       1.7351     0.041358
enh87053     3  142572100  142573100      1       1  150064       1.7397      0.04096
enh87054     3  142574300  142575300      4       1  150064       1.8036     0.035648
enh87060     3  142721800  142722800      1       1  150064       2.6068     0.004569
enh87070     3  142965600  142966600      3       1  150064       2.5089    0.0060554
enh87077     3  143148500  143149500      2       1  150064       2.6181    0.0044217
enh87086     3  143513300  143514300      2       1  150064       2.2234     0.013094
enh87101     3  143821500  143822500      1       1  150064       1.7069      0.04392
enh87109     3  144148300  144149300      3       2  150064       2.3332    0.0098179
enh87111     3  144201500  144202500      4       2  150064       1.9102     0.028056
enh87112     3  144220000  144221000      3       2  150064        2.316      0.01028
enh87117     3  144362500  144363500      2       1  150064       2.1401     0.016174
enh87134     3  145620800  145621800      8       3  150064       2.2906     0.010994
enh87167     3  146498200  146499200      4       2  150064       1.7083     0.043794
enh87168     3  146498800  146499800      3       1  150064       1.6856      0.04594
enh87173     3  147016000  147017000      1       1  150064       2.3525     0.009325
enh87176     3  147165200  147166200      4       2  150064       2.0438     0.020487
enh87191     3  147793400  147794400      1       1  150064       1.7152      0.04315
enh87198     3  148182600  148183600      1       1  150064       1.8427      0.03269
enh87218     3  148903000  148904000      7       2  150064       2.0303     0.021161
enh87219     3  148905800  148906800      2       1  150064       2.1297       0.0166
enh87221     3  148921700  148922700      2       1  150064       1.9905     0.023267
enh87224     3  148949100  148950100      6       1  150064       1.7545     0.039672
enh87272     3  149379900  149380900      1       1  150064       2.2212      0.01317
enh87324     3  150067200  150068200      3       2  150064        1.648     0.049676
enh87328     3  150097200  150098200      2       1  150064       1.9489     0.025651
enh87375     3  150689100  150690100      4       2  150064       1.7836     0.037242
enh87414     3  151146600  151147600      2       1  150064       1.6954     0.044998
enh87419     3  151218400  151219400      7       2  150064        2.523    0.0058187
enh87424     3  151309800  151310800      1       1  150064        1.933      0.02662
enh87425     3  151316400  151317400      2       1  150064       1.8997     0.028736
enh87439     3  151998700  151999700      1       1  150064       1.8744      0.03044
enh87452     3  152036100  152037100      4       2  150064        2.123     0.016877
enh87468     3  152120800  152121800      1       1  150064       2.1297       0.0166
enh87471     3  152169800  152170800      2       1  150064       2.0707     0.019194
enh87473     3  152188400  152189400      1       1  150064       2.9498      0.00159
enh87475     3  152232600  152233600      3       1  150064       2.9295    0.0016978
enh87477     3  152235100  152236100      2       1  150064       3.3334   0.00042901
enh87478     3  152313800  152314800      2       1  150064        1.938     0.026311
enh87482     3  152436600  152437600      2       1  150064       2.0012     0.022687
enh87484     3  152497100  152498100      2       1  150064       1.8089      0.03523
enh87485     3  152551600  152552600      3       1  150064       2.8442    0.0022259
enh87504     3  153339600  153340600      1       1  150064        1.663      0.04816
enh87529     3  153965300  153966300      1       1  150064       1.9216      0.02733
enh87531     3  154034800  154035800      2       1  150064       1.8875     0.029546
enh87560     3  155215800  155216800      3       1  150064       2.5181    0.0058987
enh87561     3  155229900  155230900      5       1  150064       2.2509     0.012194
enh87564     3  155324100  155325100      4       2  150064       3.4771    0.0002534
enh87574     3  155422000  155423000      3       2  150064       2.6168    0.0044378
enh87575     3  155431900  155432900      3       2  150064       1.7073     0.043885
enh87576     3  155456100  155457100      2       1  150064       1.9315      0.02671
enh87599     3  156029100  156030100      2       1  150064       2.0014     0.022677
enh87609     3  156123600  156124600      1       1  150064       1.6499      0.04948
enh87622     3  156332400  156333400      1       1  150064       2.1682      0.01507
enh87626     3  156394200  156395200      1       1  150064       2.0757      0.01896
enh87641     3  156807200  156808200      1       1  150064       1.9919      0.02319
enh87689     3  159022400  159023400      1       1  150064       1.6745      0.04702
enh87690     3  159171400  159172400      2       1  150064       3.0719    0.0010634
enh87691     3  159175600  159176600      2       1  150064       2.4551    0.0070418
enh87694     3  159277300  159278300      5       3  150064       2.1182     0.017079
enh87701     3  159358100  159359100      3       2  150064       1.7752     0.037929
enh87711     3  159506700  159507700      5       2  150064       1.7028     0.044306
enh87717     3  159555200  159556200      1       1  150064       1.6551      0.04895
enh87719     3  159563400  159564400      2       1  150064       1.9377     0.026329
enh87735     3  159879800  159880800      1       1  150064       1.8654      0.03106
enh87739     3  160032300  160033300      1       1  150064       1.8402      0.03287
enh87751     3  160395500  160396500      3       1  150064       1.8198     0.034393
enh87753     3  160497800  160498800      4       2  150064       2.2819     0.011249
enh87754     3  160499000  160500000      4       2  150064       2.3481    0.0094359
enh87757     3  160514000  160515000      4       1  150064       2.0567     0.019856
enh87760     3  160525900  160526900      6       2  150064       2.1943     0.014107
enh87761     3  160532600  160533600      1       1  150064       1.6873      0.04577
enh87762     3  160587500  160588500      5       2  150064       2.6066    0.0045717
enh87764     3  160610600  160611600      3       2  150064       2.4333    0.0074816
enh87765     3  160618800  160619800      3       2  150064       1.7538     0.039733
enh87766     3  160628800  160629800      3       1  150064       2.5527    0.0053446
enh87774     3  160941000  160942000      2       1  150064       2.5511    0.0053689
enh87775     3  161028000  161029000      3       2  150064       2.8329    0.0023066
enh87778     3  161087000  161088000      7       2  150064       3.5644   0.00018235
enh87779     3  161092800  161093800      4       2  150064       3.5357   0.00020335
enh87781     3  161133800  161134800      2       1  150064       2.0542      0.01998
enh87782     3  161139100  161140100      4       2  150064        2.227     0.012975
enh87783     3  161143800  161144800      1       1  150064       2.7919      0.00262
enh87784     3  161144900  161145900      1       1  150064       2.8316     0.002316
enh87785     3  161216200  161217200      7       2  150064       3.5144   0.00022041
enh87789     3  161353100  161354100      4       2  150064       3.3914   0.00034765
enh87790     3  161355100  161356100      2       1  150064        2.768    0.0028203
enh87791     3  161356600  161357600      2       1  150064       2.7054    0.0034116
enh87792     3  161360700  161361700      4       2  150064       3.0835    0.0010228
enh87794     3  161407800  161408800      1       1  150064       2.4593      0.00696
enh87795     3  161483900  161484900      4       2  150064       4.9507   3.6971e-07
enh87797     3  161507800  161508800      4       2  150064       2.3576    0.0091974
enh87798     3  161577400  161578400      1       1  150064       1.8771      0.03025
enh87799     3  161758800  161759800      5       2  150064       4.3683   6.2605e-06
enh87822     3  164454600  164455600      2       1  150064       2.3533    0.0093049
enh87842     3  165907800  165908800      4       2  150064       2.5962    0.0047134
enh87843     3  165929000  165930000      1       1  150064        2.341     0.009615
enh87852     3  166703600  166704600      1       1  150064       1.8162      0.03467
enh87855     3  166881800  166882800      1       1  150064       2.2546      0.01208
enh87870     3  167375200  167376200      1       1  150064        2.879     0.001995
enh87877     3  167613000  167614000      2       1  150064       2.8432    0.0022332
enh87884     3  167805800  167806800      4       1  150064       2.3456    0.0094992
enh87886     3  167809800  167810800      3       1  150064       1.9128     0.027889
enh87887     3  167814100  167815100      2       1  150064       1.9648     0.024721
enh87888     3  167860200  167861200      4       1  150064       1.9394     0.026225
enh87889     3  167876900  167877900      1       1  150064       2.2226      0.01312
enh87893     3  167993400  167994400      2       1  150064       2.1889     0.014301
enh87906     3  168299700  168300700      2       1  150064       2.4022    0.0081488
enh87907     3  168301400  168302400      6       2  150064       2.2338     0.012749
enh87925     3  168657200  168658200      1       1  150064       1.9872      0.02345
enh87929     3  168794600  168795600      5       3  150064       2.3953    0.0083031
enh87952     3  169456900  169457900      1       1  150064       2.3523      0.00933
enh87953     3  169461500  169462500      1       1  150064       3.0957    0.0009819
enh87954     3  169493200  169494200      1       1  150064       2.6313     0.004253
enh87957     3  169579300  169580300      4       2  150064       2.9514    0.0015816
enh87962     3  169761800  169762800      1       1  150064       2.2286      0.01292
enh87967     3  169826300  169827300      1       1  150064       2.5035     0.006149
enh87971     3  169914300  169915300      3       2  150064       1.9131      0.02787
enh87974     3  169944000  169945000      7       4  150064       1.9895     0.023321
enh87978     3  170039500  170040500      1       1  150064       1.8439       0.0326
enh88006     3  170549800  170550800      2       1  150064       2.1717     0.014939
enh88007     3  170552900  170553900      1       1  150064       2.8794     0.001992
enh88009     3  170588400  170589400      2       1  150064       2.5201    0.0058659
enh88010     3  170592600  170593600      3       1  150064       2.4129    0.0079139
enh88011     3  170671000  170672000      5       2  150064       4.0648   2.4035e-05
enh88012     3  170759800  170760800      1       1  150064       2.6597     0.003911
enh88016     3  170883200  170884200      2       1  150064       1.7317     0.041666
enh88063     3  171173800  171174800      2       1  150064        1.803     0.035695
enh88070     3  171436300  171437300      2       1  150064       1.7706     0.038318
enh88072     3  171444800  171445800      3       1  150064       1.7142     0.043242
enh88073     3  171449700  171450700      4       1  150064       1.6794     0.046542
enh88078     3  171509300  171510300      4       1  150064       1.9826     0.023706
enh88187     3  172427000  172428000      1       1  150064       2.6366     0.004187
enh88213     3  172970800  172971800      4       1  150064        2.182     0.014554
enh88217     3  173019200  173020200      4       2  150064       3.2674   0.00054266
enh88219     3  173023800  173024800      1       1  150064       2.8917     0.001916
enh88220     3  173071500  173072500      1       1  150064       2.8746     0.002023
enh88221     3  173116600  173117600      3       2  150064       2.8236    0.0023741
enh88222     3  173129000  173130000      1       1  150064       2.8377     0.002272
enh88236     3  173513800  173514800      5       3  150064       4.4347   4.6109e-06
enh88237     3  173516700  173517700      3       1  150064       4.2057   1.3013e-05
enh88239     3  173534400  173535400      2       1  150064       1.8468      0.03239
enh88240     3  173536500  173537500      2       1  150064       3.6585   0.00012684
enh88241     3  173537700  173538700      3       2  150064       3.5722   0.00017698
enh88242     3  173552100  173553100      5       2  150064       1.9552     0.025281
enh88247     3  173637900  173638900      1       1  150064       1.7697      0.03839
enh88252     3  173655800  173656800      2       1  150064       1.8661     0.031013
enh88257     3  173768200  173769200      3       1  150064       2.3797    0.0086638
enh88258     3  173785400  173786400      4       2  150064       2.9135     0.001787
enh88259     3  173812000  173813000      4       2  150064       2.0066     0.022398
enh88263     3  173866500  173867500      2       1  150064       1.7413     0.040811
enh88275     3  174159600  174160600      1       1  150064       1.8057      0.03548
enh88276     3  174178200  174179200      2       1  150064       2.3179     0.010227
enh88277     3  174180400  174181400      1       1  150064       1.8518      0.03203
enh88279     3  174256400  174257400      7       3  150064       2.6242    0.0043423
enh88288     3  174674000  174675000      3       2  150064       1.9898     0.023308
enh88308     3  176018200  176019200      1       1  150064       2.7251     0.003214
enh88320     3  176240000  176241000      2       1  150064       1.8405     0.032849
enh88321     3  176245200  176246200      2       1  150064       1.6597     0.048483
enh88324     3  176295000  176296000      1       1  150064       1.6688      0.04758
enh88332     3  176590400  176591400      2       1  150064       1.8537     0.031893
enh88337     3  176638300  176639300      7       3  150064       1.9286     0.026887
enh88339     3  176731200  176732200      1       1  150064       2.5773     0.004979
enh88340     3  176757400  176758400      4       2  150064       2.9588    0.0015441
enh88341     3  176764500  176765500      1       1  150064       3.2209    0.0006389
enh88345     3  176792200  176793200      4       2  150064       2.3663    0.0089837
enh88346     3  176793500  176794500      2       1  150064        2.803    0.0025316
enh88347     3  176794200  176795200      3       1  150064       3.1396   0.00084599
enh88348     3  176806700  176807700      4       2  150064       1.6843     0.046064
enh88351     3  176821800  176822800      5       2  150064       2.9531    0.0015729
enh88355     3  176828000  176829000      2       1  150064        2.588    0.0048272
enh88356     3  176829600  176830600      2       1  150064        1.897     0.028911
enh88367     3  176866400  176867400      2       1  150064       2.4719    0.0067194
enh88369     3  176870200  176871200      1       1  150064       1.8315      0.03351
enh88372     3  176875800  176876800      2       1  150064       1.7641     0.038854
enh88389     3  177062500  177063500      3       2  150064       1.7049     0.044104
enh88422     3  177541500  177542500      1       1  150064       1.7585      0.03933
enh88423     3  177552000  177553000      4       2  150064       2.1394     0.016203
enh88429     3  177869800  177870800      1       1  150064       2.5967     0.004706
enh88430     3  177877200  177878200      4       2  150064       1.9701     0.024416
enh88431     3  177899900  177900900      3       2  150064       1.6712      0.04734
enh88444     3  178242800  178243800      3       1  150064       1.9586     0.025077
enh88485     3  179251800  179252800      4       2  150064         1.68     0.046478
enh88499     3  179429400  179430400      3       1  150064       1.8645     0.031127
enh88519     3  179852800  179853800      1       1  150064       1.8939      0.02912
enh88523     3  180071600  180072600      2       1  150064       2.7577    0.0029101
enh88524     3  180100200  180101200      3       2  150064        1.887     0.029577
enh88526     3  180289200  180290200      1       1  150064       3.8437    6.059e-05
enh88533     3  180522400  180523400      4       2  150064       1.8163     0.034665
enh88535     3  180572600  180573600      1       1  150064       2.3966     0.008274
enh88537     3  180628900  180629900      2       1  150064       5.4446   2.5956e-08
enh88538     3  180638400  180639400      5       2  150064       5.1468   1.3248e-07
enh88539     3  180641000  180642000      3       1  150064       5.6748   6.9441e-09
enh88540     3  180643100  180644100      2       1  150064       1.6851     0.045986
enh88541     3  180648800  180649800      4       2  150064       5.4646   2.3201e-08
enh88542     3  180707800  180708800      1       1  150064       6.0471    7.372e-10
enh88543     3  180726700  180727700      2       1  150064       4.8541   6.0462e-07
enh88544     3  180773600  180774600      2       1  150064       6.1088   5.0193e-10
enh88550     3  181044900  181045900      1       1  150064        3.289    0.0005027
enh88551     3  181101400  181102400      2       1  150064       3.7763   7.9599e-05
enh88554     3  181176400  181177400      1       1  150064       4.1959    1.359e-05
enh88555     3  181181700  181182700      2       1  150064        3.155   0.00080237
enh88556     3  181201400  181202400      2       1  150064       4.4443   4.4081e-06
enh88561     3  181404800  181405800      1       1  150064        2.334     0.009799
enh88564     3  181418500  181419500      2       1  150064       2.5208    0.0058547
enh88608     3  181953000  181954000      2       1  150064       1.7983     0.036063
enh88609     3  181955800  181956800      1       1  150064       2.5801     0.004938
enh88613     3  181977100  181978100      2       1  150064       2.5655     0.005152
enh88617     3  182023500  182024500      4       1  150064        1.656     0.048863
enh88619     3  182044700  182045700      4       2  150064       1.7424     0.040718
enh88656     3  182695600  182696600      1       1  150064       1.8448      0.03253
enh88657     3  182698700  182699700      1       1  150064       1.6873      0.04577
enh88703     3  183544000  183545000      3       1  150064        1.871     0.030674
enh88706     3  183600600  183601600      5       2  150064       1.8624     0.031275
enh88740     3  184244000  184245000      2       1  150064       1.7889     0.036814
enh88758     3  184396200  184397200      2       1  150064       1.7178     0.042921
enh88767     3  184444800  184445800      7       3  150064        1.646     0.049881
enh88773     3  184473900  184474900      5       2  150064       2.5502    0.0053834
enh88782     3  184508500  184509500      1       1  150064       2.1333      0.01645
enh88799     3  184871600  184872600      1       1  150064       2.1402      0.01617
enh88816     3  185419800  185420800      1       1  150064       1.8946      0.02907
enh88818     3  185426600  185427600      1       1  150064       2.6721     0.003769
enh88827     3  185442400  185443400      2       1  150064        2.733    0.0031385
enh88828     3  185445600  185446600      5       3  150064       2.0433     0.020511
enh88832     3  185456900  185457900      3       2  150064       1.8372     0.033087
enh88869     3  185645600  185646600      3       2  150064       3.4029   0.00033342
enh88874     3  185801500  185802500      2       1  150064        3.238   0.00060188
enh88875     3  185810900  185811900      2       1  150064        2.027     0.021332
enh88916     3  186493800  186494800      4       2  150064        1.754     0.039714
enh88918     3  186507800  186508800      5       2  150064       1.9559     0.025237
enh88955     3  186822600  186823600      3       2  150064       2.2854     0.011144
enh88959     3  186891600  186892600      6       3  150064       1.7467     0.040349
enh88962     3  186937300  186938300      3       2  150064       2.2378     0.012619
enh88989     3  187453600  187454600      1       1  150064       2.1962      0.01404
enh89018     3  187867400  187868400      4       2  150064       1.6739     0.047075
enh89021     3  187875300  187876300      5       3  150064       1.8275     0.033815
enh89022     3  187876300  187877300      5       3  150064       2.1425     0.016076
enh89023     3  187881600  187882600      1       1  150064       1.6793      0.04655
enh89024     3  187883100  187884100      6       1  150064       1.8048     0.035555
enh89025     3  187886600  187887600      8       3  150064       4.3503   6.7963e-06
enh89026     3  187888500  187889500      4       2  150064       2.5284    0.0057297
enh89028     3  187896800  187897800      7       2  150064       1.6742      0.04705
enh89030     3  187914100  187915100      4       2  150064       2.3358    0.0097514
enh89062     3  188225000  188226000      2       1  150064       1.7455     0.040453
enh89100     3  189483800  189484800      3       2  150064       1.8207     0.034325
enh89110     3  189712300  189713300      6       2  150064       2.3535    0.0092978
enh89112     3  189721000  189722000      3       2  150064       2.4131    0.0079089
enh89113     3  189723000  189724000      4       2  150064       2.0482     0.020268
enh89116     3  189735200  189736200      5       2  150064       2.0192     0.021735
enh89119     3  189745800  189746800      1       1  150064       2.2121      0.01348
enh89166     3  190723200  190724200      2       1  150064       2.7822    0.0026998
enh89172     3  191019600  191020600      2       1  150064        2.103     0.017731
enh89185     3  191344500  191345500      6       2  150064       2.6796    0.0036858
enh89195     3  191618900  191619900      3       2  150064       2.3872    0.0084886
enh89205     3  191873000  191874000      5       3  150064       2.6616    0.0038881
enh89215     3  192134900  192135900      2       1  150064       2.1532     0.015652
enh89219     3  192397700  192398700      2       1  150064       1.7838     0.037227
enh89220     3  192418200  192419200      2       1  150064       2.3243     0.010054
enh89221     3  192437400  192438400      5       2  150064       2.2536      0.01211
enh89223     3  192465200  192466200      1       1  150064       1.9591      0.02505
enh89224     3  192467900  192468900      5       2  150064       1.9742     0.024182
enh89229     3  192537100  192538100      1       1  150064       1.6524      0.04923
enh89230     3  192539800  192540800      4       2  150064       1.7064     0.043964
enh89233     3  192550900  192551900      2       1  150064       1.9299      0.02681
enh89242     3  192578400  192579400      2       1  150064       2.0782     0.018847
enh89286     3  193506000  193507000      6       2  150064       1.9538     0.025362
enh89317     3  193807100  193808100      6       3  150064       2.2949     0.010871
enh89319     3  193815200  193816200      2       1  150064       2.1404     0.016161
enh89326     3  193866000  193867000      7       2  150064       2.7371    0.0030991
enh89358     3  194101900  194102900     13       3  150064        1.649     0.049576
enh89371     3  194341800  194342800      4       2  150064       2.1833     0.014508
enh89379     3  194461500  194462500      3       2  150064       1.8006     0.035882
enh89431     3  194981500  194982500      1       1  150064       2.3337     0.009805
enh89435     3  195100000  195101000      2       1  150064       2.4747    0.0066679
enh89506     3  195929000  195930000      8       3  150064       2.9195    0.0017532
enh89510     3  195946100  195947100      3       2  150064       2.5936    0.0047492
enh89514     3  195989800  195990800      3       1  150064       2.3464    0.0094789
enh89518     3  196005900  196006900      5       1  150064       1.7428     0.040681
enh89521     3  196012200  196013200      2       1  150064       2.7924     0.002616
enh89522     3  196046700  196047700      5       2  150064       2.9089    0.0018135
enh89523     3  196053900  196054900      7       2  150064       2.2808     0.011281
enh89527     3  196156800  196157800      3       2  150064       1.8914     0.029284
enh89528     3  196160000  196161000      2       1  150064       3.1878   0.00071689
enh89564     3  196474700  196475700      7       2  150064       1.8716     0.030629
enh89566     3  196498800  196499800      3       1  150064       2.0254     0.021411
enh89570     3  196519200  196520200      7       2  150064       2.2592     0.011937
enh89577     3  196748700  196749700      2       1  150064        1.865     0.031089
enh89583     3  196911900  196912900      2       1  150064       1.7339     0.041468
enh89584     3  196916900  196917900      1       1  150064       2.3705     0.008883
enh89586     3  196929400  196930400      1       1  150064       2.8786     0.001997
enh89590     3  196936000  196937000      1       1  150064       2.2616      0.01186
enh89591     3  196939200  196940200      6       2  150064       1.6532     0.049149
enh89593     3  196946100  196947100      1       1  150064       2.0631      0.01955
enh89594     3  196949600  196950600      1       1  150064        2.339     0.009667
enh89595     3  196952700  196953700      3       2  150064       1.7607      0.03914
enh89596     3  196964200  196965200      5       3  150064       2.0702     0.019215
enh89599     3  197030700  197031700      4       2  150064       1.8909     0.029321
enh89610     3  197173200  197174200     10       3  150064       2.5453      0.00546
enh89611     3  197183800  197184800      3       2  150064       1.9565     0.025205
enh89614     3  197208500  197209500      4       2  150064       2.6481    0.0040468
enh89617     3  197235000  197236000      7       1  150064       1.8467     0.032393
enh89620     3  197247200  197248200      3       1  150064       1.9673     0.024574
enh89621     3  197267900  197268900      4       2  150064       1.8659     0.031024
enh89654     4     618100     619100      2       1  150064       1.8109     0.035078
enh89656     4     656400     657400      3       1  150064       2.1924     0.014177
enh89657     4     657800     658800      2       1  150064       1.9956     0.022989
enh89658     4     666400     667400      3       2  150064        2.863    0.0020979
enh89660     4     670600     671600      2       1  150064       2.8569    0.0021387
enh89662     4     677400     678400      1       1  150064       2.4305     0.007538
enh89664     4     683300     684300      4       2  150064       1.8117     0.035013
enh89665     4     686300     687300      1       1  150064       1.9559      0.02524
enh89666     4     701700     702700      3       1  150064       1.9252     0.027103
enh89667     4     720200     721200      3       1  150064       1.9845     0.023598
enh89683     4    1194200    1195200      3       2  150064       2.6088    0.0045435
enh89684     4    1238900    1239900      4       2  150064       2.9657    0.0015098
enh89691     4    1338600    1339600      4       1  150064       2.2306     0.012855
enh89693     4    1345200    1346200      6       3  150064       2.5424    0.0055042
enh89721     4    1878900    1879900      1       1  150064       1.8009      0.03586
enh89740     4    2270400    2271400      4       1  150064       2.3663    0.0089837
enh89760     4    2569100    2570100      2       1  150064        1.652     0.049268
enh89795     4    2860100    2861100      3       2  150064       2.2617     0.011859
enh89816     4    3244600    3245600      1       1  150064       1.8225      0.03419
enh89827     4    3343500    3344500      3       2  150064       1.9386     0.026278
enh89897     4    4464400    4465400      2       1  150064       3.1403   0.00084391
enh89898     4    4475200    4476200      7       3  150064       3.0729      0.00106
enh89899     4    4482600    4483600      4       2  150064       2.0127     0.022073
enh89900     4    4489900    4490900      2       1  150064       1.7919     0.036571
enh89903     4    4504200    4505200      2       1  150064       1.7055     0.044048
enh89907     4    4541900    4542900      3       2  150064       2.5175    0.0059092
enh89912     4    4612000    4613000      6       2  150064       2.7044    0.0034218
enh89932     4    4793000    4794000      3       2  150064       2.2788     0.011341
enh89941     4    5167100    5168100      6       2  150064       1.9326      0.02664
enh89946     4    5219900    5220900      4       2  150064       3.0779    0.0010425
enh89951     4    5593200    5594200      2       1  150064       2.1063      0.01759
enh89952     4    5613200    5614200      4       1  150064       2.1533     0.015647
enh89953     4    5633500    5634500      1       1  150064       2.1137      0.01727
enh89954     4    5638500    5639500      4       1  150064        2.622    0.0043708
enh89955     4    5720500    5721500      5       2  150064       1.7281     0.041984
enh89974     4    5972300    5973300      7       4  150064       3.8212   6.6394e-05
enh89978     4    6073300    6074300      1       1  150064       2.2568      0.01201
enh89983     4    6111300    6112300      2       1  150064       1.8845     0.029746
enh89985     4    6117900    6118900      5       2  150064       2.4119    0.0079343
enh90009     4    6404600    6405600      7       3  150064        2.344    0.0095391
enh90024     4    6690700    6691700      1       1  150064       1.8193      0.03443
enh90054     4    6953300    6954300      1       1  150064       1.9286      0.02689
enh90078     4    7299000    7300000      1       1  150064       1.8798      0.03007
enh90093     4    7513400    7514400      9       3  150064       1.8844     0.029756
enh90157     4    8074600    8075600      3       2  150064       1.7015     0.044425
enh90168     4    8211000    8212000      2       1  150064       2.3141     0.010331
enh90184     4    8378100    8379100      9       4  150064       1.8353     0.033228
enh90187     4    8404000    8405000      8       4  150064       1.9625     0.024851
enh90190     4    8430400    8431400      3       1  150064         1.77     0.038365
enh90222     4    9882500    9883500      5       1  150064       1.7906     0.036678
enh90236     4   10142600   10143600      8       2  150064       2.1811     0.014587
enh90240     4   10298000   10299000      7       3  150064       1.8022     0.035759
enh90244     4   10429200   10430200      2       1  150064       3.2165   0.00064886
enh90246     4   10455900   10456900      4       2  150064       2.5836    0.0048883
enh90248     4   10502100   10503100      6       4  150064       2.3287    0.0099366
enh90261     4   10960100   10961100      3       1  150064       2.6073    0.0045635
enh90263     4   10983400   10984400      2       1  150064       2.0944     0.018112
enh90267     4   11151200   11152200      4       2  150064        1.942     0.026067
enh90268     4   11156300   11157300      2       1  150064        1.743     0.040669
enh90270     4   11224500   11225500      3       1  150064       1.7104     0.043595
enh90280     4   11594400   11595400      1       1  150064       2.0731      0.01908
enh90297     4   12244400   12245400      1       1  150064       2.2748      0.01146
enh90300     4   12544000   12545000     10       2  150064       1.7826     0.037322
enh90301     4   12567200   12568200      6       2  150064       1.6856     0.045938
enh90326     4   13627200   13628200      2       1  150064       1.7364     0.041251
enh90394     4   15653100   15654100      2       1  150064       1.9803     0.023833
enh90408     4   15907200   15908200      3       1  150064       1.7644     0.038833
enh90420     4   16057700   16058700      3       2  150064       1.6783     0.046642
enh90437     4   16303900   16304900      2       1  150064       2.9918    0.0013869
enh90438     4   16316800   16317800      5       2  150064        2.036     0.020874
enh90439     4   16352900   16353900      4       2  150064       1.7575     0.039419
enh90442     4   16599700   16600700      3       2  150064       1.7895     0.036765
enh90443     4   16609700   16610700      5       2  150064       2.4117    0.0079386
enh90448     4   16695500   16696500      3       1  150064       2.0607     0.019668
enh90450     4   16733800   16734800      4       2  150064       1.9247     0.027131
enh90486     4   17034100   17035100      2       1  150064       1.6534     0.049126
enh90504     4   17329500   17330500      4       1  150064       2.2741     0.011479
enh90506     4   17347600   17348600      4       2  150064       2.0162     0.021888
enh90507     4   17348600   17349600      2       1  150064       1.7331     0.041539
enh90514     4   17577400   17578400      5       1  150064       2.0572     0.019832
enh90515     4   17580000   17581000      3       2  150064       1.7988     0.036028
enh90516     4   17585300   17586300      2       1  150064       2.1486     0.015834
enh90517     4   17617600   17618600      4       1  150064        2.304      0.01061
enh90523     4   18579800   18580800      1       1  150064       2.6126     0.004493
enh90529     4   18860700   18861700      3       2  150064       3.0033    0.0013353
enh90530     4   18883700   18884700      4       2  150064       3.8475   5.9655e-05
enh90531     4   18937100   18938100      4       1  150064       3.0566    0.0011194
enh90536     4   19097000   19098000      2       1  150064       1.8613     0.031354
enh90537     4   19144800   19145800      4       2  150064       2.5679    0.0051161
enh90538     4   19196700   19197700      2       1  150064       2.0535     0.020014
enh90540     4   19946600   19947600      5       2  150064       2.4184    0.0077948
enh90555     4   20620300   20621300      1       1  150064       3.2356    0.0006069
enh90558     4   20673800   20674800      6       4  150064       2.8614    0.0021087
enh90559     4   20677800   20678800      2       1  150064       2.4051    0.0080844
enh90560     4   20702800   20703800      5       2  150064       1.9287     0.026885
enh90617     4   23325500   23326500      4       1  150064       2.3645    0.0090262
enh90619     4   23338800   23339800      2       1  150064       2.7948    0.0025966
enh90620     4   23370800   23371800      1       1  150064        2.446     0.007223
enh90621     4   23424300   23425300      2       1  150064       4.4969   3.4483e-06
enh90628     4   23581400   23582400      1       1  150064       1.7803      0.03751
enh90649     4   23980900   23981900      4       2  150064       1.6594     0.048516
enh90658     4   24200200   24201200      2       1  150064       2.1254     0.016778
enh90659     4   24205700   24206700      4       2  150064       1.8493     0.032206
enh90661     4   24231200   24232200      9       1  150064       1.9411     0.026123
enh90662     4   24234000   24235000      2       1  150064        2.456    0.0070244
enh90664     4   24250000   24251000      4       2  150064       1.8968     0.028927
enh90665     4   24257700   24258700      3       2  150064       2.2131     0.013447
enh90666     4   24263100   24264100     10       3  150064       2.2605     0.011896
enh90669     4   24317400   24318400      2       1  150064       1.6488     0.049593
enh90672     4   24322700   24323700      1       1  150064       1.7763      0.03784
enh90676     4   24353800   24354800      2       1  150064       1.8427     0.032686
enh90681     4   24466400   24467400      1       1  150064        3.714     0.000102
enh90685     4   24484100   24485100      1       1  150064       3.1889    0.0007141
enh90686     4   24490000   24491000      4       2  150064       2.3999    0.0081995
enh90688     4   24508100   24509100      1       1  150064       2.1015       0.0178
enh90711     4   24806900   24807900      2       1  150064       1.7239      0.04236
enh90714     4   24879900   24880900      4       2  150064       2.4084    0.0080112
enh90715     4   24884800   24885800      7       2  150064       2.6869    0.0036062
enh90717     4   24897200   24898200      1       1  150064        2.905     0.001836
enh90718     4   24908000   24909000      3       1  150064       2.4718    0.0067209
enh90727     4   25066700   25067700     10       4  150064       1.9988     0.022817
enh90746     4   25441600   25442600      3       2  150064       2.4407    0.0073299
enh90747     4   25444100   25445100      5       2  150064       2.0286     0.021252
enh90749     4   25450900   25451900      5       2  150064       2.6894    0.0035794
enh90758     4   25580700   25581700      8       4  150064       1.9621     0.024874
enh90760     4   25591100   25592100      6       2  150064       3.1687   0.00076556
enh90769     4   25825000   25826000      1       1  150064       1.6476      0.04972
enh90774     4   25861200   25862200      2       1  150064       2.6848    0.0036285
enh90775     4   25880000   25881000      5       2  150064       2.0782     0.018845
enh90805     4   26240300   26241300      3       2  150064       2.0644     0.019489
enh90817     4   26335500   26336500      2       1  150064       1.6923     0.045293
enh90821     4   26348600   26349600      4       2  150064       1.8537     0.031889
enh90823     4   26357000   26358000      2       1  150064       2.2508       0.0122
enh90829     4   26378400   26379400      2       1  150064       1.6709      0.04737
enh90832     4   26396500   26397500      1       1  150064       2.1765      0.01476
enh90839     4   26575900   26576900      2       1  150064       1.7627     0.038978
enh90840     4   26590800   26591800      4       1  150064       3.5956   0.00016184
enh90842     4   26649200   26650200      1       1  150064         3.34    0.0004189
enh90846     4   26804800   26805800      2       1  150064        3.133   0.00086519
enh90847     4   26813400   26814400      2       1  150064       2.4518    0.0071075
enh90858     4   26906400   26907400      2       1  150064       2.1604     0.015371
enh90865     4   26996300   26997300      1       1  150064       1.6984      0.04472
enh90868     4   27050000   27051000      1       1  150064       1.7987      0.03603
enh90879     4   27128600   27129600      3       2  150064       1.8918     0.029258
enh90880     4   27143700   27144700      5       1  150064        1.985     0.023574
enh90881     4   27253200   27254200      4       2  150064       1.9182     0.027541
enh90887     4   27491600   27492600      2       1  150064       1.8947     0.029069
enh90893     4   28280000   28281000      6       2  150064       1.6695     0.047509
enh90896     4   28437300   28438300      2       1  150064       1.8162     0.034668
enh90901     4   28491700   28492700      1       1  150064       2.2801       0.0113
enh90922     4   30602000   30603000      4       1  150064       2.3706    0.0088807
enh90923     4   30607000   30608000      1       1  150064       2.0794      0.01879
enh90927     4   30819800   30820800      1       1  150064       3.7988    7.271e-05
enh90928     4   30823400   30824400      3       2  150064       3.1472   0.00082412
enh90929     4   30836600   30837600      4       2  150064       3.1668   0.00077057
enh90930     4   30839700   30840700      4       2  150064       3.8536   5.8202e-05
enh90931     4   30848300   30849300      3       2  150064       2.9124    0.0017931
enh90933     4   30879400   30880400      5       3  150064       2.7689    0.0028122
enh90934     4   30906300   30907300      2       1  150064       1.9523     0.025454
enh90935     4   30913500   30914500      2       1  150064       1.7623     0.039012
enh90936     4   30917900   30918900      5       3  150064       1.6793      0.04655
enh90937     4   30919500   30920500      3       1  150064       2.8809    0.0019827
enh90938     4   30921400   30922400      3       2  150064       1.7359     0.041292
enh90940     4   30947000   30948000      2       1  150064       1.6863     0.045873
enh90941     4   30952100   30953100      2       1  150064       2.6713    0.0037775
enh90948     4   31045100   31046100      2       1  150064        1.805     0.035534
enh90949     4   31069800   31070800      4       2  150064       1.8288     0.033713
enh90950     4   31150400   31151400      5       2  150064       1.9784     0.023941
enh90963     4   32633000   32634000      7       2  150064       2.6676    0.0038203
enh90966     4   32789400   32790400      3       1  150064       2.5087    0.0060588
enh90970     4   33818500   33819500      1       1  150064       3.1488    0.0008197
enh90972     4   33997600   33998600      1       1  150064       2.8711     0.002045
enh90973     4   33999900   34000900      2       1  150064       2.0006     0.022719
enh90975     4   34187500   34188500      2       1  150064        2.302     0.010669
enh90976     4   34262800   34263800      3       1  150064       2.4634     0.006881
enh90977     4   34310600   34311600      1       1  150064       2.9721     0.001479
enh90982     4   34677600   34678600      1       1  150064       1.9107      0.02802
enh90990     4   36028200   36029200      5       1  150064       2.0279     0.021285
enh91001     4   36641000   36642000      3       2  150064       1.8076     0.035333
enh91004     4   36812500   36813500      4       2  150064       1.6553      0.04893
enh91009     4   37147600   37148600      9       2  150064        2.953    0.0015737
enh91047     4   38003600   38004600      3       2  150064       1.9714      0.02434
enh91049     4   38006500   38007500      7       2  150064       2.1032     0.017726
enh91083     4   38607100   38608100      4       2  150064       1.8197     0.034404
enh91088     4   38674100   38675100      4       2  150064       1.6722     0.047245
enh91090     4   38725200   38726200      3       2  150064       1.6803      0.04645
enh91095     4   38857800   38858800      7       2  150064       1.7856     0.037078
enh91099     4   38888400   38889400      2       1  150064       1.9533     0.025394
enh91120     4   39637500   39638500      2       1  150064       2.5878    0.0048293
enh91121     4   39641300   39642300      2       1  150064       2.4629    0.0068913
enh91122     4   39642800   39643800      3       1  150064       2.3882    0.0084647
enh91137     4   39943700   39944700      1       1  150064       1.9162      0.02767
enh91141     4   40000400   40001400      4       2  150064       2.0702     0.019217
enh91145     4   40121300   40122300      2       1  150064       2.2729     0.011518
enh91147     4   40177900   40178900      1       1  150064       2.1956      0.01406
enh91148     4   40187300   40188300      3       2  150064        1.797     0.036168
enh91196     4   40608200   40609200      1       1  150064       1.9533      0.02539
enh91199     4   40621300   40622300      3       1  150064       1.7058     0.044027
enh91200     4   40623300   40624300      4       2  150064       1.8001     0.035925
enh91201     4   40624900   40625900      1       1  150064       2.1251      0.01679
enh91315     4   42136300   42137300      1       1  150064       2.1142      0.01725
enh91317     4   42174500   42175500      2       1  150064       1.6547     0.048989
enh91334     4   42429400   42430400      3       2  150064       1.9725     0.024275
enh91369     4   44416800   44417800      2       1  150064       1.7324     0.041603
enh91377     4   45035800   45036800      2       1  150064       2.1594     0.015411
enh91400     4   47416000   47417000      3       1  150064       1.7007     0.044498
enh91423     4   48111200   48112200      2       1  150064       1.6486     0.049611
enh91426     4   48118400   48119400      3       2  150064       2.1077     0.017528
enh91439     4   48348700   48349700      4       1  150064       2.8059    0.0025091
enh91445     4   48371500   48372500      4       2  150064       1.9472     0.025758
enh91446     4   48372100   48373100      2       1  150064       2.3087      0.01048
enh91448     4   48382400   48383400      1       1  150064       3.0226     0.001253
enh91451     4   48433400   48434400      2       1  150064       1.7699     0.038371
enh91453     4   48596300   48597300      2       1  150064        2.359    0.0091629
enh91457     4   48644700   48645700      2       1  150064       1.8341     0.033319
enh91458     4   48655700   48656700      1       1  150064       1.7022      0.04436
enh91464     4   48705300   48706300      1       1  150064       2.3536     0.009297
enh91469     4   48748500   48749500      1       1  150064       2.4588      0.00697
enh91472     4   48776900   48777900      1       1  150064       2.1063      0.01759
enh91473     4   48778600   48779600      2       1  150064       1.9604     0.024973
enh91474     4   48783200   48784200      1       1  150064        2.482     0.006533
enh91476     4   48817000   48818000      1       1  150064       1.8633      0.03121
enh91547     4   53798600   53799600      2       1  150064        1.952     0.025467
enh91577     4   54481000   54482000      4       1  150064       2.0332     0.021016
enh91578     4   54492900   54493900      6       2  150064       2.4491    0.0071607
enh91579     4   54518200   54519200      3       2  150064       1.8636     0.031186
enh91589     4   54825600   54826600      1       1  150064       1.6703      0.04743
enh91601     4   55063300   55064300      5       2  150064       2.9432    0.0016241
enh91608     4   55268800   55269800      5       2  150064       2.4344    0.0074587
enh91609     4   55274400   55275400      3       1  150064       2.3797    0.0086631
enh91610     4   55275500   55276500      6       2  150064       1.9152     0.027736
enh91620     4   55529000   55530000      3       1  150064       1.6622     0.048236
enh91623     4   55541900   55542900      7       2  150064       2.2066      0.01367
enh91631     4   55778300   55779300      1       1  150064       1.8761      0.03032
enh91634     4   55852000   55853000      2       1  150064       1.7013     0.044443
enh91669     4   56343800   56344800      6       4  150064       1.9786     0.023929
enh91671     4   56365500   56366500      3       1  150064       1.9671     0.024587
enh91676     4   56406400   56407400      6       2  150064       1.7993     0.035988
enh91680     4   56419600   56420600      3       1  150064       1.7467     0.040344
enh91686     4   56534400   56535400      8       2  150064       2.0434     0.020507
enh91687     4   56541200   56542200      6       2  150064       2.0836       0.0186
enh91691     4   56707400   56708400      8       4  150064       2.4604    0.0069395
enh91692     4   56716000   56717000      2       1  150064        2.018     0.021795
enh91695     4   56813500   56814500      1       1  150064       2.3607     0.009121
enh91759     4   57968800   57969800      1       1  150064        2.077       0.0189
enh91770     4   58136100   58137100      6       2  150064       1.8825     0.029885
enh91776     4   58505600   58506600      3       2  150064       1.8548     0.031813
enh91779     4   58564500   58565500      3       1  150064         1.74     0.040933
enh91784     4   59057200   59058200      1       1  150064       1.7027      0.04431
enh91786     4   59080000   59081000      1       1  150064       2.3016      0.01068
enh91788     4   59167100   59168100      1       1  150064       2.3477     0.009446
enh91799     4   60105400   60106400      5       3  150064       2.7924    0.0026162
enh91800     4   60322900   60323900      3       2  150064       2.7347    0.0031219
enh91817     4   62075500   62076500      2       1  150064       2.1082     0.017505
enh91828     4   62185700   62186700      2       1  150064       1.8539     0.031874
enh91830     4   62208200   62209200      3       2  150064       2.9957    0.0013692
enh91841     4   62382700   62383700      3       1  150064       1.9906     0.023265
enh91842     4   62385900   62386900      3       1  150064       2.1059     0.017608
enh91843     4   62406400   62407400      5       2  150064        1.901      0.02865
enh91844     4   62408600   62409600      4       2  150064       2.2396     0.012558
enh91845     4   62419000   62420000      5       2  150064       2.1233     0.016865
enh91849     4   62589000   62590000      3       2  150064       2.3057     0.010564
enh91875     4   62946000   62947000      4       2  150064        1.828     0.033771
enh91880     4   63320200   63321200      1       1  150064       2.3554     0.009251
enh91885     4   63417100   63418100      6       2  150064        1.775     0.037951
enh91889     4   64357800   64358800      2       1  150064       2.6355    0.0042002
enh91894     4   65061300   65062300      3       2  150064       2.8465    0.0022104
enh91901     4   65602300   65603300      5       2  150064       2.1875     0.014353
enh91902     4   65637000   65638000      2       1  150064       1.8953     0.029024
enh91911     4   66381100   66382100      7       4  150064       2.5117    0.0060072
enh91912     4   66400300   66401300      6       3  150064       1.7252     0.042249
enh91913     4   66424700   66425700      2       1  150064       1.7557     0.039568
enh91914     4   66455200   66456200      6       2  150064       2.4994    0.0062206
enh91915     4   66457700   66458700      1       1  150064        2.544     0.005479
enh91920     4   66522200   66523200      6       3  150064       3.0768    0.0010461
enh91928     4   66809900   66810900      2       1  150064       1.8099     0.035159
enh91929     4   66879800   66880800      5       2  150064       1.8792     0.030106
enh91930     4   66899800   66900800      5       3  150064       2.0135     0.022031
enh91934     4   67559200   67560200      1       1  150064       1.8792      0.03011
enh91938     4   68026200   68027200      3       2  150064       1.9536     0.025373
enh91948     4   68487900   68488900      1       1  150064       3.0094     0.001309
enh91949     4   68578300   68579300      4       2  150064       3.2406   0.00059644
enh92000     4   71302400   71303400      4       2  150064       2.1162     0.017165
enh92001     4   71302800   71303800      5       2  150064       1.7634      0.03892
enh92002     4   71348600   71349600      8       3  150064       1.8936     0.029138
enh92047     4   72587700   72588700      4       2  150064       3.5102   0.00022387
enh92062     4   73432400   73433400      2       1  150064       2.8718    0.0020405
enh92063     4   73435400   73436400      4       2  150064       2.3569    0.0092148
enh92066     4   73711800   73712800     12       3  150064       2.2314     0.012826
enh92067     4   73752500   73753500      2       1  150064        1.662     0.048257
enh92070     4   73849500   73850500      1       1  150064       2.4382     0.007381
enh92072     4   73933200   73934200      1       1  150064       1.8949      0.02905
enh92114     4   75370900   75371900      7       1  150064       2.2843     0.011178
enh92122     4   75621000   75622000      3       2  150064       1.6768     0.046792
enh92158     4   76932600   76933600      4       2  150064       2.0613     0.019638
enh92163     4   77007800   77008800      1       1  150064        1.962      0.02488
enh92169     4   77135800   77136800      2       1  150064       1.7965     0.036211
enh92172     4   77186000   77187000      7       2  150064       1.6469      0.04979
enh92174     4   77298500   77299500      2       1  150064       1.7072     0.043889
enh92178     4   77351400   77352400      2       1  150064       2.4122    0.0079277
enh92179     4   77353800   77354800      2       1  150064       1.7832     0.037275
enh92187     4   77456700   77457700     10       1  150064       1.8187     0.034478
enh92188     4   77460800   77461800      4       2  150064       1.8469      0.03238
enh92193     4   77500400   77501400      3       2  150064       2.3775    0.0087164
enh92197     4   77528500   77529500      2       1  150064       1.8516     0.032039
enh92199     4   77532000   77533000      2       1  150064       2.2832      0.01121
enh92215     4   77645400   77646400      3       2  150064        1.884     0.029782
enh92216     4   77650200   77651200      3       2  150064       1.7889     0.036818
enh92269     4   78221800   78222800     14       2  150064       2.3976    0.0082523
enh92270     4   78266000   78267000      7       2  150064       1.9109     0.028011
enh92271     4   78296600   78297600      4       2  150064       2.3287    0.0099364
enh92306     4   79076900   79077900      3       2  150064       1.9805     0.023823
enh92307     4   79082000   79083000      1       1  150064       1.6576       0.0487
enh92311     4   79093900   79094900      1       1  150064       1.7906      0.03668
enh92312     4   79095900   79096900      3       2  150064       1.8045     0.035573
enh92322     4   79168800   79169800      6       3  150064       2.1216     0.016935
enh92323     4   79172700   79173700      4       2  150064       1.8628     0.031245
enh92329     4   79277100   79278100      5       1  150064       1.6649      0.04797
enh92371     4   80567800   80568800      4       1  150064       1.6549     0.048976
enh92378     4   81048400   81049400      1       1  150064       1.7285      0.04195
enh92406     4   82394500   82395500      3       1  150064       1.8637     0.031181
enh92407     4   82406900   82407900      2       1  150064       1.7824      0.03734
enh92411     4   82471100   82472100      1       1  150064       2.4857     0.006464
enh92434     4   83189000   83190000      3       1  150064        2.799    0.0025631
enh92435     4   83192900   83193900      3       2  150064       1.9385     0.026284
enh92437     4   83224200   83225200      3       2  150064       1.8767     0.030277
enh92439     4   83281500   83282500      4       2  150064       1.8524     0.031985
enh92441     4   83288600   83289600      2       1  150064       2.2999     0.010726
enh92459     4   83631300   83632300      5       2  150064       1.8923     0.029227
enh92463     4   83732900   83733900      1       1  150064         1.89      0.02938
enh92470     4   84110500   84111500      1       1  150064         1.72      0.04272
enh92479     4   84469400   84470400      2       1  150064       2.1792     0.014659
enh92481     4   84526000   84527000      4       2  150064       2.8868    0.0019461
enh92482     4   84537200   84538200      9       2  150064       2.6736    0.0037517
enh92483     4   84539200   84540200      2       1  150064         2.25     0.012225
enh92486     4   84585600   84586600      8       2  150064       1.8964     0.028951
enh92534     4   85581300   85582300      1       1  150064       1.9081      0.02819
enh92536     4   85738800   85739800      1       1  150064       1.9786      0.02393
enh92537     4   85777100   85778100      1       1  150064       1.9527      0.02543
enh92562     4   86289500   86290500      5       1  150064       2.2836     0.011197
enh92586     4   86876800   86877800      2       1  150064       2.1706     0.014981
enh92589     4   86966400   86967400      2       1  150064       2.4996    0.0062169
enh92590     4   87010600   87011600      2       1  150064       1.8291     0.033692
enh92591     4   87029200   87030200      3       1  150064       2.5047    0.0061274
enh92592     4   87123700   87124700      6       1  150064       2.2746     0.011464
enh92593     4   87154200   87155200      3       1  150064       2.1364     0.016322
enh92594     4   87186700   87187700      1       1  150064       1.7522      0.03987
enh92637     4   87811900   87812900      1       1  150064       2.6206     0.004389
enh92643     4   87860600   87861600      3       2  150064       2.4621    0.0069057
enh92645     4   87867500   87868500      2       1  150064       2.8693    0.0020568
enh92648     4   87876700   87877700      6       3  150064        2.635    0.0042072
enh92652     4   87884100   87885100      2       1  150064       2.5695    0.0050921
enh92653     4   87887100   87888100      3       2  150064       2.4889    0.0064068
enh92654     4   87889400   87890400      3       2  150064       2.1956      0.01406
enh92655     4   87891500   87892500      5       2  150064       2.7788    0.0027279
enh92657     4   87898400   87899400      5       2  150064       2.8232    0.0023776
enh92660     4   87926100   87927100      2       1  150064       2.2269     0.012978
enh92661     4   87929600   87930600      2       1  150064       2.1723     0.014915
enh92665     4   87936200   87937200      2       1  150064       2.2384     0.012598
enh92667     4   87940300   87941300      3       2  150064       2.7115    0.0033494
enh92669     4   87946100   87947100      1       1  150064       2.7943     0.002601
enh92672     4   87953900   87954900      1       1  150064       2.7191     0.003273
enh92674     4   87959700   87960700      4       2  150064        2.444    0.0072626
enh92676     4   87963900   87964900      1       1  150064       2.6265     0.004313
enh92677     4   87965800   87966800      2       1  150064       2.1474     0.015879
enh92678     4   87969400   87970400      2       1  150064       2.1279     0.016672
enh92681     4   87975400   87976400      8       4  150064       2.7267     0.003199
enh92683     4   87979300   87980300      3       1  150064       1.6901     0.045501
enh92772     4   89152100   89153100      6       3  150064       2.1571     0.015499
enh92802     4   89860000   89861000      4       2  150064       1.6963     0.044916
enh92832     4   90629800   90630800      1       1  150064       2.8863     0.001949
enh92833     4   90674000   90675000      4       2  150064       1.6945     0.045087
enh92840     4   90873200   90874200      1       1  150064       2.5741     0.005025
enh92841     4   90876100   90877100      3       1  150064       2.6282    0.0042925
enh92842     4   90878400   90879400      3       1  150064       2.2885     0.011053
enh92844     4   90928400   90929400      1       1  150064       2.7304     0.003163
enh92845     4   90942600   90943600      8       2  150064       3.0221    0.0012553
enh92846     4   90973300   90974300      3       1  150064       2.2582     0.011965
enh92847     4   90981000   90982000      2       1  150064       2.1733      0.01488
enh92848     4   90985000   90986000      2       1  150064        1.936     0.026436
enh92849     4   90995300   90996300      3       1  150064       2.9126    0.0017923
enh92850     4   91002500   91003500      2       1  150064        2.467    0.0068121
enh92857     4   91136600   91137600      4       1  150064       1.8329     0.033405
enh92869     4   91825300   91826300      6       3  150064       2.0139     0.022008
enh92871     4   91939400   91940400      2       1  150064       1.7756     0.037903
enh92875     4   92020200   92021200      1       1  150064       1.8174      0.03458
enh92876     4   92035200   92036200      2       1  150064       1.9829     0.023689
enh92878     4   92127000   92128000      3       2  150064         2.38     0.008656
enh92879     4   92133100   92134100      4       2  150064       2.0474     0.020311
enh92885     4   92517500   92518500      5       3  150064       2.5617     0.005208
enh92886     4   92532500   92533500      4       2  150064       2.0142     0.021995
enh92890     4   92956600   92957600      3       2  150064       2.8421    0.0022411
enh92924     4   93381000   93382000      3       1  150064       1.8818     0.029929
enh92941     4   93438500   93439500      1       1  150064       1.9225      0.02727
enh92943     4   93442900   93443900      2       1  150064       2.3355    0.0097599
enh92948     4   93553200   93554200      6       2  150064       2.3577    0.0091938
enh92986     4   94868600   94869600      2       1  150064       1.7294     0.041867
enh92997     4   95304400   95305400      9       2  150064       1.6993     0.044633
enh93022     4   95777100   95778100      7       2  150064       2.9364    0.0016602
enh93035     4   96101700   96102700      2       1  150064       1.8314     0.033523
enh93038     4   96225600   96226600      1       1  150064       2.3781       0.0087
enh93040     4   96283800   96284800      4       2  150064       2.1007     0.017836
enh93044     4   96433400   96434400      2       1  150064       2.2505     0.012209
enh93057     4   97018100   97019100      1       1  150064       2.3836     0.008573
enh93060     4   97272800   97273800      4       2  150064       1.6488     0.049591
enh93065     4   97657300   97658300      4       1  150064       4.1127   1.9549e-05
enh93066     4   97795800   97796800      5       2  150064       1.9137     0.027828
enh93067     4   97914000   97915000      1       1  150064       1.8913      0.02929
enh93103     4   99403900   99404900      1       1  150064        2.184      0.01448
enh93106     4   99419800   99420800      5       3  150064       2.2683     0.011654
enh93113     4   99467800   99468800      5       2  150064        2.319     0.010199
enh93114     4   99476500   99477500      7       3  150064       2.1157     0.017185
enh93182     4  100815800  100816800      6       2  150064       1.7416     0.040791
enh93184     4  100943600  100944600      5       3  150064       2.6592    0.0039165
enh93186     4  101007900  101008900      1       1  150064       2.2253      0.01303
enh93190     4  101033500  101034500      1       1  150064       2.0445      0.02045
enh93191     4  101034400  101035400      1       1  150064       2.0445      0.02045
enh93192     4  101036200  101037200      1       1  150064       1.7751      0.03794
enh93195     4  101201800  101202800      2       1  150064       2.4379    0.0073868
enh93196     4  101207900  101208900      1       1  150064       1.9123      0.02792
enh93197     4  101210200  101211200      8       3  150064       2.1166     0.017145
enh93199     4  101287200  101288200      4       2  150064       2.1688      0.01505
enh93203     4  101711800  101712800      3       2  150064       2.0327     0.021039
enh93204     4  101725900  101726900      1       1  150064       3.0307      0.00122
enh93215     4  101902700  101903700      1       1  150064       2.2511      0.01219
enh93219     4  101948600  101949600      2       1  150064       1.7017     0.044406
enh93221     4  101953700  101954700      5       2  150064       2.1895     0.014279
enh93222     4  101961700  101962700      2       1  150064       2.0552     0.019931
enh93224     4  101976200  101977200      2       1  150064       2.5219    0.0058356
enh93225     4  101993200  101994200      4       2  150064       3.1531   0.00080765
enh93227     4  102024200  102025200      1       1  150064         2.09      0.01831
enh93229     4  102058200  102059200      3       2  150064       2.1628      0.01528
enh93233     4  102097100  102098100      3       1  150064       2.0358     0.020886
enh93234     4  102098000  102099000      2       1  150064       2.2876     0.011081
enh93235     4  102112600  102113600      3       1  150064       1.9254     0.027088
enh93260     4  102256200  102257200      1       1  150064       1.7044      0.04415
enh93269     4  102791300  102792300      3       2  150064       2.2951     0.010864
enh93270     4  102865300  102866300      2       1  150064       4.5839    2.282e-06
enh93273     4  102902600  102903600      1       1  150064       4.7338    1.102e-06
enh93274     4  103072500  103073500      4       2  150064       2.3609    0.0091148
enh93276     4  103139800  103140800      3       2  150064       2.4492    0.0071578
enh93277     4  103217300  103218300      2       1  150064       1.8466     0.032403
enh93300     4  103678400  103679400      2       1  150064       2.3234     0.010078
enh93301     4  103680000  103681000      2       1  150064       3.0803    0.0010341
enh93302     4  103732400  103733400      3       1  150064       3.5565   0.00018795
enh93303     4  103737400  103738400      4       1  150064       3.5036   0.00022953
enh93305     4  103743100  103744100      1       1  150064       3.7205     9.94e-05
enh93306     4  103750900  103751900      2       1  150064       3.4804   0.00025034
enh93307     4  103753400  103754400      2       1  150064       3.5428   0.00019795
enh93311     4  103858600  103859600      6       2  150064       3.9378   4.1113e-05
enh93314     4  104119700  104120700      3       2  150064       1.9355     0.026467
enh93315     4  104223800  104224800      1       1  150064       2.0462      0.02037
enh93318     4  104295100  104296100      2       1  150064       2.5189    0.0058854
enh93323     4  104352200  104353200      1       1  150064       2.4939     0.006318
enh93335     4  105341300  105342300      1       1  150064       1.7757      0.03789
enh93339     4  105372600  105373600      1       1  150064       2.2165      0.01333
enh93340     4  105391600  105392600      3       2  150064       2.0507     0.020147
enh93341     4  105396500  105397500      2       1  150064       2.8538    0.0021601
enh93342     4  105407800  105408800      2       1  150064       3.0774    0.0010442
enh93343     4  105409000  105410000      4       2  150064       2.5523    0.0053505
enh93345     4  105414000  105415000      1       1  150064       3.5843     0.000169
enh93347     4  105492300  105493300      6       2  150064       2.0018     0.022651
enh93348     4  105512900  105513900      2       1  150064       1.8278     0.033792
enh93359     4  106127100  106128100      1       1  150064       1.9772      0.02401
enh93367     4  106631400  106632400      1       1  150064       2.0505      0.02016
enh93369     4  106766200  106767200      2       1  150064        1.942     0.026069
enh93375     4  106978700  106979700      3       2  150064       1.9577     0.025133
enh93429     4  108827500  108828500      1       1  150064        1.868      0.03088
enh93434     4  109031400  109032400      2       1  150064       2.0822     0.018663
enh93440     4  109076200  109077200      1       1  150064       1.8854      0.02969
enh93441     4  109081600  109082600      1       1  150064       3.0304     0.001221
enh93453     4  109544100  109545100      1       1  150064       2.0204      0.02167
enh93481     4  110107000  110108000      2       1  150064       1.6994     0.044622
enh93500     4  110550500  110551500      1       1  150064        1.752      0.03989
enh93501     4  110552400  110553400      1       1  150064       1.9644      0.02474
enh93503     4  110580000  110581000      4       2  150064         2.28     0.011305
enh93505     4  110603200  110604200      1       1  150064       1.7095      0.04368
enh93510     4  110833200  110834200      1       1  150064       3.3573    0.0003935
enh93511     4  110842300  110843300      7       2  150064       3.0232    0.0012506
enh93513     4  110873800  110874800      2       1  150064       2.9951    0.0013717
enh93514     4  110893900  110894900      2       1  150064       2.4073    0.0080345
enh93515     4  110900300  110901300      3       1  150064       2.7874     0.002657
enh93516     4  110941400  110942400      2       1  150064       2.4776     0.006613
enh93530     4  111120400  111121400      1       1  150064       1.6484      0.04964
enh93532     4  111286000  111287000      2       1  150064       3.1344    0.0008609
enh93550     4  112152200  112153200      5       2  150064       2.3899    0.0084267
enh93588     4  113603300  113604300      3       1  150064        1.651     0.049367
enh93607     4  113739500  113740500      4       2  150064       1.7643     0.038841
enh93612     4  113786800  113787800      3       2  150064        1.652      0.04927
enh93633     4  114000800  114001800      5       3  150064        1.806     0.035461
enh93634     4  114025600  114026600      4       2  150064       2.0645     0.019485
enh93635     4  114027200  114028200      7       2  150064       3.4638   0.00026627
enh93636     4  114030100  114031100      7       2  150064       3.2478   0.00058145
enh93638     4  114037700  114038700      2       1  150064       3.3597   0.00039017
enh93639     4  114052100  114053100      3       2  150064       3.3118   0.00046345
enh93641     4  114067800  114068800      2       1  150064       3.2427   0.00059209
enh93685     4  115055300  115056300      2       1  150064       1.8689     0.030822
enh93687     4  115113600  115114600      5       2  150064       3.2786   0.00052159
enh93688     4  115130200  115131200      1       1  150064       3.0645      0.00109
enh93701     4  115648300  115649300      7       2  150064       2.2103     0.013541
enh93728     4  118711100  118712100      3       1  150064       3.5971    0.0001609
enh93730     4  118735200  118736200      2       1  150064       3.4935   0.00023838
enh93732     4  118742300  118743300      1       1  150064       4.1964    1.356e-05
enh93734     4  118813200  118814200      2       1  150064       2.1829     0.014523
enh93735     4  118821600  118822600      3       1  150064       3.4241   0.00030839
enh93736     4  118840500  118841500      4       2  150064       2.2151     0.013376
enh93737     4  118862400  118863400      3       1  150064       3.5973    0.0001608
enh93747     4  119243800  119244800      2       1  150064       1.9118     0.027951
enh93749     4  119261200  119262200      1       1  150064        2.447     0.007202
enh93757     4  119604300  119605300      4       2  150064       1.8435     0.032626
enh93817     4  120777700  120778700      8       4  150064       1.8823     0.029895
enh93829     4  121184600  121185600      3       2  150064       1.6482     0.049659
enh93835     4  121642800  121643800      9       3  150064       2.3391    0.0096645
enh93836     4  121651800  121652800      2       1  150064       1.9754     0.024112
enh93837     4  121654800  121655800      4       2  150064       1.6645     0.048007
enh93876     4  122663800  122664800     15       1  150064       2.1467      0.01591
enh93881     4  123021600  123022600      2       1  150064       2.5377     0.005579
enh93884     4  123145300  123146300      2       1  150064       1.9646     0.024732
enh93885     4  123285400  123286400      1       1  150064       2.1727       0.0149
enh93886     4  123286000  123287000      1       1  150064       2.1727       0.0149
enh93887     4  123379500  123380500      2       1  150064       1.7955     0.036284
enh93888     4  123470600  123471600      2       1  150064       2.4261    0.0076302
enh93890     4  123538500  123539500      1       1  150064       2.1659      0.01516
enh93894     4  123667300  123668300      2       1  150064       1.6922     0.045306
enh93921     4  123784200  123785200      5       3  150064       1.8498     0.032168
enh93924     4  123824400  123825400      3       1  150064       1.6752     0.046946
enh93940     4  124322500  124323500      1       1  150064       1.6747        0.047
enh93967     4  124777500  124778500      1       1  150064       1.6813      0.04635
enh93998     4  125934800  125935800      1       1  150064       2.1757      0.01479
enh94013     4  126271300  126272300      2       1  150064       2.1671     0.015114
enh94016     4  126279500  126280500      5       2  150064       2.3967    0.0082712
enh94043     4  127454200  127455200      2       1  150064        1.924     0.027179
enh94044     4  127636300  127637300      3       1  150064         2.01     0.022215
enh94060     4  128423500  128424500      4       2  150064        2.156     0.015541
enh94081     4  129205000  129206000      1       1  150064       1.7304      0.04178
enh94083     4  129226400  129227400      2       1  150064       2.0192     0.021733
enh94084     4  129242800  129243800      2       1  150064       3.2216    0.0006374
enh94086     4  129269000  129270000      2       1  150064        2.164     0.015234
enh94098     4  129442000  129443000      4       2  150064       1.8762     0.030316
enh94100     4  129449700  129450700      4       2  150064       1.6508     0.049387
enh94109     4  129557200  129558200      3       2  150064       1.8283     0.033753
enh94119     4  129610600  129611600      4       2  150064       2.7961    0.0025863
enh94125     4  129678900  129679900      1       1  150064       1.9123      0.02792
enh94128     4  129708700  129709700      4       2  150064       1.7941     0.036399
enh94159     4  130945200  130946200      1       1  150064       2.2162      0.01334
enh94161     4  130953400  130954400      2       1  150064       2.1836     0.014495
enh94171     4  131643500  131644500      3       1  150064       3.3164   0.00045585
enh94172     4  131687700  131688700      1       1  150064       2.5069     0.006089
enh94174     4  131693800  131694800      4       1  150064       1.7342     0.041437
enh94184     4  133414800  133415800      2       1  150064       2.4063     0.008057
enh94202     4  134720600  134721600      1       1  150064        2.509     0.006053
enh94214     4  135472700  135473700      4       2  150064       2.0733     0.019074
enh94221     4  135835700  135836700      2       1  150064        1.897     0.028911
enh94252     4  137673200  137674200      3       2  150064       2.3566    0.0092224
enh94255     4  137724400  137725400      3       1  150064       1.6847     0.046024
enh94256     4  137788000  137789000      3       2  150064       1.6496     0.049513
enh94272     4  138519000  138520000      6       3  150064        1.822     0.034231
enh94282     4  138949800  138950800      3       2  150064       1.6601     0.048452
enh94296     4  139150000  139151000      3       2  150064        1.964     0.024763
enh94303     4  139326400  139327400      5       3  150064       2.3609    0.0091151
enh94304     4  139329600  139330600      4       2  150064       2.2241     0.013072
enh94307     4  139408800  139409800      5       2  150064       1.7152     0.043155
enh94309     4  139534100  139535100      2       1  150064       1.7332     0.041527
enh94315     4  139599600  139600600      3       1  150064       1.7314     0.041692
enh94326     4  139809900  139810900      2       1  150064       1.7646     0.038816
enh94339     4  139948900  139949900      1       1  150064       2.7598     0.002892
enh94343     4  140002800  140003800      2       1  150064       2.1576     0.015481
enh94349     4  140065500  140066500      4       2  150064       2.3645    0.0090284
enh94355     4  140084500  140085500      1       1  150064       2.5525     0.005348
enh94359     4  140089500  140090500      6       4  150064        1.858     0.031584
enh94361     4  140092900  140093900      3       1  150064       2.3914    0.0083927
enh94364     4  140101000  140102000      5       2  150064       2.0039     0.022543
enh94366     4  140117000  140118000      6       2  150064       2.3266    0.0099934
enh94368     4  140162200  140163200      2       1  150064       2.3197      0.01018
enh94370     4  140187500  140188500      3       2  150064       1.6628     0.048174
enh94393     4  140471600  140472600      1       1  150064       2.9567     0.001555
enh94394     4  140473100  140474100      3       2  150064       2.2174     0.013298
enh94397     4  140481500  140482500      2       1  150064       1.7002     0.044543
enh94398     4  140489400  140490400      5       2  150064       3.5675   0.00018021
enh94413     4  140735700  140736700      4       1  150064       3.1349   0.00085947
enh94436     4  140958500  140959500      1       1  150064        1.919      0.02749
enh94452     4  141019500  141020500      4       2  150064       2.2114     0.013505
enh94508     4  142143000  142144000      2       1  150064       2.3606    0.0091234
enh94509     4  142235400  142236400      3       1  150064       1.9378     0.026325
enh94524     4  143115600  143116600      5       1  150064       1.8696     0.030771
enh94526     4  143190400  143191400      3       1  150064       1.9602     0.024987
enh94542     4  143905700  143906700      2       1  150064       2.5294    0.0057125
enh94553     4  144280000  144281000      2       1  150064        2.196     0.014047
enh94554     4  144282000  144283000      5       2  150064       1.8792     0.030105
enh94556     4  144285300  144286300      5       2  150064       2.0009     0.022703
enh94557     4  144296500  144297500      2       1  150064       1.7799     0.037544
[truncated: 1,031,915 more chars]
