# Supplementary material for: Identifying enhancer properties associated with genetic risk for complex traits using regulome-wide association studies
Source: PLoS Comput Biol. 2022 Sep 7;18(9):e1010430. doi: 10.1371/journal.pcbi.1010430 (PMC9484640; doi:10.1371/journal.pcbi.1010430)
Supplement: S3 Table — Sample names are as described in the ROADMAP epigenomics project integrative analysis portal: https://egg2.wustl.edu/roadmap/web_portal/meta.html. (ZIP) [file pcbi.1010430.s010.zip › supplemental_table3/E094gi-stomach_sig_enhancers05.gcov.out]

GENE      CHR      START       STOP  NSNPS  NPARAM       N        ZSTAT            P
enh37122    1     841200     842200      1       1  150064       1.8239      0.03408
enh37126    1     893000     894000      3       1  150064       1.7601     0.039192
enh37134    1     966100     967100      1       1  150064       1.6666       0.0478
enh37155    1    1168300    1169300      2       1  150064       1.7908     0.036659
enh37163    1    1253300    1254300      2       1  150064       1.8249     0.034007
enh37191    1    1473800    1474800      1       1  150064       1.6972      0.04483
enh37239    1    1841000    1842000      3       1  150064       2.0797     0.018775
enh37257    1    2058800    2059800      1       1  150064       3.2129    0.0006569
enh37259    1    2063400    2064400      1       1  150064       2.0727       0.0191
enh37261    1    2081100    2082100      2       1  150064       2.9102     0.001806
enh37262    1    2086400    2087400      4       2  150064       3.3841   0.00035702
enh37267    1    2126900    2127900      2       1  150064       2.5265    0.0057606
enh37276    1    2173700    2174700      1       1  150064       3.7831    7.743e-05
enh37305    1    2346800    2347800      5       2  150064       1.7259     0.042185
enh37307    1    2369200    2370200      4       2  150064       4.5664   2.4814e-06
enh37316    1    2486000    2487000      1       1  150064       2.5752     0.005009
enh37324    1    2524400    2525400      9       2  150064       2.9603    0.0015365
enh37325    1    2525400    2526400      2       1  150064       2.7807    0.0027122
enh37338    1    3043600    3044600      2       1  150064       1.6696     0.047495
enh37348    1    3123100    3124100      2       1  150064       3.2733   0.00053142
enh37349    1    3130000    3131000      2       1  150064        2.435    0.0074452
enh37354    1    3208600    3209600      6       4  150064       2.2485     0.012272
enh37379    1    3400000    3401000      4       2  150064       1.9233     0.027219
enh37424    1    6087800    6088800      3       2  150064       1.8115     0.035031
enh37434    1    6260100    6261100      1       1  150064       1.7453      0.04047
enh37435    1    6264400    6265400      3       2  150064         2.25     0.012223
enh37463    1    6531600    6532600      3       2  150064       2.5574    0.0052732
enh37467    1    6551700    6552700      3       1  150064       1.9459     0.025835
enh37470    1    6561800    6562800      2       1  150064       3.1144   0.00092158
enh37477    1    6644200    6645200      1       1  150064       3.4842    0.0002468
enh37480    1    6657100    6658100      6       2  150064       1.7669      0.03862
enh37481    1    6658600    6659600      8       5  150064       2.7934    0.0026075
enh37483    1    6672000    6673000      1       1  150064       1.8823       0.0299
enh37484    1    6675600    6676600      3       1  150064       2.1533     0.015649
enh37485    1    6684200    6685200      2       1  150064       2.1264     0.016733
enh37488    1    6759900    6760900      1       1  150064        3.769    8.194e-05
enh37510    1    7020200    7021200      1       1  150064       1.9101      0.02806
enh37527    1    7536400    7537400      8       4  150064       1.9033     0.028498
enh37573    1    8194500    8195500      6       3  150064       1.6789     0.046588
enh37574    1    8196600    8197600      3       2  150064         1.91     0.028065
enh37595    1    8373400    8374400      4       2  150064       4.3324   7.3757e-06
enh37596    1    8377500    8378500      1       1  150064       3.5064    0.0002271
enh37597    1    8403200    8404200      3       2  150064       2.8493    0.0021907
enh37599    1    8412500    8413500      3       2  150064       4.7419   1.0588e-06
enh37602    1    8427200    8428200      1       1  150064       2.9348     0.001669
enh37604    1    8438900    8439900      1       1  150064       5.5166    1.728e-08
enh37605    1    8440600    8441600      2       1  150064       3.2036   0.00067861
enh37607    1    8444400    8445400      2       1  150064       4.8974   4.8548e-07
enh37608    1    8447600    8448600      2       1  150064       4.7983    8.002e-07
enh37609    1    8450800    8451800      3       2  150064       2.9505    0.0015861
enh37610    1    8452300    8453300      1       1  150064       5.5087    1.807e-08
enh37613    1    8464400    8465400      2       1  150064       4.6602   1.5796e-06
enh37614    1    8467500    8468500      3       1  150064       5.1681   1.1824e-07
enh37617    1    8473200    8474200      4       2  150064       5.1209   1.5201e-07
enh37621    1    8480900    8481900      1       1  150064       4.9501    3.709e-07
enh37623    1    8487000    8488000      2       1  150064       4.9564   3.5904e-07
enh37624    1    8488600    8489600      1       1  150064       4.7418    1.059e-06
enh37625    1    8490200    8491200      3       1  150064         5.32   5.1882e-08
enh37628    1    8500900    8501900      2       1  150064       4.5893   2.2235e-06
enh37630    1    8510100    8511100      2       1  150064       3.3195   0.00045086
enh37631    1    8516200    8517200      2       1  150064       3.2735   0.00053114
enh37633    1    8523200    8524200      1       1  150064       2.4231     0.007694
enh37634    1    8525500    8526500      2       1  150064       2.7846    0.0026793
enh37636    1    8538200    8539200      3       1  150064        2.004     0.022537
enh37637    1    8557000    8558000      2       1  150064       2.8573    0.0021361
enh37638    1    8566700    8567700      2       1  150064       3.8356   6.2631e-05
enh37639    1    8569200    8570200      2       1  150064       2.9289    0.0017009
enh37640    1    8576200    8577200      2       1  150064       2.4796     0.006576
enh37641    1    8576600    8577600      2       1  150064       2.4796     0.006576
enh37645    1    8585800    8586800      3       1  150064        2.376    0.0087516
enh37647    1    8611500    8612500      3       2  150064        2.269     0.011635
enh37648    1    8612700    8613700      1       1  150064       3.1458    0.0008281
enh37649    1    8623000    8624000      3       2  150064       2.3761    0.0087482
enh37651    1    8627700    8628700      2       1  150064       2.5035    0.0061482
enh37654    1    8658200    8659200      5       2  150064       2.9347    0.0016695
enh37655    1    8659600    8660600      1       1  150064       3.0959    0.0009812
enh37657    1    8662600    8663600      3       1  150064        2.622    0.0043712
enh37661    1    8690200    8691200      1       1  150064       3.1268    0.0008837
enh37662    1    8706500    8707500      2       1  150064       2.9936    0.0013784
enh37663    1    8707800    8708800      2       1  150064       2.9453    0.0016132
enh37665    1    8721200    8722200      1       1  150064        3.686    0.0001139
enh37667    1    8725900    8726900      2       1  150064        2.806    0.0025081
enh37669    1    8729000    8730000      1       1  150064       1.9571      0.02517
enh37670    1    8730400    8731400      2       1  150064       2.3313     0.009868
enh37671    1    8733400    8734400      1       1  150064       2.1292      0.01662
enh37672    1    8737600    8738600      1       1  150064       2.9436     0.001622
enh37675    1    8744500    8745500      2       1  150064       2.1884     0.014321
enh37679    1    8767000    8768000      4       2  150064       2.4406    0.0073308
enh37680    1    8772200    8773200      1       1  150064       1.7195      0.04276
enh37697    1    8949800    8950800      3       1  150064       2.8461    0.0022127
enh37728    1    9351400    9352400      3       2  150064       2.4918    0.0063544
enh37741    1    9409700    9410700      1       1  150064       1.7885      0.03685
enh37743    1    9422100    9423100      7       4  150064       1.7535     0.039756
enh37796    1    9923300    9924300      3       2  150064        2.006      0.02243
enh37802    1    9959800    9960800      2       1  150064       1.7542     0.039694
enh37896    1   10960600   10961600      2       1  150064       2.4648    0.0068552
enh37914    1   11335400   11336400      1       1  150064       2.0523      0.02007
enh37923    1   11767400   11768400      4       2  150064       1.7161     0.043076
enh37931    1   11849600   11850600      1       1  150064       2.1348      0.01639
enh37948    1   11998000   11999000      1       1  150064       2.7935     0.002607
enh37957    1   12111900   12112900      2       1  150064       2.0047     0.022498
enh37958    1   12127900   12128900      2       1  150064       2.6411    0.0041314
enh38045    1   14091200   14092200      2       1  150064       1.8981     0.028844
enh38070    1   15207300   15208300      3       2  150064       1.7042     0.044176
enh38075    1   15252900   15253900      4       1  150064       1.7052      0.04408
enh38121    1   15522200   15523200      7       2  150064       1.7445     0.040534
enh38143    1   15691000   15692000      2       1  150064       1.6764     0.046832
enh38144    1   15692600   15693600      2       1  150064       2.5178    0.0059043
enh38230    1   16353200   16354200      4       2  150064       2.2654     0.011743
enh38266    1   16536900   16537900      3       1  150064       1.9829     0.023687
enh38271    1   16563800   16564800      1       1  150064       2.1876      0.01435
enh38272    1   16570400   16571400      1       1  150064        2.126      0.01675
enh38273    1   16574700   16575700      1       1  150064       2.3933     0.008348
enh38274    1   16577000   16578000      2       1  150064       1.8597     0.031464
enh38275    1   16644800   16645800      3       1  150064       2.0685     0.019295
enh38281    1   16679200   16680200      1       1  150064       2.0801      0.01876
enh38283    1   16699000   16700000      3       1  150064       1.7831     0.037283
enh38286    1   16703400   16704400      3       1  150064       2.0108     0.022174
enh38288    1   16711700   16712700      2       1  150064       1.7801     0.037533
enh38289    1   16713600   16714600      1       1  150064       1.8326      0.03343
enh38320    1   17287400   17288400      4       2  150064       2.8364    0.0022815
enh38322    1   17310800   17311800      3       2  150064        4.112   1.9615e-05
enh38326    1   17378700   17379700      1       1  150064       1.7688      0.03846
enh38327    1   17393400   17394400      4       2  150064       3.2053    0.0006746
enh38328    1   17407200   17408200      8       2  150064       2.6037    0.0046108
enh38340    1   17563400   17564400      2       1  150064        1.901     0.028652
enh38404    1   19263300   19264300      2       1  150064        1.845     0.032521
enh38444    1   19640100   19641100      3       2  150064       1.9131     0.027865
enh38445    1   19641700   19642700      6       2  150064        1.812     0.034996
enh38493    1   19820800   19821800      5       3  150064       2.7967    0.0025816
enh38494    1   19831800   19832800      7       3  150064       1.9153     0.027725
enh38495    1   19835400   19836400      6       2  150064       1.6627     0.048186
enh38501    1   19939500   19940500      1       1  150064       1.7696       0.0384
enh38505    1   19966800   19967800      1       1  150064       2.3371     0.009718
enh38507    1   19974500   19975500      9       4  150064       1.7098     0.043651
enh38533    1   20497500   20498500      1       1  150064       1.9738       0.0242
enh38557    1   21059800   21060800      2       1  150064       2.8097    0.0024792
enh38560    1   21339600   21340600      2       1  150064       2.6501    0.0040235
enh38562    1   21348700   21349700      2       1  150064       2.0738     0.019051
enh38563    1   21355000   21356000      1       1  150064       2.4271     0.007611
enh38564    1   21361200   21362200      2       1  150064       2.2974     0.010797
enh38565    1   21403300   21404300      4       2  150064       2.5195    0.0058759
enh38567    1   21475800   21476800      2       1  150064       2.8011    0.0025466
enh38568    1   21500400   21501400      2       1  150064       2.3653    0.0090067
enh38570    1   21516600   21517600      5       2  150064       2.5985    0.0046812
enh38634    1   22090700   22091700      5       2  150064        1.912      0.02794
enh38637    1   22099900   22100900      3       2  150064       2.9248    0.0017235
enh38673    1   22350200   22351200      4       2  150064       1.7882     0.036872
enh38674    1   22356600   22357600      8       2  150064       2.7617    0.0028751
enh38679    1   22369200   22370200      1       1  150064       3.2129     0.000657
enh38681    1   22378200   22379200      5       2  150064       2.7142    0.0033213
enh38683    1   22382700   22383700      4       2  150064       1.7817       0.0374
enh38684    1   22386100   22387100      5       2  150064       2.2699     0.011607
enh38687    1   22396700   22397700      3       2  150064       2.1207     0.016975
enh38689    1   22398500   22399500      1       1  150064       3.3647    0.0003831
enh38695    1   22447600   22448600      2       1  150064       3.0135    0.0012911
enh38696    1   22448900   22449900      6       4  150064       2.0705     0.019203
enh38697    1   22458200   22459200      3       2  150064       3.0514    0.0011389
enh38703    1   22582300   22583300      2       1  150064        2.294     0.010897
enh38754    1   23438300   23439300      1       1  150064       2.0492      0.02022
enh38805    1   23888900   23889900      2       1  150064       1.9327     0.026637
enh38848    1   24372900   24373900      4       2  150064       2.5537      0.00533
enh38866    1   24501200   24502200      3       1  150064       2.1797     0.014642
enh38878    1   24691700   24692700      2       1  150064       2.1172      0.01712
enh38884    1   24744800   24745800      4       2  150064       2.1968     0.014018
enh38892    1   24833900   24834900      1       1  150064       2.5335     0.005646
enh38893    1   24862000   24863000      4       2  150064       2.4306    0.0075369
enh38894    1   24867700   24868700      7       3  150064       2.6794    0.0036878
enh38934    1   25317600   25318600      7       3  150064       3.8449    6.031e-05
enh38938    1   25349000   25350000      3       2  150064        1.841     0.032813
enh39067    1   26757600   26758600      1       1  150064       1.8722      0.03059
enh39079    1   26865200   26866200      4       2  150064       1.8326     0.033435
enh39081    1   26869000   26870000      1       1  150064       1.7021      0.04437
enh39084    1   26945400   26946400      1       1  150064       1.9284       0.0269
enh39086    1   27020400   27021400      2       1  150064       2.5533    0.0053346
enh39089    1   27035400   27036400      2       1  150064       3.7368   9.3202e-05
enh39090    1   27039000   27040000      2       1  150064        2.036     0.020876
enh39093    1   27045300   27046300      2       1  150064       2.1817     0.014566
enh39094    1   27046700   27047700      2       1  150064       2.6034     0.004615
enh39095    1   27048700   27049700      1       1  150064       2.7248     0.003217
enh39096    1   27051900   27052900      4       1  150064       2.7077    0.0033878
enh39098    1   27070300   27071300      3       2  150064        1.957     0.025176
enh39101    1   27095000   27096000      1       1  150064       2.7557     0.002928
enh39102    1   27098300   27099300      1       1  150064       2.7473     0.003004
enh39107    1   27157600   27158600      1       1  150064        2.646     0.004073
enh39109    1   27175300   27176300      1       1  150064       2.4217     0.007724
enh39111    1   27185200   27186200      2       1  150064       2.3979    0.0082449
enh39115    1   27225200   27226200      1       1  150064        2.489     0.006405
enh39117    1   27236700   27237700      1       1  150064       2.4543     0.007057
enh39120    1   27249400   27250400      1       1  150064        2.512     0.006003
enh39137    1   27425500   27426500      1       1  150064         2.29      0.01101
enh39148    1   27466400   27467400      1       1  150064       1.6802      0.04646
enh39170    1   27693800   27694800      1       1  150064       1.8301      0.03362
enh39215    1   27899700   27900700      2       1  150064       1.7821     0.037367
enh39227    1   27944800   27945800      1       1  150064       1.8623      0.03128
enh39228    1   27947700   27948700      2       1  150064       1.6501     0.049462
enh39229    1   27951400   27952400      1       1  150064       2.1084       0.0175
enh39230    1   27954900   27955900      2       1  150064        1.664     0.048061
enh39231    1   27958200   27959200      4       2  150064        2.328    0.0099565
enh39232    1   27969900   27970900      1       1  150064       1.9646      0.02473
enh39246    1   28110400   28111400      2       1  150064       2.2493     0.012248
enh39264    1   28431200   28432200      2       1  150064       1.9801     0.023844
enh39273    1   28500100   28501100      2       1  150064       3.6693   0.00012161
enh39278    1   28574900   28575900      5       2  150064       1.6932      0.04521
enh39285    1   28623000   28624000      3       2  150064       2.0438     0.020484
enh39288    1   28695200   28696200      2       1  150064       1.9333     0.026598
enh39289    1   28697200   28698200      2       1  150064         3.39   0.00034946
enh39290    1   28743900   28744900      4       1  150064       2.0635     0.019532
enh39293    1   28782500   28783500      1       1  150064       2.4036     0.008118
enh39297    1   28847800   28848800      1       1  150064       2.8219     0.002387
enh39298    1   28853300   28854300      4       1  150064       2.7444    0.0030313
enh39299    1   28916500   28917500      3       1  150064       2.7318    0.0031493
enh39301    1   28967700   28968700      2       1  150064       2.2942     0.010889
enh39302    1   28970600   28971600      1       1  150064       2.3123      0.01038
enh39303    1   28973700   28974700      2       1  150064       2.0484     0.020261
enh39304    1   28975400   28976400      4       2  150064       2.0615     0.019626
enh39313    1   29186900   29187900      1       1  150064       1.7425      0.04071
enh39315    1   29211300   29212300      3       1  150064       2.2239     0.013079
enh39319    1   29241600   29242600      3       2  150064       2.7864    0.0026653
enh39323    1   29460100   29461100      2       1  150064       1.7028     0.044305
enh39324    1   29462600   29463600      5       3  150064       1.8254      0.03397
enh39325    1   29472100   29473100      2       1  150064       2.2445     0.012401
enh39328    1   29497200   29498200      5       3  150064       1.7057     0.044029
enh39329    1   29498600   29499600      3       2  150064       2.5666    0.0051352
enh39331    1   29505100   29506100      2       1  150064       2.4541    0.0070626
enh39333    1   29528400   29529400      2       1  150064       2.3593    0.0091552
enh39334    1   29556000   29557000      3       1  150064       2.0326     0.021045
enh39336    1   29575400   29576400      3       2  150064       2.6613    0.0038925
enh39342    1   30457200   30458200      2       1  150064       4.2256   1.1917e-05
enh39354    1   31214400   31215400      3       1  150064       2.6617    0.0038868
enh39356    1   31222000   31223000      1       1  150064       1.9067      0.02828
enh39372    1   31350100   31351100      3       2  150064       1.8692     0.030796
enh39373    1   31351900   31352900      2       1  150064        1.785     0.037131
enh39377    1   31363400   31364400      1       1  150064       2.0245      0.02146
enh39390    1   31449600   31450600      1       1  150064       1.7721      0.03819
enh39395    1   31491700   31492700      4       2  150064       1.9259     0.027056
enh39414    1   31688500   31689500      8       2  150064       3.0987   0.00097178
enh39416    1   31770600   31771600      2       1  150064       3.3482   0.00040666
enh39417    1   31841400   31842400      2       1  150064       1.6729     0.047174
enh39418    1   31844800   31845800      3       2  150064       2.0867     0.018456
enh39421    1   31854300   31855300      4       2  150064       4.6026   2.0864e-06
enh39422    1   31862600   31863600      7       2  150064       3.8162   6.7756e-05
enh39423    1   31866800   31867800      4       1  150064       2.8658    0.0020799
enh39424    1   31867600   31868600      2       1  150064       2.8315    0.0023167
enh39425    1   31888300   31889300      2       1  150064        2.709    0.0033745
enh39427    1   31895100   31896100      5       2  150064       2.0482     0.020269
enh39438    1   32029700   32030700      1       1  150064       2.3782     0.008699
enh39491    1   32398200   32399200      4       2  150064       1.8691     0.030805
enh39530    1   32707800   32708800      3       1  150064       1.7063     0.043974
enh39541    1   32810900   32811900      1       1  150064        2.932     0.001684
enh39572    1   33223200   33224200      3       1  150064        2.368    0.0089431
enh39581    1   33280000   33281000      2       1  150064        1.684      0.04609
enh39584    1   33337900   33338900      2       1  150064        1.997     0.022915
enh39606    1   33492500   33493500      4       2  150064       2.0286     0.021251
enh39614    1   33565000   33566000      1       1  150064       2.2931      0.01092
enh39615    1   33593400   33594400      1       1  150064       2.1316      0.01652
enh39631    1   33733900   33734900      1       1  150064       1.7148      0.04319
enh39635    1   33765800   33766800      3       2  150064       2.3437    0.0095463
enh39640    1   33811400   33812400      1       1  150064       1.7861      0.03704
enh39652    1   33921400   33922400      1       1  150064        1.962      0.02488
enh39672    1   35318100   35319100      4       2  150064       1.8872     0.029566
enh39673    1   35323300   35324300      3       2  150064       2.0918     0.018229
enh39681    1   35611500   35612500      2       1  150064       1.8724     0.030576
enh39708    1   36274600   36275600      3       2  150064       3.7463   8.9728e-05
enh39709    1   36275700   36276700      3       2  150064       4.0586   2.4684e-05
enh39710    1   36316400   36317400      3       2  150064       2.5744    0.0050207
enh39716    1   36397400   36398400      1       1  150064        3.492    0.0002397
enh39718    1   36410800   36411800      1       1  150064       3.2418    0.0005938
enh39721    1   36553300   36554300      1       1  150064       3.1405    0.0008432
enh39722    1   36555200   36556200      3       2  150064        3.192   0.00070642
enh39723    1   36565100   36566100      6       2  150064       2.3137     0.010343
enh39724    1   36581000   36582000      3       1  150064       2.1813     0.014579
enh39726    1   36599700   36600700      2       1  150064       3.6763   0.00011831
enh39727    1   36601900   36602900      2       1  150064       3.5341    0.0002046
enh39728    1   36605700   36606700      1       1  150064       3.1162     0.000916
enh39729    1   36613500   36614500      2       1  150064       3.6811   0.00011612
enh39730    1   36616100   36617100      4       2  150064       4.9148   4.4438e-07
enh39733    1   36625100   36626100      3       2  150064       2.2319     0.012811
enh39734    1   36627900   36628900      2       1  150064       3.9956   3.2268e-05
enh39736    1   36633700   36634700      2       1  150064       3.8296   6.4181e-05
enh39740    1   36653100   36654100      3       1  150064       2.6234    0.0043531
enh39810    1   38327400   38328400      2       1  150064       2.5613    0.0052136
enh39811    1   38328100   38329100      2       1  150064        1.879     0.030122
enh39812    1   38331200   38332200      2       1  150064       2.4932    0.0063296
enh39813    1   38395700   38396700      3       1  150064       2.8765    0.0020106
enh39838    1   39190000   39191000      2       1  150064       2.0811     0.018712
enh39839    1   39192100   39193100      4       2  150064       2.8316    0.0023155
enh39840    1   39193800   39194800      2       1  150064        1.899      0.02878
enh39848    1   39490800   39491800      2       1  150064       1.8507     0.032107
enh39849    1   39492800   39493800      5       2  150064       1.7435     0.040624
enh39851    1   39541800   39542800      2       1  150064       2.9168    0.0017683
enh39853    1   39568400   39569400      1       1  150064        1.984      0.02363
enh39857    1   39581900   39582900      3       1  150064       2.2439     0.012419
enh39876    1   39651200   39652200      1       1  150064       1.6491      0.04956
enh39882    1   39671400   39672400      3       2  150064       2.5326    0.0056613
enh39905    1   39974600   39975600      4       2  150064       2.3427    0.0095713
enh39918    1   40166600   40167600      2       1  150064       2.5858    0.0048577
enh39923    1   40303000   40304000      4       2  150064        2.463    0.0068888
enh39928    1   40358300   40359300      1       1  150064       1.8066      0.03541
enh39929    1   40364000   40365000      2       1  150064        1.836     0.033181
enh39935    1   40434800   40435800      2       1  150064       1.7433      0.04064
enh39960    1   40842400   40843400      4       2  150064       2.3464    0.0094777
enh39963    1   40848800   40849800      3       2  150064       2.0998     0.017875
enh39968    1   40997700   40998700      1       1  150064       1.8274      0.03382
enh39976    1   41156000   41157000      2       1  150064       2.4813    0.0065445
enh39979    1   41169600   41170600      6       2  150064       2.6329    0.0042328
enh39982    1   41176400   41177400      1       1  150064       3.0342     0.001206
enh39983    1   41178300   41179300      2       1  150064        2.522    0.0058352
enh39984    1   41179200   41180200      3       2  150064       2.5635    0.0051813
enh39988    1   41205100   41206100      5       3  150064       3.2739   0.00053034
enh39989    1   41206000   41207000      2       1  150064       2.3034     0.010628
enh40011    1   41385200   41386200      1       1  150064       1.8722      0.03059
enh40019    1   41446900   41447900      4       2  150064       2.3025     0.010653
enh40020    1   41468800   41469800      5       2  150064        2.221     0.013176
enh40024    1   41574600   41575600      4       2  150064       2.1731     0.014886
enh40025    1   41617500   41618500      2       1  150064         2.58    0.0049407
enh40034    1   41831600   41832600      5       3  150064       3.7458   8.9919e-05
enh40035    1   41837100   41838100      3       2  150064       2.5112     0.006016
enh40037    1   41853100   41854100      2       1  150064       1.9565     0.025206
enh40042    1   41889500   41890500      4       1  150064       1.9518     0.025482
enh40044    1   41920100   41921100      1       1  150064         1.69      0.04551
enh40048    1   41950200   41951200      7       4  150064       2.8808    0.0019834
enh40049    1   41960400   41961400      4       2  150064       3.2234    0.0006334
enh40051    1   41969600   41970600      3       2  150064       2.3629    0.0090673
enh40158    1   43414900   43415900      8       2  150064       1.9734     0.024226
enh40159    1   43415600   43416600      4       2  150064       2.9127    0.0017916
enh40161    1   43421000   43422000      3       1  150064         2.19     0.014263
enh40163    1   43426500   43427500      7       2  150064       1.9346     0.026522
enh40165    1   43432400   43433400      6       3  150064       2.2228     0.013115
enh40185    1   43739700   43740700      4       2  150064       1.8094     0.035197
enh40188    1   43750400   43751400      5       3  150064       1.8538     0.031883
enh40190    1   43759900   43760900      2       1  150064        2.976    0.0014603
enh40191    1   43765500   43766500      1       1  150064       3.1944    0.0007005
enh40192    1   43769000   43770000      2       1  150064       2.6374    0.0041776
enh40195    1   43810600   43811600      1       1  150064       3.4765     0.000254
enh40199    1   43826000   43827000      2       1  150064       2.9374     0.001655
enh40200    1   43830800   43831800      2       1  150064       1.9653     0.024692
enh40201    1   43834400   43835400      1       1  150064       3.6162    0.0001495
enh40205    1   43856300   43857300      4       2  150064       4.1648   1.5578e-05
enh40207    1   43917600   43918600      3       2  150064        3.853   5.8332e-05
enh40209    1   43920100   43921100      3       2  150064       4.1734   1.5006e-05
enh40210    1   43938200   43939200      1       1  150064       3.0047     0.001329
enh40211    1   43941000   43942000      3       1  150064       3.6843   0.00011465
enh40214    1   43998600   43999600      3       2  150064       2.5678    0.0051167
enh40215    1   44001700   44002700      1       1  150064        1.985      0.02357
enh40217    1   44013300   44014300      5       2  150064       2.8382    0.0022687
enh40218    1   44018000   44019000      1       1  150064       3.1374    0.0008524
enh40219    1   44022800   44023800      1       1  150064       3.0287     0.001228
enh40220    1   44024000   44025000      2       1  150064       2.6016    0.0046399
enh40223    1   44031700   44032700      2       1  150064       2.2048     0.013733
enh40224    1   44042700   44043700      4       2  150064       3.9293   4.2603e-05
enh40225    1   44047600   44048600      5       2  150064       2.8226    0.0023819
enh40226    1   44051900   44052900      7       2  150064       2.7012    0.0034542
enh40227    1   44117300   44118300      1       1  150064       4.3591    6.529e-06
enh40229    1   44232400   44233400      1       1  150064       3.2827     0.000514
enh40230    1   44248700   44249700      3       2  150064       4.2994   8.5643e-06
enh40235    1   44318700   44319700      2       1  150064        3.435   0.00029627
enh40240    1   44378900   44379900      3       1  150064       2.3965    0.0082753
enh40241    1   44395400   44396400      5       2  150064          1.7     0.044565
enh40243    1   44400000   44401000      2       1  150064       2.2372     0.012635
enh40244    1   44402400   44403400      4       2  150064        2.011      0.02216
enh40246    1   44411000   44412000      2       1  150064       2.5119    0.0060045
enh40247    1   44413800   44414800      6       3  150064       3.4752   0.00025521
enh40250    1   44439100   44440100      2       1  150064       1.9816     0.023762
enh40251    1   44442800   44443800      5       2  150064       2.5588    0.0052521
enh40253    1   44456100   44457100      1       1  150064       2.0898      0.01832
enh40254    1   44458000   44459000      1       1  150064       2.9213     0.001743
enh40256    1   44479400   44480400      2       1  150064       3.2733   0.00053156
enh40266    1   44677800   44678800      1       1  150064       2.7892     0.002642
enh40267    1   44679900   44680900      1       1  150064       2.3252      0.01003
enh40269    1   44704800   44705800      2       1  150064       2.2454      0.01237
enh40282    1   44820900   44821900      2       1  150064       1.9614     0.024916
enh40388    1   46764600   46765600      1       1  150064       2.5042     0.006137
enh40403    1   46985800   46986800      4       1  150064       2.0555     0.019915
enh40404    1   46987500   46988500      1       1  150064       1.7331      0.04154
enh40431    1   47269400   47270400      2       1  150064       2.0418     0.020587
enh40461    1   48274900   48275900      3       2  150064       1.9918     0.023196
enh40462    1   48275700   48276700      1       1  150064        2.217      0.01331
enh40464    1   48303900   48304900      2       1  150064       1.7708     0.038297
enh40467    1   48337100   48338100      6       3  150064       2.4214    0.0077295
enh40487    1   49076400   49077400      4       2  150064        1.823     0.034149
enh40489    1   49240700   49241700      5       3  150064       1.6972     0.044829
enh40496    1   51436600   51437600      2       1  150064       2.0978     0.017961
enh40519    1   51985800   51986800      3       1  150064       1.9132     0.027861
enh40595    1   53641500   53642500      4       2  150064       1.9399     0.026196
enh40596    1   53648300   53649300      2       1  150064       2.0932     0.018164
enh40597    1   53661100   53662100      1       1  150064       2.0792       0.0188
enh40600    1   53702500   53703500      4       2  150064       2.5829    0.0048987
enh40601    1   53722500   53723500      4       1  150064       2.8776    0.0020038
enh40602    1   53723400   53724400      1       1  150064       1.8038      0.03563
enh40603    1   53758400   53759400      1       1  150064       1.8966      0.02894
enh40604    1   53759600   53760600      1       1  150064         2.26      0.01191
enh40605    1   53760300   53761300      4       2  150064       3.3613   0.00038792
enh40606    1   53771800   53772800      4       2  150064       2.1252     0.016783
enh40641    1   54685000   54686000      4       2  150064       2.3985    0.0082308
enh40643    1   54694700   54695700      2       1  150064       2.0398     0.020687
enh40676    1   54815600   54816600      1       1  150064       1.7965      0.03621
enh40677    1   54819200   54820200      3       2  150064       1.8771     0.030252
enh40684    1   54836900   54837900      2       1  150064       2.0707     0.019196
enh40686    1   54841500   54842500      3       1  150064       1.8758     0.030339
enh40687    1   54844500   54845500      4       1  150064       1.9154     0.027723
enh40724    1   55323300   55324300      4       2  150064       1.9801     0.023847
enh40735    1   55529700   55530700      1       1  150064       1.7152      0.04315
enh40835    1   59219600   59220600      3       2  150064       1.8151     0.034756
enh40850    1   59324000   59325000      4       2  150064       1.9851     0.023568
enh40887    1   59612700   59613700      2       1  150064       2.1872     0.014363
enh40890    1   59644800   59645800      3       2  150064       1.9821     0.023734
enh40920    1   60207400   60208400      2       1  150064        1.999     0.022806
enh40924    1   60217800   60218800      4       2  150064        2.363    0.0090627
enh40933    1   61039400   61040400      1       1  150064       3.0103     0.001305
enh40938    1   61449400   61450400      2       1  150064        1.737     0.041192
enh40966    1   61709500   61710500      3       1  150064       2.0719     0.019136
enh40979    1   61805000   61806000      4       2  150064       1.9214     0.027339
enh40982    1   61869400   61870400      1       1  150064       2.1912      0.01422
enh41013    1   62850200   62851200      1       1  150064       2.0361      0.02087
enh41026    1   64105900   64106900      3       2  150064       1.7723     0.038176
enh41080    1   64482800   64483800      1       1  150064       3.4148    0.0003192
enh41081    1   64504600   64505600      1       1  150064       2.6022     0.004631
enh41104    1   64947500   64948500      1       1  150064       1.7013      0.04444
enh41124    1   65340700   65341700      4       2  150064       1.7017     0.044402
enh41130    1   65359500   65360500      1       1  150064         2.29      0.01101
enh41131    1   65360200   65361200      3       1  150064       1.8943     0.029093
enh41140    1   65382200   65383200      5       2  150064       2.8138    0.0024477
enh41143    1   65391300   65392300      1       1  150064       2.8801     0.001988
enh41144    1   65392400   65393400      4       2  150064       2.6794    0.0036881
enh41145    1   65396600   65397600      4       2  150064       2.0038     0.022545
enh41146    1   65398000   65399000      3       1  150064       2.3488    0.0094178
enh41149    1   65402400   65403400      3       2  150064       3.1377   0.00085137
enh41152    1   65412600   65413600      2       1  150064       2.8544    0.0021562
enh41154    1   65415400   65416400      3       2  150064       2.7614    0.0028777
enh41155    1   65416600   65417600      3       1  150064       2.8992    0.0018706
enh41156    1   65417300   65418300      4       2  150064       2.9826    0.0014292
enh41158    1   65419600   65420600      2       1  150064       1.9861     0.023509
enh41159    1   65421500   65422500      2       1  150064       2.4354    0.0074375
enh41160    1   65426800   65427800      4       2  150064       2.0246     0.021452
enh41161    1   65427800   65428800      5       2  150064       2.9459    0.0016099
enh41162    1   65430200   65431200      3       2  150064       1.7017      0.04441
enh41169    1   65521000   65522000      5       2  150064       1.9944     0.023054
enh41173    1   65618600   65619600      2       1  150064       2.1127     0.017312
enh41174    1   65619400   65620400      4       2  150064       2.1894     0.014283
enh41179    1   65640800   65641800      2       1  150064        2.027     0.021333
enh41180    1   65643400   65644400      1       1  150064       2.0028       0.0226
enh41181    1   65644000   65645000      1       1  150064       2.0028       0.0226
enh41193    1   65932800   65933800      8       3  150064       1.8564     0.031702
enh41198    1   66277600   66278600      1       1  150064       1.6821      0.04627
enh41199    1   66736700   66737700      2       1  150064       1.7028     0.044304
enh41202    1   66766600   66767600      6       2  150064       2.1942      0.01411
enh41230    1   67858800   67859800      2       1  150064       2.2355     0.012693
enh41244    1   68083800   68084800      3       2  150064       2.5567     0.005283
enh41245    1   68084600   68085600      2       1  150064       2.6242    0.0043429
enh41253    1   68174800   68175800      2       1  150064       1.8513     0.032063
enh41259    1   68186400   68187400      2       1  150064       2.0739     0.019043
enh41261    1   68188400   68189400      1       1  150064       1.9403      0.02617
enh41267    1   68214400   68215400      2       1  150064       2.0104     0.022192
enh41270    1   68219500   68220500      3       2  150064       1.8037     0.035642
enh41276    1   68257400   68258400      3       1  150064       3.6703   0.00012111
enh41277    1   68259500   68260500      1       1  150064       2.0355       0.0209
enh41278    1   68260600   68261600      3       1  150064       3.3003   0.00048284
enh41279    1   68268000   68269000      6       3  150064        1.801      0.03585
enh41280    1   68269200   68270200      3       2  150064       2.5673    0.0051245
enh41281    1   68277600   68278600      2       1  150064       2.2981     0.010778
enh41282    1   68281000   68282000      5       2  150064       2.7788     0.002728
enh41283    1   68284400   68285400      1       1  150064       1.8032      0.03568
enh41284    1   68290800   68291800      3       1  150064       1.8229      0.03416
enh41285    1   68299200   68300200      5       2  150064       3.7049   0.00010574
enh41286    1   68303800   68304800      5       2  150064       3.9573   3.7908e-05
enh41287    1   68305200   68306200      2       1  150064       2.2469     0.012322
enh41289    1   68362800   68363800      6       2  150064       2.9791    0.0014456
enh41327    1   71443000   71444000      7       2  150064       1.9252     0.027103
enh41331    1   74059100   74060100      2       1  150064       2.2666     0.011706
enh41357    1   78298700   78299700      1       1  150064       2.6962     0.003507
enh41358    1   78353000   78354000      9       4  150064       2.7102    0.0033617
enh41362    1   78445900   78446900      3       2  150064       1.9066     0.028289
enh41380    1   82147100   82148100      5       2  150064       2.5307    0.0056916
enh41387    1   84157700   84158700      3       2  150064       2.2405     0.012529
enh41394    1   84628400   84629400      2       1  150064       1.9878     0.023417
enh41395    1   84639400   84640400      1       1  150064        1.923      0.02724
enh41407    1   84945800   84946800      2       1  150064       2.3296     0.009913
enh41418    1   85319400   85320400      4       1  150064       2.4091    0.0079965
enh41432    1   85761100   85762100      3       1  150064       1.8796     0.030081
enh41435    1   85779900   85780900      1       1  150064       2.1203      0.01699
enh41440    1   85893500   85894500      4       2  150064       2.2369     0.012648
enh41441    1   85906400   85907400      2       1  150064       1.8324     0.033445
enh41442    1   85914700   85915700      8       3  150064       2.0648     0.019472
enh41444    1   85919300   85920300      3       1  150064       2.4418    0.0073069
enh41445    1   85926200   85927200      5       2  150064       2.5868    0.0048438
enh41451    1   86034800   86035800      4       2  150064        1.734     0.041458
enh41506    1   89776700   89777700      2       1  150064       2.6612    0.0038928
enh41507    1   89817600   89818600      4       2  150064       1.8792     0.030111
enh41522    1   90185100   90186100      1       1  150064       1.6991      0.04465
enh41529    1   90204600   90205600      1       1  150064       1.7364      0.04125
enh41531    1   90222900   90223900      3       2  150064       1.8802     0.030044
enh41534    1   90273400   90274400      1       1  150064       2.1474      0.01588
enh41541    1   90307700   90308700      3       2  150064       2.4101    0.0079752
enh41555    1   91390200   91391200      1       1  150064       2.5134     0.005979
enh41558    1   91481400   91482400      2       1  150064       1.7401      0.04092
enh41559    1   91482400   91483400      4       2  150064       2.8199    0.0024016
enh41560    1   91484800   91485800      5       2  150064       1.8113     0.035044
enh41561    1   91485600   91486600      2       1  150064       1.9499     0.025594
enh41563    1   91965200   91966200      3       2  150064       2.3068     0.010532
enh41567    1   92021000   92022000      5       1  150064        1.719      0.04281
enh41593    1   92242400   92243400      8       2  150064       2.4704     0.006749
enh41594    1   92244500   92245500      4       1  150064       2.2105     0.013536
enh41595    1   92247900   92248900      6       2  150064       2.1497     0.015791
enh41596    1   92249700   92250700      4       2  150064       2.8221    0.0023856
enh41598    1   92254800   92255800      3       2  150064       2.6423    0.0041168
enh41617    1   92765200   92766200      2       1  150064        2.813     0.002454
enh41619    1   93003800   93004800      2       1  150064       3.2544   0.00056808
enh41621    1   93175400   93176400      1       1  150064        1.834      0.03333
enh41631    1   93416000   93417000      3       1  150064       1.8399     0.032888
enh41633    1   93438000   93439000      1       1  150064       1.6825      0.04624
enh41654    1   94047100   94048100      2       1  150064       1.8464     0.032421
enh41795    1   95349400   95350400      4       2  150064       1.9903     0.023278
enh41807    1   95401200   95402200      2       1  150064       1.8626     0.031258
enh41808    1   95403400   95404400      4       2  150064        1.869     0.030812
enh41809    1   95412400   95413400      4       2  150064       1.7282     0.041977
enh41813    1   95437200   95438200      2       1  150064       2.2949      0.01087
enh41814    1   95445000   95446000      3       2  150064       2.6793    0.0036889
enh41816    1   95448600   95449600      3       2  150064        1.731     0.041722
enh41818    1   95453600   95454600      3       1  150064       2.9735    0.0014721
enh41823    1   95486900   95487900      1       1  150064       2.0245      0.02146
enh41824    1   95507100   95508100      2       1  150064       2.0905     0.018287
enh41825    1   95508400   95509400      7       2  150064       1.9798     0.023862
enh41831    1   98096000   98097000      1       1  150064       2.5085     0.006062
enh41833    1   98351400   98352400      2       1  150064       4.9823   3.1417e-07
enh41835    1   98383600   98384600      2       1  150064        1.972     0.024303
enh41841    1  100109800  100110800      2       1  150064       2.3677    0.0089504
enh41906    1  108439700  108440700      6       2  150064       1.8204     0.034349
enh41911    1  108492700  108493700      4       2  150064       2.1863     0.014395
enh41916    1  108740100  108741100      6       2  150064       2.6406    0.0041376
enh42000    1  110178500  110179500      3       2  150064       1.7713     0.038254
enh42003    1  110199300  110200300      3       2  150064       2.2718     0.011549
enh42032    1  110438100  110439100      5       2  150064       1.9161     0.027674
enh42061    1  110758400  110759400      2       1  150064       2.0969     0.018003
enh42070    1  110892200  110893200      2       1  150064       2.8163    0.0024291
enh42072    1  110925600  110926600      4       2  150064         2.06     0.019699
enh42073    1  110948800  110949800      2       1  150064       2.3049     0.010586
enh42077    1  111020000  111021000      3       2  150064       2.2327     0.012785
enh42082    1  111323000  111324000      4       2  150064       2.3344    0.0097885
enh42083    1  111330100  111331100      8       4  150064       3.7066   0.00010502
enh42124    1  112164500  112165500      7       4  150064       2.0755     0.018972
enh42125    1  112166000  112167000      8       4  150064       2.2978     0.010786
enh42131    1  112202800  112203800      5       3  150064        2.294     0.010897
enh42141    1  112423600  112424600      4       2  150064       2.6988    0.0034797
enh42143    1  112447000  112448000      3       1  150064       2.1347     0.016393
enh42144    1  112462700  112463700      4       1  150064       2.3463    0.0094814
enh42145    1  112490500  112491500      3       1  150064        1.925     0.027116
enh42156    1  112936600  112937600      4       1  150064       1.8506     0.032113
enh42157    1  112940200  112941200      3       1  150064        2.336    0.0097448
enh42159    1  113007300  113008300      1       1  150064       2.0222      0.02158
enh42160    1  113054800  113055800      2       1  150064       3.7133   0.00010228
enh42162    1  113086600  113087600      4       1  150064       3.1044   0.00095343
enh42163    1  113159800  113160800      3       1  150064       3.2165   0.00064893
enh42164    1  113163500  113164500      3       1  150064       3.0998   0.00096841
enh42166    1  113216000  113217000      2       1  150064       3.0364    0.0011973
enh42168    1  113230400  113231400      3       2  150064       3.3679   0.00037869
enh42187    1  113683400  113684400      1       1  150064       1.6575      0.04871
enh42188    1  113734400  113735400      2       1  150064       2.0063     0.022412
enh42189    1  113752000  113753000      1       1  150064       2.0814       0.0187
enh42194    1  113863300  113864300      2       1  150064         1.69     0.045515
enh42232    1  114525100  114526100      5       2  150064       2.0044     0.022515
enh42240    1  115008800  115009800      2       1  150064       2.0465     0.020354
enh42246    1  115050800  115051800      3       2  150064       2.0774     0.018885
enh42249    1  115293100  115294100      2       1  150064        2.687    0.0036045
enh42250    1  115295700  115296700      4       2  150064       2.5736     0.005033
enh42253    1  115604500  115605500      3       1  150064       2.1682     0.015072
enh42254    1  115605000  115606000      2       1  150064       2.1718     0.014936
enh42256    1  115611300  115612300      5       2  150064       2.2915     0.010966
enh42257    1  115618500  115619500      7       2  150064       2.9936    0.0013783
enh42258    1  115627800  115628800      3       2  150064         3.46   0.00027013
enh42259    1  115632600  115633600      6       2  150064       2.0595     0.019721
enh42263    1  115731000  115732000      3       2  150064       1.9009     0.028661
enh42264    1  115733600  115734600      9       3  150064       3.1506   0.00081462
enh42272    1  115875200  115876200      1       1  150064       2.3746     0.008783
enh42273    1  115906600  115907600      6       2  150064       2.6484    0.0040439
enh42274    1  115974400  115975400      6       3  150064        2.242     0.012482
enh42277    1  116188400  116189400      6       2  150064       1.8477     0.032325
enh42278    1  116189200  116190200      2       1  150064       1.8622     0.031288
enh42288    1  116249400  116250400      6       2  150064       2.4484    0.0071745
enh42296    1  116353400  116354400      4       2  150064       2.1851     0.014441
enh42318    1  116860900  116861900      2       1  150064       2.2099     0.013555
enh42361    1  117189100  117190100      1       1  150064       1.7897      0.03675
enh42367    1  117305000  117306000      4       2  150064       1.6853     0.045963
enh42368    1  117368100  117369100      2       1  150064       2.8818    0.0019769
enh42406    1  118083200  118084200      4       2  150064       2.0251      0.02143
enh42421    1  118188700  118189700      3       1  150064       1.9446     0.025913
enh42448    1  118837600  118838600      1       1  150064        1.886      0.02965
enh42469    1  120263000  120264000      5       3  150064       1.9342     0.026544
enh42560    1  145588100  145589100      3       1  150064       1.9471     0.025762
enh42562    1  145609100  145610100      1       1  150064       1.8132       0.0349
enh42570    1  145726600  145727600      1       1  150064       1.9945      0.02305
enh42572    1  146638900  146639900      4       2  150064         2.43    0.0075503
enh42573    1  146640000  146641000      1       1  150064       2.1682      0.01507
enh42574    1  146641800  146642800      4       2  150064       2.2889     0.011044
enh42576    1  146694800  146695800      7       2  150064       2.5897    0.0048026
enh42577    1  146702900  146703900      5       2  150064       2.2941     0.010892
enh42578    1  146708100  146709100      7       3  150064       2.4081     0.008017
enh42579    1  146710300  146711300      4       2  150064       1.8958     0.028992
enh42580    1  146716600  146717600      7       2  150064       2.3656    0.0090009
enh42590    1  147191100  147192100      4       2  150064       2.0852     0.018526
enh42591    1  147234200  147235200      2       1  150064       1.7329     0.041556
enh42607    1  149819800  149820800      1       1  150064       2.4705     0.006747
enh42611    1  149887700  149888700      1       1  150064       1.7468      0.04034
enh42621    1  149992600  149993600      2       1  150064       1.9875     0.023433
enh42622    1  149993700  149994700      3       1  150064       1.7071     0.043906
enh42623    1  150036800  150037800      1       1  150064       5.5334     1.57e-08
enh42625    1  150124200  150125200      2       1  150064        4.783   8.6332e-07
enh42629    1  150128900  150129900      1       1  150064       5.5996    1.074e-08
enh42630    1  150133300  150134300      4       1  150064       5.5692   1.2793e-08
enh42631    1  150137700  150138700      4       1  150064       5.0425   2.2976e-07
enh42632    1  150158800  150159800      2       1  150064       4.5429   2.7748e-06
enh42633    1  150185100  150186100      4       2  150064       4.4565   4.1649e-06
enh42636    1  150228500  150229500      1       1  150064        2.696     0.003509
enh42641    1  150241700  150242700      3       1  150064       4.9797   3.1842e-07
enh42645    1  150267400  150268400      2       1  150064       1.9883     0.023391
enh42646    1  150294600  150295600      3       2  150064       4.6921    1.352e-06
enh42647    1  150339000  150340000      2       1  150064       4.0374   2.7028e-05
enh42648    1  150346000  150347000      2       1  150064       4.3419   7.0643e-06
enh42651    1  150359400  150360400      2       1  150064       4.2877   9.0281e-06
enh42652    1  150361200  150362200      3       1  150064       3.6115   0.00015222
enh42654    1  150449500  150450500      6       3  150064       4.1928   1.3775e-05
enh42655    1  150479900  150480900      5       2  150064       1.8588      0.03153
enh42656    1  150481100  150482100      3       2  150064        4.157   1.6125e-05
enh42657    1  150486600  150487600      1       1  150064       5.0598    2.098e-07
enh42658    1  150488600  150489600      1       1  150064       2.0011      0.02269
enh42661    1  150506200  150507200      4       2  150064       3.8042   7.1137e-05
enh42662    1  150510100  150511100      5       2  150064       3.2311   0.00061661
enh42669    1  150546500  150547500      2       1  150064       1.9164     0.027657
enh42670    1  150552600  150553600      2       1  150064       1.6658      0.04788
enh42681    1  150736300  150737300      2       1  150064       3.4244   0.00030811
enh42684    1  150847200  150848200      2       1  150064       2.7463    0.0030133
enh42689    1  150951200  150952200      3       1  150064       2.2704     0.011591
enh42705    1  151041800  151042800      2       1  150064       3.0844    0.0010198
enh42706    1  151044200  151045200      5       3  150064       2.7302    0.0031644
enh42707    1  151115600  151116600      7       2  150064       2.8513    0.0021769
enh42708    1  151117200  151118200      3       2  150064       3.6025   0.00015761
enh42709    1  151119600  151120600      3       2  150064       2.7149    0.0033143
enh42710    1  151128400  151129400      1       1  150064       2.5476     0.005424
enh42715    1  151168100  151169100      3       2  150064        2.444    0.0072633
enh42717    1  151228000  151229000      2       1  150064       3.4523   0.00027791
enh42730    1  151417000  151418000      2       1  150064        2.118     0.017088
enh42731    1  151429100  151430100      5       2  150064       2.7873    0.0026579
enh42733    1  151444900  151445900      1       1  150064       2.5897     0.004803
enh42755    1  151685000  151686000      2       1  150064       1.9792     0.023895
enh42769    1  151878000  151879000      2       1  150064       1.9296      0.02683
enh42842    1  153670200  153671200      1       1  150064       2.0054      0.02246
enh42845    1  153703000  153704000      2       1  150064       1.9206     0.027394
enh42855    1  153751200  153752200      2       1  150064       1.6646     0.047997
enh42859    1  153776400  153777400      2       1  150064       3.5068   0.00022676
enh42860    1  153777500  153778500      3       1  150064       3.8478   5.9588e-05
enh42862    1  153854200  153855200      2       1  150064       1.8961     0.028974
enh42863    1  153859900  153860900      5       2  150064       2.6466    0.0040657
enh42864    1  153892400  153893400      1       1  150064       2.8069     0.002501
enh42865    1  153896200  153897200      4       1  150064       2.2299     0.012878
enh42866    1  153900900  153901900      4       2  150064       2.9509    0.0015842
enh42867    1  153916400  153917400      3       2  150064        2.213     0.013448
enh42868    1  153919100  153920100      1       1  150064       2.1821      0.01455
enh42870    1  153931900  153932900      3       2  150064       2.1443     0.016006
enh42871    1  153933600  153934600      2       1  150064       2.7014    0.0034523
enh42872    1  153936800  153937800      2       1  150064       2.0757     0.018962
enh42873    1  153938300  153939300      3       2  150064       2.5737    0.0050309
enh42874    1  153941200  153942200      3       1  150064       2.4604    0.0069387
enh42875    1  153948100  153949100      2       1  150064       2.2278     0.012946
enh42879    1  154127100  154128100      4       2  150064       1.9295     0.026836
enh42882    1  154148500  154149500      3       2  150064       3.1236   0.00089326
enh42883    1  154150000  154151000      2       1  150064        1.801     0.035852
enh42885    1  154152700  154153700      1       1  150064       2.3617     0.009096
enh42891    1  154245800  154246800      1       1  150064       2.0864      0.01847
enh42897    1  154324000  154325000      3       2  150064       2.1166     0.017146
enh42900    1  154358800  154359800      2       1  150064       2.2642     0.011781
enh42906    1  154395800  154396800      4       2  150064       2.1786      0.01468
enh42911    1  154414100  154415100      2       1  150064       2.7097    0.0033674
enh42912    1  154417200  154418200      2       1  150064       2.0852     0.018525
enh42918    1  154467700  154468700      2       1  150064       2.0616     0.019625
enh42923    1  154528300  154529300      1       1  150064       2.2665      0.01171
enh42928    1  154581400  154582400      2       1  150064       1.6851      0.04598
enh42930    1  154598600  154599600      1       1  150064       2.1672      0.01511
enh42931    1  154686000  154687000      1       1  150064       1.8845      0.02975
enh42941    1  154792200  154793200      5       3  150064       4.0317   2.7688e-05
enh42942    1  154806200  154807200      2       1  150064       2.2517     0.012171
enh42946    1  154832600  154833600      3       1  150064       3.0179    0.0012726
enh42947    1  154839100  154840100      2       1  150064       3.3873   0.00035291
enh42948    1  154842500  154843500      1       1  150064       3.8504    5.896e-05
enh42949    1  154849700  154850700      3       1  150064       3.9912   3.2872e-05
enh42950    1  154856300  154857300      2       1  150064        3.115    0.0009198
enh42951    1  154884100  154885100      1       1  150064       3.9787    3.464e-05
enh42953    1  154910300  154911300      3       1  150064       3.6817   0.00011585
enh42955    1  154916600  154917600      2       1  150064       3.1055   0.00094975
enh42956    1  154925000  154926000      1       1  150064       2.1154       0.0172
enh42969    1  154984000  154985000      1       1  150064       2.1154       0.0172
enh42970    1  154988200  154989200      3       2  150064       2.4353      0.00744
enh42971    1  154989200  154990200      1       1  150064       1.7093       0.0437
enh42972    1  154990700  154991700      1       1  150064       2.3559      0.00924
enh42973    1  154995100  154996100      2       1  150064       3.2291   0.00062084
enh42974    1  154998600  154999600      1       1  150064       3.1848    0.0007242
enh42979    1  155033400  155034400      2       1  150064       2.2043     0.013751
enh42982    1  155042100  155043100      1       1  150064       1.8595      0.03148
enh42983    1  155043600  155044600      2       1  150064       2.7308    0.0031594
enh42995    1  155111200  155112200      2       1  150064       1.7452     0.040475
enh43000    1  155151500  155152500      2       1  150064       2.1042     0.017682
enh43002    1  155157300  155158300      4       2  150064       1.6924     0.045283
enh43009    1  155194400  155195400      3       1  150064       1.9033     0.028501
enh43014    1  155219600  155220600      2       1  150064       2.0696     0.019246
enh43016    1  155222900  155223900      1       1  150064       2.1998      0.01391
enh43018    1  155230100  155231100      1       1  150064       2.0678      0.01933
enh43020    1  155241600  155242600      1       1  150064       1.9162      0.02767
enh43021    1  155248000  155249000      2       1  150064       2.2396     0.012558
enh43022    1  155277400  155278400      1       1  150064        2.564     0.005174
enh43023    1  155279900  155280900      1       1  150064       2.7019     0.003447
enh43028    1  155477100  155478100      1       1  150064       2.3163      0.01027
enh43031    1  155505800  155506800      1       1  150064        2.431     0.007528
enh43032    1  155509000  155510000      3       1  150064       1.9562      0.02522
enh43034    1  155513800  155514800      1       1  150064       2.6225     0.004365
enh43040    1  155617800  155618800      2       1  150064       2.5713    0.0050652
enh43050    1  155862700  155863700      1       1  150064       3.1041    0.0009543
enh43051    1  155879300  155880300      2       1  150064       2.0934     0.018155
enh43055    1  155904700  155905700      1       1  150064       2.0349      0.02093
enh43057    1  155914500  155915500      2       1  150064        1.843     0.032664
enh43062    1  155943500  155944500      1       1  150064        2.173      0.01489
enh43063    1  155950800  155951800      3       2  150064       2.3035     0.010627
enh43065    1  155958400  155959400      2       1  150064       2.2436      0.01243
enh43066    1  155959000  155960000      1       1  150064       2.1154       0.0172
enh43068    1  155973600  155974600      4       1  150064        3.577   0.00017377
enh43071    1  156022000  156023000      1       1  150064        3.503      0.00023
enh43073    1  156033100  156034100      1       1  150064       1.7568      0.03948
enh43077    1  156049500  156050500      2       1  150064       2.7774      0.00274
enh43078    1  156060200  156061200      1       1  150064       1.7503      0.04003
enh43079    1  156066200  156067200      1       1  150064       1.6961      0.04493
enh43081    1  156074100  156075100      1       1  150064       2.3902     0.008419
enh43082    1  156081800  156082800      1       1  150064       1.6693      0.04753
enh43083    1  156083100  156084100      2       1  150064       2.1879      0.01434
enh43093    1  156116000  156117000      2       1  150064       2.6298    0.0042723
enh43097    1  156131700  156132700      2       1  150064       2.9325     0.001681
enh43145    1  156709600  156710600      2       1  150064       1.9691     0.024469
enh43146    1  156711200  156712200      3       2  150064        2.387    0.0084932
enh43190    1  157961900  157962900      1       1  150064        1.748      0.04023
enh43194    1  157970900  157971900      1       1  150064       1.7935      0.03645
enh43249    1  159890900  159891900      2       1  150064        1.986     0.023515
enh43264    1  160069100  160070100      1       1  150064       2.4918     0.006355
enh43270    1  160163100  160164100      4       2  150064       2.5539    0.0053259
enh43273    1  160187000  160188000      1       1  150064       2.1502      0.01577
enh43274    1  160188700  160189700      1       1  150064        2.995     0.001372
enh43275    1  160216000  160217000      5       1  150064       2.4397    0.0073504
enh43276    1  160230000  160231000      1       1  150064       2.8501     0.002185
enh43280    1  160316200  160317200      3       1  150064       2.5981    0.0046871
enh43281    1  160345200  160346200      3       1  150064       2.9575     0.001551
enh43282    1  160377400  160378400      6       1  150064       1.9513     0.025512
enh43337    1  161155200  161156200      3       1  150064       1.8047      0.03556
enh43345    1  161179300  161180300      1       1  150064       2.1338      0.01643
enh43346    1  161185500  161186500      4       2  150064        1.741     0.040843
enh43347    1  161194800  161195800      1       1  150064        1.863      0.03123
enh43354    1  161352100  161353100      4       2  150064       1.6675     0.047707
enh43397    1  162176700  162177700      3       2  150064       2.0176     0.021818
enh43398    1  162183800  162184800      5       2  150064        1.892     0.029245
enh43412    1  162529800  162530800      2       1  150064       1.9254      0.02709
enh43414    1  162534300  162535300      1       1  150064       2.6076     0.004559
enh43415    1  162535000  162536000      3       2  150064       1.8788     0.030133
enh43421    1  162640400  162641400      4       2  150064       1.7747     0.037976
enh43430    1  162679300  162680300      3       2  150064        1.952     0.025469
enh43439    1  163290200  163291200      1       1  150064       1.7976      0.03612
enh43440    1  163292200  163293200      5       2  150064       2.8822    0.0019748
enh43441    1  163765600  163766600      2       1  150064       3.9417   4.0455e-05
enh43508    1  164763400  164764400      2       1  150064       1.8374     0.033078
enh43509    1  164770000  164771000      4       2  150064       1.9239     0.027183
enh43512    1  164775500  164776500      4       2  150064       1.8302      0.03361
enh43513    1  164805800  164806800      2       1  150064       1.9839     0.023631
enh43520    1  165393600  165394600      3       2  150064       1.7568     0.039472
enh43527    1  165611000  165612000      4       1  150064        2.027     0.021334
enh43530    1  165616800  165617800      5       3  150064       1.6932     0.045208
enh43533    1  165738800  165739800      2       1  150064       2.3176     0.010235
enh43538    1  165811100  165812100      4       2  150064       2.0756     0.018967
enh43539    1  165819900  165820900      1       1  150064       2.3611      0.00911
enh43540    1  165823000  165824000      1       1  150064       2.4075     0.008032
enh43543    1  165828600  165829600      2       1  150064       2.7052    0.0034133
enh43569    1  166843400  166844400      2       1  150064       3.4847   0.00024635
enh43580    1  167131700  167132700      7       3  150064       1.8686     0.030841
enh43633    1  167882800  167883800      2       1  150064       2.2423      0.01247
enh43642    1  168053400  168054400      1       1  150064       2.2271      0.01297
enh43686    1  169087100  169088100      5       2  150064       1.8013     0.035827
enh43687    1  169088700  169089700      2       1  150064       2.9606    0.0015354
enh43688    1  169090900  169091900      2       1  150064       2.4674    0.0068044
enh43689    1  169091800  169092800      3       1  150064       2.1157     0.017186
enh43690    1  169093200  169094200      5       1  150064       2.3603     0.009129
enh43728    1  171460000  171461000      4       2  150064       1.8907      0.02933
enh43740    1  171712200  171713200      3       1  150064       1.8565     0.031693
enh43742    1  171751600  171752600      6       2  150064        2.082     0.018673
enh43753    1  172292000  172293000      2       1  150064       2.3255     0.010023
enh43754    1  172312200  172313200      2       1  150064       1.8722     0.030589
enh43756    1  172359600  172360600      5       2  150064       2.3137     0.010341
enh43757    1  172363200  172364200      6       2  150064       1.8056     0.035494
enh43758    1  172368100  172369100      3       2  150064       1.9916     0.023205
enh43776    1  172910200  172911200      3       1  150064       1.9855     0.023546
enh43786    1  173389000  173390000      5       2  150064       2.6576    0.0039345
enh43787    1  173398500  173399500      1       1  150064       2.3196      0.01018
enh43790    1  173448200  173449200      4       1  150064       2.4873    0.0064362
enh43791    1  173448600  173449600      1       1  150064       2.5037     0.006145
enh43794    1  173822000  173823000      1       1  150064        3.358    0.0003926
enh43796    1  173838100  173839100      1       1  150064       1.8369      0.03311
enh43800    1  173970200  173971200      2       1  150064       3.2422   0.00059298
enh43801    1  173973800  173974800      3       2  150064       2.6899    0.0035733
enh43802    1  173987400  173988400      4       2  150064       3.5258    0.0002111
enh43803    1  173992100  173993100      2       1  150064       2.9267    0.0017129
enh43807    1  174860800  174861800      2       1  150064       1.6918     0.045341
enh43809    1  174870900  174871900      1       1  150064       3.3473     0.000408
enh43814    1  174936100  174937100      1       1  150064       2.9175     0.001764
enh43816    1  174958600  174959600      2       1  150064       1.7845     0.037175
enh43818    1  174998100  174999100      1       1  150064       2.4331     0.007486
enh43819    1  175041000  175042000      4       2  150064       1.6482     0.049656
enh43822    1  175138000  175139000      2       1  150064       2.6912    0.0035603
enh43823    1  175138800  175139800      3       1  150064       3.2591   0.00055889
enh43827    1  175153000  175154000      4       2  150064       3.7158   0.00010127
enh43828    1  175155400  175156400      2       1  150064       2.1919     0.014192
enh43829    1  175156000  175157000      5       2  150064       3.3594   0.00039057
enh43831    1  175159200  175160200      2       1  150064       3.0324    0.0012129
enh43832    1  175162400  175163400      5       1  150064       3.3626   0.00038601
enh43837    1  175287200  175288200      1       1  150064       2.0206      0.02166
enh43841    1  176172600  176173600      2       1  150064        2.864    0.0020919
enh43844    1  176625700  176626700      3       2  150064       1.8445     0.032556
enh43845    1  176661700  176662700      2       1  150064       1.9979     0.022863
enh43847    1  176980400  176981400      1       1  150064       1.7987      0.03603
enh43852    1  177271400  177272400      3       2  150064       3.8799   5.2256e-05
enh43854    1  177320500  177321500      2       1  150064       2.2797     0.011314
enh43863    1  178026000  178027000      2       1  150064       2.0695     0.019247
enh43864    1  178029900  178030900      4       2  150064        2.698    0.0034877
enh43880    1  178455500  178456500      2       1  150064       2.0794     0.018792
enh43904    1  179095200  179096200      2       1  150064       1.6824      0.04625
enh43908    1  179122200  179123200      5       3  150064       2.0903     0.018296
enh43911    1  179261800  179262800      1       1  150064       1.7587      0.03931
enh43913    1  179333800  179334800      5       3  150064       2.8804    0.0019862
enh43915    1  179783100  179784100      3       2  150064       1.9811     0.023793
enh43919    1  179844900  179845900      1       1  150064       1.9217      0.02732
enh43934    1  180370800  180371800      2       1  150064       2.0277     0.021297
enh43945    1  180572400  180573400      2       1  150064       2.4331    0.0074857
enh43946    1  180578600  180579600      2       1  150064       3.0831    0.0010242
enh43949    1  180602400  180603400      4       2  150064       2.1448     0.015983
enh43950    1  180602800  180603800      4       2  150064       2.1448     0.015983
enh43951    1  180722000  180723000      3       2  150064       2.1347     0.016392
enh43952    1  180892300  180893300      6       2  150064       2.1044     0.017671
enh43953    1  180895700  180896700      3       2  150064       1.8117     0.035014
enh43974    1  181108200  181109200     11       2  150064       1.6601     0.048445
enh43993    1  182117500  182118500      3       2  150064       1.9498     0.025599
enh44006    1  182226500  182227500      3       1  150064       1.8808     0.030002
enh44009    1  182262000  182263000      4       1  150064       1.7366     0.041233
enh44019    1  182352600  182353600      3       1  150064       2.1202     0.016996
enh44020    1  182355000  182356000      2       1  150064       1.8249     0.034009
enh44023    1  182362700  182363700      2       1  150064       1.9988     0.022814
enh44080    1  183256000  183257000      2       1  150064       1.8527     0.031966
enh44086    1  183442400  183443400      1       1  150064       3.0045      0.00133
enh44087    1  183449300  183450300      2       1  150064       2.7001    0.0034661
enh44088    1  183466000  183467000      3       2  150064       2.2181     0.013276
enh44091    1  183537400  183538400      6       2  150064       2.0017     0.022659
enh44092    1  183547200  183548200      2       1  150064       2.0604      0.01968
enh44103    1  183783000  183784000      1       1  150064       1.9374      0.02635
enh44123    1  184120000  184121000      1       1  150064       2.2839      0.01119
enh44127    1  184159900  184160900      3       2  150064       1.9501     0.025585
enh44129    1  184253300  184254300      3       1  150064       2.6108    0.0045161
enh44139    1  184429800  184430800      1       1  150064       1.8826      0.02988
enh44142    1  184458800  184459800      2       1  150064       2.3194     0.010188
enh44143    1  184460700  184461700      4       2  150064       2.2105     0.013535
enh44144    1  184463000  184464000      2       1  150064        1.661     0.048356
enh44146    1  184485600  184486600      3       2  150064        1.684     0.046093
enh44148    1  184504800  184505800      2       1  150064       2.7738      0.00277
enh44149    1  184516600  184517600      4       2  150064       1.7399     0.040936
enh44150    1  184524600  184525600      3       2  150064       2.2174     0.013297
enh44161    1  184633000  184634000      2       1  150064       2.3325    0.0098362
enh44165    1  184725400  184726400      1       1  150064       2.1735      0.01487
enh44182    1  184897200  184898200      4       2  150064       1.7964     0.036217
enh44185    1  184925800  184926800      4       2  150064       2.3201     0.010168
enh44186    1  184939800  184940800      1       1  150064       2.8973     0.001882
enh44190    1  185037200  185038200      1       1  150064        1.771      0.03828
enh44192    1  185127600  185128600      2       1  150064       2.1308     0.016552
enh44230    1  193092500  193093500      4       2  150064       3.2555    0.0005659
enh44231    1  193125500  193126500      4       2  150064       2.2562     0.012029
enh44239    1  197329000  197330000      5       2  150064       1.8902     0.029363
enh44243    1  197741300  197742300      1       1  150064       2.5419     0.005513
enh44245    1  197751800  197752800      1       1  150064        2.368     0.008942
enh44268    1  198651000  198652000      2       1  150064       2.0182     0.021784
enh44283    1  200270200  200271200      3       2  150064       2.2916     0.010963
enh44284    1  200300000  200301000      3       1  150064        2.838    0.0022702
enh44285    1  200323500  200324500      4       2  150064       3.0494    0.0011466
enh44286    1  200331900  200332900      2       1  150064       3.1829   0.00072909
enh44288    1  200374700  200375700      1       1  150064       2.4823     0.006527
enh44291    1  200452600  200453600      4       1  150064       2.1779     0.014706
enh44292    1  200457200  200458200      4       2  150064       2.7451    0.0030243
enh44308    1  200865300  200866300      3       1  150064       2.3394    0.0096568
enh44311    1  200877000  200878000      3       1  150064       3.5225   0.00021377
enh44312    1  200961800  200962800      6       2  150064       4.1699   1.5234e-05
enh44314    1  200983000  200984000      3       2  150064       3.1954   0.00069808
enh44316    1  200989600  200990600      3       2  150064       3.3452   0.00041107
enh44319    1  200997300  200998300      2       1  150064       2.2783     0.011353
enh44320    1  201025100  201026100      3       1  150064       2.0282     0.021271
enh44321    1  201094300  201095300      1       1  150064        1.821       0.0343
enh44323    1  201106400  201107400      2       1  150064       1.7983     0.036062
enh44331    1  201276500  201277500      2       1  150064       1.9414     0.026104
enh44338    1  201363800  201364800      8       4  150064       2.1948     0.014089
enh44350    1  201434700  201435700      5       2  150064       1.8656      0.03105
enh44353    1  201450900  201451900      5       3  150064       2.1816     0.014571
enh44421    1  201730000  201731000      1       1  150064       3.9018    4.774e-05
enh44427    1  201797200  201798200      3       2  150064       2.6745    0.0037417
enh44432    1  201865300  201866300      1       1  150064       1.6949      0.04505
enh44433    1  201873600  201874600      2       1  150064       2.1693     0.015029
enh44435    1  201877700  201878700      4       1  150064       2.5387    0.0055626
enh44436    1  201882900  201883900      2       1  150064       2.9172    0.0017661
enh44468    1  202111200  202112200      5       2  150064       2.1389      0.01622
enh44494    1  202587500  202588500      1       1  150064       1.7735      0.03807
enh44514    1  202927800  202928800      2       1  150064       1.6632     0.048132
enh44523    1  203015900  203016900      2       1  150064       1.9891     0.023343
enh44526    1  203098100  203099100      4       1  150064       2.1093     0.017458
enh44586    1  203599600  203600600      1       1  150064        1.656      0.04886
enh44612    1  204010400  204011400      3       2  150064       2.1398     0.016185
enh44614    1  204045200  204046200      1       1  150064       2.6213      0.00438
enh44616    1  204049400  204050400      2       1  150064       2.3558    0.0092406
enh44620    1  204057400  204058400      2       1  150064        3.731    9.535e-05
enh44624    1  204063900  204064900      3       1  150064       3.4373   0.00029373
enh44625    1  204065700  204066700      3       2  150064        1.942     0.026067
enh44627    1  204069700  204070700      4       2  150064       3.4002   0.00033669
enh44628    1  204071100  204072100      3       2  150064       3.3447    0.0004119
enh44631    1  204076400  204077400      2       1  150064       2.4232    0.0076912
enh44649    1  204195200  204196200      4       1  150064       1.9709     0.024366
enh44650    1  204230400  204231400      3       2  150064        2.143     0.016055
enh44651    1  204232800  204233800      5       1  150064       1.9658     0.024662
enh44655    1  204249400  204250400      5       3  150064       2.3009     0.010697
enh44659    1  204254300  204255300      9       2  150064       2.6249    0.0043339
enh44693    1  204411800  204412800      1       1  150064       2.1158      0.01718
enh44694    1  204415300  204416300      2       1  150064       1.9149     0.027755
enh44695    1  204419600  204420600      3       1  150064       1.7121     0.043436
enh44700    1  204452500  204453500      2       1  150064       1.8526      0.03197
enh44701    1  204455600  204456600      1       1  150064       3.1125    0.0009276
enh44702    1  204460300  204461300      1       1  150064       3.1976     0.000693
enh44703    1  204461000  204462000      1       1  150064       3.1617    0.0007842
enh44704    1  204464300  204465300      3       2  150064       2.2606     0.011893
enh44705    1  204482100  204483100      2       1  150064       3.1888   0.00071438
enh44706    1  204484400  204485400      3       1  150064       3.0715    0.0010648
enh44708    1  204488400  204489400      2       1  150064       3.3959   0.00034197
enh44709    1  204490100  204491100      3       1  150064       1.9384     0.026287
enh44710    1  204492600  204493600      3       2  150064       2.4346    0.0074531
enh44713    1  204543400  204544400      3       2  150064       3.2053   0.00067472
enh44714    1  204547000  204548000      1       1  150064       3.4754     0.000255
enh44716    1  204560900  204561900      5       2  150064       3.3124   0.00046246
enh44726    1  204940000  204941000      2       1  150064        2.686    0.0036155
enh44729    1  204982700  204983700      5       2  150064       1.6684     0.047616
enh44730    1  205088200  205089200      1       1  150064         1.98      0.02385
enh44731    1  205089200  205090200      5       1  150064       2.1326     0.016477
enh44733    1  205110300  205111300      5       2  150064       3.7788   7.8797e-05
enh44734    1  205144200  205145200      2       1  150064       4.1479   1.6775e-05
enh44735    1  205152600  205153600      5       2  150064       4.3555   6.6377e-06
enh44736    1  205159900  205160900      1       1  150064       3.9929    3.264e-05
enh44737    1  205178700  205179700      4       2  150064       4.4417   4.4622e-06
enh44740    1  205198600  205199600      6       3  150064       2.8526    0.0021679
enh44742    1  205225200  205226200      4       2  150064        2.585    0.0048691
enh44748    1  205263000  205264000      3       2  150064       2.0907      0.01828
enh44757    1  205321100  205322100      3       1  150064       2.1718     0.014934
enh44759    1  205325500  205326500      1       1  150064       1.7587      0.03931
enh44763    1  205344600  205345600      2       1  150064       2.3517    0.0093442
enh44772    1  205461700  205462700      4       2  150064       2.3781    0.0087014
enh44778    1  205481200  205482200      1       1  150064       1.7082       0.0438
enh44789    1  205551400  205552400      4       2  150064       1.6664     0.047813
enh44793    1  205567700  205568700      8       3  150064        2.364    0.0090405
enh44803    1  205649600  205650600      2       1  150064       2.2197     0.013221
enh44841    1  206645700  206646700      5       2  150064       1.6572     0.048743
enh44853    1  206713300  206714300      1       1  150064       1.7644      0.03883
enh44915    1  207225000  207226000      2       1  150064       2.7994    0.0025596
enh44916    1  207226900  207227900      1       1  150064       3.2849    0.0005101
enh44921    1  207243400  207244400      2       1  150064       2.9267    0.0017129
enh44937    1  207921200  207922200      1       1  150064       2.8594     0.002122
enh44938    1  207922200  207923200      3       2  150064        3.773   8.0646e-05
enh44939    1  207923900  207924900      3       2  150064       3.4532   0.00027701
enh44940    1  207926800  207927800      8       3  150064        2.091     0.018266
enh44941    1  207928300  207929300      1       1  150064       3.3754    0.0003685
enh44943    1  207970500  207971500      3       2  150064        2.105     0.017645
enh44944    1  207971800  207972800      1       1  150064       3.7794     7.86e-05
enh44945    1  207976800  207977800      3       1  150064       3.7054   0.00010552
enh44946    1  207979000  207980000      2       1  150064       3.2204   0.00063997
enh44948    1  207987700  207988700      3       2  150064       2.0122     0.022101
enh44950    1  207992500  207993500      5       3  150064       3.9551   3.8248e-05
enh44951    1  207998100  207999100      4       2  150064       2.7092    0.0033718
enh44954    1  208006700  208007700      4       2  150064       4.6652   1.5417e-06
enh44955    1  208009200  208010200      1       1  150064       1.8747      0.03042
enh44956    1  208009900  208010900      2       1  150064       2.1681     0.015076
enh44957    1  208011500  208012500      2       1  150064       2.2074     0.013642
enh44958    1  208013200  208014200      2       1  150064       3.8955   4.8994e-05
enh44959    1  208014800  208015800      3       2  150064       3.7542    8.695e-05
enh44960    1  208016700  208017700      6       3  150064       4.2131   1.2592e-05
enh44961    1  208018200  208019200      5       2  150064       4.1152   1.9342e-05
enh44962    1  208021800  208022800      4       2  150064       1.7699     0.038369
enh44963    1  208023700  208024700      2       1  150064       3.5599    0.0001855
enh44964    1  208025800  208026800      4       2  150064       4.1386   1.7474e-05
enh44965    1  208027000  208028000      5       2  150064       2.5639    0.0051757
enh44966    1  208029500  208030500      3       1  150064       3.5388   0.00020095
enh44967    1  208031900  208032900      8       4  150064        3.038    0.0011909
enh44968    1  208032400  208033400      8       3  150064       2.9015    0.0018566
enh44969    1  208034700  208035700      6       2  150064       3.2288   0.00062155
enh44970    1  208037600  208038600      5       2  150064       3.3961   0.00034176
enh44971    1  208039000  208040000      5       3  150064       3.3811   0.00036092
enh44974    1  208046200  208047200      3       2  150064       2.4471    0.0072008
enh44975    1  208055600  208056600      4       2  150064       2.3794    0.0086709
enh44976    1  208056200  208057200      1       1  150064       2.4167     0.007831
enh44995    1  208263400  208264400      3       1  150064       2.8185    0.0024121
enh44997    1  208293100  208294100      5       2  150064       2.2735     0.011499
enh44998    1  208305300  208306300      3       2  150064       2.9641    0.0015178
enh44999    1  208307400  208308400      2       1  150064       2.7083    0.0033817
enh45012    1  208349900  208350900      2       1  150064       1.6756     0.046906
enh45017    1  208381400  208382400      5       1  150064        1.918     0.027553
enh45020    1  208386700  208387700      2       1  150064       2.0546     0.019961
enh45021    1  208393000  208394000      2       1  150064       2.9953    0.0013711
enh45030    1  208409200  208410200      7       3  150064       2.0582     0.019787
enh45051    1  209799800  209800800      4       2  150064       1.7928     0.036499
enh45077    1  210396100  210397100      2       1  150064       1.6836     0.046132
enh45078    1  210410000  210411000      2       1  150064       1.8007     0.035876
enh45095    1  211430300  211431300      6       2  150064       1.6817     0.046317
enh45099    1  211509200  211510200      2       1  150064       1.8852     0.029699
enh45101    1  211514100  211515100      2       1  150064       1.8677     0.030902
enh45106    1  211686800  211687800      6       2  150064       2.1991     0.013937
enh45110    1  211715300  211716300      1       1  150064       1.8722      0.03059
enh45111    1  211748800  211749800      1       1  150064       2.2159      0.01335
enh45166    1  212428700  212429700      7       2  150064       2.3348    0.0097762
enh45174    1  212474000  212475000      3       2  150064       1.8158     0.034698
enh45175    1  212483500  212484500      1       1  150064       2.2238      0.01308
enh45180    1  212607200  212608200      1       1  150064       2.1962      0.01404
enh45188    1  212769500  212770500      6       3  150064       1.9121      0.02793
enh45217    1  214280200  214281200      4       2  150064       1.9413      0.02611
enh45225    1  214500600  214501600      5       2  150064       2.2221     0.013137
enh45229    1  214510600  214511600      4       2  150064       2.3236     0.010075
enh45242    1  214645200  214646200     11       2  150064       1.6832     0.046173
enh45248    1  214685000  214686000      4       2  150064       2.3348    0.0097768
enh45249    1  214687600  214688600      2       1  150064       2.1348     0.016389
enh45253    1  214715300  214716300      5       2  150064       1.8872     0.029567
enh45256    1  214721100  214722100      1       1  150064       2.3529     0.009314
enh45259    1  214777400  214778400      2       1  150064       1.6883     0.045676
enh45303    1  220217400  220218400      2       1  150064       1.7086     0.043762
enh45304    1  220218000  220219000      3       2  150064       2.0368     0.020835
enh45305    1  220263400  220264400      5       3  150064       1.7708     0.038297
enh45341    1  221886000  221887000      1       1  150064       1.7438       0.0406
enh45349    1  221911900  221912900      3       1  150064       2.5101    0.0060354
enh45350    1  221912800  221913800      4       2  150064       2.0344     0.020953
enh45351    1  221916800  221917800      5       2  150064       3.1988   0.00068992
enh45362    1  222628000  222629000      3       1  150064       2.8637    0.0020939
enh45366    1  222792500  222793500      1       1  150064       1.6887      0.04564
enh45371    1  222945600  222946600      3       1  150064       2.5563    0.0052903
enh45401    1  223839800  223840800      7       2  150064       2.1201     0.016999
enh45405    1  223888100  223889100      1       1  150064       1.9712      0.02435
enh45407    1  223896300  223897300      2       1  150064       1.7586     0.039326
enh45408    1  223898500  223899500      5       2  150064       3.4557   0.00027439
enh45410    1  223902600  223903600      4       2  150064       2.2307     0.012852
enh45411    1  223904200  223905200      4       1  150064        2.426    0.0076332
enh45412    1  223906000  223907000     10       3  150064       3.1769   0.00074424
enh45415    1  223913100  223914100      1       1  150064       2.8498     0.002187
enh45416    1  223914900  223915900      1       1  150064       2.6463     0.004069
enh45418    1  223920800  223921800      1       1  150064       2.7258     0.003207
enh45421    1  223929100  223930100      2       1  150064       1.6798     0.046502
enh45422    1  223930400  223931400     11       2  150064       1.6715     0.047308
enh45424    1  223952700  223953700      3       1  150064       2.5186    0.0058919
enh45425    1  223959100  223960100      4       2  150064       3.7196   9.9754e-05
enh45426    1  223963400  223964400      2       1  150064       2.9646    0.0015153
enh45428    1  224010500  224011500      4       1  150064       3.4388   0.00029213
enh45429    1  224012800  224013800      1       1  150064       3.5115    0.0002228
enh45430    1  224014600  224015600      1       1  150064       3.5115    0.0002228
enh45432    1  224021200  224022200      6       2  150064       2.6392    0.0041545
enh45433    1  224022200  224023200      4       2  150064       2.3135     0.010346
enh45434    1  224023500  224024500      1       1  150064       3.4465     0.000284
enh45435    1  224025200  224026200      2       1  150064       2.0076     0.022345
enh45436    1  224028200  224029200      2       1  150064       1.8336     0.033354
enh45437    1  224029600  224030600      2       1  150064       2.9574    0.0015512
enh45456    1  224547100  224548100      5       2  150064       2.8665    0.0020749
enh45457    1  224565400  224566400      3       1  150064       1.8923     0.029228
enh45459    1  224618900  224619900      1       1  150064       2.3934     0.008346
enh45460    1  224619600  224620600      1       1  150064       2.3934     0.008346
enh45461    1  224623400  224624400      2       1  150064       2.0591     0.019744
enh45462    1  224624200  224625200      2       1  150064       2.4151    0.0078663
enh45463    1  224626400  224627400      2       1  150064       2.3043     0.010602
enh45464    1  224641900  224642900      2       1  150064       2.0662     0.019405
enh45465    1  224644300  224645300      4       2  150064       1.9456     0.025854
enh45467    1  224690600  224691600      2       1  150064       2.2192     0.013236
enh45475    1  224826600  224827600      2       1  150064       2.4575    0.0069946
enh45476    1  224827400  224828400      4       1  150064       2.4933    0.0063278
enh45517    1  225934800  225935800      4       2  150064       1.8791     0.030115
enh45537    1  226044200  226045200      7       3  150064        2.044     0.020476
enh45539    1  226053100  226054100      1       1  150064       2.0725      0.01911
enh45541    1  226064500  226065500      5       2  150064       2.6703    0.0037894
enh45543    1  226077700  226078700      4       2  150064       1.7634     0.038913
enh45551    1  226184900  226185900      2       1  150064       1.8909     0.029316
enh45560    1  226311300  226312300      1       1  150064       2.6169     0.004437
enh45562    1  226315200  226316200      4       2  150064       1.6576       0.0487
enh45565    1  226372200  226373200      3       2  150064       1.9477     0.025725
enh45569    1  226498000  226499000      2       1  150064       2.6384    0.0041644
enh45573    1  226591800  226592800      2       1  150064       1.8275     0.033815
enh45576    1  226755900  226756900      6       2  150064       2.0713     0.019166
enh45577    1  226790300  226791300      5       3  150064        1.948     0.025706
enh45581    1  226832000  226833000      4       2  150064       1.8042     0.035604
enh45600    1  226915000  226916000      2       1  150064       2.3349    0.0097731
enh45601    1  226917500  226918500      1       1  150064       2.6623     0.003881
enh45602    1  226919000  226920000      4       2  150064        2.085     0.018535
enh45605    1  226927200  226928200      2       1  150064       2.0898     0.018317
enh45609    1  227015100  227016100      3       1  150064       2.1328     0.016472
enh45610    1  227061300  227062300      7       3  150064       1.7704     0.038333
enh45611    1  227063300  227064300      4       2  150064       1.6895     0.045558
enh45612    1  227070100  227071100      3       1  150064       2.2435     0.012432
enh45645    1  227544500  227545500      6       2  150064       2.4737    0.0066859
enh45703    1  228557700  228558700      1       1  150064       1.7486      0.04018
enh45731    1  229035600  229036600      2       1  150064       1.9543     0.025331
enh45732    1  229038200  229039200      2       1  150064        2.217      0.01331
enh45734    1  229065800  229066800      3       2  150064       1.8764     0.030298
enh45739    1  229121700  229122700      6       2  150064       1.7394     0.040981
enh45744    1  229162900  229163900      1       1  150064       1.8157      0.03471
enh45779    1  229413000  229414000      1       1  150064       1.6464      0.04984
enh45820    1  230236600  230237600      8       2  150064       3.6151   0.00015013
enh45821    1  230238200  230239200      3       2  150064       3.3968    0.0003409
enh45822    1  230239600  230240600      3       1  150064       3.5876   0.00016688
enh45823    1  230241700  230242700      5       3  150064        2.823     0.002379
enh45824    1  230243200  230244200      5       3  150064       3.2921    0.0004972
enh45825    1  230244600  230245600      6       2  150064       3.9115   4.5865e-05
enh45826    1  230245900  230246900      5       2  150064       3.7656   8.3071e-05
enh45827    1  230248700  230249700      2       1  150064       3.1845    0.0007249
enh45828    1  230256100  230257100      3       2  150064       2.5537    0.0053289
enh45831    1  230265800  230266800      2       1  150064       1.8541     0.031859
enh45832    1  230272200  230273200     11       5  150064       3.1965   0.00069557
enh45833    1  230275200  230276200      8       3  150064       3.6246   0.00014473
enh45842    1  230301000  230302000      5       2  150064       1.7598     0.039222
enh45844    1  230310300  230311300      8       2  150064       1.9515     0.025501
enh45848    1  230325600  230326600      1       1  150064       2.1306      0.01656
enh45861    1  230406300  230407300      1       1  150064       2.4014     0.008167
enh45879    1  230843700  230844700      7       3  150064       1.6771     0.046766
enh45974    1  232512000  232513000      5       3  150064       2.0848     0.018546
enh45979    1  232608600  232609600      2       1  150064       1.9085     0.028161
enh45980    1  232621300  232622300      3       2  150064       1.9499     0.025593
enh46037    1  234398000  234399000      3       2  150064       2.2873     0.011088
enh46043    1  234610600  234611600      9       2  150064       1.9318     0.026689
enh46044    1  234622800  234623800      4       2  150064       1.7362     0.041268
enh46045    1  234630500  234631500      5       2  150064       1.9164     0.027658
enh46046    1  234634700  234635700      4       2  150064       2.3377    0.0097027
enh46048    1  234638600  234639600      3       1  150064       2.2505      0.01221
enh46049    1  234655800  234656800      4       2  150064       2.1053     0.017631
enh46056    1  234690000  234691000      4       2  150064       2.7171    0.0032929
enh46087    1  234895600  234896600      3       2  150064       1.7982     0.036074
enh46103    1  235010900  235011900      3       1  150064       1.9239     0.027182
enh46104    1  235015100  235016100      4       1  150064       2.5034    0.0061504
enh46117    1  235095200  235096200      6       3  150064       1.9138     0.027826
enh46210    1  236464500  236465500      4       2  150064       1.7699     0.038375
enh46255    1  241800800  241801800      9       4  150064       1.9708     0.024373
enh46262    1  243431000  243432000      1       1  150064       4.8918    4.997e-07
enh46263    1  243432700  243433700      2       1  150064       4.4701   3.9099e-06
enh46265    1  243451100  243452100      4       2  150064       5.2305    8.452e-08
enh46268    1  243645400  243646400      1       1  150064       3.8909    4.993e-05
enh46269    1  243646400  243647400      2       1  150064       3.7261   9.7221e-05
enh46275    1  243966700  243967700      2       1  150064       4.3381   7.1872e-06
enh46277    1  244011500  244012500      3       2  150064       3.0738    0.0010569
enh46284    1  244377100  244378100      8       3  150064       2.3082     0.010495
enh46292    1  244486600  244487600      8       3  150064        2.285     0.011157
enh46295    1  244509700  244510700      3       1  150064       2.2961     0.010835
enh46298    1  244602500  244603500      4       2  150064       2.1017     0.017792
enh46301    1  244607900  244608900      1       1  150064       2.2307      0.01285
enh46302    1  244608700  244609700      2       1  150064       2.3236     0.010074
enh46303    1  244612700  244613700      1       1  150064       2.4323     0.007502
enh46304    1  244623600  244624600      3       2  150064       1.7861     0.037045
enh46311    1  244827400  244828400      3       1  150064       2.1247     0.016805
enh46338    1  245761600  245762600      9       2  150064        2.331    0.0098775
enh46346    1  246160600  246161600     10       3  150064       1.8984     0.028824
enh46354    1  246690500  246691500      8       4  150064       1.8793     0.030102
enh46358    1  246747200  246748200      3       2  150064       1.8515     0.032047
enh46359    1  246750000  246751000      1       1  150064       1.7767      0.03781
enh46360    1  246760400  246761400      2       1  150064       1.7267     0.042114
enh46362    1  246771900  246772900      2       1  150064       2.2501      0.01222
enh46363    1  246774000  246775000      4       2  150064       2.0913      0.01825
enh46364    1  246780300  246781300      2       1  150064       1.9448     0.025902
enh46368    1  246859600  246860600      3       1  150064       2.1281     0.016664
enh46395    1  247802000  247803000      5       2  150064       2.0679     0.019323
enh46406    1  249134200  249135200      1       1  150064       2.4173     0.007817
enh46409    1  249153600  249154600      1       1  150064       1.7791      0.03761
enh46410    1  249156400  249157400      1       1  150064       1.8718      0.03062
enh53161    2      47400      48400      2       1  150064       1.9365     0.026405
enh53177    2     826700     827700      6       2  150064       1.7331     0.041538
enh53178    2     969600     970600      6       2  150064       1.9771     0.024014
enh53179    2     970500     971500      2       1  150064       2.1907     0.014237
enh53194    2    1655000    1656000      1       1  150064       1.7368      0.04121
enh53206    2    1732700    1733700      7       2  150064       2.2354     0.012696
enh53207    2    1734600    1735600      6       3  150064       2.0286     0.021248
enh53210    2    1743800    1744800      4       2  150064        1.974     0.024191
enh53211    2    1745700    1746700      9       2  150064       2.3275      0.00997
enh53226    2    2855500    2856500      3       1  150064        2.101     0.017823
enh53230    2    3203000    3204000      3       1  150064       2.1825     0.014537
enh53231    2    3204100    3205100      6       2  150064       1.6769     0.046783
enh53232    2    3241000    3242000      4       1  150064       2.5753     0.005008
enh53233    2    3286600    3287600      4       2  150064       2.0602     0.019688
enh53234    2    3307000    3308000      3       1  150064       2.8667     0.002074
enh53255    2    3621800    3622800      1       1  150064       2.0286      0.02125
enh53256    2    3624900    3625900      7       2  150064       1.7682     0.038515
enh53258    2    3642400    3643400      3       2  150064         1.74     0.040934
enh53282    2    7051400    7052400      1       1  150064       3.4934    0.0002385
enh53283    2    7056600    7057600      3       2  150064       2.8319    0.0023136
enh53284    2    7059400    7060400      1       1  150064       2.0886      0.01837
enh53285    2    7061500    7062500      4       2  150064        2.317     0.010252
enh53286    2    7063900    7064900      3       1  150064       2.9754    0.0014629
enh53287    2    7067000    7068000      2       1  150064       1.7144     0.043232
enh53313    2    7571000    7572000      1       1  150064       1.9847      0.02359
enh53351    2    8679400    8680400      3       1  150064        2.355    0.0092626
enh53352    2    8683900    8684900      3       2  150064       1.8768     0.030272
enh53356    2    8745400    8746400      3       2  150064       2.3799    0.0086576
enh53361    2    8784600    8785600      5       3  150064       2.7427     0.003047
enh53365    2    8825800    8826800      3       1  150064       1.8469     0.032377
enh53390    2    9331000    9332000      2       1  150064       2.0791     0.018805
enh53393    2    9352500    9353500      5       3  150064       1.9588     0.025067
enh53398    2    9364600    9365600      1       1  150064       3.2358    0.0006066
enh53400    2    9370100    9371100      2       1  150064       1.9918     0.023194
enh53401    2    9374800    9375800      3       2  150064       2.6613    0.0038922
enh53407    2    9392000    9393000      2       1  150064       2.6586    0.0039239
enh53446    2    9748000    9749000      3       1  150064       1.6503     0.049439
enh53482    2   10094000   10095000      8       4  150064       2.0775     0.018877
enh53486    2   10131800   10132800      3       1  150064       2.3264    0.0099986
enh53489    2   10159200   10160200      8       4  150064        2.151     0.015739
enh53499    2   10259600   10260600      3       2  150064       2.0375     0.020802
enh53548    2   10547200   10548200      4       1  150064       2.1025     0.017756
enh53567    2   10953200   10954200      6       3  150064       2.0708     0.019191
enh53604    2   11533500   11534500      2       1  150064       2.2141     0.013412
enh53605    2   11535300   11536300      6       2  150064       1.7433      0.04064
enh53611    2   11602400   11603400      4       1  150064       1.8165     0.034648
enh53632    2   11889500   11890500      4       2  150064       1.7365     0.041234
enh53636    2   11904500   11905500      1       1  150064       2.2185      0.01326
enh53638    2   11918800   11919800      2       1  150064        1.751      0.03997
enh53639    2   11924700   11925700      2       1  150064       2.6214     0.004379
enh53652    2   12332800   12333800      3       2  150064       2.1241     0.016831
enh53655    2   12454000   12455000      1       1  150064       1.9468      0.02578
enh53662    2   12640600   12641600      4       2  150064       1.9469     0.025773
enh53663    2   12677600   12678600      1       1  150064       1.7193      0.04278
enh53682    2   12880500   12881500      1       1  150064       1.8457      0.03247
enh53698    2   15699700   15700700      1       1  150064       1.9012      0.02864
enh53723    2   16384600   16385600      5       3  150064       1.8122     0.034981
enh53746    2   17933300   17934300      1       1  150064       2.1042      0.01768
enh53749    2   17980600   17981600      9       3  150064       2.5616    0.0052101
enh53785    2   20261900   20262900      5       2  150064       2.3283    0.0099476
enh53805    2   20369400   20370400      6       3  150064       1.8979     0.028855
enh53808    2   20389600   20390600      1       1  150064       2.0629      0.01956
enh53857    2   20765600   20766600      4       2  150064       2.8054    0.0025126
enh53858    2   20768000   20769000      7       3  150064       2.3394    0.0096584
enh53859    2   20770800   20771800      6       3  150064       2.5728    0.0050441
enh53860    2   20774000   20775000      4       2  150064       2.8532    0.0021637
enh53861    2   20777500   20778500      7       2  150064       2.3497    0.0093949
enh53868    2   20816400   20817400      9       2  150064       1.8948      0.02906
enh53870    2   20829100   20830100      7       3  150064       2.1607     0.015357
enh53884    2   21493200   21494200      1       1  150064       2.1294      0.01661
enh53886    2   23509900   23510900      1       1  150064       1.6528      0.04919
enh53901    2   23703200   23704200      3       1  150064       1.8624     0.031275
enh53905    2   23726100   23727100      5       2  150064       4.2256   1.1917e-05
enh53907    2   23735400   23736400      5       2  150064       3.7094   0.00010387
enh53908    2   23742600   23743600      1       1  150064       3.4082     0.000327
enh53928    2   23920800   23921800      8       2  150064       2.0862     0.018479
enh53931    2   23980200   23981200      1       1  150064       2.0403      0.02066
enh53934    2   24127800   24128800      1       1  150064        2.071      0.01918
enh53935    2   24139300   24140300      3       2  150064       2.2082     0.013614
enh53938    2   24161800   24162800      2       1  150064       2.4363     0.007419
enh53962    2   24657700   24658700      2       1  150064       2.5822    0.0049087
enh53972    2   24836000   24837000      2       1  150064       1.8495     0.032195
enh53992    2   25321200   25322200      2       1  150064       1.9089     0.028136
enh53994    2   25346200   25347200      4       1  150064       3.6785   0.00011729
enh53995    2   25351500   25352500      6       3  150064        4.357    6.593e-06
enh53996    2   25418800   25419800      2       1  150064       3.1712   0.00075895
enh53997    2   25452400   25453400      4       2  150064       3.9435   4.0149e-05
enh54003    2   25508500   25509500      2       1  150064       1.9292     0.026854
enh54004    2   25512200   25513200      4       2  150064       2.7444    0.0030312
enh54005    2   25513800   25514800      2       1  150064       2.3426    0.0095756
enh54008    2   25526600   25527600      4       2  150064       2.7383    0.0030879
enh54010    2   25535900   25536900      2       1  150064       3.1032   0.00095731
enh54011    2   25546400   25547400      2       1  150064       1.7595     0.039251
enh54014    2   25554900   25555900      1       1  150064       2.0902       0.0183
enh54023    2   25585400   25586400      5       2  150064       1.6943     0.045104
enh54025    2   25599100   25600100      3       2  150064       3.5091    0.0002248
enh54030    2   25840400   25841400      1       1  150064       2.0558       0.0199
enh54038    2   26161800   26162800      1       1  150064       1.9976      0.02288
enh54043    2   26214300   26215300      3       1  150064        3.715   0.00010161
enh54044    2   26220200   26221200      7       3  150064       2.8477    0.0022021
enh54046    2   26231200   26232200      5       1  150064         1.72     0.042716
enh54051    2   26262800   26263800      2       1  150064       2.6277    0.0042987
enh54053    2   26266900   26267900      4       1  150064       2.4018    0.0081563
enh54062    2   26401200   26402200      2       1  150064       2.4287     0.007577
enh54084    2   26828600   26829600      2       1  150064       1.6939     0.045143
enh54095    2   26929500   26930500      1       1  150064       2.0956      0.01806
enh54096    2   26932800   26933800      2       1  150064       1.8174     0.034575
enh54101    2   26963400   26964400      3       1  150064        3.665   0.00012365
enh54104    2   26990100   26991100      3       1  150064       3.0209      0.00126
enh54105    2   26991700   26992700      2       1  150064       3.1258   0.00088647
enh54106    2   26994400   26995400      3       1  150064        3.144   0.00083325
enh54110    2   27184400   27185400      4       2  150064       2.9554    0.0015615
enh54113    2   27198800   27199800      3       1  150064       3.2493    0.0005785
enh54115    2   27204500   27205500      2       1  150064       2.6912    0.0035593
enh54116    2   27224400   27225400      1       1  150064       3.1894    0.0007128
enh54118    2   27242400   27243400      4       2  150064       2.9606    0.0015351
enh54119    2   27244700   27245700      2       1  150064       3.1597   0.00078974
enh54120    2   27254200   27255200      1       1  150064       3.0193     0.001267
enh54122    2   27286200   27287200      2       1  150064       3.9856    3.366e-05
enh54123    2   27292500   27293500      4       2  150064       3.5829   0.00016991
enh54124    2   27296800   27297800      2       1  150064        2.323     0.010089
enh54125    2   27300200   27301200      1       1  150064       2.6139     0.004476
enh54128    2   27307700   27308700      2       1  150064       2.5213    0.0058457
enh54129    2   27309900   27310900      1       1  150064        2.979     0.001446
enh54130    2   27315100   27316100      2       1  150064       2.8774    0.0020051
enh54137    2   27440800   27441800      8       2  150064       2.0127     0.022073
enh54142    2   27543600   27544600      2       1  150064       1.9898     0.023304
enh54148    2   27594900   27595900      2       1  150064       2.3713    0.0088636
enh54150    2   27603900   27604900      1       1  150064       3.0578     0.001115
enh54151    2   27630300   27631300      1       1  150064       3.1035    0.0009562
enh54152    2   27632800   27633800      2       1  150064       2.0799     0.018769
enh54155    2   27665000   27666000      1       1  150064       3.1687    0.0007655
enh54156    2   27668300   27669300      2       1  150064        1.806     0.035459
enh54157    2   27711400   27712400      4       2  150064       3.6298   0.00014183
enh54159    2   27850400   27851400      2       1  150064       1.8163      0.03466
enh54160    2   27852400   27853400      3       2  150064       1.6838     0.046106
enh54168    2   27937100   27938100      1       1  150064       2.8369     0.002278
enh54169    2   27942500   27943500      3       2  150064       2.1704     0.014989
enh54172    2   27951900   27952900      3       1  150064       3.8446   6.0373e-05
enh54175    2   27975300   27976300      1       1  150064       4.5947    2.167e-06
enh54176    2   27984000   27985000      2       1  150064       2.0176     0.021815
enh54177    2   27986100   27987100      1       1  150064       4.0247    2.852e-05
enh54178    2   27988000   27989000      1       1  150064       4.1169     1.92e-05
enh54179    2   27988800   27989800      3       2  150064       4.4211   4.9099e-06
enh54180    2   27993400   27994400      1       1  150064       3.8587      5.7e-05
enh54183    2   28019900   28020900      3       1  150064       4.2499   1.0695e-05
enh54184    2   28023400   28024400      4       2  150064       5.2017   9.8762e-08
enh54185    2   28031600   28032600      2       1  150064       4.1818   1.4459e-05
enh54186    2   28114200   28115200      1       1  150064       1.9473      0.02575
enh54188    2   28137300   28138300      2       1  150064       1.9275     0.026958
enh54189    2   28139000   28140000      1       1  150064       2.2514      0.01218
enh54192    2   28189000   28190000      3       2  150064       2.8324    0.0023101
enh54209    2   28543000   28544000      1       1  150064        1.844      0.03259
enh54222    2   28604400   28605400      3       2  150064       2.1847     0.014455
enh54224    2   28611900   28612900      1       1  150064        2.969     0.001494
enh54225    2   28619500   28620500      3       1  150064       2.3435    0.0095507
enh54226    2   28622700   28623700      2       1  150064       2.6156     0.004454
enh54229    2   28636100   28637100      2       1  150064       1.9748     0.024147
enh54230    2   28646300   28647300      6       3  150064       3.0378    0.0011914
enh54231    2   28659100   28660100      3       2  150064       3.1227   0.00089589
enh54269    2   28994600   28995600      2       1  150064        2.601    0.0046479
enh54270    2   29032500   29033500      2       1  150064        3.181   0.00073373
enh54297    2   30447300   30448300      4       2  150064        2.246     0.012352
enh54316    2   30588900   30589900      1       1  150064       1.8188      0.03447
enh54403    2   34467100   34468100      3       2  150064       2.2428     0.012454
enh54423    2   36632000   36633000      6       3  150064        2.015     0.021951
enh54427    2   36647300   36648300      1       1  150064       2.3588     0.009167
enh54428    2   36651100   36652100      1       1  150064       2.1612      0.01534
enh54429    2   36654400   36655400      8       3  150064       2.3854    0.0085301
enh54433    2   36668200   36669200      4       1  150064       1.8784     0.030163
enh54434    2   36676100   36677100      1       1  150064       2.2365      0.01266
enh54440    2   36687900   36688900      2       1  150064       1.8887     0.029466
enh54442    2   36712400   36713400      4       1  150064       1.8349     0.033259
enh54445    2   36823000   36824000      2       1  150064       1.7264     0.042141
enh54447    2   37116800   37117800      3       1  150064       1.7748     0.037965
enh54450    2   37178000   37179000      4       2  150064       1.8639     0.031171
enh54451    2   37178500   37179500      5       3  150064        1.859     0.031515
enh54453    2   37227300   37228300      3       2  150064       3.0413    0.0011779
enh54457    2   37424500   37425500      3       2  150064       1.7105      0.04359
enh54458    2   37456600   37457600      2       1  150064       1.6981     0.044743
enh54459    2   37459800   37460800      5       2  150064       2.2188     0.013252
enh54460    2   37549200   37550200      3       2  150064       4.5438    2.763e-06
enh54461    2   37552500   37553500      3       2  150064       3.5159   0.00021917
enh54462    2   37571000   37572000      5       3  150064       2.4303    0.0075439
enh54463    2   37576800   37577800      2       1  150064       2.7638    0.0028562
enh54469    2   37733800   37734800      4       1  150064       1.8585     0.031551
enh54530    2   38604900   38605900      4       2  150064       1.8559     0.031732
enh54533    2   38635600   38636600      3       2  150064       1.6621     0.048246
enh54534    2   38645600   38646600      2       1  150064       2.4327    0.0074931
enh54554    2   38947600   38948600      1       1  150064       3.2525    0.0005719
enh54555    2   38949100   38950100      1       1  150064       2.1091      0.01747
enh54558    2   39101600   39102600      5       1  150064       1.8361     0.033174
enh54560    2   39320400   39321400      3       1  150064       1.6751     0.046955
enh54564    2   39345000   39346000      3       1  150064       1.7073     0.043887
enh54569    2   39454700   39455700      3       2  150064       1.8022     0.035754
enh54571    2   39608500   39609500      1       1  150064        2.056      0.01989
enh54594    2   39767800   39768800      3       2  150064       2.6328    0.0042341
enh54596    2   39795600   39796600      2       1  150064       2.4136    0.0078969
enh54603    2   40392300   40393300      5       2  150064        1.653     0.049163
enh54605    2   40467400   40468400      5       2  150064       2.4196     0.007769
enh54610    2   40630000   40631000      3       1  150064       2.0112     0.022152
enh54615    2   42055800   42056800      3       1  150064       1.6689     0.047567
enh54616    2   42068400   42069400      3       1  150064       2.5474    0.0054272
enh54617    2   42086900   42087900      4       2  150064       2.2208     0.013182
enh54621    2   42133000   42134000      8       2  150064       1.8191     0.034449
enh54678    2   42981800   42982800      6       3  150064       1.7115     0.043491
enh54679    2   43014800   43015800     10       2  150064       1.7017     0.044405
enh54687    2   43072000   43073000      4       2  150064       1.9494     0.025626
enh54693    2   43106900   43107900      3       1  150064       1.6831     0.046179
enh54697    2   43133200   43134200      3       2  150064        2.377    0.0087282
enh54706    2   43164300   43165300      4       2  150064       1.6623     0.048227
enh54709    2   43173500   43174500      3       2  150064       1.8782     0.030178
enh54756    2   43379800   43380800      5       2  150064       1.9536     0.025374
enh54823    2   44399400   44400400      1       1  150064       2.1429      0.01606
enh54840    2   45469300   45470300      1       1  150064         1.98      0.02385
enh54854    2   45902100   45903100      3       2  150064       1.9215     0.027334
enh54859    2   45918100   45919100      2       1  150064       2.2649     0.011758
enh54869    2   45986300   45987300      2       1  150064       2.3983    0.0082368
enh54881    2   46049500   46050500      5       3  150064       1.8345      0.03329
enh54896    2   46149300   46150300      4       1  150064        1.812     0.034993
enh54904    2   46191000   46192000      7       3  150064       2.2814     0.011263
enh54905    2   46219600   46220600      3       2  150064       2.4645    0.0068611
enh54908    2   46257000   46258000      2       1  150064       2.2846     0.011169
enh54912    2   46269400   46270400      4       2  150064       2.5115    0.0060105
enh54914    2   46285000   46286000      5       3  150064        2.454    0.0070639
enh54981    2   46790000   46791000      1       1  150064       1.7709      0.03829
enh54982    2   46791200   46792200      4       2  150064       1.8325     0.033439
enh55017    2   47211700   47212700      2       1  150064       1.6981     0.044749
enh55040    2   47399400   47400400      3       2  150064       2.0307     0.021143
enh55045    2   47499900   47500900      1       1  150064        1.955      0.02529
enh55052    2   47563600   47564600      3       1  150064       1.6973     0.044819
enh55060    2   47994600   47995600      3       2  150064        2.471    0.0067377
enh55061    2   48009000   48010000      2       1  150064       1.9682      0.02452
enh55062    2   48012200   48013200      6       3  150064       2.3277    0.0099645
enh55063    2   48092800   48093800      5       3  150064       2.5108    0.0060233
enh55064    2   48095200   48096200      2       1  150064        1.951     0.025531
enh55065    2   48097800   48098800      5       3  150064       2.7425    0.0030486
enh55070    2   48128700   48129700      1       1  150064       2.9361     0.001662
enh55075    2   48340400   48341400      1       1  150064       2.0415       0.0206
enh55077    2   48424000   48425000      2       1  150064       2.2301      0.01287
enh55078    2   48475800   48476800      1       1  150064       2.1128      0.01731
enh55079    2   48476500   48477500      1       1  150064       2.1128      0.01731
enh55080    2   48540200   48541200      7       3  150064       3.0479    0.0011524
enh55081    2   48568400   48569400      5       2  150064       3.3176   0.00045403
enh55083    2   48573000   48574000      4       2  150064       4.5346   2.8856e-06
enh55084    2   48580000   48581000      2       1  150064       1.9463     0.025807
enh55085    2   48642400   48643400      6       4  150064       2.5081    0.0060695
enh55086    2   48647200   48648200      4       2  150064       2.5545    0.0053166
enh55087    2   48671200   48672200      4       2  150064        2.113       0.0173
enh55096    2   51240300   51241300      1       1  150064       2.1981      0.01397
enh55104    2   54176700   54177700      5       3  150064       2.4142    0.0078856
enh55106    2   54187600   54188600      4       2  150064       2.1225     0.016899
enh55107    2   54188300   54189300      2       1  150064       2.4166    0.0078321
enh55110    2   54194200   54195200      4       2  150064       2.1943     0.014107
enh55113    2   54216300   54217300      3       1  150064       2.3442     0.009535
enh55114    2   54291000   54292000      2       1  150064       3.1703   0.00076139
enh55115    2   54315100   54316100      2       1  150064       1.8354     0.033224
enh55116    2   54330700   54331700      4       2  150064       2.5832    0.0048945
enh55130    2   54685100   54686100      1       1  150064       1.9939      0.02308
enh55133    2   54700600   54701600      6       4  150064       1.7264      0.04214
enh55144    2   54721800   54722800      1       1  150064       3.9814    3.425e-05
enh55145    2   54724800   54725800      6       4  150064       3.2476   0.00058198
enh55147    2   54727600   54728600      8       2  150064       1.6689     0.047572
enh55154    2   54746600   54747600      2       1  150064       3.2837   0.00051231
enh55157    2   54757600   54758600      4       2  150064       1.7197     0.042741
enh55162    2   54775100   54776100      2       1  150064       1.9466     0.025793
enh55164    2   54779600   54780600      3       2  150064       1.7175     0.042946
enh55169    2   54790000   54791000      3       2  150064        1.831      0.03355
enh55172    2   54796600   54797600      4       2  150064       2.4673    0.0068075
enh55174    2   54799100   54800100      9       4  150064       1.8721     0.030594
enh55175    2   54801600   54802600      7       3  150064        2.267     0.011695
enh55176    2   54805000   54806000      8       1  150064       1.6771     0.046766
enh55177    2   54808300   54809300      5       1  150064       2.3872    0.0084891
enh55179    2   54811700   54812700      3       1  150064       2.3829    0.0085877
enh55184    2   54817100   54818100      6       3  150064       1.6763     0.046837
enh55185    2   54822700   54823700      8       3  150064         1.69     0.045515
enh55186    2   54824200   54825200      6       2  150064       2.0104     0.022193
enh55187    2   54826200   54827200      2       1  150064       1.7435     0.040623
enh55188    2   54830600   54831600      6       3  150064       3.0577    0.0011151
enh55191    2   54840000   54841000      5       2  150064       2.4294    0.0075625
enh55194    2   54851700   54852700      2       1  150064       2.8326    0.0023083
enh55195    2   54853500   54854500      5       3  150064       1.7194     0.042768
enh55197    2   54861000   54862000      5       2  150064       2.1092     0.017462
enh55198    2   54863400   54864400      3       2  150064       2.2396      0.01256
enh55200    2   54867200   54868200      6       3  150064       2.5437    0.0054839
enh55202    2   54884500   54885500      4       2  150064       3.4471   0.00028336
enh55203    2   54893100   54894100      2       1  150064       1.8824      0.02989
enh55204    2   54896700   54897700      3       2  150064       1.7683     0.038502
enh55207    2   54907000   54908000      6       3  150064       2.8593    0.0021231
enh55209    2   55172600   55173600      5       2  150064       2.3761    0.0087491
enh55214    2   55222400   55223400      5       2  150064       2.7688     0.002813
enh55215    2   55231600   55232600      4       2  150064       3.0157    0.0012819
enh55224    2   55273200   55274200      1       1  150064       1.9138      0.02782
enh55229    2   55347200   55348200      5       3  150064        2.564    0.0051738
enh55234    2   55378400   55379400      1       1  150064       1.7774      0.03775
enh55238    2   55394800   55395800      4       2  150064       2.2021     0.013829
enh55263    2   58272500   58273500      2       1  150064       4.0931   2.1281e-05
enh55264    2   58274800   58275800      1       1  150064       4.4393    4.513e-06
enh55265    2   58382000   58383000      2       1  150064       5.1702   1.1695e-07
enh55270    2   60321000   60322000      3       1  150064       1.7909     0.036658
enh55271    2   60440700   60441700      3       2  150064        2.635    0.0042066
enh55273    2   60512600   60513600      4       1  150064       2.2367     0.012652
enh55278    2   60593000   60594000      4       2  150064       2.0786     0.018826
enh55283    2   60707000   60708000      6       2  150064       3.2685   0.00054063
enh55284    2   60710000   60711000      3       2  150064       2.9125    0.0017926
enh55288    2   60725000   60726000      1       1  150064       4.0529    2.529e-05
enh55289    2   60726800   60727800      2       1  150064       4.5044   3.3277e-06
enh55292    2   60737800   60738800      7       3  150064       3.3177   0.00045388
enh55293    2   60738900   60739900      2       1  150064       2.3596    0.0091477
enh55294    2   60740800   60741800      2       1  150064       3.0157     0.001282
enh55295    2   60742200   60743200      4       2  150064       2.1759     0.014781
enh55296    2   60743200   60744200      1       1  150064       2.4357     0.007432
enh55302    2   60808500   60809500      2       1  150064       2.1984     0.013959
enh55312    2   61406400   61407400      6       4  150064       1.8196     0.034408
enh55314    2   61583200   61584200      3       2  150064       2.0802     0.018755
enh55324    2   61686300   61687300      3       2  150064       2.2502     0.012219
enh55325    2   61692200   61693200      3       2  150064       2.6498    0.0040264
enh55328    2   61699300   61700300      1       1  150064        1.971      0.02436
enh55349    2   62431600   62432600      2       1  150064       1.8729     0.030541
enh55364    2   62532900   62533900      2       1  150064       1.9495     0.025616
enh55365    2   62536300   62537300      1       1  150064       2.1125      0.01732
enh55367    2   62651200   62652200      2       1  150064       2.1317     0.016515
enh55368    2   62683400   62684400      1       1  150064       1.9283      0.02691
enh55369    2   62684400   62685400      1       1  150064       1.9612      0.02493
enh55372    2   62702400   62703400      2       1  150064       2.1779     0.014706
enh55377    2   62886800   62887800      2       1  150064       1.6574     0.048718
enh55378    2   62889300   62890300      4       2  150064       2.9659     0.001509
enh55379    2   62891600   62892600      2       1  150064       1.8688     0.030828
enh55380    2   62934200   62935200      1       1  150064       3.1879    0.0007165
enh55400    2   64291000   64292000      2       1  150064       1.9995     0.022775
enh55410    2   64429000   64430000      1       1  150064       1.6741      0.04706
enh55428    2   64763400   64764400      1       1  150064       1.7287      0.04193
enh55433    2   64826400   64827400      7       2  150064       2.5498    0.0053895
enh55460    2   65024200   65025200      1       1  150064       1.8649       0.0311
enh55513    2   65571400   65572400      3       1  150064        1.876     0.030326
enh55539    2   65634400   65635400      3       1  150064       1.6661     0.047848
enh55546    2   65772400   65773400      1       1  150064       3.1367    0.0008544
enh55569    2   66743000   66744000      1       1  150064        2.156      0.01554
enh55570    2   66752500   66753500      2       1  150064       2.0728     0.019095
enh55571    2   66763800   66764800      2       1  150064       2.1276     0.016683
enh55572    2   66770200   66771200      3       2  150064       2.8564    0.0021427
enh55575    2   66782400   66783400      2       1  150064       2.3121     0.010385
enh55583    2   67788000   67789000      1       1  150064        1.647      0.04978
enh55593    2   68386000   68387000      5       2  150064       2.8937    0.0019034
enh55600    2   68474600   68475600      4       1  150064       2.4528    0.0070881
enh55602    2   68482800   68483800      1       1  150064       2.8455     0.002217
enh55636    2   69180000   69181000      4       1  150064       1.9345     0.026529
enh55657    2   69423600   69424600      1       1  150064       2.0351      0.02092
enh55662    2   69525600   69526600      7       2  150064       2.2894     0.011029
enh55663    2   69534500   69535500      1       1  150064       2.2815      0.01126
enh55664    2   69536400   69537400      1       1  150064       1.9178      0.02757
enh55672    2   69662600   69663600      1       1  150064       2.0166      0.02187
enh55710    2   69960800   69961800      2       1  150064       1.7617     0.039063
enh55712    2   69970900   69971900      2       1  150064       2.0354     0.020905
enh55721    2   69995200   69996200      3       1  150064       1.9446     0.025912
enh55727    2   70016500   70017500      4       2  150064       1.7944     0.036376
enh55734    2   70144700   70145700      1       1  150064       1.7393      0.04099
enh55735    2   70153600   70154600      4       1  150064       1.8322     0.033464
enh55738    2   70191200   70192200      1       1  150064       2.1937      0.01413
enh55747    2   70261900   70262900      2       1  150064       1.6648     0.047979
enh55771    2   70439400   70440400      3       2  150064       1.9916     0.023209
enh55777    2   70485800   70486800      2       1  150064       1.6927     0.045261
enh55778    2   70487100   70488100      2       1  150064       1.6595     0.048504
enh55780    2   70518900   70519900      1       1  150064       1.7556      0.03958
enh55781    2   70521200   70522200      3       1  150064       1.7808      0.03747
enh55782    2   70527400   70528400      2       1  150064       2.0229     0.021543
enh55787    2   70736200   70737200      3       2  150064       1.7775      0.03774
enh55807    2   71250800   71251800      5       2  150064       1.7343     0.041428
enh55815    2   71561800   71562800      3       1  150064       2.2041     0.013757
enh55816    2   71563500   71564500      2       1  150064        2.399    0.0082196
enh55818    2   71679000   71680000      2       1  150064       2.3736    0.0088076
enh55854    2   72365100   72366100      1       1  150064        2.597     0.004702
enh55855    2   72410600   72411600      2       1  150064       1.7189     0.042819
enh55869    2   73211400   73212400      2       1  150064       3.6391   0.00013679
enh55871    2   73258900   73259900      2       1  150064       3.5698   0.00017864
enh55872    2   73260700   73261700      3       2  150064       4.4475   4.3448e-06
enh55873    2   73289600   73290600      5       2  150064       2.1708     0.014974
enh55875    2   73295800   73296800      1       1  150064       3.5033    0.0002298
enh55877    2   73316400   73317400      3       1  150064       2.3541    0.0092831
enh55878    2   73318700   73319700      3       1  150064       3.0385    0.0011887
enh55879    2   73320000   73321000      4       1  150064       3.1299   0.00087433
enh55880    2   73321000   73322000      5       2  150064       2.9955    0.0013701
enh55881    2   73328900   73329900      5       2  150064        3.643   0.00013476
enh55882    2   73330000   73331000      5       2  150064        3.059    0.0011102
enh55883    2   73333500   73334500      2       1  150064       3.1442   0.00083265
enh55886    2   73442000   73443000      4       2  150064       2.4479     0.007184
enh55887    2   73462700   73463700      3       1  150064       3.7782   7.8976e-05
enh55888    2   73463400   73464400      1       1  150064       4.0458    2.607e-05
enh55891    2   73852400   73853400      3       1  150064       2.8526    0.0021682
enh55896    2   74057600   74058600      3       1  150064       2.5124    0.0059954
enh55915    2   74218600   74219600      3       2  150064       2.1414     0.016121
enh55922    2   74248000   74249000      3       1  150064       2.0334     0.021008
enh55923    2   74252900   74253900      5       1  150064       3.0081    0.0013146
enh55924    2   74253700   74254700      1       1  150064       3.0007     0.001347
enh55925    2   74257900   74258900      4       1  150064        2.161     0.015348
enh55927    2   74259600   74260600      2       1  150064       2.6726    0.0037635
enh55933    2   74401700   74402700      6       2  150064       1.8584     0.031554
enh55975    2   74967600   74968600      4       1  150064       2.1729     0.014896
enh56015    2   84714000   84715000      4       2  150064       2.2462     0.012346
enh56019    2   85056500   85057500      2       1  150064       3.0502    0.0011435
enh56023    2   85125700   85126700      1       1  150064        1.984      0.02363
enh56051    2   85384200   85385200      1       1  150064       2.0131      0.02205
enh56052    2   85384700   85385700      2       1  150064       1.8849     0.029719
enh56064    2   85471700   85472700      4       2  150064       2.0482     0.020268
enh56076    2   85518400   85519400      3       1  150064       1.8199     0.034384
enh56081    2   85623500   85624500      2       1  150064       1.6886     0.045644
enh56084    2   85636200   85637200      2       1  150064       2.6479    0.0040492
enh56085    2   85637200   85638200      2       1  150064       3.2842   0.00051131
enh56086    2   85644600   85645600      5       2  150064       3.2498   0.00057749
enh56134    2   85992100   85993100      8       3  150064       2.1965     0.014029
enh56136    2   85998000   85999000      2       1  150064        2.375    0.0087748
enh56193    2   86522000   86523000      1       1  150064       1.6685      0.04761
enh56207    2   86859200   86860200      4       2  150064       1.9584     0.025092
enh56209    2   86902600   86903600      2       1  150064       2.3893    0.0084397
enh56212    2   87010600   87011600      1       1  150064       2.1132      0.01729
enh56271    2   96056900   96057900      2       1  150064       2.4482    0.0071787
enh56283    2   96808000   96809000      1       1  150064       1.7112      0.04352
enh56287    2   96865400   96866400      1       1  150064       3.9562    3.808e-05
enh56298    2   96919400   96920400      1       1  150064       3.9103     4.61e-05
enh56300    2   96924300   96925300      3       2  150064       2.9815    0.0014343
enh56302    2   96927600   96928600      1       1  150064        3.299    0.0004851
enh56314    2   97096700   97097700      2       1  150064       2.6512    0.0040106
enh56322    2   97198400   97199400      3       2  150064       1.9101      0.02806
enh56324    2   97205100   97206100      1       1  150064       1.9382       0.0263
enh56326    2   97215300   97216300      1       1  150064        1.664      0.04806
enh56332    2   97288000   97289000      1       1  150064       1.9919      0.02319
enh56333    2   97297500   97298500      1       1  150064        2.562     0.005203
enh56337    2   97351100   97352100      2       1  150064       2.5752    0.0050088
enh56338    2   97352800   97353800      1       1  150064       3.4182    0.0003152
enh56339    2   97379600   97380600      1       1  150064       3.7135    0.0001022
enh56342    2   97425200   97426200      2       1  150064       1.9136     0.027833
enh56343    2   97430800   97431800      1       1  150064        2.061      0.01965
enh56345    2   97433800   97434800      1       1  150064       2.3494     0.009401
enh56347    2   97436200   97437200      1       1  150064       2.1304      0.01657
enh56348    2   97437800   97438800      2       1  150064       2.9127    0.0017917
enh56349    2   97439700   97440700      2       1  150064       2.1376     0.016273
enh56350    2   97453700   97454700      1       1  150064       2.4601     0.006945
enh56353    2   97483700   97484700      1       1  150064       2.1714      0.01495
enh56356    2   97489500   97490500      2       1  150064       2.9683    0.0014971
enh56357    2   97497800   97498800      1       1  150064       2.0026      0.02261
enh56358    2   97504800   97505800      1       1  150064       2.0077      0.02234
enh56360    2   97524600   97525600      1       1  150064       2.0166      0.02187
enh56364    2   97536500   97537500      2       1  150064       1.9317     0.026699
enh56365    2   97539800   97540800      3       1  150064       2.9134    0.0017877
enh56366    2   97543300   97544300      2       1  150064       3.9637   3.6895e-05
enh56369    2   97559200   97560200      4       2  150064        2.899    0.0018717
enh56371    2   97569100   97570100      4       2  150064       3.6646   0.00012388
enh56372    2   97572500   97573500      4       1  150064       3.6494   0.00013143
enh56373    2   97577800   97578800      3       1  150064       3.4455   0.00028496
enh56377    2   97592800   97593800      2       1  150064       2.9489    0.0015945
enh56382    2   97761000   97762000      5       1  150064       2.6068      0.00457
enh56383    2   98261000   98262000      3       1  150064       2.6678    0.0038176
enh56395    2   98567500   98568500      3       2  150064       2.3493    0.0094037
enh56397    2   98582900   98583900      1       1  150064       2.9781      0.00145
enh56403    2   98612800   98613800      3       1  150064       2.9854     0.001416
enh56418    2   99063000   99064000      4       1  150064       2.1642     0.015226
enh56420    2   99068400   99069400      1       1  150064         1.78      0.03754
enh56427    2   99088700   99089700      2       1  150064       1.8067     0.035403
enh56432    2   99099900   99100900      2       1  150064       1.7708     0.038301
enh56436    2   99105400   99106400      5       1  150064       1.8035     0.035656
enh56438    2   99108600   99109600      2       1  150064       1.7642     0.038849
enh56440    2   99124400   99125400      3       1  150064       1.8078      0.03532
enh56444    2   99178700   99179700      1       1  150064       1.8114      0.03504
enh56445    2   99200400   99201400      2       1  150064        2.947    0.0016045
enh56446    2   99222700   99223700      3       1  150064       1.6702     0.047443
enh56448    2   99280000   99281000      1       1  150064       2.0208      0.02165
enh56470    2   99422000   99423000      3       1  150064       1.7118      0.04347
enh56474    2   99449700   99450700      3       1  150064       1.7629     0.038962
enh56498    2  100236800  100237800      1       1  150064       2.0429      0.02053
enh56499    2  100238200  100239200      4       2  150064       2.1649     0.015199
enh56501    2  100252800  100253800      2       1  150064       2.3472    0.0094585
enh56504    2  100308200  100309200      3       2  150064       1.8918     0.029256
enh56505    2  100314400  100315400      5       2  150064       1.8463     0.032423
enh56512    2  100577300  100578300      1       1  150064        1.887      0.02958
enh56530    2  101396600  101397600      3       2  150064        2.002     0.022641
enh56557    2  101540900  101541900      4       2  150064       1.7805     0.037497
enh56560    2  101561900  101562900      3       1  150064       1.8009     0.035858
enh56595    2  101850500  101851500      2       1  150064       2.4755    0.0066531
enh56597    2  101856300  101857300      1       1  150064        2.489     0.006405
enh56599    2  101867700  101868700      3       2  150064       1.9112     0.027987
enh56605    2  101916400  101917400      3       2  150064       2.2721     0.011541
enh56606    2  101918700  101919700      2       1  150064       1.6736     0.047109
enh56692    2  102717100  102718100      5       3  150064       1.9019     0.028594
enh56694    2  102722300  102723300      5       2  150064       3.8689   5.4669e-05
enh56695    2  102725500  102726500     11       3  150064       3.2355   0.00060719
enh56696    2  102726800  102727800      8       2  150064       2.8734    0.0020302
enh56697    2  102728200  102729200      3       2  150064       1.8882     0.029497
enh56698    2  102731400  102732400      6       3  150064       2.0973     0.017986
enh56702    2  102757600  102758600      6       2  150064       2.2417     0.012491
enh56708    2  102771100  102772100      5       2  150064        1.968     0.024532
enh56709    2  102772500  102773500      2       1  150064       1.9617       0.0249
enh56711    2  102777700  102778700      5       3  150064       1.8146     0.034791
enh56712    2  102806600  102807600      2       1  150064       1.8839     0.029792
enh56713    2  102822800  102823800     12       2  150064       1.7173     0.042964
enh56736    2  103208200  103209200      4       2  150064       1.8175      0.03457
enh56737    2  103221000  103222000      2       1  150064        1.996     0.022969
enh56738    2  103253700  103254700      2       1  150064       2.2353     0.012697
enh56739    2  103351200  103352200      3       1  150064       2.6778    0.0037058
enh56744    2  105050500  105051500      3       2  150064       2.0566     0.019861
enh56762    2  105994700  105995700      2       1  150064       2.2448     0.012392
enh56765    2  106001900  106002900      3       2  150064       1.6687     0.047591
enh56798    2  106359700  106360700      2       1  150064       2.2947     0.010874
enh56800    2  106369600  106370600      3       1  150064       1.7621     0.039027
enh56804    2  106376800  106377800      4       1  150064       2.7082    0.0033821
enh56807    2  106380200  106381200      7       2  150064       1.6886     0.045649
enh56875    2  106776200  106777200      1       1  150064       1.8693      0.03079
enh56896    2  107456000  107457000      2       1  150064       2.6312    0.0042539
enh56910    2  109168700  109169700      1       1  150064       2.0803      0.01875
enh56920    2  109200300  109201300      5       3  150064       1.8489     0.032238
enh56926    2  109231600  109232600      3       1  150064       1.8293     0.033678
enh56930    2  109236700  109237700      1       1  150064       2.0736      0.01906
enh56989    2  109872200  109873200      3       2  150064        1.872     0.030607
enh57026    2  110271200  110272200      2       1  150064       4.2551   1.0449e-05
enh57028    2  110292800  110293800      1       1  150064       4.1748    1.491e-05
enh57029    2  110317600  110318600      4       2  150064        2.718    0.0032842
enh57031    2  110369200  110370200      5       3  150064       3.4337   0.00029767
enh57032    2  110387600  110388600      4       2  150064       2.5813    0.0049212
enh57033    2  110402000  110403000      3       2  150064       2.6335    0.0042256
enh57046    2  110855100  110856100      1       1  150064       2.0367      0.02084
enh57049    2  110895800  110896800      2       1  150064       1.7603     0.039179
enh57071    2  111936300  111937300      2       1  150064        2.345    0.0095133
enh57072    2  111942800  111943800      5       1  150064       2.2103     0.013541
enh57073    2  111974500  111975500      2       1  150064       1.6774      0.04673
enh57077    2  112253000  112254000      2       1  150064       2.6208    0.0043864
enh57088    2  112463800  112464800      5       1  150064       1.8235      0.03411
enh57091    2  112654000  112655000      2       1  150064       1.6624     0.048215
enh57097    2  112676600  112677600      2       1  150064       2.1086     0.017491
enh57099    2  112703700  112704700      3       1  150064       1.7818     0.037389
enh57104    2  112789500  112790500      5       3  150064        2.035     0.020927
enh57110    2  112816800  112817800      3       2  150064       2.5904    0.0047926
enh57113    2  113008800  113009800      1       1  150064       2.5044     0.006133
enh57131    2  113431600  113432600      1       1  150064       2.4515     0.007114
enh57174    2  113943100  113944100      2       1  150064        2.212     0.013483
enh57191    2  114081700  114082700      4       2  150064        1.824     0.034076
enh57196    2  114634300  114635300      3       2  150064        2.904    0.0018424
enh57201    2  114651500  114652500      7       3  150064       1.8205     0.034339
enh57204    2  114657900  114658900      4       1  150064       2.1168     0.017138
enh57206    2  114667500  114668500      4       2  150064       2.4829    0.0065155
enh57216    2  118842300  118843300      4       2  150064       1.6592     0.048533
enh57219    2  118871400  118872400      6       3  150064       2.8275    0.0023454
enh57230    2  119982600  119983600     10       3  150064       1.6725     0.047209
enh57283    2  121015400  121016400      2       1  150064       1.6983     0.044727
enh57287    2  121030400  121031400      2       1  150064        1.915     0.027746
enh57289    2  121044600  121045600      3       1  150064       1.7418     0.040776
enh57291    2  121076400  121077400      2       1  150064        1.706     0.044004
enh57306    2  121497800  121498800      2       1  150064       1.8336      0.03336
enh57346    2  121954100  121955100      3       1  150064        1.845     0.032521
enh57371    2  122290300  122291300      2       1  150064        2.287     0.011099
enh57391    2  122534300  122535300      4       2  150064       1.9518     0.025483
enh57394    2  122777300  122778300      2       1  150064       2.8286    0.0023378
enh57401    2  127427700  127428700      1       1  150064       1.8963      0.02896
enh57408    2  127703600  127704600      1       1  150064       1.6914      0.04538
enh57424    2  127851800  127852800      2       1  150064       2.3047     0.010592
enh57425    2  127854000  127855000      8       4  150064       3.0051    0.0013276
enh57426    2  127855000  127856000      4       2  150064        2.229     0.012906
enh57427    2  127856100  127857100      2       1  150064       3.2115   0.00066012
enh57429    2  127860800  127861800      4       2  150064       2.1415     0.016117
enh57431    2  127872700  127873700      6       3  150064       2.6372    0.0041797
enh57432    2  127885700  127886700      5       1  150064       2.0111     0.022158
enh57435    2  127902900  127903900      6       3  150064       1.9852     0.023563
enh57489    2  128613000  128614000      2       1  150064       1.9235     0.027207
enh57494    2  128786200  128787200      2       1  150064       1.7097     0.043657
enh57532    2  129164600  129165600      3       2  150064       2.1719      0.01493
enh57533    2  129165700  129166700      6       3  150064       2.2666     0.011708
enh57574    2  131132000  131133000      1       1  150064       2.2907      0.01099
enh57578    2  131149500  131150500      1       1  150064       2.1072      0.01755
enh57589    2  131650600  131651600      2       1  150064       2.2811     0.011272
enh57591    2  131798800  131799800      1       1  150064       3.4002    0.0003367
enh57594    2  131861300  131862300      4       2  150064        3.335   0.00042656
enh57595    2  131864300  131865300      2       1  150064        2.684    0.0036368
enh57596    2  131867600  131868600      3       1  150064        3.016    0.0012808
enh57605    2  132431200  132432200      1       1  150064       2.3222      0.01011
enh57633    2  134861800  134862800      1       1  150064       2.7339     0.003129
enh57635    2  134879700  134880700      1       1  150064        3.271    0.0005359
enh57636    2  134881100  134882100      1       1  150064       3.3242    0.0004434
enh57642    2  134889800  134890800      2       1  150064       1.8367     0.033124
enh57645    2  134895400  134896400      3       1  150064       3.9695   3.6018e-05
enh57646    2  134896800  134897800      1       1  150064       4.2027    1.319e-05
enh57647    2  134897900  134898900      3       2  150064       3.6291    0.0001422
enh57648    2  134899500  134900500      3       1  150064        2.675    0.0037366
enh57660    2  134921000  134922000      1       1  150064       2.4341     0.007465
enh57670    2  134945400  134946400      7       3  150064       1.6896     0.045554
enh57717    2  135164400  135165400      2       1  150064       1.9326     0.026643
enh57734    2  135674300  135675300      1       1  150064       3.0217     0.001257
enh57736    2  135678600  135679600      2       1  150064         2.09      0.01831
enh57741    2  135693600  135694600      3       2  150064       2.2393     0.012569
enh57773    2  139033600  139034600      4       2  150064       1.6769     0.046781
enh57780    2  139293400  139294400      4       2  150064        2.345    0.0095147
enh57781    2  143625700  143626700      2       1  150064       1.7656     0.038731
enh57787    2  144232700  144233700      1       1  150064       2.5366     0.005597
enh57795    2  145129800  145130800      1       1  150064       2.7902     0.002634
enh57797    2  145161200  145162200      2       1  150064       4.2078   1.2891e-05
enh57798    2  145171300  145172300      2       1  150064       2.9452    0.0016138
enh57799    2  145184400  145185400      2       1  150064       3.1832   0.00072837
enh57800    2  145187000  145188000      1       1  150064        3.432    0.0002996
enh57802    2  145198100  145199100      6       3  150064       2.3436    0.0095487
enh57808    2  145213900  145214900      3       1  150064       4.0622   2.4309e-05
enh57837    2  148612400  148613400      2       1  150064       2.1293     0.016614
enh57838    2  148627000  148628000      2       1  150064       2.2105     0.013534
enh57841    2  149030600  149031600      2       1  150064        2.932     0.001684
enh57859    2  149986000  149987000      5       2  150064        2.063     0.019554
enh57861    2  150185600  150186600      3       2  150064       1.6818       0.0463
enh57870    2  150982900  150983900      2       1  150064       1.7862     0.037035
enh57905    2  152931600  152932600      6       2  150064       1.6786     0.046618
enh57906    2  152953500  152954500      2       1  150064       2.0321      0.02107
enh57909    2  153023400  153024400      2       1  150064       2.3393    0.0096609
enh57910    2  153025400  153026400      2       1  150064       2.4332     0.007482
enh57913    2  153030000  153031000      2       1  150064       2.0004     0.022726
enh57914    2  153056800  153057800      2       1  150064       3.3625   0.00038614
enh57922    2  153277700  153278700      2       1  150064       2.4095    0.0079867
enh57928    2  153323500  153324500      3       1  150064       1.7491     0.040137
enh57929    2  153325400  153326400      1       1  150064        2.779     0.002726
enh57943    2  153468100  153469100      4       2  150064       2.1314     0.016528
enh57944    2  153503900  153504900      2       1  150064       2.3385    0.0096814
enh57945    2  153539000  153540000      3       2  150064       2.0851     0.018532
enh57948    2  153586800  153587800      4       2  150064       2.7664    0.0028339
enh57949    2  153683800  153684800      2       1  150064       2.4695    0.0067642
enh57955    2  157187500  157188500      1       1  150064       2.2442      0.01241
enh57959    2  157196800  157197800      1       1  150064       2.1873      0.01436
enh57996    2  158695200  158696200      1       1  150064       1.7127      0.04338
enh58009    2  159315400  159316400      2       1  150064        2.915    0.0017787
enh58012    2  159349700  159350700      6       2  150064       2.8574    0.0021356
enh58018    2  159506700  159507700      2       1  150064       1.9859     0.023524
enh58079    2  160461100  160462100      8       2  150064       2.6222    0.0043678
enh58080    2  160462400  160463400      6       3  150064       2.9034    0.0018458
enh58083    2  160494000  160495000      9       4  150064       1.8292     0.033685
enh58086    2  160578400  160579400      5       3  150064        1.766     0.038694
enh58089    2  160651700  160652700      1       1  150064       2.7293     0.003173
enh58090    2  160653000  160654000      2       1  150064       1.8829     0.029859
enh58137    2  161241000  161242000      2       1  150064       1.6706       0.0474
enh58148    2  161276600  161277600      2       1  150064       1.7479     0.040244
enh58149    2  161284200  161285200      3       1  150064       3.0143    0.0012879
enh58254    2  169323100  169324100      2       1  150064       1.7044     0.044157
enh58256    2  169326500  169327500      1       1  150064       2.2774      0.01138
enh58263    2  169374900  169375900      4       1  150064       2.0561     0.019888
enh58264    2  169377600  169378600      2       1  150064       1.8727     0.030553
enh58266    2  169386100  169387100      3       1  150064       1.7742     0.038014
enh58267    2  169391300  169392300      2       1  150064       3.4452   0.00028536
enh58270    2  169406900  169407900      4       2  150064       2.4677    0.0067991
enh58273    2  169482400  169483400      6       2  150064       3.5883   0.00016643
enh58274    2  169489100  169490100      4       2  150064       2.4168     0.007829
enh58275    2  169491500  169492500      3       1  150064       3.4519   0.00027834
enh58277    2  169495700  169496700      4       2  150064       2.8634    0.0020954
enh58292    2  169975200  169976200      2       1  150064       1.8464     0.032418
enh58293    2  170335000  170336000      1       1  150064       1.7735      0.03807
enh58315    2  171787000  171788000      2       1  150064       1.8832     0.029834
enh58320    2  171999000  172000000      2       1  150064       1.7314     0.041692
enh58322    2  172002200  172003200      2       1  150064       2.0362     0.020867
enh58325    2  172014700  172015700      2       1  150064       2.3051     0.010581
enh58334    2  172779800  172780800      5       3  150064       3.9207   4.4146e-05
enh58336    2  172812400  172813400      7       3  150064        3.976   3.5049e-05
enh58338    2  172877300  172878300      3       2  150064       3.3925   0.00034624
enh58347    2  173138400  173139400      3       2  150064       2.3827    0.0085926
enh58348    2  173149800  173150800      7       2  150064        2.045     0.020425
enh58349    2  173158400  173159400      5       2  150064       2.2216     0.013155
enh58389    2  173711800  173712800      2       1  150064       1.9197      0.02745
enh58398    2  173947000  173948000      5       3  150064       2.4241    0.0076737
enh58402    2  173988900  173989900      3       2  150064         2.95    0.0015887
enh58404    2  174025000  174026000      5       3  150064       1.7885     0.036849
enh58405    2  174052800  174053800      4       2  150064       2.7049    0.0034158
enh58406    2  174082800  174083800      4       2  150064         1.95     0.025587
enh58407    2  174091800  174092800      4       2  150064       2.1194     0.017029
enh58425    2  174778800  174779800      1       1  150064        2.247      0.01232
enh58426    2  174786000  174787000      4       2  150064       1.9108     0.028015
enh58434    2  174808600  174809600      7       4  150064       2.1002     0.017857
enh58435    2  174811200  174812200      3       2  150064       1.8972     0.028902
enh58436    2  174814800  174815800      5       2  150064       2.1404      0.01616
enh58437    2  174824100  174825100      4       2  150064       1.6724     0.047225
enh58448    2  174896600  174897600      5       2  150064       1.8852     0.029699
enh58454    2  175018500  175019500      2       1  150064       2.2438     0.012424
enh58455    2  175098800  175099800      3       2  150064       3.1054   0.00095009
enh58457    2  175111500  175112500      2       1  150064       2.6259    0.0043211
enh58458    2  175258700  175259700      2       1  150064       3.0919   0.00099448
enh58465    2  175450700  175451700      2       1  150064        1.709     0.043724
enh58467    2  175456200  175457200      3       2  150064       1.6973     0.044824
enh58470    2  175471000  175472000      2       1  150064       2.0666     0.019385
enh58473    2  175528400  175529400      2       1  150064        2.035     0.020925
enh58476    2  175545000  175546000      2       1  150064       2.6965    0.0035033
enh58477    2  175545600  175546600      1       1  150064       3.2549    0.0005671
enh58480    2  175643100  175644100      2       1  150064       3.0348    0.0012036
enh58486    2  175892200  175893200      1       1  150064        1.768      0.03853
enh58491    2  177156100  177157100      2       1  150064       1.8023     0.035745
enh58492    2  177157800  177158800      2       1  150064       2.0204     0.021671
enh58537    2  178977900  178978900      1       1  150064       2.1118      0.01735
enh58545    2  179395300  179396300      8       4  150064       1.8323     0.033457
enh58555    2  180293400  180294400      3       2  150064       2.6631    0.0038718
enh58563    2  180870200  180871200      1       1  150064       3.3229    0.0004455
enh58578    2  182655200  182656200      4       2  150064       1.7244     0.042318
enh58597    2  183874600  183875600      2       1  150064       3.0777     0.001043
enh58599    2  183893900  183894900      4       2  150064       2.0579     0.019801
enh58601    2  183990100  183991100      9       4  150064       1.8524     0.031986
enh58609    2  187408200  187409200      4       2  150064       2.0068     0.022388
enh58621    2  189163200  189164200      3       2  150064       1.8551     0.031793
enh58622    2  189164000  189165000      5       2  150064       2.0378     0.020786
enh58625    2  189246600  189247600      2       1  150064       2.9245     0.001725
enh58627    2  189651100  189652100      2       1  150064       2.6071    0.0045662
enh58644    2  190433600  190434600      2       1  150064       2.1181     0.017084
enh58655    2  190647000  190648000      1       1  150064       1.7279        0.042
enh58660    2  191210000  191211000      1       1  150064       2.5887     0.004817
enh58661    2  191217000  191218000      2       1  150064       1.8244     0.034047
enh58663    2  191220600  191221600      1       1  150064       1.7229      0.04245
enh58666    2  191273800  191274800      1       1  150064       2.8772     0.002006
enh58673    2  191328800  191329800      3       2  150064       2.6303    0.0042649
enh58677    2  191364500  191365500      4       2  150064        1.799     0.036008
enh58683    2  191492800  191493800      2       1  150064       2.4091    0.0079953
enh58691    2  191723900  191724900      3       1  150064       1.6957      0.04497
enh58697    2  191828800  191829800      3       1  150064       1.8804     0.030025
enh58702    2  191885800  191886800      5       2  150064       2.3544    0.0092771
enh58703    2  191887600  191888600      2       1  150064       1.9141     0.027801
enh58735    2  192282200  192283200      1       1  150064       1.8519      0.03202
enh58753    2  196397300  196398300      4       1  150064       3.4271   0.00030498
enh58754    2  196398500  196399500      3       2  150064       2.4275    0.0076017
enh58757    2  196524300  196525300      2       1  150064       2.1327     0.016475
enh58766    2  197033400  197034400      1       1  150064       1.6869      0.04581
enh58778    2  197140400  197141400      4       2  150064       2.5991    0.0046729
enh58779    2  197156700  197157700      4       2  150064       3.1434   0.00083509
enh58781    2  197379400  197380400      3       2  150064       2.9546    0.0015654
enh58782    2  197504800  197505800      2       1  150064       1.8353     0.033232
enh58784    2  197789400  197790400      1       1  150064       2.0893      0.01834
enh58785    2  197831600  197832600      3       1  150064       2.6391    0.0041565
enh58787    2  197853200  197854200      2       1  150064       2.7117    0.0033466
enh58796    2  198016800  198017800      3       1  150064       2.2758     0.011429
enh58809    2  198107000  198108000      1       1  150064        1.867      0.03095
enh58810    2  198113100  198114100      4       1  150064        2.435     0.007445
enh58817    2  198143900  198144900      3       2  150064        5.248   7.6888e-08
enh58819    2  198158100  198159100      3       1  150064        5.112   1.5937e-07
enh58820    2  198171800  198172800      2       1  150064       5.3304   4.9004e-08
enh58825    2  198292700  198293700      1       1  150064       6.4019    7.671e-11
enh58829    2  198361400  198362400      1       1  150064       6.2257    2.397e-10
enh58832    2  198455800  198456800      4       2  150064       4.1759   1.4837e-05
enh58834    2  198478800  198479800      1       1  150064       1.9758      0.02409
enh58835    2  198513000  198514000      3       1  150064       4.8472   6.2596e-07
enh58837    2  198573200  198574200      2       1  150064        4.101   2.0565e-05
enh58839    2  198743400  198744400      3       1  150064       5.0854   1.8339e-07
enh58840    2  198758600  198759600      2       1  150064       4.0666   2.3857e-05
enh58841    2  198860400  198861400      3       2  150064        5.072   1.9685e-07
enh58845    2  200774900  200775900      3       2  150064       5.8052   3.2138e-09
enh58846    2  200777000  200778000      2       1  150064       5.9365    1.456e-09
enh58847    2  200818200  200819200      6       3  150064        6.199   2.8416e-10
enh58849    2  200822400  200823400      5       2  150064       5.7679    4.014e-09
enh58852    2  200995300  200996300      3       2  150064       2.3616    0.0090976
enh58853    2  201042800  201043800      2       1  150064       2.8592    0.0021238
enh58855    2  201085000  201086000      5       3  150064       2.0659     0.019417
enh58857    2  201173200  201174200      2       1  150064       3.8492   5.9244e-05
enh58858    2  201180900  201181900      1       1  150064       2.5725     0.005049
enh58859    2  201183200  201184200      3       1  150064       2.5508    0.0053739
enh58861    2  201185400  201186400      2       1  150064       2.0784     0.018838
enh58862    2  201192400  201193400      4       2  150064       3.9877   3.3361e-05
enh58863    2  201193800  201194800      3       2  150064       3.5441   0.00019701
enh58870    2  201224700  201225700      1       1  150064       3.5893    0.0001658
enh58871    2  201229000  201230000      3       1  150064       4.8925   4.9787e-07
enh58872    2  201238600  201239600      2       1  150064       4.4098   5.1728e-06
enh58873    2  201239400  201240400      7       3  150064       4.5765   2.3643e-06
enh58874    2  201241500  201242500      3       2  150064       5.6536    7.856e-09
enh58875    2  201244100  201245100      2       1  150064       4.3839   5.8276e-06
enh58877    2  201246800  201247800      5       2  150064       4.4169   5.0056e-06
enh58879    2  201270200  201271200      3       1  150064       3.3255   0.00044135
enh58881    2  201320100  201321100      1       1  150064       3.8819    5.182e-05
enh58882    2  201331400  201332400      2       1  150064       3.1014   0.00096296
enh58883    2  201332600  201333600      3       2  150064       3.2757   0.00052693
enh58885    2  201373100  201374100      4       2  150064        1.978     0.023962
enh58887    2  201391300  201392300      1       1  150064       2.5776     0.004974
enh58891    2  201606400  201607400      5       2  150064       1.9379     0.026317
enh58926    2  202022100  202023100      3       2  150064       1.9268     0.027001
enh58932    2  202093400  202094400      1       1  150064       2.3302     0.009897
enh58934    2  202118900  202119900      9       4  150064       3.3699   0.00037591
enh58937    2  202125200  202126200      2       1  150064       2.4295    0.0075591
enh58975    2  203453200  203454200      2       1  150064       1.7147     0.043196
enh58980    2  203621600  203622600      2       1  150064       2.9166    0.0017695
enh58986    2  203905000  203906000      3       2  150064       2.6044    0.0046021
enh58987    2  204104800  204105800      2       1  150064       2.6149    0.0044624
enh58998    2  204521200  204522200      6       2  150064       1.6772     0.046752
enh59002    2  204554900  204555900      1       1  150064       1.9738       0.0242
enh59012    2  204876800  204877800      3       2  150064       1.7915     0.036608
enh59070    2  207905800  207906800      1       1  150064        1.648      0.04968
enh59084    2  208013900  208014900      4       2  150064       1.8513     0.032066
enh59101    2  208272700  208273700      4       2  150064       3.3696   0.00037633
enh59104    2  208369300  208370300      2       1  150064       2.6081    0.0045524
enh59107    2  208398600  208399600      2       1  150064       3.6579   0.00012715
enh59110    2  208481600  208482600      3       1  150064       3.7659    8.296e-05
enh59199    2  217277600  217278600      2       1  150064       3.6258   0.00014403
enh59200    2  217278000  217279000      3       1  150064       2.8614    0.0021086
enh59203    2  217404800  217405800      2       1  150064        1.993     0.023129
enh59211    2  217484200  217485200      3       1  150064       2.1843     0.014469
enh59213    2  217496900  217497900      1       1  150064       2.9811     0.001436
enh59216    2  217508300  217509300      1       1  150064        1.787      0.03697
enh59220    2  217523700  217524700      2       1  150064       1.8978      0.02886
enh59221    2  217526100  217527100      2       1  150064       1.8677     0.030903
enh59222    2  217529600  217530600      2       1  150064       2.1836     0.014494
enh59223    2  217544200  217545200      3       1  150064       2.0846     0.018553
enh59237    2  217620600  217621600      1       1  150064       2.5263     0.005764
enh59240    2  217657200  217658200      5       3  150064       1.6546        0.049
enh59252    2  217939500  217940500     10       3  150064       1.8883     0.029496
enh59276    2  218492800  218493800      2       1  150064       2.4716    0.0067248
enh59291    2  218654100  218655100      6       2  150064       2.6542    0.0039754
enh59292    2  218655300  218656300      3       2  150064       2.0218     0.021597
enh59317    2  218784400  218785400      8       3  150064       1.9313     0.026725
enh59326    2  218813000  218814000      1       1  150064       1.7665      0.03866
enh59348    2  218895200  218896200      6       3  150064       2.1463     0.015924
enh59407    2  219935600  219936600      2       1  150064         2.01     0.022218
enh59411    2  219973700  219974700      2       1  150064       1.9416     0.026094
enh59412    2  219975900  219976900      1       1  150064       1.7384      0.04107
enh59413    2  219981500  219982500      1       1  150064        2.351     0.009361
enh59414    2  219986400  219987400      3       1  150064       2.1608     0.015355
enh59417    2  219992900  219993900      1       1  150064       2.9174     0.001765
enh59418    2  220024000  220025000      2       1  150064       2.6937    0.0035333
enh59420    2  220039800  220040800      2       1  150064       3.3886   0.00035125
enh59422    2  220046400  220047400      3       1  150064       4.0379    2.697e-05
enh59423    2  220046800  220047800      3       1  150064       4.0379    2.697e-05
enh59427    2  220092100  220093100      1       1  150064        2.173      0.01489
enh59448    2  220310500  220311500      2       1  150064       3.7925   7.4572e-05
enh59469    2  222308600  222309600      4       1  150064       1.6987     0.044684
enh59474    2  222391800  222392800      3       2  150064       3.3528   0.00039999
enh59475    2  222393600  222394600      4       2  150064       2.8771     0.002007
enh59476    2  222394900  222395900      4       2  150064        2.334    0.0097972
enh59503    2  223728700  223729700      2       1  150064       1.8571     0.031651
enh59516    2  223771400  223772400      2       1  150064       1.7092     0.043711
enh59534    2  224403400  224404400      3       2  150064       2.2004      0.01389
enh59561    2  225266000  225267000      4       1  150064       2.7049    0.0034158
enh59562    2  225307200  225308200      5       2  150064       1.7142     0.043248
enh59563    2  225349700  225350700      2       1  150064       1.9061     0.028321
enh59564    2  225384700  225385700      3       2  150064       3.6737   0.00011953
enh59567    2  225428400  225429400      3       2  150064       1.7376      0.04114
enh59568    2  225434600  225435600      1       1  150064       1.6773      0.04674
enh59572    2  225446600  225447600      3       1  150064       4.8104   7.5306e-07
enh59575    2  225774500  225775500      7       3  150064       2.0494     0.020212
enh59585    2  225890500  225891500      4       2  150064       1.6587     0.048585
enh59617    2  227699400  227700400      1       1  150064       2.8092     0.002483
enh59618    2  227701600  227702600      1       1  150064       1.8145       0.0348
enh59619    2  227772600  227773600      3       1  150064       2.0618     0.019612
enh59627    2  228330800  228331800      2       1  150064       2.2141     0.013412
enh59635    2  228383100  228384100      8       3  150064       2.4844    0.0064886
enh59639    2  228646200  228647200      9       3  150064       2.4877    0.0064292
enh59659    2  230845100  230846100      1       1  150064        2.353     0.009312
enh59665    2  231082000  231083000      2       1  150064       1.6688     0.047582
enh59667    2  231189800  231190800      5       1  150064       2.1525     0.015677
enh59668    2  231190800  231191800      5       1  150064       1.6993     0.044628
enh59682    2  231467200  231468200      2       1  150064       1.7855      0.03709
enh59749    2  232263900  232264900      3       2  150064       1.7419      0.04076
enh59752    2  232326000  232327000      2       1  150064       1.9244     0.027151
enh59765    2  232470100  232471100      2       1  150064       1.7846      0.03716
enh59774    2  232526600  232527600      4       1  150064       2.0705     0.019203
enh59775    2  232527400  232528400      1       1  150064       2.3914     0.008391
enh59777    2  232531800  232532800      2       1  150064       2.2746     0.011466
enh59794    2  232984800  232985800      4       2  150064       1.7169     0.042995
enh59799    2  233102200  233103200      1       1  150064       1.6755      0.04692
enh59802    2  233183800  233184800      2       1  150064       1.7724     0.038162
enh59805    2  233308500  233309500      3       2  150064       1.9571     0.025168
enh59809    2  233416400  233417400      1       1  150064       1.6581      0.04865
enh59813    2  233453000  233454000      4       1  150064       1.7787     0.037648
enh59814    2  233457400  233458400      1       1  150064       2.1019      0.01778
enh59818    2  233554000  233555000      6       3  150064       4.4505   4.2842e-06
enh59820    2  233643800  233644800      2       1  150064       5.6406   8.4732e-09
enh59822    2  233702900  233703900      1       1  150064       3.5443    0.0001968
enh59823    2  233738400  233739400      2       1  150064       2.3585    0.0091752
enh59825    2  233766200  233767200      2       1  150064       5.2903   6.1042e-08
enh59831    2  233916000  233917000      3       2  150064       2.1693      0.01503
enh59832    2  233924000  233925000      6       2  150064       1.8414     0.032782
enh59833    2  233926000  233927000      3       1  150064       1.8984     0.028824
enh59865    2  234310800  234311800      1       1  150064       2.2286      0.01292
enh59907    2  235353400  235354400      4       2  150064         1.85      0.03216
enh59908    2  235354800  235355800      3       1  150064       2.1345     0.016401
enh59909    2  235359900  235360900      1       1  150064       1.7137      0.04329
enh59923    2  235781800  235782800      4       2  150064       1.9651     0.024701
enh59972    2  236419900  236420900      1       1  150064       2.9263     0.001715
enh59993    2  236471700  236472700      1       1  150064       2.0511      0.02013
enh60003    2  236514000  236515000      1       1  150064       1.8251      0.03399
enh60004    2  236516700  236517700      3       2  150064       1.9775     0.023993
enh60010    2  236550600  236551600      4       2  150064        1.965     0.024708
enh60020    2  236611100  236612100      4       2  150064        1.647     0.049783
enh60021    2  236616600  236617600      6       2  150064       2.0647     0.019478
enh60022    2  236617500  236618500     10       4  150064       2.1306     0.016559
enh60033    2  237406800  237407800      1       1  150064       2.0443      0.02046
enh60048    2  237551000  237552000      4       2  150064       2.2977     0.010791
enh60071    2  237897200  237898200      4       1  150064       1.8289     0.033704
enh60072    2  237906300  237907300      6       1  150064       1.7131     0.043348
enh60133    2  238483700  238484700      9       4  150064       1.8527     0.031962
enh60174    2  238649100  238650100      4       1  150064       1.7396     0.040963
enh60175    2  238650700  238651700      6       2  150064       1.8146     0.034791
enh60176    2  238652400  238653400      7       1  150064       1.8832     0.029837
enh60202    2  239017200  239018200      4       1  150064       1.6738      0.04709
enh60358    2  240884400  240885400      4       2  150064       1.6697     0.047489
enh60378    2  241331500  241332500      6       2  150064       2.6522    0.0039981
enh60379    2  241366000  241367000      7       1  150064       2.8893    0.0019302
enh60448    2  242224400  242225400      4       2  150064       1.7112      0.04352
enh60467    2  242320100  242321100      3       2  150064       2.6115    0.0045079
enh60484    2  242555600  242556600      2       1  150064       2.3737    0.0088059
enh60487    2  242578500  242579500      3       1  150064       2.3244     0.010052
enh60488    2  242579700  242580700      2       1  150064        2.187     0.014372
enh60513    2  242841900  242842900      7       3  150064       1.6592     0.048538
enh60514    2  242845400  242846400      3       1  150064       1.9473      0.02575
enh60547    3    4574800    4575800      5       2  150064       1.7767      0.03781
enh60603    3    5175000    5176000      2       1  150064         1.65     0.049467
enh60610    3    5203400    5204400      1       1  150064       1.6877      0.04573
enh60611    3    5227600    5228600      1       1  150064       1.6719      0.04727
enh60613    3    5238300    5239300      1       1  150064       2.1472      0.01589
enh60614    3    5259500    5260500      7       2  150064       1.7606     0.039154
enh60620    3    8398000    8399000      1       1  150064       2.1365      0.01632
enh60625    3    8512200    8513200      3       2  150064       2.3128     0.010366
enh60653    3    9038500    9039500      2       1  150064       2.4732    0.0066955
enh60656    3    9069600    9070600      8       3  150064       2.0257     0.021398
enh60673    3    9436200    9437200      5       2  150064         1.74     0.040926
enh60677    3    9464000    9465000      4       2  150064       2.3925    0.0083674
enh60678    3    9464600    9465600      3       2  150064       1.6735     0.047116
enh60726    3   10240300   10241300      2       1  150064       1.7216     0.042573
enh60737    3   10398800   10399800      4       2  150064       3.0189    0.0012684
enh60756    3   11427000   11428000      3       2  150064        1.659      0.04856
enh60779    3   11609100   11610100      3       1  150064       1.9176      0.02758
enh60799    3   11664100   11665100      4       2  150064       2.0189     0.021748
enh60801    3   11667700   11668700      3       2  150064        1.687     0.045801
enh60803    3   11673000   11674000      5       2  150064        2.347    0.0094633
enh60805    3   11680500   11681500      5       3  150064       1.9744      0.02417
enh60806    3   11702300   11703300      4       2  150064       3.2625   0.00055222
enh60815    3   11886200   11887200      8       1  150064       2.3888    0.0084513
enh60817    3   12185400   12186400      5       3  150064       2.1581      0.01546
enh60822    3   12219600   12220600      1       1  150064       3.2532    0.0005705
enh60824    3   12231700   12232700      2       1  150064       2.9607    0.0015346
enh60826    3   12237800   12238800      2       1  150064       2.4575    0.0069958
enh60836    3   12486000   12487000      4       2  150064       2.3293    0.0099221
enh60837    3   12503400   12504400      4       2  150064       1.9011     0.028642
enh60838    3   12512400   12513400      3       2  150064       2.5137    0.0059735
enh60839    3   12521000   12522000      3       1  150064       2.2586     0.011955
enh60840    3   12524300   12525300      3       1  150064       1.9132     0.027863
enh60845    3   12558500   12559500      4       2  150064       2.1019     0.017779
enh60847    3   12563700   12564700      3       1  150064       2.8724     0.002037
enh60850    3   12599600   12600600      2       1  150064       2.5856    0.0048611
enh60851    3   12600000   12601000      4       2  150064       2.3087     0.010479
enh60852    3   12601300   12602300      2       1  150064       2.4155    0.0078571
enh60853    3   12603100   12604100      1       1  150064       2.2235      0.01309
enh60854    3   12610000   12611000      3       1  150064       2.2581     0.011969
enh60859    3   12679200   12680200      2       1  150064        2.729    0.0031768
enh60862    3   12689600   12690600      3       1  150064       1.8254      0.03397
enh60863    3   12697800   12698800      2       1  150064       2.2178     0.013283
enh60864    3   12699400   12700400      2       1  150064       2.2026     0.013811
enh60866    3   12702100   12703100      4       2  150064       1.6649     0.047962
enh60867    3   12717800   12718800      3       2  150064       1.7119     0.043457
enh60869    3   12723500   12724500      1       1  150064       2.3974     0.008255
enh60871    3   12761100   12762100      3       1  150064       1.7323     0.041607
enh60895    3   13026300   13027300      4       1  150064       1.7152     0.043158
enh60896    3   13028000   13029000      1       1  150064       1.6731      0.04715
enh60898    3   13036500   13037500      5       2  150064       1.7541     0.039707
enh60906    3   13087600   13088600      4       2  150064            3    0.0013497
enh60907    3   13095400   13096400      2       1  150064       1.8956     0.029005
enh60908    3   13111200   13112200      9       3  150064       2.5152     0.005948
enh60910    3   13121600   13122600      4       2  150064        2.403    0.0081305
enh60911    3   13123400   13124400      5       3  150064       2.3227     0.010099
enh60922    3   13301200   13302200      4       2  150064       1.8394     0.032929
enh60923    3   13367200   13368200      2       1  150064       2.4311    0.0075262
enh60925    3   13388000   13389000      2       1  150064       2.1091     0.017467
enh60927    3   13456900   13457900      4       2  150064       2.1599      0.01539
enh60929    3   13462200   13463200      4       2  150064       2.1871     0.014368
enh60930    3   13493600   13494600      4       2  150064       1.8773     0.030239
enh60968    3   14376600   14377600     11       4  150064       2.4673    0.0068077
enh60971    3   14418900   14419900     10       2  150064       2.5294    0.0057131
enh60995    3   14565500   14566500      6       2  150064       2.0251     0.021429
enh61003    3   14690200   14691200      4       1  150064       1.7479     0.040244
enh61004    3   14691600   14692600      2       1  150064       1.7422     0.040736
enh61009    3   14834200   14835200      2       1  150064       1.8854     0.029691
enh61011    3   14845500   14846500      2       1  150064       1.8175     0.034573
enh61012    3   14847200   14848200      6       2  150064       1.8651     0.031082
enh61019    3   14890200   14891200      5       2  150064       2.2687     0.011642
enh61028    3   14962400   14963400      3       1  150064       2.8547    0.0021541
enh61040    3   15138800   15139800      2       1  150064       1.7907     0.036672
enh61115    3   16353200   16354200      3       1  150064       1.7802      0.03752
enh61124    3   16441000   16442000      5       2  150064       2.0809      0.01872
enh61144    3   16558000   16559000      2       1  150064         1.85     0.032154
enh61147    3   16852200   16853200      6       3  150064       3.2394   0.00059899
enh61149    3   16890900   16891900      5       3  150064       1.8073     0.035355
enh61155    3   16939600   16940600      3       2  150064       1.7217     0.042562
enh61158    3   16951200   16952200      3       1  150064       3.5851   0.00016849
enh61159    3   16958600   16959600      3       1  150064       3.1654   0.00077425
enh61160    3   16964300   16965300      2       1  150064       3.2495   0.00057798
enh61162    3   16974200   16975200      4       2  150064       1.7915     0.036606
enh61163    3   16977400   16978400      3       1  150064       1.7499     0.040067
enh61168    3   17047500   17048500      2       1  150064       2.2391     0.012573
enh61170    3   17055800   17056800      2       1  150064        1.863     0.031228
enh61171    3   17080300   17081300      2       1  150064       2.3698    0.0088991
enh61172    3   17085200   17086200      3       2  150064       1.9608     0.024949
enh61174    3   17130200   17131200      3       2  150064       2.8742    0.0020252
enh61176    3   17199700   17200700      3       2  150064       2.1612      0.01534
enh61179    3   17237200   17238200      1       1  150064       4.7199     1.18e-06
enh61182    3   17780600   17781600      3       1  150064       4.7586    9.748e-07
enh61203    3   21686400   21687400      5       2  150064       1.9394     0.026225
enh61210    3   23444000   23445000      1       1  150064       1.9392      0.02624
enh61220    3   23851000   23852000      1       1  150064       2.4976     0.006252
enh61222    3   23870600   23871600      4       2  150064       2.3215      0.01013
enh61233    3   23988900   23989900      5       2  150064       1.6824     0.046248
enh61241    3   24089200   24090200      3       2  150064       2.9405    0.0016382
enh61243    3   24142400   24143400      7       2  150064       3.6525   0.00012986
enh61244    3   24160600   24161600      1       1  150064       3.2787    0.0005214
enh61245    3   24169200   24170200      4       2  150064       3.6972   0.00010899
enh61246    3   24179300   24180300      1       1  150064       2.9301     0.001694
enh61265    3   24531500   24532500      5       2  150064        3.236   0.00060598
enh61268    3   24562200   24563200      4       1  150064       1.6896     0.045552
enh61271    3   25421400   25422400      3       1  150064       1.9509     0.025533
enh61278    3   25522600   25523600      3       1  150064       2.1411     0.016132
enh61280    3   25553600   25554600      4       2  150064       1.7272     0.042068
enh61289    3   25823100   25824100      3       1  150064       1.7311     0.041713
enh61314    3   28785600   28786600      2       1  150064       2.1597     0.015397
enh61323    3   29451400   29452400      4       2  150064       3.0084     0.001313
enh61327    3   29724600   29725600      4       2  150064       1.8435     0.032628
enh61329    3   29759600   29760600      7       2  150064       1.6631     0.048143
enh61330    3   29799200   29800200      1       1  150064       2.6222     0.004368
enh61331    3   29800600   29801600      1       1  150064       3.0275     0.001233
enh61332    3   30123800   30124800      6       1  150064       2.4284    0.0075824
enh61335    3   30373800   30374800      3       2  150064        2.272     0.011544
enh61336    3   30391100   30392100      5       2  150064       2.0295     0.021205
enh61340    3   30411700   30412700      3       2  150064        1.827     0.033847
enh61374    3   30706300   30707300      2       1  150064       2.5237    0.0058069
enh61377    3   30722500   30723500      3       2  150064       2.1045     0.017668
enh61391    3   31588600   31589600      2       1  150064       2.6997    0.0034698
enh61407    3   31987600   31988600      5       2  150064       2.3864     0.008508
enh61414    3   32023200   32024200      7       2  150064       2.1443     0.016005
enh61434    3   32343800   32344800      6       3  150064       1.6664     0.047817
enh61435    3   32345200   32346200      3       1  150064       2.1335     0.016442
enh61469    3   32881800   32882800      1       1  150064       1.7591      0.03928
enh61479    3   33125200   33126200      1       1  150064       2.0718      0.01914
enh61480    3   33187400   33188400      2       1  150064       1.8277     0.033801
enh61483    3   33401500   33402500      1       1  150064       2.2253      0.01303
enh61484    3   33413800   33414800      1       1  150064       3.0412     0.001178
enh61485    3   33468900   33469900      7       3  150064       3.1247    0.0008899
enh61486    3   33470600   33471600      2       1  150064       2.8559    0.0021457
enh61487    3   33471300   33472300      2       1  150064       2.2573     0.011995
enh61488    3   33473200   33474200      4       2  150064       3.2911   0.00049894
enh61489    3   33474800   33475800      7       3  150064         2.96    0.0015383
enh61491    3   33478400   33479400      3       2  150064        2.521    0.0058515
enh61492    3   33479100   33480100      1       1  150064       2.7391      0.00308
enh61493    3   33482900   33483900      4       2  150064        2.267     0.011695
enh61499    3   33843200   33844200      5       2  150064       1.7755      0.03791
enh61507    3   36917800   36918800      3       1  150064       3.1373   0.00085264
enh61508    3   36934000   36935000      3       1  150064       2.9408    0.0016367
enh61509    3   36946800   36947800      1       1  150064       2.6066     0.004572
enh61510    3   36947800   36948800      1       1  150064       2.9594     0.001541
enh61513    3   36964000   36965000      3       1  150064         5.24   8.0268e-08
enh61514    3   36984600   36985600      2       1  150064       2.7253    0.0032117
enh61515    3   37011000   37012000      2       1  150064       2.8671     0.002071
enh61517    3   37032200   37033200      3       1  150064       2.7806    0.0027131
enh61518    3   37095600   37096600      3       2  150064       2.6262    0.0043168
enh61521    3   37186600   37187600      2       1  150064       2.9092    0.0018118
enh61522    3   37204400   37205400      3       1  150064       3.0441    0.0011669
enh61526    3   37219600   37220600      1       1  150064        2.948     0.001599
enh61527    3   37224600   37225600      4       2  150064       2.4973    0.0062576
enh61529    3   37270100   37271100      4       2  150064       2.0826     0.018644
enh61545    3   37552700   37553700      2       1  150064       2.0508     0.020145
enh61547    3   37586800   37587800      2       1  150064       2.0869     0.018448
enh61555    3   37694000   37695000      6       1  150064       2.1961     0.014044
enh61556    3   37702900   37703900      4       1  150064       1.9662     0.024636
enh61557    3   37709800   37710800      1       1  150064       2.3815      0.00862
enh61560    3   37749000   37750000      5       2  150064       2.3711    0.0088677
enh61562    3   37781100   37782100      3       2  150064       1.8155     0.034725
enh61563    3   37807400   37808400      2       1  150064        1.692     0.045323
enh61567    3   37836600   37837600      3       2  150064        2.294     0.010896
enh61570    3   37894000   37895000      1       1  150064       3.1088    0.0009394
enh61571    3   37894600   37895600      2       1  150064       2.4824    0.0065249
enh61585    3   37947600   37948600      2       1  150064       1.9658     0.024662
enh61586    3   37950600   37951600      2       1  150064       3.6389   0.00013692
enh61587    3   37951900   37952900      4       1  150064       3.5907    0.0001649
enh61589    3   37963800   37964800      2       1  150064       3.6835     0.000115
enh61590    3   37966000   37967000      6       2  150064       2.8963    0.0018881
enh61591    3   37977100   37978100      3       2  150064        3.341    0.0004174
enh61596    3   37991100   37992100      2       1  150064       2.6342    0.0042167
enh61597    3   37995600   37996600      2       1  150064       1.8401     0.032875
enh61598    3   37998000   37999000      2       1  150064       2.0516     0.020107
enh61604    3   38015400   38016400      2       1  150064       1.8799     0.030058
enh61637    3   38494100   38495100      3       1  150064       3.1473   0.00082402
enh61638    3   38497500   38498500      4       1  150064       3.1134   0.00092479
enh61639    3   38499400   38500400      1       1  150064       3.5425    0.0001982
enh61640    3   38501600   38502600      1       1  150064       3.2383    0.0006013
enh61641    3   38513500   38514500      2       1  150064       3.2491    0.0005789
enh61642    3   38514300   38515300      2       1  150064       2.3891    0.0084459
enh61643    3   38515400   38516400      4       2  150064       2.9243    0.0017264
enh61644    3   38520800   38521800      4       2  150064       3.2937   0.00049431
enh61645    3   38574000   38575000      6       3  150064       3.0801    0.0010346
enh61648    3   38621200   38622200      2       1  150064       1.8995     0.028748
enh61651    3   38759100   38760100      5       2  150064       1.8228      0.03417
enh61654    3   39149400   39150400     10       5  150064       1.6953     0.045012
enh61686    3   40019400   40020400      4       2  150064       1.6751     0.046958
enh61703    3   40783100   40784100      1       1  150064       1.9651       0.0247
enh61775    3   42190800   42191800      1       1  150064       3.0188     0.001269
enh61778    3   42202200   42203200      1       1  150064       2.3561     0.009233
enh61779    3   42202900   42203900      1       1  150064       1.7506      0.04001
enh61780    3   42205700   42206700      2       1  150064       1.7237     0.042378
enh61783    3   42214600   42215600      1       1  150064         2.26      0.01191
enh61785    3   42220200   42221200      5       2  150064       2.7289    0.0031772
enh61786    3   42222400   42223400      6       3  150064       2.7247     0.003218
enh61787    3   42223600   42224600      6       2  150064       2.5029    0.0061595
enh61788    3   42224800   42225800      4       2  150064       2.2091     0.013584
enh61789    3   42226000   42227000      7       2  150064       2.2189     0.013248
enh61790    3   42229700   42230700      5       1  150064       2.2657     0.011734
enh61791    3   42231300   42232300      8       2  150064       2.2636     0.011798
enh61792    3   42232500   42233500      5       2  150064        2.633    0.0042319
enh61812    3   42644200   42645200      3       2  150064       1.7247     0.042289
enh61816    3   42692800   42693800      2       1  150064       2.1973     0.013999
enh61826    3   42790800   42791800      2       1  150064        1.707      0.04391
enh61869    3   43358500   43359500      2       1  150064       1.7782     0.037685
enh61876    3   43386500   43387500      2       1  150064       1.8421      0.03273
enh61882    3   43432600   43433600      3       2  150064       2.4738    0.0066849
enh61883    3   43435200   43436200      3       2  150064       2.4605    0.0069373
enh61885    3   43464600   43465600      3       1  150064       2.1292     0.016619
enh61889    3   43680000   43681000      1       1  150064       1.7368      0.04121
enh61891    3   43691000   43692000      2       1  150064       2.2161     0.013341
enh61893    3   43737700   43738700      3       1  150064       2.7653    0.0028431
enh61895    3   43771200   43772200      1       1  150064       3.6538    0.0001292
enh61896    3   43778200   43779200      1       1  150064       3.6714    0.0001206
enh61897    3   43800200   43801200      2       1  150064       2.1932     0.014145
enh61905    3   44388400   44389400      3       2  150064       2.9162    0.0017716
enh61906    3   44397400   44398400      7       2  150064       2.6074    0.0045616
enh61911    3   44597200   44598200      1       1  150064       3.0287     0.001228
enh61914    3   44770000   44771000      2       1  150064       2.4199    0.0077622
enh61948    3   45154500   45155500      4       2  150064       2.0524     0.020064
enh61955    3   45180200   45181200      7       3  150064       1.6789      0.04659
enh61959    3   45219400   45220400     10       4  150064       1.8367     0.033125
enh61966    3   45414400   45415400      4       2  150064       1.7833     0.037269
enh61984    3   45642400   45643400      1       1  150064       1.7549      0.03964
enh62038    3   46104600   46105600      5       2  150064       1.7516      0.03992
enh62181    3   48130800   48131800      2       1  150064        1.665     0.047959
enh62183    3   48182600   48183600      1       1  150064       2.1227      0.01689
enh62185    3   48192500   48193500      3       1  150064        1.899     0.028779
enh62186    3   48193100   48194100      3       1  150064       2.1859     0.014412
enh62191    3   48258800   48259800      4       2  150064        1.913     0.027875
enh62193    3   48273900   48274900      2       1  150064       2.8184    0.0024135
enh62194    3   48281500   48282500      3       1  150064       2.1688     0.015048
enh62201    3   48343400   48344400      4       1  150064        1.983     0.023681
enh62232    3   48603100   48604100      3       1  150064       1.7587     0.039315
enh62238    3   48661300   48662300      1       1  150064        2.289      0.01104
enh62239    3   48670700   48671700      2       1  150064       2.3217     0.010125
enh62242    3   48731700   48732700      3       1  150064       1.8575     0.031623
enh62244    3   48746100   48747100      2       1  150064       1.6997     0.044593
enh62245    3   48752200   48753200      1       1  150064       2.2268      0.01298
enh62247    3   48754800   48755800      1       1  150064       2.1125      0.01732
enh62249    3   48777600   48778600      1       1  150064        1.712      0.04345
enh62254    3   48883400   48884400      1       1  150064       1.9677      0.02455
enh62281    3   49201900   49202900      1       1  150064       2.1306      0.01656
enh62283    3   49211200   49212200      2       1  150064       2.1347     0.016391
enh62287    3   49275500   49276500      5       2  150064       1.7737     0.038055
enh62291    3   49334200   49335200      4       2  150064       1.8961     0.028972
enh62293    3   49378500   49379500      3       1  150064       1.7785     0.037657
enh62300    3   49425200   49426200      1       1  150064       2.3171      0.01025
enh62302    3   49437500   49438500      5       2  150064       2.2242     0.013066
enh62306    3   49450800   49451800      3       2  150064       1.7453     0.040468
enh62308    3   49458500   49459500      3       1  150064       2.1882     0.014328
enh62310    3   49465500   49466500      2       1  150064       2.3632    0.0090586
enh62313    3   49497600   49498600      1       1  150064       2.1711      0.01496
enh62314    3   49502900   49503900      2       1  150064        1.769     0.038446
enh62326    3   49556200   49557200      2       1  150064       1.8477     0.032325
enh62340    3   49740700   49741700      1       1  150064       1.8435      0.03263
enh62350    3   49843500   49844500      1       1  150064       2.0166      0.02187
enh62351    3   49846000   49847000      1       1  150064       2.3799     0.008658
enh62352    3   49849600   49850600      1       1  150064       2.3804     0.008648
enh62354    3   49910200   49911200      3       2  150064       1.9178     0.027566
enh62356    3   49935800   49936800      2       1  150064       2.9329     0.001679
enh62357    3   49936400   49937400      3       1  150064       2.6654    0.0038453
enh62358    3   49936800   49937800      3       1  150064       2.7068    0.0033969
enh62359    3   49938000   49939000      1       1  150064       2.8215      0.00239
enh62364    3   49976600   49977600      2       1  150064       1.7141     0.043251
enh62365    3   49978400   49979400      2       1  150064        2.531    0.0056873
enh62367    3   50125400   50126400      3       1  150064       1.7618     0.039055
enh62368    3   50128000   50129000      4       2  150064       3.1826   0.00072983
enh62369    3   50161700   50162700      3       1  150064       2.5561    0.0052929
enh62372    3   50187100   50188100      4       2  150064       1.9405     0.026157
enh62380    3   50238900   50239900      5       3  150064       3.0119     0.001298
enh62381    3   50247700   50248700      2       1  150064         2.54    0.0055431
enh62391    3   50286700   50287700      3       1  150064       2.5802    0.0049365
enh62392    3   50291700   50292700      4       2  150064       3.0069    0.0013198
enh62428    3   50409600   50410600      3       2  150064       3.0316    0.0012165
enh62431    3   50480200   50481200      2       1  150064       2.4453    0.0072371
enh62434    3   50518300   50519300      2       1  150064       2.6644    0.0038561
enh62436    3   50552700   50553700      2       1  150064        2.688    0.0035943
enh62460    3   51393400   51394400      2       1  150064         2.07     0.019228
enh62462    3   51425500   51426500      2       1  150064       2.0594     0.019727
enh62468    3   51655800   51656800      3       1  150064       1.8953     0.029025
enh62471    3   51707900   51708900      2       1  150064       1.8649     0.031095
enh62509    3   52122400   52123400      1       1  150064        1.723      0.04244
enh62512    3   52142700   52143700      3       1  150064       2.0685     0.019296
enh62520    3   52223400   52224400      1       1  150064       3.4801    0.0002506
enh62523    3   52233200   52234200      1       1  150064       3.9421    4.039e-05
enh62524    3   52236100   52237100      1       1  150064        3.771    8.131e-05
enh62525    3   52237900   52238900      3       1  150064       3.7404    9.187e-05
enh62529    3   52268100   52269100      5       1  150064       2.6249    0.0043343
enh62530    3   52269300   52270300      4       2  150064         2.35    0.0093863
enh62535    3   52287300   52288300      1       1  150064       5.6654    7.336e-09
enh62537    3   52305000   52306000      3       2  150064       4.4495   4.3037e-06
enh62538    3   52308500   52309500      3       2  150064       5.0398   2.3298e-07
enh62540    3   52317800   52318800      4       2  150064       2.1864     0.014392
enh62543    3   52324800   52325800      3       2  150064       4.2851   9.1323e-06
enh62544    3   52325200   52326200      1       1  150064       5.5701    1.273e-08
enh62545    3   52333400   52334400      4       2  150064       3.9249   4.3386e-05
enh62546    3   52341000   52342000      2       1  150064       4.0216   2.8898e-05
enh62547    3   52347500   52348500      2       1  150064       2.8812     0.001981
enh62552    3   52406400   52407400      2       1  150064       4.2423   1.1061e-05
enh62556    3   52466300   52467300      1       1  150064       4.1208    1.888e-05
enh62561    3   52487800   52488800      3       2  150064       3.1092   0.00093793
enh62562    3   52490900   52491900      3       1  150064       3.8496   5.9145e-05
enh62569    3   52531800   52532800      2       1  150064       2.9165    0.0017697
enh62571    3   52558900   52559900      2       1  150064       4.4184   4.9711e-06
enh62572    3   52561100   52562100      1       1  150064       4.1021    2.047e-05
enh62573    3   52564700   52565700      3       1  150064       3.3555   0.00039616
enh62574    3   52568400   52569400      2       1  150064       4.5023    3.361e-06
enh62575    3   52572700   52573700      3       2  150064       3.6456   0.00013336
enh62576    3   52573600   52574600      3       1  150064       3.1335   0.00086361
enh62577    3   52588200   52589200      2       1  150064       1.9529     0.025416
enh62578    3   52640400   52641400      1       1  150064        4.617    1.947e-06
enh62579    3   52703600   52704600      3       2  150064       4.2798   9.3526e-06
enh62582    3   52721200   52722200      1       1  150064       4.9238    4.245e-07
enh62583    3   52722200   52723200      2       1  150064       4.9234   4.2524e-07
enh62584    3   52737800   52738800      1       1  150064       4.5918    2.197e-06
enh62585    3   52748300   52749300      1       1  150064       4.6624    1.563e-06
enh62586    3   52803200   52804200      1       1  150064       5.0609    2.086e-07
enh62588    3   52865200   52866200      3       1  150064       3.6853   0.00011424
enh62589    3   52869100   52870100      2       1  150064       4.8526   6.0923e-07
enh62591    3   52877700   52878700      1       1  150064       5.6423    8.392e-09
enh62592    3   52909400   52910400      1       1  150064       5.0388    2.342e-07
enh62594    3   52924400   52925400      1       1  150064       1.7474      0.04028
enh62595    3   52925700   52926700      1       1  150064       1.7418      0.04077
enh62596    3   52927600   52928600      3       1  150064       5.1139   1.5783e-07
enh62597    3   52928300   52929300      4       2  150064       5.2742   6.6653e-08
enh62599    3   52931700   52932700      1       1  150064       4.8693      5.6e-07
enh62600    3   53011900   53012900      1       1  150064       3.0485      0.00115
enh62602    3   53072500   53073500      1       1  150064       2.8509      0.00218
enh62603    3   53105700   53106700      2       1  150064       2.1692     0.015032
enh62609    3   53174100   53175100      1       1  150064       5.8968    1.853e-09
enh62621    3   53269800   53270800     10       2  150064       2.5014    0.0061859
enh62622    3   53272100   53273100      4       2  150064       2.9854    0.0014158
enh62623    3   53276800   53277800      6       2  150064       2.2781     0.011361
enh62624    3   53285200   53286200      4       2  150064       2.7568    0.0029185
enh62625    3   53290000   53291000      4       2  150064       2.6459    0.0040737
enh62626    3   53293200   53294200      3       1  150064        3.754   8.7031e-05
enh62627    3   53298500   53299500      1       1  150064       3.9283    4.277e-05
enh62628    3   53303800   53304800      1       1  150064       1.9089      0.02814
enh62631    3   53357800   53358800      3       1  150064       1.8416     0.032765
enh62632    3   53360000   53361000      4       2  150064       2.0611     0.019645
enh62633    3   53376200   53377200      1       1  150064       4.0947    2.114e-05
enh62634    3   53379800   53380800      1       1  150064        4.146    1.692e-05
enh62646    3   53923800   53924800      1       1  150064       2.6099     0.004528
enh62666    3   56644600   56645600      7       3  150064       1.9478      0.02572
enh62668    3   56663300   56664300      4       1  150064       2.1004     0.017847
enh62684    3   56889600   56890600      2       1  150064         1.66     0.048452
enh62713    3   57263000   57264000      1       1  150064       1.7645      0.03882
enh62763    3   58022600   58023600      1       1  150064       1.7185      0.04285
enh62787    3   58149000   58150000      2       1  150064       1.7934     0.036458
enh62788    3   58150100   58151100      2       1  150064       1.8904      0.02935
enh62789    3   58151000   58152000      4       2  150064       2.3884    0.0084616
enh62790    3   58152700   58153700      2       1  150064       2.1618     0.015317
enh62791    3   58160600   58161600      5       2  150064       1.9982     0.022847
enh62792    3   58163700   58164700     10       2  150064       1.7864     0.037017
enh62793    3   58174400   58175400      2       1  150064       1.7697     0.038385
enh62807    3   58320600   58321600      3       2  150064       2.8225    0.0023825
enh62808    3   58331600   58332600      8       3  150064       2.1828     0.014526
enh62811    3   58337300   58338300      2       1  150064       1.8801     0.030046
enh62814    3   58371200   58372200      4       2  150064       2.1847     0.014455
enh62815    3   58372600   58373600      4       2  150064       1.7764     0.037835
enh62816    3   58405000   58406000      7       2  150064       2.2735     0.011499
enh62817    3   58417600   58418600      2       1  150064       2.2582     0.011967
enh62819    3   58420100   58421100      6       3  150064       1.8137     0.034862
enh62821    3   58456600   58457600      2       1  150064       2.2212     0.013169
enh62824    3   58478600   58479600      2       1  150064       1.8898     0.029391
enh62825    3   58479200   58480200      2       1  150064       1.9968     0.022922
enh62845    3   59410800   59411800      4       2  150064       2.0521      0.02008
enh62849    3   59639400   59640400      4       2  150064       2.2378     0.012618
enh62857    3   61207200   61208200      3       1  150064       1.8367     0.033127
enh62858    3   61225400   61226400      4       2  150064       2.1778     0.014709
enh62882    3   61833800   61834800      4       1  150064       2.2022     0.013826
enh62887    3   61902500   61903500      1       1  150064       1.8039      0.03562
enh62900    3   63847800   63848800      1       1  150064       2.4506      0.00713
enh62901    3   63850500   63851500      5       2  150064       2.7717    0.0027884
enh62902    3   63857700   63858700      2       1  150064       2.8442     0.002226
enh62905    3   63919500   63920500      1       1  150064       2.6535     0.003983
enh62908    3   63925400   63926400      3       2  150064       2.5713    0.0050657
enh62914    3   63941800   63942800      6       2  150064       3.1359   0.00085651
enh62916    3   63950200   63951200      5       3  150064       2.7735    0.0027728
enh62917    3   63951400   63952400      2       1  150064       4.1676   1.5389e-05
enh62919    3   63954600   63955600      4       2  150064        2.501    0.0061924
enh62922    3   63958500   63959500      2       1  150064       2.9836    0.0014242
enh62923    3   63959600   63960600      3       2  150064       3.6189   0.00014794
enh62924    3   63961600   63962600      2       1  150064       2.3863    0.0085094
enh62928    3   64006400   64007400      4       2  150064       1.9426     0.026032
enh62929    3   64007200   64008200      1       1  150064       2.6031     0.004619
enh62935    3   64136400   64137400      5       2  150064       3.3518   0.00040138
enh62936    3   64142700   64143700      2       1  150064       2.1274     0.016694
enh62937    3   64172700   64173700      4       1  150064       3.7086   0.00010419
enh62938    3   64174800   64175800      5       2  150064       3.0828    0.0010252
enh62939    3   64176000   64177000      5       2  150064       2.1433     0.016043
enh62944    3   64205600   64206600      5       2  150064        1.829     0.033703
enh62945    3   64207800   64208800      3       2  150064       1.9626     0.024847
enh62950    3   64242600   64243600      3       2  150064       2.8856    0.0019532
enh62951    3   64249200   64250200      3       2  150064       2.6781    0.0037023
enh62960    3   64354100   64355100      3       1  150064       2.1549     0.015583
enh63000    3   65869100   65870100      8       2  150064       1.9126     0.027897
enh63090    3   67047600   67048600      1       1  150064       2.2613      0.01187
enh63092    3   67685400   67686400      4       1  150064       1.8647     0.031114
enh63093    3   67688400   67689400      2       1  150064       1.7652     0.038767
enh63094    3   67693600   67694600      2       1  150064        1.897     0.028914
enh63095    3   67699100   67700100      5       2  150064       2.3192     0.010192
enh63117    3   69297400   69298400      3       2  150064       2.5685    0.0051066
enh63120    3   69413000   69414000      9       2  150064       2.5659    0.0051455
enh63122    3   69435300   69436300      4       2  150064       2.3103     0.010435
enh63123    3   69469700   69470700      3       2  150064       2.3952    0.0083052
enh63125    3   69795800   69796800      1       1  150064       3.1258    0.0008866
enh63126    3   69800600   69801600      2       1  150064       3.6982   0.00010856
enh63132    3   69840700   69841700      2       1  150064       2.8299    0.0023284
enh63133    3   69885600   69886600      2       1  150064       3.8883   5.0481e-05
enh63142    3   71033000   71034000      1       1  150064       1.8091      0.03522
enh63155    3   71105200   71106200      1       1  150064       1.9914      0.02322
enh63159    3   71117100   71118100      1       1  150064       1.7854       0.0371
enh63161    3   71122000   71123000      2       1  150064       1.6546     0.049006
enh63162    3   71122600   71123600      2       1  150064       1.6546     0.049006
enh63163    3   71123600   71124600      2       1  150064       1.8206     0.034335
enh63164    3   71126100   71127100      3       2  150064       3.0428    0.0011718
enh63165    3   71127600   71128600      4       1  150064       1.8485     0.032265
enh63166    3   71128400   71129400      1       1  150064       1.7362      0.04126
enh63167    3   71129400   71130400      4       2  150064       2.0209     0.021646
enh63170    3   71148800   71149800      1       1  150064       1.7816      0.03741
enh63174    3   71156700   71157700      1       1  150064       2.2562      0.01203
enh63176    3   71161600   71162600      3       2  150064       3.5233   0.00021307
enh63177    3   71166600   71167600      1       1  150064       3.1354    0.0008581
enh63178    3   71168700   71169700      1       1  150064       3.2453    0.0005867
enh63179    3   71169800   71170800      5       2  150064       2.4283    0.0075859
enh63180    3   71171900   71172900      2       1  150064       3.4366    0.0002945
enh63181    3   71175400   71176400      8       2  150064       2.2052     0.013719
enh63183    3   71177000   71178000      1       1  150064       2.9911      0.00139
enh63185    3   71186000   71187000      4       1  150064       1.6911     0.045409
enh63187    3   71193100   71194100      3       2  150064       1.6837     0.046116
enh63193    3   71254400   71255400      1       1  150064       5.1579    1.249e-07
enh63194    3   71256600   71257600      6       3  150064       1.7165     0.043035
enh63198    3   71289000   71290000      5       1  150064       3.7249   9.7678e-05
enh63199    3   71294900   71295900      1       1  150064       2.5053     0.006117
enh63200    3   71295900   71296900      3       1  150064       2.3281    0.0099535
enh63202    3   71301700   71302700      3       2  150064       4.2488   1.0746e-05
enh63205    3   71311700   71312700      1       1  150064       2.4199     0.007763
enh63206    3   71314200   71315200      3       2  150064       4.2244   1.1977e-05
enh63208    3   71354800   71355800      2       1  150064       3.3036   0.00047728
enh63209    3   71397200   71398200      2       1  150064       4.5228    3.051e-06
enh63213    3   71472000   71473000      3       2  150064        2.349    0.0094126
enh63217    3   71482700   71483700      8       3  150064       2.1356     0.016357
enh63222    3   71495900   71496900      2       1  150064       1.9558     0.025245
enh63224    3   71544800   71545800      4       2  150064       3.9227   4.3781e-05
enh63225    3   71546200   71547200      5       1  150064       2.7416    0.0030572
enh63226    3   71547400   71548400      3       1  150064       3.5275   0.00020978
enh63229    3   71582000   71583000      4       2  150064       3.4448   0.00028572
enh63230    3   71585600   71586600      2       1  150064       3.1861   0.00072098
enh63231    3   71591800   71592800      1       1  150064       3.4803    0.0002504
enh63233    3   71611800   71612800      2       1  150064       2.4623    0.0069027
enh63243    3   71770600   71771600      3       2  150064       2.5376    0.0055813
enh63262    3   72347600   72348600      4       2  150064       2.2237     0.013086
enh63267    3   72378300   72379300      2       1  150064       2.3925    0.0083672
enh63277    3   72446400   72447400      3       2  150064         1.78      0.03754
enh63291    3   72531300   72532300      4       1  150064       1.9651     0.024701
enh63293    3   72571900   72572900      1       1  150064       2.6395     0.004152
enh63294    3   72598600   72599600      2       1  150064       2.3116       0.0104
enh63315    3   73065900   73066900      2       1  150064       1.8878     0.029529
enh63317    3   73069600   73070600      2       1  150064        2.162     0.015311
enh63320    3   73077800   73078800      4       2  150064       1.7161     0.043076
enh63322    3   73086600   73087600      2       1  150064       1.9033     0.028498
enh63323    3   73094400   73095400      5       1  150064       2.0167     0.021865
enh63341    3   73565700   73566700      1       1  150064       1.9348      0.02651
enh63357    3   73737000   73738000      4       2  150064       2.0405      0.02065
enh63374    3   81792500   81793500      5       2  150064       1.9278     0.026937
enh63378    3   85839400   85840400      1       1  150064       1.6913      0.04539
enh63386    3   89156200   89157200      2       1  150064       1.9681     0.024529
enh63392    3   93798900   93799900      2       1  150064       2.0702     0.019216
enh63509    3  105072000  105073000      5       2  150064       2.5057      0.00611
enh63513    3  105495800  105496800      3       1  150064       2.4741    0.0066784
enh63514    3  105509200  105510200      3       2  150064       1.7655     0.038743
enh63515    3  105510800  105511800      4       2  150064        2.283     0.011215
enh63516    3  105511500  105512500      2       1  150064        1.791     0.036649
enh63517    3  105527800  105528800      3       2  150064       2.0647     0.019475
enh63518    3  105542100  105543100      1       1  150064       1.7223      0.04251
enh63522    3  105582600  105583600      5       3  150064       1.7373     0.041169
enh63525    3  105656700  105657700      2       1  150064       1.8676     0.030909
enh63533    3  107244800  107245800      3       2  150064       2.0587     0.019761
enh63536    3  107380200  107381200      1       1  150064       2.2708      0.01158
enh63537    3  107403000  107404000      1       1  150064       2.6608     0.003898
enh63551    3  107771800  107772800      1       1  150064       2.9289     0.001701
enh63553    3  107807400  107808400      2       1  150064       2.4846    0.0064842
enh63556    3  107843700  107844700      3       2  150064       2.8475    0.0022029
enh63557    3  107845900  107846900      2       1  150064       3.5055   0.00022785
enh63561    3  107897400  107898400      5       1  150064       3.3737   0.00037081
enh63562    3  107939200  107940200      4       1  150064       3.1598   0.00078945
enh63563    3  107942200  107943200      2       1  150064       2.5167    0.0059228
enh63583    3  111457000  111458000      3       1  150064       1.6848     0.046011
enh63617    3  112353400  112354400      1       1  150064       2.2966      0.01082
enh63645    3  112971200  112972200      1       1  150064       1.8656      0.03105
enh63680    3  114174000  114175000      3       1  150064       2.7301    0.0031653
enh63685    3  114341800  114342800      2       1  150064       2.4413    0.0073176
enh63687    3  114378000  114379000      4       2  150064        2.748    0.0029978
enh63693    3  114564700  114565700      2       1  150064       2.0951     0.018083
enh63739    3  119186600  119187600      4       2  150064       1.6637     0.048088
enh63773    3  119889600  119890600      3       1  150064       1.8037     0.035639
enh63806    3  121713900  121714900      3       1  150064        2.163     0.015272
enh63828    3  122477500  122478500      6       4  150064       1.6661     0.047848
enh63830    3  122486500  122487500      3       1  150064       1.7351     0.041362
enh63831    3  122506400  122507400      2       1  150064       1.9871     0.023456
enh63833    3  122608800  122609800      2       1  150064       2.9809    0.0014368
enh63838    3  122676700  122677700      3       2  150064       2.0562      0.01988
enh63845    3  122787600  122788600      5       2  150064       2.9058    0.0018317
enh63846    3  122790300  122791300      5       3  150064       2.1634     0.015256
enh63851    3  122823200  122824200      5       3  150064       2.9594    0.0015412
enh63885    3  123324300  123325300      5       2  150064        1.714     0.043265
enh63892    3  123354800  123355800      4       2  150064       1.8847     0.029732
enh63908    3  123438400  123439400      3       1  150064       1.8568     0.031668
enh63942    3  123967700  123968700      5       3  150064       3.7697   8.1732e-05
enh63944    3  123978900  123979900      4       1  150064       3.3847    0.0003563
enh63945    3  123991600  123992600      3       2  150064       2.9628    0.0015243
enh63946    3  123995400  123996400      3       1  150064       3.9678    3.627e-05
enh63947    3  123999800  124000800      3       2  150064       4.1122   1.9593e-05
enh63950    3  124016200  124017200      2       1  150064       3.2969   0.00048877
enh63954    3  124231600  124232600      4       2  150064       2.1287      0.01664
enh63975    3  124450000  124451000      6       3  150064       2.1201     0.017001
enh63995    3  124570200  124571200      3       1  150064       1.8537     0.031891
enh63996    3  124577600  124578600      3       2  150064       2.4668    0.0068169
enh64001    3  124602200  124603200      5       1  150064       2.1151     0.017211
enh64002    3  124603200  124604200      6       1  150064       2.0389     0.020728
enh64003    3  124604000  124605000      2       1  150064       1.9425     0.026038
enh64007    3  124693000  124694000      6       1  150064       1.6865     0.045846
enh64009    3  124704300  124705300      4       1  150064       1.6788       0.0466
enh64012    3  124718300  124719300      3       1  150064       2.1158     0.017181
enh64024    3  124770400  124771400      6       2  150064       2.5477    0.0054222
enh64037    3  124854800  124855800      2       1  150064       1.9399     0.026198
enh64039    3  124865500  124866500      9       4  150064       1.6938     0.045149
enh64043    3  124926500  124927500     11       2  150064       2.7153    0.0033113
enh64049    3  125078200  125079200      1       1  150064       2.6884      0.00359
enh64054    3  125236800  125237800      3       2  150064       1.8175     0.034572
enh64057    3  125309800  125310800      2       1  150064       2.4667     0.006818
enh64058    3  125311400  125312400      3       2  150064       1.6546     0.049005
enh64059    3  125311900  125312900      5       3  150064       2.0693     0.019259
enh64119    3  126856900  126857900      6       3  150064        1.739     0.041021
enh64128    3  127306000  127307000      1       1  150064       1.9075      0.02823
enh64131    3  127349000  127350000      2       1  150064       1.9376     0.026336
enh64132    3  127390000  127391000      1       1  150064        1.789      0.03681
enh64171    3  127773600  127774600      2       1  150064       2.6506    0.0040175
enh64179    3  127892400  127893400      1       1  150064       4.3471    6.898e-06
enh64181    3  127935000  127936000      4       2  150064       4.2966    8.671e-06
enh64182    3  127937400  127938400      4       2  150064        3.718    0.0001004
enh64200    3  128073000  128074000      3       2  150064       2.9747    0.0014662
enh64207    3  128105400  128106400      9       2  150064       1.7939     0.036418
enh64208    3  128112100  128113100      1       1  150064       3.1377    0.0008514
enh64210    3  128120300  128121300      2       1  150064       2.1736     0.014869
enh64211    3  128121800  128122800      3       2  150064       2.7884    0.0026484
enh64216    3  128242900  128243900      5       2  150064       2.0232     0.021525
enh64237    3  128505900  128506900      1       1  150064       3.3491    0.0004053
enh64255    3  128725400  128726400      2       1  150064       2.7464    0.0030124
enh64268    3  128805600  128806600      1       1  150064       2.0976      0.01797
enh64272    3  128841600  128842600      2       1  150064       1.7523      0.03986
enh64273    3  128877900  128878900      2       1  150064       1.6767     0.046798
enh64281    3  128930300  128931300      1       1  150064        2.084      0.01858
enh64286    3  128966600  128967600      3       1  150064       2.7164    0.0033002
enh64287    3  128996400  128997400      3       2  150064        3.131   0.00087118
enh64288    3  129001100  129002100      3       1  150064       3.2125   0.00065798
enh64289    3  129023900  129024900      1       1  150064       3.6939    0.0001104
enh64291    3  129032200  129033200      2       1  150064       2.9966    0.0013648
enh64292    3  129035700  129036700      1       1  150064       3.4195    0.0003137
enh64310    3  129209100  129210100      3       1  150064       1.7024     0.044341
enh64315    3  129267400  129268400      2       1  150064       1.7853     0.037108
enh64325    3  129305800  129306800      5       2  150064       1.7562     0.039524
enh64328    3  129312500  129313500      2       1  150064       1.6817     0.046314
enh64329    3  129317300  129318300      4       2  150064       1.6537     0.049099
enh64330    3  129320400  129321400      4       2  150064       1.7953     0.036304
enh64333    3  129334800  129335800      3       2  150064       1.7441     0.040567
enh64358    3  130745900  130746900      4       2  150064        2.082     0.018671
enh64393    3  133259600  133260600      3       1  150064       1.8878     0.029523
enh64402    3  133540400  133541400      8       4  150064        1.912     0.027941
enh64404    3  133601300  133602300      6       3  150064       3.0959   0.00098094
enh64409    3  133686600  133687600      3       2  150064       3.1282   0.00087947
enh64465    3  135626800  135627800      1       1  150064       4.1707    1.518e-05
enh64467    3  135683300  135684300      1       1  150064       2.5892      0.00481
enh64468    3  135686500  135687500      3       1  150064       4.1747   1.4919e-05
enh64469    3  135691800  135692800      1       1  150064       3.8522    5.852e-05
enh64470    3  135692600  135693600      1       1  150064       3.8187    6.709e-05
enh64471    3  135693400  135694400      1       1  150064       4.0427    2.642e-05
enh64486    3  135910400  135911400      3       2  150064       4.3954   5.5288e-06
enh64487    3  135968200  135969200      2       1  150064       3.6371   0.00013789
enh64491    3  136069000  136070000      4       2  150064       3.9783   3.4701e-05
enh64492    3  136344000  136345000      2       1  150064       2.8073    0.0024978
enh64494    3  136376000  136377000      3       2  150064       2.2826     0.011226
enh64497    3  136444700  136445700      1       1  150064       3.1766    0.0007451
enh64500    3  136449800  136450800      2       1  150064       2.5073    0.0060829
enh64502    3  136464000  136465000      2       1  150064         2.49     0.006388
enh64503    3  136467700  136468700      3       2  150064       3.8258    6.517e-05
enh64504    3  136472300  136473300      3       2  150064       3.2031   0.00067987
enh64505    3  136502200  136503200      1       1  150064       3.1101     0.000935
enh64506    3  136505700  136506700      3       2  150064       3.0324    0.0012131
enh64507    3  136536700  136537700      3       1  150064       3.0338    0.0012075
enh64508    3  136538600  136539600      3       1  150064       2.9872    0.0014078
enh64509    3  136582100  136583100      2       1  150064       2.9709    0.0014849
enh64510    3  136603800  136604800      3       1  150064       3.1109   0.00093257
enh64511    3  136612500  136613500      1       1  150064       3.0285     0.001229
enh64512    3  136617600  136618600      2       1  150064       2.4929    0.0063349
enh64513    3  136625400  136626400      2       1  150064       2.5703    0.0050805
enh64514    3  136650200  136651200      2       1  150064       2.6076    0.0045595
enh64515    3  136659600  136660600      5       2  150064       3.0903   0.00099972
enh64516    3  136661200  136662200      2       1  150064       2.4908    0.0063731
enh64517    3  136674100  136675100      4       2  150064       3.4608   0.00026925
enh64518    3  136703200  136704200      4       1  150064       3.8156   6.7914e-05
enh64519    3  136708400  136709400      2       1  150064       3.1077   0.00094271
enh64520    3  136713700  136714700      2       1  150064       1.9002     0.028701
enh64522    3  136751300  136752300      5       1  150064       4.0192   2.9198e-05
enh64523    3  136784600  136785600      1       1  150064       2.2963      0.01083
enh64536    3  137904800  137905800      2       1  150064       1.9238     0.027192
enh64540    3  138070500  138071500      2       1  150064       1.8739     0.030472
enh64555    3  138522000  138523000      2       1  150064       1.9634     0.024798
enh64556    3  138536700  138537700      1       1  150064       1.8135      0.03488
enh64582    3  139274400  139275400      4       2  150064       2.0589      0.01975
enh64584    3  139726800  139727800      8       3  150064       2.8856    0.0019536
enh64585    3  139742100  139743100      3       2  150064       1.7441     0.040575
enh64631    3  141138500  141139500      6       3  150064       2.3723    0.0088393
enh64677    3  142721600  142722600      2       1  150064       2.4692    0.0067709
enh64695    3  144362400  144363400      2       1  150064       2.1401     0.016174
enh64713    3  146228600  146229600      1       1  150064       2.0542      0.01998
enh64732    3  148915100  148916100      4       1  150064       2.1274     0.016692
enh64822    3  150066300  150067300      3       2  150064       1.7522     0.039868
enh64846    3  150457400  150458400      3       1  150064       1.9566       0.0252
enh64899    3  152024500  152025500      1       1  150064       2.1079      0.01752
enh64900    3  152026000  152027000      1       1  150064       1.9048       0.0284
enh64905    3  152048800  152049800      1       1  150064       2.1107       0.0174
enh64944    3  155379000  155380000      1       1  150064        1.942      0.02607
enh64946    3  155455600  155456600      1       1  150064        2.304      0.01061
enh64964    3  156332400  156333400      1       1  150064       2.1682      0.01507
enh64965    3  156360700  156361700      1       1  150064       2.0379      0.02078
enh64990    3  156815800  156816800      1       1  150064       2.6597     0.003911
enh64991    3  156817300  156818300      4       1  150064       2.1878     0.014341
enh65019    3  158494000  158495000      2       1  150064       1.7285     0.041954
enh65027    3  159479700  159480700      4       2  150064       1.7059     0.044012
enh65042    3  159562400  159563400      3       1  150064       1.7571     0.039448
enh65043    3  159563200  159564200      3       1  150064       2.2407     0.012523
enh65076    3  160530000  160531000      2       1  150064       1.6582     0.048634
enh65078    3  160603700  160604700      3       2  150064       2.4849    0.0064802
enh65084    3  160821600  160822600      2       1  150064       2.4988    0.0062306
enh65086    3  161033500  161034500      2       1  150064       2.4745    0.0066712
enh65088    3  161133600  161134600      2       1  150064       2.0542      0.01998
enh65095    3  167531200  167532200      2       1  150064        1.852     0.032015
enh65097    3  167588600  167589600      1       1  150064       3.3841    0.0003571
enh65106    3  167808400  167809400      2       1  150064       2.1791     0.014661
enh65107    3  167809400  167810400      5       1  150064       2.1498     0.015786
enh65109    3  167968000  167969000      1       1  150064        1.967      0.02459
enh65127    3  169013500  169014500      4       2  150064       1.7971     0.036159
enh65128    3  169016600  169017600      6       3  150064       2.0504     0.020161
enh65129    3  169024000  169025000      4       2  150064       1.7012     0.044452
enh65132    3  169034000  169035000      3       1  150064       2.6239    0.0043459
enh65138    3  169081000  169082000      3       2  150064       1.6456     0.049924
enh65140    3  169106700  169107700      4       2  150064       2.0287     0.021245
enh65152    3  169491800  169492800      1       1  150064       2.6075      0.00456
enh65158    3  169688600  169689600      2       1  150064       2.0416     0.020596
enh65159    3  169689800  169690800      1       1  150064       2.1659      0.01516
enh65160    3  169719800  169720800      3       1  150064       2.2959      0.01084
enh65163    3  169763200  169764200      1       1  150064       2.0343      0.02096
enh65180    3  170585000  170586000      2       1  150064       2.1509     0.015742
enh65186    3  170883200  170884200      2       1  150064       1.7317     0.041666
enh65187    3  170891500  170892500      2       1  150064       1.6851     0.045987
enh65188    3  170893900  170894900      5       2  150064       1.7852     0.037112
enh65192    3  170983800  170984800      1       1  150064       2.2536      0.01211
enh65197    3  171046200  171047200      1       1  150064       2.0855      0.01851
enh65222    3  171520000  171521000      3       2  150064       2.0048     0.022493
enh65330    3  172233200  172234200      3       2  150064       1.7685      0.03849
enh65340    3  172312500  172313500      7       2  150064         2.72    0.0032646
enh65355    3  172419200  172420200      5       2  150064       1.8783      0.03017
enh65357    3  172426600  172427600      1       1  150064       2.6366     0.004187
enh65367    3  176638100  176639100      7       2  150064       2.3057     0.010563
enh65369    3  176753000  176754000      1       1  150064       1.7274      0.04205
enh65370    3  176758800  176759800      1       1  150064        2.666     0.003838
enh65372    3  176781200  176782200      3       1  150064        2.876    0.0020137
enh65374    3  176806700  176807700      4       2  150064       1.6843     0.046064
enh65381    3  176847200  176848200      5       2  150064       2.5699    0.0050865
enh65402    3  177001900  177002900      1       1  150064       1.9435      0.02598
enh65408    3  177062400  177063400      2       1  150064       1.6588     0.048578
enh65432    3  177314600  177315600      2       1  150064        2.111     0.017387
enh65438    3  177332700  177333700      4       2  150064       2.7936    0.0026061
enh65462    3  178038100  178039100      7       2  150064       2.0287     0.021243
enh65474    3  178968800  178969800      4       1  150064       2.4213    0.0077325
enh65495    3  180632000  180633000      4       2  150064       5.8872   1.9634e-09
enh65496    3  180647400  180648400      6       3  150064       4.0333   2.7499e-05
enh65497    3  180648800  180649800      4       2  150064       5.4646   2.3201e-08
enh65501    3  182327200  182328200      2       1  150064       2.1319     0.016508
enh65510    3  182515400  182516400      1       1  150064        1.855       0.0318
enh65511    3  182613100  182614100      3       1  150064       2.0294     0.021208
enh65519    3  182698600  182699600      1       1  150064       1.6873      0.04577
enh65553    3  183600700  183601700      5       2  150064       1.8624     0.031275
enh65634    3  184531700  184532700      2       1  150064       2.2819     0.011248
enh65637    3  184871400  184872400      1       1  150064       2.1402      0.01617
enh65647    3  185217000  185218000      1       1  150064       1.9695      0.02445
enh65666    3  185426000  185427000      2       1  150064       2.3257     0.010018
enh65671    3  185445600  185446600      5       3  150064       2.0433     0.020511
enh65675    3  185475800  185476800      1       1  150064        1.769      0.03845
enh65679    3  185481900  185482900      1       1  150064       2.1268      0.01672
enh65684    3  185514500  185515500      2       1  150064       2.4146    0.0078752
enh65689    3  185646300  185647300      1       1  150064       3.3398    0.0004192
enh65690    3  185650300  185651300      1       1  150064       3.3611    0.0003882
enh65691    3  185655800  185656800      1       1  150064       2.0847      0.01855
enh65694    3  185676000  185677000      6       2  150064       2.8843    0.0019614
enh65698    3  185811200  185812200      3       1  150064       1.7306     0.041762
enh65798    3  187785300  187786300      1       1  150064       1.6683      0.04763
enh65803    3  187880700  187881700      2       1  150064       3.0138    0.0012898
enh65804    3  187882300  187883300      4       2  150064       2.1981     0.013972
enh65805    3  187884600  187885600      6       2  150064       1.8134     0.034884
enh65806    3  187887100  187888100      8       3  150064       4.4921   3.5266e-06
enh65807    3  187888600  187889600      3       1  150064       2.1511     0.015734
enh65815    3  187907800  187908800      7       3  150064       2.0306     0.021147
enh65852    3  188102700  188103700      1       1  150064       1.6734      0.04712
enh65859    3  188186000  188187000      2       1  150064       3.0045    0.0013302
enh65860    3  188188000  188189000      3       2  150064       1.6698      0.04748
enh65862    3  188194300  188195300      3       2  150064       2.3207     0.010151
enh65868    3  188352800  188353800      4       2  150064       2.9446     0.001617
enh65878    3  188550200  188551200      2       1  150064       1.6838     0.046108
enh65897    3  189729900  189730900      4       2  150064       1.8682     0.030864
enh65941    3  193505900  193506900      6       2  150064       1.9538     0.025362
enh65950    3  193563400  193564400      3       1  150064       1.6958     0.044966
enh65952    3  193586800  193587800      6       3  150064       2.6951     0.003518
enh65953    3  193588100  193589100     11       2  150064       1.8654     0.031061
enh65974    3  193789500  193790500      2       1  150064       2.0231     0.021531
enh65978    3  193807000  193808000      4       2  150064       2.4049    0.0080891
enh65989    3  193866000  193867000      7       2  150064       2.7371    0.0030991
enh66034    3  194341700  194342700      5       2  150064       1.9654     0.024685
enh66038    3  194360300  194361300      5       2  150064       1.9206     0.027394
enh66048    3  194461600  194462600      3       2  150064       1.8006     0.035882
enh66073    3  194761300  194762300      9       3  150064       1.6874     0.045764
enh66119    3  195270900  195271900      2       1  150064       1.7566     0.039491
enh66141    3  195602800  195603800      3       2  150064       1.7212      0.04261
enh66167    3  195929200  195930200      6       3  150064       2.4566     0.007013
enh66169    3  195946400  195947400      2       1  150064        2.403    0.0081312
enh66172    3  196005800  196006800      5       1  150064       1.7428     0.040681
enh66174    3  196010200  196011200      1       1  150064       1.8952      0.02903
enh66175    3  196012000  196013000      2       1  150064       2.7924     0.002616
enh66177    3  196145400  196146400      3       2  150064       2.7982     0.002569
enh66201    3  196481000  196482000      4       2  150064       2.5822     0.004909
enh66203    3  196505800  196506800      5       3  150064        1.687     0.045806
enh66206    3  196519600  196520600      3       2  150064       2.7879    0.0026521
enh66213    3  196670400  196671400      1       1  150064       2.0387      0.02074
enh66221    3  196947900  196948900      4       2  150064       2.4287     0.007576
enh66222    3  196964200  196965200      5       3  150064       2.0702     0.019215
enh66224    3  197023000  197024000      2       1  150064       2.2341     0.012737
enh66241    3  197183800  197184800      3       2  150064       1.9565     0.025205
enh66242    3  197193200  197194200      2       1  150064       1.8761      0.03032
enh66244    3  197195300  197196300      2       1  150064       2.2304      0.01286
enh66246    3  197221600  197222600      5       3  150064       3.3227   0.00044568
enh66251    3  197248300  197249300      4       1  150064       1.6733     0.047138
enh66252    3  197267900  197268900      4       2  150064       1.8659     0.031024
enh66280    4     656400     657400      3       1  150064       2.1924     0.014177
enh66281    4     657800     658800      2       1  150064       1.9956     0.022989
enh66282    4     666400     667400      3       2  150064        2.863    0.0020979
enh66288    4     683500     684500      5       2  150064       2.4845    0.0064868
enh66290    4     698100     699100      6       3  150064       2.0344     0.020955
enh66291    4     701900     702900      3       2  150064       3.1089   0.00093905
enh66293    4     711500     712500      2       1  150064       1.7793     0.037599
enh66294    4     714000     715000      6       2  150064       3.0491    0.0011476
enh66295    4     717300     718300      1       1  150064       1.9425      0.02604
enh66296    4     719800     720800      3       1  150064       1.9845     0.023598
enh66297    4     766700     767700      6       3  150064       1.7752     0.037929
enh66310    4     939400     940400      3       1  150064       1.8692     0.030795
enh66358    4    1338500    1339500      4       1  150064       2.2306     0.012855
enh66359    4    1342200    1343200      4       2  150064       1.9268     0.027005
enh66360    4    1345400    1346400      6       3  150064       2.5447    0.0054684
enh66361    4    1546200    1547200      6       2  150064       1.7186     0.042839
enh66390    4    1851600    1852600      2       1  150064       1.8622     0.031285
enh66410    4    2250400    2251400      3       1  150064       1.7045     0.044144
enh66413    4    2267400    2268400      3       2  150064        2.015     0.021952
enh66415    4    2331700    2332700      3       2  150064       2.1925     0.014172
enh66446    4    2569100    2570100      2       1  150064        1.652     0.049268
enh66495    4    2860000    2861000      2       1  150064        2.629     0.004282
enh66509    4    2959900    2960900      1       1  150064        1.876      0.03033
enh66548    4    3343200    3344200      3       2  150064       1.9386     0.026278
enh66578    4    4475200    4476200      7       3  150064       3.0729      0.00106
enh66580    4    4504000    4505000      1       1  150064         2.41     0.007977
enh66584    4    4541900    4542900      3       2  150064       2.5175    0.0059092
enh66593    4    5708400    5709400      4       2  150064       2.6819    0.0036599
enh66594    4    5710400    5711400     10       4  150064       1.8942       0.0291
enh66597    4    5748500    5749500      9       3  150064       2.0727     0.019102
enh66598    4    5774600    5775600      3       2  150064       1.9838     0.023641
enh66620    4    6690500    6691500      3       2  150064       3.0443    0.0011662
enh66665    4    6942000    6943000      3       2  150064       2.2989     0.010754
enh66668    4    6953600    6954600      3       1  150064       2.0532     0.020026
enh66669    4    6955000    6956000      5       2  150064       1.8782     0.030178
enh66670    4    6956400    6957400      5       2  150064       1.7272     0.042065
enh66700    4    7136500    7137500      8       3  150064       2.1365     0.016321
enh66723    4    7745400    7746400      5       3  150064       2.3859     0.008518
enh66811    4    8395600    8396600      1       1  150064       1.6801      0.04647
enh66812    4    8403700    8404700     10       4  150064       2.2446     0.012397
enh66816    4    8428300    8429300      3       2  150064       2.0252     0.021422
enh66817    4    8430300    8431300      3       1  150064         1.77     0.038365
enh66820    4    8437600    8438600      1       1  150064       1.6643      0.04803
enh66821    4    8439200    8440200      3       2  150064       1.6647     0.047987
enh66822    4    8440400    8441400      5       3  150064       2.1675     0.015099
enh66824    4    8452900    8453900      3       1  150064       2.2274     0.012959
enh66825    4    8474100    8475100      4       2  150064       1.6975     0.044799
enh66826    4    8504000    8505000      3       2  150064       2.3264    0.0099984
enh66828    4    8508200    8509200     12       4  150064       1.6808     0.046398
enh66853    4   10079800   10080800      1       1  150064       1.6876      0.04574
enh66857    4   10109600   10110600      1       1  150064       2.0615      0.01963
enh66880    4   13627300   13628300      2       1  150064       1.7364     0.041251
enh66911    4   15653200   15654200      2       1  150064       1.9803     0.023833
enh66937    4   16208200   16209200     11       4  150064       2.1296       0.0166
enh66942    4   16654400   16655400      2       1  150064       2.9336    0.0016754
enh66943    4   16669000   16670000      1       1  150064       2.9861     0.001413
enh66951    4   17325000   17326000      8       3  150064       2.1933     0.014144
enh66955    4   17577600   17578600      5       1  150064       2.1161      0.01717
enh66956    4   17581800   17582800      2       1  150064       2.1565     0.015523
enh66957    4   17617600   17618600      4       1  150064        2.304      0.01061
enh66958    4   17620100   17621100      2       1  150064       2.3052     0.010577
enh66961    4   17809000   17810000      3       1  150064       1.7639     0.038875
enh66962    4   17810000   17811000      2       1  150064       1.9847     0.023587
enh66965    4   18013400   18014400      1       1  150064       2.2473      0.01231
enh66966    4   18021200   18022200      3       1  150064       2.2472     0.012315
enh66971    4   20702700   20703700      5       2  150064       1.9287     0.026885
enh67006    4   24806100   24807100      3       2  150064       2.2575      0.01199
enh67022    4   25449800   25450800      4       1  150064       1.9258     0.027064
enh67031    4   25858700   25859700      2       1  150064       2.0273     0.021315
enh67033    4   25865700   25866700      1       1  150064       2.5369     0.005592
enh67037    4   25952200   25953200      4       2  150064       1.7772     0.037768
enh67055    4   26240000   26241000      3       2  150064       2.4754     0.006655
enh67058    4   26323800   26324800      1       1  150064       2.0594      0.01973
enh67062    4   26357100   26358100      2       1  150064       2.2508       0.0122
enh67077    4   26875200   26876200      2       1  150064       1.8768     0.030271
enh67080    4   26938000   26939000      3       1  150064       1.8588     0.031529
enh67081    4   27005000   27006000      1       1  150064       2.0792       0.0188
enh67083    4   30947000   30948000      2       1  150064       1.6863     0.045873
enh67093    4   37465300   37466300      4       2  150064        1.759     0.039287
enh67101    4   37605600   37606600      5       2  150064       1.6719     0.047268
enh67141    4   38006200   38007200      5       1  150064       2.1912      0.01422
enh67163    4   38114000   38115000      4       2  150064       2.1479     0.015862
enh67175    4   38190600   38191600      4       2  150064       2.0674     0.019349
enh67200    4   38565000   38566000      2       1  150064       1.9341     0.026552
enh67204    4   38607500   38608500      5       3  150064       1.7556     0.039581
enh67206    4   38612300   38613300      7       3  150064       2.3497    0.0093939
enh67207    4   38614400   38615400      2       1  150064       2.2093     0.013576
enh67219    4   38686200   38687200      2       1  150064       2.0673     0.019354
enh67222    4   38692400   38693400      7       4  150064       2.1968     0.014016
enh67223    4   38725700   38726700      3       2  150064       1.6803      0.04645
enh67242    4   39044500   39045500      2       1  150064       1.7223     0.042507
enh67266    4   39641200   39642200      3       1  150064       2.8613    0.0021095
enh67284    4   40178000   40179000      1       1  150064       2.1956      0.01406
enh67341    4   40624300   40625300      1       1  150064       2.1251      0.01679
enh67411    4   41657400   41658400      4       2  150064       1.7809     0.037468
enh67426    4   47464200   47465200      4       2  150064       2.1284     0.016654
enh67428    4   47495400   47496400      1       1  150064       2.2414       0.0125
enh67446    4   48345100   48346100      1       1  150064       1.6744      0.04703
enh67447    4   48348800   48349800      4       1  150064       2.8059    0.0025091
enh67451    4   48605500   48606500      2       1  150064       2.1294     0.016612
enh67453    4   48655400   48656400      1       1  150064       1.7022      0.04436
enh67469    4   48783000   48784000      1       1  150064        2.482     0.006533
enh67502    4   53797600   53798600      5       1  150064       1.7155     0.043124
enh67512    4   53987400   53988400      5       2  150064       1.7076     0.043859
enh67523    4   54412600   54413600      5       2  150064       2.1965     0.014028
enh67533    4   54511300   54512300      4       2  150064       1.8045     0.035576
enh67534    4   54515600   54516600      4       1  150064       1.8403     0.032863
enh67552    4   55079400   55080400      5       1  150064       2.7423    0.0030505
enh67563    4   55434000   55435000      3       1  150064       1.6485     0.049624
enh67567    4   55795200   55796200      1       1  150064       1.6903      0.04549
enh67583    4   56406400   56407400      6       2  150064       1.7993     0.035988
enh67602    4   57652400   57653400      2       1  150064       1.6568      0.04878
enh67624    4   57960600   57961600      4       2  150064       1.7935     0.036446
enh67626    4   57968000   57969000      1       1  150064       1.6622      0.04824
enh67634    4   68565000   68566000      4       2  150064       2.3874    0.0084849
enh67635    4   68578600   68579600      2       1  150064       2.5985    0.0046821
enh67636    4   68579600   68580600      2       1  150064       3.2434   0.00059065
enh67637    4   68589400   68590400      2       1  150064       3.2319   0.00061486
enh67657    4   70849600   70850600      2       1  150064       1.9084     0.028172
enh67658    4   71387800   71388800     10       3  150064       1.6617     0.048289
enh67706    4   74467600   74468600      1       1  150064       1.8738      0.03048
enh67736    4   75370900   75371900      7       1  150064       2.2843     0.011178
enh67737    4   75718200   75719200      8       3  150064        1.866     0.031024
enh67744    4   76435000   76436000      3       1  150064       1.7819     0.037384
enh67756    4   76841000   76842000      1       1  150064       2.0895      0.01833
enh67760    4   76932500   76933500      3       2  150064       1.9335     0.026585
enh67770    4   77127100   77128100      4       2  150064       1.7536     0.039753
enh67771    4   77128600   77129600      2       1  150064       1.9545     0.025321
enh67774    4   77135900   77136900      4       2  150064       1.7845     0.037167
enh67779    4   77156900   77157900      1       1  150064       1.8064      0.03543
enh67787    4   77298200   77299200      2       1  150064       1.7072     0.043889
enh67788    4   77341200   77342200      2       1  150064       2.1596       0.0154
enh67796    4   77490600   77491600      2       1  150064       2.2143     0.013403
enh67799    4   77512800   77513800      4       2  150064       1.6523     0.049234
enh67800    4   77514600   77515600      6       2  150064       1.7636     0.038903
enh67802    4   77519100   77520100      5       2  150064       1.7611     0.039108
enh67803    4   77520700   77521700      2       1  150064       1.7388     0.041037
enh67805    4   77525800   77526800      1       1  150064       2.3729     0.008824
enh67806    4   77529000   77530000      7       3  150064       2.3083      0.01049
enh67810    4   77560200   77561200      3       1  150064       2.3226       0.0101
enh67812    4   77562200   77563200      2       1  150064       1.9054     0.028367
enh67815    4   77579400   77580400      1       1  150064        1.732      0.04164
enh67873    4   78485100   78486100      1       1  150064       2.6993     0.003474
enh67901    4   79563800   79564800      2       1  150064       1.8125     0.034958
enh67923    4   82427600   82428600      7       1  150064       1.9657     0.024669
enh67924    4   82440000   82441000      7       2  150064       1.9524     0.025448
enh67925    4   82470900   82471900      1       1  150064       2.4929     0.006336
enh67932    4   83284700   83285700      2       1  150064       2.0983     0.017941
enh67934    4   83288500   83289500      2       1  150064       2.2999     0.010726
enh67959    4   83818600   83819600      1       1  150064       1.7584      0.03934
enh67961    4   83910600   83911600      4       1  150064       2.4366    0.0074136
enh67962    4   83957000   83958000      3       1  150064       2.2133     0.013438
enh67980    4   84469100   84470100      2       1  150064       2.1792     0.014659
enh67981    4   84503100   84504100      3       1  150064       2.7951     0.002594
enh67982    4   84539700   84540700      2       1  150064       2.2656     0.011738
enh67984    4   84551000   84552000      1       1  150064       1.9612      0.02493
enh67990    4   85776600   85777600      1       1  150064       1.9527      0.02543
enh68018    4   86850500   86851500      3       2  150064       2.2056     0.013707
enh68020    4   86858800   86859800      1       1  150064       2.0716      0.01915
enh68029    4   87860500   87861500      3       2  150064       2.4621    0.0069057
enh68032    4   87867700   87868700      2       1  150064       2.8693    0.0020568
enh68035    4   87891700   87892700      5       2  150064       3.2344   0.00060955
enh68036    4   87892600   87893600      1       1  150064       3.5507    0.0001921
enh68038    4   87898400   87899400      5       2  150064       2.8232    0.0023776
enh68039    4   87915300   87916300      3       2  150064       2.7723    0.0027827
enh68042    4   87926100   87927100      2       1  150064       2.2269     0.012978
enh68044    4   87930000   87931000      2       1  150064       3.0005    0.0013479
enh68047    4   87936800   87937800      2       1  150064       1.9127     0.027896
enh68049    4   87940300   87941300      3       2  150064       2.7115    0.0033494
enh68051    4   87946200   87947200      3       1  150064       2.5648    0.0051625
enh68052    4   87947100   87948100      2       1  150064       1.9063     0.028307
enh68054    4   87950400   87951400      3       2  150064       2.6331    0.0042302
enh68055    4   87951700   87952700      4       2  150064        2.393    0.0083552
enh68057    4   87953700   87954700      1       1  150064       2.7191     0.003273
enh68058    4   87954800   87955800      3       1  150064       2.4916    0.0063581
enh68059    4   87955800   87956800      2       1  150064       1.7688      0.03846
enh68062    4   87959700   87960700      4       2  150064        2.444    0.0072626
enh68063    4   87963900   87964900      1       1  150064       2.6265     0.004313
enh68064    4   87965600   87966600      2       1  150064       2.1038     0.017699
enh68066    4   87973400   87974400      3       2  150064       1.6459      0.04989
enh68067    4   87975100   87976100      3       2  150064        2.646    0.0040719
enh68069    4   87979300   87980300      3       1  150064       1.6901     0.045501
enh68138    4   89726400   89727400      1       1  150064       1.8716      0.03063
enh68160    4   90674200   90675200      3       2  150064       1.9803     0.023833
enh68195    4   99404000   99405000      1       1  150064        2.184      0.01448
enh68226    4  100244800  100245800      3       2  150064       2.3579    0.0091905
enh68228    4  100303800  100304800      9       5  150064       2.6508    0.0040152
enh68239    4  100865800  100866800      4       2  150064       2.5214    0.0058447
enh68241    4  100869400  100870400      2       1  150064       2.9213    0.0017431
enh68242    4  100872000  100873000      1       1  150064       3.0679     0.001078
enh68245    4  101902200  101903200      1       1  150064       2.2994      0.01074
enh68248    4  102024300  102025300      1       1  150064         2.09      0.01831
enh68249    4  102058200  102059200      3       2  150064       2.1628      0.01528
enh68251    4  102097200  102098200      3       1  150064       2.0358     0.020886
enh68252    4  102112500  102113500      3       1  150064       1.9254     0.027088
enh68254    4  102145600  102146600      5       1  150064       2.2946     0.010877
enh68266    4  102256200  102257200      1       1  150064       1.7044      0.04415
enh68289    4  103609000  103610000      1       1  150064       2.3747     0.008782
enh68290    4  103626800  103627800      1       1  150064       2.5929     0.004759
enh68291    4  103655500  103656500      1       1  150064        2.895     0.001896
enh68293    4  103678500  103679500      2       1  150064       2.3234     0.010078
enh68294    4  103699800  103700800      2       1  150064       3.1048   0.00095193
enh68295    4  103732300  103733300      3       1  150064       3.5565   0.00018795
enh68296    4  103735300  103736300      1       1  150064        3.712    0.0001028
enh68297    4  103738300  103739300      3       1  150064       3.4323   0.00029929
enh68298    4  103740800  103741800      2       1  150064       3.1801   0.00073607
enh68299    4  103744000  103745000      3       1  150064       3.5571   0.00018752
enh68300    4  103750100  103751100      2       1  150064       3.5101   0.00022393
enh68301    4  103932300  103933300      3       2  150064       3.2745   0.00052919
enh68302    4  103933400  103934400      2       1  150064       1.9512     0.025516
enh68303    4  103939400  103940400      2       1  150064       3.5984   0.00016012
enh68316    4  106070500  106071500      1       1  150064       2.1515      0.01572
enh68331    4  106507800  106508800      2       1  150064       1.9099     0.028073
enh68335    4  106603600  106604600      2       1  150064       1.9437     0.025968
enh68355    4  108853300  108854300      5       2  150064        2.503    0.0061571
enh68361    4  109259400  109260400      3       1  150064       1.9302     0.026792
enh68391    4  113738600  113739600      1       1  150064       2.3905     0.008412
enh68392    4  114066400  114067400      4       2  150064        2.871    0.0020458
enh68393    4  114069500  114070500      5       2  150064       3.1396   0.00084579
enh68407    4  114587300  114588300      3       1  150064       2.2112     0.013512
enh68411    4  114616600  114617600      2       1  150064       2.1916     0.014206
enh68412    4  114621400  114622400      3       1  150064       2.2875     0.011084
enh68428    4  115570200  115571200      1       1  150064       2.5594     0.005242
enh68437    4  119677200  119678200      1       1  150064       1.8357       0.0332
enh68467    4  120134800  120135800      2       1  150064       1.6796     0.046515
enh68492    4  122706000  122707000      2       1  150064       1.9627      0.02484
enh68493    4  122722800  122723800      1       1  150064       2.0458      0.02039
enh68496    4  123084000  123085000      1       1  150064       1.6831      0.04618
enh68508    4  123845200  123846200      8       4  150064       2.2575     0.011988
enh68512    4  124321600  124322600      1       1  150064       1.6747        0.047
enh68519    4  124508200  124509200      3       2  150064       2.3077     0.010509
enh68532    4  124777900  124778900      1       1  150064       1.6813      0.04635
enh68542    4  125857400  125858400      5       2  150064       2.1143     0.017244
enh68544    4  125869800  125870800      2       1  150064       2.1213     0.016948
enh68549    4  126352800  126353800      2       1  150064       1.9237     0.027196
enh68560    4  129233000  129234000      1       1  150064        3.443    0.0002876
enh68564    4  129307700  129308700      2       1  150064       1.8326     0.033428
enh68566    4  129314300  129315300      7       3  150064        1.724     0.042356
enh68567    4  129345000  129346000      3       1  150064       1.9829      0.02369
enh68622    4  139937600  139938600      3       1  150064       3.2198   0.00064145
enh68623    4  139938700  139939700      4       2  150064       2.8135    0.0024503
enh68624    4  139939400  139940400      5       3  150064       2.0889      0.01836
enh68625    4  139941200  139942200      2       1  150064       2.8693     0.002057
enh68626    4  139949100  139950100      1       1  150064       2.7598     0.002892
enh68629    4  140002800  140003800      2       1  150064       2.1576     0.015481
enh68631    4  140065700  140066700      4       2  150064       2.3645    0.0090284
enh68634    4  140092000  140093000      3       2  150064       1.8184     0.034501
enh68635    4  140099800  140100800      4       2  150064       1.9009     0.028657
enh68636    4  140128700  140129700      2       1  150064       2.0973     0.017983
enh68637    4  140187500  140188500      3       2  150064       1.6628     0.048174
enh68649    4  140472000  140473000      1       1  150064       2.9567     0.001555
enh68674    4  140735300  140736300      1       1  150064        3.108    0.0009419
enh68693    4  140958900  140959900      2       1  150064       1.7342     0.041446
enh68703    4  141016300  141017300      1       1  150064       2.7132     0.003332
enh68704    4  141020000  141021000      3       2  150064       1.9833     0.023669
enh68742    4  142142900  142143900      2       1  150064       2.3606    0.0091234
enh68763    4  143488500  143489500      5       2  150064       1.8217     0.034249
enh68778    4  144282300  144283300      4       2  150064       1.9994      0.02278
enh68780    4  144290400  144291400      2       1  150064       1.6468     0.049805
enh68781    4  144296400  144297400      2       1  150064       1.7799     0.037544
enh68786    4  144308600  144309600      5       2  150064       1.8432     0.032651
enh68791    4  144326400  144327400      3       2  150064       2.3468    0.0094678
enh68794    4  144436400  144437400      1       1  150064       1.7812      0.03744
enh68796    4  144479500  144480500      5       2  150064       2.8259    0.0023571
enh68807    4  146413800  146414800      1       1  150064       1.7686      0.03848
enh68841    4  148024200  148025200      5       2  150064       3.1704   0.00076123
enh68888    4  148978100  148979100      1       1  150064       2.1399      0.01618
enh68890    4  148982700  148983700      4       2  150064       2.0855     0.018514
enh68894    4  149137700  149138700      2       1  150064       1.8398     0.032901
enh68899    4  149209400  149210400      1       1  150064       2.2761      0.01142
enh68903    4  149280600  149281600      2       1  150064       3.1307   0.00087195
enh68904    4  149318200  149319200      1       1  150064       4.0893    2.163e-05
enh68905    4  149326400  149327400      2       1  150064       2.8891    0.0019319
enh68907    4  149352200  149353200      6       3  150064       1.8049     0.035542
enh69002    4  153916700  153917700      6       2  150064       1.8109     0.035075
enh69107    4  159688900  159689900      3       1  150064       2.0052      0.02247
enh69108    4  159691300  159692300      1       1  150064       1.9175      0.02759
enh69109    4  159692000  159693000      1       1  150064       1.9175      0.02759
enh69111    4  159698900  159699900      1       1  150064       1.9278      0.02694
enh69113    4  159705400  159706400      5       1  150064       1.9199     0.027437
enh69121    4  159731800  159732800      4       1  150064       2.2141     0.013411
enh69124    4  159741300  159742300      2       1  150064       1.7578     0.039394
enh69127    4  159758800  159759800      3       2  150064        1.659     0.048557
enh69169    4  166143100  166144100      2       1  150064       2.8915    0.0019169
enh69173    4  166247100  166248100      1       1  150064       2.3065      0.01054
enh69174    4  166250000  166251000      3       2  150064       2.2801     0.011302
enh69177    4  169017000  169018000      3       2  150064       1.8882     0.029497
enh69231    4  169991300  169992300      5       2  150064       2.4822    0.0065291
enh69232    4  170000900  170001900      4       2  150064       2.1287     0.016639
enh69234    4  170020800  170021800      2       1  150064       2.7468    0.0030094
enh69238    4  170036700  170037700      2       1  150064       2.9329    0.0016788
enh69239    4  170054700  170055700      2       1  150064       2.3723     0.008839
enh69241    4  170059000  170060000      2       1  150064       2.4046    0.0080948
enh69242    4  170068200  170069200      3       2  150064       3.0347    0.0012041
enh69245    4  170086100  170087100      4       1  150064       2.2712     0.011567
enh69262    4  170162300  170163300      4       2  150064       1.7415     0.040796
enh69277    4  170226600  170227600      3       2  150064       3.5835   0.00016949
enh69278    4  170230200  170231200      4       2  150064       3.2692   0.00053932
enh69279    4  170232600  170233600      1       1  150064       3.8965    4.879e-05
enh69280    4  170234200  170235200      3       1  150064       4.3958   5.5183e-06
enh69281    4  170235800  170236800      3       1  150064       4.4052   5.2854e-06
enh69282    4  170236700  170237700      4       1  150064       4.5618   2.5354e-06
enh69285    4  170540100  170541100      3       2  150064       4.9558   3.6015e-07
enh69288    4  170570600  170571600      4       2  150064       2.0193     0.021727
enh69289    4  170580300  170581300      4       2  150064       3.1806    0.0007349
enh69294    4  173899200  173900200      2       1  150064       2.1624     0.015293
enh69304    4  174185700  174186700      4       2  150064       1.7445     0.040533
enh69322    4  177198000  177199000      1       1  150064       1.7222      0.04252
enh69328    4  182741800  182742800      2       1  150064       2.7118    0.0033462
enh69342    4  184046600  184047600      1       1  150064       2.2688      0.01164
enh69357    4  184183100  184184100      2       1  150064       1.7548     0.039651
enh69368    4  184492200  184493200      8       2  150064       2.2386      0.01259
enh69385    4  184796900  184797900      4       2  150064       2.2595     0.011926
enh69413    4  185285400  185286400      3       1  150064       2.0842     0.018573
enh69416    4  185313800  185314800      5       3  150064       1.8537     0.031889
enh69420    4  185331000  185332000      5       3  150064       2.9785    0.0014483
enh69422    4  185335900  185336900      3       2  150064       2.5352    0.0056192
enh69428    4  185349100  185350100      3       2  150064       1.6788     0.046597
enh69451    4  185391000  185392000      6       2  150064       2.2286     0.012921
enh69452    4  185392500  185393500      3       1  150064       2.0966     0.018017
enh69462    4  185565800  185566800      2       1  150064       1.8297     0.033651
enh69463    4  185566400  185567400      2       1  150064       1.8073     0.035355
enh69464    4  185567400  185568400      3       1  150064       1.8044     0.035584
enh69480    4  185733800  185734800      3       2  150064       1.8388     0.032974
enh69490    4  185889700  185890700      3       1  150064       1.7049     0.044105
enh69505    4  186223400  186224400      2       1  150064       2.1884     0.014319
enh69506    4  186228200  186229200      3       1  150064       2.2459     0.012354
enh69568    4  187016200  187017200      4       1  150064       2.1832      0.01451
enh69593    4  187761600  187762600      5       3  150064       2.3496    0.0093957
enh69595    4  187766100  187767100      8       3  150064       1.9588     0.025071
enh69598    4  187856600  187857600      4       2  150064       2.0212     0.021631
enh69602    4  190283200  190284200      5       2  150064       3.3326   0.00043013
enh69661    5    1098900    1099900      7       3  150064       2.0951     0.018082
enh69662    5    1100500    1101500      4       2  150064       1.6579     0.048669
enh69663    5    1102300    1103300      6       2  150064       2.0103     0.022198
enh69664    5    1104700    1105700      3       2  150064       2.5834     0.004891
enh69666    5    1112700    1113700      8       2  150064       2.1887     0.014309
enh69678    5    1185600    1186600      6       3  150064       1.6511     0.049355
enh69680    5    1204500    1205500     13       3  150064       1.7517     0.039915
enh69701    5    1516200    1517200      2       1  150064       2.0063     0.022411
enh69730    5    5429000    5430000      1       1  150064        3.608    0.0001543
enh69731    5    5432600    5433600      3       2  150064       2.7274    0.0031922
enh69732    5    5494200    5495200      2       1  150064       2.5335    0.0056464
enh69733    5    5494700    5495700      4       2  150064       2.5949    0.0047313
enh69734    5    5572800    5573800      2       1  150064       2.9932    0.0013804
enh69740    5    6631300    6632300      2       1  150064       2.4161    0.0078449
enh69741    5    6634200    6635200      2       1  150064       1.7311     0.041719
enh69744    5    6704400    6705400      4       2  150064       2.4971    0.0062599
enh69746    5    6717700    6718700      5       2  150064       1.9567     0.025189
enh69747    5    6720500    6721500      6       2  150064       2.7104    0.0033599
enh69748    5    6723000    6724000     10       4  150064       2.0833     0.018611
enh69750    5    6729700    6730700      5       3  150064       2.4523    0.0070977
enh69751    5    6731500    6732500      7       3  150064       2.9876    0.0014058
enh69753    5    6734100    6735100      7       3  150064       3.3376   0.00042245
enh69754    5    6765400    6766400      3       2  150064       1.7152     0.043156
enh69755    5    6765800    6766800      3       1  150064       1.8638     0.031175
enh69756    5    6766500    6767500      5       2  150064       1.7973     0.036146
enh69761    5    7392000    7393000      2       1  150064       2.1379     0.016261
enh69776    5    9372300    9373300      4       2  150064       1.9578     0.025127
enh69823    5   10632200   10633200     13       2  150064       2.1611     0.015345
enh69824    5   10635000   10636000      5       1  150064       2.3296    0.0099132
enh69825    5   10663500   10664500      2       1  150064       1.6642     0.048033
enh69883    5   14209000   14210000      2       1  150064        2.095     0.018087
enh69895    5   14242700   14243700      1       1  150064       1.6453      0.04995
enh69933    5   14667500   14668500      3       1  150064       1.7079     0.043831
enh69934    5   14672100   14673100      1       1  150064       2.0484      0.02026
enh69936    5   14676200   14677200      1       1  150064       1.8928      0.02919
enh69940    5   14725900   14726900      2       1  150064       2.1284     0.016651
enh69977    5   16505700   16506700      3       1  150064       1.9501     0.025581
enh69980    5   16539500   16540500      2       1  150064       2.5106    0.0060262
enh69984    5   16666800   16667800      1       1  150064       1.7204      0.04268
enh69987    5   16721300   16722300      3       1  150064       2.4336    0.0074739
enh70016    5   16884100   16885100      7       3  150064       1.7231     0.042436
enh70105    5   32276500   32277500      2       1  150064       1.9502     0.025575
enh70126    5   32330400   32331400      2       1  150064       2.0623     0.019591
enh70140    5   32611900   32612900      1       1  150064       1.8315      0.03351
enh70224    5   36300800   36301800      5       2  150064       2.0368     0.020833
enh70245    5   37738200   37739200      1       1  150064       1.6501      0.04946
enh70272    5   38607200   38608200      2       1  150064       1.6996     0.044602
enh70281    5   38670600   38671600      1       1  150064       2.0315       0.0211
enh70285    5   38808800   38809800      1       1  150064       2.0195      0.02172
enh70293    5   39021200   39022200      2       1  150064       2.8522     0.002171
enh70307    5   39399900   39400900      6       3  150064       1.7577     0.039398
enh70309    5   39420900   39421900      2       1  150064       2.0292     0.021219
enh70310    5   39425900   39426900      7       2  150064       1.9951     0.023015
enh70311    5   39427200   39428200      5       1  150064       1.9207     0.027383
enh70382    5   43421400   43422400      3       1  150064       1.9424     0.026043
enh70383    5   43425800   43426800      3       1  150064       1.8325     0.033437
enh70423    5   52333900   52334900      7       2  150064       2.5366    0.0055968
enh70435    5   53569400   53570400      6       2  150064       1.6596     0.048493
enh70437    5   53597400   53598400      2       1  150064       2.6232    0.0043557
enh70450    5   53886200   53887200      6       3  150064       1.7964     0.036213
enh70451    5   53897300   53898300      4       2  150064       2.3647    0.0090231
enh70452    5   53927800   53928800      6       4  150064        1.682     0.046284
enh70454    5   53942400   53943400      5       2  150064       1.9138     0.027823
enh70468    5   54131400   54132400      1       1  150064        2.778     0.002735
enh70471    5   54140400   54141400      6       2  150064       2.5919    0.0047731
enh70506    5   55219400   55220400      6       4  150064       2.4734    0.0066915
enh70528    5   55459800   55460800      3       1  150064       1.6582     0.048637
enh70529    5   55465200   55466200      4       2  150064       1.8751      0.03039
enh70607    5   56483900   56484900      2       1  150064        1.654      0.04906
enh70639    5   58218200   58219200      1       1  150064       1.9632      0.02481
enh70664    5   58843200   58844200      1       1  150064       2.4002     0.008192
enh70665    5   58858500   58859500      3       2  150064       2.7821    0.0027005
enh70666    5   58883600   58884600      2       1  150064       1.6588     0.048579
enh70667    5   58886400   58887400      2       1  150064       1.8385     0.032995
enh70669    5   58944900   58945900      2       1  150064       2.7969    0.0025798
enh70676    5   59648600   59649600      1       1  150064       2.2322       0.0128
enh70681    5   59968400   59969400      1       1  150064       3.3644    0.0003836
enh70684    5   60455400   60456400      3       2  150064       3.4759   0.00025456
enh70687    5   60524300   60525300      5       3  150064       5.3722   3.8897e-08
enh70688    5   60541100   60542100      1       1  150064       2.8933     0.001906
enh70689    5   60549900   60550900      2       1  150064       5.5115    1.779e-08
enh70690    5   60551400   60552400      3       2  150064       2.4573    0.0069992
enh70691    5   60559200   60560200      4       2  150064       2.1755     0.014795
enh70692    5   60566000   60567000      8       3  150064        3.602   0.00015789
enh70694    5   60573000   60574000      4       2  150064       3.9699   3.5957e-05
enh70695    5   60586500   60587500      4       2  150064       5.4554   2.4429e-08
enh70696    5   60588500   60589500      2       1  150064       4.2904   8.9184e-06
enh70697    5   60594200   60595200      4       1  150064       4.1943   1.3687e-05
enh70698    5   60597400   60598400      1       1  150064       1.6491      0.04956
enh70699    5   60600000   60601000      1       1  150064       4.0617    2.436e-05
enh70700    5   60616000   60617000      2       1  150064       4.0253   2.8454e-05
enh70702    5   60624300   60625300      1       1  150064       6.6855    1.151e-11
enh70704    5   60636600   60637600      2       1  150064       2.5333    0.0056494
enh70706    5   60642700   60643700      4       2  150064       6.1307   4.3741e-10
enh70711    5   60705300   60706300      4       2  150064       2.4344     0.007458
enh70712    5   60706400   60707400      1       1  150064       5.0554    2.147e-07
enh70713    5   60712000   60713000      1       1  150064       5.0953    1.741e-07
enh70715    5   60725200   60726200      1       1  150064       4.6812    1.426e-06
enh70716    5   60727800   60728800      2       1  150064       5.8212   2.9217e-09
enh70718    5   60750900   60751900      3       1  150064       5.7432   4.6457e-09
enh70720    5   60760100   60761100      1       1  150064       4.6098    2.015e-06
enh70723    5   60775800   60776800      2       1  150064       2.9966    0.0013649
enh70724    5   60897500   60898500      4       2  150064       2.7523    0.0029585
enh70726    5   60899200   60900200      1       1  150064       3.5562    0.0001881
enh70727    5   60915500   60916500      4       2  150064       2.0283     0.021267
enh70737    5   61600600   61601600      1       1  150064       2.9993     0.001353
enh70738    5   61603200   61604200      1       1  150064         2.94     0.001641
enh70739    5   61603800   61604800      2       1  150064       1.7886     0.036841
enh70740    5   61628800   61629800      3       2  150064       3.9918   3.2792e-05
enh70742    5   61707400   61708400      1       1  150064       1.9596      0.02502
enh70749    5   63627400   63628400      3       2  150064        2.487     0.006441
enh70757    5   64330000   64331000      4       1  150064       2.6771    0.0037133
enh70763    5   64857600   64858600      3       2  150064       2.2303     0.012864
enh70766    5   64917800   64918800      2       1  150064       1.8092     0.035211
enh70819    5   66390500   66391500      1       1  150064       2.8054     0.002513
enh70852    5   67527800   67528800      2       1  150064        2.198     0.013976
enh70858    5   67545800   67546800      3       2  150064       2.9327    0.0016803
enh70871    5   67639200   67640200      2       1  150064       3.2233   0.00063366
enh70875    5   67715700   67716700      5       3  150064       2.6748     0.003739
enh70876    5   67729300   67730300      5       2  150064       1.7696     0.038396
enh70906    5   70752600   70753600      2       1  150064        1.686       0.0459
enh70925    5   71234700   71235700      1       1  150064       1.6544      0.04902
enh70943    5   71602600   71603600      1       1  150064        2.217      0.01331
enh70979    5   72433800   72434800      5       1  150064       2.2129     0.013454
enh70995    5   72913300   72914300      4       2  150064       2.1238     0.016843
enh71012    5   73045400   73046400      4       1  150064       2.4151    0.0078664
enh71013    5   73081700   73082700      4       2  150064       1.8445     0.032554
enh71017    5   73118200   73119200      6       3  150064        1.752      0.03989
enh71067    5   74332600   74333600      2       1  150064       1.8494     0.032203
enh71075    5   74631400   74632400      4       2  150064       1.8005     0.035893
enh71079    5   74753200   74754200      4       2  150064       2.3922    0.0083743
enh71084    5   74814300   74815300      2       1  150064        1.701     0.044474
enh71086    5   74861700   74862700      2       1  150064       2.6414    0.0041284
enh71088    5   74913200   74914200      4       1  150064       2.2096     0.013568
enh71089    5   74916200   74917200      5       2  150064       2.1994     0.013924
enh71093    5   74965000   74966000      3       1  150064        1.976     0.024075
enh71094    5   75011800   75012800      3       2  150064        1.933      0.02662
enh71131    5   75856900   75857900      4       2  150064       1.9372     0.026361
enh71137    5   76083900   76084900      1       1  150064        1.839      0.03296
enh71162    5   77069400   77070400      3       1  150064       1.9461      0.02582
enh71165    5   77539000   77540000      3       2  150064       1.7975      0.03613
enh71166    5   77588800   77589800      4       2  150064       3.6686   0.00012193
enh71168    5   77665200   77666200      3       2  150064       2.6046    0.0045993
enh71169    5   77672700   77673700      2       1  150064         2.23     0.012872
enh71171    5   77792200   77793200      2       1  150064       1.9786     0.023933
enh71173    5   77800800   77801800      2       1  150064       1.7956     0.036283
enh71174    5   77804200   77805200      5       2  150064       2.1171     0.017126
enh71179    5   77820400   77821400      1       1  150064       1.8966      0.02894
enh71196    5   77888500   77889500      2       1  150064       1.9908      0.02325
enh71201    5   77900600   77901600      3       2  150064       1.7102      0.04361
enh71204    5   77919700   77920700      2       1  150064       2.0579       0.0198
enh71228    5   78365700   78366700      4       2  150064       2.7294    0.0031725
enh71254    5   79490100   79491100      4       2  150064       1.7543     0.039693
enh71256    5   79500100   79501100      4       2  150064        2.179     0.014666
enh71259    5   79506200   79507200      2       1  150064       2.1979     0.013978
enh71279    5   80258400   80259400      3       1  150064       1.9509     0.025535
enh71295    5   80598000   80599000      5       2  150064       1.6572     0.048738
enh71300    5   81074000   81075000      1       1  150064       2.8352      0.00229
enh71301    5   81075300   81076300      2       1  150064       1.8606     0.031401
enh71302    5   81078700   81079700      5       3  150064       2.7483     0.002995
enh71304    5   81083800   81084800      1       1  150064       2.1489      0.01582
enh71307    5   81152900   81153900      2       1  150064       3.1561   0.00079939
enh71311    5   81572400   81573400      1       1  150064       2.5124     0.005996
enh71312    5   81630000   81631000      1       1  150064       1.7398      0.04095
enh71330    5   87552400   87553400      1       1  150064       3.0454     0.001162
enh71331    5   87563000   87564000      2       1  150064       2.8901    0.0019257
enh71335    5   88122600   88123600      1       1  150064       3.5875    0.0001669
enh71340    5   88238400   88239400      2       1  150064       2.4301    0.0075464
enh71343    5   89352800   89353800      1       1  150064       3.2466    0.0005839
enh71344    5   90167400   90168400      1       1  150064       4.3032    8.416e-06
enh71348    5   90319000   90320000      1       1  150064       3.0464     0.001158
enh71349    5   90321000   90322000      2       1  150064       1.7269     0.042097
enh71352    5   90410200   90411200      4       2  150064        2.533    0.0056553
enh71353    5   90415000   90416000      4       2  150064       2.0612     0.019641
enh71355    5   90420400   90421400      2       1  150064       2.2459     0.012355
enh71358    5   90458100   90459100      4       2  150064       2.3577    0.0091942
enh71360    5   90485700   90486700      3       1  150064       2.7317    0.0031502
enh71385    5   94979500   94980500      1       1  150064       1.9653      0.02469
enh71419    5   95198600   95199600      2       1  150064       2.4584    0.0069775
enh71421    5   95213800   95214800      1       1  150064       1.8473      0.03235
enh71422    5   95217200   95218200      1       1  150064       1.8723      0.03058
enh71423    5   95218400   95219400      3       1  150064        1.911     0.027999
enh71424    5   95237000   95238000      6       2  150064       1.7079      0.04383
enh71430    5   95260800   95261800      2       1  150064       1.7874     0.036939
enh71440    5   95372700   95373700      1       1  150064       1.6751      0.04696
enh71441    5   95403200   95404200      3       1  150064       1.8395      0.03292
enh71442    5   95420000   95421000      3       1  150064        1.914     0.027808
enh71445    5   95459400   95460400      2       1  150064       2.0088      0.02228
enh71449    5   95492800   95493800      1       1  150064       1.8842      0.02977
enh71450    5   95535500   95536500      2       1  150064       3.0374     0.001193
enh71454    5   95590400   95591400      3       2  150064       3.0947   0.00098509
enh71457    5   95672800   95673800      3       2  150064       2.7115    0.0033492
enh71464    5   95991700   95992700      3       2  150064       2.0584     0.019778
enh71468    5   95999800   96000800      3       2  150064       1.9628     0.024836
enh71470    5   96005000   96006000      4       2  150064       2.7781    0.0027342
enh71471    5   96006800   96007800      1       1  150064       2.3907     0.008409
enh71472    5   96034800   96035800      1       1  150064        2.464     0.006869
enh71487    5   96211000   96212000      8       4  150064       1.8176     0.034565
enh71489    5   96221000   96222000      6       1  150064       2.0213     0.021625
enh71492    5   96276200   96277200      4       1  150064       2.5433    0.0054911
enh71493    5   96279200   96280200      2       1  150064       1.8923     0.029225
enh71494    5   96288000   96289000      3       1  150064       2.5823    0.0049069
enh71500    5   96344400   96345400      2       1  150064        1.676     0.046866
enh71503    5   96883600   96884600      4       2  150064       1.8758     0.030339
enh71514    5   98265600   98266600      1       1  150064       2.3953     0.008304
enh71515    5   98269000   98270000      3       2  150064         1.99     0.023293
enh71518    5   98361300   98362300      4       2  150064       1.6709     0.047375
enh71519    5   98362200   98363200      2       1  150064       1.9621     0.024875
enh71529    5  102153800  102154800      1       1  150064       2.6938     0.003532
enh71540    5  106724500  106725500      3       2  150064       1.6899     0.045523
enh71542    5  106790400  106791400      2       1  150064       1.7033     0.044258
enh71549    5  106855300  106856300      2       1  150064       2.7102     0.003362
enh71550    5  106858800  106859800      2       1  150064       2.4676    0.0068012
enh71551    5  106878100  106879100      2       1  150064       3.1787    0.0007396
enh71552    5  106879200  106880200      3       2  150064       3.3616   0.00038744
enh71557    5  107003600  107004600      1       1  150064        1.883      0.02985
enh71560    5  107614000  107615000      3       2  150064       1.6553     0.048936
enh71566    5  108352200  108353200      6       3  150064       2.5595     0.005241
enh71567    5  108682700  108683700      3       2  150064       2.9834    0.0014253
enh71568    5  108723500  108724500      3       1  150064       2.1118      0.01735
enh71569    5  108730600  108731600      6       1  150064       1.7055     0.044054
enh71572    5  108820500  108821500      3       2  150064        3.241   0.00059564
enh71576    5  109029600  109030600      2       1  150064       3.9179   4.4666e-05
enh71578    5  109031800  109032800      3       2  150064       2.0136     0.022028
enh71579    5  109037200  109038200      7       4  150064       3.6239   0.00014507
enh71580    5  109039300  109040300      4       2  150064        4.598   2.1327e-06
enh71581    5  109043400  109044400      3       2  150064       3.5628   0.00018349
enh71582    5  109050000  109051000      4       2  150064       4.1506   1.6582e-05
enh71583    5  109060600  109061600      5       3  150064       1.7337     0.041483
enh71584    5  109075400  109076400      3       2  150064       4.0192   2.9202e-05
enh71585    5  109078800  109079800      6       2  150064        2.315     0.010305
enh71586    5  109141300  109142300      4       2  150064       4.1835    1.435e-05
enh71587    5  109201000  109202000      5       3  150064       2.6816    0.0036637
enh71597    5  111016500  111017500      7       2  150064       1.8769     0.030267
enh71632    5  112311200  112312200      1       1  150064       3.0255     0.001241
enh71633    5  112313800  112314800      5       2  150064        2.101     0.017819
enh71644    5  112460200  112461200      6       1  150064       2.7939    0.0026039
enh71671    5  114655400  114656400      4       2  150064       2.4447    0.0072481
enh71672    5  114684200  114685200      1       1  150064       1.9653      0.02469
enh71674    5  114713900  114714900      3       1  150064       2.1177     0.017098
enh71679    5  114759100  114760100      7       2  150064       1.6797     0.046512
enh71681    5  114766400  114767400      1       1  150064       1.9674      0.02457
enh71685    5  114793400  114794400      7       2  150064       2.2708     0.011579
enh71686    5  114795900  114796900      6       2  150064       2.0052     0.022471
enh71689    5  114876300  114877300      3       1  150064        1.815     0.034759
enh71708    5  115706800  115707800      3       1  150064       1.7899     0.036732
enh71710    5  115713800  115714800      3       2  150064       2.0167     0.021866
enh71725    5  115879400  115880400      1       1  150064       2.4024     0.008145
enh71754    5  118694200  118695200      2       1  150064       1.6976      0.04479
enh71760    5  118722000  118723000      1       1  150064       1.7184      0.04286
enh71766    5  119724400  119725400      1       1  150064        1.645      0.04998
enh71771    5  121829000  121830000      3       1  150064        2.566    0.0051435
enh71791    5  123625000  123626000      4       1  150064       2.7684    0.0028167
enh71800    5  123934600  123935600      4       2  150064       1.9146     0.027773
enh71812    5  124004600  124005600      4       2  150064       1.8705     0.030704
enh71842    5  124178200  124179200      1       1  150064       1.7394      0.04098
enh71861    5  125337700  125338700      6       2  150064       3.2834   0.00051284
enh71863    5  125689500  125690500      3       2  150064       1.7999     0.035936
enh71870    5  125750100  125751100      2       1  150064        1.927     0.026988
enh71871    5  125757900  125758900      3       2  150064       1.7156     0.043121
enh71898    5  126306800  126307800      4       1  150064       3.6967   0.00010922
enh71900    5  126308500  126309500      3       1  150064       2.1627     0.015283
enh71902    5  126334800  126335800      3       2  150064       2.6016    0.0046394
enh71907    5  126625400  126626400      9       3  150064       2.3832    0.0085824
enh71913    5  127149400  127150400      3       2  150064       3.0831    0.0010242
enh71914    5  127211100  127212100      2       1  150064       3.8921   4.9696e-05
enh71915    5  127220900  127221900      2       1  150064        3.941    4.057e-05
enh71929    5  127350000  127351000      2       1  150064       1.9125     0.027906
enh71931    5  127388600  127389600      2       1  150064       1.7209      0.04263
enh71933    5  127416200  127417200      3       1  150064       2.4815    0.0065408
enh71948    5  130592700  130593700      1       1  150064       1.8493      0.03221
enh71960    5  130945600  130946600      1       1  150064       1.7649      0.03879
enh71995    5  131609600  131610600      4       2  150064        1.816     0.034683
enh72016    5  131779400  131780400      4       1  150064       2.1147     0.017229
enh72017    5  131782100  131783100      2       1  150064       2.1549     0.015585
enh72019    5  131793600  131794600      4       2  150064       2.4699    0.0067573
enh72020    5  131800600  131801600      8       4  150064        2.085     0.018536
enh72021    5  131806000  131807000      5       2  150064       1.7579     0.039382
enh72186    5  134574800  134575800      5       3  150064        1.782     0.037375
enh72209    5  134996400  134997400      2       1  150064       1.6559     0.048876
enh72210    5  135030800  135031800      4       2  150064       1.8116     0.035023
enh72212    5  135054800  135055800      2       1  150064       1.8878     0.029524
enh72226    5  135372000  135373000      1       1  150064       2.2179      0.01328
enh72241    5  136541600  136542600      3       2  150064       2.2672      0.01169
enh72242    5  136554000  136555000      7       3  150064       1.8145     0.034797
enh72243    5  136636000  136637000      3       1  150064       2.0415     0.020602
enh72253    5  137072800  137073800      1       1  150064       3.2348    0.0006086
enh72255    5  137150600  137151600      1       1  150064       3.1433    0.0008354
enh72259    5  137332000  137333000      5       2  150064       2.6904    0.0035683
enh72260    5  137358200  137359200      5       2  150064       3.2711   0.00053569
enh72261    5  137365400  137366400      1       1  150064       1.7893      0.03678
enh72265    5  137566000  137567000      2       1  150064       3.6348   0.00013912
enh72266    5  137675400  137676400      3       1  150064       3.2208   0.00063924
enh72267    5  137690300  137691300      1       1  150064       1.6456      0.04992
enh72270    5  137704600  137705600      3       2  150064       2.7085     0.003379
enh72271    5  137706400  137707400      3       1  150064       2.9585    0.0015457
enh72273    5  137775100  137776100      3       2  150064       4.4343   4.6181e-06
enh72274    5  137785300  137786300      1       1  150064       3.4458    0.0002847
enh72276    5  137798600  137799600      3       2  150064       4.1241   1.8611e-05
enh72279    5  137840300  137841300      2       1  150064       4.9984   2.8901e-07
enh72280    5  137864300  137865300      2       1  150064       3.2631   0.00055098
enh72281    5  137865100  137866100      2       1  150064       3.0888    0.0010048
enh72282    5  137876500  137877500      2       1  150064        4.384   5.8268e-06
enh72283    5  137880600  137881600      2       1  150064       4.4219    4.891e-06
enh72285    5  137909000  137910000      2       1  150064        2.418    0.0078021
enh72287    5  137938800  137939800      2       1  150064       5.0774   1.9129e-07
enh72288    5  137941500  137942500      1       1  150064       3.3854    0.0003554
enh72289    5  137945400  137946400      2       1  150064        4.495   3.4782e-06
enh72290    5  137947000  137948000      3       2  150064       4.2365   1.1353e-05
enh72378    5  138872200  138873200      2       1  150064       1.9077     0.028216
enh72387    5  138972800  138973800      2       1  150064       1.9709     0.024366
enh72395    5  139036600  139037600      3       1  150064       2.3431    0.0095613
enh72397    5  139044000  139045000      2       1  150064       3.4091   0.00032587
enh72400    5  139051900  139052900      1       1  150064       3.7447     9.03e-05
enh72401    5  139053300  139054300      6       2  150064       3.4557   0.00027439
enh72402    5  139054600  139055600      1       1  150064       3.5172    0.0002181
enh72403    5  139057100  139058100      6       1  150064        3.272   0.00053392
enh72404    5  139066900  139067900      1       1  150064       4.4726    3.863e-06
enh72405    5  139072100  139073100      1       1  150064       3.8942    4.926e-05
enh72407    5  139077800  139078800      1       1  150064       4.2077     1.29e-05
enh72408    5  139080300  139081300      1       1  150064       3.8986    4.837e-05
enh72409    5  139088100  139089100      1       1  150064       2.6799     0.003682
enh72421    5  139243000  139244000      2       1  150064       2.2927     0.010932
enh72422    5  139259800  139260800      1       1  150064       1.7424      0.04072
enh72425    5  139488600  139489600      1       1  150064       3.3836    0.0003577
enh72428    5  139519700  139520700      1       1  150064       1.7849      0.03714
enh72429    5  139520900  139521900      2       1  150064       1.6942      0.04511
enh72430    5  139521600  139522600      3       1  150064       2.9633    0.0015216
enh72431    5  139536000  139537000      2       1  150064       3.5479   0.00019415
enh72432    5  139536400  139537400      2       1  150064       3.3347    0.0004269
enh72434    5  139545100  139546100      6       2  150064       2.0609     0.019656
enh72435    5  139548800  139549800      1       1  150064       3.3123    0.0004627
enh72437    5  139559600  139560600      2       1  150064       1.9778     0.023978
enh72439    5  139564800  139565800      4       1  150064        1.697     0.044848
enh72440    5  139565400  139566400      2       1  150064       1.6926     0.045266
enh72441    5  139566600  139567600      2       1  150064       2.8047    0.0025181
enh72443    5  139573800  139574800      1       1  150064        1.702      0.04438
enh72446    5  139596600  139597600      2       1  150064        2.676    0.0037255
enh72447    5  139601600  139602600      1       1  150064       3.3559    0.0003956
enh72449    5  139607000  139608000      1       1  150064       3.3893    0.0003503
enh72452    5  139619600  139620600      1       1  150064       1.7217      0.04256
enh72464    5  139678000  139679000      3       2  150064       2.5462    0.0054454
enh72465    5  139681000  139682000      2       1  150064       3.4933   0.00023857
enh72482    5  139783900  139784900      3       2  150064       2.3455    0.0095016
enh72485    5  139803400  139804400      2       1  150064       3.1766   0.00074499
enh72486    5  139812400  139813400      1       1  150064       2.7565     0.002921
enh72494    5  139948000  139949000      3       2  150064       2.3251     0.010034
enh72497    5  139953000  139954000      2       1  150064       3.3195   0.00045082
enh72499    5  139973400  139974400      2       1  150064       2.9024    0.0018515
enh72500    5  139975100  139976100      6       2  150064       1.6747     0.046999
enh72502    5  139988400  139989400      1       1  150064       2.8179     0.002417
enh72503    5  139990400  139991400      1       1  150064       2.0695      0.01925
enh72504    5  140012600  140013600      3       1  150064       3.3482   0.00040674
enh72505    5  140025600  140026600      4       1  150064       1.8292     0.033688
enh72506    5  140043000  140044000      4       2  150064         2.76    0.0028901
enh72507    5  140045200  140046200      3       2  150064       1.8601     0.031433
enh72508    5  140051800  140052800      1       1  150064       4.0009    3.155e-05
enh72509    5  140071700  140072700      7       2  150064       4.1709   1.5167e-05
enh72511    5  140080600  140081600      1       1  150064        4.289    8.974e-06
enh72545    5  141164200  141165200      4       1  150064       1.8737     0.030487
enh72548    5  141212200  141213200      5       3  150064       3.1372   0.00085289
enh72549    5  141214900  141215900      4       1  150064       2.4186    0.0077904
enh72550    5  141217800  141218800      1       1  150064       2.4678     0.006798
enh72556    5  141246800  141247800      2       1  150064       1.9675     0.024561
enh72560    5  141258500  141259500      2       1  150064       1.8746     0.030423
enh72575    5  141443100  141444100      1       1  150064       2.0168      0.02186
enh72583    5  141564600  141565600      4       2  150064       1.8573     0.031635
enh72584    5  141566400  141567400      2       1  150064       3.0828    0.0010253
enh72591    5  141659300  141660300      2       1  150064       1.9799     0.023857
enh72592    5  141660300  141661300      6       2  150064       1.7476     0.040264
enh72600    5  141701400  141702400      2       1  150064       2.1061     0.017599
enh72602    5  141735300  141736300      3       2  150064       2.0771     0.018895
enh72603    5  141737200  141738200      2       1  150064       1.6455     0.049935
enh72607    5  141766200  141767200      2       1  150064       1.7592      0.03927
enh72635    5  142132800  142133800      2       1  150064       1.8334      0.03337
enh72637    5  142158500  142159500      1       1  150064       3.1275    0.0008816
enh72710    5  142733700  142734700      3       2  150064       2.0078     0.022333
enh72715    5  142778400  142779400      3       2  150064       2.0091     0.022262
enh72717    5  142873600  142874600      3       1  150064        2.806    0.0025077
enh72724    5  143548500  143549500      2       1  150064       1.7394     0.040981
enh72725    5  143978000  143979000      5       2  150064       1.7828     0.037313
enh72743    5  145351600  145352600      2       1  150064       1.6537     0.049095
enh72749    5  145421700  145422700      1       1  150064       1.6645      0.04801
enh72773    5  146883300  146884300      2       1  150064       1.7007     0.044497
enh72792    5  147848700  147849700      3       1  150064       2.4256    0.0076413
enh72837    5  148658800  148659800      3       2  150064       2.0095     0.022242
enh72839    5  148668000  148669000      1       1  150064       2.1323      0.01649
enh72840    5  148678100  148679100      3       2  150064       2.2426     0.012463
enh72843    5  148700000  148701000      5       3  150064       1.9198      0.02744
enh72853    5  148808100  148809100      2       1  150064       2.4416    0.0073104
enh72854    5  148809900  148810900      4       2  150064       1.7992     0.035992
enh72893    5  149051000  149052000      4       2  150064       3.3148   0.00045848
enh72896    5  149073000  149074000      3       1  150064       2.2685      0.01165
enh72898    5  149112500  149113500      4       2  150064       2.2269     0.012977
enh72899    5  149121400  149122400      1       1  150064       2.0708      0.01919
enh72900    5  149125200  149126200      2       1  150064       2.1302     0.016576
enh72901    5  149126800  149127800      1       1  150064       2.5181     0.005899
enh72902    5  149128400  149129400      3       2  150064       2.2253     0.013029
enh72906    5  149150800  149151800      4       2  150064        2.465    0.0068502
enh72911    5  149172300  149173300      4       2  150064       1.6607     0.048386
enh72912    5  149174000  149175000      5       2  150064       2.2258     0.013012
enh72913    5  149175400  149176400      2       1  150064        1.853     0.031942
enh72915    5  149178100  149179100      3       2  150064       2.2988     0.010759
enh72917    5  149185000  149186000      4       2  150064       1.9709     0.024369
enh72921    5  149219100  149220100      1       1  150064       2.0693      0.01926
enh72951    5  149543200  149544200      4       1  150064        1.737     0.041191
enh72952    5  149553200  149554200      1       1  150064       2.4503     0.007136
enh72953    5  149556100  149557100      1       1  150064       1.8501      0.03215
enh72999    5  149923800  149924800      2       1  150064       1.9048     0.028403
enh73080    5  150994400  150995400      3       1  150064       1.9814     0.023774
enh73083    5  151050700  151051700      1       1  150064       1.9584      0.02509
enh73103    5  153381800  153382800      6       3  150064       1.9503     0.025571
enh73104    5  153416800  153417800      1       1  150064       3.3858    0.0003548
enh73105    5  153421800  153422800      1       1  150064       3.2758    0.0005269
enh73106    5  153424200  153425200      2       1  150064       3.3895   0.00035009
enh73108    5  153457300  153458300      4       2  150064       2.7149    0.0033144
enh73109    5  153529400  153530400      5       2  150064       4.4161   5.0245e-06
enh73113    5  153573600  153574600      2       1  150064       2.1697     0.015015
enh73115    5  153578300  153579300      1       1  150064       2.9779     0.001451
enh73116    5  153581700  153582700      7       3  150064        3.786   7.6556e-05
enh73117    5  153600600  153601600      3       2  150064       2.7156    0.0033075
enh73119    5  153618400  153619400      3       1  150064       3.3166   0.00045556
enh73120    5  153644000  153645000      3       1  150064       4.7744   9.0107e-07
enh73121    5  153652400  153653400      6       2  150064       4.6038   2.0745e-06
enh73122    5  153656300  153657300      7       2  150064       4.8676   5.6475e-07
enh73123    5  153666100  153667100      4       2  150064       3.3795   0.00036311
enh73124    5  153676100  153677100      5       2  150064       4.1359   1.7681e-05
enh73125    5  153680000  153681000      1       1  150064         5.37    3.936e-08
enh73126    5  153681300  153682300      4       2  150064       2.8536    0.0021613
enh73144    5  154092800  154093800      1       1  150064       1.8972       0.0289
enh73162    5  154319600  154320600      2       1  150064       1.8015     0.035813
enh73166    5  155837900  155838900      2       1  150064       2.8659    0.0020789
enh73167    5  155901700  155902700      5       2  150064       1.6565     0.048811
enh73172    5  156568300  156569300      1       1  150064       1.7941       0.0364
enh73180    5  156797500  156798500      2       1  150064       1.7414     0.040808
enh73190    5  156914100  156915100      3       2  150064       2.1373     0.016288
enh73216    5  157254700  157255700      5       3  150064       2.2176     0.013293
enh73217    5  157255600  157256600      3       1  150064       1.9981     0.022853
enh73239    5  158447000  158448000      3       2  150064       1.8624     0.031273
enh73244    5  158607400  158608400      2       1  150064       2.4224     0.007709
enh73245    5  158610600  158611600      1       1  150064       4.3201    7.798e-06
enh73246    5  158612000  158613000      1       1  150064       2.5365     0.005598
enh73247    5  158614200  158615200      6       4  150064       2.6201    0.0043954
enh73248    5  158625400  158626400      4       2  150064       2.1382     0.016249
enh73251    5  158637000  158638000      2       1  150064       3.2814   0.00051655
enh73257    5  159199600  159200600      3       1  150064       1.9175      0.02759
enh73271    5  159596400  159597400      3       1  150064       1.9696     0.024441
enh73346    5  167774900  167775900      2       1  150064       1.7921     0.036561
enh73347    5  167779900  167780900      3       2  150064       2.1958     0.014053
enh73351    5  167914200  167915200      2       1  150064       2.0713     0.019165
enh73352    5  168002200  168003200      2       1  150064       2.3522    0.0093307
enh73353    5  168004000  168005000      1       1  150064       2.2049      0.01373
enh73368    5  168716700  168717700      4       2  150064       2.0337     0.020989
enh73378    5  169562600  169563600      5       2  150064       2.2214     0.013162
enh73395    5  169779900  169780900      3       2  150064       1.8391     0.032949
enh73396    5  169782200  169783200      5       2  150064       1.9751     0.024126
enh73399    5  169787600  169788600      3       2  150064       1.6515     0.049321
enh73410    5  170060600  170061600      4       2  150064       2.3041     0.010607
enh73418    5  170845300  170846300      3       1  150064       1.7977     0.036113
enh73436    5  171370200  171371200      1       1  150064       1.7757      0.03789
enh73468    5  171589700  171590700      6       2  150064       1.6458     0.049899
enh73474    5  171604000  171605000     10       2  150064        1.665     0.047955
enh73482    5  171708300  171709300      4       2  150064       1.7983     0.036063
enh73506    5  171929600  171930600      1       1  150064       2.3429     0.009568
enh73507    5  171930900  171931900      1       1  150064       2.2642      0.01178
enh73511    5  171991000  171992000     11       4  150064       1.9891     0.023347
enh73518    5  172029800  172030800      2       1  150064       1.7825     0.037338
enh73582    5  172358300  172359300      4       2  150064       1.9138     0.027824
enh73584    5  172387100  172388100      4       2  150064        1.711      0.04354
enh73593    5  172455800  172456800      2       1  150064       2.5327     0.005659
enh73595    5  172485600  172486600      6       2  150064       2.2279     0.012944
enh73622    5  173163700  173164700      3       1  150064        3.657   0.00012758
enh73637    5  173282500  173283500      5       1  150064       1.9179     0.027561
enh73643    5  173305000  173306000      2       1  150064        2.029      0.02123
enh73647    5  173321500  173322500      2       1  150064       1.7127      0.04338
enh73653    5  173346800  173347800      1       1  150064       1.7237      0.04238
enh73655    5  173360600  173361600      2       1  150064       1.7105     0.043587
enh73659    5  173400400  173401400      2       1  150064       1.7728     0.038129
enh73663    5  174035600  174036600      5       2  150064         2.34    0.0096424
enh73670    5  174961000  174962000      1       1  150064       2.0183      0.02178
enh73689    5  175798800  175799800      1       1  150064        2.228      0.01294
enh73691    5  175822000  175823000      1       1  150064       2.2147      0.01339
enh73695    5  175839500  175840500      1       1  150064       2.0575      0.01982
enh73697    5  175843700  175844700      4       2  150064       2.1044     0.017671
enh73701    5  175957200  175958200     12       4  150064       1.9132     0.027862
enh73781    5  176934600  176935600      2       1  150064       2.8206    0.0023966
enh73782    5  176937100  176938100      1       1  150064       3.0958    0.0009813
enh73785    5  176966200  176967200      1       1  150064       3.0105     0.001304
enh73786    5  176973000  176974000      1       1  150064       3.0418     0.001176
enh73787    5  176974400  176975400      3       1  150064       2.7193    0.0032707
enh73788    5  176975200  176976200      1       1  150064       2.9243     0.001726
enh73804    5  177641100  177642100      2       1  150064       2.0343     0.020963
enh73805    5  177651100  177652100      5       3  150064       2.5361    0.0056048
enh73823    5  177887200  177888200      4       1  150064        1.744     0.040583
enh73824    5  177894500  177895500      3       2  150064       2.0207     0.021655
enh73842    5  178654200  178655200      3       2  150064       1.7939     0.036415
enh73843    5  178668400  178669400      7       2  150064       2.6064    0.0045745
enh73844    5  178692900  178693900      4       2  150064       1.7484       0.0402
enh73845    5  178697200  178698200      4       2  150064       1.7676     0.038561
enh73849    5  178711600  178712600      3       2  150064       2.8818    0.0019768
enh73850    5  178712200  178713200      1       1  150064       2.8223     0.002384
enh73851    5  178722600  178723600      3       1  150064       2.1628      0.01528
enh73855    5  178744200  178745200      1       1  150064       2.4226     0.007704
enh73856    5  178745700  178746700      3       2  150064       3.4969   0.00023534
enh73875    5  179127600  179128600      3       2  150064       1.8618     0.031316
enh73877    5  179158400  179159400      1       1  150064       1.7517      0.03991
enh73880    5  179181400  179182400      1       1  150064       1.8827      0.02987
enh73882    5  179189500  179190500      1       1  150064       1.8839      0.02979
enh73888    5  179234500  179235500      2       1  150064       2.1093      0.01746
enh73919    5  179894200  179895200      7       3  150064       1.8477     0.032324
enh73926    5  180066600  180067600      4       2  150064       2.8698    0.0020535
enh73957    5  180682600  180683600      1       1  150064       2.4555     0.007035
enh73997    6    1047800    1048800      1       1  150064       1.7557      0.03957
enh74010    6    1322800    1323800      4       2  150064       1.8307     0.033576
enh74013    6    1335300    1336300      4       2  150064       2.5088    0.0060578
enh74018    6    1408000    1409000     11       4  150064       1.7001     0.044556
enh74040    6    1800900    1801900      1       1  150064       2.3048      0.01059
enh74062    6    2258400    2259400      1       1  150064       1.8767      0.03028
enh74063    6    2433800    2434800      3       1  150064       1.7094     0.043686
enh74106    6    2958000    2959000     12       3  150064       2.2925     0.010938
enh74107    6    2960500    2961500      4       1  150064       2.1974     0.013997
enh74126    6    3139500    3140500      1       1  150064       2.4976     0.006251
enh74127    6    3156000    3157000      1       1  150064        2.049      0.02023
enh74173    6    3453900    3454900      5       3  150064       2.0466     0.020348
enh74175    6    3540400    3541400      6       2  150064        1.681     0.046379
enh74178    6    3732700    3733700      5       3  150064       2.0237     0.021503
enh74179    6    3739300    3740300      9       4  150064        2.721    0.0032546
enh74185    6    3752800    3753800      2       1  150064       2.7265    0.0032002
enh74197    6    3869400    3870400      3       1  150064         1.84     0.032883
enh74208    6    4023800    4024800      4       2  150064       2.2073     0.013646
enh74215    6    4126100    4127100      2       1  150064       2.2494     0.012243
enh74220    6    4253500    4254500      5       2  150064       2.0564     0.019874
enh74240    6    4804100    4805100      3       2  150064       2.2084     0.013607
enh74241    6    4806000    4807000      4       2  150064       1.7337     0.041489
enh74245    6    4814400    4815400      3       2  150064       2.4253    0.0076477
enh74246    6    4846800    4847800      3       1  150064       2.8669    0.0020729
enh74248    6    4853700    4854700      1       1  150064       1.8255      0.03396
enh74256    6    4907800    4908800      3       1  150064        2.493    0.0063334
enh74257    6    4908600    4909600      2       1  150064       2.9758    0.0014613
enh74258    6    4910100    4911100      4       2  150064        2.219     0.013244
enh74259    6    4914100    4915100      4       2  150064       2.4935     0.006325
enh74274    6    5287800    5288800      3       1  150064       1.6722     0.047242
enh74275    6    5294500    5295500      6       3  150064       1.9155     0.027717
enh74329    6    6885400    6886400      6       2  150064       2.7146    0.0033183
enh74341    6    7053000    7054000      2       1  150064       1.9897     0.023315
enh74342    6    7058300    7059300      7       4  150064       2.2024      0.01382
enh74343    6    7059800    7060800      4       2  150064        1.758     0.039376
enh74344    6    7061300    7062300      3       1  150064       1.9905     0.023268
enh74391    6    7241900    7242900      1       1  150064       2.1028      0.01774
enh74396    6    7278700    7279700      8       3  150064        2.113     0.017302
enh74431    6    8182200    8183200      6       4  150064       3.1557    0.0008006
enh74438    6   10441200   10442200      2       1  150064       1.9639     0.024773
enh74455    6   10587400   10588400      2       1  150064       1.8987     0.028804
enh74474    6   11194700   11195700      4       2  150064       2.4666    0.0068206
enh74481    6   11214500   11215500      2       1  150064       1.9796     0.023874
enh74489    6   11236200   11237200      6       3  150064       2.4664    0.0068243
enh74519    6   11434500   11435500      7       3  150064       2.5029    0.0061582
enh74520    6   11437700   11438700      5       3  150064       1.7204     0.042678
enh74523    6   11609400   11610400      4       2  150064       2.1913     0.014214
enh74524    6   11610600   11611600      4       2  150064       1.7641     0.038854
enh74552    6   11938500   11939500      4       2  150064       1.7393     0.040991
enh74553    6   11975800   11976800     13       3  150064       2.9609    0.0015336
enh74557    6   12033800   12034800      1       1  150064       2.1399      0.01618
enh74558    6   12034400   12035400      1       1  150064       1.9296      0.02683
enh74568    6   12118800   12119800      2       1  150064        1.672     0.047258
enh74675    6   14551000   14552000      7       3  150064       2.2368      0.01265
enh74678    6   14651800   14652800      2       1  150064       1.9182     0.027544
enh74679    6   14655400   14656400      5       2  150064       1.9658     0.024659
enh74722    6   15291400   15292400      1       1  150064       1.7747      0.03797
enh74723    6   15293400   15294400      1       1  150064       1.6774      0.04673
enh74731    6   15327400   15328400      6       3  150064       1.8108     0.035083
enh74740    6   15351400   15352400      4       2  150064        1.718     0.042899
enh74745    6   15365100   15366100      2       1  150064       1.7276      0.04203
enh74762    6   15409200   15410200      1       1  150064       2.0873      0.01843
enh74794    6   15615800   15616800      2       1  150064       1.8774     0.030229
enh74802    6   15882800   15883800      7       3  150064       1.7452     0.040477
enh74803    6   15897200   15898200      3       2  150064       1.9535     0.025378
enh74804    6   15905900   15906900      1       1  150064       2.1137      0.01727
enh74810    6   16135000   16136000      1       1  150064       1.7302       0.0418
enh74813    6   16138600   16139600      1       1  150064       1.7536      0.03975
enh74815    6   16146200   16147200      2       1  150064       1.7475     0.040277
enh74818    6   16229100   16230100      4       2  150064       2.8741    0.0020258
enh74822    6   16239800   16240800      2       1  150064       1.7514     0.039937
enh74824    6   16244400   16245400      4       2  150064       1.7083     0.043789
enh74832    6   16331800   16332800      2       1  150064       3.0729    0.0010599
enh74833    6   16334900   16335900      2       1  150064        2.782    0.0027009
enh74838    6   16399700   16400700      8       3  150064       2.4843     0.006491
enh74841    6   16409800   16410800      3       1  150064       1.8456     0.032472
enh74846    6   16433400   16434400      4       2  150064        1.802     0.035773
enh74868    6   16673600   16674600      5       2  150064       1.8318     0.033493
enh74871    6   16683900   16684900      5       2  150064       2.3398    0.0096468
enh74880    6   16721800   16722800      2       1  150064       3.4734   0.00025699
enh74881    6   16724900   16725900      1       1  150064       2.0712      0.01917
enh74882    6   16728100   16729100      2       1  150064       2.7845    0.0026806
enh74883    6   16729400   16730400      4       2  150064       2.5248    0.0057875
enh74884    6   16731400   16732400      2       1  150064       2.8203     0.002399
enh74888    6   16742300   16743300      8       4  150064       1.6861     0.045892
enh74891    6   16752200   16753200      5       3  150064       2.6432     0.004106
enh74892    6   16753000   16754000      2       1  150064       2.8948    0.0018969
enh74893    6   16758300   16759300      2       1  150064       2.2365     0.012661
enh74940    6   18019500   18020500      3       1  150064       1.7033     0.044259
enh74942    6   18121800   18122800      2       1  150064        1.788      0.03689
enh74950    6   18491400   18492400      9       4  150064       2.9639    0.0015188
enh74957    6   19210800   19211800      8       3  150064       1.6643     0.048025
enh74959    6   19303400   19304400      4       2  150064       1.7558     0.039562
enh74961    6   19851300   19852300      3       1  150064       1.7088     0.043745
enh74964    6   20173800   20174800      6       2  150064       1.7435      0.04062
enh74974    6   20206400   20207400      2       1  150064       2.4371    0.0074029
enh74987    6   20535700   20536700      7       2  150064        2.651     0.004013
enh74988    6   20630000   20631000      8       3  150064       2.5341    0.0056369
enh74990    6   20662200   20663200      7       2  150064       2.1276     0.016687
enh74997    6   20877300   20878300      3       2  150064       2.2916     0.010964
enh75000    6   21102400   21103400      3       2  150064       2.2596     0.011924
enh75046    6   24495600   24496600      3       2  150064       2.2362      0.01267
enh75047    6   24517600   24518600      4       2  150064        2.799    0.0025627
enh75048    6   24646400   24647400      6       3  150064       3.0642    0.0010914
enh75049    6   24659200   24660200      3       2  150064       3.8387   6.1847e-05
enh75050    6   24664600   24665600      3       2  150064       2.5375    0.0055828
enh75064    6   24909500   24910500      4       2  150064       3.1394   0.00084659
enh75069    6   24951600   24952600      3       2  150064       1.6513     0.049336
enh75073    6   25007000   25008000      1       1  150064       2.1088      0.01748
enh75075    6   25015100   25016100      4       2  150064       1.9661     0.024645
enh75082    6   25170200   25171200      4       2  150064        4.818   7.2516e-07
enh75083    6   25174400   25175400      4       2  150064       4.8982   4.8348e-07
enh75084    6   25175200   25176200      3       1  150064       3.4604   0.00026964
enh75086    6   25278000   25279000      3       2  150064       1.7999     0.035935
enh75088    6   25296500   25297500      3       2  150064       2.0213     0.021625
enh75090    6   25302600   25303600      7       3  150064       2.4348    0.0074508
enh75094    6   25330000   25331000      7       3  150064       2.6622    0.0038821
enh75099    6   25346000   25347000     11       5  150064       2.0703     0.019213
enh75104    6   25376800   25377800      2       1  150064       1.8517     0.032035
enh75105    6   25404300   25405300      9       2  150064       2.1487     0.015829
enh75108    6   25448800   25449800      2       1  150064       4.9336   4.0374e-07
enh75110    6   25881900   25882900      3       2  150064       1.8132     0.034903
enh75111    6   25961600   25962600      2       1  150064       6.3781   8.9657e-11
enh75112    6   25965200   25966200      3       2  150064       3.6218    0.0001463
enh75114    6   25993900   25994900      3       2  150064       6.0069   9.4545e-10
enh75116    6   26016100   26017100      2       1  150064       3.1504   0.00081533
enh75117    6   26017000   26018000      6       4  150064       5.8715   2.1598e-09
enh75119    6   26025700   26026700      2       1  150064       6.2905   1.5822e-10
enh75121    6   26088700   26089700      2       1  150064       2.8914    0.0019177
enh75122    6   26104700   26105700      4       2  150064       6.3414   1.1387e-10
enh75123    6   26122000   26123000      8       3  150064       5.9391   1.4331e-09
enh75124    6   26127400   26128400      2       1  150064       3.7694   8.1809e-05
enh75126    6   26141200   26142200      1       1  150064       1.7931      0.03648
enh75128    6   26157000   26158000      5       3  150064       6.7545   7.1677e-12
enh75130    6   26173600   26174600      1       1  150064       4.3734    6.117e-06
enh75133    6   26283700   26284700      4       2  150064       2.1968     0.014019
enh75134    6   26341800   26342800      2       1  150064       5.6599   7.5721e-09
enh75135    6   26363900   26364900      3       2  150064       7.2801   1.6682e-13
enh75136    6   26366400   26367400      5       2  150064       7.6448   1.0462e-14
enh75137    6   26385000   26386000      2       1  150064       6.7997   5.2417e-12
enh75139    6   26403800   26404800      4       2  150064        5.476   2.1754e-08
enh75140    6   26420500   26421500      7       2  150064       3.9502    3.904e-05
enh75141    6   26422600   26423600      5       2  150064       2.2864     0.011115
enh75144    6   26461400   26462400     10       5  150064       5.0839   1.8487e-07
enh75145    6   26474800   26475800      3       2  150064       1.9359     0.026443
enh75146    6   26476000   26477000      3       2  150064       6.9203   2.2541e-12
enh75147    6   26520000   26521000      3       1  150064       3.3134   0.00046089
enh75148    6   26539200   26540200      3       1  150064       3.2607    0.0005556
enh75149    6   26539800   26540800      5       2  150064        3.565    0.0001819
enh75150    6   26598000   26599000      4       2  150064       6.7992   5.2593e-12
enh75153    6   27046100   27047100      3       2  150064       5.0522    2.184e-07
enh75155    6   27115200   27116200      2       1  150064       4.9539   3.6368e-07
enh75156    6   27300500   27301500      7       3  150064        4.385   5.7992e-06
enh75157    6   27356900   27357900      8       2  150064       6.0707   6.3661e-10
enh75158    6   27445400   27446400      3       1  150064       4.5212   3.0741e-06
enh75159    6   27469800   27470800      4       2  150064       3.6383    0.0001372
enh75160    6   27485800   27486800      4       2  150064       3.3805   0.00036172
enh75161    6   27654600   27655600      6       3  150064       3.2367   0.00060455
enh75162    6   27724600   27725600      2       1  150064       2.2385     0.012594
enh75163    6   27729900   27730900      5       2  150064       8.0521   4.0703e-16
enh75164    6   27739700   27740700      5       2  150064       5.4194   2.9901e-08
enh75165    6   27758800   27759800      2       1  150064       7.4623   4.2514e-14
enh75166    6   27774000   27775000      1       1  150064       8.8834    3.243e-19
enh75169    6   27838800   27839800      1       1  150064       6.7288    8.551e-12
enh75171    6   28105400   28106400      2       1  150064        5.034   2.4017e-07
enh75172    6   28110200   28111200      3       2  150064       4.7368   1.0857e-06
enh75173    6   28185500   28186500      1       1  150064       1.9624      0.02486
enh75177    6   28302100   28303100      5       1  150064       3.3114   0.00046421
enh75179    6   28318500   28319500      2       1  150064       6.5656   2.5912e-11
enh75180    6   28322100   28323100      3       1  150064        7.259   1.9503e-13
enh75181    6   28324100   28325100      3       2  150064       8.0768   3.3256e-16
enh75182    6   28351200   28352200      1       1  150064          7.1    6.236e-13
enh75183    6   28365500   28366500      4       2  150064       8.5402    6.701e-18
enh75185    6   28805200   28806200      3       2  150064       4.5548   2.6215e-06
enh75186    6   28832100   28833100      4       2  150064        7.417   5.9918e-14
enh75189    6   28910900   28911900      6       2  150064       2.6449    0.0040863
enh75190    6   28948000   28949000      2       1  150064       7.8022   3.0407e-15
enh75191    6   28953500   28954500      3       2  150064       7.5488   2.1971e-14
enh75192    6   28983600   28984600      8       4  150064       6.3436   1.1221e-10
enh75474    6   33162900   33163900      1       1  150064       1.7629      0.03896
enh75475    6   33165600   33166600      4       2  150064       1.6505     0.049416
enh75485    6   33255200   33256200      2       1  150064       4.0113   3.0196e-05
enh75486    6   33258000   33259000      1       1  150064       4.0471    2.593e-05
enh75487    6   33283500   33284500      1       1  150064       4.7028    1.283e-06
enh75490    6   33287600   33288600      3       1  150064       2.3168     0.010258
enh75492    6   33312200   33313200      3       2  150064       3.2854   0.00050912
enh75493    6   33323700   33324700      2       1  150064       6.1309   4.3697e-10
enh75494    6   33342800   33343800      1       1  150064       4.1667    1.545e-05
enh75495    6   33358200   33359200      4       1  150064       4.1314   1.8027e-05
enh75496    6   33360500   33361500      2       1  150064       4.0133   2.9934e-05
enh75497    6   33376800   33377800      2       1  150064       3.6535   0.00012932
enh75498    6   33379700   33380700      1       1  150064       3.6921    0.0001112
enh75499    6   33383500   33384500      3       2  150064       2.8069    0.0025011
enh75501    6   33392000   33393000      1       1  150064        3.638    0.0001374
enh75502    6   33394100   33395100      1       1  150064          5.1    1.698e-07
enh75504    6   33399200   33400200      1       1  150064       4.6216    1.904e-06
enh75505    6   33422800   33423800      1       1  150064       2.9616      0.00153
enh75506    6   33476800   33477800      3       1  150064       3.0299    0.0012232
enh75507    6   33539400   33540400      2       1  150064       4.2654    9.977e-06
enh75509    6   33544900   33545900      2       1  150064        4.572   2.4155e-06
enh75510    6   33553000   33554000      2       1  150064       1.9522     0.025456
enh75512    6   33560200   33561200      2       1  150064       1.8907      0.02933
enh75513    6   33560900   33561900      6       3  150064       4.1525   1.6441e-05
enh75514    6   33565200   33566200      4       2  150064       2.8979    0.0018781
enh75515    6   33567000   33568000      7       4  150064       3.5956    0.0001618
enh75516    6   33577300   33578300      1       1  150064       2.8891     0.001932
enh75518    6   33591500   33592500      2       1  150064       2.8957    0.0018913
enh75520    6   33597600   33598600      5       3  150064       3.1468   0.00082532
enh75521    6   33599800   33600800      3       1  150064       2.9817    0.0014333
enh75523    6   33605900   33606900      6       3  150064       3.6677   0.00012239
enh75524    6   33619400   33620400      7       3  150064       2.1498     0.015786
enh75526    6   33644800   33645800      2       1  150064       3.2632   0.00055088
enh75527    6   33662400   33663400      4       1  150064       2.5476    0.0054237
enh75528    6   33677800   33678800      4       2  150064       2.4279    0.0075928
enh75529    6   33683800   33684800      3       2  150064        2.441    0.0073225
enh75531    6   33691200   33692200      2       1  150064       2.8466    0.0022095
enh75532    6   33694600   33695600      3       2  150064       3.5095   0.00022449
enh75533    6   33696000   33697000      4       2  150064       3.2337   0.00061093
enh75535    6   33705300   33706300      7       3  150064       3.1641   0.00077787
enh75536    6   33707600   33708600      6       3  150064       3.6302   0.00014162
enh75537    6   33708400   33709400      4       2  150064       4.8051   7.7329e-07
enh75538    6   33712800   33713800      5       2  150064       4.8732   5.4905e-07
enh75539    6   33719000   33720000      3       2  150064       3.9247   4.3416e-05
enh75540    6   33729400   33730400      6       2  150064       4.2371   1.1319e-05
enh75541    6   33738700   33739700      1       1  150064       3.5212    0.0002148
enh75542    6   33749400   33750400      6       2  150064        3.382   0.00035983
enh75544    6   33757000   33758000      5       3  150064       3.0621     0.001099
enh75545    6   33796000   33797000     11       3  150064       2.5074    0.0060805
enh75547    6   33823700   33824700      1       1  150064       2.1829      0.01452
enh75548    6   33825200   33826200      3       2  150064       3.5226   0.00021368
enh75550    6   33853000   33854000      6       2  150064       3.5841   0.00016913
enh75555    6   33955800   33956800      4       2  150064       2.8446    0.0022233
enh75557    6   33990000   33991000      1       1  150064       1.9458      0.02584
enh75558    6   34023800   34024800      1       1  150064       2.4735     0.006689
enh75570    6   34215200   34216200      4       2  150064       1.6978     0.044776
enh75576    6   34267600   34268600      2       1  150064       1.9785     0.023939
enh75587    6   34337700   34338700      1       1  150064       2.1414      0.01612
enh75593    6   34382500   34383500      6       3  150064       1.8717     0.030622
enh75598    6   34523900   34524900      5       2  150064         1.76     0.039208
enh75599    6   34528100   34529100      4       2  150064       2.6381    0.0041692
enh75600    6   34530600   34531600      7       4  150064       2.7367    0.0031031
enh75601    6   34559600   34560600      3       1  150064       2.1488     0.015824
enh75607    6   34577300   34578300      3       2  150064       2.0154     0.021929
enh75634    6   34983200   34984200      2       1  150064       2.0328     0.021035
enh75636    6   34988400   34989400      3       2  150064       2.1888     0.014305
enh75655    6   35133300   35134300      3       2  150064       2.0032     0.022578
enh75656    6   35137000   35138000      2       1  150064       1.9495     0.025615
enh75728    6   35778700   35779700      4       2  150064       1.8212     0.034285
enh75729    6   35885600   35886600      2       1  150064       1.6486      0.04961
enh75814    6   36947100   36948100      3       1  150064       1.6451     0.049971
enh75837    6   37093400   37094400      2       1  150064       1.9314     0.026718
enh75844    6   37150300   37151300      4       2  150064       1.9845     0.023603
enh75868    6   37521000   37522000      2       1  150064       1.7592      0.03927
enh75873    6   37709600   37710600      2       1  150064       1.7403     0.040906
enh75874    6   37750700   37751700      3       2  150064       1.8247     0.034022
enh75875    6   37758500   37759500      1       1  150064       2.0272      0.02132
enh75879    6   37795100   37796100      4       2  150064       2.2729     0.011516
enh75880    6   37797400   37798400      2       1  150064       2.1972     0.014002
enh75881    6   37798800   37799800      6       2  150064       2.4526    0.0070912
enh75882    6   37812400   37813400      6       3  150064       3.3549   0.00039693
enh75883    6   37817200   37818200      5       2  150064       2.3878    0.0084751
enh75886    6   37835800   37836800      5       3  150064       1.6998     0.044587
enh75887    6   37845600   37846600      2       1  150064       2.4726    0.0067064
enh75891    6   37896200   37897200      5       2  150064       1.7913     0.036624
enh75892    6   37920000   37921000      4       2  150064       2.3321    0.0098488
enh75893    6   37920800   37921800      3       2  150064       2.3791    0.0086772
enh75904    6   38122600   38123600      4       2  150064       2.0506     0.020152
enh75905    6   38137500   38138500      4       2  150064       2.6583    0.0039273
enh75907    6   38180100   38181100      2       1  150064       2.0138     0.022018
enh75913    6   38477400   38478400      3       2  150064       2.9682    0.0014976
enh75982    6   40243300   40244300      7       2  150064       1.9475     0.025737
enh75983    6   40275900   40276900      5       2  150064       1.9568     0.025187
enh75992    6   40867300   40868300      2       1  150064       2.0037     0.022553
enh76033    6   41520900   41521900      2       1  150064       1.8897     0.029397
enh76036    6   41527400   41528400      7       2  150064       1.9825     0.023713
enh76038    6   41530300   41531300      4       2  150064       2.0586     0.019766
enh76039    6   41533200   41534200      4       2  150064       1.6915     0.045375
enh76040    6   41534400   41535400      1       1  150064       1.7212      0.04261
enh76042    6   41545000   41546000      3       1  150064       2.0981     0.017947
enh76043    6   41550400   41551400      1       1  150064       1.7218      0.04255
enh76045    6   41569700   41570700      5       2  150064       1.9513     0.025512
enh76073    6   41727100   41728100      5       2  150064       1.7192     0.042786
enh76074    6   41735500   41736500      3       2  150064        1.721      0.04263
enh76078    6   41756000   41757000      2       1  150064       1.9106      0.02803
enh76095    6   42012800   42013800      4       2  150064       1.8931     0.029171
enh76121    6   42228300   42229300      3       1  150064       1.7203     0.042693
enh76147    6   42515400   42516400      1       1  150064       1.6976      0.04479
enh76150    6   42540100   42541100      1       1  150064       2.6098      0.00453
enh76155    6   42738100   42739100      2       1  150064       1.8914     0.029286
enh76156    6   42739600   42740600      3       1  150064       1.8754     0.030371
enh76191    6   43028500   43029500      1       1  150064       1.9538      0.02536
enh76194    6   43050600   43051600      4       1  150064       2.0831     0.018622
enh76203    6   43089600   43090600      2       1  150064       1.8339     0.033333
enh76204    6   43090300   43091300      5       3  150064       1.7325     0.041596
enh76209    6   43095500   43096500      4       1  150064       2.0438     0.020485
enh76211    6   43110900   43111900      3       2  150064        3.013    0.0012933
enh76213    6   43142600   43143600      1       1  150064       3.1477    0.0008228
enh76215    6   43150700   43151700      3       1  150064       3.7162   0.00010113
enh76216    6   43151700   43152700      2       1  150064       2.7552    0.0029332
enh76217    6   43188900   43189900      4       2  150064       3.3665   0.00038068
enh76223    6   43237600   43238600      4       2  150064       3.5704    0.0001782
enh76224    6   43245100   43246100      8       2  150064       2.7678    0.0028215
enh76225    6   43254600   43255600      1       1  150064       3.2877    0.0005051
enh76227    6   43276300   43277300      3       2  150064       1.6665     0.047806
enh76229    6   43334800   43335800      1       1  150064       2.9902     0.001394
enh76233    6   43421700   43422700      1       1  150064       1.8228      0.03417
enh76234    6   43436600   43437600      4       2  150064       1.9141     0.027803
enh76235    6   43446400   43447400      1       1  150064       2.0111      0.02216
enh76236    6   43457400   43458400      3       2  150064       3.0894    0.0010028
enh76237    6   43459700   43460700      1       1  150064       2.8203     0.002399
enh76239    6   43461600   43462600      1       1  150064       2.5763     0.004993
enh76240    6   43463100   43464100      2       1  150064       3.2564   0.00056416
enh76242    6   43474200   43475200      3       2  150064       2.6343    0.0042157
enh76243    6   43478300   43479300      2       1  150064       3.5429   0.00019785
enh76244    6   43482600   43483600      5       2  150064       3.3797   0.00036277
enh76245    6   43492200   43493200      1       1  150064       1.7372      0.04118
enh76246    6   43594200   43595200      1       1  150064       2.7006     0.003461
enh76250    6   43604800   43605800      3       2  150064       2.6995    0.0034723
enh76251    6   43613000   43614000      2       1  150064       2.4435    0.0072718
enh76253    6   43638000   43639000      1       1  150064       2.6287     0.004285
enh76254    6   43639200   43640200      4       1  150064       2.0471     0.020325
enh76255    6   43641000   43642000      1       1  150064       2.5791     0.004953
enh76256    6   43641400   43642400      2       1  150064       3.3097   0.00046696
enh76259    6   43653800   43654800      3       1  150064       2.5042    0.0061371
enh76260    6   43663200   43664200      5       1  150064        2.305     0.010584
enh76261    6   43666400   43667400      4       2  150064       2.9805    0.0014391
enh76264    6   43676700   43677700      2       1  150064       2.2436      0.01243
enh76272    6   43736700   43737700      1       1  150064       2.8277     0.002344
enh76309    6   44021700   44022700      4       2  150064       1.7073     0.043885
enh76317    6   44054500   44055500      5       3  150064       2.8381    0.0022695
enh76318    6   44062200   44063200      2       1  150064       2.3078     0.010506
enh76321    6   44084300   44085300      3       2  150064       2.7404     0.003068
enh76322    6   44087900   44088900      3       2  150064       2.0134     0.022034
enh76323    6   44091000   44092000      4       2  150064       1.8742      0.03045
enh76326    6   44100500   44101500      5       2  150064       3.6879   0.00011306
enh76359    6   44623000   44624000      5       3  150064       2.3675    0.0089533
enh76361    6   44630700   44631700      4       1  150064        1.674     0.047061
enh76362    6   44705600   44706600      2       1  150064       2.6421    0.0041199
enh76388    6   45919000   45920000      5       2  150064       1.7496     0.040091
enh76389    6   45928000   45929000      3       1  150064       1.9706     0.024382
enh76390    6   45937600   45938600      1       1  150064       1.6576       0.0487
enh76397    6   46029800   46030800      3       2  150064       1.7744     0.037999
enh76399    6   46096000   46097000      5       2  150064       1.7223     0.042507
enh76401    6   46184400   46185400      3       1  150064       2.8094    0.0024814
enh76414    6   46621000   46622000      1       1  150064       1.7149      0.04318
enh76418    6   46870400   46871400      4       2  150064       1.9871     0.023458
enh76470    6   51952300   51953300      2       1  150064       1.6772     0.046754
enh76478    6   52194700   52195700      5       3  150064       1.7756     0.037897
enh76479    6   52197800   52198800      6       2  150064       2.1341     0.016415
enh76481    6   52217100   52218100      3       1  150064       1.7822     0.037355
enh76494    6   52410000   52411000      5       2  150064       1.7946     0.036357
enh76501    6   52422500   52423500      2       1  150064       1.8267     0.033876
enh76504    6   52432500   52433500      7       3  150064       1.9311     0.026736
enh76506    6   52435700   52436700      8       5  150064        2.169     0.015042
enh76536    6   53108900   53109900      2       1  150064       2.5609    0.0052195
enh76541    6   53166600   53167600      4       1  150064       2.9756    0.0014622
enh76547    6   53191100   53192100      2       1  150064       2.0628     0.019565
enh76552    6   53330100   53331100      5       3  150064        1.981     0.023794
enh76558    6   53395800   53396800      4       2  150064       1.6568     0.048784
enh76594    6   56372100   56373100      1       1  150064       1.6478       0.0497
enh76596    6   56390100   56391100      2       1  150064        2.088     0.018399
enh76599    6   56514300   56515300      1       1  150064       2.2052      0.01372
enh76600    6   56516600   56517600      2       1  150064       2.3338    0.0098027
enh76601    6   56520000   56521000      2       1  150064       2.4438    0.0072659
enh76602    6   56524400   56525400      6       2  150064       2.6766    0.0037184
enh76607    6   56548500   56549500      2       1  150064       3.9539   3.8436e-05
enh76609    6   56579500   56580500      1       1  150064       3.2439    0.0005896
enh76610    6   56588900   56589900      1       1  150064       3.1034    0.0009566
enh76612    6   56592900   56593900      1       1  150064       3.0858     0.001015
enh76615    6   56597300   56598300      1       1  150064       3.2385    0.0006007
enh76616    6   56604600   56605600      2       1  150064       3.0829    0.0010248
enh76619    6   56611200   56612200      1       1  150064        2.884     0.001963
enh76621    6   56620700   56621700      1       1  150064       3.2014    0.0006837
enh76622    6   56622000   56623000      2       1  150064       3.0661    0.0010842
enh76623    6   56622800   56623800      4       1  150064       3.2913   0.00049863
enh76625    6   56637400   56638400      1       1  150064       3.4576    0.0002725
enh76628    6   56727400   56728400      1       1  150064        4.055    2.507e-05
enh76645    6   64226100   64227100      1       1  150064       3.3419    0.0004161
enh76646    6   64237700   64238700      3       1  150064       2.8875    0.0019415
enh76647    6   64270000   64271000      3       1  150064       2.8918    0.0019149
enh76649    6   64284300   64285300      2       1  150064        2.217     0.013311
enh76650    6   64286000   64287000      1       1  150064       2.8925     0.001911
enh76652    6   64344600   64345600      2       1  150064       2.5554    0.0053036
enh76660    6   64386000   64387000      2       1  150064       4.3294   7.4754e-06
enh76663    6   70491800   70492800      1       1  150064       1.8513      0.03206
enh76665    6   70501800   70502800      2       1  150064       1.7811     0.037451
enh76679    6   71959200   71960200      5       1  150064       1.9839     0.023635
enh76685    6   72097800   72098800      1       1  150064       1.8958      0.02899
enh76687    6   72104400   72105400      1       1  150064       1.7982      0.03607
enh76697    6   73659800   73660800      3       2  150064       2.3948    0.0083153
enh76745    6   76644300   76645300      4       2  150064       1.8031     0.035687
enh76751    6   79774200   79775200      1       1  150064       2.0367      0.02084
enh76759    6   80309900   80310900      3       1  150064       1.9522     0.025459
enh76760    6   80318100   80319100      3       2  150064        2.237     0.012642
enh76772    6   80487800   80488800      2       1  150064       1.6971     0.044843
enh76776    6   80835800   80836800      2       1  150064       2.0385     0.020751
enh76779    6   80920000   80921000      4       2  150064       1.8369     0.033114
enh76780    6   80943400   80944400      1       1  150064       1.8236      0.03411
enh76782    6   81232900   81233900      6       2  150064       1.7301     0.041802
enh76798    6   83072200   83073200      3       1  150064       1.6788     0.046598
enh76799    6   83075200   83076200      1       1  150064       1.8763      0.03031
enh76800    6   83668600   83669600      1       1  150064       2.4803     0.006564
enh76804    6   83900800   83901800      1       1  150064        2.494     0.006316
enh76806    6   84139100   84140100      2       1  150064       2.7512    0.0029689
enh76807    6   84141000   84142000      3       1  150064       3.5082   0.00022561
enh76808    6   84221200   84222200      2       1  150064       3.1267   0.00088398
enh76823    6   86162100   86163100      1       1  150064       2.8931     0.001907
enh76828    6   86175000   86176000      3       2  150064       1.7014     0.044432
enh76830    6   86289600   86290600      2       1  150064       2.8542    0.0021576
enh76832    6   86301700   86302700      5       3  150064       2.5242    0.0057982
enh76833    6   86350000   86351000      2       1  150064       2.8717    0.0020414
enh76834    6   86354200   86355200      3       2  150064       3.4819    0.0002489
enh76836    6   86575900   86576900      4       2  150064       2.1217     0.016932
enh76837    6   86676400   86677400      2       1  150064       2.5761    0.0049963
enh76842    6   87879000   87880000      7       2  150064       2.2347     0.012717
enh76845    6   87913000   87914000      5       2  150064       2.8198    0.0024027
enh76846    6   87921600   87922600      4       2  150064        2.954    0.0015683
enh76847    6   87922700   87923700      3       2  150064       2.8961    0.0018889
enh76848    6   88043300   88044300      5       2  150064       2.1949     0.014086
enh76851    6   88401000   88402000      3       2  150064       2.5193    0.0058799
enh76853    6   88406800   88407800      2       1  150064       2.1309      0.01655
enh76898    6   90808100   90809100      3       2  150064        2.388    0.0084704
enh76900    6   90887200   90888200      1       1  150064       1.9824      0.02372
enh76904    6   90903900   90904900      1       1  150064       3.3502    0.0004038
enh76917    6   99392200   99393200      2       1  150064       2.0672     0.019356
enh76918    6   99394000   99395000      3       1  150064       1.7566     0.039495
enh76920    6   99869700   99870700      2       1  150064       1.9968     0.022921
enh76941    6  105774400  105775400      7       3  150064       2.2517     0.012171
enh76952    6  105848000  105849000      2       1  150064        2.096     0.018041
enh76953    6  105848900  105849900      2       1  150064        2.486    0.0064586
enh76970    6  106503700  106504700      1       1  150064       2.3439     0.009541
enh76984    6  106967600  106968600      1       1  150064       1.7656      0.03873
enh77005    6  107252100  107253100      9       3  150064       1.7158     0.043099
enh77006    6  107271400  107272400      2       1  150064       1.6688     0.047577
enh77008    6  107306800  107307800      4       2  150064       1.6685     0.047612
enh77014    6  107434500  107435500      2       1  150064       1.6683     0.047624
enh77017    6  107779200  107780200      2       1  150064       2.3543    0.0092783
enh77021    6  107830400  107831400      2       1  150064       2.5153    0.0059464
enh77022    6  107832300  107833300      4       2  150064       2.5176    0.0059081
enh77038    6  108137500  108138500      1       1  150064       2.9729     0.001475
enh77039    6  108139600  108140600      3       1  150064       2.8066    0.0025037
enh77040    6  108141100  108142100      2       1  150064       2.5583    0.0052588
enh77042    6  108144900  108145900      3       2  150064        2.566    0.0051438
enh77045    6  108276400  108277400      3       1  150064       2.1388     0.016224
enh77054    6  108578100  108579100      3       1  150064        1.918     0.027559
enh77057    6  108862700  108863700      2       1  150064       2.5027    0.0061627
enh77058    6  108877500  108878500      2       1  150064        3.447   0.00028338
enh77059    6  108885200  108886200      1       1  150064       2.3901     0.008422
enh77061    6  108887100  108888100      3       2  150064       1.9851     0.023565
enh77062    6  108895700  108896700      3       2  150064       3.7796   7.8536e-05
enh77066    6  108902100  108903100      2       1  150064       2.6841    0.0036364
enh77068    6  108908000  108909000      2       1  150064       2.9032    0.0018468
enh77070    6  108911900  108912900      2       1  150064       2.4829     0.006516
enh77074    6  108919300  108920300      3       1  150064        2.478    0.0066067
enh77075    6  108927300  108928300      4       2  150064       3.4333   0.00029813
enh77083    6  108947800  108948800      1       1  150064       3.3817    0.0003602
enh77085    6  108951100  108952100      3       2  150064       3.7541   8.6979e-05
enh77086    6  108952000  108953000      1       1  150064       2.9125     0.001793
enh77087    6  108953200  108954200      1       1  150064       3.2599    0.0005573
enh77089    6  108960000  108961000      2       1  150064       2.8772    0.0020063
enh77092    6  108970900  108971900      2       1  150064        2.894     0.001902
enh77093    6  108974800  108975800      3       1  150064        2.458    0.0069863
enh77094    6  108978800  108979800      1       1  150064       2.6168     0.004438
enh77096    6  108987600  108988600      3       2  150064       4.2635   1.0064e-05
enh77099    6  108994200  108995200      3       1  150064       5.0002   2.8631e-07
enh77101    6  108996100  108997100      5       2  150064       5.0421    2.302e-07
enh77102    6  108998100  108999100      4       1  150064       4.6968   1.3212e-06
enh77104    6  109007800  109008800      5       1  150064       3.7749   8.0028e-05
enh77105    6  109008800  109009800      3       1  150064       4.0385     2.69e-05
enh77106    6  109010700  109011700      2       1  150064       2.6328    0.0042343
enh77107    6  109014200  109015200      1       1  150064       3.1151    0.0009194
enh77108    6  109019800  109020800      3       2  150064       4.1091   1.9861e-05
enh77109    6  109028200  109029200      1       1  150064       2.1743      0.01484
enh77111    6  109035500  109036500      7       3  150064       2.4762    0.0066403
enh77112    6  109038200  109039200      2       1  150064       1.9705     0.024391
enh77120    6  109082200  109083200      4       1  150064       2.9527     0.001575
enh77145    6  109287900  109288900      2       1  150064       2.4536    0.0070723
enh77146    6  109289200  109290200      5       2  150064       2.1167     0.017144
enh77157    6  109382900  109383900      4       2  150064       2.1561     0.015536
enh77161    6  109392400  109393400      2       1  150064       2.3728    0.0088267
enh77212    6  110670000  110671000      2       1  150064       1.7958     0.036262
enh77223    6  111010000  111011000      1       1  150064       1.7558      0.03956
enh77225    6  111134400  111135400      4       2  150064       2.0216     0.021608
enh77226    6  111201200  111202200      8       4  150064       2.4922    0.0063471
enh77228    6  111280400  111281400      9       3  150064       2.4913    0.0063642
enh77229    6  111304200  111305200      4       2  150064       2.6659    0.0038386
enh77231    6  111426400  111427400      2       1  150064       3.0585    0.0011123
enh77232    6  111434500  111435500      2       1  150064       3.7471    8.944e-05
enh77233    6  111436000  111437000      2       1  150064       3.5346   0.00020418
enh77235    6  111451400  111452400      2       1  150064       4.0138   2.9877e-05
enh77239    6  111581400  111582400      2       1  150064       3.5659   0.00018128
enh77240    6  111703700  111704700      3       2  150064       2.1623     0.015297
enh77241    6  111738100  111739100      1       1  150064        3.921     4.41e-05
enh77245    6  111746800  111747800      2       1  150064       2.3859    0.0085195
enh77246    6  111748400  111749400      2       1  150064       2.3846    0.0085495
enh77247    6  111783800  111784800      2       1  150064       2.8136    0.0024498
enh77251    6  111799800  111800800      2       1  150064       3.3221   0.00044664
enh77252    6  111800400  111801400      1       1  150064       3.6755    0.0001187
enh77253    6  111844500  111845500      2       1  150064       3.3238   0.00044406
enh77255    6  111857500  111858500      3       1  150064        3.987   3.3453e-05
enh77256    6  111872400  111873400      2       1  150064       3.9912   3.2868e-05
enh77257    6  111877000  111878000      3       2  150064       3.1919    0.0007068
enh77260    6  111889400  111890400      4       2  150064       4.4831   3.6782e-06
enh77262    6  111894100  111895100      1       1  150064       3.9924    3.271e-05
enh77263    6  111895800  111896800      6       2  150064       4.8115   7.4913e-07
enh77264    6  111896500  111897500      1       1  150064       3.8316    6.365e-05
enh77265    6  111897300  111898300      6       2  150064       4.4862   3.6258e-06
enh77267    6  111903600  111904600      3       1  150064       2.3027     0.010647
enh77268    6  111906700  111907700      2       1  150064       3.3521   0.00040106
enh77269    6  111909100  111910100      4       2  150064       2.7196    0.0032676
enh77270    6  111910200  111911200      4       2  150064       4.2875   9.0338e-06
enh77271    6  111912700  111913700      3       1  150064       3.2329   0.00061267
enh77272    6  111918400  111919400     12       4  150064        4.356   6.6243e-06
enh77275    6  111922400  111923400      3       2  150064       3.2819   0.00051557
enh77277    6  111941000  111942000      3       2  150064       4.3462   6.9254e-06
enh77278    6  111944000  111945000      8       2  150064       3.1241   0.00089182
enh77284    6  111989400  111990400      2       1  150064       2.1073     0.017548
enh77306    6  112110100  112111100      3       2  150064        2.038     0.020776
enh77308    6  112114800  112115800      3       2  150064       2.3981    0.0082397
enh77310    6  112126000  112127000      3       1  150064       1.7621     0.039026
enh77338    6  112536900  112537900      5       3  150064        1.822     0.034229
enh77343    6  112555800  112556800      3       2  150064       1.8796     0.030078
enh77349    6  112600100  112601100      4       2  150064       2.4261    0.0076319
enh77371    6  113993500  113994500      2       1  150064       1.9814     0.023773
enh77387    6  116423800  116424800      3       1  150064       1.8366     0.033135
enh77400    6  116732000  116733000      3       1  150064       1.8053     0.035514
enh77408    6  116886000  116887000      1       1  150064       1.6575      0.04871
enh77410    6  116986400  116987400      4       2  150064       1.7148     0.043191
enh77418    6  117819100  117820100      3       1  150064       1.6798     0.046502
enh77421    6  117921300  117922300      3       2  150064       1.7069     0.043916
enh77423    6  117997800  117998800      3       2  150064       1.8302      0.03361
enh77424    6  117998400  117999400      3       2  150064       1.8302      0.03361
enh77426    6  118002900  118003900      5       3  150064       2.4555    0.0070337
enh77437    6  118902800  118903800      1       1  150064       1.7714      0.03825
enh77452    6  119186200  119187200      3       2  150064       1.6865     0.045853
enh77453    6  119197800  119198800      1       1  150064       2.9651     0.001513
enh77458    6  119256800  119257800      9       2  150064       2.4812    0.0065465
enh77462    6  119539400  119540400      1       1  150064       2.4232     0.007692
enh77463    6  119547000  119548000      4       2  150064       1.6974      0.04481
enh77469    6  119650400  119651400      6       3  150064       2.0025     0.022614
enh77472    6  119665200  119666200      2       1  150064       1.7986     0.036037
enh77481    6  121762400  121763400      3       1  150064       2.0756     0.018967
enh77491    6  122973600  122974600      1       1  150064       2.0227      0.02155
enh77536    6  126142500  126143500      2       1  150064       2.2248     0.013048
enh77588    6  128951000  128952000      2       1  150064       2.1058     0.017611
enh77592    6  129673900  129674900      1       1  150064       1.6953      0.04501
enh77601    6  129959000  129960000      1       1  150064       2.0708      0.01919
enh77603    6  129969000  129970000      3       2  150064       1.8945     0.029081
enh77613    6  129998900  129999900      3       2  150064       2.0361     0.020869
enh77630    6  131234000  131235000      5       2  150064       1.6681     0.047643
enh77634    6  131321400  131322400      1       1  150064       2.5566     0.005285
enh77635    6  131322000  131323000      4       2  150064       2.2902     0.011004
enh77637    6  131325300  131326300      4       2  150064       2.2427     0.012457
enh77647    6  131972800  131973800      2       1  150064       1.8138     0.034857
enh77651    6  132272800  132273800      3       2  150064        1.705       0.0441
enh77680    6  134136200  134137200      1       1  150064       1.6517       0.0493
enh77725    6  134997300  134998300      3       1  150064       1.8632     0.031215
enh77726    6  134999500  135000500      3       2  150064       1.6752     0.046951
enh77746    6  136435600  136436600      1       1  150064       2.1489      0.01582
enh77769    6  136964700  136965700      3       1  150064       1.9464     0.025801
enh77826    6  137735400  137736400      2       1  150064       1.7138     0.043282
enh77848    6  138248900  138249900      2       1  150064       2.0178     0.021807
enh77852    6  138515300  138516300      3       2  150064       1.6765     0.046822
enh77892    6  139138900  139139900      3       2  150064       2.6206    0.0043888
enh77907    6  139460300  139461300      2       1  150064       2.0333      0.02101
enh77908    6  139465300  139466300      7       3  150064       1.6754     0.046925
enh77910    6  139471800  139472800      1       1  150064         2.32      0.01017
enh77912    6  139473600  139474600      2       1  150064       1.7096     0.043671
enh77913    6  139477000  139478000      2       1  150064       3.3361   0.00042476
enh77914    6  139478400  139479400      4       2  150064       2.7494    0.0029853
enh77915    6  139481900  139482900      2       1  150064       2.2415     0.012497
enh77917    6  139483600  139484600      2       1  150064        2.299     0.010752
enh77936    6  139866400  139867400      1       1  150064       2.8831     0.001969
enh77949    6  140204100  140205100      3       2  150064       1.8701     0.030733
enh77954    6  140383600  140384600      3       2  150064       3.6607   0.00012578
enh77955    6  140400000  140401000      3       1  150064       2.2866     0.011109
enh77960    6  142697900  142698900      2       1  150064       1.7896     0.036759
enh77965    6  143048800  143049800      3       2  150064       1.8714     0.030644
enh77970    6  143145300  143146300      1       1  150064       2.6173     0.004431
enh77975    6  143165800  143166800      2       1  150064       2.5891    0.0048109
enh77981    6  143188500  143189500      3       1  150064       1.9617       0.0249
enh77982    6  143190800  143191800      2       1  150064       2.3124     0.010378
enh77983    6  143193100  143194100      5       2  150064       2.7182    0.0032814
enh77985    6  143206000  143207000      2       1  150064       2.8543    0.0021569
enh77995    6  143718200  143719200      1       1  150064       1.9588      0.02507
enh78034    6  144430800  144431800      4       2  150064       2.1632     0.015263
enh78062    6  144670400  144671400      3       2  150064       1.8261     0.033914
enh78083    6  144996200  144997200      6       2  150064       1.7822     0.037362
enh78091    6  146136800  146137800      2       1  150064       2.1457     0.015947
enh78104    6  147768500  147769500      1       1  150064       1.8891      0.02944
enh78115    6  148665900  148666900      5       3  150064       2.1673     0.015106
enh78116    6  148669200  148670200      3       1  150064       2.5272    0.0057487
enh78118    6  148679000  148680000      8       4  150064       1.8276     0.033802
enh78146    6  148845700  148846700      3       1  150064       1.7419      0.04076
enh78157    6  149168000  149169000      1       1  150064       2.1146      0.01723
enh78162    6  149208000  149209000      1       1  150064       1.7461       0.0404
enh78205    6  149888200  149889200      1       1  150064       1.7134      0.04332
enh78206    6  149963800  149964800      1       1  150064       1.6578      0.04868
enh78210    6  150066200  150067200      2       1  150064       1.7748     0.037963
enh78211    6  150071800  150072800      5       1  150064       1.7659     0.038705
enh78220    6  150217100  150218100      2       1  150064       1.9846     0.023592
enh78223    6  150388900  150389900      4       1  150064       1.8679     0.030888
enh78235    6  150730200  150731200      6       2  150064       2.5436    0.0054852
enh78237    6  150773200  150774200      3       2  150064        1.898      0.02885
enh78238    6  150774200  150775200      5       2  150064       2.9372    0.0016559
enh78239    6  150814200  150815200      4       2  150064       2.0444     0.020455
enh78240    6  150895400  150896400      3       1  150064       2.6167    0.0044397
enh78243    6  150941100  150942100      3       1  150064       2.3323     0.009843
enh78244    6  150943800  150944800      4       2  150064       2.6848    0.0036283
enh78245    6  150947300  150948300      7       3  150064       2.6146    0.0044663
enh78246    6  150953400  150954400      2       1  150064       2.5747    0.0050165
enh78256    6  151025200  151026200      4       2  150064       1.8466       0.0324
enh78265    6  151085300  151086300      4       2  150064       1.6668     0.047781
enh78281    6  151380500  151381500      1       1  150064       1.6661      0.04785
enh78319    6  152591600  152592600      1       1  150064       2.0111      0.02216
enh78327    6  152719800  152720800      4       2  150064       2.1759     0.014782
enh78335    6  154618400  154619400      4       2  150064       1.8457     0.032468
enh78349    6  154798800  154799800      3       2  150064       2.0762     0.018939
enh78353    6  154808200  154809200      1       1  150064       2.0095      0.02224
enh78374    6  155063800  155064800      1       1  150064       1.8124      0.03496
enh78377    6  155072600  155073600      1       1  150064       2.0361      0.02087
enh78379    6  155091000  155092000      3       1  150064       1.7343     0.041435
enh78393    6  155495400  155496400      5       2  150064       1.6842     0.046068
enh78399    6  155544600  155545600      3       2  150064       1.8559     0.031733
enh78414    6  156488700  156489700      3       1  150064       1.6906     0.045457
enh78422    6  157041700  157042700      2       1  150064       1.6887     0.045634
enh78425    6  157104600  157105600      1       1  150064       3.2935    0.0004947
enh78430    6  157111400  157112400      1       1  150064       3.3016    0.0004806
enh78432    6  157113900  157114900      1       1  150064        2.192      0.01419
enh78434    6  157116600  157117600      1       1  150064       3.3145    0.0004591
enh78436    6  157118600  157119600      1       1  150064        3.346    0.0004099
enh78438    6  157128600  157129600      1       1  150064       2.3529     0.009315
enh78441    6  157132200  157133200      5       3  150064       2.1629     0.015273
enh78444    6  157134800  157135800      5       3  150064       1.9863     0.023501
enh78450    6  157160700  157161700      1       1  150064       1.8344       0.0333
enh78451    6  157161700  157162700      2       1  150064       1.8212     0.034289
enh78466    6  157190900  157191900      2       1  150064       1.8596     0.031475
enh78468    6  157194400  157195400      1       1  150064       1.7471      0.04031
enh78469    6  157197100  157198100      2       1  150064       2.2789     0.011336
enh78470    6  157198000  157199000      2       1  150064       2.5116    0.0060094
enh78471    6  157199400  157200400      3       1  150064       2.2865     0.011113
enh78472    6  157201800  157202800      3       2  150064       2.4522       0.0071
enh78473    6  157202800  157203800      5       2  150064       2.7032    0.0034333
enh78474    6  157203900  157204900      4       2  150064       2.9459      0.00161
enh78475    6  157205000  157206000      4       2  150064       2.0393     0.020709
enh78476    6  157207500  157208500      3       1  150064       2.3738    0.0088026
enh78486    6  157246600  157247600      1       1  150064       2.6029     0.004622
enh78489    6  157252600  157253600      4       2  150064       1.6578     0.048676
enh78491    6  157255800  157256800      3       2  150064       2.1386     0.016232
enh78498    6  157275700  157276700      2       1  150064       2.3535       0.0093
enh78501    6  157284700  157285700      3       2  150064       2.0954     0.018066
enh78502    6  157289600  157290600      2       1  150064       2.2685     0.011648
enh78503    6  157291400  157292400      2       1  150064       2.3363    0.0097368
enh78509    6  157309200  157310200      2       1  150064       1.6682     0.047639
enh78512    6  157329400  157330400      3       1  150064       2.0571     0.019839
enh78515    6  157355600  157356600      1       1  150064       1.8123      0.03497
enh78519    6  157375600  157376600      1       1  150064        2.334     0.009797
enh78520    6  157379400  157380400      3       1  150064       2.1882     0.014329
enh78521    6  157380400  157381400      3       2  150064       1.8527     0.031963
enh78527    6  157411600  157412600      4       2  150064       2.4827    0.0065192
enh78569    6  157952100  157953100      5       2  150064        2.077     0.018902
enh78570    6  157955100  157956100      4       2  150064       2.3704    0.0088843
enh78571    6  157959600  157960600     11       3  150064       1.7791     0.037613
enh78578    6  158041200  158042200      2       1  150064       2.7125    0.0033393
enh78579    6  158068600  158069600      2       1  150064       3.9049   4.7125e-05
enh78580    6  158070800  158071800      8       3  150064       2.8179    0.0024172
enh78581    6  158090300  158091300      4       2  150064       2.2687     0.011643
enh78633    6  158467800  158468800      7       3  150064       2.8476    0.0022027
enh78691    6  159138500  159139500      1       1  150064       1.6771      0.04676
enh78697    6  159193900  159194900      2       1  150064       1.7102     0.043615
enh78707    6  159225800  159226800      1       1  150064       2.0126      0.02208
enh78748    6  160149900  160150900      1       1  150064       1.7982      0.03607
enh78752    6  160181500  160182500      7       2  150064       1.8108     0.035085
enh78753    6  160184000  160185000      4       2  150064       2.0029     0.022595
enh78754    6  160212400  160213400      4       2  150064       1.8428     0.032681
enh78755    6  160213300  160214300      8       1  150064       2.2056     0.013706
enh78776    6  160435000  160436000      2       1  150064        1.856     0.031727
enh78783    6  160721100  160722100      4       2  150064       2.0828     0.018634
enh78805    6  161648000  161649000      1       1  150064       2.2001       0.0139
enh78809    6  161695200  161696200      3       1  150064       1.7494     0.040114
enh78835    6  163815400  163816400      3       2  150064       1.6829     0.046197
enh78837    6  163825700  163826700      1       1  150064       2.2924      0.01094
enh78839    6  163839000  163840000      2       1  150064       3.1005   0.00096595
enh78840    6  163840500  163841500      1       1  150064       3.6248    0.0001446
enh78841    6  163843200  163844200      2       1  150064        3.036    0.0011986
enh78844    6  163862400  163863400      2       1  150064       3.0858    0.0010151
enh78845    6  163864400  163865400      1       1  150064       3.9236    4.361e-05
enh78847    6  163879800  163880800      1       1  150064       3.2685    0.0005406
enh78848    6  163893800  163894800      3       2  150064       3.1625   0.00078198
enh78850    6  163934500  163935500      5       1  150064       3.2042   0.00067724
enh78851    6  163950200  163951200      1       1  150064       2.8565     0.002142
enh78853    6  163953400  163954400      2       1  150064       2.5112    0.0060162
enh78854    6  163959000  163960000      1       1  150064       2.1609      0.01535
enh78856    6  163999800  164000800      3       2  150064       2.3759    0.0087531
enh78873    6  164528200  164529200      5       3  150064       2.7861     0.002667
enh78880    6  165985800  165986800      6       2  150064       1.8605     0.031409
enh78890    6  166117000  166118000      1       1  150064       1.9213      0.02735
enh78922    6  166986000  166987000      3       2  150064       2.5176    0.0059086
enh78923    6  166995100  166996100      4       1  150064       2.4472    0.0071988
enh78924    6  166997200  166998200      2       1  150064       2.5664    0.0051384
enh78927    6  167011800  167012800      6       1  150064       2.9257    0.0017186
enh78946    6  167317400  167318400      1       1  150064       2.7872     0.002658
enh78950    6  167363000  167364000      9       3  150064        1.734     0.041462
enh78952    6  167365600  167366600      4       2  150064       1.9013     0.028634
enh78954    6  167413700  167414700      8       3  150064       1.7456     0.040443
enh78958    6  167624000  167625000      8       3  150064       2.3522    0.0093303
enh78959    6  167636900  167637900      6       3  150064       1.9196     0.027454
enh79002    6  168357600  168358600      2       1  150064       1.9488     0.025659
enh79006    6  168375500  168376500      6       2  150064       1.8014     0.035823
enh79051    6  169271600  169272600     14       2  150064       1.7571     0.039449
enh79065    6  169771400  169772400      3       1  150064       1.8771     0.030252
enh79106    6  170452600  170453600      7       2  150064       1.6934     0.045188
enh79123    6  170616900  170617900      3       1  150064       2.1532      0.01565
enh79144    7     100800     101800      6       3  150064       1.8178     0.034551
enh79156    7     214300     215300      7       3  150064         2.41    0.0079766
enh79231    7     857400     858400      4       2  150064       1.7694      0.03841
enh79235    7     872200     873200      5       2  150064       1.9016     0.028614
enh79237    7     875600     876600      5       3  150064       1.7116     0.043486
enh79239    7     905800     906800      5       2  150064       2.1987     0.013948
enh79240    7     907600     908600      3       1  150064       2.7003    0.0034643
enh79241    7     911400     912400      2       1  150064       1.7741     0.038025
enh79247    7     937500     938500      2       1  150064       2.0015     0.022667
enh79331    7    1914900    1915900      7       2  150064       3.6323   0.00014045
enh79333    7    1922900    1923900      2       1  150064       5.5063   1.8328e-08
enh79334    7    1926100    1927100      8       3  150064       5.8986   1.8331e-09
enh79335    7    1951800    1952800      6       3  150064       5.3464    4.486e-08
enh79336    7    1952900    1953900     13       3  150064       6.0864   5.7751e-10
enh79339    7    1967900    1968900      6       3  150064       3.3237   0.00044411
enh79343    7    2029400    2030400      6       1  150064       6.1279   4.4519e-10
enh79344    7    2032500    2033500      3       2  150064       4.2292   1.1725e-05
enh79345    7    2033300    2034300      5       3  150064       5.1422   1.3578e-07
enh79346    7    2048700    2049700      2       1  150064        2.527    0.0057524
enh79348    7    2070700    2071700      6       2  150064       1.9019      0.02859
enh79351    7    2102900    2103900      5       2  150064       5.2567   7.3345e-08
enh79352    7    2119200    2120200      3       2  150064       3.7738   8.0381e-05
enh79353    7    2138200    2139200      5       2  150064       3.3515   0.00040192
enh79354    7    2139400    2140400     11       3  150064       4.5776    2.352e-06
enh79355    7    2141400    2142400      2       1  150064       3.0871    0.0010106
enh79356    7    2144600    2145600      4       2  150064       2.8359    0.0022847
enh79357    7    2150500    2151500      5       2  150064         4.64    1.742e-06
enh79358    7    2155700    2156700      3       2  150064       5.0799   1.8881e-07
enh79359    7    2157400    2158400      4       2  150064       4.4057   5.2718e-06
enh79361    7    2178000    2179000      3       1  150064       3.3198   0.00045039
enh79362    7    2189800    2190800      4       2  150064       5.0071   2.7621e-07
enh79365    7    2212200    2213200      4       2  150064       5.2907   6.0933e-08
enh79371    7    2280200    2281200      2       1  150064       1.9586     0.025078
enh79372    7    2288600    2289600      6       2  150064       1.8767     0.030283
enh79375    7    2344200    2345200      3       1  150064       2.3441     0.009537
enh79376    7    2351800    2352800      3       1  150064       1.7609     0.039125
enh79378    7    2392300    2393300      3       2  150064       2.0231     0.021531
enh79379    7    2396300    2397300      2       1  150064       2.4865    0.0064508
enh79383    7    2444600    2445600      2       1  150064       1.8312     0.033532
enh79389    7    2471600    2472600      3       1  150064       2.3807    0.0086388
enh79390    7    2477700    2478700      4       2  150064       2.5792    0.0049508
enh79397    7    2526700    2527700      3       1  150064       2.2988     0.010759
enh79399    7    2533200    2534200     12       4  150064       2.3864    0.0085071
enh79403    7    2567800    2568800      2       1  150064       1.8807     0.030008
enh79411    7    2646600    2647600      8       3  150064       1.6556     0.048899
enh79425    7    2702700    2703700      5       1  150064       4.0017   3.1445e-05
enh79426    7    2710400    2711400      5       1  150064       1.7339     0.041469
enh79459    7    2895900    2896900      3       1  150064       1.7879     0.036894
enh79462    7    2910000    2911000      4       1  150064       1.9102     0.028053
enh79468    7    3220000    3221000      7       2  150064       2.8732    0.0020314
enh79469    7    3220800    3221800      5       2  150064       2.7639    0.0028553
enh79470    7    3234400    3235400      5       3  150064       4.0029   3.1279e-05
enh79472    7    3258400    3259400      8       3  150064       1.6951     0.045027
enh79473    7    3334200    3335200      5       2  150064       2.2799     0.011307
enh79481    7    3963600    3964600      3       2  150064       1.7711     0.038275
enh79483    7    4108600    4109600      6       1  150064       1.6845     0.046045
enh79484    7    4183600    4184600      6       2  150064       1.9009     0.028656
enh79485    7    4191300    4192300      6       2  150064       2.5089    0.0060552
enh79486    7    4195600    4196600      3       2  150064        1.744     0.040576
enh79487    7    4224700    4225700      7       3  150064       2.7191    0.0032725
enh79488    7    4255200    4256200      5       2  150064       1.6821     0.046277
enh79516    7    4817600    4818600      3       1  150064       1.9366     0.026394
enh79522    7    5124600    5125600      8       3  150064       1.8349     0.033262
enh79525    7    5279400    5280400      6       2  150064       1.8203     0.034355
enh79526    7    5280000    5281000      7       2  150064       2.4326    0.0074956
enh79527    7    5280500    5281500      6       1  150064       2.1397      0.01619
enh79528    7    5287700    5288700      6       2  150064       2.5467    0.0054374
enh79538    7    5448100    5449100      4       1  150064       1.8483     0.032277
enh79545    7    5481200    5482200      3       2  150064       2.0654     0.019442
enh79548    7    5496900    5497900      3       2  150064       1.9934     0.023108
enh79550    7    5518500    5519500      2       1  150064       1.8898     0.029395
enh79553    7    5530500    5531500      6       2  150064       1.9877     0.023425
enh79554    7    5535200    5536200      2       1  150064       2.0026     0.022612
enh79555    7    5551700    5552700      5       2  150064       2.8946    0.0018979
enh79556    7    5553800    5554800      5       2  150064       2.7779    0.0027356
enh79558    7    5572600    5573600      2       1  150064       3.0319    0.0012149
enh79566    7    5610000    5611000      3       2  150064        1.688     0.045703
enh79572    7    5636200    5637200      9       4  150064       1.8365     0.033142
enh79579    7    5681900    5682900      6       2  150064       2.0424     0.020557
enh79580    7    5682800    5683800      1       1  150064       1.7415       0.0408
enh79581    7    5701500    5702500      5       2  150064       1.7162      0.04306
enh79583    7    5710400    5711400      5       3  150064       1.6933     0.045198
enh79584    7    5711800    5712800      4       2  150064       1.9197     0.027447
enh79585    7    5712200    5713200      5       2  150064       1.8707     0.030695
enh79600    7    6049400    6050400      6       3  150064       2.6402    0.0041426
enh79601    7    6050400    6051400      8       4  150064       2.6757    0.0037282
enh79603    7    6052800    6053800      4       2  150064       1.8248     0.034019
enh79609    7    6206300    6207300      3       2  150064       2.2039     0.013766
enh79611    7    6217700    6218700      2       1  150064       2.0468      0.02034
enh79614    7    6268100    6269100      1       1  150064        3.008     0.001315
enh79615    7    6270400    6271400      1       1  150064       2.6796     0.003686
enh79617    7    6287700    6288700      3       2  150064       1.7535     0.039762
enh79619    7    6295800    6296800      4       2  150064       1.7493     0.040123
enh79654    7    6524000    6525000      2       1  150064       1.8589     0.031518
enh79658    7    6615800    6616800      1       1  150064       2.8199     0.002402
enh79659    7    6617500    6618500      4       1  150064       2.9641    0.0015178
enh79660    7    6628600    6629600      3       1  150064       2.6816    0.0036637
enh79662    7    6641600    6642600      5       2  150064       2.6379    0.0041716
enh79663    7    6655600    6656600      6       3  150064       1.6652     0.047941
enh79666    7    6674600    6675600      3       1  150064       1.7326     0.041581
enh79667    7    6678100    6679100      5       3  150064       2.0085     0.022296
enh79668    7    6698800    6699800      4       2  150064       2.5836    0.0048893
enh79669    7    6741500    6742500      1       1  150064       2.4118     0.007938
enh79670    7    6770200    6771200      2       1  150064       1.6789     0.046586
enh79684    7    7296600    7297600      3       2  150064       1.9461     0.025822
enh79727    7   11632500   11633500      1       1  150064       1.8728      0.03055
enh79728    7   11871600   11872600      4       2  150064       1.6534     0.049122
enh79747    7   14020400   14021400      5       1  150064       1.6582     0.048638
enh79750    7   16397200   16398200      6       2  150064       2.7311    0.0031559
enh79759    7   16682800   16683800      3       1  150064       1.6958     0.044965
enh79780    7   17124400   17125400      2       1  150064       1.7244     0.042318
enh79819    7   21465600   21466600      4       2  150064       1.8613      0.03135
enh79837    7   22255500   22256500      3       2  150064       1.8829     0.029857
enh79838    7   22263800   22264800      2       1  150064       1.8478     0.032313
enh79839    7   22281600   22282600      1       1  150064       2.0659      0.01942
enh79841    7   22295200   22296200      5       1  150064       1.9465     0.025797
enh79845    7   22385200   22386200      4       2  150064        2.119     0.017044
enh79879    7   23340000   23341000      3       1  150064        2.366    0.0089919
enh79883    7   23503200   23504200      1       1  150064       2.1284      0.01665
enh79886    7   23564400   23565400      5       3  150064       2.8895     0.001929
enh79892    7   23720700   23721700      3       1  150064       2.8914    0.0019178
enh79895    7   23749300   23750300      3       2  150064       2.3448    0.0095186
enh79896    7   23800000   23801000      4       2  150064       2.5162    0.0059315
enh79899    7   24795500   24796500      3       2  150064        2.547    0.0054329
enh79908    7   25002600   25003600      4       2  150064       1.6664     0.047821
enh79910    7   25010500   25011500      2       1  150064       2.5221    0.0058325
enh79912    7   25017700   25018700      3       2  150064       2.1771     0.014735
enh79948    7   25998500   25999500      3       1  150064       1.6979      0.04476
enh79991    7   27403600   27404600      1       1  150064       2.7402      0.00307
enh79992    7   27404100   27405100      4       1  150064       2.5791    0.0049523
enh79998    7   27773800   27774800      2       1  150064       2.3288    0.0099351
enh80021    7   28189200   28190200      5       2  150064        1.708     0.043817
enh80026    7   28212800   28213800      3       2  150064         1.92      0.02743
enh80027    7   28214200   28215200      3       2  150064       2.9641    0.0015179
enh80028    7   28214800   28215800      3       2  150064       2.0861     0.018486
enh80069    7   29359200   29360200      4       1  150064       1.9321     0.026671
enh80070    7   29367200   29368200      3       2  150064       2.1562     0.015534
enh80080    7   29638400   29639400      3       1  150064       1.7457     0.040434
enh80122    7   30349200   30350200      3       2  150064       1.7495     0.040104
enh80137    7   30511900   30512900      6       2  150064       1.7848     0.037144
enh80138    7   30512800   30513800      2       1  150064       1.7739     0.038039
enh80139    7   30514200   30515200      4       2  150064        1.702     0.044376
enh80198    7   32536300   32537300      1       1  150064       1.6799      0.04649
enh80238    7   35042900   35043900      4       2  150064       2.2592     0.011934
enh80239    7   35051400   35052400      2       1  150064       3.3867   0.00035375
enh80240    7   35065000   35066000      6       2  150064       2.8805    0.0019854
enh80243    7   35077700   35078700      2       1  150064       3.0473    0.0011547
enh80247    7   35687600   35688600      6       3  150064       2.5583    0.0052598
enh80250    7   35730800   35731800      1       1  150064       1.6871      0.04579
enh80252    7   35735600   35736600      3       1  150064       2.1873     0.014359
enh80257    7   35832400   35833400      1       1  150064       1.9612      0.02493
enh80258    7   35842400   35843400      2       1  150064       1.6786     0.046614
enh80261    7   35862800   35863800      2       1  150064        2.504    0.0061397
enh80314    7   36433200   36434200      2       1  150064        1.726     0.042173
enh80323    7   36828800   36829800      6       3  150064       1.7347     0.041397
enh80354    7   37382100   37383100      4       2  150064       1.6859      0.04591
enh80367    7   37713600   37714600      3       2  150064       2.3861     0.008513
enh80398    7   39664500   39665500      4       2  150064       1.9737     0.024208
enh80430    7   40756500   40757500      4       2  150064       1.8649     0.031097
enh80433    7   41738400   41739400      2       1  150064        3.725    9.765e-05
enh80434    7   41740000   41741000      1       1  150064       3.9115    4.586e-05
enh80442    7   42016500   42017500      1       1  150064       2.4581     0.006984
enh80445    7   42135900   42136900      4       2  150064       2.1853     0.014433
enh80480    7   43731000   43732000      2       1  150064       1.7908      0.03666
enh80520    7   44241600   44242600      3       2  150064       2.4256    0.0076407
enh80528    7   44436300   44437300      1       1  150064       1.6621      0.04825
enh80530    7   44438000   44439000      1       1  150064       3.0334     0.001209
enh80531    7   44472600   44473600      1       1  150064       3.0181     0.001272
enh80534    7   44500600   44501600      2       1  150064       2.8948    0.0018972
enh80535    7   44524200   44525200      1       1  150064       3.4976    0.0002347
enh80536    7   44525200   44526200      3       1  150064       3.2264   0.00062668
enh80537    7   44526200   44527200      1       1  150064       3.5055    0.0002279
enh80538    7   44527900   44528900      1       1  150064       3.0407      0.00118
enh80540    7   44601300   44602300      1       1  150064       2.8707     0.002048
enh80542    7   44614200   44615200      5       3  150064       3.1238    0.0008926
enh80543    7   44619800   44620800      3       1  150064       2.8577    0.0021339
enh80544    7   44622400   44623400      4       2  150064       3.5446   0.00019662
enh80545    7   44644800   44645800      2       1  150064       3.3861   0.00035448
enh80547    7   44648400   44649400      2       1  150064       1.8533     0.031918
enh80548    7   44654800   44655800      4       2  150064       3.1014   0.00096299
enh80550    7   44660600   44661600      3       2  150064       3.7492   8.8683e-05
enh80551    7   44662000   44663000      3       2  150064        3.785   7.6859e-05
enh80552    7   44663500   44664500      1       1  150064       3.8561     5.76e-05
enh80553    7   44665000   44666000      1       1  150064       4.1441    1.706e-05
enh80555    7   44669200   44670200      6       2  150064       3.9342    4.173e-05
enh80556    7   44670700   44671700      7       2  150064       3.9847    3.378e-05
enh80563    7   44787000   44788000      1       1  150064       1.9874      0.02344
enh80571    7   44882000   44883000      3       2  150064       2.4046    0.0080957
enh80578    7   44925500   44926500      4       2  150064        2.442    0.0073034
enh80602    7   45243600   45244600      6       4  150064       2.1657     0.015169
enh80610    7   45729500   45730500      3       2  150064       2.3504    0.0093778
enh80669    7   47485400   47486400      7       3  150064       2.1684     0.015063
enh80731    7   47677900   47678900      3       1  150064       2.0162     0.021887
enh80741    7   47802500   47803500     13       1  150064       1.8422     0.032723
enh80754    7   48010200   48011200      3       2  150064       2.1657     0.015168
enh80805    7   50742300   50743300      7       3  150064       2.3774    0.0087167
enh80806    7   50744500   50745500      4       2  150064       2.3089     0.010474
enh80807    7   50748400   50749400      5       2  150064       2.2894     0.011027
enh80808    7   50749200   50750200      5       2  150064        1.878     0.030189
enh80809    7   50753200   50754200      1       1  150064       1.9241      0.02717
enh80810    7   50754800   50755800      3       2  150064       2.0893      0.01834
enh80811    7   50755700   50756700      5       2  150064         2.44    0.0073436
enh80813    7   50761800   50762800      3       2  150064        2.572    0.0050562
enh80816    7   50775000   50776000      1       1  150064       1.7848      0.03715
enh80817    7   50776500   50777500      2       1  150064       2.8849    0.0019577
enh80818    7   50777100   50778100      3       1  150064       2.9177    0.0017632
enh80821    7   50782200   50783200      4       2  150064       3.5089   0.00022501
enh80822    7   50783300   50784300      4       1  150064       3.3336   0.00042864
enh80823    7   50784600   50785600      3       2  150064       2.6352    0.0042042
enh80824    7   50785900   50786900      4       2  150064       3.8718   5.4027e-05
enh80825    7   50787200   50788200      2       1  150064       1.8439     0.032597
enh80826    7   50787600   50788600      1       1  150064       2.4554     0.007036
enh80828    7   50791100   50792100      2       1  150064       3.3879   0.00035217
enh80832    7   50798000   50799000      5       2  150064       2.4716    0.0067254
enh80833    7   50799300   50800300      3       2  150064        3.237   0.00060404
enh80834    7   50801200   50802200      2       1  150064       3.4725   0.00025785
enh80835    7   50805800   50806800      4       1  150064       3.4829   0.00024805
enh80836    7   50807000   50808000      4       1  150064       2.0497     0.020196
enh80838    7   50809600   50810600      2       1  150064        2.775    0.0027604
enh80839    7   50818300   50819300      2       1  150064        2.021      0.02164
enh80843    7   50825400   50826400      3       1  150064       2.9991     0.001354
enh80844    7   50827200   50828200      3       2  150064       2.3468    0.0094678
enh80845    7   50831200   50832200      2       1  150064       2.7777    0.0027369
enh80846    7   50834900   50835900      5       2  150064       2.7539    0.0029443
enh80847    7   50835900   50836900      3       2  150064        2.558    0.0052642
enh80849    7   50838600   50839600      3       2  150064       2.1064     0.017583
enh80851    7   50848500   50849500      5       2  150064       2.2941     0.010891
enh80852    7   50851700   50852700      2       1  150064       1.8978     0.028861
enh80853    7   50854800   50855800      4       2  150064       2.0697     0.019242
enh80856    7   50880000   50881000      4       2  150064        2.043     0.020527
enh80877    7   51292400   51293400      1       1  150064       1.7856      0.03708
enh80883    7   51323000   51324000      2       1  150064       2.6449    0.0040861
enh80912    7   54945400   54946400      5       2  150064       2.3112      0.01041
enh80936    7   55136800   55137800      1       1  150064       1.9304      0.02678
enh80943    7   55148500   55149500      3       1  150064        1.955     0.025293
enh80957    7   55185800   55186800      3       2  150064       2.0541     0.019983
enh80961    7   55193500   55194500      1       1  150064        1.733      0.04155
enh80985    7   55601500   55602500      3       2  150064       2.1212     0.016952
enh80989    7   55616800   55617800      3       2  150064       2.2982     0.010776
enh81005    7   56033400   56034400      3       2  150064       1.7101     0.043625
enh81008    7   56067600   56068600      1       1  150064       3.0265     0.001237
enh81009    7   56076900   56077900      4       2  150064       1.7648     0.038798
enh81012    7   56117300   56118300      7       3  150064       1.7375     0.041149
enh81013    7   56120400   56121400      3       1  150064       2.2119     0.013486
enh81016    7   56141700   56142700      2       1  150064       2.0884     0.018381
enh81108    7   67090100   67091100      2       1  150064       1.7753     0.037926
enh81114    7   69118800   69119800      1       1  150064       2.0661      0.01941
enh81126    7   69839400   69840400      2       1  150064       1.8684     0.030855
enh81141    7   70175000   70176000      4       2  150064       1.8709     0.030678
enh81145    7   70193700   70194700      6       3  150064       1.9323     0.026664
enh81146    7   70201500   70202500      4       1  150064       1.8488     0.032244
enh81148    7   70216600   70217600      5       2  150064       2.0201     0.021687
enh81160    7   71617300   71618300      1       1  150064       3.3812    0.0003608
enh81219    7   73424600   73425600      5       2  150064       2.0964     0.018025
enh81220    7   73427500   73428500      5       2  150064       1.9196     0.027457
enh81229    7   73496800   73497800      2       1  150064       2.3124     0.010378
enh81230    7   73499200   73500200      4       2  150064       1.9774     0.023996
enh81232    7   73509200   73510200      1       1  150064       2.6675     0.003821
enh81233    7   73513000   73514000      4       2  150064       2.9734    0.0014728
enh81282    7   74018600   74019600      1       1  150064       1.7624        0.039
enh81292    7   74076000   74077000      3       2  150064       2.5896    0.0048046
enh81294    7   74085900   74086900      2       1  150064       1.7492     0.040132
enh81303    7   75245600   75246600      7       3  150064       1.8056     0.035492
enh81309    7   75279200   75280200      4       2  150064       1.6475     0.049726
enh81374    7   75946200   75947200      2       1  150064       1.8898     0.029393
enh81396    7   76145100   76146100      2       1  150064       2.2194      0.01323
enh81414    7   77023000   77024000      3       1  150064       1.8374     0.033079
enh81479    7   80409700   80410700      1       1  150064       1.9468      0.02578
enh81482    7   80459600   80460600      3       2  150064       1.7623     0.039011
enh81492    7   80896200   80897200      4       1  150064       1.8788     0.030135
enh81497    7   82136800   82137800      2       1  150064       1.8661     0.031016
enh81502    7   84816100   84817100      7       2  150064       2.7843    0.0026825
enh81506    7   86783800   86784800      2       1  150064       4.4454   4.3866e-06
enh81507    7   86831800   86832800      5       2  150064       4.7745   9.0076e-07
enh81508    7   86838600   86839600      3       1  150064       4.8012   7.8842e-07
enh81509    7   86840100   86841100      2       1  150064       4.3771   6.0135e-06
enh81513    7   86860100   86861100      5       2  150064       2.5662    0.0051404
enh81514    7   86975200   86976200      6       1  150064       2.1686     0.015056
enh81516    7   87258200   87259200      1       1  150064       1.8966      0.02894
enh81519    7   87847000   87848000      1       1  150064          1.7      0.04457
enh81520    7   87856200   87857200      4       2  150064       2.0914     0.018248
enh81533    7   90226800   90227800      1       1  150064       1.6709      0.04737
enh81536    7   90254600   90255600      3       2  150064       2.3026     0.010652
enh81537    7   90289800   90290800      3       1  150064       2.4111     0.007953
enh81538    7   90290600   90291600      3       1  150064       2.3972    0.0082601
enh81540    7   90328600   90329600      5       3  150064       2.2483     0.012279
enh81549    7   90355600   90356600      1       1  150064       1.8289      0.03371
enh81583    7   92269000   92270000      2       1  150064        1.871     0.030673
enh81619    7   92672400   92673400      5       3  150064       1.9043     0.028435
enh81623    7   92862600   92863600      2       1  150064       2.2162     0.013338
enh81650    7   95062700   95063700      5       2  150064       1.6813      0.04635
enh81651    7   95101600   95102600      2       1  150064       1.6837     0.046119
enh81657    7   95219900   95220900      1       1  150064       1.7224       0.0425
enh81671    7   95932600   95933600      1       1  150064       1.8894      0.02942
enh81688    7   97737200   97738200      3       1  150064       2.1842     0.014474
enh81689    7   97738400   97739400      3       2  150064       2.2466     0.012334
enh81690    7   97739200   97740200      3       2  150064       1.8003     0.035905
enh81692    7   97745900   97746900      2       1  150064       1.9275     0.026957
enh81693    7   97751600   97752600      2       1  150064       2.4734    0.0066911
enh81695    7   97759500   97760500      2       1  150064         1.96        0.025
enh81700    7   97793600   97794600      4       1  150064       1.8097     0.035168
enh81703    7   97800400   97801400      4       2  150064       1.6972     0.044833
enh81707    7   97807000   97808000      5       3  150064       1.7015      0.04442
enh81712    7   97846900   97847900      6       2  150064       2.1952     0.014074
enh81730    7   97989500   97990500      1       1  150064       1.8495      0.03219
enh81841    7   99616500   99617500      4       2  150064       2.7231    0.0032333
enh81861    7   99738800   99739800      3       1  150064       2.1927     0.014164
enh81908    7  100224500  100225500      2       1  150064       1.9826     0.023704
enh81909    7  100239200  100240200      2       1  150064       1.8581     0.031575
enh81910    7  100270200  100271200      1       1  150064       1.8652      0.03108
enh81912    7  100277100  100278100      2       1  150064       1.8099      0.03516
enh81913    7  100288500  100289500      3       2  150064       3.5096    0.0002244
enh81914    7  100292000  100293000      2       1  150064       4.2917   8.8655e-06
enh81916    7  100304600  100305600      1       1  150064       1.6812      0.04636
enh81920    7  100426300  100427300      3       1  150064       1.7581     0.039367
enh81927    7  100471200  100472200      3       1  150064       1.7746      0.03798
enh81928    7  100473800  100474800      2       1  150064       1.9881       0.0234
enh81929    7  100477100  100478100      2       1  150064       3.2106   0.00066225
enh81938    7  100751800  100752800      2       1  150064       1.8125     0.034958
enh81946    7  100781100  100782100      5       3  150064       2.6915     0.003556
enh81949    7  100858800  100859800      1       1  150064       3.1635    0.0007794
enh81960    7  100963600  100964600      4       2  150064       1.8032     0.035678
enh81962    7  101054300  101055300      5       1  150064       2.2054     0.013712
enh81983    7  101500400  101501400      2       1  150064       2.3247     0.010045
enh81997    7  101578700  101579700      1       1  150064       2.2063      0.01368
enh82001    7  101591200  101592200      4       2  150064       1.9955     0.022992
enh82003    7  101606000  101607000      1       1  150064       2.2636       0.0118
enh82004    7  101628200  101629200      3       2  150064       2.4655    0.0068417
enh82005    7  101629400  101630400      3       1  150064       2.4788    0.0065917
enh82007    7  101652000  101653000      1       1  150064       2.6505     0.004019
enh82009    7  101687900  101688900      3       2  150064       3.1181   0.00091019
enh82030    7  102071800  102072800      2       1  150064       1.9019     0.028591
enh82031    7  102074800  102075800      1       1  150064       2.1558      0.01555
enh82033    7  102091800  102092800      5       2  150064       2.2986     0.010763
enh82053    7  102717000  102718000      4       2  150064        2.132     0.016502
enh82055    7  102781900  102782900      1       1  150064       2.1494       0.0158
enh82063    7  103452200  103453200      3       1  150064       1.8056     0.035494
enh82066    7  103848800  103849800     18       2  150064       3.0632    0.0010949
enh82067    7  104524100  104525100      4       2  150064       2.4067    0.0080477
enh82069    7  104567300  104568300      3       2  150064       2.2343     0.012732
enh82073    7  104584700  104585700      1       1  150064       4.5289    2.965e-06
enh82074    7  104597800  104598800      5       1  150064       5.0161    2.637e-07
enh82077    7  104607600  104608600      1       1  150064       3.2842    0.0005113
[truncated: 599,676 more chars]
